# Supplementary material for: Measuring re-identification risk using a synthetic estimator to enable data sharing
Source: PLoS One. 2022 Jun 17;17(6):e0269097. doi: 10.1371/journal.pone.0269097 (PMC9205507; doi:10.1371/journal.pone.0269097)
Supplement: S2 File — (ZIP) [file pone.0269097.s002.zip]

Archive with 156 entries (152 files):
- adults/
- adults/comparison.adults.1.png
- adults/comparison.adults.10.png
- adults/comparison.adults.11.png
- adults/comparison.adults.12.png
- adults/comparison.adults.13.png
- adults/comparison.adults.14.png
- adults/comparison.adults.15.png
- adults/comparison.adults.16.png
- adults/comparison.adults.17.png
- adults/comparison.adults.18.png
- adults/comparison.adults.19.png
- adults/comparison.adults.2.png
- adults/comparison.adults.3.png
- adults/comparison.adults.4.png
- adults/comparison.adults.5.png
- adults/comparison.adults.6.png
- adults/comparison.adults.7.png
- adults/comparison.adults.8.png
- adults/comparison.adults.9.png
- adults/sensitivity.adults.1.png
- adults/sensitivity.adults.10.png
- adults/sensitivity.adults.11.png
- adults/sensitivity.adults.12.png
- adults/sensitivity.adults.13.png
- adults/sensitivity.adults.14.png
- adults/sensitivity.adults.15.png
- adults/sensitivity.adults.16.png
- adults/sensitivity.adults.17.png
- adults/sensitivity.adults.18.png
- adults/sensitivity.adults.19.png
- adults/sensitivity.adults.2.png
- adults/sensitivity.adults.3.png
- adults/sensitivity.adults.4.png
- adults/sensitivity.adults.5.png
- adults/sensitivity.adults.6.png
- adults/sensitivity.adults.7.png
- adults/sensitivity.adults.8.png
- adults/sensitivity.adults.9.png
- nexoid/
- nexoid/comparison.nexoid.1.png
- nexoid/comparison.nexoid.10.png
- nexoid/comparison.nexoid.11.png
- nexoid/comparison.nexoid.12.png
- nexoid/comparison.nexoid.13.png
- nexoid/comparison.nexoid.14.png
- nexoid/comparison.nexoid.15.png
- nexoid/comparison.nexoid.16.png
- nexoid/comparison.nexoid.17.png
- nexoid/comparison.nexoid.18.png
- nexoid/comparison.nexoid.19.png
- nexoid/comparison.nexoid.2.png
- nexoid/comparison.nexoid.3.png
- nexoid/comparison.nexoid.4.png
- nexoid/comparison.nexoid.5.png
- nexoid/comparison.nexoid.6.png
- nexoid/comparison.nexoid.7.png
- nexoid/comparison.nexoid.8.png
- nexoid/comparison.nexoid.9.png
- nexoid/sensitivity.nexoid.1.png
- nexoid/sensitivity.nexoid.10.png
- nexoid/sensitivity.nexoid.11.png
- nexoid/sensitivity.nexoid.12.png
- nexoid/sensitivity.nexoid.13.png
- nexoid/sensitivity.nexoid.14.png
- nexoid/sensitivity.nexoid.15.png
- nexoid/sensitivity.nexoid.16.png
- nexoid/sensitivity.nexoid.17.png
- nexoid/sensitivity.nexoid.18.png
- nexoid/sensitivity.nexoid.19.png
- nexoid/sensitivity.nexoid.2.png
- nexoid/sensitivity.nexoid.3.png
- nexoid/sensitivity.nexoid.4.png
- nexoid/sensitivity.nexoid.5.png
- nexoid/sensitivity.nexoid.6.png
- nexoid/sensitivity.nexoid.7.png
- nexoid/sensitivity.nexoid.8.png
- nexoid/sensitivity.nexoid.9.png
- tx/
- tx/comparison.tx.1.png
- tx/comparison.tx.10.png
- tx/comparison.tx.11.png
- tx/comparison.tx.12.png
- tx/comparison.tx.13.png
- tx/comparison.tx.14.png
- tx/comparison.tx.15.png
- tx/comparison.tx.16.png
- tx/comparison.tx.17.png
- tx/comparison.tx.18.png
- tx/comparison.tx.19.png
- tx/comparison.tx.2.png
- tx/comparison.tx.3.png
- tx/comparison.tx.4.png
- tx/comparison.tx.5.png
- tx/comparison.tx.6.png
- tx/comparison.tx.7.png
- tx/comparison.tx.8.png
- tx/comparison.tx.9.png
- tx/sensitivity.tx.1.png
- tx/sensitivity.tx.10.png
- tx/sensitivity.tx.11.png
- tx/sensitivity.tx.12.png
- tx/sensitivity.tx.13.png
- tx/sensitivity.tx.14.png
- tx/sensitivity.tx.15.png
- tx/sensitivity.tx.16.png
- tx/sensitivity.tx.17.png
- tx/sensitivity.tx.18.png
- tx/sensitivity.tx.19.png
- tx/sensitivity.tx.2.png
- tx/sensitivity.tx.3.png
- tx/sensitivity.tx.4.png
- tx/sensitivity.tx.5.png
- tx/sensitivity.tx.6.png
- tx/sensitivity.tx.7.png
- tx/sensitivity.tx.8.png
- tx/sensitivity.tx.9.png
- wa/
- wa/comparison.wa.1.png
- wa/comparison.wa.10.png
- wa/comparison.wa.11.png
- wa/comparison.wa.12.png
- wa/comparison.wa.13.png
- wa/comparison.wa.14.png
- wa/comparison.wa.15.png
- wa/comparison.wa.16.png
- wa/comparison.wa.17.png
- wa/comparison.wa.18.png
- wa/comparison.wa.19.png
- wa/comparison.wa.2.png
- wa/comparison.wa.3.png
- wa/comparison.wa.4.png
- wa/comparison.wa.5.png
- wa/comparison.wa.6.png
- wa/comparison.wa.7.png
- wa/comparison.wa.8.png
- wa/comparison.wa.9.png
- wa/sensitivity.wa.1.png
- wa/sensitivity.wa.10.png
- wa/sensitivity.wa.11.png
- wa/sensitivity.wa.12.png
- wa/sensitivity.wa.13.png
- wa/sensitivity.wa.14.png
- wa/sensitivity.wa.15.png
- wa/sensitivity.wa.16.png
- wa/sensitivity.wa.17.png
- wa/sensitivity.wa.18.png
- wa/sensitivity.wa.19.png
- wa/sensitivity.wa.2.png
- wa/sensitivity.wa.3.png
- wa/sensitivity.wa.4.png
- wa/sensitivity.wa.5.png
- wa/sensitivity.wa.6.png
- wa/sensitivity.wa.7.png
- wa/sensitivity.wa.8.png
- wa/sensitivity.wa.9.png
