# Supplementary material for: Measuring re-identification risk using a synthetic estimator to enable data sharing
Source: PLoS One. 2022 Jun 17;17(6):e0269097. doi: 10.1371/journal.pone.0269097 (PMC9205507; doi:10.1371/journal.pone.0269097)
Supplement: S3 File — (ZIP) [file pone.0269097.s003.zip]

Archive with 89 entries (85 files):
- adults/
- adults/adults.vineCopula.1.1.csv
- adults/adults.vineCopula.1.10.csv
- adults/adults.vineCopula.1.11.csv
- adults/adults.vineCopula.1.12.csv
- adults/adults.vineCopula.1.13.csv
- adults/adults.vineCopula.1.14.csv
- adults/adults.vineCopula.1.15.csv
- adults/adults.vineCopula.1.16.csv
- adults/adults.vineCopula.1.17.csv
- adults/adults.vineCopula.1.18.csv
- adults/adults.vineCopula.1.19.csv
- adults/adults.vineCopula.1.2.csv
- adults/adults.vineCopula.1.3.csv
- adults/adults.vineCopula.1.4.csv
- adults/adults.vineCopula.1.5.csv
- adults/adults.vineCopula.1.6.csv
- adults/adults.vineCopula.1.7.csv
- adults/adults.vineCopula.1.8.csv
- adults/adults.vineCopula.1.9.csv
- nexoid/
- nexoid/nexoid.ave.size_1.1.1.csv
- nexoid/nexoid.ave.size_1.1.14.csv
- nexoid/nexoid.ave.size_1.1.7.csv
- nexoid/nexoid.ave.size_2.1.1.csv
- nexoid/nexoid.ave.size_2.1.14.csv
- nexoid/nexoid.ave.size_2.1.7.csv
- nexoid/nexoid.ave.size_3.1.1.csv
- nexoid/nexoid.ave.size_3.1.14.csv
- nexoid/nexoid.ave.size_3.1.7.csv
- nexoid/nexoid.vineCopula.1.1.csv
- nexoid/nexoid.vineCopula.1.10.csv
- nexoid/nexoid.vineCopula.1.11.csv
- nexoid/nexoid.vineCopula.1.12.csv
- nexoid/nexoid.vineCopula.1.13.csv
- nexoid/nexoid.vineCopula.1.14.csv
- nexoid/nexoid.vineCopula.1.15.csv
- nexoid/nexoid.vineCopula.1.16.csv
- nexoid/nexoid.vineCopula.1.17.csv
- nexoid/nexoid.vineCopula.1.18.csv
- nexoid/nexoid.vineCopula.1.19.csv
- nexoid/nexoid.vineCopula.1.2.csv
- nexoid/nexoid.vineCopula.1.3.csv
- nexoid/nexoid.vineCopula.1.4.csv
- nexoid/nexoid.vineCopula.1.5.csv
- nexoid/nexoid.vineCopula.1.6.csv
- nexoid/nexoid.vineCopula.1.7.csv
- nexoid/nexoid.vineCopula.1.8.csv
- nexoid/nexoid.vineCopula.1.9.csv
- tx/
- tx/tx.vineCopula.1.1.csv
- tx/tx.vineCopula.1.10.csv
- tx/tx.vineCopula.1.11.csv
- tx/tx.vineCopula.1.12.csv
- tx/tx.vineCopula.1.13.csv
- tx/tx.vineCopula.1.14.csv
- tx/tx.vineCopula.1.15.csv
- tx/tx.vineCopula.1.16.csv
- tx/tx.vineCopula.1.17.csv
- tx/tx.vineCopula.1.18.csv
- tx/tx.vineCopula.1.19.csv
- tx/tx.vineCopula.1.2.csv
- tx/tx.vineCopula.1.3.csv
- tx/tx.vineCopula.1.4.csv
- tx/tx.vineCopula.1.5.csv
- tx/tx.vineCopula.1.6.csv
- tx/tx.vineCopula.1.7.csv
- tx/tx.vineCopula.1.8.csv
- tx/tx.vineCopula.1.9.csv
- wa/
- wa/wa.vineCopula.1.1.csv
- wa/wa.vineCopula.1.10.csv
- wa/wa.vineCopula.1.11.csv
- wa/wa.vineCopula.1.12.csv
- wa/wa.vineCopula.1.13.csv
- wa/wa.vineCopula.1.14.csv
- wa/wa.vineCopula.1.15.csv
- wa/wa.vineCopula.1.16.csv
- wa/wa.vineCopula.1.17.csv
- wa/wa.vineCopula.1.18.csv
- wa/wa.vineCopula.1.19.csv
- wa/wa.vineCopula.1.2.csv
- wa/wa.vineCopula.1.3.csv
- wa/wa.vineCopula.1.4.csv
- wa/wa.vineCopula.1.5.csv
- wa/wa.vineCopula.1.6.csv
- wa/wa.vineCopula.1.7.csv
- wa/wa.vineCopula.1.8.csv
- wa/wa.vineCopula.1.9.csv
