# Supplementary material for: Measuring re-identification risk using a synthetic estimator to enable data sharing
Source: PLoS One. 2022 Jun 17;17(6):e0269097. doi: 10.1371/journal.pone.0269097 (PMC9205507; doi:10.1371/journal.pone.0269097)
Supplement: S3 File — (ZIP) [file pone.0269097.s003.zip › adults/adults.vineCopula.1.1.csv]

risk_act	entropy_est	ital_est	hypo_est	g_err	g_vine_err	ave1	ave2	ave3	ave4	ave5	ave6	ave7
0.0474162773614367	0.0714795539042175	-0.027681658497462	0.00927336338421662	0.0179475206142874	0.010317778756998	0.0224868702021744	0.0112412592434214	0.0157416293507731	0.0141326496856427	0.011383558476115	0.0154639958799949	0.0021083147774737
0.157012721154419	0.177412489856121	-0.103326396110186	0.00315209377779724	0.0436702304839134	0.01231842011111	0.033589943294022	0.0421115000246474	0.0114826219149538	0.0279943252975117	0.00761224691679385	-0.0101374442249158	0.013530384260569
0.19527168350696	0.0618309893823321	-0.129966652329651	0.00087187904892011	0.00551982928456751	-0.00195811815202815	0.0288516348145121	0.0121637249537195	0.0282806394226711	0.0017808555662697	0.0210678594880386	-0.00238684918810231	-0.0023750194687788
0.10593316900293	0.0521111166016431	-0.0702930800132066	-7.26264907449647e-07	-0.00134053113823117	0.0125761327269014	0.00975262478425901	-0.000163273715645243	0.00897258577403377	0.00561780079433512	0.0119401335026078	-0.00483760534036255	-0.0170421887795997
0.20514429232785	0.21525618056957	-0.129801633140179	0.0216702672546775	0.0308314353455087	-0.0174533317432805	0.0473202333002135	0.0271367755457595	-0.0165837734916592	0.00668905180111412	-0.0151811001742374	-0.00048507678943685	-0.0163909272428527
0.60405023200688	0.324370468527071	-0.462249582259553	-0.158984199002042	0.0329481050760186	-0.0305249256094425	0.056353987446281	-0.00548280285342195	0.00575067189525236	0.00121158973328805	-0.0240570732664791	-0.0502760630652603	-0.0243836319648778
0.240597018451816	0.0960193826590085	-0.156405616969381	0.0140818898025043	-0.0131666021701357	-0.00167427729912795	0.00936714362406038	0.0127326776076287	-0.0192683873312453	-0.00742043973463183	0.00487675411833019	-0.0280323508164001	-0.0246170117401698
0.366451823245625	0.207058224198206	-0.261802821967403	-0.0447905177082113	-0.0312901742146736	-0.0630364519722191	0.0340629841544626	0.0131576010656906	0.0218966647452903	-0.0471633130934463	-0.0247995085438115	-0.0230470308624952	-0.0401403608586757
0.219608580863573	0.161141106202837	-0.14424942214524	0.00787651865691241	0.0130063305876919	-0.0636266270869009	0.0171041108718505	0.0101929013135968	-0.0207912938893256	-0.0253101482496045	-0.0380997396747957	-0.0353377276013194	-0.0267239188130698
0.0687961873412666	0.0245528705131253	-0.0399181818581935	0.0155708197052111	-0.016472464249993	-0.00175330018483642	0.0103532618980565	0.000596905161052	-0.00438988880039767	-0.0091128822174147	-0.00647805619300212	-0.0110933132775862	-0.00971670470762875
0.549944044534017	0.201698841171803	-0.413310487780198	-0.122437847542526	-0.0232393807528881	-0.0465771202705855	0.0279674292522528	-0.023666655243889	-0.0278313140324703	-0.0349082505117367	-0.0411173986270149	-0.0503600883392583	-0.0712098561693721
0.384201449895422	0.123468672348603	-0.275805454741518	-0.0501137124079373	-0.0243427631897203	-0.0549577464570629	0.0151264445762463	-0.0229354107301778	-0.0443501291952144	-0.0396502548233916	-0.0404167579459694	-0.0734641492540209	-0.0624494148283788
0.151218891885022	0.112601515048968	-0.100680670550495	0.000141887122296014	0.00908247190857553	-0.000779604168240855	0.0298410216048592	0.0237848803189859	0.0273600218740079	0.00415143387016734	0.0141940818879639	-0.00594456738120983	0.00105645170830335
0.493762821534888	0.238156260749759	-0.372025015491643	-0.115077827266403	0.0149440125244479	-0.0939024663434624	0.0337751214374315	0.0300722532281912	-0.00542845231039391	-0.0394792269095072	-0.0660682820049261	-0.00509797216173369	-0.0550873975011222
0.537359020442525	0.377925911657368	-0.398396564753427	-0.102474622189142	0.0342845660164186	-0.119977153268551	-0.0105635333516649	0.0257778209743704	-0.0330430434835985	-0.0428462936260662	-0.0174291615818907	-0.0910429272266053	-0.0806713086219487
0.0933202843427637	0.0878522497122773	-0.0570014162865125	0.013866713178974	0.0176779917896827	-2.77806639418926e-05	0.0230354168843732	0.0150236028620931	0.0189786857763512	0.00882510556287039	0.000454519506193587	-0.0117528452007224	-0.00983130343127428
0.328088969902698	0.1704695534714	-0.233350981795967	-0.0387245656581023	0.0123466181071645	-0.021370203917325	0.0247235540342927	0.0290820586539157	0.0123791884016936	-0.00451179290508019	0.00953776293737546	-0.0193942621300327	-0.0329168268284851
0.47712282576454	0.171944322138273	-0.34821821292175	-0.0764715251132393	-0.0445859605138015	-0.0480088464345916	0.00798005669902607	-0.0312978489985553	-0.00677510879878845	-0.0462974034741966	-0.0560851165265804	-0.0414050319123301	-0.0696979195065913
0.0475508444002093	0.0287342559099949	-0.0277387087016313	0.01000985121473	-0.010859752084606	-0.00732223969783833	0.00622814334984373	0.00230381477933359	-0.00336848967975635	-0.00909099589122217	-0.00768231439061645	-0.000894490118007879	-0.00425193322108118
0.291598730103337	0.119812816965607	-0.189083984723826	0.0207170944494208	-0.0320215599881479	-0.0303501858498095	0.0224497593135087	-0.0296175162453689	-0.0373503192869282	-0.0311858729189787	-0.0356084348146838	-0.0477427053064932	-0.0648573782821417
0.229663572217243	0.171827446543258	-0.152271006454028	0.00394431368165035	0.0527630093915118	0.0020898379981161	0.0356954575600947	0.0169429324985403	0.00523766642950338	0.0274264236948139	0.00185672920776356	0.00763637742029127	0.00117327488653893
0.0627514288653857	0.0334265819897524	-0.0361369076393486	0.0147170073492132	0.0105782408950318	0.00421302153378364	0.0150420778994776	0.0112283981549165	0.00860978749310977	0.00739563121440773	-0.00309902702287035	-0.00493641810462865	-0.00774434480141974
0.0930421999927618	0.0177595624696482	-0.0626107083678086	-0.0039502916048542	-0.00568604913605374	0.00613537182238053	0.00939678063642778	0.0069510565548933	-0.00348299319120286	0.000224661343163388	-0.00417712074022462	-0.00507809706313317	-0.0118755206036604
0.0847137709711943	0.0451456810894402	-0.0517203453083392	0.010076295164325	0.0108588257110524	0.0119989093127184	0.0220674404233467	0.00232966737167453	0.0128085537470393	0.0114288675118854	0.00380013456419204	0.0125263481989688	0.00640835475774279
0.471735894012454	0.215592884806572	-0.345180145811394	-0.0783863617793878	-0.0802948510739733	-0.0573278977555338	-0.0280847861136904	-0.0181574233369893	-0.0711617685479572	-0.0688113744147535	-0.084739431667246	-0.0386349662657792	-0.092264568748081
0.00775719086369818	0.00145300552210104	0.00108817223016419	0.0140775153323297	0.000245729511017096	0.00211979900382442	0.000569391515756365	0.000223432830949363	0.00182282259311332	0.00118276425742076	-0.000327625544841499	-0.00218681922748345	-0.00293490312071302
0.0514640223902357	0.0890664283181999	-0.0157376555200968	0.049185118840563	-0.0054321117860766	-0.0268039726877558	0.0104607474026977	-0.0100554111954132	-0.013317653401371	-0.0161180422369162	-0.00476232868772867	-0.00567167081298629	-0.0244407216249482
0.0343310454708575	0.015495474640516	-0.0209015456683009	0.00569478302501995	-0.0135036209352042	-0.0141104280105297	-0.00862949162123442	-0.00685782641421862	-0.0102757368142986	-0.0138070244728669	-0.0108525134099477	-0.0155513863888033	-0.01392774522609
0.148076069195875	0.0617705783639834	-0.0966545964576408	0.00764502851654303	-0.0045620213287603	0.00212085157855385	0.0237635563098066	0.0127821983105951	0.00882547368132139	-0.00122058487510324	-0.0062853371810706	-0.00654787639185961	0.00255250066523804
0.0872497794606325	0.0877145569529747	-0.0555686742051092	0.00657576098116548	0.0413636998708137	0.0252646565829525	0.0380163806635111	0.0268798544484582	0.0238166216555773	0.0333141782268831	0.0167368941016845	0.0226549295666843	0.0293661048981789
0.388469102906722	0.396523803936023	-0.269048998340692	-0.0192682007803847	0.0163480729863343	-0.0554800732887538	-0.00176203436612005	0.0489481688139464	-0.000482713594945949	-0.0195660001512097	-0.0204439794922557	-0.0205350085398857	-0.0146231508462419
0.0613677512353988	0.0682276407230299	-0.0334003728237174	0.0188481356977818	0.0266621644838298	0.0158240189302298	0.0321198660369393	0.0196230336806027	0.0131139502345355	0.0212430917070298	0.009754044222764	0.0133028878710446	0.0013048540233012
0.225727992032211	0.127313406338914	-0.13814228246991	0.0381969508249985	-0.0610444730751504	-0.0173651910880808	-0.0076947547371442	-0.0170789327497684	-0.00395103169855485	-0.0392048320816156	-0.0187416169210302	-0.0377777564351593	-0.0214079736677248
0.519536329799372	0.177354445032976	-0.38698937726712	-0.106139605239546	0.00312272590180651	-0.0867611766738543	0.00351979763740862	-0.0228972707366487	-0.00173030910880467	-0.0418192253860239	-0.0205765339149785	-0.0441619776536821	-0.0581810848510582
0.170677521872101	0.0893715024417627	-0.0936723848656316	0.0591945018656434	-0.00293569884375516	-0.00914253369778598	0.00669022852062526	-0.0146428542638585	-0.0257835249842401	-0.00603911627077058	-0.0283137255310317	-0.0505530305822347	-0.0453929045822382
0.170489624517694	0.0697593528694334	-0.113586566383353	-0.00012281742720438	0.0187426379452297	0.0147672457971919	0.0333287674390277	0.0157531826429036	0.00561436563917064	0.0167549418712108	-0.0110698343838373	0.00538124067667875	-0.0141955798126152
0.0704283287856873	0.0861165110630939	-0.0348845784579922	0.0330943202591021	0.00431936490597724	-0.0187239478722233	-0.00646318162945413	0.00763474368638414	0.00412486621736038	-0.00720229148312304	-0.0232286782334516	-0.0223564973215792	-0.0279984637596259
0.436940791232459	0.233977463940206	-0.305329062776387	-0.0267834383277799	-0.0155928082323173	-0.0411360385939049	0.015185584399772	0.043107431175087	0.00775661448591752	-0.0283644234131111	-0.0652553536126945	-0.037686004295338	-0.114184702861115
0.00112254547692443	-5.08215550717496e-05	0.000215683033106642	0.00127877441582493	3.81406539163571e-05	0.000158308399212374	0.000520302603715175	0.000203957095523479	0.000241626295756724	9.82245265643655e-05	5.4814554630629e-05	-0.000251753691762257	-0.000192194384995377
0.183235290294419	0.2290433225676	-0.0911683783848705	0.0939127435265228	-0.0659009873720099	-0.0189990128759106	0.0317460303860138	0.0108998373218654	-0.030703789794163	-0.0424500001239602	-0.0260217857286403	-0.0404898342363127	-0.0248330310756561
0.65725380845513	0.256839123828289	-0.514649780332647	-0.209199340108916	0.0901340198467149	-0.00528695917911326	0.0136665567123329	-0.0289079874384464	-0.0241458010419595	0.0424235303338008	-0.051276434683734	-0.0749137303816869	-0.0824952616667131
0.556754774620012	0.25665542397741	-0.419508467949576	-0.12721906878083	-0.00168219240632983	-0.0711690895520045	0.00770538229971507	-0.00509400900569112	-0.0726454684875152	-0.0364256409791671	-0.0875733911531584	-0.0945603046355177	-0.119745865465532
0.0765991827510298	0.0414426447191949	-0.0458383812664465	0.0123713090022864	0.00756230835092363	0.00452897489579221	0.0164578032532026	0.0154995249590514	0.00981934971943027	0.00604564162335791	0.00483517221520159	0.000682235069913315	-0.004418753355222
0.431857736214507	0.214198254559213	-0.305399823431676	-0.0392557731202632	0.000250123162375715	-0.0477346145339783	0.030114627710738	-0.015496857160633	-0.0580657468056187	-0.0237422456858012	-0.0614280242968764	-0.0739011082209493	-0.100337405230521
0.00309899903819883	0.00109945501171401	0.000916297251231483	0.00592940524316308	-0.000330553502786927	0.000700773106816265	0.00161103313513091	0.000757954793454695	0.000589145267229889	0.000185109802014669	-0.000463008921609614	-0.00010892442731001	-0.000233436322220911
0.163751985970083	0.080299941521491	-0.109187975632307	-0.00109789477467762	-0.00870061242383799	-0.0124312024913034	0.0189201886916695	0.00337812649862398	0.00168408114488205	-0.0105659074575707	-0.00331628923139565	-0.0123198907143091	-0.0104816795208486
0.356162046766236	0.279271759279858	-0.249151550885886	-0.0270284992373975	0.0232575099872364	-0.0606862886337886	0.0459279462414513	0.000182901019454174	0.0211670527575422	-0.0187143893232761	-0.0116319356314453	-0.0483385747754287	-0.0405249253175887
0.247352754285494	0.242601457147004	-0.165312816416914	0.00149942527985161	0.0245513369881183	-0.0139417947971902	0.0208888380382321	0.00431744200327941	0.00352940259565174	0.00530477109546404	-0.00437801806296051	-0.0125004833650869	-0.0175148216304271
0.0304918691620007	0.0461558794631651	-0.0162255944092169	0.0108394227085255	0.0116525029629838	-0.00722827098822958	0.0115466208507639	0.00704927331121012	0.0133952697614816	0.0022121159873771	-0.00215163393376797	0.00240753833482082	-0.0062766871618139
0.596638700380008	0.229786489093434	-0.45622444545942	-0.156358821396921	-0.0147084628224042	-0.113517810138267	-0.0267375116267901	-0.0420054019979758	-0.0757608986041384	-0.0641131364803353	-0.0744031168136529	-0.121395269560556	-0.10520511943588
0.615942960030658	0.328626382237471	-0.474016897290623	-0.170111439834164	0.0637365618793737	-0.053690699186303	0.055996228602156	0.0310011590488712	-0.00451166986378049	0.00502293134653531	-0.0932405529535207	-0.0801718795083222	-0.0182565426123174
0.156440971637091	0.155053216722083	-0.0994667766924886	0.0138194011502914	0.0292961234947153	-0.0107984164536432	0.0369278549498745	0.0185181974974293	0.0201592158647732	0.00924885352053603	-0.000172774453947616	0.00592482289096344	-0.00174828102258726
0.576582193128936	0.239798324851777	-0.437719497077759	-0.14163522468835	-0.0519717556527848	-0.0947079172519878	0.021835084829271	-0.0292270182874192	-0.0706456725029923	-0.0733398364523863	-0.0445525871941048	-0.0752432054183794	-0.101837288762614
0.391499583601904	0.158114916028946	-0.279339348861711	-0.0459709477862662	-0.00229405952544043	-0.0400225991711205	0.0290964704973787	0.00231315343249378	-0.0111786616522931	-0.0211583293482805	-0.0215633102302057	-0.0379798258446036	-0.0549627368755009
0.414229889068866	0.210131522485696	-0.295242871054801	-0.046623367084002	-0.0379940159575929	-0.118689534459126	-0.0142636012307521	-0.0218230408415333	-0.00997599907189395	-0.0783417752083593	-0.0640272554234351	-0.047276576171002	-0.0690343706104135
0.260936999867509	0.144055893618302	-0.182191317604103	-0.0222601380924699	0.0143991021960843	-0.0363415747845464	0.0298335795431983	0.00445134878086689	-0.000241276673640045	-0.0109712362942311	-0.0164392700528667	-0.0418957858156251	-0.0230678993170571
0.594491461863262	0.334508933495637	-0.454926287124771	-0.156939881965425	0.0602771052118068	-0.0673435973769032	0.0489241006590364	0.0377318390227304	-0.012294491844122	-0.00353324608254812	-0.0304807738673782	-0.0410720191194576	-0.0531561129262802
0.42098852630796	0.15449590129764	-0.308120890281768	-0.0726090576158923	-0.0393261377147691	-0.0669710647315197	-0.00362714097324257	-0.00456287309966241	-0.0393122527865293	-0.0531486012231444	-0.0549068134485995	-0.0693347360556422	-0.068059175087836
0.464589595450471	0.16693257604089	-0.34209914596278	-0.085321002708314	0.00257133565064843	0.00164122941679901	-0.00107039747819565	0.0125326917271401	-0.0335223513805876	0.00210628253372375	-0.0363802001575019	-0.0510933042428437	-0.0695329965591631
0.119696703754291	0.0682572198220515	-0.0749069918417846	0.0126835082972752	0.00576603160800081	0.00346366738617526	0.0173671333911165	0.019903212943577	0.0170525944565917	0.00461484949708803	-0.00732457282608544	0.00175626622120363	-0.00519201614339049
0.173890100690705	0.0654131215708245	-0.107348491289917	0.0224036125946763	0.000729563107533304	-0.00293958732342042	0.00281130641449059	0.00421865495492743	-0.00984705842562267	-0.00110501210794356	-0.0164974228349172	-0.0428114647519467	-0.0302504402080256
0.0200358741560027	0.00540613959975477	-0.00961331026231412	0.00915199458109667	-0.00465444907081659	0.0008764331552207	0.00154287226968981	0.00155975674506639	0.00228228583477327	-0.00188900795779794	-9.55996542339535e-05	-0.0014111941336231	0.000416167977369569
0.424402240892963	0.184234808935055	-0.307323359483711	-0.0630918535087445	0.0436726228602658	-0.0220381976655171	0.0581957316642872	0.0157966281251488	-0.0144015289564209	0.0108172125973744	-0.0155446971095848	-0.0405133572517135	-0.0468718917963005
0.566479958519391	0.307628865761749	-0.42622640983347	-0.12689949022903	0.0303207391192702	-0.0524174240040348	0.00872300057413433	-0.00339463665066397	-0.0790219465146829	-0.0110483424423823	-0.0737650768045217	-0.091053433124041	-0.0778045875266997
0.0326842737755644	0.0272259488141023	-0.0164946640217198	0.0139592748443478	0.00739612124207316	0.0076640058536244	0.00869555042686228	0.0110869292118835	0.00798492408487234	0.00753006354784878	0.00525467208803468	0.00295268214951953	0.00700480386429189
0.501793179075333	0.170866985294018	-0.375782878939132	-0.110404358379328	-0.0173567169174653	-0.0535757273679923	0.0364268451761146	-0.0150710196690828	-0.0111784365499518	-0.0354662221427288	-0.0377191965000948	-0.0371075331833984	-0.0575326445210494
0.372082139363479	0.232220798174925	-0.251271630396811	0.00104749139078536	-0.0137718750280925	-0.0676192904771093	-0.00663623511518147	-0.0409683015708645	-0.0288999418459309	-0.0406955827526009	-0.0548037145759216	-0.0685128327964782	-0.0680060325288506
0.422650602418741	0.258596474529807	-0.308856657958851	-0.0706054867779554	0.0120277329818215	-0.0400939385557282	0.0241812333930857	0.025344821036921	-0.0236811882484254	-0.0140331027869533	-0.0209874940984112	-0.0553576820453818	-0.0475462767843449
0.45176295211281	0.181877351898506	-0.327101128338078	-0.0648838528674008	-0.00320518622828164	-0.0259654877747315	0.0127456144383303	-0.02564846463276	-0.024673484898757	-0.0145853370015066	-0.0625942252138219	-0.0730137666017703	-0.0660428371318679
0.172304732154056	0.239404932804279	-0.102397378832317	0.0369011511326423	0.018181624419257	-0.0419380667526696	-0.000989305697303822	-0.0358199776491576	-0.0155167208353806	-0.0118782211667063	-0.0453851435108994	-0.0451254109909336	-0.0618927307219662
0.167948928426282	0.141749437124912	-0.113976367530121	-0.00618049797694928	0.0343805057399768	-0.0168916128604948	0.0175269951104221	0.0280815829020241	0.012123981969289	0.00874444643974098	-0.00764667010075268	0.00362293214160028	-0.00195420450131709
0.0790968223310739	0.0440492892744994	-0.047434340495321	0.0132636873404196	-0.0082538241436831	0.0158296531202753	0.0129475579785216	0.00832463150330401	0.0143798272750371	0.00378791448829613	0.000738723940125141	-0.00133539728649118	-0.0130848611632751
0.14224693901731	0.0720382194757502	-0.0938175317045023	0.00236207633762428	0.0123354081362179	0.00881760666956857	0.0271244160266908	0.0249463138876419	0.0186233747851658	0.0105765074028933	0.0135109260858231	-1.09999557257323e-05	-0.00325861078262829
0.222676698707883	0.341712871157686	-0.12276050610007	0.0808621468850425	0.00416546175257101	-0.0638915978833059	0.0669721694065774	-0.0639849093803244	-0.0248224077488698	-0.0298630680653674	-0.00624006288671453	-0.0211738596564971	-0.0404303613107557
0.137502825884996	0.0561895077487096	-0.0915421121818822	0.000591258424909202	0.0203674978540015	0.0173606599955149	0.0264157677284359	0.0179420988745997	0.0126373355043371	0.0188640789247582	0.00713784272189391	-0.0122250940939721	0.00982780919368129
0.00144286570631788	0.000170642186028658	0.000304952871824924	0.00172138499686858	0.000306980144135145	8.28411641080218e-05	0.00103531973602578	0.000608455595446455	0.000378222968751313	0.000194910654121583	-0.000110629651899839	0.000357191946702546	-3.28583538731391e-05
0.206284951984487	0.102926287615106	-0.114448519031179	0.0704243240315424	-0.0078225362615516	0.00231639163608185	0.0483482090844932	0.0262505753348381	0.0153086895558336	-0.00275307231273489	0.00130857819916774	-0.0276852070598515	-0.00140380327549214
0.111445181188615	0.0881662531806729	-0.0733211176819892	0.00123511230870876	0.0229730742314259	-0.00897889102198156	0.0430733877903954	0.0347369010434362	0.00764672938507993	0.00699709160472217	0.0154213970673341	-0.00059996562214415	0.00178797483861196
0.1494827804159	0.0696044578161761	-0.103673493960211	-0.0128543160445134	-0.00375108799978449	0.0165154628180237	0.0198759678233111	0.0126766550844047	0.00174289979534989	0.00638218740911961	-0.00477775239575498	-0.00489859648309918	-0.00106324809896702
0.229294957217773	0.244123479506977	-0.151059574104895	0.00755527460645952	0.023569814471789	-0.0418620398388959	-0.000594198181815414	-0.00816643046331803	0.0106323258932483	-0.00914611268355342	-0.0265601499029941	-0.0262916347405951	-0.0435641308405852
0.465830766841471	0.372321566437851	-0.336156199449809	-0.0624410534250192	0.0613343691040646	-0.0436678472968337	0.0456190752638456	0.0204147914203647	-0.013176895477838	0.00883326090361547	0.0147667969028067	-0.025323319923339	-0.0522834515876452
0.0938010801569711	0.059095840284802	-0.0619834430234966	0.000732795076468049	0.0207633575692276	0.0148992828750894	0.0143573397427931	0.0114469345603294	0.00555310109769336	0.0178313202221585	0.00753797341781126	0.00378408871811331	0.00329156396953732
0.683641676873078	0.276833299110317	-0.539071266670023	-0.229108138716546	0.0809884449674995	-0.0653236977453151	0.0098758041994732	-0.00404139830823691	0.028759671478494	0.00783237361109224	-0.0104865572205454	-0.0238085287850373	-0.0561908535392001
0.428848719462031	0.174393149294156	-0.313161056659924	-0.0716830812048794	-0.00818253790424722	0.00146873812619791	0.0369116809443757	0.0358803597416858	-0.00327733460570773	-0.00335689988902466	-0.0410061796428631	-0.0299727163659118	-0.0421920407990003
0.0771367871888444	0.0420140736344149	-0.0431385757014891	0.0215850333898366	0.0132790924386442	-0.000374826406127224	0.0180419902279092	0.0120557026889703	0.0110140500374252	0.00645213301625847	-0.00407115417598744	0.00295408245878977	-0.00555218397142511
0.0426856184159236	0.033379585624511	-0.0239324411421583	0.0131292065577409	0.00931539264430439	0.000995644857737996	0.0137911671885436	0.0091197441531668	0.00682114516457991	0.00515551875102119	0.00613777683955684	0.0084620638697762	-0.00102173306989525
0.400537938041736	0.199775138381545	-0.27699387879008	-0.0180764797781384	-0.0428776123238012	-0.0483647277160051	0.0368857948500783	-0.00582928555250423	-0.0132169839937725	-0.0456211700199032	-0.0419243725272125	-0.0432675701136429	-0.0713296954431505
0.261242043832004	0.0876670494708178	-0.173496251836559	0.00455270387351359	-0.000363512395173071	-0.0400361722673817	-0.00487992108962088	-0.0121476946062465	-0.0199542827338481	-0.0201998423312774	-0.0273008957059246	-0.0333005891811686	-0.0421288373625337
0.16821813179864	0.180032410715354	-0.0997504459038382	0.0365548805540102	0.0283896562965023	-0.0634804165690187	-0.000818929635949789	-0.00303810454777939	-0.0352300055050303	-0.0175453801362582	-0.0320917224604844	-0.0379629989740691	-0.050745986475932
0.508759860002628	0.237813262906238	-0.375832197633961	-0.0942582116774506	-0.00343101793800349	-0.0706597889742629	0.00623350674100798	0.0170001250709435	0.00322884936570755	-0.0370454034561332	-0.10400293870163	-0.0530661963089477	-0.0918075797399212
0.61753373488939	0.275881122832538	-0.47533754562684	-0.170995701352693	0.0230878121842576	-0.112622235453082	-0.00294490259830693	-0.00281899617074977	-0.0207817897000376	-0.044767211634412	-0.0726583164153436	-0.0694476136492478	-0.0986165453469936
0.260461975346481	0.274253294252335	-0.163865188335424	0.0331016926662558	0.000755433622387613	-0.0519440483954307	0.0447624782648853	0.0269993258265623	0.018719526187081	-0.0255943073865215	-0.0417488406942751	-0.0467522061959852	-0.0615133768156352
0.385675043652313	0.263467136265291	-0.278479032699654	-0.0560040675284301	0.029750454406227	-0.0390868767510901	0.0491615272417804	0.0315457380096003	-0.00829121298252816	-0.00466821117243149	-0.0361543377256229	-0.0308978210374372	-0.0329991531534161
0.51290620044645	0.201606132918229	-0.376363224915746	-0.0860338922572967	-0.0325092204643339	-0.0643638764797917	0.0118926393961709	-0.0214289122386656	-0.0409491181659999	-0.0484365484720628	-0.0562718666924196	-0.0987179094843626	-0.0919259117105928
0.341030318233518	0.25918946324128	-0.239762743900984	-0.0313669993902383	0.0294626380203813	-0.0512454752829756	0.0411782883652604	0.0156205671158299	0.0487984476577217	-0.0108914186312972	-0.00107083753044968	0.0328332973315457	0.0297594484271261
0.543961311042549	0.280719251010967	-0.407154529308901	-0.116149143624767	0.0114361999925966	-0.0324332576233543	0.0271430498272048	0.00582421375510345	-0.0351087186395174	-0.0104985288153788	-0.0569155968116863	-0.069235891425632	-0.068161210345093
0.0798889087665973	0.0172194980732413	-0.0492528760741296	0.00672373906359165	-0.00841830831795022	-0.0183362097010435	0.01109534418567	-0.00550779750727756	-0.00942270760414679	-0.0133772590094969	-0.000384242279691457	-0.00795673141059117	-0.0159341987441844
0.315445553158235	0.151059388553701	-0.212137253233749	0.000342781685214177	-0.00644027764375926	-0.0321203880833756	0.00604745982889543	-0.00925277683346803	-0.00668216852480674	-0.0192803328635675	-0.0375044862146789	-0.0483873295025292	-0.0501941030224465
0.179099398806505	0.0372484362699106	-0.124503370429289	-0.0199911437295047	-0.0100080135967203	-0.00137994909808309	0.0154692190895025	0.0051748777435725	0.0013959824408796	-0.00569398134740168	0.000484293330942687	-0.017486382671079	-0.0214549983919134
0.269779950884045	0.110521203387691	-0.180419545472217	5.16003150241029e-05	-0.0214740609400535	-0.0297051881003565	0.00213059366139412	0.00445563541916294	-0.0118417866128029	-0.025589624520205	-0.0272684291582785	-0.0311804986419492	-0.0278252542315792
0.376847476848854	0.235097404284739	-0.267720060288528	-0.040637326618835	0.0194954059647374	-0.0249984924927881	0.0234313164460303	0.0262062040754704	-0.0324951077149158	-0.00275154326402538	-0.0319428746511753	-0.0314698345500083	-0.0703460622788477
0.539448144355355	0.266551502738778	-0.401032047075856	-0.105954049894381	-0.0819712944067482	-0.0237910649508506	0.00535035151622765	0.0263277424096898	0.0101028847548362	-0.0528811796787994	-0.0466383741782066	-0.043583269435518	-0.0728709070542831
0.464752126100278	0.253140930103191	-0.334809459058401	-0.060445963906415	0.0170396330391429	-0.0929590525246754	0.00710690366000594	-0.0683875073682423	-0.0636730395281997	-0.0379597097427662	-0.112184721204827	-0.145488979723591	-0.104249459048068
0.613287794241285	0.328648254448021	-0.472563307176065	-0.171929330857421	-0.0200872114507354	-0.0969074462967322	0.00471528793238407	0.00684888525221339	-0.0458834213879796	-0.0584973288737338	-0.0341654444208063	-0.0506174219670971	-0.104132738271467
0.100012040426055	0.132921883777349	-0.0462710159346013	0.0572736818826596	-0.0367885201935009	-0.0205973919181492	-0.0114273412483209	-0.0210701592750377	0.00809475393449033	-0.0286929560558251	-0.00200667625172173	-0.016616307331308	-0.0284002258792337
0.0620004950355591	0.044957499253238	-0.0382159652152749	0.00753310166065897	-0.0126464246102127	-0.00482406296067674	0.00546258665579962	0.00542074163223904	-0.00355059321042207	-0.0087352437854447	-0.00607419294238534	-0.0113171519580017	-0.0186233133011275
0.240580312285891	0.197651514614527	-0.159283856305399	0.00647009053195347	-0.012512914935609	-0.0363498286547296	0.0205860122865023	0.0285375751788559	-0.0173270511080714	-0.0244313717951693	-0.0178845585775916	-0.0200207192886085	-0.033442649181679
0.156174709462348	0.151413160152988	-0.101591698875107	0.0066983653665563	0.0391888627113262	-0.00217036624093911	0.0340507504194549	0.028612423248717	0.0274608425027976	0.0185092482351935	-0.00206184063257989	0.011467969061769	0.00579497297368234
0.49958548894924	0.255134328368674	-0.366985042213806	-0.0857131099030644	-0.00525592097981681	-0.0655622961515883	-0.0197332218922471	-0.0439247833378426	-0.00912765239036722	-0.0354091085657026	-0.0761798649655724	-0.0856655305204845	-0.0985489127036351
0.029693766445419	0.0350107347982136	-0.0109315017127247	0.0227493487277236	-0.00583899454001784	-0.0112285230949943	-0.000986898456812591	-0.0105583106551701	-0.00413810948919843	-0.00853375881750609	-0.00955345760849215	-0.0117421176607189	-0.0054006212558188
0.204164070161409	0.30008917155476	-0.125949782096596	0.0313725558133928	0.058045982373002	-0.0701975608683534	0.0117124278698447	-0.0137906030867697	-0.0283320294706131	-0.00607578924767568	-0.00970308556455463	-0.030587098031219	-0.0259662673214418
0.0491110578076199	0.0310101837670504	-0.028026403520623	0.0117506000758628	-0.0081095370816873	0.00285145539728748	0.00828535342920615	0.0153546965354626	0.0124590708157312	-0.00262904084219991	0.0109096774715143	-0.00446704514315692	0.00482055228559512
0.37782744123919	0.23380745591786	-0.274157634366703	-0.0594473238272395	0.0465234233633754	-0.0333700685694366	0.0530577002134618	0.00503725158814905	0.00369710732492851	0.00657667739696943	-0.0273915753827589	-0.0185538384478837	-0.0169366421899724
0.116368105513425	0.050231450679255	-0.07016122964393	0.0197065629210737	0.0120623844468602	-0.00485310380875421	0.0202675255716325	0.00908305682612924	0.00254866593379605	0.003604640319053	-0.00311224569777969	0.000849112726123577	0.000610377004179916
0.643538290085992	0.221851270874235	-0.502303948092097	-0.200274822089904	0.0203284215867109	-0.131703754715008	-0.0484400520292949	-0.0046163751056385	-0.0326876998260169	-0.0556876665641488	-0.085116733220213	-0.0921512248287131	-0.10135519822056
0.0199402078211482	0.0028665178455227	0.0028164906802919	0.0409373160951123	0.00153105416530048	-0.00119631150189764	0.00651544908097201	0.00409896698017845	0.000722921554441671	0.000167371331701419	-0.00280513583936517	-0.00386684540114154	-0.00492082475037369
0.16537143418943	0.0737403705647822	-0.0822175374273811	0.0836241696067146	-0.019661336821493	-0.0229634409894373	0.0213223155243554	-0.000609839915839377	-0.0241733684908894	-0.0213123889054652	-0.0299740056203365	-0.0239135385073261	-0.0481966173611145
0.427069445487441	0.271805721201501	-0.301623252116362	-0.0380243570105341	-0.0392223106523117	-0.122331759873594	-0.0150008996251919	-0.0327191127918388	-0.0298832452437188	-0.0807770352629529	-0.0757109720893325	-0.0999558310581438	-0.0746642072827859
0.13476635612108	0.0719540772921271	-0.0925903181223003	-0.00978787791359145	-0.0147944674860209	-0.00101227885295427	0.0173744612501876	0.0226460974343985	-0.00808696250948093	-0.00790337316948758	-0.0152199991804265	-0.00612611666292315	0.00333833884390733
0.340402122599349	0.149360957129952	-0.238478909977391	-0.0290854817620507	0.00390138530927436	-0.0146828543259447	0.0249224249683528	0.0376026671855925	0.0111328634312594	-0.00539073450833516	-0.00673495275756336	-0.0191838593911935	0.000935436805839851
0.142928273263403	0.0702789451420928	-0.096562451714196	-0.00432733240378605	0.00588114533009712	0.00356821878913061	0.0207513905721825	0.0130377587630348	0.0126997335703241	0.00472468205961388	0.000912217191526926	-0.00727562663091763	0.00808975379969634
0.355035473844095	0.186501160826814	-0.243047013180424	-0.0103175370009205	-0.0399612613230868	-0.0753036033044582	0.0170790419825348	-0.0242262861274183	-0.0303800786252296	-0.0576324323137725	-0.0651368581811762	-0.0707355821100285	-0.0888271907692483
0.205524808685059	0.211800201736186	-0.132107462791253	0.0154920312607836	-0.0167886965937341	-0.0385151694067092	0.0221317179553083	-0.00371288502824479	0.0163815165443426	-0.0276519330002216	-0.0153867766650946	-0.0117903120869328	0.00412315714479863
0.341746127677755	0.268687413381992	-0.235019947163263	-0.0148274677959248	-0.0320417351272201	-0.0181677538038207	0.038199995711066	0.0263209147425114	-0.00257499650231108	-0.0251047444655204	0.00799668024804934	-0.0193473856010167	0.00320137696317746
0.272992517903924	0.274190833153214	-0.179477820146232	0.0106731900726825	0.00166350345709093	-0.0298189865215391	0.0532620016082098	0.00774769666814606	0.0267138274487916	-0.0140777415322241	0.0200437263465857	-0.00662211400868973	-0.0471074099644801
0.727459796611169	0.25932266921139	-0.579845767750411	-0.262541040783322	0.078430868118857	-0.0672316530811122	0.0587857611822007	0.0194622364243675	0.00192020700719531	0.00559960751887245	-0.0239708437161081	-0.055238764523408	-0.0323075626143172
0.212661883212102	0.127272342861721	-0.119049033176625	0.0697769773393601	-0.0297613396671715	-0.0140111984670387	0.000663999289233941	-0.0228767979065044	-0.0340488774649229	-0.0218862690671051	-0.0504391282884055	-0.0460979086088568	-0.066874281554575
0.382712283740578	0.273092572616079	-0.275839884481717	-0.0545203330732807	0.0544941265855622	-0.05548580159664	0.053666004766325	0.0521975027112376	0.0180987614433813	-0.000495837505538888	0.000977622977534343	-0.0059196513054679	0.00992449578142868
0.150733717345009	0.0795502008616722	-0.101505503937528	-0.00377923493433616	0.0190248907241007	0.00414191278537077	0.0247170140607059	-0.00810843846894779	-0.00345392310614148	0.0115834017547357	0.00268077296354713	-0.0104266964129373	0.00121507074227001
0.0149841958570854	0.0118900261314906	-0.00228133772438239	0.0180405658121961	-0.00574320928404223	-0.00257492112592684	-0.000596781886788548	-0.000234446960516362	-0.00323465847650002	-0.00415906520498454	-0.003958265138843	-0.00621554778636894	-0.00738848305713598
0.504865078252626	0.209913670804717	-0.373902634108889	-0.0966700008396344	-0.0323946853228923	-0.125663462352716	-0.0348560120477501	-0.0377516957340166	-0.072053964094796	-0.0790290738378043	-0.120151647615871	-0.0875701275757997	-0.101158381083994
0.425497289307351	0.156705260601216	-0.310716108618526	-0.0709340062303968	-0.0457305990124571	-0.030165156078189	-0.000215735929623095	-0.00568592949921509	-0.0269461922924402	-0.0379478775453231	-0.0500313779034955	-0.0369019125970549	-0.0571367537494744
0.0822981592260806	0.0442842404915546	-0.0494293417853709	0.0144551225645057	0.00819801303879221	-0.00549761445985043	0.00739510289102065	0.00703759741762007	-0.0017802058653182	0.00135019928947089	-0.0128500747429445	0.00483481268147348	-0.00858642543304691
0.146590184890321	0.0979045785151554	-0.0894601261567735	0.0228729955823244	-0.02217160700449	-0.0185937042815637	0.00320702850469706	-0.00483483289165468	-0.011690633429262	-0.0203826556430269	-0.0206937280417666	-0.0280110345749201	-0.0344979195322076
0.0963239331624457	0.0377349537474151	-0.0624443607313405	0.00242578616215135	-0.00154042417792312	-0.00247749678604774	0.0165090390684498	0.00116415509457884	-0.000503003707643751	-0.00200896048198543	-0.0142923485469875	-0.0155395309519016	-0.00729837291371013
0.685676286269248	0.280606387454752	-0.540580177854749	-0.229344317103054	0.0656697032765021	-0.0849545839008653	0.012226346062671	0.000848351733768848	-0.0100438406458861	-0.00964244031218164	-0.0192459418382188	-0.0121818760742524	-0.0678113572465365
0.580162760759739	0.309173771558171	-0.438310534714991	-0.135284280553719	0.0587291532423394	-0.10887742904169	0.0026843314178181	0.0196539289918428	-0.0470530182244331	-0.0250741378996753	-0.0305244342260846	-0.057614806105571	-0.0946593782907395
0.143426918453963	0.0822748349660773	-0.0958972356899687	-0.000866526626102926	-0.00157303490733154	-0.00046542886042511	0.020237615372594	0.016583600868814	0.0126124699853959	-0.00101923188387834	0.00386062388640582	-0.000933136120090078	-0.0147795930680132
0.0213077992638756	0.00719167527582608	-0.0103582715684328	0.0101611789850585	-0.00698533458060556	-0.00390394930806905	0.00169662583300014	0.000228668817204156	-0.00169255756434669	-0.0054446419443373	-0.00203458850574851	-0.00531660339150922	-0.00495672255308753
0.180302250314373	0.0606472850627961	-0.108523258427643	0.0322529242908417	0.0110878003955319	-0.0347813388327933	0.0150071892162987	0.0197078689390346	0.00046591772023552	-0.0118467692186307	-0.0229067260240409	-0.00789712060534623	-0.0223014983053349
0.317779218944727	0.135987483632415	-0.216105036663642	-0.0077178860181189	-0.0154399336754165	-0.0185839203811474	0.0113161418160947	-0.0165449099580284	0.00561917764982883	-0.017011927028282	-0.0215230336115361	-0.0372738658503595	-0.0435850577066714
0.143281473844556	0.108768419628064	-0.0903502229001321	0.013806367085773	-0.00823770969033213	-0.0148060363391383	0.00309127477004334	-0.00932730636790646	-0.0112667419796985	-0.0115218730147352	-0.0057446709612497	-0.0149853942282091	-0.0263347848491099
0.0375080800908739	0.0293578638392728	-0.0141013951529594	0.0278385317066055	-0.010336912911706	-0.0169268304027963	0.00202372754133893	-0.00321701629162025	-0.0126729931074652	-0.0136318716572511	-0.0123668499311231	-0.0141864455946563	-0.0163474942427299
0.142783900652747	0.0749413636464762	-0.0922081586935238	0.00690107287408762	-0.00763251814823446	0.000253736193550985	-0.00421820849155483	0.0131316307432978	-0.00607341363252983	-0.00368939097734172	-0.0247205481003134	-0.0426813238316239	-0.0257918852395272
0.159131674755694	0.13726995337455	-0.100742386439842	0.015064574564408	0.0088782332854396	-0.00381809866244423	0.0143942929824367	0.00139684679855528	-0.00160488059488889	0.00253006731149769	-0.00644709504099245	-0.0185246881894777	-0.0235031650125835
0.450893854120586	0.215888999253498	-0.323249389534347	-0.0535239583549681	0.0384278531737636	0.014617258381444	-0.00869332478651424	-0.0191767110341671	-0.0271851517469768	0.0265225557776038	-0.0805247694105767	-0.0882332881624994	-0.100980272793529
0.44549676891937	0.337173647367533	-0.319158109821583	-0.0532791178404543	-0.0358476410300095	-0.073064655293693	0.00583185941982989	0.0191931167633194	-0.0801099764373457	-0.0544561481618513	-0.061855996062174	-0.0653042606069645	-0.112400876442144
0.178074680779371	0.112602854480468	-0.114043563589809	0.0134870912751076	-0.00587443966707762	-0.0131499309335727	-0.0180765170481731	0.0209385899035396	-0.00630371802022486	-0.00951218530032513	-0.00615848995532228	-0.0407225356942439	-0.0179621420680506
0.566754448108075	0.192545985362111	-0.429470042370439	-0.13722588271721	-0.00781752651422307	-0.0654774021890168	0.00739382703245928	-0.00553333426710567	-0.0053573001157986	-0.0366474643516199	-0.0396587170382919	-0.0557590288515293	-0.0596394589806076
0.106549846404792	0.0626135797989436	-0.0702402308419357	0.00183437962514656	0.00235156442765175	0.0180668325537779	0.021052762640059	0.0167003975161478	0.0141764903625468	0.0102091984907148	0.00356951945963534	-0.00104646955622997	-0.0105412223139406
0.0743119604261282	0.0537454250098439	-0.0446140501603062	0.0110956500204083	0.00525802399208997	0.00208695541384431	0.0250594832082288	0.0243507748788026	0.00167992886825007	0.00367248970296714	0.000628812655086269	0.00443670530338117	0.00652317093807761
0.283729488983047	0.118257463331461	-0.188452599856626	0.00736386026925223	-0.0359195566457724	-0.070930279300154	-0.0105272353730304	-0.0148415615863948	-0.0344872283979613	-0.0534249179729632	-0.044873920249551	-0.0300906951043451	-0.0674383649535323
0.181360737763225	0.0924472064624033	-0.124024571287637	-0.00958451957248169	0.00482494283264495	-0.0193466138168658	0.0267073745912569	0.0274166728289718	0.0270187363100801	-0.00726083549211043	-0.00909998898969822	0.00549703440943522	-0.00626309964184624
0.438508837898916	0.309587989482923	-0.317265167909732	-0.0629859884121626	0.0679849564336966	-0.0719640396528983	0.0702004597789505	0.00380107809974278	0.0403580145349281	-0.00198954160960085	-0.0291814996264936	-0.0819873961961043	-0.0276687143045936
0.328597220083053	0.139069916295595	-0.226322091546591	-0.0161788201951917	0.00457102326867326	-0.0191254565879572	0.0372188135520018	0.0122770960200713	0.0305905936112502	-0.00727721665964193	-0.0312103631729216	-0.0102862905999473	-0.00339401478112811
0.62786735238553	0.328003710022485	-0.484367458990678	-0.176748897222957	0.0340232992710979	-0.114626381593391	0.0408124007376924	0.0433255932937731	0.017638211435919	-0.0403015411611465	-0.0571776803515465	-0.0427280364383622	-0.0574776453939987
0.152663704993466	0.155291079842984	-0.0951453758676735	0.018120415753785	-0.00993218889052649	-0.0240581880569402	0.0044891214069212	0.0207345082978478	-0.0163704496239182	-0.0169951884737334	-0.0120447521043185	-0.0173847783757127	-0.0196345471057911
0.209306302500419	0.126629767753456	-0.14207830146598	-0.00654983476101276	0.0144502391002538	0.00267561874510028	0.0201603704966556	0.0265968028452944	0.0228924727152937	0.00856292892267704	0.00212839408550466	0.0029711355809591	-0.00653142226785255
0.290451310516406	0.198820058853955	-0.181099471305588	0.0443960125036783	-0.0306215939706427	-0.0413133856872016	-0.00586280646942872	0.00553170565845684	0.00311428627133636	-0.0359674898289222	-0.0469956561573497	-0.045442280025741	-0.041606653089577
0.208543419490023	0.110005469244755	-0.124850813742393	0.0426242241973747	-0.0237761411795361	-0.00420222677098001	0.00217685293890957	0.0236911132103596	-0.00116022414662648	-0.0139891839752581	-0.0188264887499661	-0.026529261057828	-0.0156064423606812
0.196226441678178	0.044745593353987	-0.133634306079714	-0.00761025129969412	0.00603177788191903	0.0048115875074751	0.0254483186048095	0.0165959584060213	0.0117596494239053	0.00542168269469706	-0.0143888122169303	-0.00268620192236832	-0.0155829261134199
0.0144139009329114	0.0202664117029342	-0.00537598249089773	0.0117702725964829	0.00722137043320829	0.00974241686985486	0.0109076636946287	0.00895816300724527	0.00937838151038031	0.00848189365153158	0.00442700947582718	0.00436467607128032	-0.000180897318525884
0.0813532972558341	0.064665917546356	-0.0493847456190616	0.0121267435697043	-0.00703529756340826	-0.00200793418883385	0.0159680336977076	-0.000574917209295339	0.0036569272041138	-0.00452161587612106	-0.0101237224138099	-0.012744291485829	-0.00176199398277711
0.358399033340631	0.340840020591493	-0.243476307591371	-0.00467932818807282	0.0458697956814143	-0.0359472975787039	0.0524596308424712	0.0118231252631683	-0.0136386516906624	0.0049612490513552	-0.0483743528953693	-0.0352948659062678	-0.0426132765661348
0.594583570978191	0.321498886189702	-0.455655889518981	-0.159549585676826	0.011400816406563	-0.0759709305123267	0.0474714381428603	0.0334604225767166	0.0214181869754118	-0.0322850570528819	-0.00683934760153149	-0.088714012469615	-0.0492142856562213
0.246429506791565	0.130933442134762	-0.153857367423392	0.0330650026494684	-0.00213079313388678	0.00321348279455524	0.01690877452891	-0.000838909724094533	-0.018190561002792	0.000541344830334245	-0.0146719696599881	-0.0493383929375528	-0.032477365794006
0.344601543371318	0.224018024081944	-0.233159783155639	-0.00299807445307382	-0.023251000563037	-0.0332605595992514	0.0117652858250892	-0.0190104243191806	-0.0118068748305558	-0.0282557800811442	-0.0182519891560295	-0.0670435947337341	-0.0741120277719208
0.178869167518571	0.0515077982332346	-0.113014266389091	0.0186332993927972	-0.019310530661883	-0.040437225920418	-0.00483632183852845	-0.0326462730370143	-0.015850919678899	-0.0298738782911505	-0.0461624855290219	-0.0482827329549969	-0.0296342295900641
0.426417189447408	0.128656605317806	-0.314526375692636	-0.0806673755028379	-0.0273991953922491	-0.0656026448998907	0.00133944424922372	-0.0234140753856646	-0.0376262230135226	-0.0465009201460699	-0.0388836296600432	-0.0426609784080292	-0.0768487357431465
0.493760499766698	0.36488568173417	-0.362657164642007	-0.0852126597014787	0.0539299233769961	-0.0171341996655753	0.0339386403355484	0.0453572599505367	0.0302332829155528	0.0183978618557104	-0.00644272897977916	-0.0948047657610277	-0.061962217965109
0.691546888232412	0.287272567783155	-0.545139287052484	-0.230692086368252	0.0488477119883914	-0.0737954789343053	0.022052149182414	0.0151751454916861	0.0314885948112176	-0.0124738834729569	-0.0303471344102214	-0.0163312314818863	-0.0667588403278224
0.360332057901593	0.169713040152533	-0.245305867158926	-0.00649233852043019	0.0229960079607819	-0.0187796144770216	0.037606326274171	0.00119979089025712	-0.00723327097705695	0.00210819674188012	-0.0030930288549067	-0.027761334592921	-0.00589230771139115
0.490134337881683	0.205773328821644	-0.357673115494553	-0.0772980185948288	-0.073414606886187	-0.101899811195775	0.0182591648233006	-0.0237822884350301	-0.00287106715152063	-0.0876572090409811	-0.0570979862460572	-0.0739703365253308	-0.0984096854463979
0.196244531509938	0.156967541642464	-0.131862910399087	-0.00338787062626281	0.0424726532170442	-0.00441715358363795	0.0143622805479815	0.00283427363641331	0.0226493712802918	0.0190277498167031	0.0142561023692261	0.00630804983124411	0.00961299042766378
0.14759520450733	0.142077177400377	-0.0990399962263663	-0.00268970079009245	0.00647443206073151	0.018230489639086	0.0414274600346469	0.0172300877893175	0.0173279751021141	0.0123524608499087	0.01613982249695	0.00764945460492783	0.00958964083798722
0.250654436272592	0.146843372072979	-0.151780501861981	0.0500243670756957	-0.0322687847062655	-0.0130181293290385	0.0061655435476719	-0.0111544588948674	-0.0205352698229167	-0.022643457017652	-0.0254869285671377	-0.051085693082651	-0.0459978729333786
0.524431579607638	0.23097564184577	-0.389227586228013	-0.101788756563746	-0.0524911671935098	-0.088298985740629	0.0147070068077212	-0.0277120851794291	-0.0511035999492894	-0.0703950764670694	-0.0785109971994262	-0.0351523138475802	-0.0539726622491875
0.585482775054421	0.215249165761534	-0.44721216612058	-0.152530081841033	-0.00027722821331011	-0.0896320986344046	-0.0353254313508002	-0.0806046119047252	-0.0480832449963556	-0.0449546634238573	-0.0650563078199383	-0.114291582388446	-0.115250099634568
0.0152328513787058	0.015523848424173	-0.00654851432212424	0.00949745217849108	0.0025971523267828	0.00182749391160091	0.00403457546408893	0.00591369404231041	0.00494872928553772	0.00221232311919185	-0.00174806556661362	0.000929018490575343	0.000263121510499757
0.273079399011396	0.200057962620939	-0.170108504029953	0.0410166555517109	-0.093400110091875	-0.0659537560516727	-0.00393409415677126	-0.0346040223012453	-0.0758988064855844	-0.0796769330717738	-0.0636531878921718	-0.0711034809576984	-0.0990225061918036
0.571920491379027	0.368456628705524	-0.432667305376343	-0.135884154239749	0.107246819114876	-0.0492942830994505	0.0468464193315059	0.0325787685855522	-0.0200594998830375	0.0289762680077129	-0.0448169177108327	-0.0583273162406677	-0.0494149033606878
0.185177457747092	0.079089362295773	-0.124579726442955	-0.00419054829494625	0.0172908923246331	-0.00153859411588442	0.0398643727006296	0.0216321719575731	0.00493867138419798	0.00787614910437434	-0.0121646324171817	-0.0101792462975044	0.00579110593442297
0.627229885100853	0.346168610516689	-0.482838964349843	-0.173528003223837	0.088909549746364	-0.18309028141527	0.0579727581472874	-0.0142910737398193	0.0148722519822369	-0.0470903658344531	-0.0224216463896537	-0.0378015427475655	-0.0367391189737949
0.0498725236116067	0.0378605377347267	-0.0293369575132785	0.011262191297638	5.45643269667107e-06	0.00664873336948386	0.0123491295707401	0.00927674895370009	0.0038072730133983	0.00332709490109027	-0.000576848312875196	-0.00161642358680392	-0.000655693356199583
0.435792970456588	0.265531442057443	-0.32006317982372	-0.0778588277005544	0.0766424291968641	-0.00710950293064699	0.0309292078253616	0.015944233270813	-0.00782123045935268	0.0347664631331085	-0.0281471857491875	-0.0296691389301073	-0.0646511943863597
0.478027885474433	0.200605930113027	-0.348538660184285	-0.0751135091265994	-0.0772167614215263	-0.0570047939479186	0.0455736494167019	0.00444842550463914	-0.0370888571895495	-0.0671107776847224	-0.10719892953178	-0.0225411562615067	-0.0672968808083264
0.0664716700024807	0.0755458833489265	-0.03205545061359	0.0327251362411711	-0.0128744878196197	-0.0166505163662984	0.0132754672807365	-0.0069201822949475	0.00480668818716842	-0.0147625020929591	-0.0127864437999288	-0.0179074146828933	-0.019024245514147
0.0962690558949538	0.0843793119466713	-0.0596558852914744	0.0115452970788612	0.00716263138782633	-0.00947408648250204	0.00980700743807356	0.0135141394756915	0.0143300307556812	-0.00115572754733786	-0.00912639067920942	-0.0173787601738109	-0.00935432634646038
0.345312654425678	0.278043448596736	-0.240869556959002	-0.024853301880396	0.0132010355795509	-0.0482070991919885	0.0644324904035337	0.0104128691443918	0.0595454486178509	-0.0175030318062188	0.00327091350739139	-0.0197769241999141	-0.00586355351323203
0.504105585747771	0.251584435125008	-0.370280858898374	-0.0865560661260589	-0.0270945471770748	-0.100045204781199	-4.94592268429628e-06	-0.0219218191348445	-0.0316439183459193	-0.0635698759791367	-0.0480419596683247	-0.0825781734536027	-0.0907596339112928
0.4682454041844	0.162923879163192	-0.341584120336162	-0.07449988944958	-0.0172151968583767	-0.068407646450626	0.00230952162472337	-0.0103883430232964	-0.0177569090037453	-0.0428114216545014	-0.0567101493711997	-0.0822266884043245	-0.0756778112473372
0.174264117982989	0.151260638777563	-0.118836465770925	-0.00807154206645477	0.025354673107159	-0.00533226988808283	0.0359436996300681	0.0477929317943316	0.020445987178326	0.0100112016095381	0.029928663346531	-0.0070121851066107	0.00827129995544715
0.281374796954593	0.0985186558623869	-0.1969116691686	-0.0242285299524211	-0.00627553615576726	-0.0026107231127197	0.00408022712049472	-0.00514253001445392	-0.000880861911522035	-0.00444312963424348	-0.010458060424454	-0.0310450112703244	-0.0367408948257966
0.0446116509951282	0.0192514544311983	-0.0148626234308334	0.038695702416291	-0.0117849220993965	-0.00510698265105777	0.00202973480417384	-0.00557333366493229	-0.0125439884352137	-0.00844595237522715	-0.0165618153657409	-0.0154969736678837	-0.0205099899132173
0.582867093203441	0.354538148069602	-0.443448894893932	-0.145943824528835	-0.0168831716492411	-0.0795320192704387	0.0534111631512846	0.0313316257746167	0.0162958776003932	-0.0482075954598399	0.0131655958930967	-0.0348827176951675	-0.131602803552326
0.0875628376834382	0.105519692102644	-0.0515068503265001	0.0174118715750999	0.024842746839767	-0.0209307028478784	0.0100723257928398	0.00802853106138141	-0.00860327893831768	0.00195602199594432	0.00372661067166621	-0.00850047867996266	0.0115489111287172
0.0390807453098309	0.0369855948228701	-0.0211452975216556	0.0138814431216537	0.0119475213958426	0.00444168828742313	0.0129363716864547	0.00872170241687565	0.00959631573114239	0.00819460484163284	0.00265062458949036	-0.00169617078871571	0.00401697973937756
0.0474188866223574	0.0368035329544435	-0.0271332752917346	0.0114487722433625	-0.00491849938472969	-0.0160934986876904	0.00719360381137246	-0.000284672984609505	-0.00405404766474397	-0.01050599903621	-0.00815289739821978	-0.0147260482025174	-0.0140498964709062
0.0558441345580054	0.0201503963939306	-0.0336628154671638	0.0106064979372035	-0.00718196878798712	0.00347816235690667	0.00488571367633308	0.0090761570503471	-0.00176844434057039	-0.00185190321554023	-0.00941956243638054	-0.00631681768743326	-0.0102655859772309
0.334221277547296	0.0846676569580014	-0.238825202309002	-0.041792064625561	-0.0671200014589557	-0.022545696921651	0.0193027975509873	-0.0356587938655118	-0.0113454026130337	-0.0448328491903033	-0.0377062269035428	-0.0520439903555123	-0.0586058361934075
0.170750024139994	0.0500583118664891	-0.0903281950111571	0.0690158168746969	-0.00683005163629949	-0.0154727152929491	0.0126206693259392	-0.000645459819023947	-0.013369615637379	-0.0111513834646243	-0.0144250203669528	-0.0450894035257592	-0.0236054086602153
0.0271643376444357	0.0271011004652838	-0.0152530695170211	0.00695796181931133	-0.00338119789089757	-0.000845356061841079	0.00395188497580831	-9.12782726589408e-05	-4.63331840092028e-05	-0.00211327697636933	-0.00324821023680509	-0.00424359629580487	-0.00740018330559161
0.645787510073099	0.313377119795843	-0.504268135439199	-0.201385166640007	0.0215154421009202	-0.0566456417622181	0.0248932592937517	0.0357968764564033	0.0372637655212907	-0.017565099830649	-0.0201484697022372	-0.0337633165827689	-0.0926515202495911
0.634513008024033	0.273410763256108	-0.490487380588061	-0.181910426711559	0.0362765170769893	-0.0866190365665178	0.0232275558848994	0.0392409527074435	-0.0137819687733061	-0.0251712597447642	-0.0362368954707839	-0.0772873437929781	-0.0693814382043627
0.275975996535555	0.142263966033578	-0.195997093711539	-0.0322690787401943	0.0272305604744263	-0.0290770416638537	0.0220945138154854	0.0181936326410469	0.0111984329160323	-0.000923240594713715	-0.0109718923126722	-0.0205671165172341	-0.0292332553416704
0.0725973752127999	0.0275172660395225	-0.0453289248213241	0.0093438952245964	0.00951390373026519	0.00894352065312311	0.0141544252344091	0.0092728938902298	0.00222864175591234	0.00922871219169415	-0.00398438143746559	-0.0129896737182481	-0.00184260402755773
0.230950334529864	0.159188434452791	-0.129910742890918	0.0750956308743901	-0.0101285957134893	-0.0532894228634964	0.0157028376633631	0.00654313744004117	-0.0233828655928215	-0.0317090092884928	-0.0365633788382813	-0.0578057457282305	-0.0563617730960909
0.233771878360301	0.0596802902903312	-0.154614238768739	0.00245557491396106	-0.00464245025194837	0.0132453910833918	0.0269402895623773	0.0223824443740807	0.00334314435905186	0.00430147041572171	0.00233485734276861	-0.00453834575303463	-0.00580815218727512
0.19809226409542	0.109490190606195	-0.116681026748027	0.0453258930229875	-0.0254090449942354	-0.0752370714137184	-0.0179851263157922	-0.0177569397883406	-0.036032213663883	-0.0503230582039769	-0.036098164704704	-0.0547353942732858	-0.0570834619087685
0.579352683655792	0.316152141694157	-0.43932965858166	-0.140479996988988	0.0270156002908425	-0.107549822758514	0.0660200601835366	-0.0144519672662416	-0.035206949663009	-0.0402671112338356	-0.0878648112673787	-0.0474802927599474	-0.107822440931514
0.682399779460563	0.297167892018091	-0.537237685723031	-0.2258556563389	0.098406861005168	-0.0395605597499993	0.0508053648622142	0.0612873636138345	0.0166931013485445	0.0294231506275844	-0.0237614871641059	-0.0727245368818508	-0.0311675960379342
0.146751316937284	0.0410736959421729	-0.0875909825949014	0.0292455691838619	-0.027651457678588	-0.00281652895302911	-0.00154507329245954	-0.00629498392714359	-0.00351544141124382	-0.0152339933158085	-0.0230432808428708	-0.0296867331885626	-0.0233963923677738
0.144605421515875	0.128213024719928	-0.0888778765561891	0.0208455266014208	0.0203283897617814	0.0036632413350596	0.0118946782188839	0.0265697713515132	0.018298987166073	0.0119958155484205	-0.0120257409886159	-0.0106757568369596	-0.0154342763304836
0.593047613342171	0.332701350854433	-0.453788264743572	-0.156857065721142	0.0571740080119444	-0.125278872641959	-0.00455918653617848	0.0286828959439104	-0.0221568939840346	-0.0340524323150073	-0.0716316038218504	-0.0469896792910934	-0.0341469653530432
0.0781568932892104	0.0722004989159283	-0.0285028615566781	0.0648092739724655	-0.0171843379160487	-0.0136031868856651	0.00362058602000796	0.00517911227893519	-0.0102810630942297	-0.0153937624008569	-0.00900241339180195	-0.0234577456575404	-0.0196537585679403
0.0154035956323404	0.00404050189272983	-0.00246598780008958	0.0187969148517581	0.000456298087597826	-0.00201751489945129	0.00661807451128076	-0.000350321460969453	-0.00164111785653575	-0.000780608405926732	-0.00211538274671406	-0.00275459904528809	-0.00259930935837015
0.527000578118114	0.266287494547509	-0.390474831006837	-0.100020310730093	0.00719096237624584	-0.0356968074337458	-0.00848942878448911	0.0137629063694418	-0.0440937969587306	-0.01425292252875	-0.126181083837805	-0.0889316013046236	-0.072481014016923
0.288887561363154	0.234861107845159	-0.179528082365019	0.0456425263798022	-0.0588517680327026	-0.013280555019212	0.0237372482090459	-0.00542687696357047	-0.00325104857488684	-0.0360661615259573	-0.0508598082777826	-0.0389869872122197	-0.0519720508600199
0.104787498575013	0.130978263966352	-0.0603949308036476	0.0262358528645062	0.0412201362932427	0.00314697910301635	0.0374599191010436	0.0343928918340847	0.019057074277371	0.0221835576981295	0.0099759147924031	0.00498607889611763	-0.0141740636392683
0.129225035042124	0.0323575437185405	-0.0762578013031199	0.0224671657015114	-0.000375038735533378	-0.00295675244686822	0.0206640562732147	0.0124607624448884	0.00862854624912732	-0.00166589559120081	0.00103945723414883	-0.00636555961952605	-0.0147013841077213
0.114556657699063	0.106845570022211	-0.0711884267488933	0.0131768435555951	0.0191582070133823	-0.0212369713148697	0.00823823582749557	0.0114855529459088	0.00862914980852533	-0.00103938215074373	-0.0211216803010014	-0.0146150081706948	0.0071040064648866
0.202874555977758	0.0829956303134056	-0.131692075576735	0.0110709702847573	0.0297094379651072	-0.021485567305073	0.0183728078146137	0.0130035247997883	-0.00476070956058972	0.00411193533001711	-0.0213154844480134	-0.00828779074306579	-0.0279446448359418
0.0959879050624358	0.11877230774583	-0.0438909981071338	0.055642882852367	-0.0111158605806886	-0.033843556049891	-0.00822256026758886	-0.0295663806402604	-0.020079712645304	-0.0224797083152898	-0.019129300147928	-0.0378524530269414	-0.031789102919841
0.215162388410416	0.142595601593211	-0.129185225976841	0.0428147994011691	0.0514570510985979	0.0290068156678804	0.04905691120511	0.0391350714231364	0.0473294740725651	0.0402319333832391	0.0157228384547444	-0.000215632887112793	0.00580531045231852
0.132049596161519	0.0776152103945529	-0.083529829891468	0.0112827676058421	0.00817747895458729	-0.0193501479357676	0.00943913433741647	0.00174083889998922	-0.00631508942842782	-0.00558633449059015	-0.0180970200505028	-0.00512809905483716	-0.0180011760798739
0.0604508426609407	0.0536859152691712	-0.0374055175515147	0.00743035569249092	-0.00137353616561013	0.0119755903763164	0.0210924595293868	0.0224127555741725	0.01608092169336	0.00530102710535311	0.00380147884362696	0.0108479068514635	0.00133944058721609
0.347755341480375	0.150285393755962	-0.237459144871884	-0.00955835458255111	-0.0866882728440622	-0.0288835700790701	0.0188609545122858	-0.0338348300492745	-0.0162765030534736	-0.0577859214615661	-0.0332129005190782	-0.0561660690990039	-0.0509437975407493
0.546461819963413	0.276082265019393	-0.408023883137072	-0.113042781698118	0.0147590158444862	-0.0348033818532406	0.0158473411535867	-0.032259131017973	-0.0316781716448463	-0.0100221830043772	-0.049521199431771	-0.10152697577466	-0.0989050219645969
0.0895895010928581	0.0846668521023449	-0.0534847629343913	0.0166434918011237	0.00352977234885121	-0.0263161395879391	0.0193287452006102	0.0044781766526025	0.000103453640701801	-0.0113931836195439	-0.0071054902035638	0.0181886970714637	-0.00979624778444879
0.64377203476066	0.306143724053472	-0.500420945084746	-0.193475335967972	0.0623865420600331	-0.0618238445884034	0.0308066446593501	0.0289230991252315	0.0366822188730459	0.000281348735814868	-0.00685291111104425	0.0067096664345544	-0.0285049898829718
0.299549318194926	0.11624750500547	-0.198920430222793	0.00862084483874442	-0.0312955279299759	-0.0416453993876839	-0.000192839392596678	-0.0200406550043817	-0.0387420077086368	-0.0364704636588299	-0.0490624973530197	-0.0673014747829185	-0.0618972887293848
0.407661266841023	0.390322933852445	-0.28436878809731	-0.0258328305673995	0.0674939972842029	-0.0991735933546417	0.0673814100780157	0.0749109240922879	0.0595442907303064	-0.0158397980352194	0.0227965175863183	-0.0137119144611197	-0.0259674642909981
0.110283641498505	0.114335119936114	-0.0566822419867841	0.0475064878573721	-0.0204376971566196	-0.0301285262627346	0.00980018753678365	-0.00327415447038362	-0.012951341373063	-0.0252831117096771	-0.0302017061961009	-0.023297302722493	-0.0512485623911347
0.549726394655795	0.341956973373131	-0.410903820527416	-0.114861668480909	0.0704864700239238	-0.0338441940390234	0.0494595081929817	0.0553188542231912	-0.0439275554456365	0.0183211379924503	-0.0301179826391542	-0.0215263259299288	-0.0447619710171701
0.0484577590203314	0.0507606152540532	-0.0291959699925012	0.0066450275592615	0.0104151404789679	0.00907880097911658	0.0168868122011949	0.00221807837206246	0.0124678907428287	0.00974697072904224	0.00642027323919463	0.00019234518019081	-0.00374860719941326
0.0162930961603274	0.0113729097486565	-0.00710123779839705	0.0101931156787694	0.00227782340771536	-0.00513914781894639	-0.000856684887669225	0.00138580496297234	-0.00353139493712931	-0.00143066220561552	-0.00237879422233464	-0.00759493275133983	-0.00506554978075604
0.273544486055967	0.286014651761409	-0.187754263690549	-0.0127020703528893	0.0347797844351185	-0.0413945207497246	0.000277123207472196	0.0274732809201083	-0.00626260080921759	-0.00330736815730304	-0.0256400661933874	-0.0306652321932234	-0.0336082808446454
0.25474192074037	0.144661454653585	-0.174823289789691	-0.0124804431453749	-0.00633812257404609	-0.0314727196528346	0.0386802244148248	0.0167104045463464	0.00462363025057355	-0.0189054211134403	0.0123562076941304	-0.0231026258259384	-0.011745155768018
0.327593528123238	0.077959122802235	-0.233072034414357	-0.0373153084364938	-0.0099121926825485	-0.0336143609505504	0.0260931788121853	0.0065088850107019	-0.0107844772069665	-0.0217632768165494	-0.0118435480440076	-0.0278246706486672	-0.0258993890364388
0.227395213244457	0.132510776052738	-0.138903380863343	0.0397042486867514	-0.00187502833003836	0.0196924110469074	0.0222545172549114	0.0319249851001696	0.0163922926851114	0.00890869135843453	0.000193908493320238	-0.0143568612947859	-0.0197025855938997
0.366511378419632	0.164210787002801	-0.257431957042555	-0.0313970634418098	-0.0231496576310216	-0.0597728944546235	0.0130341802047192	-0.037526681523993	-0.0250565589326159	-0.0414612760428225	-0.0363993418051881	-0.0515702904408971	-0.0306229726663308
0.366571184607612	0.224860491238805	-0.260763640878721	-0.0409189449495646	0.0147896226335975	-0.0535011630894058	0.038388706290432	-0.00598479987536354	0.0114917757434973	-0.0193557702279042	0.010637059021307	-0.0607286654839284	-0.0359583214916918
0.255338068369719	0.0915933382083077	-0.170893436487275	-0.000199238209157071	0.0181539321888898	0.000585176201775506	0.0148452039887505	0.0013279552082861	0.000686698462711022	0.00936955419533264	-0.0367167885183663	-0.0315086628683789	-0.0358380531520416
0.0215319939605485	0.0434850894723174	-0.0114058680670987	0.00704028243495499	0.0112066771345976	0.00489322349004718	0.0100108032775395	0.00923650999097948	0.00789343450874036	0.00804995031232241	0.00993472532496492	0.000983714113039855	0.0076923786802768
0.0993481625999047	0.0686123752308307	-0.0589896362131694	0.0178453957729583	-0.00537443558476781	-0.00585366451131215	0.011893543773178	-0.000149429874575308	-0.00764334476037352	-0.00561405004803998	-0.0135866021275876	-0.0225661571821399	-0.00923451154462865
0.0405569594779057	0.0520707441699359	-0.0147370701267557	0.0323902711684283	-0.0114041252180828	-0.0214455688915011	-0.00204052922832185	-0.000834337535028179	-0.00260908745096929	-0.016424847054792	-0.0113410512069207	-0.0161203791613446	-0.0114761259627305
0.565965247301091	0.28850562054781	-0.427957312448341	-0.134142975171333	-0.010487425546717	-0.0961885704587376	-0.000380021138108644	-0.0590339035642394	-0.013540950154816	-0.0533379980027273	-0.00203667214177849	-0.0723404555395953	-0.0980483818532047
0.12253289673675	0.104448049780464	-0.0791834621514952	0.0059781978295952	0.000571612783515876	0.0271184534407291	0.0289275526216061	0.0258241728371723	0.0145565574946232	0.0138450331121225	0.0171123359770708	0.00687262992393319	-0.00847999412092194
0.27152780480239	0.149578462151226	-0.189030667112654	-0.0195216728074675	0.0133029430130417	-0.0233716532671678	0.0121518444917849	0.0174334805335213	0.0134313648352235	-0.00503435512706302	0.00500858732727044	-0.00416906163399705	-0.00933499200103055
0.348575638067591	0.0685556494920911	-0.252546047211041	-0.0544307577802609	-0.0126248594559035	-0.0150006976691946	0.00517425176891884	0.0203436899794232	-0.000442147697123252	-0.013812778562549	-0.0257289567517966	-0.0412710015507313	-0.051898802794366
0.0258828778972014	0.0141481629360307	-0.0136863266846791	0.00985657509758244	-0.00215384147836438	-0.00127654154423045	0.00471766875508267	0.000950035650519154	-4.2877945048668e-05	-0.00171519151129742	0.000659334263730639	-0.0038093272826405	-0.00526078176346406
0.0958230443843801	0.0705691803758937	-0.0550885696756364	0.0225898360341543	0.0129034004264007	0.00648319667066094	0.00834583825103677	0.00101809976878253	-0.00205739457369147	0.00969329854853082	-0.0124216355549388	-0.0187412771324833	-0.0117366520355605
0.364576456053906	0.148488851435429	-0.248119183354667	-0.00611036612865573	-0.116075484315536	-0.0340598777530483	-0.0276218874782681	-0.0298968617136064	-0.0241582662947857	-0.0750676810342922	-0.0617237410434087	-0.0704936468523975	-0.077850487903502
0.0833174075633869	0.066730849558849	-0.0493905805631648	0.0146465922518102	0.0204951692309914	0.00848003234382005	0.0189974633237488	0.0213399728808397	0.0149921363846707	0.0144876007874057	0.0191410077503019	0.00172276867735346	-0.0022715347300597
0.436281063803619	0.127724659070546	-0.313031312623214	-0.0543005365022362	-0.0335813255399876	-0.0855105190864197	-0.0387132852209923	-0.0866551220168441	-0.0318917047835835	-0.0595459223132037	-0.0405387142236007	-0.0627680706347237	-0.101508895394008
0.136617370027628	0.0324591263668257	-0.0943767672448473	-0.0098215435197691	0.0045477226902054	0.0174542256140971	0.0196624927258459	0.0118055397555208	0.019934630732915	0.0110009741521512	-0.0114726594826837	-0.00412944489614619	-0.000606927426066495
0.160935663851046	0.0562375852043503	-0.0970084572220792	0.0305544679980899	-0.0122333772605374	-0.0251363292155715	0.0104869489779189	-0.0143446143657865	-0.00459780314437505	-0.0186848532380545	-0.0010736145232475	-0.0250326407101434	-0.0306156615437902
0.439110846026489	0.259013621381121	-0.323815273391619	-0.0825403073499046	0.0429797924730881	-0.0574064269285456	-0.00512697831578562	0.00810099631567535	-0.0131548850266187	-0.00721331722772878	-0.0271706150231887	-0.0235005940108224	-0.0637644109679439
0.0858346700663921	0.04209699702909	-0.056288515354051	0.00240949428421763	-0.000785124294787165	-0.00502054960746168	-0.000562725039651421	0.00320783611166621	0.00331255034532348	-0.00290283695112442	-0.00685188844522482	-0.00682003412482172	-0.0116510857081599
0.480819589295526	0.245136019203443	-0.361721870916997	-0.111384426912503	0.0375734267425442	-0.0192472689150461	0.00976973832461209	0.00301806889264106	0.00516385405100839	0.00916307891374901	-0.0302182745012818	-0.0262913725480085	-0.0345311980578498
0.212219099822833	0.0735999288714235	-0.142282280174043	-0.00139986285560484	-0.0283644858163343	0.00432851412669186	0.0243802529254027	-0.00152574459691901	0.00293153020323669	-0.0120179858448212	-0.0152520937119847	-0.0280135233772853	-0.0148610910884545
0.288753844856965	0.11407818022802	-0.195683228333103	-0.00698394031342764	-0.0198297622000054	-0.0231830504686192	0.035124731891555	0.0148903557999961	0.00533506062594691	-0.0215064063343123	-0.0189956412059067	-0.0374588128094196	-0.029728006359903
0.253549438968007	0.219702088369229	-0.174199288372577	-0.0132009215826351	0.0820912826845428	-0.0339854439353721	0.0521645265317219	0.024032220839437	0.0111699089374601	0.0240529193745854	0.0247128883053615	0.0115929432886585	-0.027539724434948
0.482166453234387	0.389705445539761	-0.349000621512636	-0.0667379843634046	-0.00945689826072721	-0.0134066131977478	0.00826531212616394	0.0337993165877565	-0.0292392643172554	-0.0114317557292375	-0.0400268892860484	-0.0310032463236644	-0.0399856757142529
0.12468699148001	0.14984391396604	-0.0769721910551736	0.0169075717703472	0.0251577151394217	-0.0133178833902228	0.0264721693617095	0.00808807611413297	0.028200469736216	0.0059199158745994	-0.0107636455891659	-0.00284554436888397	-0.00726653322960942
0.134805855503228	0.115618915465631	-0.0578334451901943	0.0941504725540487	-0.0433143867954687	-0.0374783612881359	0.0214983953831497	0.02580585333837	-0.0064356161372402	-0.0403963740418023	-0.0523516159746899	-0.025414820556982	-0.0271263192203325
0.416249157267825	0.33962692920254	-0.296393059021312	-0.0449118624636508	-0.00933948886766495	-0.0907657423001458	0.0458844115061082	0.00976228539247792	-0.0205381374959529	-0.0500526155839054	-0.0323965559986333	-0.0562574966240446	-0.0627457777577513
0.0357713257385301	0.0120951286417673	-0.0195105025985742	0.011279027070364	-0.00854864799167625	-0.0055920824578071	-0.000664058082486929	0.000722158245856697	0.000558048239671011	-0.00707036522474168	-0.00338705402697787	-0.00479451933965018	-0.00896855412339613
0.144130443820075	0.149429890242804	-0.0809626287854928	0.0435941764774878	0.00524169713988432	-0.0269049628004114	-0.0144053228290384	-0.0125386520149263	-0.0323380021520007	-0.0108316328302636	-0.0282329981953668	-0.0270094733527338	-0.0358942857352832
0.076124917197792	0.030353688099223	-0.0462398016395455	0.0105952528798135	0.00379126716095929	0.00161380242063648	-0.00402874479172473	-0.00628373227484159	-0.0118141096646934	0.00270253479079789	-0.0029135506191771	-0.00584128700201203	-0.00835657220625545
0.223284540628671	0.0463994052371813	-0.153487743767786	-0.0142171479570342	-0.0241318595689901	0.00650690672768239	0.00467029701689373	0.0058525467858962	-0.00102520573273279	-0.00881247642065386	-0.0173992845527233	-0.0138434365859098	-0.0337674419856258
0.69072362932341	0.272030200113573	-0.545056554383843	-0.232326486868781	0.0449928861456703	-0.056491632783882	0.0206741280895323	0.0556174817466424	-0.02990923495035	-0.00574937331910585	-0.0296519120046064	-0.0552550668287085	-0.0874338428182105
0.221573486921989	0.187577689600652	-0.118642822005489	0.0920422616331681	0.0107046032708476	-0.00850293536448835	-0.0335715728898761	0.011954514780231	-0.000754486196141935	0.00110083395317964	-0.0235478386901705	-0.0526007938968394	-0.0622285848215572
0.182593400568913	0.238742331068297	-0.111495840505588	0.0314364013680601	0.0174540355246949	-0.047781977626758	0.0116970391106141	-0.0132267599592441	-0.02009082661224	-0.0151639710510316	-0.051266502820261	-0.0538562703925416	-0.0585669587983488
0.425411575577073	0.146816246647637	-0.311960910954669	-0.0752247837056452	-0.0267155492410613	-0.0984428034741279	-0.0013228131418167	-0.0274376122083019	-0.0175774519317819	-0.0625791763575946	-0.0439806546770111	-0.0564581063138205	-0.0753994109070604
0.350511242390253	0.333188397399003	-0.234216484759979	0.00817483543072234	0.0369601652212747	-0.102183224107873	0.00659457674637792	-0.0148335786740852	-0.0725140447936545	-0.032611529443299	-0.0354510471654489	0.00260756224207076	-0.0534518897878551
0.387856491412892	0.276497980561319	-0.27827493869685	-0.0506936322785387	0.100733864147267	-0.0317661879327524	0.0534867964363198	0.0454808332027625	0.0103053337963999	0.0344838381072574	0.0305929393694136	0.0187079940885503	-0.00653264370976075
0.0642454532331923	0.0950306402021983	-0.036624394553272	0.0148721833714127	0.0185700997631951	0.0124805461955111	0.0282629973352444	0.0233047551805278	0.0199460975177034	0.0155253229793531	0.0158342984051316	0.0100111984336214	0.00499112826435151
0.640079115678222	0.240031951872381	-0.496232054638069	-0.188071733356668	-0.0335122973034585	-0.0554930487296112	-0.0245310841924075	-0.0181396636500699	-0.047723117734408	-0.0445026730165349	-0.0384239777099205	-0.0877899301143309	-0.0712724034098283
0.237437477130329	0.123722129510167	-0.147933676327379	0.032008733053547	-0.0107622148080341	-0.00904022291854978	0.0158869352407808	0.00301830476703635	-0.0225561662172955	-0.00990121886329193	-0.015411511965005	-0.0343555828578171	-0.0384892300605261
0.197189875818265	0.0854068656135023	-0.125417047718546	0.0184826584157262	-0.0280537682375383	-0.0473228829505441	-0.0132295741992957	-0.00990806868300065	-0.0209007722820798	-0.0376883255940412	-0.0431037987008826	-0.0405514562747788	-0.0441128455193339
0.0460638080023144	0.0401203492206633	-0.0258735153967172	0.0123030346391107	-0.00335019326749669	-0.00101562356915278	0.00824708687133992	0.00285410292811546	0.0043016406701094	-0.00218290841832473	-0.00651985477375486	0.00106243634370996	-0.00625300715137469
0.390485099855714	0.161907683522504	-0.280620171649979	-0.052303732525649	-0.0730710454191627	-0.0858615947682116	-0.00985002679773311	-0.0280213316825691	-0.0341097109069553	-0.0794663200936871	-0.063532796061043	-0.0702378916827788	-0.0825118388412271
0.429533630189053	0.34292431851138	-0.303356505880632	-0.0379148154753181	-0.0135450117113103	-0.0378576595062725	0.0531291131647919	0.016873509298832	-0.0105844673850605	-0.0257013356087914	-0.061572591069273	-0.0460085580562161	-0.0841937793051705
0.538600248192467	0.281151385874258	-0.399538679155569	-0.102944439074091	-0.0506372047137404	-0.0255270801299597	0.031108474758305	-0.00829025261655858	-0.0416544295964847	-0.03808214242185	-0.0276835376926142	-0.0344281659918849	-0.133385517209179
0.220891429094989	0.147554672106775	-0.128973405000986	0.0567328612427737	-0.0680301225976093	-0.0614194284742687	-0.00746067993684979	-0.0295644103573083	-0.0308856336446208	-0.064724775535939	-0.0379356237453158	-0.0723483686093791	-0.0796989982129166
0.113241081291775	0.109622412345561	-0.0739409240255943	0.00366541110722199	0.0365743099200836	0.000537902123102826	0.053844117525481	0.0274504014865234	0.0242380200235919	0.0185561060215932	0.0201361767721963	0.0127640463804173	0.0127711623406617
0.0599891752056167	0.0549024580015255	-0.0340181707255549	0.0155821299708224	0.011347774331335	0.00191221770855391	0.0176535107569063	0.0100447030361771	0.0141197897866622	0.00662999601994447	0.00337390818800757	0.000780174073907375	-0.00130389782659154
0.079670731970525	0.0677445947980886	-0.0476941684705696	0.0139979751632389	0.00245282965047661	-0.00385779199014558	0.00721443956285933	0.00335739153075823	-0.00394825743518651	-0.000702481169834485	-0.00353109718011241	0.000185319275017096	-0.0266433011279298
0.459881428782991	0.283625612930008	-0.342364755630596	-0.0959304270268749	0.0614305255685395	-0.0464132359695559	0.0356856991474746	0.0340245210615342	0.0257661767998285	0.00750864479949181	0.00801361495561842	-0.0177285922426159	-0.0382215707153927
0.0338072788423657	0.00880002111253704	-0.00718994635015515	0.0385410768892015	-0.0155489076519934	-0.00207464857057036	-3.21607527078646e-05	-0.000982031288623689	-0.00136256809920465	-0.0088117781112819	-0.0082394341420195	-0.0109807658500152	-0.0117387461212278
0.36879000331515	0.332708046951518	-0.253778665150532	-0.0152513598032447	0.0827879570656643	-0.0125876217399253	0.0683528056629507	0.0468916596549289	0.0485794005596579	0.0351001676628695	0.0281120493978277	-0.00486206920307786	0.00849253188856852
0.269152972988035	0.0677167035653943	-0.18103999720799	-0.00193937931686533	-0.00712197988199231	-0.00438525128015221	0.024622090901777	-0.0190513718681168	-0.019945137492251	-0.00575361558107229	-0.0287941046043375	-0.0280143175613585	-0.0535277107908026
0.470109646608575	0.236064579817188	-0.34213925201834	-0.0722419144116644	0.0471968088038739	-0.0241085918687566	0.0497709898258112	0.000973617627385126	0.00544145676614144	0.0115441084675587	-0.0197575885726206	-0.0569834391452163	-0.045441898345724
0.0351272902024676	0.0330368962847118	-0.0150551125373818	0.0212420714568205	0.00408557231150798	-0.0216162690591473	-0.00577815359079785	-0.0084391983336986	-0.00981391591576987	-0.00876534837381965	-0.0174270850574636	-0.0144640298525454	-0.016120855913977
0.337911245385245	0.277372473499174	-0.234847709800661	-0.0221534988302602	0.0903207500394634	-0.0239311834431538	0.0503250889388143	0.0229812203949705	0.0102187849522037	0.0331947832981548	0.0183049204601456	-0.0277600498808338	-0.0141767701944592
0.47561444875063	0.356612144567494	-0.350113907235846	-0.0860995499065518	0.0299448766128415	-0.082761053395576	0.0633877778119421	0.0217498195629441	0.00744991901737985	-0.0264080883913673	-0.00144588010119717	-0.0272526925512912	-0.0154380096138625
0.326044345760637	0.293727050609842	-0.231354448815855	-0.036348127399203	0.0598353579832951	-0.0460052387101688	0.024938960755509	0.0443821333563916	0.000806663578593214	0.00691505963656319	-0.00177195877305397	0.0114333477228062	-0.00559162983356232
0.170839444742955	0.0737334201835924	-0.115353986407087	-0.00604696419668968	-0.0076018207886609	0.0130882813794612	0.0307570253212368	0.0321721974181335	0.0167246182198071	0.00274323029540016	0.0148459850383268	-0.0023594170118415	-5.71546843605719e-05
0.129049107449523	0.124839286184852	-0.0785795965615056	0.019693611141874	-0.00316438894122781	-0.0244745693757611	-0.00192685423852595	-0.00823660939724385	-0.0127773096402095	-0.0138194791584945	-0.020286333475631	-0.0301179063094503	-0.0283867769934046
0.309358355049729	0.261218203560682	-0.218908577487574	-0.032926909272102	0.102726769453594	-0.061360164441678	0.029061710984125	0.0156439036278956	-0.00638189028045699	0.020683302505958	-0.0127427018956017	0.00239716706835169	-0.033929846220639
0.160660147936098	0.11158070944306	-0.108734682243371	-0.00459306244349633	0.0224022802571842	0.0191631183889433	0.0280123115100633	0.0284465188801846	0.0152977236789149	0.0207826993230637	0.00559207460716979	0.00121994638328243	-0.0153495699571982
0.216634665102571	0.197199039264167	-0.146060397762126	-0.00422014996750761	0.0384183081835964	1.49262589264898e-05	0.0384324042259558	0.0381559198024975	0.0388007740606969	0.0192166172212614	0.00786025833672441	-0.0245446312891295	-0.0031330575985469
0.332172220833079	0.191622148234861	-0.225852800120142	-0.00613866761844079	0.0233124714501585	-0.0769187128416223	0.00202122126952575	0.0175229366865844	0.0110320105196018	-0.0268031206957319	-0.0487989074801302	-0.0441577628977192	-0.0817004749761625
0.434243286241946	0.326434324955392	-0.314398016186581	-0.063254281859592	0.0358306085821934	-0.0646390874636544	-0.0339694558328772	-0.0228669971151058	-0.0048724129702396	-0.0144042394407305	-0.0354057676505069	-0.0404457749959071	-0.0531262313425271
0.0913352752680389	0.0862016204557126	-0.0529065911393622	0.0221563416204542	0.00816393099146195	-0.000286060445905303	0.0199122171787653	0.00521042177044173	0.0010437492835008	0.00393893527277833	-0.00367881631825129	-0.0121622303127917	-0.0120861439201961
0.130376369879884	0.091741750667032	-0.0790786375246294	0.021403726668877	0.01402592350476	-0.0214411329892276	0.0181095609862459	0.0100342271792892	-0.00247085441560568	-0.00370760474223378	-0.00565779730695247	-0.0080034038710082	-0.0114563278628138
0.425800027875429	0.117007406384089	-0.303357835159125	-0.0466899777426512	-0.027528291005862	-0.014340395208964	0.00342257181245154	0.0108963556484106	-0.000995828626776607	-0.020934343107413	-0.0456744073534728	-0.0467888471325984	-0.0495086757150995
0.0697532322074385	0.0405406360069292	-0.0405821163813473	0.0154443687975931	-0.00777719976777556	-0.00671636954075693	0.0129098543272754	0.00864865765843219	0.00958900156130013	-0.00724678465426624	-0.0072541246054957	-0.006162407789609	-0.0113183629148393
0.497449215770445	0.212053662874326	-0.364948711828528	-0.0841697181326581	-0.0190625381805631	-0.125583451646862	0.0360404817886614	0.0105463963812225	-0.0481462384471686	-0.0723229949137125	-0.0522600136662644	-0.0628521737982687	-0.0717889529126048
0.355957786442234	0.143459951956057	-0.246085193876835	-0.0186073082322592	-0.0391059251954715	-0.0166414350233228	0.0245717765391163	0.0266466760386341	0.00763424738741125	-0.0278736801093971	-0.0139794895797729	-0.00860734827931636	-0.0434081197151063
0.204428850189442	0.29811005449932	-0.128075529996884	0.0248548968976838	0.0142700645946226	-0.00442604606562291	0.0429546928168669	0.0549155186357508	0.0337662334680521	0.00492200926449984	-0.018347188191034	-0.00470425584419665	0.00125638426178498
0.0355335981217089	0.026777055229159	-0.0185066857268736	0.0132643306450843	0.00273048748655502	-0.00183359621132732	0.0136439162377908	0.0112310415497471	0.0114433745153123	0.000448445637613856	0.00703016713415738	0.00572555269425028	-0.00368197808739908
0.277601077199221	0.227166696085275	-0.187513436235316	-0.0035756553241445	0.0726194130462419	-0.020683690125215	0.0610837781576053	-0.00298203711559591	0.0058677837922449	0.0259678614605135	-0.0319461592850949	-0.0501496781238953	-0.0520289120266624
0.0994592003823867	0.0503891178622764	-0.0648831999743363	0.00366872558254591	0.0200547358479367	0.00261005596814991	0.0251912971938662	0.0181684700030795	0.0169440261547417	0.0113323959080433	0.00324170275181958	0.0119642570277896	-0.000916802514574308
0.64836345857632	0.32632071749783	-0.504125167689711	-0.194948883938483	0.0932583270628455	-0.103812472798924	0.0667117231187958	0.0316441782472657	0.0265744630617321	-0.00527707286803936	0.00900005847016871	-0.0331202101067423	-0.0273392583914422
0.000899769519896976	-0.00010529957934335	0.000186672202267567	0.00101334445372814	9.56138428882011e-06	-3.25285695734672e-05	0.00036744805325161	0.000118629096157833	9.40216868334137e-05	-1.14835926423235e-05	-0.000119583824711864	-0.00018922341535724	-0.000249386670819897
0.0701805232085962	0.076608666003754	-0.0406523353134242	0.0151447957983942	0.00738846242807624	0.0129404771516391	0.0225162610907206	0.00902719058050734	0.0122511495138338	0.0101644697898577	0.00487918091582312	-0.00771621296360021	0.0132976585749675
0.239016806574218	0.156242946595975	-0.162177810494903	-0.00593849368901614	0.0284883532603391	-0.0137363121075816	0.024923871209806	0.0101760774449178	-0.01626569588102	0.00737602057637873	-0.0142081741344175	-0.0300085514295497	-0.0317357873474435
0.340875481384141	0.126913334690796	-0.234059033071878	-0.0137613892256291	-0.0234669678132563	-0.0359640322769296	0.016196442965314	-0.0080098307047976	-0.00457923960504925	-0.0297155000450929	-0.017329378451504	-0.0262088545737333	-0.058856585431203
0.102537637993276	0.0679477506588336	-0.0678295341435112	0.000324699147206772	0.0245365278058125	0.0220868363661734	0.0307905096728524	0.026948748362062	0.025490415240757	0.0233116820859929	0.0116785777559539	0.0114246996755873	-0.000975457249388939
0.319846003774698	0.0926455284814779	-0.222395103910543	-0.0218857970585256	-0.0200791556917302	-0.0233900931348852	-0.00534564637150281	-0.0149702352306231	-0.0473485679109696	-0.0217346244133077	-0.0675261804296411	-0.0483741428876702	-0.0767168154160157
0.0271683248677201	0.0448130679528674	-0.0134539899553302	0.0118416250313264	0.0114317094204121	0.00743389173568616	0.0264353509749019	0.0165814719085577	0.00509078219552422	0.00943280057804912	0.00589691830294982	0.00635656206468576	0.00369038411717583
0.156267635745167	0.204408070862828	-0.085803924871697	0.0528752566062952	-0.0340821331771956	-0.05919250142535	0.016124639913084	0.0254686873824672	0.0199066682763125	-0.0466373173012728	-0.0304891103346726	-0.0593405094179644	-0.0395129037194631
0.018702687732687	0.0233910570071461	-0.0034126510555484	0.0230071107900865	0.00332807899801745	-0.00942282203890916	2.18333566947317e-05	0.00205156304240189	-0.00537321707865311	-0.00304737152044586	-0.00648455374710655	-0.00889012579834813	-0.00751704618857748
0.0597148170436019	0.0587112414554525	-0.0361433467077399	0.00862751613033283	0.021359162079294	0.0127913716416186	0.0200869387642599	0.0166518752304944	0.0196928273132663	0.0170752668604563	0.00978916822598527	-0.000578800666905327	0.0106208141941881
0.605021420705354	0.224436579215145	-0.464965754674571	-0.165854562015466	0.0245972253378181	-0.108965307107198	-0.0235447702779469	-0.0304535105369478	0.0063702592514091	-0.0421840408846897	-0.0241342038655434	-0.0435976214776087	-0.0354637067925662
0.290711795511987	0.187434594952094	-0.185943737231508	0.0291066876129478	-0.0169178064868421	-0.10552926546358	-0.0240197244521442	-0.0185295417725054	-0.0413165072808747	-0.0612235359752113	-0.0931083470907729	-0.0963816331494333	-0.0910808822078315
0.127843099675467	0.0942215753027277	-0.0762513095002834	0.0240590036209835	0.00922583796958515	-0.0065174767455025	0.0126638264705362	0.02343395598655	0.0045481321494785	0.00135418061204132	-0.00156298493534826	0.00256139354738877	-0.0171395836393916
0.161798974521869	0.0480470398398933	-0.101304950712829	0.0175238670945112	0.0138241139441214	0.00607895699084951	0.0348932154188127	-0.00844125824254668	0.0125043971343164	0.00995153546748548	-0.00598760674988064	-0.0102854575218558	-0.0134201190741004
0.0669473408415286	0.0177992276336613	-0.0388073876954508	0.0134696535075456	-0.0118480540336757	-0.00504892676310889	0.0037283721028691	-0.00411351202708587	-0.0122678279233921	-0.00844849039839231	-0.0105429587557638	-0.0238779471372896	-0.00578426782408107
0.225598120106384	0.327456154837807	-0.128236026465287	0.0689567660724023	-0.0943471833698911	-0.0538290556841549	-0.0158431398767579	0.039406809584539	-0.00305434080201739	-0.074088119527023	-0.043029366619206	-0.0557942514551169	-0.082013494650457
0.0467386970315802	0.0218347485173652	-0.0266428038520179	0.0117673095291018	0.00749230357642209	0.000748875179292702	0.00931613700086067	0.0120687593508056	-0.00174921750036885	0.00412058937785739	0.00211380143986453	0.00455809278702337	-0.00247475487719675
0.460069564357254	0.204827843689157	-0.331687716120016	-0.0611319361081289	-0.0189315595411634	-0.0942212152531358	-0.0449497405800753	-0.0257641769211074	-0.0380290636182829	-0.0565763873971496	-0.0611729822683743	-0.0786614752964601	-0.100701547184065
0.0740259866214603	0.0265006144117122	-0.044768710648594	0.00922191929695035	-0.0196592280975773	-0.0118373672273134	-2.52676472373425e-05	-0.00919711451371739	-0.00557332612384868	-0.0157482976624454	-0.0110362708503362	-0.0166149154420986	-0.0127776862445875
0.331366613296125	0.279370019287886	-0.238444087282485	-0.0470579227851112	0.0338310086107743	-0.0296480263798067	0.0311321093859294	0.0251098751019093	0.000859592544099397	0.00209149111548379	-0.00680957632317158	-0.0133653780681978	-0.0327251123253477
0.312025166453482	0.218140565918317	-0.201311975850739	0.0271722529330441	-0.0549039294875808	-0.0462767593355885	0.0363582681749411	0.00663368868729702	-0.00293906150139939	-0.0505903444115847	0.00129485901032317	-0.0400723822802518	-0.0451874384427022
0.506420099837052	0.27307996030671	-0.38393909217968	-0.126272401594865	0.0476227992600702	-0.0486354502211361	0.0218024542007879	0.0453258438085086	0.00378007496292931	-0.000506325480532976	0.000139942882342869	-0.0125895434849591	-0.0268961232596504
0.150004717323372	0.0404908441921848	-0.09043344993927	0.0251842789189831	0.0119526309532038	-0.0104081247892789	0.0234461124411084	0.0201200499621022	0.00933311112908028	0.000772253081962437	-0.0114434400727887	-0.00519986821913407	-0.0154378943622228
0.173618652592871	0.0482959322196514	-0.105367012476455	0.0268770165743693	0.00878531359063375	0.00189201693681859	0.0244818412460074	0.016767474617149	0.00926470911312585	0.00533866526372617	0.00637971768517015	-0.00740463365748753	-0.0144632537019151
0.683797375898713	0.298615357884454	-0.539148353454991	-0.229016777969719	0.0953067651372463	-0.0995115391227882	0.0106333729290778	0.0550312938093852	-0.0356412471670516	-0.00210238699277088	-0.014632693308871	-0.0404914503787579	-0.0927177580391928
0.22060134776716	0.287436576644004	-0.142307118578705	0.015469626598345	-0.00241341224874175	-0.0407876899900276	0.0387463161405609	0.0383655883555178	0.0167967471984461	-0.0216005511193847	0.0155472096860482	0.0342417835240486	-0.00238086701286513
0.45880924315751	0.208538959824556	-0.335742088980196	-0.0774457930397471	0.0507687156845287	-0.0677276368103291	0.024218939991074	-0.0193391174869495	-0.0375181226721944	-0.00847946056290022	-0.0605291052578613	-0.0503512114265564	-0.08954867937182
0.111859180758049	0.0678390403905391	-0.0682996163806628	0.0164817769714237	-0.00224140641958283	-0.0183725530794377	0.00632509018964104	-0.000153546668647378	-0.00469261288647134	-0.0103069797495103	-0.000639443658038544	-0.00913269880177051	-0.00646499054103589
0.179739500008087	0.0452829755171397	-0.127371678965949	-0.023892345048002	-0.00722544854084139	0.00993936282477317	0.00526395887212877	0.0186627447928674	0.000205677846587399	0.0013569571419659	-0.0160695396419366	-0.0159625061095618	-0.0165500125412866
0.183124570905824	0.103211172270904	-0.128219172385924	-0.0187036220930224	0.0215538122742909	-0.00753965130954437	0.0196144744358338	0.00669992303467115	-0.00162505097839155	0.00700708048237328	-0.024795603169426	-0.0135553131936461	-0.00417007368453026
0.0297204669536284	0.0189941981418115	-0.0156832023483782	0.0106868315968113	-0.00060887910046559	0.000150005553149958	0.00545734965463097	0.00461707855162786	0.0047748041269019	-0.000229436773657814	0.000510490042527505	-0.00150963302457681	-0.00406753707225547
0.102997441066573	0.107555724968666	-0.0606405710908082	0.0225731532365146	-0.0031301960723719	-0.0151935723537188	0.0217732048985705	0.0128580810837696	0.00147135594640301	-0.00916188421304535	-0.0108303245803667	0.00508559120314536	-0.0150394741451148
0.101697423249306	0.0422618001240457	-0.0626004230386321	0.0122150916921015	-0.00896138647040137	0.00170526667912439	0.012852129050587	0.00826734539085153	0.0153616804704873	-0.00362805989563848	0.00255115292091547	0.0113106106259187	-0.00692589493232225
0.216837597628473	0.0650746198613315	-0.148594732254192	-0.0106403552722667	-0.000969697966694355	0.00331030929271431	0.0162519119370376	0.0156642867580264	0.00314762560330625	0.00117030566300999	-0.00798836907285619	-0.00771874416650417	-0.00160508817627683
0.455542900780591	0.178220145739706	-0.331277763885728	-0.0699599071384718	-0.0124130179567394	-0.0507049891243709	0.00318741104989961	0.0142939170484594	0.0128224385601476	-0.0315590035405551	-0.020867942657132	-0.0606614457858872	-0.0362493885406212
0.675030291104306	0.261112704077194	-0.528722778598399	-0.214661308242008	0.0162494764111284	-0.0530359227065207	0.0212160970047806	-0.0284781884220565	0.0172235134301435	-0.0183932231476962	-0.0145017118534467	-0.0347330260840724	-0.049099142151306
0.293681302876909	0.355476866203488	-0.183960995475838	0.0420038938085898	0.00951352893731605	-0.0983466551520072	-0.00214231525644037	-0.0192250760193706	0.0233591088341283	-0.0444165631073456	-0.0774952640873364	-0.0718738335686731	-0.0825558010006197
0.244587462872654	0.127629254716778	-0.152976997359553	0.032238714752428	-0.0187547863762786	-0.0260819782665803	0.0296408381917776	-0.00462093840359223	0.00344433550408582	-0.0224183823214295	-0.0201989180014049	-0.0281418478553765	-0.0358175372888439
0.00209529579382444	0.000679824965682955	0.000596287907689745	0.00457803933030897	-0.000395816275550863	5.38402232883109e-05	0.000260199728810369	7.02738894981865e-05	-0.000210089555241952	-0.000170988026131276	-0.000397615175819829	-0.000849786655928765	-0.000552305601288606
0.0306724708529273	0.016543735416344	-0.0181809409165017	0.00621580567240891	-0.009178222904677	-0.0107947626217848	-0.00354940951746028	-0.0068640249235897	-0.00938122788166897	-0.0099864927632309	-0.0121015033412156	-0.00861285131402479	-0.0107990165322265
0.205484424110765	0.123087185918007	-0.137630140679719	-0.00215805962602961	0.00567501787162389	-0.00220685932740225	0.025334845434874	0.028162224882598	0.0330053759009954	0.00173407927211083	0.0312010725211951	0.0190185832264942	-0.00708589524981548
0.214818304342885	0.0781872272714411	-0.144308319810345	-0.00210176459927447	0.00954654853467848	0.00613201450067216	0.0239992185621807	0.0268242225449954	0.0123535282104289	0.00783928151767532	-0.00267577925623008	-0.00362463821721626	-0.0141167021482831
0.028546323342273	0.00784692645559329	-0.00995335837738046	0.0228373751974565	-0.00389138267171469	-0.00190914574900264	0.00503735542567433	-0.00128360968515545	0.00100622132477321	-0.00290026421035866	-0.00486517084126784	-0.00615710043644623	-0.00749445072994602
0.358641135082448	0.232960004469836	-0.256453979465998	-0.0447687775653888	0.0569017804354302	-0.0473873060845069	0.0543770652909953	0.0163713845962875	-0.00932267815991694	0.00475723717546167	-0.0165661214026794	-0.0328599600015206	-0.0218200316278292
0.0733348307513023	0.0690939905434007	-0.0428413420784438	0.0141004969022583	0.00398257740828302	0.00349108549223014	0.0406674309294329	0.0110406464352247	0.0275200654578369	0.00373683145025658	0.0142335139499391	0.00091729370010267	0.00509241268619259
0.228703996381904	0.16439900359478	-0.150156377398923	0.00902953604858267	-0.0148114043819259	-0.0608439055122258	0.0011628857180554	0.0111298429880253	-0.0280526039893479	-0.0378276549470758	-0.0346418956442529	-0.0498753586323778	-0.035454635849445
0.124775681907366	0.0786649483021434	-0.0731941686819191	0.0265889846376548	0.0039734024236468	0.0022680978404821	0.025198336846507	0.00369819931431006	0.0103560149841625	0.00312075013206445	0.013069747179194	0.0124772828534948	-0.0030321225455593
0.139764860518002	0.182808436097713	-0.0776117678605784	0.0448877237647639	-0.00962525938992106	-0.073608699192399	0.00571040885312182	-0.0389813899432053	-0.0177391182022086	-0.04161697929116	-0.0401703414289585	-0.0469933501656378	-0.039224173521577
0.10060607854726	0.13308206387391	-0.0603197173810649	0.0173271163973555	-0.00915936327237774	-0.0204688357236398	0.018435037216571	-0.0032614439197069	-0.0024882837525832	-0.0148140994980088	-0.00437603914518964	-0.0190625929509843	-0.0174520513240693
0.126039782265235	0.0831977404868918	-0.0772713801944837	0.0174600414691665	0.0128836119123543	0.0166675269694259	0.0146559999873352	0.0278418546762791	0.0173512854640026	0.0147755694408901	0.00347085506973058	0.00315023067614936	-0.0104998569890712
0.670654023978552	0.302194580765383	-0.525773102689757	-0.214966785938373	0.0494757308606185	-0.0192808151209913	0.0224658587936	0.0401952013712351	0.046783897438381	0.0150974578698135	0.018265672815591	-0.00396270244257424	-0.0279728804117458
0.474814580368112	0.19909623741285	-0.348360826719289	-0.0814169532806452	0.0199536026373787	-0.0901066889665952	-0.0200467221847234	0.020669499265172	0.0104480663926095	-0.0350765431646083	-0.0469097453322618	-0.0575621329151886	-0.0668132083035627
0.0697861106408893	0.0848965761051626	-0.0402669849174851	0.0159872047288586	0.0411546435309141	0.00400500369254253	0.0205815074373806	0.0257004542939253	0.0193620179765113	0.0225798236117283	0.00466768587505446	0.00330626067810162	0.00258480930977126
0.192385666074161	0.174117052789716	-0.131324311880036	-0.00885829176382349	0.0668070184210553	0.011544261812435	0.0474107280978595	0.0402158636810341	0.0332181339335525	0.0391756401167452	0.0106915116705766	0.00997789930604892	0.0168720386621057
0.254540647877207	0.138463000385339	-0.177618783576799	-0.0217531464261926	-0.00293641694006386	-0.0500359151265698	0.0160189742324884	-0.00407589766312372	0.0141413224849965	-0.0264861660333168	-0.012713438161269	-0.0277858887626071	-0.0257269634061229
0.132759962743615	0.0864754467587238	-0.087071235064805	0.00325306058148311	0.0178553929020097	-0.00382315490560353	0.0265323654244039	0.024073812799127	0.0215473996280679	0.00701611899820312	0.00766189645897558	0.00639594677103589	0.00100521504615556
0.484849344064509	0.226687498988126	-0.353106574885088	-0.0743320880592853	0.0289628225328801	-0.0711412086160783	-0.000636797879386142	7.14806256614242e-05	0.00889259594285946	-0.0210891930415991	-0.0522729929682147	-0.0689741987846395	-0.0907607183742553
0.229228689840083	0.103605649861851	-0.160579610267642	-0.0220961569674175	0.0158678029844472	-0.0308298791272606	0.012803260313056	0.00404368369990818	0.000761810453177997	-0.00748103807140671	-0.0177263076180038	-0.0189887247995586	-0.0347122765057434
0.223394224143761	0.189930669214989	-0.121932495429711	0.0849686170478512	-0.0619356598403012	0.00260186564408998	-0.0241634261496144	-0.0326979665927174	-0.0513751487959556	-0.0296668970981056	-0.0585657257865352	-0.0591407513671801	-0.0655195056654769
0.0320746971239897	0.00150764813726938	-0.0187882459091321	0.00710404676986862	-0.00415934892768861	-0.00749703954392647	0.000274345626523419	-0.0035143804681057	-0.00629021628865318	-0.00582819423580754	-0.00604233947034181	-0.00922438397641467	-0.0139058607928131
0.345647930727436	0.261046587400835	-0.227103095844093	0.0202646352519754	0.0269275729500973	-0.0548661654692335	-0.0127739381268664	-0.00321143100766458	-0.0150327634417329	-0.0139692962595681	-0.0124784890350401	-0.0438461456161266	-0.0715798133548314
0.334104536273569	0.252709447316639	-0.22096918500053	0.0133786029876453	0.0310186322695739	-0.0933283940304973	0.0228339394312896	0.0139498729915754	-0.0424068281636287	-0.0311548808804617	-0.0426019256965003	-0.0368167254042701	-0.0201420483948162
0.225903709119134	0.0650172144980549	-0.14611389359978	0.0144810324997991	-0.00406699871222313	-0.0502943814987999	0.0182617373834869	-0.0207919642275299	-0.0222395624780408	-0.0271806901055115	-0.037825783928508	-0.0442016677009467	-0.0461210461267658
0.133129975413638	0.0725588338069532	-0.0891639827067172	-0.00223339199751815	0.00939336563512802	0.0179803537392628	0.0397176706830429	0.0282495105170737	-0.0077616703587621	0.0136868596871954	0.0163435577645339	-0.0108778243418021	-0.000695969086790343
0.184112255276499	0.0951354558126237	-0.12355891186338	-0.00295020298986001	0.0197389276826768	0.000391405198742117	0.0349670975540818	0.00735968745619922	0.0172450331145273	0.0100651664407095	0.00389172201363255	-0.00353064686797672	-0.000656626222039852
0.157899792284526	0.127567203507145	-0.0779238831176837	0.0804482246777974	-0.0570615307698061	-0.0247480448874309	-0.0319062579787562	-0.0247206608700462	-0.00587952708484332	-0.0409047878286185	-0.0607298965278135	-0.0613300729741721	-0.0466208991638793
0.0403983595711344	0.0208416977850459	-0.0122868015247677	0.0386683478875196	-0.017758080665545	-0.00575770145295726	-0.00739484306644932	-0.00367337941849762	-0.0103884220793717	-0.0117578910592511	-0.0163499370308821	-0.0174948311644623	-0.0193645283418438
0.0285047894719633	0.0338444282159143	-0.0129825295829585	0.0165681283511381	0.0193754035389052	0.00608242729381342	0.0200648253636714	0.0213112947885006	0.0208817333191683	0.0127289154163593	0.0160757802093207	0.00804692286569488	0.0102185265914981
0.147501640592327	0.0785429812393991	-0.0991988506998004	-0.00245493208075892	0.0149729420308519	0.0055420024829102	0.0222087347559173	0.0075331108642788	0.0209378482351439	0.010257472256881	0.00348805011091272	-0.00735720590750352	-0.0156185946492268
0.0133726469988262	-0.00139708615137735	-0.00594860802044712	0.00729124362073278	4.24385879484335e-05	-0.00261206408417025	-0.000932118468395464	0.000245588067942537	9.59706751686024e-05	-0.00128481274811091	-0.00219414416084543	-0.00297139769709364	-0.00343141181729151
0.513744798017892	0.387014919752731	-0.379629664421723	-0.0951987270319818	0.0200264147506523	-0.0386762938523061	0.016514008882669	0.0454959436112203	0.0313889934646793	-0.00932493955082692	-0.0572936401165678	-0.0795463316993827	-0.0297860865260186
0.0607369617832144	0.0441042852096679	-0.0348519348960661	0.0141308679220988	0.0149195335979259	0.00505098437657268	0.0180444299214828	0.0135015544754367	0.00200720290498054	0.00998525898724931	0.0103274312015585	0.00830035436739395	0.0013221040208257
0.207917548763102	0.17799001019535	-0.139269408364358	-0.00154620011855713	-0.00570557165523761	-0.0214549251732185	0.00808450574471656	0.0103465177592666	-0.0216227500992938	-0.0135802484142281	-0.0288365762016071	-0.0477806770985414	-0.058088773375351
0.0477642146280059	0.0105404562435896	-0.0143193538620395	0.0453920020296127	-0.00664932141083176	-0.0051828167383664	0.00824408909429859	0.00918907064454652	0.000622697996877503	-0.00591606907459907	-0.00505222128185367	-0.00697914547245582	-0.00456465426134678
0.0158788262337834	0.00233985445986587	-0.00562312525961742	0.0145244910055598	-0.00223531031442374	0.000209534880494817	0.00151059107633868	0.00391803843902798	-0.00333312511816926	-0.00101288771696446	-0.00288717086920979	-0.0042420774791152	-0.00461326403939877
0.546382472897921	0.246103248393766	-0.410310557940202	-0.121070488227647	-0.0577480123385474	-0.129145728334872	-0.0300283980119592	-0.0239858107540674	-0.0227897367224941	-0.0934468703367095	-0.070166247540809	-0.0920890939691615	-0.10554119135204
0.472145712869796	0.19364442242221	-0.348828391946707	-0.0897009006412595	-0.0218847674899585	-0.0653862263170778	-0.0299294979339808	-0.0264001463044574	-0.0190384202705087	-0.0436354969035182	-0.0289859140792785	-0.0783353147935493	-0.0698466086087033
0.364817714447896	0.100750582884851	-0.250710514002165	-0.0145554300612803	-0.00725819410622625	-0.000326126158609719	0.0329932352927373	0.0119505341636407	0.0267799162380606	-0.00379216013241795	-0.00915152927258273	-0.014045678913503	-0.0226929208443197
0.245324285297166	0.0924105473596444	-0.168178722875452	-0.0115487401648309	0.000529860980138463	0.000673221126534118	0.0205305280966792	0.02343189997414	0.00668615166099054	0.000601541053336291	-0.0156449888381273	-0.0280735552642356	-0.0224293696195252
0.300785553028413	0.254450005504071	-0.213623359792097	-0.0341744994751174	0.0525229205393883	-0.0220017380507049	0.0117511798551056	0.0234878464295313	0.00672700378101998	0.0152605912443417	-0.0139449715949931	-0.0181306558755787	-0.0163509644790621
0.0393436621970661	0.0107225440760172	-0.0238508414604413	0.00514402282499499	-0.012699147829016	-0.00525656934136778	-0.00794339375533418	-0.00829648067446305	-0.00559199774030179	-0.00897785858519188	-0.00612117362236159	-0.00791339454834212	-0.0133202986470533
0.00687059914537399	0.00221616157217144	0.000720080705238335	0.0125731213587924	0.00129863070177856	0.000408757172896511	0.00495985565081146	0.00221590090660908	0.000945764162373105	0.000853693937337534	-9.60832075628396e-05	-0.00044026953727958	-0.000441585026174177
0.17629848961247	0.0501594531972396	-0.109852951553473	0.021498938917047	-0.0136876393517918	-0.0239279884277292	-0.00419833443729184	0.00324839101285268	-0.01661387203104	-0.0188078138897605	-0.024379927362668	-0.021325843930856	-0.0410622244518977
0.1378227629311	0.100036694176833	-0.092719195467185	-0.00338312227913956	0.00485141803506306	-0.00817446570256414	0.00136595707197606	6.04525202806683e-05	0.000366633314989429	-0.00166152383375054	-0.00528463938756812	-0.00979678791233413	-0.011401620407171
0.544063871737359	0.342335659248119	-0.409113760462687	-0.122376691727986	-0.0274334617290254	-0.068338579569242	0.0381537626199566	0.018579234446927	-0.048205770713334	-0.0478860206491337	0.0095153536578203	-0.0535547945169418	-0.0129289360554239
0.0865682220330652	0.103031192924646	-0.0512790144215604	0.0166885626166134	0.00193012300568461	-0.0144694463679367	0.0044870122643489	-0.00246833491105139	-0.00504113079282527	-0.00626966168112604	-0.0127887558801009	-0.00891621347308329	-0.0271997902189817
0.313021177971529	0.113438634646874	-0.206909493365229	0.0116507713705086	0.0157302913432945	0.00571748135062999	0.0300072560306629	0.0335441212169605	0.0151857538923346	0.0107238863469622	-0.0079534864563745	0.00315688087829868	-0.0146160048885977
0.423318051972994	0.212651346674597	-0.310630979849791	-0.0745861738128453	-0.0073574243155286	-0.0427691888243506	-0.00105829067518243	-0.0127821078991707	-0.0129241705191122	-0.0250633065699396	-0.0265269331431784	-0.073930281568929	-0.0528501211321987
0.39862532974164	0.271520321939343	-0.284381744298605	-0.0465014713009361	0.0571536017676715	-0.0649511011860817	0.0245928285556651	-0.019689532201036	-0.0238293401135707	-0.00389874970920512	-0.0216051425420085	-0.0384999153973727	-0.0491757652349511
0.0852995565585957	0.053210974617692	-0.0505659325440415	0.0160738944156578	0.00267898512820693	-0.000889500862981826	0.0109240613437619	0.0146557334966289	-5.10978195300965e-05	0.00089474213261255	0.00183736472723285	-0.00681464999633584	-0.00235996532779298
0.440850131334629	0.26402072335057	-0.321238564574803	-0.0703069481243331	0.021574737460386	-0.0838113633848757	0.032455528977163	-0.00808480563532971	-0.006850778842941	-0.0311183129622449	-0.0375664802960853	-0.0508445458349357	-0.064343843299484
0.634702704616286	0.330612988740633	-0.490635576815165	-0.181667939783393	0.0234186841675548	-0.0870282287415813	0.0499186819771842	0.0115046606349959	0.0232681961179214	-0.0318047722870133	-0.00403090720755228	-0.0335406411016265	-0.0414198671645555
0.30988898502694	0.231850434670992	-0.221061007312506	-0.0382637030505885	0.0294969707809329	-0.0426675326539196	0.016460062493546	0.0144849285341885	-0.00628997148852617	-0.00658528093649335	-0.0240347527163923	-0.00252253940262104	-0.0403592195259623
0.132386132217488	0.121310531871212	-0.0810498893004223	0.0209601899723524	0.030173010181197	0.00730024811724658	0.0180567532530101	0.0375220307070641	0.0184138888856187	0.0187366291492218	0.00472054070437228	-0.00193262775285311	0.00561824204213376
0.572619428699572	0.210869138358514	-0.43783156692938	-0.151200514061104	-0.0317131590548586	-0.0391444439945265	0.0110581856568861	-0.000568720523571264	-0.0131413009821711	-0.0354288015246925	-0.0651433338723955	-0.0788623776923379	-0.0730995585186729
0.450101503429226	0.182148211816459	-0.326485423025219	-0.066482962085784	-0.014364351138405	-0.0535131552389691	0.0076508658012992	0.00704434895334038	0.00319732846828624	-0.033938753188687	-0.0329926523097714	-0.0537400839015461	-0.0631263101962309
0.113469432271844	0.0435060055559981	-0.043830594979475	0.0903107511130916	-0.0244199340558583	-0.0251403194997686	-0.0029709516819061	-0.0117272116425303	-0.020001153985746	-0.0247801267778134	-0.0290888113958612	-0.0386135438413403	-0.0433436409779762
0.281448105812573	0.186963183373423	-0.177125057946555	0.0373459210653766	-0.0333609565588876	-0.0689518053497025	0.00783894982973982	-0.0200723538183861	-0.0586293986317596	-0.051156380954295	-0.0674444165233329	-0.0905683324173006	-0.101111046952932
0.097400052278636	0.0649105640849758	-0.0565082991800645	0.0205153376826461	-0.00785734223899683	0.00296592333351438	0.0126054935101416	0.0126092667529445	-0.00261183433297202	-0.00244570945274122	0.00624411980816325	0.0047010423732621	-0.00846825222498235
0.281978880814778	0.202459097616103	-0.195746594398851	-0.0195728114754123	0.0200794632019431	-0.00277083730395172	0.0264567384369718	3.67523410481629e-05	0.0284133163741083	0.00865431294899571	0.00947172472800334	-0.0109407136390005	-0.00591435584140004
0.171508055271178	0.0594075793210618	-0.0988488017122665	0.0441624817707764	-0.00310574085958373	-0.0148609146467042	0.00504443572052257	0.0148169860542705	0.0070993045017215	-0.008983327753144	-0.0159024761178995	-0.0162601108346522	-0.0225038710569274
0.310660278026736	0.194488979837321	-0.220564435496254	-0.0346603773211745	0.0142147618403087	-0.0310829111678518	0.0316490071330492	-0.00143655349245875	-0.00239377878970576	-0.00843407466377155	-0.0183704397864096	0.00130965214547873	-0.0336174217092863
0.0200502523935237	0.00907842716315498	-0.00611783670321335	0.0174198814784668	-0.00513878073521245	-0.00822724524963708	0.000991487523864455	-0.00154168295972367	-0.00620413523074455	-0.00668301299242477	-0.00621707231118404	-0.00933706857800767	-0.0085812309195213
0.552427150753354	0.34854390264575	-0.415058406036266	-0.122635275139286	0.00308466623555403	-0.116788155976966	0.0553847978165277	-0.00244109544988469	0.0188246766358435	-0.0568517448707058	-0.0148333438984306	-0.0504725979826391	-0.0633265999084364
0.0358620989151825	0.0256205711169879	-0.00639898433883341	0.046068465166183	-0.0027598207232838	0.00102833410617839	0.00993048715017538	0.00087265259055818	-0.00415438500683628	-0.000865743308552706	-0.00488401853590593	-0.00616493732440166	-0.00554801949585192
0.46512854536177	0.309310938864939	-0.330676052909466	-0.0455457576640089	0.0295541806551968	0.0341851742207141	0.0665899806758367	0.021164676393065	-0.00940167767884342	0.0318696774379554	-0.0266280755452999	-0.0196122562230772	-0.0611579118889911
0.00654094085839757	0.0153881713192577	-0.000844480485600173	0.00934882964319701	0.00203529483041434	0.00651297727456519	0.0033890117198452	0.0027342050255713	0.00409991037459465	0.00427413605248976	0.00403175493121522	0.00273096306023921	0.000963594788617486
0.370710035624669	0.120423807285719	-0.251703059226158	-0.00415052256588949	-0.0115261016549434	-0.021132461222335	0.0289277038884846	0.00958562480277503	-0.0187453775530612	-0.0163292814386392	-0.0520772845484587	-0.0418081639548169	-0.0594636156770941
0.0128141537532817	0.0100591730958341	-0.000170140858051967	0.0202237311750723	-0.00413345418353627	-0.000649861493813119	0.000314966622093727	0.00127438150004664	-5.77160522285958e-05	-0.0023916578386747	-0.00373161115014932	-0.00384353740243474	-0.00316439481295813
0.133983293387213	0.0725671394515616	-0.0912836416055444	-0.00644249583476408	-0.009211640482748	0.00179555614074137	0.0286939690463578	0.0137912856066371	0.00856474902831469	-0.00370804217100332	0.00233532573913472	-0.0160400086927764	-0.0101219339813897
0.193393305558769	0.0938237830275555	-0.11896840695013	0.0283205138995739	-0.0115861209844953	0.0153433877014524	0.0112907401546755	0.00449477765012243	0.0063440938928771	0.00187863335847854	-0.00731460876545642	-0.036073107421715	-0.026547498294442
0.413080616547746	0.188983487886265	-0.286277394112228	-0.0193775156588164	-0.0236809659699167	-0.0155359603675705	-0.0276396411905953	-0.0240082139980894	-0.00395708502032577	-0.0196084631687437	-0.0596956553758854	-0.0555800006112773	-0.111823438551177
0.209787367084254	0.122135977240078	-0.14547512364153	-0.0161534003053396	0.0155895750610134	0.00515240226128311	0.0133704279000171	0.0174894650512586	0.00691573684821237	0.0103709886611482	-0.00428132231505776	-0.0016832749169606	-0.0168088248954686
0.587417289783537	0.218361440255098	-0.448286689527401	-0.151481995592895	-0.0079725333095696	-0.120319514528205	0.0376311037552604	-0.0627908299715197	-0.0251015767342967	-0.0641460239188871	-0.0597400534425155	-0.0575908192521259	-0.0827435489131595
0.631430316056616	0.333548485169555	-0.488176605906362	-0.18141468606104	0.107935102453187	-0.0858340218506152	0.0573895689404023	0.0748650607933132	0.0204032897267357	0.0110505403012859	-0.00447312071538231	-0.0953693685427608	-0.0569938087273059
0.686636456781227	0.28238050759403	-0.542069477797172	-0.231897271627604	0.00453717026703171	-0.13859271148291	0.0426651558857206	0.00212626245941716	-0.0137930328140673	-0.0670277706079391	-0.019338931285298	-0.0240998501206496	-0.0170065801410491
0.0823288939125034	0.07234559502986	-0.049513749986078	0.0141495884616137	0.000513544291972048	-0.0141249309770262	0.0239060293180243	-0.0113724123549645	0.00439885658196534	-0.00680569334252709	-0.00659172813697939	-0.00996061576203509	-0.012987292713608
0.639558707654312	0.21480629467607	-0.498651324916325	-0.197942760590504	0.0184450645060629	-0.0890313051905212	0.0175856504239202	-6.55766243700118e-05	0.0214895849004033	-0.0352931203422291	-0.0196479482428955	-0.040249521412695	-0.0858961893507333
0.303362257866178	0.215992893742103	-0.194231722234792	0.0305138342652618	-0.0202062005414188	-0.0100890454882999	0.0328575888279636	0.0304299584471727	-0.0240124246606839	-0.0151476230148593	-0.0417888323742359	-0.0611149624874601	-0.0535576425851176
0.0442830341846907	0.0262164289944384	-0.027152500863526	0.00579379008560679	-0.00090076335834028	-0.0125437661616551	0.00927590290409055	0.000404624356301224	0.00305319469294021	-0.0067222647599977	-0.000785842527574875	0.00335099102064579	-0.00343597584571385
0.57484274920115	0.253840609862188	-0.435797994567561	-0.139369923521105	0.020083207149909	-0.0492262877403705	0.0453426956726409	-0.0240449385011455	-0.0225193122453978	-0.0145715402952308	-0.052005744405126	-0.0736344045052839	-0.0721795726375952
0.288532078289355	0.202121386834265	-0.180998603178618	0.0406465269253466	-0.0466693051916242	-0.0180447549669172	0.0261925313153848	0.00387833527870185	-0.0136283355024257	-0.0323570300792707	-0.0381525802651917	-0.0616020942474351	-0.0446678322383608
0.443426834231898	0.290991671715124	-0.322819301321017	-0.0700267324051796	0.0351904666937534	-0.0657246124631073	0.0563926620392194	0.0104626100530363	0.0079342529951974	-0.015267072884677	-0.0743062904737531	-0.0600420601941253	-0.0549817259464385
0.148624329174405	0.0869296134422559	-0.0980611584902937	0.0012470668134984	0.00923482410531845	-0.012037781529379	0.038414340614594	0.011585540156861	0.0146587291657851	-0.00140147871203028	0.0123831306388478	-0.00547571488744517	-0.00638244359669837
0.314360161608303	0.197163883475897	-0.218358186316083	-0.0215013152294882	0.0305080045718752	-0.0301454203872711	0.0637753676449216	0.0230420000055299	-0.00341155580426766	0.000181292092302054	0.018136638722645	-0.00382907394339405	-0.0153667556761461
0.620240997985398	0.349615673743828	-0.478129833555721	-0.17414397772394	0.0919322961731901	-0.11024022068562	0.079231227741916	0.0141117758514977	-0.0368117525678022	-0.0091539622562149	-0.0338292652016747	0.0493706000490757	-0.0765360713295575
0.139343840536515	0.0855405869314667	-0.0901951491866476	0.00661154155059698	-0.0141792686958114	-0.0101678333048499	0.0104062668688428	0.0101497139657323	-0.00730712003793765	-0.0121735510003307	-0.0132506759635109	-0.00476148623551079	-0.0239041993929979
0.164984266251351	0.144930874195492	-0.109518120334853	0.00199313617894187	0.0467573727238009	-0.0114618090315458	0.0453414708995157	0.0402697646961583	0.019753828589028	0.0176477818461275	0.00869094023694369	0.00735183589189309	0.017256302663125
0.205326378367793	0.0549258967195704	-0.132009590245084	0.0136550237959022	-0.00156644025649252	0.0107727344715949	0.0239104310110364	0.00176667834349625	0.0123461335459394	0.00460314710755116	-0.00524916303185022	-0.0117440070912863	-0.0142650907065816
0.182062032931045	0.081984610134936	-0.12252700807546	-0.00548136764362123	0.0451302758614789	0.00870962962742297	0.0524344398242088	0.013266249868456	0.0124799275008866	0.0269199527444509	0.0168986476164847	0.00604573153040217	0.00601123153935629
0.156968747064121	0.104605541592466	-0.0927460916527533	0.0340389318989005	0.00273993996277172	0.0133812214483709	0.045550690625538	0.0322744709820036	0.0127343280533229	0.00806058070557131	0.00808903296260816	0.000734652708920758	0.00236228317340087
0.0805900630034014	0.0576179585174042	-0.0481748432679597	0.0133679184868494	0.000603480299837977	-0.000532588272092668	0.00318598925214915	0.00737803442521522	0.00236129483468929	3.54460138726614e-05	-0.00123058334714972	-0.00210294080470758	-0.00735699768255164
0.088520308181632	0.0651641757413304	-0.0561032642815118	0.00863717609906316	0.0046690682670802	0.00543898490670841	0.011752121479854	0.0270164271445162	0.0155333020147877	0.0050540265868943	-0.00108198438813761	0.00690116757753961	-0.00683637853240117
0.265648668533564	0.188853515093392	-0.182558598193788	-0.013300331413882	0.0388774825522816	-0.0166859625829843	0.0554218457391901	0.0205776050045239	0.0400336599995784	0.0110957599846486	-0.000456046976658464	0.00674890974016729	-0.0158752810348833
0.09047976832715	0.109472704195069	-0.0487793866466058	0.031781762086842	0.0115240248875838	-0.0371285348563457	-0.00251719417843774	-0.0013652846127323	-0.00559643729436078	-0.0128022549843809	-0.024614187495065	-0.0300070351866819	-0.0224061622875223
0.414247364169061	0.258042374374246	-0.288152035064226	-0.0229602022516161	0.0424880574030413	-0.0817965570660015	0.0270360764829856	-0.0164762373152154	-0.000672721984735669	-0.0196542498314801	-0.0349538311399286	-0.0774145315938401	-0.0792287596194801
0.13937546802244	0.0978406043572005	-0.0910766442716861	0.00471151699344632	0.0217372120064812	0.0176090073884193	0.0258162777507559	0.0331823474735065	0.0339649538853671	0.0196731096974502	0.00784877278181909	0.0183513127544639	-0.00879900051746865
0.469935574943773	0.26743589003987	-0.337665729012125	-0.0575337241729379	-0.0258907793270087	-0.0955467598617161	0.0405190165633811	-0.102853683290826	-0.0672132171760328	-0.0607187695943624	-0.0733200131341716	-0.0450454906135746	-0.0931437623805368
0.0812762928383746	0.0424560455182753	-0.0473563460755559	0.0186001491748931	0.0147861527844969	0.00373206167428713	0.0233343084163375	0.0209550323583062	0.00908788824575299	0.00925910722939199	0.00457711536923189	0.00127650800289958	-0.000372683972699239
0.0704613461581967	0.0211690254400238	-0.0429894022802941	0.00792283803132636	-0.0106138907028811	-0.00912443888997158	-0.00141427453533116	0.000809111591832889	-0.00539295018446374	-0.00986916479642635	-0.0123159701119406	-0.021935098791245	-0.0114583584039993
0.185373927133139	0.166876803040533	-0.119684363176376	0.0114473809470869	0.00823164329643486	-0.0263798972427177	0.00581810229585691	0.00706541878465647	-0.00878792062132391	-0.00907412697314144	-0.0134277815007205	0.00800798666815425	-0.0143529001179087
0.147232279395351	0.0317984042956951	-0.0853416110250765	0.0349790546050869	-0.0196205389545282	-0.00279730447480089	-0.00110883597609068	-0.00666540233849192	-0.00800731307698077	-0.0112089217146646	-0.0269678609551615	-0.0322840671858134	-0.0426540747337555
0.403854494828308	0.402812713321569	-0.282463994644996	-0.0283966914627509	-0.0121473571138802	-0.098964623163711	0.0530184991485282	0.0455992166594568	0.0266901066837006	-0.0555559901387956	-0.0221655839500326	-0.0388707795896133	-0.0863381777338405
0.0149543013112771	-0.00166960053320864	-0.00668996255103289	0.00896409618032179	-0.00341663893657541	-0.00449056729915648	-0.00247803974534893	-0.00247507528425712	-0.00360234651619427	-0.00395360311786594	-0.00538492606497448	-0.00643162672663221	-0.00656949368130066
0.0881953639971405	0.038564456106931	-0.0516294129061337	0.0185703119383069	-0.00648317370853109	0.00105335066072725	0.0148170367774784	0.00744506114663401	0.00990813389316313	-0.00271491152390192	0.000202377225813441	-0.011724629671914	-0.00164016592188733
0.157693742449011	0.097965908496301	-0.102163853765045	0.00836443888000887	-0.022242862528597	-0.0291510975740644	-0.012931375614993	-0.018768734913034	-0.0218800228134381	-0.0256969800513307	-0.0372316983303991	-0.020787540430537	-0.0382725087504977
0.41158273679573	0.253653652188289	-0.296553709623328	-0.0569577916670763	0.034484735900472	-0.0799482414911347	-0.000232629861329492	0.0126541570141692	-0.00901829456604131	-0.0227317527953314	-0.0509977642905318	-0.0506040164370507	-0.0540295830975819
0.534474078054297	0.342968019915159	-0.402487453840841	-0.122644341692475	0.0489331141614897	-0.126630718047275	0.023458479422622	-0.00682330731429559	-0.0294424142067312	-0.0388488019428925	-0.0311015728813904	-0.0531590227939668	-0.0330655416530559
0.456262011973396	0.293702868198186	-0.336076811053591	-0.0839855703119276	0.0352350773396761	-0.0847209868741217	0.011494741667763	0.0202119700871254	0.0425258674450562	-0.0247429547672228	-0.00096494800072866	0.00201497017387053	-0.0297561905083399
0.582994936086931	0.366220756568456	-0.443860998339881	-0.147084602854707	0.0720231514711005	-0.0808181780125515	0.0251268516915963	0.0210770223914307	0.0131965760576853	-0.00439751327072546	-0.061672735261851	-0.0424623277368847	-0.0255632189282787
0.00734608802815091	0.00136919816349479	-7.322769625729e-05	0.0108108271823292	-0.00215309739985527	-0.00216003493971403	0.00127740682350745	-0.00102164025370809	-0.000974784142574387	-0.00215656616978465	-0.0021980836930327	-0.00323302102550255	-0.00255292253284825
0.155889962591894	0.084179860372128	-0.0991917846986454	0.0130447439859515	0.00839393922527371	-0.0304105260514804	0.00984829385259925	-0.0199643863896947	-0.0236235398269128	-0.0110082934131033	-0.0154939787631661	-0.0368801147608506	-0.0275945535244751
0.218975481313727	0.0650143370860344	-0.150896159237637	-0.0133431484278283	0.00609835997043801	-0.0115975911895451	0.0139439399878169	-0.000450559820930257	-0.00861095297138934	-0.00274961560955356	-0.00796589417874086	-0.0198086019505628	-0.019183449121364
0.238767556942736	0.086413733114449	-0.164248250213725	-0.0127299099132357	0.005573416758477	-0.0249164139044092	0.0251587373065955	0.0156427553189084	-0.00316024219661931	-0.00967149857296609	-0.00956090272686372	0.00469354513520606	-0.000522527752218366
0.495212443071298	0.177389231057175	-0.368080798854554	-0.100048915855632	0.0136142677523308	-0.0594340991044063	0.00152976216361361	-0.0255619503163462	-0.00949909608036498	-0.0229099156760378	-0.0413559830439331	-0.0648612583211768	-0.0854732934873728
0.112878571242743	0.0486298581800214	-0.0756632743832512	-0.00139900028645612	0.0115924076510173	0.0062356440278778	0.00644294290058317	0.0122160985736241	0.0128214551628515	0.00891402583944756	0.0042122829387727	-0.0034731966757449	-0.0102251136725453
0.324141777718849	0.182983810595179	-0.227781130696161	-0.0304280751004601	0.0323413980292864	0.0108016130670853	0.0204550080253393	0.0173079495941464	0.0204020211146536	0.0215715055481859	0.00504203443898449	0.00450488253381925	-0.00527672185223932
0.0632268990598671	0.0448496507806926	-0.033861097606423	0.0224236548313397	0.0131877811462209	0.00387316298896269	0.0161327992754302	0.0116573111872975	0.0192439333136504	0.00853047206759179	0.0206822684582454	0.000608764823158164	-0.00505337646786901
0.0305488941200643	0.023625235196052	-0.0153435170221474	0.0128717136741662	0.00652242201675509	-0.00192247263256324	0.0136562862105366	0.00978130564255116	0.00499431650822355	0.00229997469209592	0.0016375113209844	-8.12665825287197e-05	-0.00341701898951136
0.468442119175926	0.370082667325657	-0.340893111647948	-0.0717000151768361	0.0740731079302918	-0.0543357663362505	0.0121592025535122	0.0066158458601947	0.00830400329703751	0.00986867079702064	-0.0457194087441462	-0.088167033719857	-0.0610662341913742
0.0760341149475201	0.0274396385334628	-0.0444303273199205	0.0152721781978372	-0.00224775969830868	-0.00559607938011496	-0.00571907583197438	-0.00870972281844135	-0.0145836581513807	-0.00392191953921182	-0.00195221524705087	-0.0167367923730625	-0.0251897090084027
0.481298270976974	0.388989792548265	-0.35146947760475	-0.0771880787651775	0.0949548407415283	-0.104319564980539	0.0709947173116759	0.00954154807335506	0.0175602692790895	-0.00468236211950557	-0.0600532076001322	-0.0223758682760093	-0.0327613698341155
0.30317489335238	0.120330418049789	-0.206879046508622	-0.0103972248228774	-0.0173953608633021	-0.011014585778978	0.0287177667083144	0.018902026907128	-0.000551630338463061	-0.01420497332114	-0.011968971014868	0.0228774286903515	-0.00927975855424706
0.191269643522002	0.22385767556428	-0.123148080739436	0.0128406726998641	0.0037437014723499	-0.0519096540489777	-0.00723377432464023	-0.0090257696455068	-0.00818687194936624	-0.0240829762883139	-0.0320121117536566	-0.0217490821915373	-0.0223653266780355
0.416905001297839	0.142898159430711	-0.296268409051092	-0.0443581180891915	-0.00587062717827136	-0.00614170372674999	0.0402358772603386	0.0255126885009397	0.0041542916450284	-0.00600616545251065	-0.00190427828801709	-0.0330050462288251	-0.0488033036877977
0.424268211263918	0.31438408311452	-0.303442419042627	-0.0496824211366836	-0.0247923566695408	-0.0560313217393784	-0.0161027104950101	-0.0282512141153972	-0.0252235069443121	-0.0404118392044596	-0.073995634905655	-0.0448484025918957	-0.122560146479035
0.300969546028916	0.24289619863317	-0.212081004561401	-0.0296237244482136	0.00991158383731283	-0.0246391967123979	-0.00846461345663541	0.0285149071448675	-0.00216511015130105	-0.00736380643754253	-0.00344265955510598	-0.0339188131735452	-0.0203529912401753
0.0297651227857833	0.0334462792088933	-0.0164977302920334	0.00839943958770187	0.00389082362425974	-0.00192562754409639	0.00557423156576728	-0.000596898109110892	0.000888535498223639	0.000982598040081675	0.00111244596413729	-0.0031584001494005	-0.00143661299272417
0.411018804984876	0.169170031679971	-0.29755011235398	-0.0611649754184797	0.0109462610514085	-0.00366182539185272	0.0406643415230785	-0.0113388248870632	-0.00918951733328838	0.00364221782977786	0.0192797441631988	-0.0289025777616495	-0.0323392899653687
0.104682090199645	0.0781788111208473	-0.0632141847848308	0.0159443706494026	-0.011203401799735	-0.019975160504334	0.00557046973824328	0.0115590275199019	-0.0081428685096278	-0.0155892811520345	-0.0178294509682564	-0.0185799526758206	-0.0168551977741101
0.192728605619327	0.178142960292205	-0.126310862100357	0.00641778779842492	0.0248893887871203	-0.0463547988544102	0.00228354036501696	-0.00806213467712674	-0.015820413819976	-0.010732705033645	-0.00625078672535073	-0.0234176739152232	-0.0292386430487921
0.635506353180258	0.226125336000306	-0.492790798650722	-0.187147474039293	0.0074656312818483	-0.028119944874164	-0.00357603702875586	-0.00482464007118699	-0.00822917472257012	-0.0103271567961578	-0.0606823327011452	-0.0135636980676079	-0.0874607940739824
0.259358476419254	0.206724580335219	-0.179991433702362	-0.0188713914379252	0.0120173408017025	-0.0340889629033621	0.0630200587099936	0.0257390209896057	0.00624141650901211	-0.0110358110508298	-0.0236752282406097	-0.0203866874227492	-0.0240309236913671
0.220555601686435	0.107003616694389	-0.123919601933818	0.0724897737539297	-0.0708283158836603	-0.0370325740288391	0.00976440922620692	-0.00558012160412508	-0.026831116109776	-0.0539304449562497	-0.0510806430463536	-0.0592371611702546	-0.0796817992742257
0.249935331444602	0.178635180113695	-0.174329880308734	-0.0206135841095544	0.0541506195177045	-0.0346915644172234	-0.00866086401419794	0.0279497853269075	-0.00249329711827401	0.00972952755024054	-0.0131426422481769	-0.0188014925560308	-0.0146257821975961
0.143623419194719	0.139501866598081	-0.0650824347185491	0.0887760750406387	-0.0292923101577128	-0.0189530564729563	0.0136941265765407	0.00792414165222377	-0.0123044213162627	-0.0241226833153345	-0.0278609808501588	-0.0391686139635909	-0.0461988704975446
0.30390623552039	0.177635357685885	-0.214207616965551	-0.029835708914858	0.0525921910358218	-0.0102415389236794	0.0274779725705541	0.0115308237726804	0.0280082270882234	0.0211753260560712	0.0180632099804727	-0.0369836093174969	-0.00117848432785944
0.168939622297247	0.173047072397479	-0.102287282211417	0.0292978889183964	0.0175750689077295	-0.019490807054658	0.0562869466250208	0.046159751932921	0.0197325299632896	-0.000957869073464263	0.000193351966496502	0.00238829702922197	-0.000333410323781203
0.358193287909131	0.264037734466552	-0.253364386006636	-0.0362532291623189	0.0248530760046091	-0.0406930919953089	0.0287485461142777	0.0495746803332768	0.0324779887017244	-0.00792000799534992	-0.0332225982279519	-0.00591307026266186	-0.0447664116811594
0.458914727928052	0.151304099532633	-0.342519322032961	-0.0981460025229718	-0.0330845141265623	-0.0778572815962751	0.0126326424200592	-0.0128030986591984	-0.0334154221521811	-0.0554708978614187	-0.0482771402871835	-0.0366073913653603	-0.0558743908704138
0.221184647144354	0.100941421060837	-0.153335208221801	-0.0168708567426389	0.00734394204024599	-0.0287855288622326	0.000906004822072481	0.00834166767687536	-0.00384957595978447	-0.0107207934109933	-0.012870353102868	-0.0130864470994753	-0.0223357613386529
0.425089339327372	0.251767732117712	-0.2988964175953	-0.0341331759447385	-0.0207722673539646	0.0149257398932066	0.0649188742173823	0.0308121196138878	0.00059709953425946	-0.00292326373037899	-0.0769354113463189	-0.0169089939464237	-0.0737767126643971
0.20013973026277	0.14765077294121	-0.126971223368482	0.0204234824293173	0.0267411997375393	-0.0568969221652108	0.00234769569970392	-0.00639571752616677	0.00494336064956741	-0.0150778612138358	-0.00404653952854525	-0.0283401793781364	-0.0297322456322565
0.156560558359508	0.0897511261990295	-0.107445548331281	-0.010280482436925	-0.00891953899757911	-0.00147335549984956	0.0111204943080986	-0.000672641372488292	0.0202747995886038	-0.00519644724871435	-0.0131344847047446	-0.0133138359207388	-0.0168450338472423
0.450908386849715	0.261221538051638	-0.322214520394959	-0.051038151246557	-0.0765025700197535	-0.129605341700056	0.0362856665748362	-0.00549024476025306	-0.0512025303828037	-0.103053955859905	-0.0700605636546929	-0.114608838286864	-0.0859897541630753
0.0188659822818211	0.00525765289386032	-0.00422518327273712	0.0203761052855547	-0.00430896532484478	-0.005686757567812	0.00448154065107591	-0.000289986134146252	-0.00352219289613704	-0.00499786144632839	-0.00649365050622328	-0.00453352295157832	-0.0080668231618172
0.0787341569074942	0.0770132387095602	-0.0357455720230932	0.0463121935359004	-0.00411365990395675	-0.015130391453196	0.00586704273042599	-0.00190140471749556	-0.00907419658635099	-0.00962202567857635	-0.0204132432121085	-0.0293444478362129	-0.0266737546298219
0.0466916195808758	0.0126962602300436	-0.0294050091012864	0.00384892812996029	-0.0107189164146967	-0.00993028386088868	0.00661230115453093	-0.00251706104357876	-0.00214527225701767	-0.0103246001377927	-0.0110491025793482	-0.0113602852697125	-0.010581110132587
0.100220461383557	0.0401916415634452	-0.0612622004944253	0.0123152045445244	-0.0126446062064235	-0.0249889761418448	-0.00331615801999827	-0.0187709132016834	-0.00330393764967603	-0.0188167911741342	-0.0202121792562218	-0.0115836349522133	-0.0152547336867233
0.48983106401643	0.199964886899278	-0.358763066660973	-0.0815611969898783	-0.0740986697692272	-0.106921021841932	-0.00335013271678442	-0.0352265951571726	-0.0585971374352348	-0.0905098458055795	-0.0776236380515474	-0.113506996345712	-0.118779769005176
0.216547817442568	0.122294999509597	-0.148081794326949	-0.0110441149254742	0.0238523919275269	-0.00648144343868054	0.0296996873544472	0.0138818883113436	0.0102533369864158	0.00868547424442317	-0.0135943916870413	-0.00402247228024505	0.00256749804945186
0.187525671582892	0.0985847337370876	-0.126647403060603	-0.00559117210429896	0.0120490206906728	0.0113303497457719	0.0359169885163221	0.0196990194178736	0.0243026810159763	0.0116896852182223	0.00693857758464972	-0.00791055096552107	0.00376225239704958
0.117672325380779	0.100647686548876	-0.0760010957000896	0.00536660580044036	0.0131791056166078	0.0236186793523827	0.0271013957841647	0.0316444964719849	0.00731829957981002	0.0183988924844953	0.0112060799031335	0.0131997837680388	0.00589583039981434
0.0738692721221585	0.0531789170926761	-0.0425060500495789	0.0169376899282206	-0.00304368548812092	-0.00322197047139096	0.0127260366498369	0.00985690019422213	-0.0031955477147364	-0.00313282797975595	-0.0108185800444398	-0.00958458679934673	-0.0108771914447516
0.462978217399415	0.379057102966422	-0.335350180285198	-0.0661610989579648	0.00676480004874896	-0.0900951143111318	0.0521829413458578	0.0167161274823895	-0.0369779914907991	-0.0416651571311914	-0.0356594592861326	-0.065034351260105	-0.0565908228521172
0.160101114170236	0.0366639327245895	-0.107243651542295	-0.00196050333887715	-0.00641121551901336	0.000297455877431546	0.0216881487003948	0.00672655870162309	-0.00270527309205545	-0.00305687982079089	-0.0124608499010627	-0.0240580238441543	-0.0141818156793732
0.568386320532997	0.273720071221314	-0.427535471094401	-0.126548171007682	-0.00361915643471988	-0.0408583377770466	0.0410543299300554	0.0166785156000705	-0.0135179617381943	-0.0222387471058832	-0.0506120607956204	-0.0344524078349649	-0.0706373339151052
0.660730476810751	0.252505494613106	-0.515783534789338	-0.204968784150662	-0.0221965626338839	-0.131638831757126	-0.00481766483723323	-0.0607063978677606	-0.00679797020379447	-0.076917697195505	-0.0442616148732553	-0.0380102337536462	-0.069107839069631
0.398387320270151	0.138717017290218	-0.287698252147897	-0.0570626676983018	-0.00218505085107268	-0.006879032908581	0.0202155959227066	0.0173052454614986	-0.0209302646206088	-0.00453204187982681	-0.0286986135337863	-0.0414067342923959	-0.0415055324543367
0.0333641133633642	0.021388371099044	-0.0172586282396544	0.0132615476425838	-0.0013849717412785	-0.00197402713273082	0.00437771734796129	0.00510795476123858	-0.0038805118100854	-0.00167949943700466	-0.0010759722627686	-0.00963516203824839	-0.007436857891035
0.160977025517853	0.0990266977850743	-0.108490391057317	-0.00453179681095817	-0.0252834576146178	0.0056355444612057	0.0307409987951908	0.013388522011163	-0.00435301618121303	-0.00982395657670604	0.00770690840471511	0.00831268605682894	0.00854173682331535
0.352761513095982	0.0947918253904205	-0.251440081294007	-0.0421683025282876	-0.00102335746736021	-0.0152602801018317	0.0174949363567765	-0.00258559919121054	-0.00214873987455794	-0.00814181878459597	-0.0237957760994436	-0.0229612642656294	-0.0374830216237759
0.366861527790162	0.163804856271933	-0.255683945463572	-0.0248350121382795	0.0240107383783558	-0.037835242470016	0.00303777300383551	-0.0165709602132613	-0.0384773656472702	-0.00691225204583013	-0.0745793053704994	-0.0651204684682706	-0.0553490298379922
0.0463153912918384	0.0261148809990013	-0.0259564632112698	0.0123970240572498	0.00676483667687509	-0.000178663616983959	0.0142784000246365	0.0118557743953752	0.00310499804306453	0.00329308652994557	0.00149716014798876	0.000296428698919153	-0.00311691121197041
0.588540044956523	0.351350000972379	-0.448564026103448	-0.149881479192342	0.0948941368557901	-0.06558447305835	0.0717206585202109	-0.0193139214492536	-0.00164488727463385	0.01465483189872	-0.026520090357979	-0.0169339739884072	-0.0280762629093856
0.0478604664922162	0.0438908845919121	-0.0267899862827095	0.0134961625738169	0.00770664280704555	-0.00133229547420564	0.00782111086638313	0.0108485510836981	0.00995181858334229	0.00318717366641996	0.00482002147889584	-0.000187216637782324	-0.00492172725064555
0.336204825470535	0.330731144421616	-0.228958420041116	-0.0068379883033266	0.0374559251653823	-0.0714216288055319	0.0566502783030771	-0.0209048913876688	-0.0128553911080015	-0.0169828518200748	-0.0356456679563337	-0.0682092291070036	-0.0330962282312073
0.0444187312548046	0.064254209990002	-0.0247100463788288	0.0134516168300933	0.0206606408310956	-0.00234569768738605	0.0197764220287765	0.0142228242000357	0.0202252781267541	0.00915747157185478	0.0101505403959372	0.00897593873811932	0.00565709292220509
0.52408333550457	0.33945337958593	-0.39120810244547	-0.10935839955206	0.102306291407349	-0.0468459488450612	-0.0049402664382624	-0.000819809802897864	0.00525010148873961	0.0277301712811442	-0.0373435449737636	-0.0366132574973783	-0.0771940358774194
0.142313020784434	0.111172704176311	-0.0938281029939543	0.00250453302568684	0.0138705518116299	0.0200311195418092	0.041413819968579	0.0292078378068533	0.00727555161528382	0.0169508356767195	-0.0182052669244039	0.00384870256972814	0.00533215351963445
0.315839260642863	0.133873995025825	-0.206353361092734	0.0189791301958837	-0.0246760744275967	-0.0418966822851239	0.0544988360513599	0.0226124424958475	0.00682165817685415	-0.0332863783563603	-0.0370961016131207	-0.0344809297878149	-0.0425021435596665
0.478334032795348	0.233809767048761	-0.345199523795836	-0.0629783767936681	0.0012862500656009	-0.00902799730841469	-0.0163583925432809	-0.00661742407169519	-0.0284225595494677	-0.00387087362140692	-0.000417027730949426	-0.0504708509935965	-0.0412581746166856
0.536768553821579	0.236429969649671	-0.401354718449238	-0.113615330129283	0.000562360645239846	-0.0507152172970076	0.0316672755780287	-0.022039605913333	-0.0269416012972541	-0.0250764283258839	-0.0541499753775784	-0.0523516781505788	-0.081544833954352
0.0399122172575321	0.0206082354071166	-0.0211148474078987	0.0140548165324149	-0.00506621003837563	0.00904397249520396	0.0261618387400834	0.0102183417495419	0.0120787931045315	0.00198888122841417	0.00798412215209233	0.00917927876479262	-0.00541682501387775
0.612464386562076	0.323238173354465	-0.471640221283546	-0.170797736167851	0.00988592181376957	-0.101306105670691	0.0410285899589861	-0.0111968453947622	-0.00208885841828821	-0.0457100919284609	-0.0511217513304248	-0.0794093847635723	-0.0867776933004141
0.104267936149576	0.0746966694299946	-0.069506897742522	-0.00124403490261915	0.0147389661788726	0.0120207182585694	0.0268761778689472	0.0294099404225201	0.0205361263940711	0.013379842218721	0.0286877481354049	0.0156543631435323	0.00795788997031896
0.386053496227766	0.221596262023371	-0.26962261505039	-0.0266103901937504	-0.0152649573534352	-0.110154963288143	0.0125473528958703	-0.0297483754162249	-0.0456737119105394	-0.062709960320789	-0.0522895884512657	-0.0867581426438058	-0.0825346390351046
0.455049787136196	0.180632025965504	-0.325736406153606	-0.053266772351844	0.0223221547360636	0.00310436576722101	0.0235862385119802	0.0260380193699351	0.0152805108912157	0.0127132602516423	-0.00770730600628794	-0.0505061945883841	-0.0531341614536824
0.0744617026885895	0.0355505867431469	-0.0452986658101543	0.00982325736497082	0.0112250127308614	0.00531622554530037	0.0149919823373747	0.0132216533175658	0.00693047316983048	0.0082706191380809	-0.0115777277637315	-0.0118741627883423	-0.00848484337041075
0.0528598642764696	0.028923666712208	-0.0302304277413745	0.0127809587814799	0.00754178726275335	0.00127060809604572	0.0133363378435753	0.00717402904071177	0.0116816701854098	0.00440619767939954	-0.0033257480850474	0.00329394078198363	-0.00183837691215921
0.0419064430090792	0.0464985296018931	-0.013365397494837	0.0392728359244196	-0.0114334663688913	-0.0112456284848497	0.00854876146330989	0.00208324900779931	-0.00471999206231501	-0.0113395474268705	-0.0146437745975935	-0.0114282924644343	-0.010745023415656
0.166282287387695	0.184722348319059	-0.103938210993144	0.0192026191323285	0.0366346575955268	0.0166166582064855	0.0463460264082641	0.0286347313987588	0.0279924991861498	0.0266256579010061	0.0113956739282354	-0.0113834273569196	0.00237370483521215
0.435017287185496	0.187518929920978	-0.316014483684806	-0.0674392064012314	0.0308998642897028	-0.0666249353785874	-0.00819751723039902	-0.00233195898200644	-0.0349647463584003	-0.0178625355444423	-0.0500840699134744	-0.0577337054605699	-0.0820842116266982
0.281605463252278	0.0637353480270124	-0.19590627431162	-0.0198721969771496	0.00309242119945163	0.00306551200558575	-0.00615577044139248	0.0166639107382847	0.00049888922472352	0.00307896660251872	-0.0142140252648328	-0.0387855732500191	-0.0257760143336728
0.202943563122464	0.132960010076577	-0.135484407980687	0.000257109297395641	0.0363968927165634	0.000336851085100842	0.0459781493427431	0.0418143063545516	0.00998359005893185	0.0183668719008321	0.00260294150488014	-0.000407882420433547	0.00784437019463732
0.414642701380371	0.122989467103495	-0.304868653573352	-0.0756060834441228	-0.000177216422711401	-0.0379408987209327	0.0156575551718002	0.00436843276199744	-0.0172263158235104	-0.0190590575718221	-0.0320777810154233	-0.0286828986209308	-0.0549686325794108
0.472884431743974	0.16474232968641	-0.342375569308696	-0.0668728384038059	-0.00967266612824463	-0.0366405885710239	-0.00275644754712984	0.00279972860168082	-0.0210187417558673	-0.0231566273496343	-0.0101654668127682	-0.0416712438797533	-0.0926728437007904
0.353339654156781	0.276516798361216	-0.245286314549258	-0.0208431980759273	0.0940284464207673	-0.0692365924745148	0.0389844371571471	0.0583867195077009	-0.0354196561065661	0.0123959269731262	-0.0301166472785449	-0.0296418129230069	-0.046084244483579
0.294778921313387	0.161319216138011	-0.193738193788115	0.0136599743500682	-0.000362745175012613	-0.0469005863761104	-0.0273724119232317	-0.0433497894270931	-0.0323052625517173	-0.0236316657755615	-0.0706251286889327	-0.0720543836849601	-0.0725611320393851
0.41668240888877	0.117627940541668	-0.307061670994774	-0.0786752501636306	-0.0266477113849488	-0.0472888976430894	0.00295842371263094	-0.0119146861485913	-0.0433049939022827	-0.0369683045140191	-0.0470826957796046	-0.0463050541228927	-0.0680438806258716
0.306096661033761	0.234044090924095	-0.206614070444432	-0.00186830204943367	0.0121744135651856	-0.0471815101122414	0.0199439792418	-0.0439545545840256	0.0244381524807037	-0.0175035482735279	-0.0268603865294788	-0.0481531916998767	-0.0480059441822446
0.0787424751393613	0.0235251065056417	-0.0457553904165431	0.015673123096046	-0.00165289769791556	-0.0124534034087696	-0.00602817959900219	0.000145530227886589	-0.00405624945209493	-0.00705315055334256	-0.00537638598773831	-0.018537822687334	-0.0236564212896975
0.0574150873760677	0.0739653750883627	-0.02434721061069	0.0380811727184303	0.00148472251891445	-0.00776539093919292	0.0200606112999226	0.00851654105381024	0.00200106242345149	-0.00314033421013923	-0.00130331305182449	0.00106388533329059	-0.009961882397826
0.191563046596876	0.125440123592832	-0.123005246702813	0.0153145982087887	0.00791671337914951	-0.0439587690688122	-0.0118413283425425	0.00520085306759119	0.00845178554485038	-0.0180210278448314	-0.00719277409980548	-0.0208571586493247	-0.0196208555436956
0.67892332077239	0.258232690857088	-0.533132685688077	-0.220228140853948	-0.00178754876727438	-0.0591418059627113	0.0284923121413098	0.0153903356102446	0.00975518683716603	-0.0304646773649929	-0.0226926673508029	-0.0379760280091873	-0.0169765569579113
0.197921139028722	0.100620049614084	-0.109514462409443	0.0667505675806251	0.00666821184918479	-0.0177279292445422	0.0258987597120969	0.0115382675222331	-0.0166003076520585	-0.00552985869767872	-0.00595690691567866	-0.0330032089747009	-0.0056685387305625
0.470662490981117	0.276256485260515	-0.337601257885316	-0.0558141411728738	-0.05420933669908	-0.117141126317196	0.0081588665886923	-0.00971616501770167	-0.0489306727105902	-0.0856752315081382	-0.0888347051253308	-0.109489426288617	-0.138217751438246
0.531726989201033	0.340413415902471	-0.40012926662347	-0.121514100345096	0.0454212132700258	-0.0448411252237326	0.0274888237449712	0.0305038304967025	0.021276360255694	0.000290044023146585	-0.025157943437973	-0.0265735741006115	-0.0376053127157455
0.00195268821765801	0.00178881104732948	0.000152385153087177	0.00272225265392042	0.000111983706008358	-0.000757886849004158	0.000610322096925111	2.72456247738086e-05	-0.000604994244380232	-0.0003229515714979	-0.000590385045279482	-0.000567639490661332	-0.000962141344451868
0.0905746830739455	0.0373385606014932	-0.0516057062770804	0.0221375284812544	-0.0010096830787044	-0.0227470270467103	0.00985347182304049	0.00197544522765866	-0.0130960027811743	-0.0118783550627073	-0.00729491868964775	-0.00823884565989941	-0.0137222928178203
0.28571860833083	0.105354193172622	-0.198440209868467	-0.0192989568880699	-0.00234962515510573	-0.0510180450143518	-0.00209560344513771	0.0136159515613855	0.00885169227648869	-0.0266838350847287	-0.0228500830648314	-0.0187692862339648	-0.0510421856597656
0.3423687582741	0.141782545401214	-0.241096364895221	-0.0332643147183716	0.0161860194060887	-0.00737547730434079	0.037787109228501	0.0162898249315226	-0.00231020777373059	0.00440527105087396	-0.0108682161697488	-0.0274868034091016	-0.02999022500554
0.469292952233554	0.205472049948115	-0.345848785875433	-0.0864509300824061	0.00178159777728065	-0.0708564903305926	-0.0121161288783572	0.0101002120836527	0.0123421387065703	-0.034537446276656	-0.0537348705660903	-0.0945836073470003	-0.0977491593905668
0.0754390644428038	0.0619814704591528	-0.0462854943154569	0.00975846551508674	-0.00382757511916162	-0.00685422945441043	0.00902649734700436	0.0147300019047082	0.0014192078748457	-0.00534090228678602	-0.00984825440622955	-0.00933192668516156	-0.0178437599950375
0.0625535598168316	0.0987483925537198	-0.0288075636980426	0.0340712626016571	-0.000329881103124804	-0.0236536957764988	0.00178493629855118	-0.00703491139629535	-0.0111744846402546	-0.0119917884398118	-0.0248882192657671	-0.0217813890825017	-0.0202884625489281
0.0943681669891309	0.0250434472951365	-0.0527411166964693	0.0269197925744417	-0.00312054304094474	0.0203510160745572	0.0166373523049403	0.0143751642430707	0.00299749079450183	0.00861523651680625	0.00577578593266043	0.00533278094285536	0.00118969029010083
0.332741891972018	0.126774866596324	-0.230120633377723	-0.0191644480297299	-0.0143395438458165	-0.0403319270732289	0.0108125705275051	-0.00149364803003826	-0.00490613440942084	-0.0273357354595227	-0.0226846332652634	-0.0453714590768377	-0.0475469485704058
0.14631266152875	0.0865410309859027	-0.0979824613375381	-0.00115634558251451	0.0174655380500705	0.0078629839210721	0.0219160928854068	0.0176848509409018	-0.00346563572266687	0.0126642609855713	-0.00285633270234351	-0.0149580169052716	0.00493220088024124
0.581678509334318	0.187463894398116	-0.447189436086347	-0.161303191160569	0.00620160209735432	-0.0928747121309885	-0.0120931647341691	-0.0260923756532283	-0.0309285228731113	-0.0433365550168171	-0.0747670170166381	-0.08406504145579	-0.0732664221738589
0.282805864876571	0.21431081623449	-0.197612461126183	-0.0235718798116174	0.0479755174089834	-0.0302598883905233	0.00639813985026783	0.0126788869415452	0.0111053060545425	0.00885781450923007	-0.00827227206169151	-0.00595503709404915	-0.029572745639365
0.216813969641678	0.117540308694079	-0.150939129577906	-0.0172332499997675	-0.00827929846337447	0.000566944107868034	0.0203271846790335	0.0171828138313229	0.0119168035387641	-0.00385617717775322	-0.0208395085983031	-0.0144716233007292	-0.0272520243938141
0.169673920744491	0.0735419734336036	-0.114299196341202	-0.00376877195017336	-0.0158093627781266	-0.00461620411488795	0.0187987914945258	0.00606403332902541	0.0054070265898189	-0.0102127834465073	-0.00169533304868502	0.00135349255982345	-0.0120229506456206
0.337865132083144	0.216643792442615	-0.237713571585677	-0.031585078745997	-0.0272780983644624	-0.0313900834570053	0.00180139630902393	-0.00814780224451744	0.0145354521664442	-0.0293340909107339	-0.00555517727557103	-0.00536436883489677	-0.0389600977393601
0.248566676888064	0.233924156855713	-0.167396686939307	-0.00264209070619456	0.0440949687779957	-0.0379024213713701	0.0206796825732277	0.0125750515684307	0.0122373135099245	0.00309627370331275	-0.00479791073372712	-0.0332272427362467	-0.050785018552386
0.109242539372965	0.0566063859909445	-0.0641510470884005	0.021082614794869	-0.00377895904681631	-0.00431890405868648	0.00721833025795449	-0.00217259960975931	0.0022224667796427	-0.00404893155275141	-0.0061823202618129	-0.00968786729913326	-0.0128331339816864
0.0733187766318677	0.0679573287480903	-0.0454280005838516	0.00986497376075933	0.0195582073915801	-0.00819108968004773	0.0368558022011363	0.0157486443840959	0.00520366200883618	0.00568355885576617	0.0123611599365097	0.0136640333321661	-0.00221910238262554
0.376287336460699	0.141206810174	-0.266427801957158	-0.038611549520206	0.00763833234928485	-0.0530216120613667	0.00369622672201886	-0.0257033852087517	-0.0207916182554094	-0.0226916398560409	-0.041154377865708	-0.0330466599310384	-0.0461197691781836
0.304044652561547	0.146633657255197	-0.201321914964878	0.00936861123230159	-0.0488547905021642	-0.0309824732335574	0.0206422199056611	0.00752543102294118	-0.0354460361880702	-0.0399186318678608	-0.0550327990244045	-0.0380103926139092	-0.0361141252389663
0.0190905636131775	0.0206043543082899	-0.00932044110702647	0.008202799870787	0.00570649839997029	0.00409658281341981	0.0132163447388968	0.00753099014580063	0.00521288128723192	0.00490154060669505	0.000489222570128837	-0.000409377437236017	0.000789783973154195
0.0979070773100208	0.0851676484169362	-0.0630224313337456	0.00529097421367232	0.0160973268804405	0.006859871824483	0.0353459872858819	0.0201528391409724	0.0392979438404021	0.0114785993524618	0.0167559193078797	0.0147825208181102	0.0165768869885836
NA	NA	NA	NA	NA	NA	NA	NA	NA	NA	NA	NA	NA
0.514440445619838	0.261831190507082	-0.381055661282339	-0.0982641640358028	-0.00696803429930715	-0.0381969143925027	0.0182397837452338	-0.0138623478424762	-0.00942550401543096	-0.0225824743459049	-0.0330730591535234	-0.0220350781795356	-0.0687999444625634
0.295461099569592	0.100573939197651	-0.207044362982904	-0.0250053503214143	-0.0298911249952954	-0.015876077979463	0.0145060990583332	0.0163112254016239	-0.0046506890563055	-0.0228836014873792	-0.0330939252471503	-0.0325265388340041	-0.0466301093850157
0.105517806024992	0.0462249614514991	-0.0718469163883751	-0.00590595555619242	-0.00147348463124931	0.0130508472714991	0.0113535779325815	0.0069507460193691	0.00246321356678872	0.00578868132012489	-0.00984436274643841	-0.0192296278957061	-0.0156122345947806
0.117886764152534	0.0747729270217028	-0.0530632394206937	0.0719656453313546	-0.01714349021811	-0.00227703454950154	-0.00713037083116901	0.002332465490911	-0.0118421469298785	-0.00971026238380578	-0.0284912597039076	-0.0341390789757994	-0.041164714952373
0.0565732126039702	0.0612617200534908	-0.0226536228017708	0.0401495342269792	-0.00719433580418653	-0.0310137676843168	-0.00670336956326171	-0.0168998620679125	-0.0131931158310219	-0.0191040517442517	-0.0166144541557457	-0.0197493443564191	-0.0210299739711846
0.524998537646054	0.242494699351077	-0.390140095090642	-0.103674412545191	0.0264069429074028	-0.0943391049335334	0.000334891350524669	-0.0470688426384017	-0.0451216094533026	-0.0339660810130653	-0.0537741617090702	-0.0927373982767904	-0.0878612172276444
0.354818620255367	0.15334119517068	-0.248083863396979	-0.0261969103327083	-0.0189784381738133	-0.0610228082537374	0.024011132664405	-0.021753573331751	-0.051720846842869	-0.0400006232137753	-0.0241553410515286	-0.0197596905722603	-0.0684441368743481
0.281034815483027	0.346407723894257	-0.170890477601187	0.0572591007340965	-0.037727901107253	-0.100675089636074	0.042891847376683	0.00970569769585095	-0.010594015411693	-0.0692014953716637	0.0136422970431319	-0.0238916952388202	-0.0930157172035952
0.397456682435468	0.13669440926791	-0.284912670953985	-0.0499915008348138	-0.0361121230708848	-0.0513636462892014	0.000363521715544324	-0.00489692916123041	-0.00458556179758307	-0.0437378846800431	-0.0538605100892693	-0.0327000116195122	-0.0536841007077219
0.0294023933845633	0.0164610119085697	-0.0168987398885773	0.00746234912192287	-0.0113095534536305	-0.0105688931645373	-0.00192473834524626	-0.00217442738169636	-0.00776444506106492	-0.0109392233090839	-0.0120738036417691	-0.00955815390178561	-0.0120460042313511
0.347223710785843	0.132697015028576	-0.242980871572258	-0.0277851463346556	-0.0384436647793051	-0.0105661290723817	-2.53589275985289e-05	-0.0200761122368968	-0.00916366711569855	-0.0245048969258434	-0.0376795508416939	-0.0629559858117899	-0.0720709690405815
0.289381372249622	0.153751285891532	-0.190547159021348	0.0118477202716623	0.041550004339662	-0.000770115375853531	0.0537415816736059	0.00441619583141861	0.00440879161155183	0.0203899444819042	-0.0311311376904678	-0.0338038141005238	-0.0283320750169694
0.195255965003398	0.0869797507075124	-0.118870710827413	0.033085545376294	-0.00721926261631428	-0.016018715776475	0.0176981515769492	0.003496349988028	-0.0066972283828349	-0.0116189891963946	-0.0051776276433769	-0.00737173066893854	-0.0271420092796421
0.330957515603286	0.185844428516368	-0.222623467061858	0.00171951302962497	-0.0192059876333097	-0.0585495097894679	0.00533754719084323	-0.00194499839862228	-0.0425646029887038	-0.0388777487113888	-0.0727359710336648	-0.0765642030761289	-0.0740393285891867
0.0572983591411744	0.0317203912310039	-0.0346857317152029	0.00932974834298476	0.00577335010361819	0.011555545966113	0.0279640777736023	0.0164399196955239	0.01763771051316	0.00866444803486559	0.0072399281239716	0.00501810764321789	0.00869712881991233
0.227277713043482	0.300290818728485	-0.147713893966155	0.012548621866836	0.0476210820455233	-0.0417499261736251	0.0360309204666929	0.0197347046416952	0.00520939002192158	0.00293557793594909	0.0128660676733803	-0.00154429634464773	-0.00179500518170753
0.165605368402029	0.0571745508076804	-0.105170802109706	0.015483249919289	-0.0102989804407569	-0.00497018220150838	-0.00208390808520725	0.0011431462812177	-0.00557826261830924	-0.00763458132113265	-0.022914132144483	-0.0203497082583827	-0.0220838879416936
0.033126635418212	0.0566990780586163	-0.0172803063422425	0.0130178652242374	0.025864379047647	0.00501982844088904	0.0148934177370915	0.00509227898413177	0.00701557777535954	0.015442103744268	0.0181628485786934	0.00167687813929381	0.00856377707169908
0.349723622673113	0.0622357332977777	-0.253032335917502	-0.0538332035372765	-0.0232814636389678	-0.0376156004104974	0.00254646996878533	-0.00921717354895452	-0.0249765772646202	-0.0304485320247326	-0.0227271012600586	-0.0469094315729923	-0.0525702344867671
0.585841810702128	0.224610001712667	-0.444914863094264	-0.143645163224732	0.0200567036476262	-0.101622925851483	0.00985135337757059	-0.00509190713306851	-0.0603365908766814	-0.0407831111019284	-0.0286810332495129	-0.0573933614152119	-0.0711676769020702
0.513643680297887	0.171168649990161	-0.383369811087165	-0.108124345767857	-0.0222065975081365	-0.0891996155027165	0.0136589966109333	-0.0138836516266385	-0.0351286426930881	-0.0557031065054265	-0.040575836245908	-0.0938257208203108	-0.0670698253287756
0.0718516846605198	0.0403868619237623	-0.041938389067206	0.0153065705060976	-0.00473011743176559	0.00278354364356831	0.00488138527823294	-0.00605459878816932	0.000823698033641587	-0.000973286894098646	-0.0092212156777252	-0.0109222785659647	-0.0223543808290032
0.161666457016103	0.176732791815239	-0.0948346318277292	0.0377986954220162	0.0297749230098808	-0.0347117929935551	-0.0038379586376954	0.0157076578987961	0.00421733689616813	-0.00246843499183716	-0.0213731032908893	-0.0434730648226694	-0.0420957251524764
0.447116798126613	0.17624140018888	-0.323615151765933	-0.0642846055393743	0.0273807538930325	-0.0436972131802142	0.0441132305631332	0.00423510107816299	-0.0187082374049766	-0.00815822964359086	-0.0409511059147199	-0.0183888869262861	-0.0647402216250581
0.564185110671786	0.270716454378044	-0.427607800883459	-0.13703725391163	-0.0269690197564477	-0.113244528529302	0.00551383895531099	-0.0121753406940003	-0.0383854642993323	-0.070106774142875	-0.073096682849676	-0.108710577798464	-0.142601452091691
0.233270609790572	0.296084786837601	-0.152085331538425	0.0120092359286631	0.0694184204179309	-0.0237071044487975	0.0277450507678944	0.0417314006150775	0.00146528659047285	0.0228556579845667	0.00218783609135881	0.0182300792352963	0.0024200912286948
0.222990227852337	0.104055064015125	-0.14737391027344	0.00516116886974055	0.00888935799830812	-0.0257683921356534	-0.00209036058398537	-0.0109045969417823	-0.010728263081328	-0.00843951706867266	-0.0187371630447501	-0.034701468469828	-0.0515523559072245
0.529162775161584	0.1867878551493	-0.397893197976338	-0.119266792905976	-0.000431202813201748	-0.0898817921745187	-0.0439324205010442	0.0251145374713625	-0.0342028168514341	-0.0451564974938602	-0.0633228951827455	-0.0799229745096469	-0.0971044915257678
0.108935882401139	0.105604221456921	-0.072815553202328	-0.00145294246581197	0.0405075283060864	0.00290785881164517	0.0349385152391864	0.0208997785742324	0.0194001771984078	0.0217076935588658	0.00869634716778885	-0.00105977758150637	-0.00257967464875505
0.0522232370724892	0.0626673083328696	-0.0319479156071381	0.00547884984533891	0.0152323658200854	0.00679353992299763	0.0113369617903365	0.00877768008842707	0.0168213372997885	0.0110129528715415	0.00909995899101072	0.00646482613198206	0.00110438391236953
0.396159308808359	0.185983613148257	-0.283436204822213	-0.0491144364378874	-0.0112781651076992	-0.0438677545919025	0.0310178705728585	0.00736488427679016	0.00984025668955113	-0.0275729598498009	-0.05152161237665	-0.0290313775760974	-0.0553922883063673
0.545848083006568	0.278170485704635	-0.406992607104445	-0.111197870080954	-0.0272419838438198	0.0103599556192722	0.0480735216510804	0.0484167414573556	0.0158467541033244	-0.00844101411227383	-0.0192495415435114	0.00225100626933772	-0.0279594500434641
0.162087055192193	0.084502616045851	-0.109126907743266	-0.00297683300094054	-0.000547588848309327	0.0161134608418691	0.0268454870554827	0.0105369071006671	0.0122548362785966	0.00778293599677987	-0.00458249578649	-0.00783407539570913	-0.0122934011976403
0.157780932121018	0.189301984670084	-0.101114731475452	0.0122415387063	0.0218507238883134	-0.0112996016231061	0.0280680867498867	0.0174878010973424	0.0399444331726957	0.00527556113260366	-0.00638823869043134	-0.00114646610602445	-0.000803403689032284
0.0489253748826693	0.0246614759294423	-0.028831111299166	0.00882072647557663	0.00488388533523395	0.0100147427978801	0.00697060355666383	0.0104857595505617	0.00490666054899017	0.00744931406655705	0.00356790556212674	0.00448403370585323	-0.00215580408672915
0.624246346375441	0.222221209160897	-0.482972908706845	-0.180752187001301	-0.00700726765063364	-0.109984527042696	-0.00552229892293743	-0.070971118944488	-0.0670801190188172	-0.058495897346665	-0.0445905663926168	-0.0640892379739518	-0.0761668565688721
0.139594785579636	0.0410011982055715	-0.0887180261006646	0.00970287874218712	-0.00926094980059131	-0.0114874967138614	0.00913113309986591	0.00839185012744997	-0.00931828050115985	-0.0103742232572264	-0.015679720207594	-0.0212935482117273	-0.0124963299440777
0.0106050440970705	0.0055947438881167	-0.00137902276328631	0.01323193831649	0.00182995290954606	-0.00297464237179967	0.0015971084507355	0.00175155422301105	-0.000482675102376352	-0.000572344731126806	-0.00366172129547835	-0.0026595517703306	-0.00263383806568938
0.316643350338513	0.0830051658761705	-0.224790217915191	-0.0364995231212851	-0.00900062242562888	-0.0134949335883193	0.0420033811046414	0.00770250873013467	0.00510836533869219	-0.0112477780069741	-0.0250162159237577	-0.00695332333102566	-0.0167397872897325
0.648418315821292	0.24014394877768	-0.504404606833435	-0.195791625393799	-0.0224790319373355	-0.0444574003095686	-0.0148998750562115	-0.00708541537567231	-0.0234216738502034	-0.033468216123452	-0.0113056799260273	-0.0756575567566408	-0.0997829588544082
0.580569885277566	0.308328573979279	-0.439401290983806	-0.137636422524584	0.00581283483003181	-0.0928433051087941	0.0111915937129695	0.020302467434975	-0.0505253538573306	-0.0435152351393812	-0.0593639586253171	-0.0381145926016396	-0.0479052477388814
0.127898409265922	0.0793050903864703	-0.0832366486226285	0.00581171420315457	0.0100430560180692	0.0221137476201477	0.037559444997846	0.0322169605737646	0.0227367238112678	0.0160784018191084	0.00985509568498744	0.012511425877249	0.00107523081378816
0.387499461516342	0.160893438939367	-0.277708949265775	-0.0497337299183116	0.00334012427984037	-0.0866399816111434	-0.0110563869251168	0.0237602854258787	-0.0367554049643957	-0.0416499286656515	-0.0296057749112684	-0.0630426168770549	-0.0651158567835677
0.10089097861185	0.113137516153121	-0.0600902278516827	0.0187259146917967	0.0248721221162853	0.0104444070089318	0.0194327994677655	0.0191054660586768	0.0132858228881817	0.0176582645626085	0.0117230799927617	-0.00101373130714127	0.0156281524583876
0.276928627820851	0.191706133679202	-0.193209572919872	-0.0230473474766817	0.0428348595204325	-0.00475013619378106	0.0306326889999154	0.02769866228178	0.0238057318188489	0.0190423616633257	0.00731899131112934	-0.00580562620162767	0.0190474461202721
0.0751655543972628	0.023349697115085	-0.0447458781934746	0.0115733648213476	-0.00318449280655027	-0.00246970176796359	-0.000626935580275864	-0.00641160777965379	-0.0171584353232551	-0.00282709728725693	-0.0144689890671099	-0.0236858567841555	-0.0181960450032941
0.643723612551724	0.291344207235586	-0.502041260723189	-0.199122716948154	0.0891398553033005	-0.0956218624337977	0.0360438598522529	0.0183300188600976	-0.0111497955117674	-0.00324100356524859	-0.0446493739216792	-0.0770854095788683	-0.0638870955956559
0.617226573991545	0.230796779928005	-0.476070603985577	-0.174262995069712	-0.0273579897165283	-0.077013442898118	-0.000200023111803338	-0.0307452499844743	-0.0368165089786556	-0.0521857163073232	-0.0476591107427988	-0.0729369278076989	-0.0690458517356156
0.681490152496552	0.301160737228051	-0.536237435410059	-0.224569574720359	0.100385868015832	-0.061351158881807	0.0854811676766311	0.0361735607922991	0.0421925045200122	0.0195173545670126	-0.0542682720942583	-0.0838828775086489	-0.0428601325697351
0.0400128303548261	0.0465032092283062	-0.0152628216051945	0.0290793805445003	0.000132995222078339	-0.016429957080963	0.000269931126478468	-0.00339503180002818	-0.00160976235907997	-0.00814848092944231	-0.0153172549224887	-0.00815199838373724	-0.0117651858858488
0.15876882763401	0.082651399725785	-0.107190704479925	-0.00326750592984545	-0.0129844733698878	0.00786133225889807	0.0166845749956367	0.00220288834462026	0.0135259610175612	-0.00256157055549486	0.00585644717471004	-0.0157251818571464	-0.00791011377852505
0.42999410349814	0.175232723231927	-0.307211869110438	-0.0493690002417189	-0.0145104110613866	-0.0120561601902297	0.037843908264361	-0.0167911405739484	-0.00541624060655366	-0.0132832856258082	-0.0292707983846626	-0.00620969587191011	-0.0429288856538428
0.057211360034937	0.0380038775443143	-0.0329552787530027	0.012374068861487	-0.00222832719271666	0.00884698124461814	0.0178452071972051	0.0119187660883894	0.00720999656687774	0.00330932702595074	0.00257190268951845	0.00352957912213975	-0.00485433782345829
0.137119526960979	0.127099065823235	-0.0916540921026933	-0.000825244267173286	0.0155982260456426	0.00590981568957891	0.0434056706476851	0.0405686591257664	0.0178317784986069	0.0107540208676108	0.0303259601511198	0.0260691841622197	0.00681693374685255
0.0650894706108127	0.112666359641594	-0.0297750675733968	0.0372588375198438	-0.0137469709023132	-0.027038441519963	0.0123058484626112	-0.00118984264744668	-0.00296078428524238	-0.0203927062111381	-0.0260633828821442	-0.0245163194517608	-0.0289813653396098
0.199384082922358	0.063764662458587	-0.134093983723538	-0.0029587605228546	0.00607907423110463	0.00580588255929576	0.0304079990205729	0.0185858597106401	0.00961721424297055	0.00594247839520021	0.000639753182459374	0.00227956308564894	-0.00836815523602638
0.115037233908146	0.0791580152162022	-0.0764867572799547	-0.000534851403536235	0.0375941399066531	0.0167346732657047	0.036341002215067	0.0214688471916233	0.0265648491718473	0.0271644065861789	-0.00525522672690609	0.00823305939306768	-0.0160203858758372
0.0974405023497363	0.0902472267877235	-0.0588896621254707	0.0158711598041125	0.0167937228345411	0.0040747664581951	0.0102885731416399	-0.00251775103923868	-0.0039055559439827	0.0104342446463681	-0.0168192766442071	-0.00989213854204743	-0.00901458257828401
0.245674505758908	0.063479469081417	-0.158931400579205	0.0178112828109463	-0.0268821054306526	-0.0114938283115855	0.0189726422729362	0.0167195293413537	-0.00427204247333382	-0.019187966871119	-0.0157021504419731	-0.0131246969003465	-0.0338084265351451
0.561966058193429	0.210496203862712	-0.42308185066761	-0.126529964501988	0.000667390782740584	-0.00172354061211921	0.0378714363945239	0.0395861084647481	0.012576940130884	-0.000528074914689314	0.00127600689309471	-0.0600378792090597	-0.0138715588806383
0.069925367490409	0.0782615400270668	-0.0269389854896672	0.0539388327419589	-0.0127672170700392	-0.0185868320683356	0.00664867110802334	0.00190007246305915	-0.0161035373221343	-0.0156770245691874	-0.0181489154086668	-0.0288127682749592	-0.0192618739534889
0.252208139902928	0.135152946525898	-0.175445751058102	-0.0189416268328013	0.0282905731631469	-0.020915048692448	0.01701752270435	0.0247746104569654	0.0201106961026236	0.00368776223534945	0.00679791475649261	-0.000678426904989926	-0.0330925468314804
0.717720211117915	0.266258443096904	-0.570870288681194	-0.255290888260785	0.0538097682997647	-0.0712387573928088	0.0274216738025019	0.0341706109481568	0.00923688882714746	-0.00871449454652207	-0.01987713788254	0.0193885087441075	-0.0157201911881919
0.435646842942605	0.159057154427866	-0.30875261022684	-0.0419370812849825	0.0201349871246055	-0.0184211050208914	0.0297843965951053	0.00134892985517882	0.00169909619252934	0.000856941051857019	-0.00781672929293448	-0.0528053265212258	-0.0892209520468122
0.563944176394663	0.366127598839225	-0.425676062442566	-0.130842185505239	0.0036190345070819	-0.0912464513556118	0.0634809563351952	0.0408453373177466	0.0695079194970942	-0.0438137084242649	-0.011337158918898	-0.0583607623268372	-0.0589959369933245
0.622432483624796	0.252485798932885	-0.480886113100513	-0.178478855713949	-0.00920702279277175	-0.141817690337041	0.0293853057286333	0.0111316778785754	-0.0288654698456666	-0.0755123565649064	-0.0756999025661371	-0.0433748620324369	-0.0870035965724274
0.118222586240851	0.0772088094885157	-0.079931759334806	-0.00424962660723803	0.0278257580106204	0.00602705176573125	0.0182668985172273	0.00918665143970902	0.0019796097338072	0.0169264048881758	-0.0103744690442344	-0.00831947765646275	-0.0086222025936428
0.51592229474501	0.418425203638822	-0.3812751522242	-0.0958726366940155	0.0650005985638641	-0.108150174779011	0.0607694493395575	0.000703425585365069	0.0223390381627777	-0.0215747881075734	-0.0124083670185406	0.00535701412346568	-0.0297533753589093
0.136866320429322	0.0606064207068798	-0.0927034815202913	-0.0049830257693588	0.00329084775135749	0.0119030847736322	0.0155685787790951	0.0152091364126276	0.0096123485241478	0.00759696626249484	-0.00777669261496258	-0.0153457034291068	-0.0150713671931027
0.401225742567139	0.189939973486416	-0.285910343379028	-0.0453117007487503	-0.0112730955504755	-0.0536185256011419	0.0157576901422296	-0.000327333738316449	0.0114361840773785	-0.0324458105758087	-0.029794181937496	-0.0591623563784691	-0.0600769120358321
0.125468538351689	0.0323355191774351	-0.0725235780392927	0.0312395363323371	0.00231897197562589	-0.00491660632330718	0.0147740254704908	0.00786614026479282	-0.00138089295370743	-0.00129881717384064	-0.012787135161395	-0.0147016162107185	-0.0147187014698262
0.434923482568738	0.332842996855207	-0.314646810795607	-0.0629278626744204	0.058903526822927	-0.0822808524884695	0.0383843535023753	0.0300815339616687	-0.0137964380643232	-0.0116886628327712	-0.0543769898052635	-0.0673362530441409	-0.0247042851696316
0.171608541010343	0.159261661423864	-0.107091558081173	0.0210073141825806	0.0353398159405476	-0.0295728380895441	-0.00211612257713648	-0.00948725475243911	0.0115734011423574	0.00288348892550175	-0.0175778962540949	-0.0266067736510508	-0.0393540368256738
0.0755496148071199	0.0486457856987427	-0.0479447945115687	0.00684995912403671	0.00835888044209707	-0.000142362663584111	0.0210399755632493	0.0149869335726597	0.00905235855960422	0.00410825888925648	-0.00248649409212404	0.00469747839378826	-0.00421424104515192
0.479586810424036	0.184052601613783	-0.356635139213213	-0.0980472181472092	0.0124128365115842	-0.043963516957128	0.0374306873229581	-0.00240404400975863	0.00541560437876215	-0.0157753402227719	-0.0385307071548134	-0.0443464320888413	-0.0416859050814709
0.0615222391587779	0.0635238244181225	-0.0349080471749486	0.0156857611076865	0.0191564953379565	0.00701737568754587	0.0250645853759037	0.0135290428587624	0.0153139240178062	0.0130869355127512	0.000451563667460464	0.00631023103693115	-0.00119650510397338
0.156003828683924	0.121617988001613	-0.104991905157347	-0.00393685515177153	0.0216572339275876	0.00908832384417549	0.0504342236866716	0.0284097286197202	0.0208354972354898	0.0153727788858816	0.0050129347368075	0.0152466044539534	0.0214149917429991
0.459966904074571	0.147959231894525	-0.342181853908798	-0.0946749935916248	-0.039358226141621	-0.0564918197110963	0.00278830382908263	-0.0099350413130011	-0.0291933376660815	-0.0479250229263587	-0.0245704273189536	-0.0733287470160977	-0.0703010219444096
0.382288228793563	0.31782903809579	-0.2642476445791	-0.0179865735698796	-0.0519374051529088	-0.107771708174414	0.0188161461356799	0.0105452645298309	-0.0065776163399256	-0.0798545566636613	-0.0751568449207008	-0.0629160566537654	-0.0898520921429104
0.0805584535539718	0.0422017662386427	-0.0463444060951306	0.0188622637380279	0.0094890132583345	-0.0176658758172247	0.0168792594319562	0.00757982862771014	0.0078441941763608	-0.00408843127944511	-0.00243017549343323	-0.0110498408281986	-0.0203544340100039
0.259053564583485	0.269395108532705	-0.162857982209604	0.0330384769112649	0.0187859478509371	-0.0131199567855084	0.0312143931979427	0.00799610119517624	-0.00544442545344415	0.00283299553271438	0.0183855994746111	-0.00986738471359372	-0.0330392170847509
0.26114347758151	0.134484365391915	-0.15502313352232	0.0624524727858311	-0.034908548779144	-0.0245535232855342	0.0279689234171116	0.0153143546594638	0.00683912692283883	-0.0297310360323391	-0.0487438537890185	-0.0563213027341928	-0.0662227339208771
0.406113527685177	0.410095171527207	-0.281078636667299	-0.0185334967896381	-0.11337369895335	-0.108920729468253	0.0425193489144209	-0.0301969279575747	0.0296330535956285	-0.111147214210802	-0.0147443373002614	0.0116522506744091	-0.0658421432369612
0.0512984970280315	0.0277137551021472	-0.0295995988922878	0.0118121993922172	0.0159419013041309	0.00885753677672058	0.0200195456106361	0.0106112760139839	0.015309553944864	0.0123997190404258	-0.0136510654294138	0.000889159084158743	0.000716549106258693
0.328213971577855	0.296617353544364	-0.234898657123273	-0.0433578216560236	0.0475894008954239	-0.0367503613685175	0.0284394905320976	0.0491170203943787	0.0206440417462272	0.00541951976345323	0.0257588094259681	0.000565431787455162	-0.0161427162189931
0.57709665390481	0.284467193316723	-0.436426431948738	-0.136230264910079	-0.017099381680012	-0.0215188195285975	0.0715039762602961	0.0708038976758756	0.0161180500328032	-0.0193091006043048	0.00207717789547412	-0.00958389812052529	-0.00191994929821815
0.422240359422295	0.167028430240542	-0.308040211973676	-0.0702698185393852	0.0470698353720841	0.00951304187201818	0.0293410904693629	0.021012899189337	0.000638511628893834	0.0282914386220511	-0.0104801463803504	-0.00960914180370259	-0.0312523298323222
0.533615233155845	0.238452791670112	-0.398991219836834	-0.112910751154572	0.015852360051847	-0.0928446623422418	-0.00378607234289297	-0.0326259813308711	-0.0879968908386567	-0.0384961511451974	-0.0582672779146584	-0.0901888316755285	-0.110654699194664
0.43119149926358	0.205188156230799	-0.308935905292073	-0.0525369935703043	0.0146618091240088	-0.0427335614772934	0.012267689329976	0.0260719310012725	-0.015791595744721	-0.0140358761766423	-0.00973981596974005	-0.0328670181170277	-0.0753146222111156
0.0477263393084242	0.0645058877644866	-0.0274723868413125	0.0117536109192779	0.0158829259195792	0.000803348341799487	0.0190280224183274	0.0177328269474789	0.0186740356634123	0.00834313713068936	0.00918728616916599	0.0173014724893784	0.0130576869588363
0.196040682511617	0.0493539802051569	-0.121752549422075	0.0263401831269347	-0.00738689454232902	0.000221220279184947	-0.00252767507963853	-0.0018149433033281	-0.0173738285695233	-0.00358283713157204	-0.0177575642461975	-0.0413297875848355	-0.0415568412953529
0.161305188952431	0.15522190325377	-0.0981871426272162	0.0258532219565236	0.00858627618348481	-0.0466337284263529	0.0222017774170048	0.0048517982177507	0.011396758118232	-0.019023726121434	-0.00551460143824392	-0.0175883746912866	-0.0394958145291679
0.654085752051165	0.300763744869599	-0.509552434284047	-0.199539671163873	0.142431308102258	-0.079154910097721	0.0131690054126551	0.014292929874541	0.0343429849548208	0.0316381990022687	-0.0324375176378723	-0.0549167063792373	-0.0296307621332922
0.488158502471121	0.274740507941523	-0.364272896939647	-0.103460908147858	0.0682681573604212	-0.0516012793558803	0.0703453564242281	0.03558899540114	0.00875765928209432	0.00833343900227046	-0.013268621494684	-0.0177605415747598	-0.0567223228280707
0.330728985106783	0.0968233661748548	-0.230028718154989	-0.0220771768112046	-0.0337393011604505	-0.0396701999576444	-0.00403134211274137	-0.0330922870918557	-0.0288060708040589	-0.0367047505590474	-0.0452914941854815	-0.0393417766311067	-0.0915203080023073
0.271661288039413	0.14250620975796	-0.178963495552088	0.00861660735405989	0.00334975172273144	-0.00433902526019714	0.0173906553236292	0.0185233951957835	0.0105960612439578	-0.000494636768732848	-0.0280168044623929	-0.0453330676130211	-0.0545398202411332
0.487027639300804	0.242549536689521	-0.358413178517003	-0.0865098766129531	-0.0725859829913304	-0.0991863571677354	0.0171735860504576	-0.0393520795572726	-0.034595975029307	-0.0858861700795329	-0.0494035641437314	-0.0512607663850862	-0.0748713458763893
0.171085145618777	0.232844657401426	-0.0844504116447734	0.0882704184820577	0.0400780948576169	-0.0485177984734921	-0.0142754189868725	0.00683609072833405	-0.0357064615497729	-0.0042198518079376	-0.0600956456231931	-0.0774746584550344	-0.0463880698766958
0.462705445989245	0.154315519499857	-0.345828923347224	-0.100321605703402	-0.023700221869364	-0.0574494796757501	0.00253670798641487	-0.00308656318415945	-0.0202349238286323	-0.0405748507725571	-0.0533550772550815	-0.023470033202442	-0.0517211443357866
0.0984831030329486	0.0436696422605905	-0.0464647771747222	0.0542891438420087	-0.01865807615455	-0.0333881459395467	-1.62788630692773e-05	-0.00488478396287682	-0.0220159232891583	-0.0260231110470483	-0.0236317305079991	-0.0270682357242456	-0.0361717952518114
0.0256211401803183	0.00480521721619158	-0.00410447622665109	0.0313646759052903	0.000122863226718707	0.00240558217028227	0.00412354865725887	0.00271383745521883	-0.00146634602606431	0.00126422269850049	-0.00125458368005883	-0.00689220218411538	-0.00397306936031784
0.544329814348958	0.299418006367926	-0.405740164805817	-0.110529260027013	-0.023577026120593	-0.00452013922764805	0.0022334089453957	-0.00709064786736746	-0.055984076785231	-0.0140485826741206	-0.0375848859236511	-0.0280139641828435	-0.0493812898317416
0.00813164003389255	0.00263030582219909	-0.000466089421452932	0.0114854739056777	-0.00185100948254039	-0.00143953591748206	0.00127514403500126	0.000229967394542093	-0.000133792140489473	-0.00164527270001123	-0.00214265539425175	-0.00191668145091291	-0.00258600533307404
0.317142617425377	0.151549098696959	-0.208082184968346	0.0164272715880608	-0.0249358147432654	-0.00797599391444326	0.0595338271343326	0.0534530650271541	0.0322362207409199	-0.0164559043288544	-0.017618683850686	0.0123106792878342	-0.0653065855202143
0.45255453228725	0.17176638239549	-0.324150474017879	-0.0531171919030841	-0.022138624580304	-0.0172049028929554	0.015144020577024	-0.00286435609908631	-0.0620029863241193	-0.0196717637366297	-0.0596084475226081	-0.0195620772891257	-0.0272112172658126
0.246453346289174	0.167379918880377	-0.144528624104323	0.063712752517601	-0.0435968326088959	-0.0195226026402168	0.013575501669304	0.00900167898472023	-0.033119920239901	-0.0315597176245564	-0.0165664764953666	-0.044681804703577	-0.0576087338539239
0.054128086020746	0.0105523050828783	-4.97871866792093e-05	0.0983436195883583	-0.00558339255692594	0.00383127634903842	0.0153762384060075	0.00470279834721433	0.00126392770367659	-0.000876058103943762	-0.00754952088691196	-0.0120445809575279	-0.0119081456147361
0.0752698312362317	0.0514053905484041	-0.046936849821784	0.006221943519286	0.0209147046465433	0.0012235666490987	0.0172086951032192	0.00225947936424262	0.0222656782845249	0.011069135647821	-0.000177695869719663	0.00318313979270421	0.00453871722313189
0.316959513065493	0.186869107825982	-0.207625545880818	0.0177807401573807	-0.0483708999612096	-0.0184944553476127	-0.00675051385115094	-0.0128545296077472	-0.0552035686480931	-0.0334326776544112	-0.0750713470273352	-0.0687425969087798	-0.0977880196456323
0.323336371710967	0.19511053599598	-0.21520119334068	0.00797272281724998	-0.026831065533762	-0.111913778153076	-0.011091847853667	0.00387665587829211	-0.0434350610934299	-0.0693724218434189	-0.0670667593937648	-0.0749199106544303	-0.0900428106594205
0.513868464845368	0.168152652135778	-0.379764617955589	-0.0952945372473766	-0.00821601939807537	-0.0114813295647507	-0.0106180971291701	0.0340533085614144	-0.030750665313805	-0.00984867448141302	-0.0502736933944656	-0.0469837701834774	-0.0430235635193479
0.152249157686376	0.0307484671873594	-0.0890832965087578	0.0317231462024798	-0.00846115815278717	0.00449378184801646	0.0185065601274852	0.00775952265891885	0.00519549123705565	-0.00198368815238534	-0.00898104132762748	-0.0156522729956757	-0.0156837700006953
0.191362464333835	0.197898538567761	-0.130018431884718	-0.00660217218528464	0.0542828256475032	0.00410145743684262	0.0550546500819952	0.0451672741401689	0.0173357613206725	0.0291921415421729	-0.000858388587420156	0.00256636229771326	-0.00834338089836251
0.535211411434919	0.228706036419627	-0.399292154582894	-0.109671911960626	-0.0500883698457286	-0.0813104756477218	-0.0107185035870233	-0.0800362220317256	-0.0295579839812447	-0.0656994227467252	-0.0373535341755894	-0.129477229859462	-0.0962805339054528
0.255506563267843	0.0711919997305135	-0.169068393209352	0.00653263050933356	-0.040636600801551	-0.0436272174317572	0.0183438568527975	-0.00304116557977424	-0.00210158241930847	-0.0421319091166541	-0.0132096322474188	-0.0209751628750937	-0.0560394519349157
0.583230743195572	0.349720693534684	-0.444269692781198	-0.147868047003999	0.0341073015842549	-0.0717686051000144	0.0531909620311808	0.0293459027514549	-0.0517473447167351	-0.0188306517578798	-0.0262120880796262	-0.0137471378600407	-0.0697457765003157
0.0121688080883867	0.0257294969513121	-0.00357587184312626	0.0131082793411325	0.00386483159288589	0.00432670618584963	0.00908060030322538	0.00503865428987812	0.00520285452672352	0.00409576888936776	0.00627805406383597	0.00122803874437426	0.00423057700325871
0.437101647411107	0.329109039942156	-0.315263836506561	-0.0595528984051388	0.0482287687443956	-0.0693613899682343	0.0358988762757634	0.0534805438373003	-0.0238275233115894	-0.0105663106119194	-0.075451666054604	-0.0607686015836117	-0.0535998947397391
0.0881934036675311	0.0375353174095586	-0.0519415425401265	0.0188547635785865	0.00813006616289602	0.00126143768777544	0.0150757810335071	0.000656569651328778	0.0106016290991293	0.00469575192533574	-0.00519534757824	0.000960226214700821	0.00203295439064198
0.392670359680816	0.310381173634956	-0.280436512970636	-0.0470904392259602	0.0701730951954526	-0.0763919621393476	0.0302124215891864	-0.00753492475341117	0.035629000279697	-0.00310943347194753	-0.0196773328049764	0.020757071112479	-0.0808421774792802
0.0672756104522563	0.0676748684083171	-0.0384581590156536	0.0156894300077987	0.00794952698965455	0.0162838148999875	0.0212555449220539	0.0221103697734696	0.0182742899215257	0.012116670944821	0.00523466215808396	-0.000719009639008575	-0.0103541048676347
0.00612118425343907	-0.000767624072439864	0.00104868268735335	0.00963882243651329	-0.000374837851125863	-0.000299852241438532	0.00231514122890042	0.00091990356328513	-0.000131778556788275	-0.000337345046282197	-0.0013299030542566	-0.00188378954910985	-0.00187036952220188
0.621238581587961	0.225061476825789	-0.480804927640654	-0.18092094608316	0.0131824517078675	-0.122731823960425	0.0147402470652951	-0.0502450551257185	-0.0470348197618188	-0.0547746861262787	-0.0732935501243014	-0.0624200411683401	-0.111777230840512
0.406233215534721	0.227021038760166	-0.280525175190348	-0.0163676239602714	-0.0454121257148786	-0.0831153369632326	-0.0587901708656237	0.00843299125323976	-0.0615151383165262	-0.0642637313390556	-0.0598557751316315	-0.0936321818996028	-0.066306484200341
0.204473045947598	0.158910602923906	-0.113090439671243	0.0704555287976927	-0.0108459081531386	-0.0329669923346732	0.0115570601919552	0.00654966709617272	0.00848044458972771	-0.0219064502439059	-0.0337184201848293	-0.0292720716235392	-0.0467012760915448
0.0496207961651501	0.00481761212870176	-0.0310038503065918	0.00582125105655867	-0.016706369025155	-0.0118627633547848	-0.000787176876137705	-0.00677395133142451	-0.0104218171999751	-0.0142845661899699	-0.0108252279800504	-0.0116071603898748	-0.0151305169777616
0.559387438636622	0.236420719462063	-0.419719395805717	-0.12146056935086	-0.0504907472584911	-0.0956068845056691	-0.0114234622419735	0.00335606990741311	-0.0299226454989501	-0.0730488158820801	-0.0859581148405499	-0.0701406798944251	-0.0817394380047535
0.046012857067698	0.0595664941617017	-0.0271658818593302	0.00812434678734841	0.02255348933096	0.00384085802791739	0.0216450486481441	0.0104307423586767	0.0107194385820788	0.0131971736794387	0.00741348941418056	0.0072298298446362	0.00319820142509757
0.270644533304813	0.0828923821862178	-0.177128885266763	0.0123929786628925	-0.0119472843941061	0.000693975710458705	0.0248951318287101	0.0237000428352572	-0.00927949800739086	-0.00562665434182369	-0.00816390364801628	0.0071777989437577	-0.012348792488212
0.205807261859051	0.22479244712521	-0.131811737697612	0.0171473626994513	0.0357541628932342	-0.0387097598211508	0.022992131896462	0.0227883810570766	0.0125130989805335	-0.00147779846395829	-0.00230206543542144	-0.0148060793562143	-0.038360474188784
0.121897833783214	0.0752922100836323	-0.0778719455526876	0.00949717576071456	0.014971322686878	0.0231155340856749	0.0137642889484057	0.0266598573004475	0.0131357574171391	0.0190434283862765	0.00569168555621487	0.00140877652272627	6.79120497613234e-05
0.0570098323623789	0.0540186412971391	-0.0334251098628684	0.0102891397934196	0.0222472898806548	0.0155402637654863	0.0242520136010322	0.0140981479230786	0.0145501876445844	0.0188937768230706	0.0134773559497923	0.00694257827332754	-0.00354928184613453
0.0300099463402398	0.00401978255617431	-0.0162944228491881	0.0104161702876332	0.0031985794250282	-0.00520987339258345	0.00278937250767849	0.00165408836118962	0.00254556109564127	-0.00100564698377763	-0.00182355763447112	-0.00764404479242246	-0.00815098130722637
0.0573991563813864	0.0265926803877654	-0.0312615747156396	0.0180478961335823	-0.0131424390734647	-0.00198602756282214	0.00750656908098305	-0.00696637220713315	0.00268851367993059	-0.00756423331814344	-0.00764437881571051	-0.0132916643166674	-0.0108405557975405
0.157404879072421	0.133296145832482	-0.0961721571486764	0.0251654003598483	-0.00480332822072366	-0.0408443134425562	0.00180761194928769	-0.00235304297579739	-0.00883636653209188	-0.0228238208316399	-0.0198594686522203	-0.0255328923959036	-0.0205469121383458
0.144305776844343	0.0526358483581307	-0.100765035435466	-0.0149448777963612	0.000498430685499124	-0.00406410219728259	0.020995216494322	0.0260051150519442	0.0110402199681271	-0.00178283575589172	0.00610621230613412	-0.0138764347444807	-0.000311831476162983
0.120011216655171	0.0480995137848313	-0.07423884469337	0.0151014334787295	-0.0122260023981872	-0.00793808131184225	0.00445686268325453	-0.00307954049362334	0.000899912460874661	-0.0100820418550147	-0.0112803139745756	-0.026102305226102	-0.0146373938140605
0.160166093595939	0.10201976847447	-0.0962234945609309	0.0290344325614491	0.00260151010914902	-0.00240158770329252	0.048495395675257	0.014652964131619	0.0108357461352948	9.9961202928267e-05	0.00243568193693203	-0.00726060767575115	-0.0131162501113408
0.175014044956007	0.0483895707342963	-0.097731864439604	0.0536901552183497	-0.00511457030187484	-0.0154851250558856	0.0146929360612208	0.0197007470644004	0.00764086214381379	-0.0102998476788802	-0.0115711814623135	-0.0161444315624542	-0.0213676835314881
0.0410941198036426	0.0245908717871414	-0.0209031233115513	0.0172139677661934	0.00394609598172283	0.0129736203280654	0.0163932341775172	0.0146738913510335	0.00945680312910451	0.00845985815489413	0.00416384086531046	0.00800147663051543	0.00503471730573425
0.247791066478555	0.17118108829645	-0.154276082092262	0.0349843080805613	-0.0074027416068348	-0.0372856924978567	-0.0393249120700142	-0.01667325687259	-0.0408993222009766	-0.0223442170523458	-0.0601970476240697	-0.03604579030137	-0.0489626471579103
0.0337255071591654	0.0587986463031397	-0.00522267130767578	0.0448804645074962	0.0160288268985164	0.00480851640790139	0.0127575822646558	0.0053503547857212	0.00394911999960185	0.0104186716532089	0.00460612984037483	-0.00114045806601212	-0.00344117799931749
0.444110427972899	0.144361859694535	-0.315399163538561	-0.0439601057637534	-0.00894041434660953	0.00945931227434438	0.0572412159802614	0.0261632446303708	0.02664094471733	0.000259448963867426	-0.0146656273297208	-0.0149471380267517	-0.0367066414553816
0.396773714236452	0.296970249965014	-0.282172533636727	-0.0430876138125387	0.0527235182236999	-0.0292313185405056	0.0273391204471486	0.0269489820065189	0.043473866298118	0.0117460998415971	0.0135815144207664	0.00712486810289792	-0.0268179460919257
0.402258547494407	0.396216570840169	-0.279319251412399	-0.0215961902277717	0.0758350432907224	-0.0433560167976443	-0.00860119459747932	0.0380162064805249	-0.0155020063152616	0.0162395132465391	-0.039758026786215	-0.0532439007656119	-0.0298807512969057
0.485039260248898	0.327926478390204	-0.354996159481138	-0.0800565214585263	0.0157892370689978	-0.0838742584840327	0.00945337969947285	-0.0192825130162049	0.00553307904802725	-0.0340425107075174	-0.0895912033010677	-0.0642078607833803	-0.0551519834503283
0.29545718091047	0.122193732857181	-0.201337306083824	-0.00972056044224756	0.0342337440210143	-0.00458551364216297	0.0567653273430975	0.0304083824159421	0.0163583240253036	0.0148241151894257	0.0119055798549632	0.00157476708828425	-0.0191211142028548
0.385890009732968	0.137927303887883	-0.278010548255564	-0.0544933103172503	-0.0027612655410319	-0.0234357326907053	0.020855963958689	-0.0113919541441316	-0.00533462622381592	-0.0130984991158686	-0.0108940751403379	-0.0203079798779298	-0.0421366759459337
0.515023351787615	0.197549189459424	-0.381974481188019	-0.0996754026161369	-0.00858477357815246	-0.047327186363648	0.00315900721253248	-0.0305396160587381	0.00423540287096424	-0.0279559799709002	-0.0605260246256277	-0.0420999681044468	-0.0962084690918219
0.444005883519399	0.18362622470898	-0.321020599753714	-0.0629108969010816	0.0349465212123017	-0.0423632833672477	-0.0163873309633633	0.00396965259661269	-0.0301751407241905	-0.00370838107747301	-0.0682171489269675	-0.0545779576241046	-0.0307109433373324
0.313593185841857	0.145882606132203	-0.212306373457477	-0.00345727612822022	-0.0525222910077495	-0.0470264118433111	0.0318644145769418	0.0125467106811926	-0.0286247506015282	-0.0497743514255303	-0.0311319051221874	-0.0278654500388318	-0.0554067156701504
0.205938687262141	0.201210262579151	-0.142130907330375	-0.0134489037213368	0.0366758878400146	-0.0128768646898024	0.0456787402063689	0.0284862633383091	0.0169039558092051	0.0118995115751061	0.0223577809718195	0.00545859418277747	-0.0101688564320004
0.071274836106992	0.056445679346532	-0.0416542871387593	0.01557086934142	-0.00270409048708024	0.0167297998828697	0.011403009554722	0.0168953681846663	0.00209760673198649	0.00701285469789474	0.00577968233802205	-0.00240884145067259	0.00672991983337286
0.388259003116482	0.270519544398214	-0.278794074627088	-0.0509014978186625	0.0560590484772112	-0.0634955826487167	0.0462098330882968	0.0366462790036151	0.0267003300118399	-0.00371826708575279	-0.00764450480763662	-0.0442692876442661	-0.04657456844383
0.0126838273732286	0.00889359755561468	9.88423494787671e-05	0.0203849878330083	-0.00332366583142401	-3.06134106263251e-05	-0.000326372707990203	0.00147308330436804	-0.000955704067068724	-0.00167713962102517	-0.00185161953457356	-0.0034490707871222	-0.00398215937393358
0.109841457062769	0.0441154416409591	-0.0739421068578686	-0.00332235519727118	-0.00409054097045217	-0.00224588694101552	0.0152378557435705	0.0107382928394521	0.00321987934544983	-0.00316821395573384	0.00369751748146883	-0.00576834362618107	-0.0108397437619726
0.577366875783717	0.371775889307054	-0.436608855323413	-0.136186992692069	0.123163887212159	-0.0470695424803496	0.0411044280675535	0.0352380766875183	0.00794149439415326	0.0380471723659048	0.0105228514687435	-0.0199651991083916	-0.0214212438553881
0.174743152563095	0.138465017219186	-0.112141576569978	0.0115760172369146	0.000250141155588052	-0.00956150169485132	0.0163143726549458	0.0119245758646736	-0.00877312981031556	-0.00465568026963162	-0.0259019736339264	-0.0134225658770895	-0.0178307994948922
0.0564788752171072	0.048164209057192	-0.0331634540306196	0.0106907297435881	-0.00941876926000591	0.00790982284440803	0.0216855120742673	0.00486116310287224	0.00337521613580036	-0.000754473207798943	0.00496110273101066	0.0135235380488319	-0.000531899267364494
0.00216686561549022	0.00419982980822369	0.000391419842454682	0.00387535164953382	-0.000229663557022284	-0.000616409471591625	9.41558102012948e-05	0.000117493487939632	-0.000303185790188813	-0.000423036514306955	-0.000608355653785372	-0.000348212272031564	-0.00095354586437423
0.0546592779980901	0.0345450735678889	-0.0328281225587746	0.00737557577565988	0.000239523604272977	-0.00549900504065114	0.00196673684290914	0.0105814303966735	-0.00402984081091214	-0.00262974071818908	0.00252951122788701	-0.00927276854842574	-0.00875469766171533
0.424278735509093	0.121939911214468	-0.31214826480345	-0.0776273593284347	-0.0136276994313438	-0.0436321767983822	0.000262326504106569	-0.0403540016717406	-0.033005581896435	-0.028629938114863	-0.0454906860286284	-0.046730864344285	-0.067775796706824
0.313726992400005	0.101490291912377	-0.218738150433077	-0.0243180154314546	-0.0336086902145488	-0.0272178409600093	0.00106249890672078	0.0177135187324979	-0.0228172175827417	-0.030413265587279	-0.0269807926445511	-0.0537747863145747	-0.028805991245699
0.476893385460456	0.358013311466877	-0.351246726726448	-0.086782978701352	0.0727693431082774	-0.0482041431192867	0.0637891301141788	0.0244965433444385	-0.0175090460165512	0.0122825999944953	0.0235996492178751	-0.03284190943469	-0.0480188372585725
0.442493755276481	0.202802092120623	-0.316796603923061	-0.0526014209322754	-0.0220804867897411	-0.0304816868629485	0.0467850009126557	0.00379519326155553	-0.0257456508037415	-0.0262810868263448	-0.0504129442757036	-0.0481563288232266	-0.0967606190245682
0.343108684252882	0.345820411468358	-0.231313324671545	-0.000155935250667427	0.0424880233048216	-0.025703747113828	0.0887388016364075	0.0546762247259812	-0.0088454517186235	0.00839213809549677	0.0286322523263698	-0.0325921425223531	-0.0593464676707316
0.0136693602905448	0.00047378237359271	0.000898974804916594	0.0219288289136176	-0.00231188928836588	0.00115274038838734	0.00380142292416445	0.00515224951480202	0.0018915606675964	-0.000579574449989267	-0.00318862045876164	-0.0014552677466326	-0.00331789017330995
0.301982803694968	0.174013528204577	-0.197617326302498	0.0171502581401377	-0.0378911622523502	-0.0421099054379905	9.40199721335411e-05	-0.0413770165431525	-0.0368069037344593	-0.0400005338451704	-0.0616626020655995	-0.0528046714592812	-0.0730742977368564
0.0655591619606573	0.0415920451054559	-0.0366724926420781	0.0187968574168217	0.000947243615627189	-0.00530746924397579	0.0143243615794768	0.00321595512262715	0.00774936045532065	-0.0021801128141743	-0.00140259765020657	-0.00453499575271445	-0.00910778781051196
0.0861817862556253	0.0537269009219204	-0.0518099734621913	0.0140507726924991	0.00772773584406858	0.0156561316531924	-0.00278845719543773	0.00624284701663556	-0.00173683383570195	0.0116919337486305	-0.0105175282488884	-0.00557270699932806	-0.00303476146238414
0.0502261217660041	0.0437579167008777	-0.0286069928008999	0.0124657255264133	-0.00148721401556708	-0.000536867199570489	0.0214578153243802	0.0081337654901989	0.00545457409428979	-0.00101204060756879	0.00224505094125687	-0.000741574159413956	-0.00591402790540774
0.13926701759816	0.0729118370111432	-0.0933603317987021	-0.00393417978893468	0.00872082727872586	0.00788510618652152	0.0193768350218651	0.0246630554358165	0.0161927207806785	0.00830296673262368	0.0106779902981931	-0.00315562911459885	0.00207978553642565
0.244742886295434	0.0479614118662249	-0.165854022459176	-0.00922585377284074	-0.0164579476105811	0.0045868261765929	0.00772930219840293	-0.00300972172131556	-0.00950388813487985	-0.00593556071699411	-0.015998159860652	-0.0210887962332853	-0.0108510992805522
0.218562915470234	0.0771392579531834	-0.138455953790159	0.0211044867309476	-0.018629692824789	-0.0348635186347002	0.0354475306334265	-0.0100503826963572	0.0100242286471975	-0.0267466057297446	-0.0103368153698562	-0.0109460114269276	-0.0436554750733814
0.340170795180551	0.161139151224625	-0.233315345550808	-0.0121714050877762	-0.0178863832405382	-0.0844612941473592	0.00514517228641587	-0.0299038615641087	-0.042771526014637	-0.0511738386939486	-0.0480390426463637	-0.0924901863525862	-0.085906022252101
0.179456851323438	0.0769452623878868	-0.106890715736601	0.0361837310717715	-0.00207852133700764	-0.00775655248107773	0.0204251907813979	0.0105680726262854	-0.00938962461651618	-0.00491753690904267	-0.00610187275846413	-0.0191085294400633	-0.0280309734045159
0.123547436832069	0.109252039918362	-0.0762670730708742	0.0172583373206239	0.0396205051439005	-0.0263303607639585	0.0203755334324346	-0.00508688652900731	-0.00614721552012618	0.00664507218997101	-0.0189856378494871	-0.00716881703923328	-0.0160782587108718
0.0783563506277589	0.0177439862235574	-0.0518781942356288	-0.000741463968465889	0.000690422770236218	-0.00344666996987605	0.0024294580731673	0.00355032855489654	-0.00966414606897902	-0.00137812359981991	-0.0153974666393516	-0.0133109503085106	-0.0172402558120352
0.412853871872725	0.219308624875608	-0.287488942180423	-0.0243076228318236	0.0196582157604568	-0.0114252906128288	-0.00179106009294694	-0.0096352574320992	-0.00919835303735839	0.00411646257381398	-0.0447372374086811	-0.0321171650063598	-0.0826589692430654
0.432252540720829	0.113418021119677	-0.3095806193659	-0.0526724416845453	-0.0367015277694722	-0.0194570629808759	-0.00751457867765271	-0.0189354319005955	-0.0103217109090097	-0.0280792953751741	-0.0404227808672544	-0.0466073881402347	-0.0603931248503874
0.103205535901444	0.0670750313490915	-0.0588967879988191	0.0256447770532767	0.0135870808261044	0.0118541465929938	0.0279670838224856	0.0156640603922939	-0.00553386340110464	0.0127206137095491	-0.00145295881550944	0.0061750773506322	-0.006990625731842
0.0636407731117175	0.0319745218010439	-0.0391696685140268	0.00683666883880897	0.00702927833299646	-0.0130665723338681	0.00507490223476477	0.00111959828243625	-0.00224127315589159	-0.00301864700043582	-0.00692344864941513	-0.0107788699853361	0.000208045229364781
0.551991574394631	0.386498180023823	-0.414383160732854	-0.121892244997173	0.14174111586916	-0.0831808429764048	0.0405215185504991	0.000352965166297903	0.045722653943702	0.0292801364463777	-0.0225296677114013	0.0225720464507565	0.0198462398488511
0.289054009966413	0.329480310131021	-0.183605831231543	0.0326938710438015	0.0705570216401786	-0.0473026515008894	0.0618848070382216	0.00744613818587198	0.00864716577073765	0.0116271850696446	-0.0143215701203626	-0.0181853980462056	-0.0320991115383655
0.46876904702484	0.327420665855512	-0.33402959813442	-0.0480219204622057	0.0146144136285359	-0.0286237714460728	0.0362223450955179	0.056193882428386	-0.0319560957675872	-0.00700467890876844	-0.0254723414948261	-0.0845379079290257	-0.065676862289775
0.504712520810591	0.241135127110373	-0.371637224198143	-0.0899022990150753	0.0247193288684414	0.00474605884337898	0.0572084103907667	0.0577327787714256	-0.00655453404009998	0.0147326938559101	-0.019090153294531	-0.0456604414503887	-0.0782279834194027
0.452052403731964	0.225867015180948	-0.323212862221876	-0.0516470887878793	0.0223517608753686	-0.0604336379562799	0.0135304533750014	-0.0323551450872282	-0.0113078316862468	-0.0190409385404556	-0.047776551855492	-0.0760123179037153	-0.0771662948244363
0.301727300562217	0.151666145025852	-0.202813899681184	-0.000586331931180684	-0.00886320910009153	-0.0361528374403278	0.0193866666928344	0.00984683469464903	0.00802858653299343	-0.0225080232702097	-0.0420614252473449	-0.0253211491277011	-0.0399087380449036
0.513320878890747	0.245855905504524	-0.378980208507378	-0.0936511831515326	-0.0862662132535448	-0.166489978259685	0.0179368927677328	-0.0550939507508106	-0.0316786739122121	-0.126378095756615	-0.0735719315894138	-0.100990448350612	-0.0974716163100237
0.370051993872437	0.0843294314094547	-0.265840284504883	-0.0491868950109003	-0.00919305211837035	-0.0392185001042562	0.0262332569487725	-0.000287832617346884	-0.00931940347724164	-0.0242057761113133	-0.0230797646982271	-0.0404140477580918	-0.0502622684073059
0.0133105088715261	0.00186587985284751	-0.00632500268475136	0.00649536913414275	-0.00354091824052822	-0.00299599413416333	0.000622355434189743	-0.000484247899794446	-0.00175639184907228	-0.00326845618734578	-0.00089635912680496	-0.0037770589094527	-0.00375370432027213
0.0801084376967132	0.0494928828905264	-0.0466308907894296	0.017736146834351	-0.00509754411688612	0.00280529418698609	0.0149400709901734	0.00573045601433657	0.0212246630748638	-0.00114612496495002	-0.00616361655646934	-0.00479315921990146	0.000751423204863585
0.0566415120801802	0.0367650633188407	-0.0341333002031036	0.00985198890573245	0.0143942348064261	0.00274312182932389	0.00437291847419239	0.0129297892134126	0.00307319664497447	0.00856867831787498	0.00513805793892513	-0.00444160019045597	-0.00335403385658387
0.13518778846266	0.180518910885114	-0.0760888169050081	0.0403158522293056	0.011121221764221	-0.0605940207327022	0.00536085159350361	-0.0276403476206583	-0.0309961794689398	-0.0247363994842406	-0.0473413081987594	-0.0149405081311749	-0.0494398734472418
0.484384057590361	0.341976958318368	-0.355248312970726	-0.0825171431900238	0.0342377286457048	-0.095905868139655	0.0255139540142595	0.0110319624057315	-0.0255858773157915	-0.0308340697469751	-0.064518212399781	-0.0462480569536028	-0.0375297133770695
0.0417224240824304	0.0531957128244513	-0.0222730873080631	0.0155960022868117	0.0173137761864894	0.00117523062791668	0.020573567972507	0.0177452630115787	0.0191217645159976	0.00924450340720306	0.0123355283856013	0.00526388096778979	0.0055121522083563
0.0178539026832539	0.011167811249048	-0.00309997758939819	0.022243678843699	-0.000638052875373021	-0.00304604224672335	0.00237611942140551	-0.000788409382783614	-0.00219698786343818	-0.00184204756104818	-0.00462400656607168	-0.00550143886910734	-0.00599388366273432
0.150307346420452	0.108093271960206	-0.0990118069622608	0.00408264924039281	0.0220052517581778	-0.00929539656311359	0.0401880336637137	0.0296543775722666	0.0380190026334504	0.00635492759753209	-0.00358104358570324	2.18622054242168e-05	-0.00710381787265313
0.313460528091325	0.147358154547649	-0.209340488790404	0.00426408893142	-0.00691631460369313	-0.0210497948027304	0.0331456288778787	0.00675548880399962	-0.0212925474278219	-0.0139830547032118	-0.0514017088044343	-0.0485560862209823	-0.0484573242585316
0.166981512615864	0.150787103861343	-0.10361899791777	0.0217722908563407	0.0220780011824422	-0.0430788382157612	-0.00393635801436329	0.01141762708512	-0.0221226831266831	-0.0105004185166595	-0.0245430452334175	-0.0273626953404831	-0.0444852552832028
0.154380060209797	0.0759003592178209	-0.106487014613358	-0.0110435966263711	-0.015890234039882	0.005754307575461	0.00461354138787676	0.00997203488184237	0.00527543765131502	-0.00506796323221051	-0.0057254687570826	-0.0108234951940995	-0.0246495929709209
0.28204192047412	0.209676275702981	-0.196048111019645	-0.0203629189895114	0.0421611037186928	-0.0366781164104568	0.0244358244478755	0.0431608249316092	-0.00247985963626429	0.00274149365411802	-0.0223068883149523	-0.011510367170923	-0.0174797400115335
0.0549085443720952	0.0664548408327268	-0.0328051139770747	0.0104106488535354	0.0270956880417216	0.0118890178283154	0.0257437843996555	0.0172804432687147	0.01098010386129	0.0194923529350185	0.00320740506902354	0.0102093885038172	-0.00276174844658323
0.159630314481704	0.0565992014088073	-0.0966622485152744	0.0293510079544186	0.00216003453447311	-0.0117357305582407	0.0104727691008414	0.00571013469364243	-0.000151989277814873	-0.00478784801188381	-0.0200798231492181	-0.0310653536152074	-0.0316759155348022
0.400057025432466	0.310772649014848	-0.286720225423821	-0.0506365579304475	0.0994842405829343	-0.0723432272228874	0.0183773333822178	0.00422278260295067	-0.00928366747074499	0.0135705066800234	-0.00997526588956466	-0.043248568794962	-0.0662205703162392
0.509908106455763	0.41165151761197	-0.375870917948952	-0.091743047080811	0.0432002165335694	-0.083151868844261	0.0252204469916706	0.0215998272306925	0.0216442118017247	-0.0199758261553458	-0.00944677263146276	-0.0281933349208601	-0.0434264351810675
0.417219263456929	0.197890048828813	-0.298108699967253	-0.0489572670866434	0.000857133046672509	-0.0763607677486791	0.0101193969258261	-0.0155769507117181	-0.0443095034762047	-0.0377518173510033	-0.0625258929379275	-0.0719250960275438	-0.0808186926640831
0.432450959200048	0.240884836458367	-0.317175237660039	-0.0755977303327693	-0.0258413671055353	-0.0186218561568809	0.07844238035818	0.0457133243310905	0.026929683036348	-0.0222316116312081	-0.00783894358226128	0.0162018261430195	-0.0236933600689785
0.166793950222093	0.0753252630859008	-0.112607192545837	-0.00466158399364011	0.0252489302082927	0.00957550334105475	0.0190014632577123	0.0207390264535975	0.00996694462133937	0.0174122167746737	-0.0054517862682649	0.00503268272615703	-0.0249640841542089
0.114834985073571	0.131566970639859	-0.0699806210078716	0.0179767063368157	0.0109893029428444	-0.0306477804800727	0.0241412215914368	-0.00196011102871919	-0.00599149601931458	-0.00982923876861415	-0.0120272487274238	-0.00893933714830071	-0.0248353651002167
0.0678698829431499	0.0313877127260825	-0.0437070522650702	0.00456617536815393	-0.00887935781482246	-0.00116346735403286	0.00493964053519974	-0.00244883106780638	-0.00620175689137659	-0.00502141258442766	-0.0080278761478844	-0.0165539505702034	-0.0164452027756603
0.0606652958708868	0.0315766285602647	-0.0347205990603287	0.0145342459589799	0.00224576567937899	0.00817182553556314	0.0178755663047928	0.0117864847321246	0.0136484835735855	0.00520879560747106	0.00395066909822757	0.00304260373425999	0.00345314302466299
0.567830067833552	0.293983750473694	-0.428642665360679	-0.131809431077622	0.0438975658742817	-0.144544090162185	0.0169350472787216	-0.0504109294510954	-0.020497568623984	-0.0503232621439519	-0.00796592541075858	-0.100605468419874	-0.124200532993298
0.512791402952686	0.37706797379253	-0.379605712074286	-0.0976004784703177	0.0397839214162351	-0.0968217602936492	-0.00421944432193555	0.0162030762655149	0.0187190157288418	-0.028518919438707	0.015418875427943	-0.0974496402935471	-0.0642829656268006
0.659555670268616	0.259525247822545	-0.512691972860022	-0.197183766887354	-0.000951264411046426	-0.0918337439003161	0.0268636740697994	-0.00840036798943555	-0.0212910268591331	-0.0463925041556812	-0.0651278809237712	-0.0794760825935983	-0.0629355142231408
0.485667605083645	0.241179565946442	-0.365896124991095	-0.113950939073595	0.0853127116457289	-0.0654885096470785	0.040819120044908	0.0314083765787729	-0.00214435140620756	0.00991210099932521	-0.00806480266457782	-0.0354549494800416	-0.0324476599808679
0.280210350625506	0.128030745651637	-0.19866178748682	-0.0322092838133112	0.00049551943906706	-0.0451507091407571	0.00206094857749417	-0.00767358845449606	-0.0139898081964224	-0.022327594850845	-0.0310126536519546	-0.0225555788986775	-0.019240949799602
0.210238432566467	0.0753277872166978	-0.146578437167476	-0.0185923736829209	-0.00252550180096756	0.0186786182302584	0.0243617597647895	0.00462005839233973	-0.00658002562800217	0.0080765582146454	-0.00194838361615976	-0.0158141424370275	-0.0103283841887735
0.344792406222859	0.276546359039005	-0.237559163339806	-0.0160781465259792	0.0520368969435941	-0.0204135342956832	0.0794603894205582	0.0236407136211698	0.0297765584880467	0.0158116813239555	-0.00157497872372647	-0.0152877838331617	-0.0164069793525494
0.133126777604926	0.0638944538609798	-0.0555565264398175	0.0957258840437943	-0.0957419284050276	0.00682827846779926	0.0264930546609597	-0.0320650955642937	-0.0225664899491037	-0.0444568249686142	-0.00500194856361127	-0.0135225321076982	-0.0659683566740995
0.184291018278202	0.229404962568063	-0.109023098029597	0.0425520685987563	0.0136429901512542	-0.0555702895169883	0.00792180649210242	0.0155718189235573	-0.0117687031401999	-0.0209636496828671	-0.0111993912340819	-0.00831693878000808	-0.0412474013888954
0.0194674863030713	0.0207425631399345	-0.00863522866126626	0.0119060006521815	-0.00209599462999455	-0.00176191344982897	0.00201028032209214	0.00182575513446751	-0.00138075674963141	-0.00192895403991176	-0.000806169122165686	-0.00484154059640689	-0.00184293589346958
0.322334097491852	0.181540273069082	-0.215752384033481	0.00414513014853701	-0.0239914894608457	-0.0714460681146038	-0.0153075123596313	-0.0103199260598394	-0.0316000175586238	-0.0477187787877247	-0.0624153077801218	-0.0418522586428362	-0.0880549044182522
0.0908851735796251	0.113107010633263	-0.0480732033787006	0.0349063364714046	0.0174197857546242	-0.0248730646232397	0.00508415170041905	-0.0090540201614684	0.00383138133642726	-0.00372663943430779	-0.0134715162968032	-0.0238825386786061	-0.00938481823877199
0.499387247369606	0.308489698659943	-0.36546518902902	-0.0816298909090414	-0.00406640629028887	-0.116167699477864	-0.00431747684510986	-0.0424511656104735	-0.0637703429554336	-0.0601170528840762	-0.0700189167309998	-0.0689946507146366	-0.123065109312066
0.210944751647381	0.0898938567911218	-0.13202777525391	0.025313243755281	-0.0230581262294023	-0.0466836196003451	0.0140432800300286	0.010023220905012	-0.0174073532043311	-0.0348708729148736	-0.027557915662451	-0.0390089053485782	-0.0212264884390567
0.137430779026418	0.0626810689413074	-0.091682186205515	-0.00321935676305138	0.0233123838165224	0.012008888767184	0.0347641909371812	0.0246640781417964	0.0253898227441277	0.0176606362918532	0.00011740030722171	0.00682632527753715	-5.4266767635841e-05
0.438116436542461	0.206354947199445	-0.311193622234161	-0.0440333159887522	0.0134940065782561	-0.0525215682298995	0.00739241436438987	-0.031421885878622	-0.0332824345714662	-0.0195137808258217	-0.0578917767024817	-0.0611983736178498	-0.119419451374277
0.0806167071470837	0.099466187175357	-0.0463248551878081	0.0193677857052964	0.00423718192894937	-0.0125941623927677	0.0183401171270001	-0.000982483446788252	-0.00783081072645071	-0.00417849023190917	-0.011374285898471	-0.00600886993639832	-0.0197356330692106
0.581101914646435	0.25882269974435	-0.44299290040154	-0.148772387831614	-0.0253078049226697	-0.079575392169921	0.000110966550614489	-0.020438048267271	-0.0454135346094662	-0.0524415985462954	-0.106536452153303	-0.0980403296735944	-0.120170455268086
0.347175587777006	0.186510928902408	-0.23876398711433	-0.0143260106717792	-0.0120418088708399	-0.0699839453431895	0.0281142351898223	0.00763302221887024	-0.0218154884789115	-0.0410128771070147	-0.0398544245824856	-0.0428200227480345	-0.0800345795061697
0.00795840805457517	0.00259432961117311	-0.00192107165979798	0.00898776750759179	-0.0018063025042567	-0.00170474475193723	0.00201957980880675	-0.000841088078713808	-0.00113672593669841	-0.00175552362809697	-0.00185616585341853	-0.00239586720909589	-0.00251976084180996
0.545529367404967	0.254436472997171	-0.406316816065912	-0.108979364406801	0.0281902224171118	-0.03462970192224	-0.00493979431601732	0.0135710810057026	-0.021736826765187	-0.00321973975256418	-0.112080013821357	-0.0905470895557833	-0.0775080627272235
0.154475722236139	0.104840739634402	-0.0964503979159161	0.0174256338627923	-0.00240246071535499	-0.0315200222523918	0.0320167840139475	-0.00234738950779173	-0.00789277587468654	-0.0169612414838734	-0.0162671481211983	-0.0208920329362021	-0.0117668803475682
0.20126705547264	0.151643826096261	-0.1347710043387	-0.000884154384110353	0.0408423070281785	-0.0104848112140224	0.0303026777748996	0.0242691674923257	-0.00354712423695752	0.015178747907078	-0.00926108876436418	-0.00140242534931234	-0.0215029758172235
0.413462927766143	0.26555238519923	-0.296157096338158	-0.0508232217063492	0.0319941538194798	-0.0692834148456781	0.0119168287101354	-0.054810329376667	0.0078088828297922	-0.0186446305130991	-0.0452991181143425	-0.0642545772002033	-0.0710152226437815
0.138769054504542	0.0399394069527513	-0.0833376906232095	0.0260126488217335	-0.0127741650911132	-0.0161652849422223	0.00390361791617072	0.00150654431479924	-0.00843248349331521	-0.0144697250166678	-0.0114423836777439	-0.0302048667972927	-0.0245233976101089
0.172377192218158	0.0724499081160398	-0.117537062936542	-0.00778426922063918	0.000411258052202129	-0.00116523774769739	0.00537060061132902	0.018636924040919	-0.00431238461604236	-0.000376989847747616	-0.0106511019074622	-0.0213533296507016	-0.0118688835739664
0.0464072687027239	0.0181314651253214	-0.0166564660402735	0.037790946531382	-0.00366161361218408	-0.0121125462355017	0.000541586293387096	-0.00175209362341704	-0.00347823535247735	-0.00788707992384289	-0.00664327421564882	-0.0137410288755136	-0.0133818540919217
0.257093320691811	0.0770031324009037	-0.179451562515806	-0.0214676433150859	0.0212231604211253	-0.00172663889929481	0.00420907641124918	-0.00266570085878021	-0.0168248453781793	0.00974826076091523	-0.00190568064196639	-0.0267056161174362	-0.0362024436381148
0.0979718685789812	0.098704110981354	-0.0568810730937284	0.0232179139823125	0.0145611387876946	-0.0053314208967418	0.0262014721471547	0.0114185409308654	0.013512544053452	0.0046148589454764	0.00576649031618887	0.00556807954236506	0.000960731518847333
0.124521240580175	0.0927086322636284	-0.083299386321575	-0.00170886489937208	0.0159183653709351	0.0195555660630245	0.0372397675398413	0.0399367227253075	0.0294390000097423	0.0177369657169798	0.000815258661943374	0.00651652127520713	-0.00891882998110133
0.133751034229522	0.106711062770791	-0.0848672211903884	0.00894154131366059	-0.0176849495950539	-0.0310008855349552	-0.0121555537644569	-0.00464382877293529	-0.012892989593943	-0.0243429175650046	-0.00999889147529728	-0.0323154239468818	-0.0225009120410898
0.222462869456662	0.0996302925927101	-0.153950153117575	-0.0160075722691975	0.0203349075823126	-0.0141694723709701	0.0140446478643937	-0.00787348194963097	0.00512308686362398	0.00308271760567122	-0.0114741942399367	-0.0318899090453297	-0.0137877588523653
0.554185991989039	0.330303255309303	-0.419401999626238	-0.133267039080479	-0.00911118617092399	-0.0652394499030459	0.0420046310205903	-0.0325067914235324	-0.0238627977751421	-0.0371753180369849	-0.00502251319568736	-0.0673667242557161	-0.0854839856157257
0.319041820985342	0.279019663008103	-0.220400212643034	-0.0181966363464565	0.0117574309718894	-0.031404936559527	0.0658547836159061	0.00514170247192358	-0.00209172764912802	-0.00982375279381886	-0.0275112727052758	-0.0356369427674473	0.00245588274292674
0.463274252509686	0.180187427423729	-0.3368254159766	-0.0701268500374175	-0.018533216174049	-0.0680227221399807	-0.0072605874131485	-0.00737330142168541	-0.0642726591000518	-0.0432779691570148	-0.039263112863181	-0.0522038403116792	-0.0625089464813691
0.0790447438705528	0.073163607137546	-0.0480061252679793	0.0104678231620036	0.00256503329305294	-0.0055655590145241	0.0204520432449297	0.0123087108976712	0.0134260523955999	-0.00150026286073558	0.00541832837124991	-0.00648337544180684	-0.00538557525194513
0.127882264027238	0.077035480342262	-0.085603646505915	-0.00183536191465206	0.0101076300449996	0.00926253494589366	0.0269505077874029	0.024411631149554	0.0189551614776592	0.00968508249544661	0.011404787286506	-0.00263120249699253	-0.000741784005052565
0.414899602814988	0.36542701891903	-0.291191368069112	-0.0316588515595305	0.0671683166444766	-0.125789657776856	0.00846945931054022	0.023396720130631	0.0328866448557122	-0.0293106705661896	6.87074554669431e-05	-0.0278610630905444	-0.0253172756428765
0.174981085138707	0.0894306119740326	-0.119002611804041	-0.00801885721577536	0.0187172028840345	0.000125519912637401	0.0235527153474765	0.0129613923065287	0.00250763638860724	0.00942136139833594	0.00186578266615403	0.00527788568084617	-0.00767427240341273
0.0992728191291276	0.0706565709502925	-0.0561059494374747	0.0279378472696895	0.000276739336999315	-0.00302668565199761	0.0104651286217426	0.00673934313294274	0.00576579607134703	-0.00137497315749914	-0.00240751387866593	0.00457622491759033	-0.00128513177514188
0.0781023270640041	0.0636079611175277	-0.046757046356243	0.0120506564616752	0.0141948989258412	0.00680288181919141	0.0258927565430318	0.014946105894027	0.0214443304992807	0.0104988903725163	0.00139966475868256	0.00283425671546522	0.00231751300851898
0.186160024907612	0.110191486839129	-0.119250193314604	0.0142605396615008	-0.0119770093898136	-0.0138956589335147	0.0181669474935136	-0.0107637604340191	-0.00169037603673333	-0.0129363341616641	-0.00901271232168946	-0.0182054295319133	-0.0337120414673648
0.119368712339002	0.085158041000981	-0.074368546382906	0.0141161908221825	0.0119054983085987	-0.00751351451376125	0.0263966017513566	0.0149747471640453	-0.00472675589448729	0.00219599189741874	-0.00952009156298908	0.000717126025726794	-0.0075494376640708
0.164454197060817	0.0979379974398675	-0.111653967965605	-0.00556598162633637	0.025609762345234	0.008394804877732	0.0341795205983664	0.0212268334256851	0.00839872349709228	0.017002283611483	-0.000299157259351174	0.000336702131396971	-0.00544685410108109
0.323269416311011	0.0885038708177222	-0.227387981864304	-0.0312574617488982	-0.00111996352932703	-0.031869264116685	0.0171459949201976	0.0229043373915249	-0.0193003969382886	-0.016494613823006	-0.0518700388380836	-0.0102743573014895	-0.0434728575248685
0.34151451521471	0.174615714337796	-0.246873488191607	-0.0524590200014101	0.0141550939932423	-0.0379004602909883	0.0671095101135858	0.0194782121908569	-0.00664699910104494	-0.011872683148873	0.00335492395047166	-0.0259880605241747	-0.0211731005019266
0.0194214279068336	0.0105780984846897	-0.00432535884305121	0.0214056824296482	-0.00530823514993315	-0.00597399096591605	-0.000466361239772266	-0.00208232292022575	-0.00219582319639897	-0.0056411130579246	-0.0077890519252963	-0.00513379345516506	-0.00814925844300348
0.209202792812567	0.161664993011588	-0.115787844193979	0.073166989962598	-0.0730729512002082	-0.0286561806398933	0.0456740160965943	-0.0176504368375662	-0.012174529971608	-0.0508645659200508	-0.0359625791087008	-0.0452416945422139	-0.0398548713641186
0.359912193132068	0.142347829378585	-0.243013029552901	0.000329966608754617	-0.0315675457588832	-0.0542604792601757	0.0101535107599771	-0.00341965897439545	-0.0326548159732833	-0.0429140125095294	-0.0598080118996057	-0.0369636611595624	-0.0779774825255994
0.140558385126836	0.0774385742242864	-0.0950136136912025	-0.00409739094496611	0.00549787818570543	0.015310148091084	0.0403994114263682	0.0343866160478625	0.0232324267931327	0.0104040131383947	-0.000398776813838708	0.00278361133635541	0.00243747047426943
0.210321875053239	0.153759393068198	-0.146007086301285	-0.0154828062499121	0.017492470417567	-0.0247148768702556	0.0427670534942226	0.0273834400906588	0.0260862900329399	-0.00361120322634426	0.0038275056286883	0.00544385115516913	-0.010918824241019
0.342728743059297	0.121198170035019	-0.243766180431124	-0.040435405388189	-0.00982088723307778	-0.0435740251653484	0.0201798763565988	0.0113302119661859	-0.00603039337910011	-0.0266974561992131	-0.0241683842255604	-0.0456649732346243	-0.0389717181778737
0.606291223759135	0.21870109812036	-0.463569756209884	-0.157994482681645	-0.0192450696940838	-0.0606007823381118	-0.0276905176237858	-0.0192228700113597	-0.00896032923731105	-0.0399229260160978	-0.0546417662088267	-0.0682312052849503	-0.0711259290159328
0.358951222507286	0.15904590279737	-0.249767887138786	-0.0242632927949899	0.0123523514593829	-0.00391175652714076	0.0307104782416983	0.00658257841700721	0.0114369764478352	0.00422029746612107	-0.0189629215817628	-0.0367706493690872	-0.0397177702411722
0.077242109635768	0.0578882820122112	-0.0473672193924843	0.00968519009605155	0.0204272649753618	0.000271889159204744	0.014550343082859	0.00709941172518974	0.00919179784645083	0.0103495770672833	-0.00168331341328334	0.0123233502211764	0.0109798586530005
0.520868749052065	0.293160966370263	-0.384833755993893	-0.0958365192738463	-0.0252040847331856	-0.0887777439321856	-0.0204681537860721	-0.0321277120474602	-0.020452791044447	-0.0569909143326855	-0.0916811942081808	-0.0705508223543454	-0.110968522660337
0.322837254090191	0.120154969990652	-0.222988826137747	-0.0174930350170547	-0.0130797586706518	-0.0504371449691411	-0.0101816188417511	-0.00649411296809554	-0.0226189043099175	-0.0317584518198964	-0.051878233159429	-0.0571100827181914	-0.0500501073095188
0.407274229337562	0.196726552621744	-0.297772542969315	-0.0691569775792656	-0.0169591816039678	-0.0301108404587775	0.0146018028966092	-0.00768612366664728	-0.00983583191664955	-0.0235350110313727	0.0051595926209338	-0.0543778631518378	-0.0295519161882639
0.358663173054128	0.130790450411939	-0.248446154831819	-0.0204459562315976	-0.026787400123935	-0.0232859518304856	0.00450683115422934	-0.00444584168262063	0.0112339589336187	-0.0250366759772103	-0.0310408303060115	-0.0331261309633937	-0.0340050761631978
0.415542000492146	0.115170652460215	-0.292817125275249	-0.0353829470710604	0.00126891307433968	-0.0505689687535907	0.0273308594712977	0.0139972485229617	-0.0270926182229568	-0.0246500278396255	-0.015744378669684	-0.0421164386437445	-0.0508480622888168
0.640468065324421	0.309041234642083	-0.498106660598045	-0.193800785502061	0.0473481745000729	-0.0350196483268139	0.0544165863932351	0.0503162064335346	0.0335088062150916	0.00616426308662943	0.0350343796758675	0.00224675642817296	-0.0685498012486079
0.52303841390702	0.274700841106588	-0.397318887098401	-0.1319268180117	0.081818564475728	-0.0574489904202643	0.0105973343348855	0.0443793437897937	0.00742467370608335	0.0121847870277318	-0.00172220976220372	-0.03962772215718	-0.0288507160093285
0.431558586078959	0.133510079780153	-0.319094027296269	-0.084108396031305	-0.00340007492512595	-0.0461777207452548	-0.000927520980789132	-0.028624407560378	-0.0235349407833085	-0.0247888978351904	-0.0408119694231466	-0.0465226627565562	-0.0597317561940187
0.26697065446817	0.152768174527883	-0.187735691354301	-0.0266338239468607	0.0148732976989239	-0.0153816631396176	0.0114005887851675	0.00457034294759029	0.0164541252427489	-0.000254182720346829	-0.0261289370097511	-0.0173043428348192	-0.0159057796673305
0.190522289066575	0.151948177971818	-0.128699683289029	-0.00555204298580964	0.0165212893217594	-0.0146099456332983	0.0388945025366259	0.0207782003185897	0.0298142938852332	0.000955671844230593	0.0284374709863099	0.0134633603040096	0.0018162536973238
0.262464766674052	0.220704228283759	-0.172948096401433	0.00913229729834003	-0.00472281085398579	-0.010400083053711	0.0350598302272428	0.0187504366856501	0.018106512356842	-0.00756144695384836	-0.0108783834153081	-0.0144366486250342	-0.055802362236211
0.716622315988448	0.264445448134136	-0.570269955123501	-0.256006182110282	-0.0215498102104842	-0.0710261761534777	0.0220408763946364	0.0136396483372198	0.000818033373224947	-0.046287993181981	-0.0178090944594581	-0.0311543889581662	-0.012105506838838
0.356778130193064	0.0876937165663902	-0.253406539909857	-0.0389358437320712	-0.0216006091427656	0.0160893502645365	0.0100529437701831	-0.00650363893976547	-0.0288307429021878	-0.00275562943911456	-0.0241081624873167	-0.0327640176735824	-0.0374916339783262
0.22937151180439	0.289307094232513	-0.148518289157882	0.0154346551813871	0.0863330159804485	-0.0176449045013683	0.0436951486804114	0.0100722144705537	0.00163248154558623	0.0343440557395401	-0.0301780290996782	-0.0270131683395685	-0.0441951442225619
0.334970542809077	0.257233994139247	-0.216863350412462	0.0290711136122586	-0.0208625532544381	-0.0586866429567541	0.0418135136305094	0.00554653686083373	-0.0053650634017981	-0.0397745981055961	-0.0599902089576383	-0.0507061265654086	-0.0902677660576712
0.517085867709924	0.239465322339223	-0.384073327839985	-0.102376144640273	0.00797876979977696	-0.0522712619178025	0.0301812744557651	0.00235335803292069	0.000686700512809502	-0.0221462460590127	-0.0219383388469709	-0.064239859607933	-0.107015316657671
0.224214282917053	0.0515549372240765	-0.142535030275723	0.0198064284499149	0.00122736690205369	-0.00914766143584497	0.0266118907325357	0.0150063324384557	0.0105992783788348	-0.00396014726689564	-0.00365746274664813	-0.00992951780732654	-0.00352186441399577
0.31811638066021	0.273424843886637	-0.22158336777935	-0.0239533161311628	0.0198751367642395	-0.0690868507194853	0.0268477165504081	-0.000154173959558468	0.0249638979345076	-0.0246058569776229	-0.00352014981876531	-0.00759052481038341	-0.0142682807872443
0.125770683160075	0.055506001909495	-0.0842347874685587	-0.0014178078653561	0.00789062946491959	0.0113064318302629	0.0197034121642374	0.0190046839900815	0.0157628721689557	0.00959853064759122	0.00438556268958276	-0.00107481458229303	-0.00696897669650236
0.0928973525524471	0.0347463654442563	-0.0546000024584647	0.0175491446594708	-0.00691154447864326	0.00216339586906246	0.0174898848085746	-0.0042406806814244	-0.00370588685552697	-0.00237407430479039	-0.00473728359195996	-0.0217439253732948	-0.0112034131946435
0.0202069436229885	0.0199008929482476	-0.00921221835861592	0.0119761083115045	-0.00213695837353588	-0.000274472778411996	0.00366790764642731	-0.00172735253396098	-0.00180662135758558	-0.00120571557597393	0.000340465543273258	-0.00334292372889773	-0.00283681494947329
0.125438726101433	0.0774917543529511	-0.0737661027871468	0.0272617798882452	-0.00337182625349881	0.00533795699100914	0.0124595605032469	0.0206233078401373	0.0184823518772959	0.00098306536875517	0.00267384053225492	-0.00955671459787003	0.00375468817588365
0.56667881082755	0.359647559336825	-0.426972181301601	-0.128588518124958	0.12739906640568	-0.0824906370002975	0.0602960766264374	0.013185955346085	-0.0152345430621994	0.0224542147026913	-0.0330777132771106	-0.034812754303497	-0.0275933044083786
0.0872662625475288	0.0381821554780328	-0.0525077019182125	0.0146267126534996	-0.0103587657496593	-0.0215530101989877	0.0146744860237418	0.00518513860510389	-0.00110756539129162	-0.0159558879743235	-0.0120655300364318	0.00119011014968498	-0.00889964581972304
0.249093543931792	0.155894057085677	-0.171063579436954	-0.0124868930152702	0.0408582174201303	-0.00544548107180054	0.0133538433123318	0.014217629930293	-0.000285686260360407	0.0177063681741648	-0.00407585638226174	-0.0147208461608261	-0.0259345787408801
0.542834096041139	0.226257640493852	-0.405477727857849	-0.113311178617152	0.00545484301153842	0.00247575505558151	0.0602771409551948	0.0253675971263396	0.0182939289310978	0.00396529903355991	-0.0231161810837046	-0.0262938442270975	-0.034572169301643
0.369709262448439	0.152006952159534	-0.26254493414293	-0.0411252552796035	-0.0317740064931381	-0.0323937633847288	-0.00240604242276921	-0.0186280517074651	-0.025044710848839	-0.0320838849389334	-0.0512899303968002	-0.0486695289175588	-0.0512548564024297
0.303127323192459	0.193097810463193	-0.216557374784572	-0.0389541135376999	0.0323462058717354	-0.0499099228756733	0.0152217082487134	0.00140890037231872	-0.000585974118934685	-0.00878185850196894	-0.00955162128922193	-0.0313588213940233	-0.0376120723555198
0.35841114216175	0.348396208107395	-0.244243268948795	-0.00681532752255093	-0.0753432338955569	-0.0887561485855116	0.0501320842659411	-0.0119415372147941	0.00280418904970181	-0.0820496912405343	-0.00622718606626244	-0.0440022986334853	-0.0680760092213797
0.474342441784352	0.316191797590128	-0.339407851928578	-0.0532991156608119	-0.0105933870713907	-0.065024154558763	-0.00462583377362719	0.0176332991916822	-0.0101293752824229	-0.0378087708150768	-0.0290762461989277	-0.0655646115062517	-0.0538870108575106
0.442554971727816	0.122400657171665	-0.328004499096164	-0.0885063110492809	0.005355008110281	-0.00980818672543576	0.018094342613569	0.0367571045872984	-0.00592446778908978	-0.00222658930757741	-0.0101627805783301	-0.0572748692456492	-0.0662573741124724
0.00719235550376094	-0.00281601372880883	0.000175213978351318	0.0144158626702082	-0.0027395698788404	-0.003195794249262	-0.000595552244980407	-0.0017725230809196	-0.00246495244008081	-0.0029676820640512	-0.0026178384912486	-0.00326100675695461	-0.00359301097754983
0.107009619936181	0.080462408016658	-0.0632751861597124	0.0216911075364468	0.0250076707238299	-0.00381630757086414	0.0245888722323561	0.0213742068610981	0.0179424975973933	0.0105956815764829	0.00688822512582869	0.0134710918582822	-0.000852362578941265
0.205356540391035	0.0435508590889773	-0.144707265570909	-0.0226614562343298	-0.0095523427445687	-0.00904342983172871	0.0170481296124416	-0.00773130731231447	0.00969428680670215	-0.0092978862881487	-0.00788370139124081	-0.0151196585398463	-0.0213489928458021
0.133686257463877	0.115610320260728	-0.0897523239308616	-0.00293604960264815	0.0373817116354844	0.0140557502941067	0.0228681625499529	0.0187482067358457	0.0186240811732662	0.0257187309647955	0.02480127622253	0.0280219945886393	0.0137484906135409
0.355967278001336	0.257533551655155	-0.247026627541177	-0.0201138777878622	0.107141565036287	-0.0451457539324081	0.0173315114106296	0.00171276182078445	0.00238191884713418	0.0309979055519395	-0.0317954548020601	-0.0181726848116357	-0.0493515049399183
0.0852339593552771	0.057413155059217	-0.0537098539782702	0.00613589293803254	-0.00927549559093549	0.00321250860583452	0.0115082755505587	0.00631090302969435	-0.00222882057096294	-0.00303149349255048	-0.00572891666260891	0.00131317952022725	-0.00934194688896296
0.0265428369763834	0.0155400110590094	-0.0139513015641359	0.0104476384823925	-0.00768524690239513	-0.00810174836081695	-0.00400980895893046	-0.000810438360476427	-0.00492214030931974	-0.00789349763160604	-0.00629449143380935	-0.00762696537812306	-0.00531923737687249
0.424075653616391	0.171258825904178	-0.306691639632476	-0.0611261377170734	-0.00299778278506102	-0.0574176232310509	-0.0109390566032154	0.0128680193341693	-0.0533940117803293	-0.030207703008056	-0.0701050330307375	-0.0477279667419706	-0.0579111053425549
0.254917724808738	0.0918864946631936	-0.160236386062625	0.0318271695902677	-0.0041540362355626	0.0110970238183852	0.0392742200810178	-0.0157094889333826	-0.0119343985380198	0.00347149379141132	-0.00761348737432271	-0.0327985519097935	-0.0251822014838511
0.563015923457437	0.322909308974991	-0.427343841849756	-0.138878733473688	0.099254587951127	-0.0609711278758784	-0.0192429409438455	-0.00902142403890394	-0.00160654650652581	0.0191417300376242	-0.0534463326345045	-0.0737947486107356	-0.0271371612904958
0.415612219177083	0.190984421052476	-0.296908782957941	-0.0485442978558845	-0.0212998368892082	-0.0568151001875468	-0.00389334442660499	-0.00840181294582615	-0.0134624794985118	-0.0390574685383775	-0.0363343643631116	-0.0768780681830084	-0.0950729475297017
0.320681901007035	0.246002144540251	-0.231220453471189	-0.0469404423325607	0.0436224139993118	-0.0351227308970287	-0.00525923821175595	0.00843275035269719	0.00681937999246385	0.0042498415511415	-0.00354112555369979	-0.0376956872943791	-0.0132703572773938
0.0852835147814612	0.0274875396613522	-0.0504481662949081	0.0132338883001952	-0.0031726114101676	-0.0228166817307271	0.00275828577303527	-0.00479234390458017	0.00195857438785502	-0.0129946465704474	-0.0141564383100066	-0.0136773382999841	-0.0187172995943885
0.195288841693309	0.0873585734765759	-0.133695807060092	-0.0112649832052061	0.00531047525117592	-0.0357871108400974	0.010391009480045	0.00906240273166384	-0.00637768515519715	-0.0152383177944608	-0.0156881786778203	-0.00959092215364962	-0.0155683509859609
0.446720112552503	0.210903018613938	-0.322856717095283	-0.0625729766673992	-0.0213076939969724	-0.00750392880705159	0.0252533671810513	0.00850806366845019	-0.0100277169664401	-0.014405811402012	-0.0245310393678451	-0.0412132717295186	-0.0552333204868827
0.341881502503699	0.1425455019853	-0.237726256177425	-0.0226539803602402	0.0142943690788767	-0.0236044857480208	0.0538995984265589	0.0166847303462433	0.00337951135351267	-0.00465505833457208	-0.0144316379589841	-0.0103090573363629	-0.0406564627551143
0.319212352709463	0.203117339664224	-0.224957307582307	-0.0316410566633962	0.04600313830074	-0.0473751614785609	0.0225287349799588	-0.00870697670271198	0.00928084106214411	-0.000686011588910462	-0.0141760773371781	-0.0177133182120672	-0.0282415084052764
0.520438793672485	0.187785849163535	-0.387221590362677	-0.104885847939058	0.0351150312094745	-0.072186833655229	-0.0164320454154437	-0.0162879557940419	-0.0267946671637879	-0.0185359012228773	-0.0663215269714814	-0.0407987092907651	-0.0695895670800109
0.059487784950549	0.0565608532645602	-0.0349396472327635	0.0125079944173988	0.0082969928869006	0.0287019355950308	0.0332684320316549	0.0341519975685988	0.0286227166207408	0.0184994642409657	0.0200907708356508	0.00854224305482575	0.0117839624249577
0.285327780355406	0.087796958277895	-0.191710321829996	6.80205093767094e-06	-0.0192876485700528	-0.0368926103144815	0.0102972232970259	-0.0154248571104322	-0.0100396435448172	-0.0280901294422671	-0.0228519706507112	-0.0416419996459179	-0.0477599372392265
0.0894790708066569	0.0927940195265762	-0.0561738721715564	0.0096263144438364	0.0298503050192426	0.00919164970890565	0.0378747888803924	0.0343436867454887	0.0205140330993224	0.0195209773640741	0.0279359864865922	0.0186515358673208	0.00481916863148757
0.0349710033757693	0.0547077130446546	-0.0197272061047706	0.00876753311309866	0.00656805733963798	-0.00261384762902173	0.0164115435754328	0.00174748663191771	0.000460328183277361	0.00197710485530812	0.00609971706655658	0.00179227796196645	-9.43453626732135e-05
0.247602357295845	0.0727260118449585	-0.161884895527812	0.0103647224799288	0.000519275404040093	0.0113575783020861	0.00186175811238476	-0.00133453555600199	0.0175130274642576	0.00593842685306306	-0.0170416879807589	-0.00417947037519445	-0.0312640989245082
0.103046810057159	0.0238056783824426	-0.0596034712864457	0.0222240673570953	8.34937410641168e-05	0.0117509584746036	0.0120572480664498	0.00378965520348451	-0.00196543751613613	0.00591722610783385	-0.0103367825988104	-0.0151338778541597	-0.0107226378448685
0.3753136630539	0.202846647500667	-0.261153763963029	-0.0237373249716109	-0.000280460410033545	-0.0406486057591026	0.000733168124545824	-0.0305343619952567	-0.040503953380009	-0.0204645330845681	-0.0584988435973965	-0.0466330664021809	-0.0459174677746382
0.0558977436539845	0.030800413549047	-0.0327947406446229	0.0109303743483333	0.000888847125022713	-0.00119664049521563	0.00865202116933692	0.00477809380514381	0.0104803398892332	-0.000153896685096459	-0.00674947374501788	0.00283486955786452	-0.00331955989099411
0.511353697376069	0.204108298847856	-0.37957664637096	-0.100864997277441	0.022161739720074	-0.0441984327739878	0.0165565897365314	0.0404329231942788	-0.0284056980104346	-0.0110183465269569	-0.0520925339899074	-0.0265315909757741	-0.0662972697706123
0.380673194070222	0.203339532133287	-0.258383298575369	-0.00207165387108865	-0.0521400642123871	-0.059802008547448	0.0195868458264483	-0.000174953980110082	-0.0154749184795246	-0.0559710363799176	-0.0584446151892579	-0.0911478775286399	-0.0919701732459486
0.0996460990237986	0.095405114072412	-0.0597753180975199	0.0176299607246802	0.0233945665962604	-0.00577724054399109	0.0212475427743233	0.0177254469326282	0.00812575375068185	0.00880866302613464	-0.00360825677532663	-0.0072664143272248	-0.00747402940756729
0.372704499959066	0.165446700649616	-0.261872059119258	-0.0316565328865867	-0.0481865158225009	-0.046285337869211	0.00708166681691025	-0.0322987570265458	-0.0180231501024206	-0.047235926845856	-0.0209840079035445	-0.0416360233229051	-0.0673459681333168
0.181644168073923	0.0377410454922062	-0.12686025696396	-0.0222607501107948	-0.0008115203441805	0.00734750341461435	0.00334495066059909	0.0114120476760556	0.00148384211043284	0.00326799153521692	-0.00651233164959475	-0.0182861499982106	-0.0196571434835652
0.637013540309687	0.277461686070612	-0.493477477554372	-0.186258355129368	0.0527548303546258	-0.0375862206818064	0.0488424662836797	0.0115795385174698	-0.0256206465199215	0.00758430483640971	-0.0282597853982799	-0.0997496141442823	-0.0679223067165838
0.0775915945406899	0.0500620665810346	-0.0505496614512269	0.00295779233108104	0.000523604158432833	-1.93241552841616e-05	0.0217371046635389	0.00387426196908726	0.00241632806960067	0.000252140001574336	0.00579110275410256	-0.00235820083997799	-0.00188370187847393
0.0241654118524817	0.00119187031012216	-0.0136368488151231	0.00648432654357731	-0.00527544818358469	-0.00362858366560791	-0.000467633351237798	-0.0023355002491284	-0.00223946418125658	-0.0044520159245963	-0.00411042850699376	-0.00559725498391022	-0.00643159445433112
0.268533522309711	0.207367390888168	-0.18845227196974	-0.0251986530624264	0.0541037852027703	-0.044258308644909	0.0129679930993042	0.0320031580600468	0.0230956188683054	0.00492273827893069	-0.00571951915419339	0.0060261549098371	-0.0269328084661133
0.233959227401193	0.111894786185837	-0.161772255166412	-0.0155375182072379	0.00657187602834994	-0.00416265798880225	0.0268772789218997	0.0203742252039761	0.00204611895884901	0.00120460901977384	0.00811978528277071	-0.0186247558382873	-0.0152780563590226
0.0804249050701592	0.0471689354038575	-0.0505619730631065	0.00765495697355635	0.00917474092017453	-0.0203368178683907	0.00114607468467137	-7.52810212060195e-05	-0.00842603633228216	-0.0055810384741081	-0.016487032368358	-0.017038032260497	-0.0260449704319072
0.0406353730299593	0.0152517608206428	-0.0238596359510069	0.00763695414478274	-0.003014933431512	-0.000540521241673149	-0.00156103127187831	0.00723526537345522	0.00151203075653206	-0.00177772733659257	-0.00668897683774104	-0.00563807429541709	-0.0136227339906939
0.177420913884692	0.177566691611336	-0.112179168816262	0.0178689093681353	0.0523589012705907	-0.0345370377970365	0.0367020451578099	0.0451935885230183	0.0164159866856398	0.00891093173677707	0.00736950723305688	0.0113504275328988	-0.0163715791855782
0.557710354902569	0.200055297620048	-0.420223530360591	-0.12735996666448	-0.0576125029116235	0.00112167437986066	0.05017879751548	0.038740263296454	0.032391081611733	-0.0282454142658815	-0.0505611767546675	-0.0475630927212295	-0.0645775432738085
0.0687992341862205	0.0415893650925337	-0.0387455562132765	0.0181595378336395	-0.00431565031820562	-0.00793065314639371	-0.000616756593735224	0.00101288377541082	-0.00578258761674413	-0.00612315173229966	0.000488488587441105	-0.0149753076447636	-0.0147167303674636
0.0150534509229067	0.0225616427383969	-0.0043952506492387	0.0158327716484882	0.00795124453024884	0.0078164408318245	0.00813633890266441	0.0094140542381629	0.00571944431334811	0.00788384268103667	0.0048052939918047	0.00451585256550569	0.00299459620791346
0.266123118777984	0.236993604108669	-0.18085997077917	-0.00684540832643071	-0.00279812216494851	-0.0548282835007376	-0.00564757417498823	-0.0273670819304734	-0.0123746999036344	-0.0288132028328431	-0.019327704503368	-0.0214441847985769	-0.0456780400294629
0.0722944939379607	0.0701663430444888	-0.0455556997668592	0.0061708367816565	0.0113475327685818	0.00977179055127807	0.0140321072795451	0.0119794026029692	0.014118997367173	0.0105596616599299	-0.00476860958268217	-0.00250274153371996	-0.00423243881250553
0.067372052010704	0.0260011010559799	-0.0385577305229052	0.016547794228842	-0.00274421578029875	0.0138539368011522	0.0124839080486084	0.00326572160202307	-0.00528280149820562	0.00555486051042674	0.00300543566977333	-0.00139284643884401	-0.00504755580673294
0.0645738905804613	0.0865195502653486	-0.0374433793142977	0.0147234295601529	0.010835400378073	0.00126220205417257	0.0191362851326452	0.0168102733925326	0.0173881835731459	0.00604880121612281	0.0101585183054621	0.00908447328389707	-0.000901987032250307
0.187008544056328	0.125495110502564	-0.127446171115107	-0.006602284833228	0.0320758621960669	-0.0140382162501517	0.0310266289277129	0.0221090846497394	0.0296290747201337	0.00901882297295759	0.00437358374481145	0.00118664491558268	-0.00782958348956242
0.573224612034061	0.313626456138719	-0.436312569770559	-0.145025442854643	0.0290189748420624	-0.0667464669718175	0.0440316536028624	-0.00530461068382548	-0.0753996079965493	-0.0188637460648775	-0.0518258147510067	-0.049801354687617	-0.0341398582751071
0.0644577400080901	0.0637521597852583	-0.0370103527946808	0.0148461727382021	0.00275379101578076	-0.000633456811687888	0.0167965599091743	0.0115512697069392	0.0146896168275816	0.00106016710204643	-0.00700125704809623	0.00447809019646256	-0.00184954246528074
0.38942889802991	0.182534096895883	-0.274654507788241	-0.0358740972448608	-0.0522380335674301	-0.0553768734261905	0.0469667097539483	-0.00466960210702871	-0.0338951276257686	-0.0538074534968103	-0.053689716928145	-0.0455193835127969	-0.0568680680762087
0.338553506003341	0.0944028726918186	-0.239494066242237	-0.0349978923901488	-0.0570882742692721	-0.0283313815851223	0.00576029280802987	0.00452637188983424	-0.00915963250861523	-0.0427098279271972	-0.0221641839778693	-0.0509134174008611	-0.0570677100950783
0.171290343978963	0.0571713693708795	-0.107993725795208	0.0181471851806684	-0.0181248237441885	0.00139045098945131	0.0180748904274411	0.012176311637332	0.00157772222675737	-0.00836718637736858	-0.0160162293682749	-0.0240323689785307	-0.0134894880265852
0.12869064543946	0.104307529805854	-0.0834619056548621	0.00623090357923245	0.0261919837155825	0.0098975122231586	0.0309782329502636	0.0267959265918954	0.0169551545686585	0.0180447479693706	0.00424313980746679	0.0153454216679179	0.00561764975240447
0.192387471411539	0.120237949406565	-0.123840029465992	0.0130501966622878	0.0102376209768776	-0.0182466411855631	0.0112953238437681	0.00429359073461028	0.00413165943017213	-0.00400451010434277	-0.0175736417589768	-0.0209309622561392	-0.0351051487520965
0.155338823377334	0.135482086574889	-0.0942413227030523	0.0260514912375199	0.0288425012473591	-0.00596810043636653	0.00840640170423196	0.0362361267589606	-0.00390632593725859	0.0114372004054963	-0.00528891902242595	-0.0183720802624518	-0.0339657046095262
0.252985972116358	0.114372727961228	-0.160043603407023	0.0283117675078862	-0.0406490971476569	-0.0267949434425415	0.0149878873282874	0.0209295597972888	-0.00369871818025658	-0.0337220202950992	-0.0167822334631446	-0.0521261866995475	-0.0510793079390813
0.345271755636853	0.107671068936337	-0.241552180070907	-0.0267876167520754	-0.00184830265269692	-0.0393166344915368	0.0124851568710448	-0.00226099264684709	-0.0126734861162575	-0.0205824685721169	-0.0335022026449686	-0.0566399934189927	-0.0467705948978894
0.117009729358032	0.110386472075719	-0.078051347594056	-0.000786364365985795	0.0313903615657185	0.00453202316432995	0.0284578343962786	0.0200923708314634	0.0233828542805345	0.0179611923650242	0.0136576430629227	-0.0064979415482208	-0.00176567213731529
0.272104389736364	0.101649736920558	-0.170010980080536	0.0383296838254646	-0.0129435889557979	0.0291095889569924	0.0251026872930197	0.0138174316477194	-0.00979961824311743	0.00808300000059725	-0.022477465380476	-0.0300702420368137	-0.0187218031063757
0.193726552405275	0.0585476768878267	-0.13203424779405	-0.00924028892104403	-0.0176619209056654	-0.0268859484340177	0.0279542162623376	0.0196274652541402	0.00464889547297614	-0.0222739346698416	-0.0287632743364291	-0.019547893319669	-0.0216580578796754
0.386932166160107	0.18559668910125	-0.269054152686373	-0.0225876537497843	0.00587560543665439	-0.0587334816905836	0.0362321249447993	-0.0174702423327833	-0.0189669064568555	-0.0264289381269646	-0.0344079513091365	-0.055149478979067	-0.0626754863634663
0.277796979485126	0.099939487424864	-0.191177026277815	-0.0164420303923503	-0.000123877546023554	-0.000194706858274496	0.0172766359384358	0.0288784013388826	-0.00654533475367214	-0.000159292202149053	0.00389864322559691	-0.00916827730739861	-0.0240566892494266
0.595521780646866	0.335058700269856	-0.453641643348005	-0.150055480434577	-0.0348477439902396	-0.107293972099996	0.0148556145608085	0.0518089759102719	-0.01887201315706	-0.0710708580451179	-0.0178054251376797	-0.0500458337803477	-0.0691909040819658
0.326880253941867	0.41023244242451	-0.215053234369215	0.0156848278946056	-0.0253396009927682	-0.106971144535349	0.0801179822518287	0.0378094803700421	-0.0185424896175362	-0.0661553727640587	-0.00972497018653334	-0.0792419596533497	-0.0153327329028304
0.0849233889707035	0.0549386049620943	-0.0505780341402727	0.0156079400786116	0.00506589733680853	-0.000623206771000751	0.00600390110524729	0.0101113275695553	-0.0147662588535158	0.00222134528290388	-0.0191493661046973	-0.014688116656957	-0.00825575455885932
0.0685669093339162	0.0318652541424768	-0.0415017545209913	0.00983723933041117	-0.0161951307325075	-0.000932068045653697	0.00841827946197526	0.0126048363944045	0.00304820392661986	-0.00856359938908058	-0.00534266806717347	-0.00656324893451936	-0.0207067937259066
0.108315666225868	0.0548506967069234	-0.0657207422215009	0.0178976336973979	-0.000460142248273829	-0.0118995122651019	0.0169239191328658	-0.00168870571087286	0.0113134018013812	-0.00617982725668785	-0.00328197465619469	-0.00473501802971078	-0.0120205990127559
0.142846924034156	0.135871267609175	-0.0954616663465475	-0.000650894270503549	0.0494868775459592	0.00384159572346099	0.039679533096504	0.0341025575238726	0.0300173666371781	0.0266642366347101	0.00240786803504253	0.00259340126587648	0.0100424848367504
0.0306081640014636	0.0351358430846341	-0.0148139805492704	0.0157464115608064	0.0138834255691792	0.00495262414365904	0.0160089970868659	0.00692505881510961	0.011875889559433	0.00941802485641912	3.68467137875327e-05	0.00142626311814026	0.000603443977970797
0.381099697055201	0.274985964893667	-0.274894043088638	-0.0545595329820575	0.0936992753280357	-0.0497042710657083	0.0492212067649431	0.0194883776485782	0.0334554651543275	0.0219975021311637	0.0158821083222443	-0.0112635598772438	-0.00333510703625062
0.654067464190315	0.224761757284356	-0.511493559645585	-0.206531300778483	0.0102906523333208	-0.0426665011608628	0.0256427460996059	0.00181933058765038	0.0113433921901115	-0.0161879244137709	-0.0339469620298191	-0.0683247663547478	-0.0656892266944176
0.114012885227619	0.0429416624684454	-0.0675207238646863	0.0235772638256611	-0.00305902693053822	0.0170686470585756	0.0101082207982275	0.0100888051846318	0.00798748344018761	0.00700481006401869	-0.00580986369921345	-0.00431844356314549	-0.00876392224757506
0.0789732198760627	0.0545389426462446	-0.0493818509412451	0.00967802622200979	0.00123132040340949	-0.00890121363898146	0.00975181242290711	0.00413208603992421	0.00204243941471817	-0.00383494661778598	-0.000750648371469639	-0.011905349856661	-0.0109274305040873
0.065825308847192	0.0455365204085061	-0.038536632693784	0.0131059187056292	0.011400926671439	0.00402643335586263	0.0143288132076334	0.0164619989847003	0.0130808824278095	0.0077136800136508	0.00238731704044959	0.000665637006230693	-0.0063557667458953
0.215499820666976	0.0684367739842298	-0.145835695734727	-0.00422940651453454	-0.0125354931427624	0.0139093800943298	0.00618661922535307	0.00835492747982952	-0.000908885787808289	0.000686943475783658	-0.0191246580518659	-0.0105750752404327	-0.010173820849651
0.281595789352506	0.099933707996444	-0.178423764107254	0.0323255157538951	-0.0114402067756703	-0.00385853957920168	0.0122599741765553	0.0253103942756652	0.0218746491470383	-0.00764937317743597	-0.0251859375552839	-0.041599439519505	-0.0490987321701974
0.257331598741675	0.0920721939871282	-0.162738791101481	0.0309753842414919	-0.0142141323036122	-0.0275184753708773	0.0192635737128694	-0.0178608541888875	-0.0334615359593863	-0.0208663038372447	-0.0314746467369122	-0.0459526951676225	-0.0733785830218826
0.630877913908462	0.257851606877389	-0.48850267695962	-0.183976850229324	0.070488996857757	-0.125049100867327	0.0110400043537326	0.0231644704192867	-0.0476996290821501	-0.0272800520047849	-0.111514545323472	-0.106029618519029	-0.0930046885700803
0.147113134360502	0.0653513433545238	-0.10146904853016	-0.0103155613487008	0.0101288485285621	-0.00170289378989047	0.0124026577092488	0.00792598641283171	-0.00391074176534939	0.00421297736933579	0.00331374687786684	-0.0162115626372831	-0.0124678970461167
0.0489708303560793	0.0823457605271553	-0.0184643748054295	0.0385549443444224	0.00612454188207927	-0.0147122106866557	0.000913910143753534	0.00810075149142474	0.00966269242897134	-0.00429383440228821	-0.015391653618477	-0.0142284031106061	-0.0197785568536606
0.336153369730773	0.171875622595943	-0.239497758023693	-0.040193175837518	-0.00791907814080112	-0.0116712197555272	0.00217965383693658	0.0470409068877581	0.0119890008916854	-0.00979514894816413	-0.0371454423606952	-0.0220800177607614	-0.0109777559823016
0.0427486610904815	0.0127588538066509	-0.0256994978844688	0.00663320196987124	-0.00541320857957538	-0.00952806979675507	-0.00227534568016424	-0.00138239435823159	-0.00799877456331267	-0.00747063918816523	-0.011217894518338	-0.0103165045116853	-0.0112358998874001
0.218469658072043	0.0859419067722596	-0.132347946520678	0.0424120868495619	-0.0098851779772258	-0.0403787360602778	0.0179324009924026	-0.0167125101063501	-0.0262337221318739	-0.0251319570187518	-0.0310701267625701	-0.0425906267490964	-0.061839998327781
0.415542599317097	0.322030400407499	-0.296015473756803	-0.0463749684472926	0.0566822123813542	-0.0783261493494809	0.0489203066630791	0.0264948622195477	0.0143087238883054	-0.0108219684840633	-0.0403789206166013	-0.0377747798162458	-0.0743209721257598
0.71550998440404	0.271563841046265	-0.568797948370277	-0.253559059852848	0.0903820862185397	-0.108738275545882	0.047766130605548	0.0455937583674831	0.050874489183547	-0.00917809466367092	0.00152149992333561	-0.0208302188260164	-0.0368444444000026
0.191631626857835	0.0931259739836416	-0.13090264043432	-0.00933772164834926	0.00976024519232679	0.00849926790394778	0.0392565337538703	-0.00206447972247853	0.0262816267638232	0.0091297565481373	0.00621448763828827	0.00533366993044515	-0.00967481207106635
0.157711047721154	0.0805373024533117	-0.105603933339586	-0.00312998821231955	0.0152412953771723	0.0109170086695005	0.0131163692338575	0.0134861231739271	-0.00714384456313188	0.0130791520233364	-0.0095309819048483	-0.00558660488835194	0.000221003948170734
0.143645037819715	0.0883961355062543	-0.0892560885171835	0.0165771715528697	0.0212423727393554	-0.0104892101001817	0.01638815286418	0.00593059424695461	-0.0022996239017912	0.00537658131958688	-0.0225598732637698	-0.0173527957635727	-0.0222202327482271
0.129217855958613	0.0975258852571401	-0.0794217409062702	0.0172469472349565	-0.00113180908952662	-0.00156948727802383	0.0163354735771235	-0.00268917673773081	-0.00216238790488649	-0.00135064818377523	-0.00496967728097891	-0.0160638420074112	-0.00939394999672324
0.0684993095586293	0.070759336152792	-0.0400721282861243	0.0133131068111595	0.0137461034850765	0.015145107281311	0.0344430684912276	0.0273951222595762	0.00603324465215288	0.0144456053831938	0.0109978507673843	-0.00149090813941803	0.00379846967932439
0.603652557658223	0.319092152530088	-0.465241509532942	-0.170583298385756	-0.0192620228692193	-0.032598249147147	0.0125920311687251	-0.0134982325518905	-0.00562302372726842	-0.0259301360081832	-0.0666394400999145	-0.0500835168767496	-0.0617327787838775
0.600258620605873	0.277646788359734	-0.460658179750719	-0.162604444014531	0.0580596292893047	-0.109724879509491	-0.0137855898358222	0.000489356563551646	-0.0869780752716183	-0.0258326251100932	-0.0651600859702138	-0.0802027948425034	-0.0936681456300681
0.00389309369501706	0.00273799999222744	-4.49731130522462e-05	0.00526546569965971	-0.0020634098786724	-0.00184338515834588	-0.00102536794363137	-0.00124752469374938	-0.00143102720463639	-0.00195339751850914	-0.00217646441438427	-0.00246449940001244	-0.00227176199278095
0.339452570999438	0.200694334895995	-0.227642628908084	0.00446463847215312	-0.0112935999488666	-0.0811224425140558	0.0199529404873854	-0.0285206153395478	-0.0173147635830031	-0.0462080212314612	-0.0658568537607273	-0.0512861043751613	-0.0632018097390187
0.105266947484637	0.125362310555471	-0.06510734240798	0.0127050649250129	-0.00414694271051209	0.00565079294798665	0.0220921362133072	0.0228944595241596	0.0218880877865285	0.000751925118737271	0.0113505854486406	0.004130842046302	-0.0107459538475202
0.25220832852486	0.221232095614133	-0.169023593719342	0.000701857177272336	-0.0153881704198902	-0.0412830581657407	0.0252432049007692	0.0280397943550468	0.00906012176768739	-0.0283356142928154	-0.0124658982320764	-0.0257590886476253	-0.0413472715699107
0.497949698392762	0.251823102000877	-0.37600123023264	-0.119095550191322	0.00216872837759047	-0.0297748385339913	0.0241296080518543	0.00396947513911777	0.0320861068697809	-0.0138030550782004	0.00145328199042899	-0.0614036072545474	-0.0656509543735928
0.427570539427349	0.185518874784077	-0.309418301383858	-0.0623657094497919	-0.00219365838712116	-0.106813725567869	-0.0260722717948962	-0.0241483535749595	-0.0386578910192682	-0.0545036919774953	-0.0760862986191799	-0.0739439605988484	-0.0850317902695156
0.178535110463586	0.144155859461138	-0.113889343681176	0.0144313664645412	0.0198790634068986	-0.0588278217532688	-0.00569683976931115	-0.00212291787965868	-0.00624709268679419	-0.0194743791731851	-0.0105242259978855	-0.00707438120654952	-0.0141056981962738
0.0200438300037315	0.00672335045730945	-0.0033994115620916	0.0249390177869079	-0.00109564198837389	-0.00497177331637635	0.00344602594208239	-0.00169088383150405	-0.000447336399486391	-0.00303370765237512	-0.00315963748160299	-0.00498360905752551	-0.00583241892363682
0.0297361732710403	0.03728012810845	-0.0130972216866886	0.0191938424199853	0.00244953404880929	0.0106949318032271	0.0154248763438672	0.0165153077835421	0.0140615453224637	0.0065722329260182	0.00613731942982926	0.00730149494304607	0.00975921511228763
0.106233198400574	0.0999104551644156	-0.064745599361697	0.016631243919162	9.62971806968971e-05	-0.0178383802023849	0.00755036489845561	-0.00400825185523111	-0.0105714198214056	-0.00887104151084402	-0.0147615130861594	-0.00170128198052429	-0.0119716262080346
0.419489670940752	0.267213046961734	-0.306311316360441	-0.0703181936609856	-0.0042438320972864	-0.0208479451715277	0.000262591202957518	0.0227339024847498	-0.00921150674850191	-0.0125458886344071	-0.00189035279455274	-0.0234931015090159	-0.0497792801306705
0.595502013077529	0.327186147958142	-0.45554869044977	-0.156724505015261	0.03795198400713	-0.0927067558923983	0.0650920199885404	-0.0164021034478775	0.018155253300939	-0.0273773859426342	-0.036289135660625	-0.00433547635174236	-0.0428558601003854
0.00104077123868229	0.000747637793058707	0.00031609862080655	0.00175122262056235	0.000222381200688779	6.13554868815257e-05	0.000421805252180017	0.000328350012147182	4.49194092832529e-05	0.000141868343785152	-0.000152298153796235	-9.02325643825822e-05	-0.000362650585632838
0.645562652121714	0.299615393057506	-0.501397195395017	-0.192418349579016	0.133458005308034	-0.142213695675165	0.0520557169359641	0.00783393290919376	0.000756829947315518	-0.00437784518356521	-0.0346886104459159	-0.0630682007551857	-0.0689254397450476
0.579087440415799	0.253405094117518	-0.440379490164892	-0.144494060401296	0.0213047879066887	-0.0958282176720281	0.0116783121809441	-0.0426312213982936	-0.0246561108466165	-0.0372617148826697	-0.0689205031586108	-0.0851572114291506	-0.08316639026725
0.435319518558134	0.154377104838437	-0.319733562897772	-0.0780872975806573	0.00544904571964455	-0.0072317570917062	0.0343198308385159	0.00566390857167376	-0.000421972461362219	-0.000891355686030826	-0.0189510921639118	-0.031626466410006	-0.0454664600950638
0.0608792473173402	0.0152836653779861	-0.0368964404965613	0.00669671654455321	-0.00968763782371464	-0.0171116396546546	0.00834010897677551	0.00561235293114936	0.00545231407412061	-0.0133996387391846	-0.0144670087723324	-0.00901486575640483	-0.00803766602837403
0.0191831271566285	0.0110011889482941	0.00111277302228335	0.033060324777997	0.0025641723310313	0.00250248264836727	0.0120423504508308	0.00773284691322484	0.0015830723432494	0.00253332748969928	-0.00134225679049569	-0.00333698041936971	-0.00440252468855362
0.339418178155568	0.151904743134646	-0.236722937701588	-0.0249464887752452	-0.0466821870961722	-0.0534113242785188	-0.000821573886564786	-0.0261330353898281	-0.0194878073631034	-0.0500467556873455	-0.0270128724568014	-0.0471087920220443	-0.0819567518133465
0.214443782855226	0.109058625593734	-0.127617239613307	0.0479659241482244	-0.0419259785085459	-0.0423547721600193	0.0205307660237565	-0.026130748596176	-0.0328506259857401	-0.0421403753342826	-0.0450595823095544	-0.0586062285145096	-0.0756396073527043
0.242902515348568	0.091858207554969	-0.165407288154053	-0.00758135392112602	0.00693391907823432	-0.00262453560342593	0.0481242521180694	0.0351422721565924	0.00222103761162515	0.00215469173740418	0.0161328802813109	-0.0109713717717006	0.00389669033670634
0.151414612848623	0.085457484990645	-0.0940603844757487	0.0193660783875944	-0.00626879155472168	-0.0349475821843847	7.97212159108773e-05	0.00227790925821439	-0.0190774134500348	-0.0206081868695532	-0.0251226825981274	-0.0323071256873903	-0.0336927467511605
0.03170697877625	0.0124741483037208	-0.0154218646524676	0.0149588301554173	-0.00074481443428754	0.00511528989267214	0.0123211441673454	0.00749215990183895	0.00637999089191862	0.0021852377291923	-0.000848018044222493	-0.000340299760091124	-0.00479053159309192
0.131151844408539	0.139367193364822	-0.0818043108207757	0.0162036178588462	0.0369597470083166	-0.000764021333864884	0.0204137828139918	0.0177709492921203	0.00661767258251184	0.0180978628372259	-0.00398993340208276	-0.0160182393236754	-0.0181126699180105
0.236003832895596	0.0787010328904705	-0.147325046454361	0.0308883888601331	-0.0116995092003089	-0.00288611603683295	0.00613018948640467	0.0105875852024686	0.00406060759845911	-0.00729281261857095	-0.0289397099126152	-0.0134259341365571	-0.0100448928858679
0.0418027606833616	0.0401379667311485	-0.0217255744800919	0.0166210576271198	0.0122464355532464	0.00627561813256413	0.0165322392947559	0.0134455002280633	0.00934868860103845	0.00926102684290529	0.00407865534878012	0.00659503660013175	0.000991809553468649
0.0616515184223055	0.0590368657850516	-0.0368957284304268	0.0104024265688615	0.00693744562458539	-0.00393869651069547	0.00441365811591595	0.0101784726891923	0.00916592780822125	0.00149937455694495	-0.00232979936260073	-0.00384532846658387	-0.00379797606673923
0.107925488827144	0.07772678954183	-0.0700346742884849	0.00446240793677946	0.0155126784700659	0.00113599807132135	0.0240137434476508	0.0155230015437558	0.0163125160669969	0.00832433827069362	0.00293851138572862	0.00921907603063735	-0.0117600761242523
0.269559709843041	0.121920434512615	-0.186598595399793	-0.018421971668979	0.0168544636551715	-0.0129959498790982	0.0197612888048332	0.0234622789322841	0.0114237002020213	0.00192925688803663	-0.00370139853158008	-0.006283068033686	-0.016747743110252
0.339654562488541	0.24838214005755	-0.230170834374749	-0.00372973059488924	0.0291206091330007	-0.0586833760294938	0.00497265938206021	0.0398140796278045	0.0121403614558076	-0.0147813834482465	-0.0343459100667118	-0.0832131759816361	-0.0547073801971951
0.204139020635205	0.156525382423894	-0.141178812515	-0.0134100762244972	0.0482957564564497	0.0166053792357964	0.0391943121213547	0.0259858832700668	0.0101849227764937	0.032450567846123	0.0135754371058958	0.0235104294547803	-0.00300273705578361
0.135153888658727	0.025968995032171	-0.076569975548718	0.0370171690764733	-0.00080056240258139	-0.00524333295365545	0.00535131665939548	0.0192598119387382	-0.013665674603533	-0.00302194767811842	-0.0168582504283432	-0.00532810407403253	-0.0134014248008154
0.160266303526945	0.0811151941651943	-0.109129804919864	-0.0076909464092445	0.0102807291015927	-0.00265777038984746	0.0334861611560114	0.0236857909923057	0.0219417377609295	0.00381147935587262	0.00872944011948762	0.00868820601947373	0.0130874308738523
