# Supplementary material for: Measuring re-identification risk using a synthetic estimator to enable data sharing
Source: PLoS One. 2022 Jun 17;17(6):e0269097. doi: 10.1371/journal.pone.0269097 (PMC9205507; doi:10.1371/journal.pone.0269097)
Supplement: S3 File — (ZIP) [file pone.0269097.s003.zip › adults/adults.vineCopula.1.10.csv]

risk_act	entropy_est	ital_est	hypo_est	g_err	g_vine_err	ave1	ave2	ave3	ave4	ave5	ave6	ave7
0.573714319914883	0.269060669673723	-0.130040222293592	0.19069252165516	0.0175811548244869	-0.110244214855499	-0.00897438895750025	-0.0225522545810034	-0.0408305247427386	-0.0463315300155058	-0.06404346457494	-0.104652461006044	-0.112734710396496
0.110610866472027	0.0865963914419121	-0.0211646517388722	0.0513666499988047	0.0260441910014337	0.0127141269322654	0.0305130771555473	0.0204342222084809	0.0148621235441171	0.0193791589668495	0.00970650901031779	0.0155415542437098	-0.00275694037180728
0.451374068973278	0.379844524976285	-0.0966778980483366	0.170110394884535	0.0789923460182401	-0.147827821841321	0.0347032205661882	0.00966411854054477	-0.0396176534540715	-0.0344177379115403	-0.0432766997188914	-0.0599039167356544	-0.0561378185238305
0.0875291846718994	0.0288003857223723	-0.0154545372291129	0.0404021896793377	-0.0055428319870182	-0.00777104150780934	0.00674019985003417	0.000892556518465384	-0.00283114576476216	-0.00665693674741377	-0.00766065835028264	-0.00867346824167299	-0.0155522096482544
0.233507778861048	0.0751273925508301	-0.0428090807016549	0.120097167434861	-0.0123991114166933	-0.0273196100447561	0.0141430849143989	0.000373064405138651	-0.0154886340872481	-0.0198593607307247	-0.0352912396420378	-0.0376563353978369	-0.0377304859181668
0.247873509759529	0.0845413685558607	-0.0455223754234886	0.117904146225628	-0.0211544500534777	-0.0475037545356144	0.00372627438823714	-0.0162785702563315	-0.0328304275230526	-0.034329102294546	-0.056904694459519	-0.0447123191405583	-0.0473516416004197
0.346606954472953	0.279563509313856	-0.0709317798688515	0.145538432896807	0.011272156116587	-0.0799566818463651	0.034415383442416	0.0122206497471227	0.0047467323406446	-0.034342262864889	-0.0133801599122592	-0.00685583279686774	-0.0321627860542749
0.321363192306149	0.0774101344291879	-0.0691814173715611	0.119776731463895	-0.0110116384510339	-0.0400177436087569	0.0202578129937274	-0.000641002921933975	0.00633944068716424	-0.0255146910298954	-0.011363494037233	-0.0457480244897456	-0.0406422548940881
0.628129354828036	0.333131698151946	-0.152731203724835	0.166064567502841	0.109971018543331	-0.134023086509433	0.0289645590155274	-0.00767181422413898	-0.00337918757807221	-0.0120260339830512	-0.0210423979659323	-0.084299064015783	-0.049881096325616
0.44011055313575	0.130401882737801	-0.100350184825298	0.142632800008727	-0.0160105235510976	-0.0873560615175888	0.00689551735912947	-0.0308423095617456	-0.0296373939765375	-0.0516832925343432	-0.0381248735663861	-0.0602724388831342	-0.0690059887777158
0.500009501546293	0.375564063778854	-0.10682891078866	0.196438111343229	0.0528690182229959	-0.124903699689619	0.0352046488710067	0.0110652124833144	-0.0279891034137906	-0.0360173407333113	-0.0349463893103986	-0.0739524668619821	-0.129828276429305
0.48572418048401	0.251118842860216	-0.115622633324523	0.141889278933066	0.0193434598949579	-0.0752907622828413	0.0265149361326913	0.0131119451399351	0.00591376587381037	-0.0279736511939417	-0.0185535907486383	-0.0436384443584055	-0.059085300284399
0.111160071927012	0.0445850513700543	-0.0139848147182491	0.0795432630643498	-0.0317935981314042	-0.0327778749090512	-0.00408305554899022	-0.0210263805828113	-0.023758378184755	-0.0322857365202277	-0.0366855378647997	-0.0348003120990386	-0.0429486916127141
0.257312006003701	0.0935082076227048	-0.0471192013027964	0.126071699656948	-0.0147371375291784	-0.0309499977986375	-0.000753377628106344	0.0271233670791149	0.0122568847822933	-0.0228435676639079	-0.0430331563198725	-0.0352037258913085	-0.0170471299623375
0.255361166027474	0.148587512546056	-0.0540552658070152	0.0985412083044397	0.024470715767073	-0.0413820431737756	-0.00572912326895414	0.00340270548418403	0.00493370893275014	-0.00845566370335132	-0.00676037607831309	-0.0246618594514116	-0.0177709670314503
0.148334183481624	0.185193592811525	-0.02202417607403	0.0924145678905893	0.0174747223503116	-0.0608077079627023	-0.000846166806602933	-0.0296663882702093	-0.0433428771649794	-0.0216664928061953	-0.0455294429985082	-0.0378373326549515	-0.0513536637303288
0.391322228259025	0.122349489488443	-0.0853981177864747	0.143787818489942	0.0313072816554721	-0.0541389310649039	-0.00364778883987565	0.00241582156874381	-0.0307078043542198	-0.0114158247047159	-0.0426351274221615	-0.0507573865657278	-0.0394956260618465
0.161247765551086	0.0787746871871479	-0.034147565439154	0.0610384593511533	0.00735448491889368	-0.00866040142787589	0.00547336550466837	0.0136830444862445	-0.00276997383956207	-0.000652958254491104	-0.00441168107058793	-0.013461371783948	-0.0154997193028333
0.137443215208888	0.0296306861508671	-0.0231788259444856	0.0658449114471281	-0.00933236313085911	-0.000814736592971099	0.0168899559703684	0.00666324689878087	0.000127165895754039	-0.00507354986191511	-0.00846289466503466	-0.015678358220453	-0.0213151031953506
0.64458250945045	0.240602173158714	-0.157308455687988	0.16854248280652	-0.0119022282691933	-0.0918482938567714	-0.00993636424908817	-0.0232315772097174	-0.0322872823100329	-0.0518752610629823	-0.0578668617531483	-0.0819259181141083	-0.0886170583679304
0.160793834499068	0.0707474064625003	-0.0184077224822405	0.128506449305808	-0.00740197233806564	-0.0274341496276609	0.0138761341730685	-0.00378884287155984	-0.00336616373635162	-0.0174180609828633	-0.0358559982168201	-0.0366619628792679	-0.0376848894138765
0.173026204995229	0.11486268913067	-0.0321680802364744	0.0820687729105251	0.0165249581482302	-0.0340594382571841	0.006669340509561	-0.012439124476261	-0.0168608989472202	-0.00876724005447696	-0.0398183980861976	-0.039542985645323	-0.0374344337645685
0.0547057773593507	0.0204476579474892	-0.00779890543211658	0.0349031515880665	0.0132750249654095	0.0180628386476429	0.0220041458683573	0.0221495927959538	0.0148403690673848	0.0156689318065262	0.0108420644955269	0.00611443626303117	0.00645708278953534
0.0249716272838614	0.0216557382498159	-0.00326233144146104	0.0163525248432978	0.00479345072333548	0.00445965055022493	0.0106770831640892	0.00874442458506046	0.00779468530284549	0.00462655063678021	0.00363428778553386	0.00412401042666421	0.0001767137725525
0.544551221718478	0.341879897406062	-0.121862725906247	0.189818622565835	0.0295255470342227	-0.0878460841408674	-0.0420231105900487	-0.0319022598754988	-0.000737056926675472	-0.0291602685533223	-0.0821631824242065	-0.0773933073340947	-0.106124416639547
0.20784718440503	0.0773067041164467	-0.0364015034783138	0.108786552011597	-0.0123149244963421	-0.0139413158061671	-0.00131752885748737	0.00487699716103854	-0.0158250022514078	-0.0131281201512546	-0.0312635565151028	-0.0245082379733118	-0.0323214173233133
0.186584032066754	0.129364251383225	-0.0378056718581476	0.0756828336729874	0.0270288885992523	-0.0243657823280407	0.0245918717466394	0.0204064950588456	0.0174369252792208	0.00133155313560585	0.00557780439751918	0.00175761692086734	-0.00983035310572256
0.0967754451888228	0.0989402862383219	-0.0170041251613745	0.0512617771768157	-0.000853289739833049	-0.0101863881448577	0.024789879197358	0.0170474601071754	0.0092910541616695	-0.00551983894234537	0.0023887188283187	0.000590223361676773	-0.00396780313753065
0.423083442767915	0.137848398812492	-0.0915645107971127	0.160665660237449	-0.0061175183500069	-0.0583078467622293	0.00482426388697493	-0.0480890460635586	-0.0300836560230657	-0.0322126825561181	-0.0535151792343095	-0.0718380666191882	-0.049702427330029
0.415647262992538	0.209748149726728	-0.0858402493950585	0.168082850412901	0.0100043512492936	-0.116551356830596	-0.0442238610298197	-0.0489070783216814	-0.0404218030784216	-0.0532735027906514	-0.0561599388659432	-0.0674643109138742	-0.0819926785384377
0.534383710905717	0.202224774678637	-0.124568415588287	0.168057464486472	-0.0202500912018231	-0.136186486854761	-0.0454691309036922	-0.0594352157579244	-0.0597744501984195	-0.0782182890282919	-0.0793129849913882	-0.0998234555437101	-0.131072397018775
0.647757047388531	0.302618562918648	-0.159230791222583	0.16368051199156	0.0665732333666473	-0.120730133880984	0.020335180459451	-0.0104694335265987	0.026060496805465	-0.0270784502571685	-0.0976730588711123	-0.0573279677706097	-0.0982724601698055
0.592236308589175	0.351614678759947	-0.137403510644426	0.185007744896736	0.0437260827669216	-0.132169031186709	0.038345880107675	-0.0842373134399451	-0.0515088456982494	-0.0442214742098935	-0.0602468725858996	-0.069974770159138	-0.043445753390672
0.0176128844610114	0.0208864089370967	-0.0020752902056897	0.0118517595918752	0.00634011017848992	0.00521421751409817	0.0112724305650133	0.00835219156361352	0.0046027513154752	0.00577716384629405	0.00439150435962149	0.000638509063301807	0.00015660850415292
0.353602092827825	0.26734469157143	-0.0740916860622517	0.143518796212596	0.0748435286769421	-0.0527541289482427	0.0298754867433768	0.00694979944356527	0.0306508737068639	0.0110446998643497	0.0166192481071975	-0.0341626546964399	-0.0568366299783138
0.587434607397909	0.361106204474896	-0.136413988068943	0.179110054006162	0.0900198122739153	-0.111139027621537	0.0367517217936966	0.0606550304003731	0.000315729535408815	-0.0105596076738108	-0.025207620987751	-0.0264449794710284	-0.0761659478693369
0.111522562545472	0.0500987839826812	-0.0131458496620645	0.0825401115146725	-0.0134667482645346	-0.0278260322115481	0.0168211322167638	-0.00701827476014322	-0.00603431629447845	-0.0206463902380414	-0.0183918504936655	-0.0307589383925236	-0.0395615208529513
0.557805805794975	0.302124496798366	-0.131784937902486	0.163682786421962	0.0323254398339473	-0.0915515650658475	0.0163739679189756	-0.000514591414534693	-0.0763916604727309	-0.0296130626159501	-0.0738163832019001	-0.100454101785346	-0.0550106150866158
0.344252136681167	0.268561329862069	-0.0711142693073477	0.135562264007188	0.0722674679920082	-0.0316587788843645	0.0490341796972944	0.00607865317240908	-0.00472717771306208	0.0203043445538219	-0.0227127521465148	-0.0104785897665899	-0.0446776396117936
0.63615623446906	0.334234980770133	-0.151877530791499	0.176650169364485	0.0151073934110452	-0.136927328623922	0.0190741464726102	0.0314581341824119	0.0211156581732986	-0.0609099676064383	-0.0448841458207055	-0.0363830338371092	-0.0697635610885982
0.678076995943686	0.255098712214714	-0.169621662758416	0.163306266735219	0.0708434567893148	-0.15487313046316	-0.0210948809629515	-0.0325949925918098	-0.0566043500799246	-0.0420148368369226	-0.0684102242752698	-0.0697681212831509	-0.126926277476965
0.347110131755808	0.221911645519175	-0.0683870843651722	0.160901548499569	-0.0285251525636764	-0.0744872236753593	0.00981490367211069	-0.0141738232735854	-0.0253476288651381	-0.0515061881195179	-0.0407471178162514	-0.0759052064859345	-0.0804958478547947
0.358019888325387	0.093400126141274	-0.076647662944889	0.134931038409749	-0.032888663013323	-0.045409150407393	0.00181269757697472	-0.00206549983182214	-0.0124364958033815	-0.039148906710358	-0.0273255442799108	-0.0409989142761984	-0.0647722981205457
0.312469573088533	0.147101793626466	-0.0619500208464027	0.139598193098862	0.00907732423576429	-0.0538393774185631	0.0244790712942056	0.0181328400340326	0.0266480098588592	-0.0223810265913994	-0.0196791194197827	-0.0232057621345975	-0.0176055905843978
0.244854790111332	0.174190146145525	-0.0525979261329595	0.0895802914235205	0.0124734714691123	-0.0556416564559363	0.00912716975083208	0.00476897550590935	-0.00557735178708349	-0.0215840924934119	-0.0193536783400564	-0.020184038376664	-0.0404971761555122
0.0966130904905624	0.0952450543882477	-0.0177752588271112	0.0469816109217264	0.0155466566743561	7.59541777115846e-05	0.0203459715710721	0.0245605881107646	0.0189445361759534	0.00781130542603387	0.00874586198304157	-8.67761871634759e-05	0.0133425638173909
0.209011980596889	0.215209251330559	-0.0407885192233165	0.0956850043921451	0.00801993009788746	-0.0705935874935071	0.0305689019756439	-0.0215758803033353	0.0094726153070977	-0.0312868286978098	-0.0206335091594074	-0.0245345329001716	-0.0187177115564786
0.480867331921526	0.365546123725361	-0.10025652099478	0.200731618872647	-0.00495319439729192	-0.04006400718655	-0.00755457561011463	-0.0131661675466569	0.0134100729211811	-0.022508600791921	-0.0623825218935658	-0.112942343468998	-0.101431508043531
0.156626729347402	0.119070073826575	-0.0279538170088863	0.0789023443314705	0.0191199226704356	-0.0109971310410653	0.010085572074557	-0.00875480652001073	0.00279705916101064	0.00406139581468512	-0.00529803235676293	-0.0046629945778642	-0.00220608842096667
0.156381968159744	0.117625943103775	-0.0188283537329088	0.117447510686599	-0.0192776729847428	-0.010713840822409	0.0306187018209872	-0.00325837887095859	0.00173188087282755	-0.0149957569035759	-0.0267653505778088	-0.0305347203986892	-0.0266959193689567
0.237712049983862	0.178116617900169	-0.0489464870501718	0.0954652482448924	0.004199445455846	-0.0315217869044645	0.0237078135008445	0.00511853270013821	0.0240684463529255	-0.0136611707243093	0.0119362108382463	-0.016768201894726	-0.0289883119012332
0.363831500644168	0.183761444728698	-0.0735488257938784	0.158528578231419	-0.02332572795736	-0.0962586988103298	-0.0145565703366744	-0.00977241263500656	-0.0596927228703824	-0.0597922133838449	-0.0614417731710822	-0.0682380070358815	-0.0801244529843243
0.170568322993171	0.0739037802637629	-0.0223772627990491	0.12672309497156	-0.0431588018446703	-0.0173972745930313	0.000405556583763012	0.00463021591231813	-0.0241467942731209	-0.0302780382188508	-0.0456788913447951	-0.047041582980991	-0.0526723808252848
0.328800310069566	0.291741802773082	-0.0716928195871198	0.118596425328984	0.0467367991803903	-0.0831228654496975	0.0248124671754366	0.00792800083424616	-0.0331749617998601	-0.0181930331346536	-0.0181077175877906	-0.0382706603076723	-0.034356738398283
0.467882055270858	0.183597521981244	-0.101654245557222	0.176085418650263	-0.0637968201591486	-0.114140162971243	-0.0503937487215335	-0.0125943105064474	-0.0223739941976532	-0.0889684915651958	-0.0440948743530534	-0.0977294895677455	-0.10020344432671
0.256679897223797	0.261304887457904	-0.0508908704863874	0.113363249514074	-0.0067809198082853	-0.0644829392422096	0.00958884559365958	-0.00465682771621428	-0.0361338820888923	-0.0356319295252474	-0.0245080052387176	-0.0190612796797802	-0.0374462892304945
0.547044265828036	0.237464232626604	-0.125805054874093	0.175819876331237	-0.00572271612287822	-0.0829299138187392	-0.0130064353589256	-0.00785184099374125	-0.0157584198153735	-0.0443263149708086	-0.0393099281196337	-0.0867088621196316	-0.107040314426629
0.0506660203078542	0.0297482907603803	-0.00806630321158577	0.0304083857293348	0.0101827012244707	-0.0205018952437117	0.0114085280095799	0.00726046557648577	0.0014652365801239	-0.00515959700962051	0.00313585500423195	-0.0029253237950328	-0.00519335039587665
0.455743975805117	0.322782127133035	-0.090100611171039	0.209240615942682	0.015675861716976	-0.0715115253880613	0.0117018060910996	0.0397689362181096	0.00283357023998043	-0.0279178318355426	-0.0494861048266461	-0.0374852343304855	-0.0493466630870139
0.124191885361905	0.0560117683176856	-0.0256158778363027	0.0495835168840881	-0.0130807314075226	-0.00307166286895112	0.0101761822740121	0.00719716002021557	-0.00174450243494763	-0.00807619713823687	-0.00522570494802381	-0.0124460961495868	-0.0161525614999008
0.247401189874817	0.193937310186487	-0.0498054438594499	0.109351180870215	0.00941320527427786	-0.0492353871229222	0.014907046147931	-0.00654528056258558	-0.000905021434729758	-0.0199110909243222	-0.00247737909497794	-0.0339052083334693	-0.0228115142604016
0.397186225512702	0.392712828946778	-0.0806047475502689	0.175881542331439	0.143143956082414	-0.0952242592458432	0.0647758849903139	0.0197543989882324	-0.00543635451767643	0.0239598484182855	-0.0432206415650172	-0.0669449195722283	-0.028410533645157
0.176030506320922	0.126628175896024	-0.0355685274839609	0.0694619005545216	0.0197232675614214	-0.00154477002714537	0.0302439470973167	0.0228224904172613	0.0193456657484921	0.00908924876713801	0.00857463942073111	-0.0061650919427671	-0.0117906688650584
0.220805973153608	0.130046114726692	-0.0379382899338349	0.121296043967583	0.0293467076302767	-0.00546047811417144	0.0238574338131631	0.030620151067596	0.0138945738369699	0.0119431147580526	0.000171786141408198	-0.0191878708522082	-0.0165424911026084
0.518105630470184	0.341929105945896	-0.109132897214227	0.218045123791386	0.0121871538222408	-0.186574985727837	-0.0329809139986722	0.0062123547524372	-0.0212389857668066	-0.0871939159527981	-0.0469984176574552	-0.04380046095444	-0.0993265744380937
0.424519447062099	0.341619065286811	-0.0871515046227732	0.18480453733356	-0.0139834542943846	-0.0911309307583211	0.00981493334483174	0.0104319003809155	-0.0200782979441704	-0.0525571925263528	-0.0467237237840114	-0.0311786547668993	-0.060511070066778
0.0680097740156432	0.0536888056128488	-0.0101263928866855	0.0381955486757831	0.00679882926064672	-0.00495656731983818	0.00484449393402499	-0.00133167675657769	-0.00776115910398271	0.000921130970404263	-0.00842264911027864	-0.00932558449814802	-0.0130843738427448
0.418958109379242	0.177997165186701	-0.0916890758070954	0.151733425861758	-0.0246397373748786	-0.0540439700413711	-0.0253267370426706	-0.0240370869627934	-0.0496254659839977	-0.0393418537081248	-0.0553654057331713	-0.0800775547293809	-0.0645413714757256
0.0528442347622088	0.0889644040236914	-0.0044778910139657	0.0430214930947577	-0.0125675464685002	-0.0234960182625399	-0.012831887204525	-0.0124722641028803	-0.00123819977347116	-0.0180317823655201	-0.0046364780619469	-0.0111886179130584	-0.0227653361522454
0.147319624298272	0.0602602725000966	-0.0298800198035922	0.0580159381741497	0.0112751993461031	-0.0263508881085415	0.0177303024389201	0.0101583492730032	-8.68426740568695e-05	-0.00753784438121921	-0.00148044467569133	-0.0162187164187358	-0.0177651956353382
0.0279588656529527	0.0224776332976696	-0.00328828388817759	0.0190352172958652	0.00668596561164341	0.00529835154321731	0.0130231003835003	0.00947596828899232	0.00841370924368688	0.00599215857743036	0.00297303109621069	0.00312731804834318	0.00217438471630842
0.140773182796015	0.191902398325238	-0.024540836409838	0.0716202992857968	0.0285254790689864	-0.0392756495799178	0.0303521755617225	0.0088378752862063	0.0158297593995033	-0.00537508525546571	-0.0109302393787962	-0.00652550526593543	-0.0134212441055436
0.519816063098788	0.272331940073697	-0.123227579762063	0.145797109080837	0.0256453437126456	-0.0951987713572694	0.0475632070682943	-0.00069712989021764	-0.00440824210789226	-0.0347767138223119	-0.000926570767262769	-0.0359754853238624	-0.0155924616792354
0.174816860378668	0.0718583879841298	-0.0363177401756359	0.0703035282566451	0.0149617517659983	0.0175364138298663	0.0144911211102594	0.0209119926682605	0.0155228228912463	0.0162490827979323	0.005876270789718	0.00175944327076796	-0.00684375916287219
0.508258095551152	0.16578026422302	-0.114834871590197	0.175804725488534	-0.0853206142978913	-0.095786834581164	0.0287844524036518	0.00162299376274611	-0.0247785838764834	-0.0905537244395277	-0.0688198289133656	-0.0663930029260924	-0.0798799670089832
0.0294927547869666	0.00632292200594789	-0.00386291165950549	0.0225628911625445	-0.00094511872865698	-0.00248705209930838	0.00387729689112219	0.00120044590537412	0.000735452004048683	-0.00171608541398268	-0.00234453186836734	-0.00452166322422379	-0.0046108275344691
0.0132164660650397	0.00623479791761899	-0.000339223017677252	0.0120358432473848	-0.00350794046824118	-0.00297755207821864	0.000951006181752919	-0.00124623678710984	-0.00279190258964716	-0.00324274627322991	-0.00391345393582109	-0.00387111251589676	-0.00457368664575703
0.153427008466441	0.0361773218367382	-0.0272243704639838	0.0691847658999915	-0.00602176329745255	0.00906201131824827	0.0296928179979486	0.0197211637683941	0.0177378959218831	0.00152012401039786	0.00069298891056721	-0.000150427678614395	-0.00612185559522954
0.397242778453986	0.303394274732576	-0.0843101527349204	0.154493296447861	0.034048813638087	-0.0733443333502817	0.00763198641909885	0.0177344338726676	-0.00561523131900055	-0.0196477598560973	-0.0267575872326968	-0.0469471840178167	-0.0214529144744182
0.59335090274165	0.317279513018519	-0.143787985105409	0.162036986263854	0.0386470538645192	-0.140243052947553	0.00521762327960518	0.0167240804891075	0.00287766989491944	-0.0507979995415171	-0.0924848595708031	-0.0746968638311426	-0.075954110768007
0.521587565565473	0.179469147304358	-0.119856970207831	0.163352713581763	0.00021962346900728	-0.140680596760175	0.000581249539186035	-0.0294922728191965	-0.0528596199216702	-0.070230486645584	-0.067847852404925	-0.0825164941111509	-0.08296242566687
0.520379617884012	0.246377174454226	-0.117138644122576	0.179878852342799	0.0150870811836745	-0.115502473671742	-0.00326328335262371	-0.0322947496113246	-0.0121831321711321	-0.050207696244034	-0.0502856797568499	-0.0945424326019616	-0.0756497058632115
0.623892892908392	0.222428309732121	-0.153371441622113	0.157737136307617	-0.000375269704069314	-0.192955965906139	-0.036866311587906	-0.0258269828403157	-0.0386473205874487	-0.0966656178051042	-0.0550799168096922	-0.109118071714142	-0.110074212736211
0.528396026333452	0.19152147813544	-0.122924810507918	0.166626823301506	-0.00111861720166462	-0.0985168209522658	0.00488828740771763	-0.0234340372410924	-0.0694653833979202	-0.0498177190769652	-0.0721295571675669	-0.113759957935262	-0.0789697346333108
0.0888002151969167	0.070719781164252	-0.015533612750512	0.0453645120766905	0.0196060975164204	0.0178355439794532	0.0302924062100898	0.0193873269949622	0.0165011855219696	0.0187208207479368	0.0114479817416674	0.0111097013722316	0.00751238630480744
0.351327428740466	0.353817549073164	-0.0692868111991999	0.160711855428467	0.0276321506510198	-0.086978260892737	0.0378379609781129	-0.0053297807944318	-0.0139005884649512	-0.0296730551208586	-0.0566884333751291	-0.0391518643294561	-0.0876507409893507
0.368702305560191	0.170349464196582	-0.0770615879855462	0.151486834430976	-0.00232912814675856	-0.0677786615479803	0.0194486217762088	-0.0026231262023545	-0.0328681982529589	-0.0350538948473695	-0.0407785034149274	-0.032446152672476	-0.0404026404090164
0.0346023355841851	0.00432973880919085	-0.000516981858372234	0.0284383986397299	-0.000624733473543887	0.000788943913493483	0.0113436489222536	0.00590864581705526	0.00116682980302878	8.21052199748012e-05	-0.00460195187236655	-0.00560497804980511	-0.00731971240290313
0.281907499100968	0.166336376591973	-0.0602522151803315	0.104855300824582	0.0221566869358638	-0.0564608018048925	0.0136557397536408	-0.00654443539310223	-0.00317799658658147	-0.0171520574345144	-0.0276717390946675	-0.0397107312186284	-0.0364011376759525
0.592413900457109	0.231134110269047	-0.139653297741347	0.171519814457357	0.00339188225174347	-0.173479259132358	0.00865860905047044	-0.034809293132316	-0.0459305530985812	-0.0850436884403073	-0.0960797985656425	-0.0998087378439118	-0.10163354104704
0.165389259565712	0.120628462742646	-0.0290942432700823	0.0855188427276165	0.0287266698402321	-0.00809849084134737	0.0420967587427703	0.0183905257454726	-0.00432947313556245	0.0103140894994424	-0.011600097035375	-0.0270429963198149	-0.0167385655359566
0.144202638248864	0.0829876935017682	-0.0149284699058259	0.118759245160581	-0.0291999924555557	-0.037986821982923	0.00123794620411408	0.000808251918816782	-0.0327285137101256	-0.0335934072192393	-0.0385755313505909	-0.0318058256073982	-0.0517047780262596
0.00280121523296147	0.000208401689151923	2.66655556492891e-05	0.0015137634553445	-0.00014663789060402	-0.000130109031652329	0.00085902609468398	0.000505499827712785	0.000309994814440123	-0.000138373461128175	-0.000338422272381417	-0.000488097663574885	-0.000640416240934488
0.520512502578475	0.248011578574118	-0.117727531589834	0.181758740473833	0.0336383131978649	-0.128936780945169	-0.0175887630054657	-0.0295943465027807	-0.0437944809659711	-0.0476492338736521	-0.0614239287066716	-0.102406731473793	-0.0540059099210586
0.673773240491484	0.302625073590569	-0.16784364571039	0.161079530076139	0.0809931778200509	-0.122169211621383	0.0321501168382502	0.0074184309535773	0.00347590134013165	-0.0205880169006659	-0.0344263146575484	-0.036556857494082	-0.0519583081015791
0.492884954252082	0.207960501690246	-0.107477272275819	0.19062288752445	-0.0394957444830502	-0.0606586505593986	0.0418176488005134	-0.000796285937266716	-0.0427358989353774	-0.0500771975212244	-0.0261442115526511	-0.094078395318118	-0.0715659445619062
0.1228777194286	0.100702883535588	-0.0214845100314551	0.06261716251555	0.0228348904309088	-0.038248163278494	0.00949976661501811	-0.00387804479173456	-0.00863230285449271	-0.0077066364237926	-0.00606062424287571	-0.019220126782624	-0.0289541715181285
0.567411828369522	0.316303375092673	-0.127233740210993	0.197942287534581	0.0518640591757572	-0.142819556436659	0.0125299945322371	0.020157390459914	-0.00770492940515766	-0.0454777486304511	-0.0755350308019745	-0.0922460969600662	-0.0861368078016176
0.21459397026023	0.102780282937338	-0.0454660146897316	0.0810000609194176	0.00443131330490823	-0.0278434853408965	0.00273518300519693	0.0130331164585567	-0.0050435497405335	-0.0117060860179941	-0.0182403921929011	-0.0235808583748812	-0.0199627721650954
0.0859031665933953	0.0569866280559104	-0.0137176995516463	0.0468792464581525	0.000243547783814566	-0.00217428868289754	0.0197419468216858	0.0128797278462402	0.000313498957662861	-0.000965370449541494	-7.94411742924689e-05	-0.00276420172429272	-0.00589217818996569
0.21052724452604	0.0461091348671096	-0.0454409622565999	0.0739913289014216	0.000665221384853754	0.002803159365423	0.0218775546952475	0.000723540639036235	-0.00722209621965419	0.00173419037513839	-0.00508749732745764	-0.0181615896722843	-0.0154556556500015
0.0386214929892311	0.0321496868488481	-0.00557800050320958	0.0235714381435644	0.0120129785885608	-0.00135925283896797	0.0150733785333184	0.0068995820982059	0.00631913605222075	0.00532686287479642	0.000302702116345151	0.00222994621655307	-0.00218996491319971
0.179491588074419	0.100184713599078	-0.036863485323498	0.0678089045766042	0.0100311778300388	0.000914248751114205	0.0280217408343561	0.0133231337450186	0.00605301235964467	0.00547271329057653	0.00743705123640481	-0.013259077781783	-0.01403212349982
0.537162079009321	0.22081995590477	-0.120036720641244	0.187509607388504	-0.0223201199126805	-0.122591626997397	-0.0252783161751411	-0.0374068942751715	-0.0608660706820067	-0.0724558734550386	-0.090015957925476	-0.127653477795468	-0.0826623642238604
0.0918561706622903	0.070017333925875	-0.016353567448442	0.0434812073521385	0.0170685741860054	0.023941438320014	0.0393364049568725	0.024471675468205	0.0247847845593407	0.0205050062530097	0.0262665838101633	0.019283919939459	0.0072168231235098
0.221720395314682	0.292043646316592	-0.0413626926460041	0.104165647937821	0.0568565501419731	-0.0454672559189221	0.034950283329454	0.0321931355736694	0.0205316149409918	0.00569464711152548	0.0104501088954929	-0.00762777764936967	-0.026925397403974
0.215854764132985	0.0811554831266823	-0.0437791053275564	0.0880367388830099	0.000100224212916056	-0.00353514127142932	0.0268843202352764	0.0218112760321152	-0.00293901675145342	-0.00171745852925664	0.000348239853334542	-0.0158997577518962	-0.00787585838403848
0.500035227134578	0.218997571812583	-0.110201081868102	0.178176835669131	-0.0380936051954968	-0.109304561776042	-0.00454638796740375	-0.0552280296200173	-0.0448447770596746	-0.0736990834857691	-0.0965844302560865	-0.0953140852320536	-0.125085436803328
0.179611385088941	0.187003240126312	-0.0331850113856091	0.0884190253997127	0.0237372299337683	-0.0412877149939887	0.00603927720377923	-0.00586252720416242	-0.0143744612559515	-0.00877524253011019	-0.0219127288567227	-0.0229503208514484	-0.0252446157327857
0.0661465666637934	0.0446585238848597	-0.0102023531931602	0.0424018736340538	0.00183581227571623	0.00474107956403212	0.0172020348466838	0.0110041469293033	0.00639198955476454	0.00328844591987418	-0.00325328967417483	-0.00301963382866727	-0.00233748716379877
0.268268086536979	0.241578497706632	-0.0473825535434391	0.143263092824997	0.0437501450692651	-0.0423746131534941	0.0482316314052758	0.00291266889907499	-0.00526619605294137	0.0006877659578855	-0.0228983226867459	-0.0361529889924798	-0.0572150472765904
0.0526069355820811	0.0744990283352384	-0.00830976699810176	0.0287935350827729	0.0372194027658327	-0.00720112629174834	0.0186971175254518	0.0174669871772595	0.011380024616499	0.0150091382370422	0.00854413416385361	0.00595365482139728	-0.00119533356976518
0.487246234434794	0.250332304093672	-0.11566800370107	0.141739215012656	0.0654548101088336	-0.0820915291397446	-0.00507367361285316	0.0124473231494597	0.00790860289271	-0.00831835951545551	-0.0187026117003291	-0.0372405345284688	-0.0475305744926859
0.387055725155691	0.172901021401608	-0.081967924384341	0.155701432488534	-0.0149215811941416	-0.0767549556621875	0.00578034221677526	-0.0153143303126685	-0.0290481952889834	-0.0458382684281646	-0.0522131186973577	-0.0580381338743867	-0.0667248960801666
0.107699625841589	0.0880210029853379	-0.0197795134494119	0.0521221184381036	0.0208625306491807	0.0145583034921652	0.0250722427278767	0.0256237707175552	0.0223811366845176	0.017710417070673	0.00821235747997018	0.0102499554525766	-0.00443972976695782
0.475933422908293	0.237944187785103	-0.105840087229443	0.169132923188919	0.0517612538600219	-0.0876770627193391	0.0147862630147373	0.00803663872848087	-0.0311682472828339	-0.0179579044296586	-0.0282456097844961	-0.0801852996127512	-0.0339774399574392
0.163164456495225	0.12008856716689	-0.0205524033751789	0.117985543807774	-0.014673768621019	-0.0171299742358191	0.0149244716830227	0.00548520908643485	-0.0172589547850537	-0.015901871428419	-0.0244866673011316	-0.0414501656635844	-0.0379820819923422
0.516321789276413	0.314291515736071	-0.110269742260073	0.198547275476804	0.0308338523465386	-0.133143876216297	0.0123851390567615	-0.0334455990867202	-0.0470791494780345	-0.0511550119348793	-0.068288355999516	-0.0625169720994274	-0.0874974660668031
0.143629711117092	0.190171905511397	-0.0261452206490715	0.0703873844429062	0.0487852392227561	-0.0356311195797622	0.038902514577638	0.0126238773547802	-0.00612356232656616	0.00657705982149692	-0.0121682846998948	-0.0118254689758658	-0.00545724321375785
0.619428407985843	0.259727842956559	-0.150710990278522	0.16548369187131	-0.0408449712148489	-0.129818554243764	-0.00623358440085597	-0.0224406015736359	-0.00780508768662247	-0.0853317627293063	-0.045523612963335	-0.0904233091580273	-0.0712180034852831
0.124397545425223	0.140693232301214	-0.0220291073689566	0.0631102886169951	0.0372023322901458	-0.0313354663328628	0.0246573329604531	0.017480703081516	0.02611653139738	0.00293343297864153	-0.0159519250470153	0.0018742718782629	-0.00142931290545677
0.580067209045813	0.193620656060748	-0.139649225739378	0.160572439354347	-0.0198895304806056	-0.133393759993455	-0.0335670020098735	-0.0327554347432172	-0.0580556037336608	-0.0766416452370301	-0.0875088485488621	-0.0876112615007866	-0.0929946227393154
0.342259745444861	0.25757506772174	-0.0683470989167429	0.155020408624253	0.0324061279666689	-0.0454378965738856	0.0318353766976789	0.0232720463782869	0.0116367830883249	-0.00651588430360839	-0.00680921804815404	-0.0268098253031197	-0.0752655433806899
0.171100404725044	0.0520691416465984	-0.029591835864537	0.088110439774633	-0.0160093513050837	-0.0210734126724716	0.0246356672856879	0.0076887019022322	9.06200518211719e-05	-0.0185413819887777	-0.034402391443437	-0.0369011532599051	-0.0334688418222995
0.224357321125622	0.194755402448488	-0.041815486888615	0.107613890859246	0.0260740859663599	-0.0479631894084148	0.0218165541249999	0.00944978060440549	-0.0170686040452544	-0.0109445517210275	-0.0263222386511618	-0.0306619599828008	-0.026958016371867
0.478174207797832	0.190254774551002	-0.104644181126395	0.177677992421923	-0.0340619699444106	-0.0975012421971473	-0.0102825840121388	-0.0311546438108199	-0.0663869810660787	-0.065781606070779	-0.0523543205727833	-0.0853786198064144	-0.106266302744045
0.0560918432201147	0.0111570866108073	-0.00168291109390885	0.051113579143393	0.00213751661284286	-0.00214516673752009	0.0137816975536522	0.0130081100875815	0.00295150837399118	-3.82506233861934e-06	-0.0083616334670666	-0.0111912248809515	-0.0125765525892153
0.0570930025560664	0.0504722097068691	-0.00884882899882654	0.0324294230707042	0.0153690728088798	0.0107595152817402	0.0254158699539855	0.0225214642606283	0.0172924978983188	0.01306429404531	0.00899517378594637	0.00991427333939207	0.00938616967077412
0.56889986421467	0.193556066625544	-0.133651987616194	0.168772427363986	-0.0303486600354854	-0.144135030278314	0.0123800344607192	-0.0321249157639225	-0.0570702465200487	-0.0872418451568998	-0.0795706429132523	-0.0886154471856446	-0.0822900841223627
0.195040002767496	0.0957433669505522	-0.0401692486545988	0.0747248104761937	0.0177309396545204	-0.00859091424259442	0.024608887072103	0.0237703908433471	0.00611738475290086	0.00457001270596299	-0.00111034901570473	-0.0111618293028456	-0.01735321465694
0.640165495440703	0.331623271029841	-0.153181436082588	0.177512958850354	0.107016557399444	-0.121092636028913	0.0250019017936994	0.0193938150736738	-0.0441359188392272	-0.00703803931473446	-0.0244866384916427	-0.0323604392256596	-0.0529694427135927
0.560889232886342	0.299437743983727	-0.133127732226123	0.163994614410323	0.0186983664815212	-0.121198043545952	0.0162806790162162	-0.015372601968878	-0.064817065050561	-0.0512498385322153	-0.00750804261208537	-0.0770106804516198	-0.0882060998781597
0.606534032420349	0.196254330214935	-0.145072399867256	0.168505001900064	-0.0461172942222408	-0.136822144961116	-0.028952544708412	-0.0526257465582158	-0.053421541825773	-0.0914697195916784	-0.088751682803425	-0.0909623443734489	-0.114528856856402
0.660904253117031	0.299383494449314	-0.162345644301737	0.16498670996381	0.0193837197198374	-0.156990923931847	0.0121771561730687	0.0483123668404158	-0.0382348103289345	-0.068803602106005	-0.047689917269172	-0.0809318891266467	-0.10979783054567
0.404187398808001	0.122671650620696	-0.0886530668385601	0.153322016608948	0.010522782695645	-0.0467769673955865	0.0234096529224875	-0.00274993826878434	-0.00751096490655279	-0.0181270923499707	-0.0315624244087223	-0.0432167981314298	-0.0488208253719615
0.17407347737002	0.102731150425655	-0.0328822227997701	0.081909805248937	0.00642165855620463	-0.0374593002761587	-0.0116088035656673	-0.0025831197665917	-0.0118579054428307	-0.015518820859977	-0.0237185334352735	-0.0216857605573826	-0.0199372349743996
0.25719485005676	0.261760320840397	-0.0515458630608623	0.110666583989506	-0.00831690418788478	-0.0727021124216757	0.00124848206166561	-0.017468624634018	0.00872993004834055	-0.0405095083047802	-0.0293449004847481	-0.0464520842938776	-0.0552722829175329
0.219185686793903	0.129290317217169	-0.045680497290585	0.0823437375380268	0.0306836478789486	-0.0220384582840527	0.00337871089102779	-0.0114774556194587	-0.0118314432553579	0.00432259479744798	-0.0113696989263862	-0.0203314702188596	-0.0327825163453222
0.0869018256003812	0.0237449849523933	-0.0163374938155676	0.0366528401110582	0.0051211164691478	0.00413527981424691	0.0187655837429147	0.0124262084887025	0.00884092131191898	0.00462819814169736	0.0033595310344141	0.00331616976619899	-0.00413019902811287
0.0619078459757585	0.0385405426904173	-0.0109886891538162	0.030825856773662	0.0037220364738862	-0.000976659715462243	0.00773641727299201	0.00725883562305416	0.00552232334797675	0.00137268837921197	-0.00327323071157996	-0.00385014819791338	-0.00452213063300174
0.15888221540277	0.122403568905682	-0.0307030548522605	0.0688452620754406	0.0358845240568392	-0.00124934040854349	0.0197317643858395	0.0219621468344619	0.0104430956956062	0.0173175918241479	0.00394943176745255	0.0161588168242389	0.00625352703854223
0.0454254908568634	0.0275623178849407	-0.00645183111532738	0.0267689423350018	0.00586631611939484	-0.00507646174103769	0.0136445803950327	0.00309588286092485	-0.00470161173987749	0.000394927189178579	-0.00373970253319442	-0.00923634252169717	-0.00647680854531094
0.202777866979939	0.0826106003039701	-0.0377664881832949	0.0982114462507716	-0.0136533843801498	-0.0562647669278878	-0.0128630985580539	-0.0122981058742388	-0.0326454813662225	-0.0349590756540188	-0.0376836770102234	-0.0442003749035445	-0.0470161051846221
0.195790686438535	0.107993858355555	-0.0298652264807156	0.124312960001765	-0.0341881694669653	-0.0465944885689388	0.00983785486496952	-0.0167378587374278	-0.0236221718143372	-0.040391329017952	-0.0305235282939372	-0.0515225067929515	-0.0652756552960624
0.0977068034063357	0.0984758569357598	-0.0182738414313752	0.0469466684448114	0.0250506006241941	0.0124576881002433	0.011713487974156	0.0365287081473096	0.0133520307895483	0.0187541443622187	0.00277142740819976	0.00972882858165285	0.00248393289600687
0.186500559744641	0.129297670589725	-0.0374197920002	0.0748822642397343	0.0299807182979019	-0.0156462679652425	0.0311342260105045	0.0119762359601304	0.02492584806218	0.0071672251663297	-0.00371687280827748	-0.0167926632979657	0.000522498237395863
0.141927583106825	0.098645569264993	-0.0270956185086817	0.0654078060936992	0.0408769094972445	-0.00714707016778998	0.0251083270132005	0.0364241559898651	0.0115548641238213	0.0168649196647273	-0.00374638167384006	0.00243108093717595	-0.00837897099979623
0.197195666726023	0.0963611480143582	-0.0408714463990531	0.076655789009847	0.0150678504072846	-0.0224388133424588	0.0148258596930401	0.0126098196657256	0.00212495057776302	-0.00368548146758707	-0.000100274668635714	-0.0165766302546423	-0.0252220848583537
0.216607551599085	0.121759432228622	-0.0452710317043943	0.081538400800443	0.0130802975986214	-0.0231698481878188	0.00883030966508688	0.0152790938975253	-0.00376959415980851	-0.00504477529459871	-0.00919639600709696	-0.0120647684554524	-0.0172465844863702
0.0955333885092726	0.0600209373569137	-0.0165519626936582	0.0498552193368848	0.00625673613048	-0.00634596502395225	0.022337352791537	0.00684325561103333	0.00814272384529893	-4.46144467361187e-05	0.00588242553458582	-0.00270852808855551	-0.00412439345209684
0.134422007804403	0.104459891765255	-0.0262173047009756	0.0577183648170492	0.00303759209671373	-0.00206987876991732	0.00658962617445874	0.0127561031142137	0.0037819164747166	0.000483856663398202	0.0148664031673056	-0.00479750430656803	-0.00957986914988726
0.0720161106350031	0.0563405650862367	-0.0126899886200834	0.0340643507750223	0.00378729055750621	0.00594138901779183	0.0239547706691664	0.0123851244336959	0.01049269943386	0.00486433978764901	-0.00542735971066795	0.00153250156658759	0.00381275327510487
0.262988898731994	0.142421019916615	-0.0498137946924043	0.123822704395728	0.00106136924952238	-0.0561550843790951	0.00828709468247785	0.000577350694882461	-0.0198372456059562	-0.0275468575647864	-0.029524044272203	-0.050970637922055	-0.0524609048029691
0.0605336882572399	0.067118575323792	-0.00986787824799054	0.0323739044935039	0.0122169090693367	0.0105644671752859	0.0219083507398632	0.0207892010385659	0.0119847243751091	0.0113906881223113	0.00476608854035342	0.0135657859395659	0.00412798851083758
0.654859332832911	0.304595775489304	-0.162086469540013	0.162548358529771	0.0550339599517845	-0.144446202308167	0.00900274843781435	-0.0111280560858116	-0.0520424579334654	-0.0447061211781911	-0.0401423279176981	-0.0459712046885591	-0.10013686998366
0.583080942285961	0.362453484468605	-0.136118017982531	0.179785722395381	0.0763455980336833	-0.123987102598231	-0.00465498542119824	0.0200168835346518	-0.0391095970488823	-0.0238207522822736	-0.0444585477991413	-0.0503086288031824	-0.0346478541800253
0.111411279972382	0.0677766143841931	-0.0184277771703018	0.0579729268694819	0.00284830821128439	0.00104306044380514	0.0341744829070516	0.0135599119650846	0.0166258860055748	0.00194568432754476	0.00525051498329655	0.00877450244271401	0.000770223363399852
0.153197141574961	0.0664678763784085	-0.0304071415282996	0.0636255888302152	0.0104512563868346	-0.0138614754390046	0.0205268792074611	0.0143980081134239	0.00234824104582462	-0.00170510952608502	0.00199489755646753	-0.00819352136858742	-0.00804435331975251
0.0769672574110284	0.0561547949120178	-0.0127386149250236	0.041206714042961	-0.00103653848821597	-0.00253574731108584	0.0114494472003283	0.00885169294481718	0.00610045947037113	-0.00178614289965091	-0.00603906065447189	0.00495772370229167	0.000600366937077212
0.218179253766718	0.082976986576088	-0.0446969335815288	0.089811952021853	0.0055184528413581	-0.00103876251326279	0.0217204491545557	0.0156559045328669	0.0100329341931633	0.00223984516404765	-0.00492620869751428	-0.0108457035126087	-0.0052665266635708
0.103646522816891	0.112677095153259	-0.0200537459777558	0.0486913193981084	0.025429008887789	0.00315250276524516	0.0411977873460816	0.0320960155644648	0.0248857557269376	0.0142907558265171	0.0177869217715731	0.0151576229033576	0.0114860624428376
0.641442119284512	0.223022289933507	-0.157124659991188	0.167582805646366	-0.0106769790392462	-0.110552409967298	-0.0327050546974446	-0.0448833105630452	-0.07892281485499	-0.0606146945032718	-0.101051768982119	-0.110704909815551	-0.114915351495399
0.0451368257226576	0.0197200099377475	-0.00656936805739347	0.0261926083131811	-0.00404570296409574	-0.00459898823210426	0.00365843223654794	0.00128374412427029	-0.00397073075648892	-0.00432234559810001	-0.00669021451435707	-0.00402085801993053	-0.00913804749449215
0.570699805935705	0.253443048589843	-0.13396581840726	0.176063160950208	0.00293236890914317	-0.188491761021906	-0.0503225962201805	-0.0431793838193878	-0.0686648980855813	-0.0927796960563813	-0.0501585385568217	-0.114906348417506	-0.093558962499101
0.345479184355866	0.286072512927657	-0.0708636767440652	0.146730817665888	0.067284265141643	-0.062750030595516	0.0441979596653675	0.0371477802892853	0.000237108107511208	0.0022671172730635	-0.00728543408700955	-0.0301259474314319	-0.0273667468476314
0.713405250101034	0.271848948309554	-0.182446588746844	0.147046073938912	0.083632593341961	-0.156538899703115	0.0285058706223853	-0.0308181935440727	-0.0283892616707995	-0.0364531531805772	-0.0222465556186713	-0.0479636595452144	-0.0678386463978589
0.282695443265789	0.214934003908622	-0.056752740593736	0.122628832152674	0.00803717710896706	-0.0440286851696354	0.0112750637474114	0.00682620852670951	-0.0301536244068936	-0.0179957540303342	-0.00219923041444875	-0.041622628847313	-0.04819414369029
0.285741429441281	0.122634007430914	-0.0541963810429544	0.136709317007639	-0.0334250896230527	-0.0464555454077604	-0.0111993109498544	-0.0221677342036846	-0.0282602904729525	-0.0399403175154066	-0.0429891606746131	-0.0691794383325535	-0.0690887137012041
0.346233511027165	0.146577589670318	-0.0751523029011569	0.128713968405784	0.0234094073738138	-0.0463526418875645	0.0110881425888107	0.00477135711696292	-0.000201368722892392	-0.0114716172568754	-0.0293420968005257	-0.0326933928630379	-0.0279191947061354
0.570942073564523	0.217295784242651	-0.136112613597895	0.167210482061255	0.00200799732730161	-0.106791676126508	-0.0200833935285921	-0.0720164912804919	-0.0341602294979476	-0.0523918393996033	-0.0798622972007738	-0.0664062352800555	-0.0897988036918426
0.0327651265617763	0.0406045802281595	-0.0042028476620258	0.0221994719897427	0.00443372243289393	0.00965778430731783	0.0198608752332906	0.0131524676008473	0.00802905320976932	0.00704575337010588	0.0113184663971495	0.00240606519756386	0.00255854290372036
0.62741614515047	0.345867191861715	-0.148652408628989	0.180769384628432	0.117893699246647	-0.122378220346377	0.0164175057912738	0.0377037169877632	-0.0172971058528154	-0.00224226054986465	-0.0537520987783174	-0.0630764087855867	-0.0606640637498628
0.396028634587732	0.392088618051458	-0.0786402477796216	0.176155066169028	0.0521751357823422	-0.0994428067465181	0.0218597008834172	-0.0070311028150013	0.0363699580413256	-0.0236338354820879	-0.0338964725954057	-0.0142444559098958	-0.0538391959676328
0.255445013272586	0.264579983919003	-0.0476067022110382	0.127730704270441	0.0126379576893069	-0.030209475580505	0.0463637277966651	0.0159017237213838	-0.00173489024102236	-0.00878575894559902	-0.0437199265747086	-0.0447466405285436	-0.0349333816513098
0.508216287602365	0.178354805202446	-0.118074133725594	0.160880887007973	-0.00466338070678174	-0.0909384364609261	-0.00557019800292857	-0.00652012860430262	-0.0427582389975355	-0.0478009085838539	-0.04102004497079	-0.0770150498263229	-0.0876021239049471
0.689352319207519	0.290176347977093	-0.172930459681866	0.157616375785815	0.0499079949804887	-0.164807925472141	-0.000583337960537555	-0.0205244015365719	-0.0129652632569058	-0.0574499652458259	-0.0423423768865822	-0.018282950694694	-0.0952808868643915
0.209271717629497	0.122489120131134	-0.044299781521285	0.0809836649587504	0.013365787098165	-0.037727891133363	0.00499386935342977	-0.0062153845197645	0.00478121395265968	-0.012181052017599	-0.00739799278119418	-0.00408756300009008	-0.0318455928271027
0.107926168483442	0.0285325336536742	-0.0176899068400621	0.0599676459841734	0.00146694731372321	-0.0080663401513853	0.0116603991977746	0.00652762005268138	-0.00476262507059579	-0.00329969641883104	-0.0167388182557189	-0.0164167810664663	-0.023117746870981
0.441687566708243	0.206404271867236	-0.0969073513477098	0.156672608345863	-7.83571513274794e-05	-0.0952635514987941	-0.00359304218333434	-0.0303925138552477	-0.0394678590406052	-0.0476709543250608	-0.0482591545141638	-0.0413771267683472	-0.0898894365536089
0.0780712460871609	0.0175762340091737	-0.00338707777647235	0.0756107944672261	-0.029238256426646	0.00551295364308811	0.0064080014311943	0.00987816373338431	0.00998605064139278	-0.011862651391779	-0.00562860617418708	-0.0149375764359174	-0.0264800535769631
0.482733192053669	0.234585602755618	-0.113667508027467	0.143289783394325	0.0703467529678642	-0.0871944493093125	-0.0105406960151431	0.0165014849264105	-0.019319136413127	-0.00842384817072411	-0.0243240897861229	-0.0493990754720734	-0.0513585455550179
0.121119106665026	0.119819319512064	-0.016263846696344	0.0833067176119851	-0.0173448929551873	-0.0204914678979399	-0.00364864463038742	0.00397553420868221	-0.0254363046832712	-0.0189181804265636	-0.0380204257119957	-0.0421075320701873	-0.0348497704694321
0.225671651896212	0.0966786702748056	-0.0414478339264076	0.116371871949598	0.00181915639535071	-0.0253077361983376	0.0078234258059062	-0.00203019251022382	0.00189933269555023	-0.0117442899014934	-0.0213233716088695	-0.0314960161617991	-0.0455951724208946
0.582212097229965	0.250833145534636	-0.135254593864832	0.187992017770953	-0.0152153511116513	-0.114653817399814	-0.0415878621841494	-0.00617497107990761	-0.0890361033318778	-0.0649345842557327	-0.0764951840281545	-0.100857632312612	-0.131145747445563
0.388532439989034	0.156469229338849	-0.0828907749590693	0.150867307160831	-0.00748070123730959	-0.0682355575999322	0.0223518974298367	-0.0236522662220416	-0.0278093591840372	-0.0378581294186209	-0.0616292406639387	-0.0592821133625349	-0.0617171579314658
0.303711297493466	0.245318100526162	-0.0654656969558073	0.111032544983806	0.0309787474327289	-0.0453178238623891	0.0541033841828009	-0.00341898359462756	0.0122853812832703	-0.00716953821483013	-0.0185981285390025	-0.0159554697162642	-0.0288434977013728
0.443438138123921	0.18045778272016	-0.0984612796182676	0.159729810281497	-0.0334140001028515	-0.074189432593284	-0.0143425961313171	-0.031938103621832	-0.0188649508914409	-0.0538017163480678	-0.0441422079449714	-0.0712675559753269	-0.0777321764860568
0.412705628891072	0.200982460219354	-0.0885939037885396	0.159235222594356	-0.0130635523156136	-0.0706170928671467	-0.00502312957452034	-0.0327251499083593	0.00461295531691563	-0.0418403225913802	-0.0242441450371053	-0.0687334586393742	-0.0591198057692609
0.101941594668299	0.0260181185610611	-0.0177320320246867	0.0478847086122887	-0.00534696650095906	0.00433302871415414	0.0125669572458458	0.00816973959012544	0.00213196905714165	-0.00050696889340246	-0.00217001117085731	-0.00141566304342909	-0.0156265508351072
0.596557586977393	0.228532319238952	-0.141006310692039	0.176877719774172	0.00925951949573078	-0.151683334739968	-0.0327041662061633	-0.0423290768563772	-0.0112352577218322	-0.0712119076221184	-0.132372964235155	-0.119303157696298	-0.126662535269361
0.00854441350520681	0.0167371670283043	-0.000604987098826953	0.00741173504114359	0.00206619385790516	0.00370132859807122	0.00649474551310594	0.00669094334543445	0.00477169826620105	0.00288376122798819	0.00264757356757759	0.00170982192195087	0.00134870363672652
0.15487990120579	0.0358815076862562	-0.0281990556725842	0.0687812606868868	-0.00218429584882093	0.00763385116628795	0.0356811954553177	0.0204889610825494	0.0124373734475614	0.0027247776587335	0.00538812676005529	-0.00229336189336232	-0.00297915873773166
0.523959262979533	0.40951658519372	-0.114736696764837	0.193623108194677	0.0373425768526379	-0.150917520106177	0.0395952669149069	0.0255015223045727	-0.0602578765387762	-0.0567874716267694	-0.0459102477767122	-0.0622077309354746	-0.107492658918483
0.567165539468112	0.195741875253987	-0.133237459210919	0.168846573602894	0.0284229564113908	-0.11409184972266	-0.017664619764463	-0.0451424223202652	-0.0309541995748854	-0.0428344466556347	-0.0657930707940222	-0.0618142329896831	-0.0759668687712134
0.645956373682256	0.310545434710471	-0.158961343940265	0.163763737894314	0.0515793420307126	-0.131536030068597	0.00535494095815048	0.0110870662501769	-0.0201717482729009	-0.0399783440189422	-0.0704845949552841	-0.0595909796991697	-0.0677333341168643
0.0760809440912728	0.0263761923988051	-0.013680256876895	0.0357002574177112	-0.0122995498493414	-0.00545314829339112	0.00481126400182831	0.00164352484069528	-0.00581372933756803	-0.00887634907136625	-0.0087346661307254	-0.0126837384071479	-0.0127627745516748
0.0277248466650211	0.010219086027043	-0.00215895573753426	0.0220448804941323	-0.0018556984156812	0.000508258112096215	0.00695341233496134	0.00321319824768584	-0.00243889837860323	-0.000673720151792494	-0.00393227954137253	-0.00545585944667802	-0.00743678973616533
0.516106303594791	0.41462005047667	-0.112192043261481	0.192067411297912	0.122250626462452	-0.118453643534976	0.0597172314705017	-0.00730546275005106	-0.0328570180177795	0.00189849146373755	-0.024623694772697	-0.0325847467554345	-0.0485248938997833
0.619622831841706	0.295338811156739	-0.144366920948829	0.186727774270728	0.0121645540905491	-0.165086554123815	-0.0346980228748911	-0.0437588362077826	-0.057805917281938	-0.0764610000166331	-0.0939074234216365	-0.113216558486928	-0.113918983951016
0.101658268507966	0.0567579962729221	-0.0196216966862338	0.0465453782508799	0.00928615570350402	0.00143032937451573	0.0232222773979289	0.0141626388544461	0.0130521782533806	0.00535824253900988	6.33366154033227e-05	0.00562625792444012	0.0006927217865772
0.419092759282041	0.320703915167232	-0.0871989102362129	0.171546199692544	0.0169567133419807	-0.121491671650099	0.0190019571218676	0.0251585276868358	-0.0377791644282075	-0.0522674791540592	-0.0428122037757291	-0.0495702646210338	-0.0459289644859889
0.228005677128237	0.0881600527317067	-0.035692501332461	0.144004242653015	-0.0109904407471378	-0.0271726469010835	0.00770121749420885	-0.00701477666618777	-0.0290773003306693	-0.0190815438241106	-0.0371291501030231	-0.0404039997477377	-0.0495765132812046
0.0570874355681001	0.0331950521378952	-0.00862722366705796	0.0328928791092365	-0.00831405553532905	-0.00316340269274433	0.00168479867620534	0.0014520911685908	-0.00316242434358863	-0.00573872911403669	-0.0075445617465292	-0.0120193540011023	-0.0119623005250611
0.150811003743584	0.153507940712776	-0.027691635022809	0.074361574131786	0.0577637715227664	-0.0259644812791162	0.00284651995498922	0.0183888905521586	0.0106363770698199	0.0158996451218251	0.00207081776785314	-0.0081341528124908	-0.00943001395352513
0.598554774825438	0.230003754694699	-0.141482592783281	0.174581658386462	-0.0366237890547256	-0.118143983400023	0.0012311683316264	-0.046012446463677	-0.0404000678313376	-0.0773838862273745	-0.105414562371808	-0.0510031161838937	-0.067091082744875
0.00370530291674695	0.000422456441108894	-3.80712599288438e-05	0.00243936945624193	-0.000677162124834921	-0.000405449165270213	0.00111310349823336	0.000526048740687306	-0.000152541724734687	-0.000541305645052567	-0.000273304289693885	-0.000798080164390009	-0.000969519710217196
0.1177657042235	0.0894731639161482	-0.0198220770949896	0.0597224489974791	0.00685135906283137	-0.0176013776744319	0.0150745009851875	0.00612102401954538	0.000238028472506494	-0.00537500930580027	0.00465151462570577	-0.0151523048664736	-0.011043430275001
0.0328601367603116	0.0149606575954071	-0.00445641509731848	0.0206793161693488	-0.00849693254742998	0.00444949509831455	0.0116260051450634	0.00629855241724432	0.000954125819725718	-0.00202371872455771	0.00288056580262269	0.00125875363354655	-0.00186771452520544
0.0463687080631821	0.0479184034955617	-0.00757842642249257	0.0275051588238833	0.0103671309711843	0.00723916800389564	0.0185704505573758	0.0145271404771824	0.0139682367536284	0.00880314948753998	0.00743517914564371	0.00806154891073851	0.00228565830833517
0.0283301219682411	0.0128616666225197	-0.00176240237172128	0.0244504076600769	-0.00351611860415498	-0.00776705674805262	0.000338654984054113	-0.000373484979233615	-0.00328859738842045	-0.0056415876761038	-0.00933978690114749	-0.00948019087076036	-0.0104530090915989
0.0783688131356128	0.0334597824000691	-0.0154218925680853	0.0307722261101753	-0.00953756225510402	0.00947941130302266	0.0128864630204729	0.0115540029624104	0.00199671588631098	-2.90754760406825e-05	-0.00193581648197637	-0.00905503978938497	-0.00641259793633255
0.111907696707378	0.0267412665685022	-0.0219246516615965	0.0474697232013494	0.00150934609855835	0.00387109786870253	0.0184552339598508	0.0130220312199136	0.00827914693135577	0.00269022198363043	0.00122630289228683	-0.0031980145379451	-0.00856903928874803
0.263329845495792	0.0629267651368106	-0.0566924194043345	0.0954221161553683	0.00743804732828712	-0.0165514005452829	0.00925942068831204	0.0206599794769619	-0.00548464321538378	-0.0045566766084979	-0.0206140616110645	-0.0198697411955856	-0.0165108783048525
0.00276178595805871	0.000956536981472322	6.80255062443787e-05	0.00155915132861032	0.000456300781343146	0.000349538002815662	0.00112531385274424	0.000694793794632129	0.000257958145730232	0.000402919392079404	-0.000223202998326716	-0.000407874016991928	-0.000892420386102147
0.0246351039633847	0.0104292653524272	-0.00095179634712585	0.0203703015995396	-0.000173555012236305	-0.000263916833276867	0.00560896972606385	0.00215393379630367	-0.000195278384866125	-0.000218735922756584	-0.00414775058313201	-0.00373340773362314	-0.00633930863612979
0.126473298140647	0.145621686931805	-0.0221801644309025	0.0654682446561126	0.0369768159053633	-0.0132048856029196	0.0216324705949403	0.0236436904174629	0.0107089383853684	0.0118859651512218	-0.00248088636896084	-0.00164558841207069	-0.0162069112569789
0.174629994808122	0.0694221584388309	-0.0336795477523258	0.0735531822456204	-0.00340326110699166	-0.00942269774631976	0.00922167656970629	-0.00232564028414595	-0.00824939470028388	-0.0064129794266557	-0.0104289858737131	-0.0270498169788231	-0.0288219810920285
0.00996014663413244	0.00807737439045637	-0.000360014781269178	0.00841808421479077	0.00184941897267236	0.00198870504174833	0.0047453483297138	0.00433284330113321	0.00307724182445013	0.00191906200721034	0.000998259504863925	0.00053346218234796	-0.000646273501433965
0.617283850346416	0.257608216028412	-0.149961012931925	0.163440503733733	0.0199420997474087	-0.113697328034718	-0.0101821374961951	-0.0131587446727784	-0.0558263929319739	-0.0468776141436548	-0.0634474709311315	-0.117734689484431	-0.0554263378823194
0.0740993088022608	0.035232907356749	-0.0147505268673742	0.0297845944849439	-0.00233269455124331	0.0062444452068581	0.0147091993994104	0.0108482056727797	0.00354597694366768	0.0019558753278074	-0.00293675756966366	-0.00362902014902584	-0.0056781658810998
0.614715047665608	0.295927210530048	-0.143865043819631	0.18584322447492	-0.00800599936768043	-0.160655175656456	-0.0166933705563209	-0.0712409292387332	-0.0509931456397303	-0.0843305875120683	-0.109683404305368	-0.0947869738852878	-0.129990904104141
0.140576514456926	0.128415791898105	-0.0233868289115923	0.0751986586625716	0.0341126450428677	-0.0417872932104126	0.0370173546177011	0.0165641602420294	0.0135504359021668	-0.00383732408377246	-0.00265277904386094	-0.00656694425563312	-0.00830034129361787
0.194877271962385	0.274503792185874	-0.0303253575563051	0.12368402230874	0.0253960346796545	-0.0331886445007823	-0.0113832690525243	0.0216491505790979	-0.0136481414651117	-0.00389630491056392	-0.031425669477759	-0.0153160638573687	-0.0224776554614783
0.202761169081442	0.156841023524171	-0.0384532853543921	0.0973766091531326	0.00264337681063218	-0.0350360689482481	0.0113056184164996	0.0198741804926982	-0.0145848899866492	-0.016196346068808	-0.00353096724346552	-0.0204023193250658	-0.0399715741121933
0.0908636551737142	0.080756568257161	-0.0155614471641437	0.048570131834977	0.0194263389510465	-0.030396319742965	0.0176465089028675	0.00445870379088033	-0.00354260198893788	-0.00548499039595926	-0.0111303122738091	-0.0159224614245292	-0.00964796950287658
0.394511652863481	0.254398423167964	-0.0797828454181594	0.177538885513484	0.016038319076803	-0.102920717771662	-0.00306756874022829	-0.013652760096885	-0.0364235102281105	-0.0434411993474297	-0.0226639547259799	-0.0617271757327382	-0.0862576707686246
0.105689958332074	0.159609908982237	-0.0188344920456581	0.052207793320966	0.0439826202979683	-0.0168300811322495	0.0267664975332853	0.0180302776167252	0.000565486494580825	0.0135762695828594	0.00442291054003627	0.00371520932492264	-0.00609385805639871
0.488478275387432	0.207571496697632	-0.1063782087419	0.189557189604258	0.0262290822223845	-0.0562884582183329	0.0536168739984825	-0.0207244727523697	-0.0085315501937559	-0.0150296879979743	-0.0245795187755738	-0.0700220666434113	-0.043626424009696
0.315440916348771	0.280849772778612	-0.0602943402558217	0.151885296120154	0.00993691339178893	-0.0868455925809355	0.0147858171140465	-0.0153404062002041	-0.0212494473338049	-0.0384543395945733	-0.0456550420665575	-0.0824774578861442	-0.0567513493918612
0.0695510830490625	0.10630239327977	-0.00617594525911033	0.0580458540891133	-0.0181331084353483	-0.0180327343302416	0.0138770798819766	-0.00755427937850914	-0.00608899554033897	-0.018082921382795	-0.0210285958039467	-0.0194324095762889	-0.0263712878416926
0.0563668134565683	0.0201329105875842	-0.0103242205212642	0.0277762731596982	0.00379744995845339	-0.000696974314798919	0.00651549293591516	0.00719718542278962	0.00522170083987333	0.00155023782182723	-0.000267338182287157	-0.0024910961782998	-0.000266864158040253
0.158588828206165	0.117917103755845	-0.0208796053365259	0.11894425423715	-0.00514531074092472	-0.00628581333320941	0.001645563470798	0.00931025050588416	-0.0203224689530064	-0.00571556203706705	-0.0244489210246646	-0.024920372196625	-0.0329500108859555
0.423489991767473	0.185531445920211	-0.0931069499285306	0.15858017269918	-0.0380659581883259	-0.0985811828099174	0.0176878430693721	-0.0171198565388739	-0.0409511641236573	-0.0683235704991216	-0.0591556510537095	-0.0534989148365348	-0.10047352922464
0.531415189395284	0.256103487326834	-0.116172517004555	0.199154702663271	-0.0761999618577057	-0.159818487840681	-0.0274200247073667	-0.0314497238895319	-0.0449101257583094	-0.118009224849193	-0.0712941550800719	-0.0814406308917225	-0.110982020574564
0.584561004000318	0.311804958203095	-0.13130478263399	0.19978961603729	0.00860103180866434	-0.185688854257802	-0.00932928288230406	0.00186208730793436	-0.0589269076833395	-0.0885439112245688	-0.0838692397712194	-0.112581710492435	-0.0968350459586654
0.407427164327358	0.204342035933918	-0.0918724115494192	0.136001682517858	-0.0079874464502534	-0.0433095477245369	0.00666711611607718	0.0114187795812966	-0.0159893320106844	-0.0256484970873951	-0.0298263553309945	-0.0396229660973866	-0.0566747089058677
0.362230058621841	0.322647573494264	-0.0707656638219606	0.170035915543368	0.0186784928000489	-0.106451740011058	-0.00791619585169184	-0.00162416054602887	-0.0331778108357433	-0.0438866236055048	-0.0712425343075123	-0.0628807111234665	-0.06675870569933
0.0552585127097005	0.0526672942313611	-0.00581580231122725	0.0424720515384923	0.0010778021445333	-0.0074892598956014	0.00689250207557317	-0.00572744687678499	-0.00306841126495355	-0.00320572887553405	-0.0134897120896554	-0.0160424616277409	-0.0190336745762036
0.0798197053475927	0.064059117177401	-0.0141767253933541	0.0408546647181927	0.00937860599705539	0.00727604233770118	0.0249681754116422	0.0230317326368898	0.014927337041734	0.00832732416737829	0.00914888520692529	0.00985054378687832	0.00649559887493766
0.663261742026157	0.244435182617184	-0.166281551427805	0.155568165019116	0.034156360440147	-0.180545907847773	-0.0262868857063265	-0.0261601749769201	-0.0376335361646213	-0.0731947737038128	-0.0847107283168064	-0.0566519218633572	-0.0878323486354392
0.403892545158615	0.102241035401062	-0.0899926493496274	0.139980496137948	-0.0192548247772541	-0.0644967949681764	-0.00178551431043839	-0.00732950996613935	-0.0346091795260813	-0.0418758098727152	-0.059143165647817	-0.0513908883460782	-0.0854503145433149
0.299940796655663	0.182001524363446	-0.0646511968581222	0.111509927710639	0.0193558701320201	-0.0267439665690073	0.0294330960538069	0.00920665411397109	0.0198598328338416	-0.00369404821849356	-0.0249930506581983	-0.026822632055269	-0.0287813349490662
0.132003381523415	0.0435808808548181	-0.0229177538523128	0.0707636680058969	-0.0170423319995548	-0.0268808294099127	-0.00125772202108365	-0.00932140678220951	-0.0171512723615765	-0.0219615807047337	-0.0237391837026726	-0.027122725449988	-0.0328084571045947
0.00781121276406279	0.000682923103834584	-0.000329747639790511	0.00792056574150425	-0.000320135132337644	-0.000522094850227143	0.00218861389111707	0.0012509414950934	0.000213928700058115	-0.000421114991282394	-0.00108048324162783	-0.00137129315855789	-0.00184729326372145
0.123160436575495	0.0978273735099877	-0.0217823753069544	0.0629723668998767	0.0120405725779963	-0.0216133043150062	0.00550857654937595	-0.0052274031219717	-0.00984416728642101	-0.00478636586850495	-0.00474756439512428	-0.0164567678120101	-0.0129004782078058
0.480973435606952	0.366490155504325	-0.0999590277274356	0.199315027291318	0.00815318839109774	-0.0751128273406251	-0.0377655369936431	-0.010766433438351	-0.0327004038254344	-0.0334798194747637	-0.0288879491888953	-0.145491863457389	-0.123445927903132
0.398005900763001	0.190122235250714	-0.0846164466910666	0.156508748808193	0.0234574305370014	-0.101927059979102	0.0102889085561347	-0.0284924382815433	-0.028314010668192	-0.0392348147210503	-0.0567958479952035	-0.0669073718878536	-0.0757786575180702
0.507100003463512	0.30755778455763	-0.107948609296208	0.202055801685571	0.027272218239096	-0.167103071191594	-0.0407067088439951	-0.0500296187112411	-0.0932984982190233	-0.0699154264762493	-0.0413670498464286	-0.121383116536515	-0.119831060928198
0.278677932658125	0.105904712144208	-0.0587872036401719	0.107625086516699	0.00473124765665595	-0.0420056801327549	0.0161525625755983	-0.018235828700576	-0.00364497993790663	-0.0186372162380495	-0.0339718812840101	-0.0295004770161235	-0.0282128937977961
0.0229438969658066	0.01808577333842	-0.00183389509364344	0.0178330146230926	-0.00329202597254597	-0.00939168176548709	-0.00223825992318741	-0.00314396922215023	-0.00542736360670467	-0.00634185386901653	-0.00665637447314822	-0.00825795071225285	-0.00800180696388785
0.313630818135529	0.164321905204649	-0.0598288802773476	0.152722140610751	-0.0479345990293692	-0.0528151866139782	0.00844328498121627	-0.0265835060589215	-0.0504910583610302	-0.0503748928216737	-0.0761053770708003	-0.0566877548616516	-0.0874015432751157
0.213301639950133	0.0664736837092877	-0.0430758720729184	0.0850093237906741	0.00703157382180453	-0.00469354536584823	0.0167420300297912	0.00287469995964185	0.00369635278466879	0.00116901422797816	-0.00847289956245015	-0.0160230376197682	-0.0154525423481908
0.117041493645925	0.0250698552066607	-0.0210161533432518	0.0557353329621255	-0.00830595115719289	-0.00112545966350196	0.0165079599686326	0.00556325423076195	0.0119361035454475	-0.00471570541034742	-0.00304205930810875	-0.00954789605915002	-0.0153369805646681
0.0527699505831261	0.0391062603153813	-0.00845242487354017	0.0292980290678329	0.00609240851630471	-0.00416294359625673	-0.00364933199042616	-0.00531487131695656	0.000102052382045047	0.000964732460023994	-0.00542002411958258	-0.00667453535655186	-0.0157904776791801
0.0752478893669425	0.0444802331270521	-0.0119006077816457	0.0432487927228217	0.0103966463184751	-0.00358451435192707	0.00889576752954542	0.010392612238537	-0.00136935540191153	0.00340606598327405	-0.00800462731186848	-0.00253222479296165	-0.00314875601879179
0.0026959076078722	0.000376131919721758	8.57330794804497e-05	0.00176748321848313	-0.000184488678173188	0.000141883252786705	0.00122377637482695	0.000818817273744761	0.000378168436020201	-2.13027126932416e-05	-4.66288033496901e-05	-0.000307724299067928	-0.000490273919177108
0.17765029670683	0.103673720661365	-0.0367744360999804	0.0685166388561242	0.0230665502057762	0.00202937292371885	0.0272248390154642	0.0237073133849288	-0.00538617857012613	0.0125479615647475	0.0050878814839653	-0.00386052080379173	-0.016325214420161
0.188552128531541	0.131289914167828	-0.0382709963511368	0.0763200581967673	0.0572794657838623	-0.0135130482045237	0.0251986411111932	0.0158260340506681	0.0217826633557223	0.0218832087896693	-0.00209828967471931	0.00304864040364683	-0.0107776737212841
0.203709479395888	0.244626782326105	-0.0383063013729224	0.0983633625666336	0.00240789222660695	-0.0461691974862018	0.0452565662290063	0.003604970553019	-0.00442656644647929	-0.0218806526297974	-0.0150890980232195	-0.0229559091993665	-0.0246641418335961
0.190842444410705	0.0509834764686612	-0.0388064551165825	0.0777398879701661	-0.00278533967786299	-0.0126163877019693	0.010211881979039	0.0120899600843833	-0.00644633138388598	-0.00770086368991613	-0.0113738828754055	-0.0106978281714914	-0.0166673412477456
0.128876874995798	0.0813775080479158	-0.0224708248884745	0.0688425101888311	0.022086798992044	-0.0084828965551319	0.0230901065627167	0.0233342033960285	-0.00395765438511898	0.00680195121845603	-0.00125289523989411	-0.0277778334734904	-0.00846168678913875
0.224844704439857	0.134046788055134	-0.036636104220159	0.132531054866433	-0.00528281893868054	-0.0282510955257017	0.0328772974529197	-0.00367851492938473	0.00126039881677656	-0.0167669572321912	-0.0141102400772523	-0.0340602933786478	-0.0257859640835507
0.257518439717541	0.288096127986971	-0.0517351452940246	0.109567404333909	0.0763689794098898	-0.104217375306371	5.88132713268963e-05	-0.0313827577190802	-0.0353495542073152	-0.0139241979482408	-0.0549070127884161	-0.025768439477903	-0.050761572998656
0.0704238993405042	0.0795602714792976	-0.0064975662149187	0.0548747779599505	-0.00962653784653449	-0.0230944346349668	0.00148901023289702	-0.00721832234054885	-0.00335055019739174	-0.0163604862407506	-0.0158542449770533	-0.0177547747869046	-0.0312195879545491
0.380449539913555	0.124994404289453	-0.0811342440195617	0.146029941913353	-0.0441996342033462	-0.0821897829398662	-0.0127720080532364	-0.0309218005282781	-0.0321480940297267	-0.0631947085716063	-0.0810412634853405	-0.0744608262631894	-0.0710354760702043
0.103768862704964	0.0472179899538782	-0.0178571662316284	0.0553647975281938	0.00623270211368325	-0.0287182149750194	0.00591105519999864	0.009778069618629	-0.000226991888887848	-0.0112427564306681	-0.015697433549133	-0.013212066025121	-0.0171527390704381
0.318724137400818	0.213154309374111	-0.0643897157433685	0.141865139197907	-0.068439244006636	-0.0417300104479782	0.0220411720388471	0.0264549806852858	-0.0068103930103367	-0.0550846272273071	-0.0295662113546438	-0.0434049766245316	-0.0226064002065179
0.422629136364186	0.169970969545	-0.0946848594617626	0.14459231374038	-0.0124174983964733	-0.0298970659979866	-0.00476190818737909	-0.0048028492017948	-0.00950720523723148	-0.02115728219723	-0.0271605990916521	-0.0443104625776287	-0.0562088695264736
0.118821517177106	0.047463942918673	-0.0215341474965013	0.0564498362477911	-0.00504128697031575	-0.00228919036308971	0.0196964027326505	0.0102397610551385	0.00301714175025058	-0.00366523866670274	-0.0058221328737966	-0.0155653390081423	-0.0119395114189431
0.569599426644499	0.215255218903394	-0.135341534957635	0.166709844548535	-0.0247022363238919	-0.105783868900181	-0.0193689371246019	0.000290426953095113	-0.0461033433068937	-0.0652430526120366	-0.0547775079895908	-0.107382752070151	-0.100016809238142
0.193502546540242	0.228368353536589	-0.0327650280787981	0.112968846398239	0.0113359147598492	-0.0632316544701325	0.0284379439489747	-0.00126715497486246	0.00276364282496913	-0.0259478698551417	-0.0378569321889658	-0.0356440924973613	-0.0515916582983908
0.171086064093045	0.146557142246471	-0.0344675499397701	0.0715265353075929	0.0269218351740688	-0.00377918090057966	0.0304674321817868	0.0310386127398095	0.0207837943430113	0.0115713271367446	0.0144998899658134	0.0123301478165293	-0.00792770389063749
0.0896714450624173	0.0665486332157827	-0.0162879794253196	0.0447485299314375	0.0134347774935816	0.00712728062301268	0.0256699367480493	0.0168932785545984	0.01516870318693	0.0102810290582971	0.0119541768416726	0.00304974415082356	-4.60694353275753e-05
0.592332770016982	0.229025833101589	-0.14111120077885	0.172821245840944	-0.00878564951976724	-0.166586399300464	-0.0161409178589398	-0.0505911669919646	-0.0668808667730603	-0.0876860244101156	-0.0831606576748738	-0.1145519110386	-0.124395226788318
0.217332767410562	0.192226699900184	-0.0450029936248038	0.0845234986079257	0.0171091704332602	-0.00681773555670012	0.0274090997075303	0.0329776397490649	0.00282581190082662	0.00514571743828005	0.00929253814458289	-0.00888781918280662	-0.00057775645815622
0.518653874538454	0.181841188518653	-0.119743872069755	0.164383307777925	0.0186225425847655	-0.140650878552609	0.0123472242548226	-0.0151491268234327	-0.045459421752645	-0.0610141679839217	-0.0580541581874069	-0.0555817463889235	-0.098978187958922
0.374568769496826	0.0881317017631258	-0.0824385168612629	0.131154856565603	-0.0122721388676076	-0.0514419397530124	0.00207480456431558	-0.00604916861968235	-0.00554525422485486	-0.03185703931031	-0.030190234430001	-0.0393408577253215	-0.0545189862847033
0.346856826958681	0.285424955397381	-0.0711103636943759	0.144181739140552	0.110893908839043	-0.0541642537068571	0.0160535945293344	0.0542643490851586	0.00124833287069714	0.0283648275660929	0.0118295362586863	-0.0366964632331385	-0.0114150116315568
0.107990824009335	0.0640176905169294	-0.0128665321659549	0.0808812013162423	-0.0176900177584351	-0.0327380675461422	0.000708496646249709	-0.000841452871785275	-0.0132964568758837	-0.0252140426522886	-0.0230678104591213	-0.0258596933819501	-0.0355445446103643
0.352239912131554	0.339164446990906	-0.0717671899102344	0.150506876633543	0.0358753652052107	-0.0962457008934742	0.0188132472474807	0.0162081917264807	-0.0208934764811697	-0.0301851678441318	-0.0619010847571546	-0.0329606119778296	-0.0755450811160542
0.105725410143793	0.160121141673612	-0.0182117577677513	0.0548641954554731	0.034361631951703	-0.000414321794063019	0.0286311379577878	0.0210942754790836	0.0140870111520617	0.01697365507882	0.00671916881517741	-0.00124245138979932	-0.000505619561981516
0.510893687345145	0.240862907201066	-0.111495426709708	0.189099957288225	-0.0500842643362847	-0.0871166881622119	-0.0202183504501388	-0.0667871769278535	-0.0357937906187784	-0.0686004762492483	-0.0578993783489239	-0.0909879507773928	-0.0803296551820606
0.313308037206275	0.197735521615468	-0.0664672558077909	0.118270273730661	0.0230414385620368	-0.0438278794605431	0.060216771905694	-0.00478620005536862	0.00919891439025416	-0.0103932204492531	-0.010531557935562	-0.028256624748714	-0.00491286592759782
0.454451128939523	0.330397907273528	-0.0956846445080068	0.184647354244069	0.0846506875484317	-0.0901486019333094	0.0390588937106904	-0.0131223166956628	-0.053034988221393	-0.00274895719243884	-0.0663254095612241	-0.0552582433161496	-0.0386157973718923
0.503314905189313	0.304975091382585	-0.105607417082122	0.198712189178085	0.0259840583493554	-0.138881014433162	-0.0614426601314445	-0.0413012693259696	-0.0471962365558252	-0.0564484780419036	-0.106322204318239	-0.0992092984141363	-0.138869438961383
0.102760528611342	0.0997035261751626	-0.0168872123715222	0.0540021443355897	0.00439848204547293	0.0037848259414953	0.0185999567907441	0.0121859951408622	0.0288885856790131	0.00409165399348412	0.0043548073032165	0.00553504823868778	-0.0015331791949218
0.59864763339451	0.329623687755665	-0.143185355427168	0.171220342448019	0.0173721923789411	-0.124877122810889	-0.00622425581177077	0.0245730800558778	-0.0707242316462094	-0.0537524652159742	-0.0580190709428605	-0.0234014071466756	-0.086323568576685
0.258178811030437	0.0798868773095507	-0.0540893997434752	0.0977486912827657	-0.00491313829144663	-0.0511456625750746	0.00562345317973689	-0.00180891314893028	-0.0147118215926425	-0.0280294004332606	-0.0322214003622796	-0.0232424678606372	-0.0383313814809202
0.437390703384296	0.209049043563816	-0.0976788959850289	0.154350089556885	0.027134625081342	-0.0986545424621002	0.00179496553143704	-0.0122746569494878	-0.0600748536120391	-0.0357599586903791	-0.0521509864302194	-0.0641772609746431	-0.0554989187631506
0.495427989860491	0.20526434433093	-0.108661286916148	0.181357707589629	-0.0413840518923163	-0.0923981552017329	-0.0456435645076738	-0.0559492157963588	-0.0579320873033425	-0.0668911035470246	-0.133716142252588	-0.0880172252570988	-0.107292791804624
0.145613500146835	0.0821839048421807	-0.0286462274230471	0.064064528401575	0.0186780966914508	0.00577224738817134	0.0302041854577512	0.0204408525030696	0.0125624397037457	0.012225172039811	-0.0031783999138888	-0.0074510929591825	-0.00339880134657267
0.057261342157435	0.062820213103422	-0.00828064154197388	0.0357664696038004	0.00525440863236255	-0.00533376730012945	0.0173005063833126	0.0128219684081142	0.0127170063913072	-3.96793338834564e-05	0.00599225330213333	-0.00381734023458245	-0.00197570994272164
0.0583708659255946	0.0766735122051897	-0.00980833475758382	0.0302273312431805	0.010511829743016	0.00692112628216941	0.0171581129257804	0.0194210194506843	0.0167228901993011	0.00871647801259268	0.00947366463069227	0.00545835019174461	0.00722126215785765
0.369928158965427	0.227714427007185	-0.0824573146144927	0.129016612306288	0.0374955089794699	-0.0413780774723402	0.0127080739101595	0.0125600853474684	0.00689770629332487	-0.00194128424643514	-0.0112196921923657	-0.0286510133253526	-0.0534307361465848
0.0372313881386461	0.00648305096912354	-0.000928554047390215	0.0351272613745528	-0.00386769277120093	0.000641450729187108	0.010363147444628	0.00547650981542746	0.00135898136766938	-0.00161312102100691	-0.0045045689006982	-0.00455833481558095	-0.00793760396304157
0.420855618828172	0.121946285772891	-0.0918557397315225	0.152340813424547	-0.00750469641191048	-0.0546376917229077	0.00265577446653442	-0.0251242922182901	-0.00174086299134929	-0.0310711940674091	-0.0435485974411465	-0.0402355049023357	-0.0480269781511828
0.424557535606952	0.120147569120422	-0.0928298122806798	0.152608692100054	-0.00765427762744852	-0.0568125961224366	0.0108023927025364	-0.00530497002408914	-0.0149565943115803	-0.0322334368749426	-0.0709604759707193	-0.0424987847261237	-0.0703894845221854
0.122350644232323	0.147835758435277	-0.0209290640401397	0.0644102729556962	0.0248960510672845	-0.00987391790079321	0.0140290867965429	0.0248764011158997	0.0112016198562283	0.00751106658324564	0.00996565934535255	-0.0131405214084511	-0.0127108463114573
0.390196025323144	0.120872648268039	-0.0853345759516488	0.143752880064339	-0.027515786409497	-0.0582369355727139	0.00787957987982563	-0.00676541010119874	-0.0443381505567665	-0.0428763609911054	-0.0375595217866908	-0.059452116677263	-0.0488796607018394
0.114728566877316	0.0722746718199751	-0.0221271959988364	0.0496170181606029	0.00229870567595045	0.00326959020258803	0.0146762145367499	0.0113000995238986	0.000871829171855049	0.00278414793926925	-0.00334592814444803	-0.00843123122308041	-0.0079385422553664
0.641999328415661	0.222517598295414	-0.158520785410336	0.163826103921227	0.00300008251400474	-0.134431944263095	-0.0269926541977812	-0.0273337029068401	-0.072732244920692	-0.065715930874545	-0.0665832801139113	-0.0708472215731845	-0.0729182174608952
0.528601330022263	0.373790617446376	-0.117769552266997	0.185560404977358	0.0213656539868067	-0.128287332751914	0.0518250342862822	-0.0109043173179506	-0.00467188184378042	-0.0534608393825537	-0.0744183048571251	-0.0407134684382371	-0.11242211466978
0.0446507608244693	0.0218550609756684	-0.0062047513001568	0.0283914882561372	-0.000246147781795047	-0.00617157543806702	0.00347594758077468	0.00237880016630927	-0.00311041676964483	-0.00320886160993104	-0.00896348933791128	-0.0107908400366202	-0.0105100818528265
0.213286750004071	0.0757326935198873	-0.0434465619496477	0.0904425043231114	0.021336387095044	-0.0115697324308315	0.0138210550049591	0.00630791660473681	0.00676522446028033	0.00488332733210625	-0.0130553531546429	-0.0141489615287924	-0.0107455694082233
0.273479925894482	0.192993851632276	-0.0457476960768493	0.160904157145993	-0.00492744656358396	-0.10708265745621	-0.0355146753794038	-0.0320842009823084	-0.0488340785533221	-0.0560050520098971	-0.0587966922322994	-0.0799691204002049	-0.0720866786537697
0.252101970411619	0.220372977604761	-0.0374446465309364	0.169209453277662	-0.0649331121550657	-0.0935421398085297	-0.0390602154046984	-0.0229636695652904	-0.0358721504662893	-0.0792376259817977	-0.0663471830115105	-0.0652376850206539	-0.0623662348099169
0.678451953569235	0.281945697698778	-0.171995077885982	0.152324663739791	0.0900318539580085	-0.16332333806502	0.0319888774060142	-0.0267425044966247	0.0082018525912535	-0.0366457420535057	-0.0242789225477054	-0.100428089911158	-0.069260168335351
0.0638834178288022	0.111204991978509	-0.00731785788438598	0.0477016340230105	-0.00203872417708075	-0.0306765847097843	-0.00432303898083479	-0.00837324803580752	-0.018541907665806	-0.0163576544434325	-0.0258575530575091	-0.0248913888377494	-0.0323411204816484
0.165109893953283	0.0798920894915786	-0.0339502319919799	0.0623741086714568	0.0249023820548891	-0.0163830135518051	0.0212731629110864	0.00447713578775968	0.00613691312726988	0.004259684251542	-0.0056150465699118	-0.00385444806495319	-0.0245173194209687
0.0969871987460837	0.0722077315078468	-0.0163123896088094	0.048632795162855	-0.0111665507503422	0.00475396059167188	0.0222929531296803	0.0198485514447999	0.0274329512265251	-0.00320629507933515	0.00723229212163906	0.00209394664188713	-0.00529701111406447
0.637325902083165	0.332418068832762	-0.153473780729372	0.175633976352112	0.0964594452746029	-0.154085459083247	0.0343551661088611	0.00736648246623972	-0.0668456992430901	-0.0288130069043223	0.0135013181498694	-0.074633074870051	-0.0828313178829148
0.337814422721295	0.102241395145751	-0.072264426557086	0.127314640263399	-0.0156309331495958	-0.0559415898169083	-0.0166157996911073	-0.0100068337431328	-0.0266349988007838	-0.0357862614832521	-0.0357927880885532	-0.0539713900663389	-0.0629055365671247
0.353669242203351	0.270038595962081	-0.073342157183363	0.143716810022734	-0.0067317463029925	-0.0459071323333156	0.0432928309144092	0.0510893454659374	-0.00766974650904478	-0.026319439318154	-0.0257874322813101	-0.0278490640203045	-0.0444183386625145
0.000247569507752531	-1.94106274568739e-05	-1.13864297355187e-06	1.86049913149838e-05	9.68178210756821e-06	-3.16157581403855e-06	8.92360475230448e-05	4.93321776248596e-05	1.59550369310172e-05	3.26010314676483e-06	-1.99491121637231e-05	-4.26827685295519e-05	-6.17983115372649e-05
0.311720739150991	0.112571192631953	-0.0637902745079206	0.132830611428635	0.00323903941125131	-0.04156431624871	0.0271584100964106	0.0111142867210259	0.000208539353055592	-0.0191626384187293	-0.0104364857605981	-0.0311877348844835	-0.03156635372206
0.526928712645802	0.205714811871921	-0.118665065886711	0.179679302368774	0.00299829574254773	-0.115478972370309	-0.0140168452954191	-0.0233803621908658	-0.0782781878579	-0.0562403383138809	-0.046426486609587	-0.09320410760177	-0.0834098638047071
0.00058341619626548	2.14649508225077e-06	-8.18563798080313e-06	4.8868036745204e-05	-9.27165909687022e-06	-8.46613867574899e-06	0.000234585678126794	0.000130442912561837	6.2855796738548e-05	-8.86889888630966e-06	-6.46024579261712e-05	-0.000103530680352623	-0.000146291222059886
0.343083648120981	0.258819435837955	-0.0680172568537478	0.155248737531088	0.0805516177769243	-0.0739431139954498	0.0281534570164119	0.0286309643598846	-0.00226681412698237	0.00330425189073724	-0.0205018317798584	-0.0340076541343306	-0.0768850320523971
0.180498828332047	0.0808546746416164	-0.0248930454138497	0.120535619193832	-0.0352008270222778	-0.0347841682585993	0.00211840988357509	-0.0166074762296804	-0.0219562393665195	-0.0349924976404386	-0.0440470023517204	-0.0609329977976749	-0.0622327552929406
0.133867629560705	0.131765346501864	-0.022830414724156	0.0679780375279852	-0.0194303126041815	-0.0234815209914284	-0.00785466955420305	0.0243473343759927	-0.0113911137163716	-0.021455916797805	0.00054021669832191	-0.0194577657399106	-0.015403899208971
0.269037736823275	0.0829610954719611	-0.0522982225092246	0.130379090377939	-0.0162757258725145	-0.0294849369828258	0.0101575591510067	0.00149977114785377	-0.0202994806565858	-0.0228803314276702	-0.0395346003189489	-0.0505590757515172	-0.0529302049621413
0.440183483518178	0.2534202169765	-0.100398389984393	0.141963231979446	0.0211314600289616	-0.068386335003473	0.00332456712394241	-0.00365050407713413	-0.0395231163145144	-0.0236274374872557	-0.0399784767699893	-0.0266285958868697	-0.0196782498649751
0.45942690933697	0.16571838305969	-0.105071996796352	0.150904623335368	-0.0136834364706759	-0.0891470213068443	0.00559915253639814	-0.0240695576938947	-0.0320681269204993	-0.0514152288887602	-0.0650983826584707	-0.0835430147039831	-0.105787853418243
0.327416389746155	0.233678098506286	-0.0719177983394669	0.118868407053779	0.0449825754179695	-0.071923526963859	0.0488749504657018	0.0272885869627476	0.0233213805706523	-0.0134704757729447	-0.0242806306093281	-0.0425819766811277	-0.031349256865366
0.28638517644347	0.28352936944851	-0.0608498373130091	0.106177299692825	0.0714886626857061	-0.0483289781838671	0.0302502924201102	0.015868923118017	0.000928802150309049	0.0115798422509195	-0.00840606085761031	-0.0206073862859899	-0.0130886275357197
0.110765274267367	0.0775305788168114	-0.0213026825066677	0.0513043487031433	0.0231465808193982	0.00292057845253506	0.0274388740700681	0.00380919441626185	0.0157993626229884	0.0130335796359666	0.00961990425113594	0.00283207141596557	-0.0025790681348242
0.0354913115003225	0.0422917406188528	-0.00121554461077948	0.0299351018509647	-0.0189577562911293	-0.0137664445509359	0.00471989212418232	-0.00278243896770758	-0.00213276647036377	-0.0163621004210326	-0.010200689462537	-0.0142432406827689	-0.013735009006311
0.38694402950421	0.2137686219773	-0.0713280023737262	0.194460271890952	-0.0274073030640218	-0.0828304032541935	0.0126594200356717	-0.0376673266312941	-0.0291143054109905	-0.0551188531591077	-0.0600319284041696	-0.081598346849073	-0.0785853734486102
0.253471090089705	0.112071758073494	-0.0468588743625881	0.124874761886273	-0.0434975063860116	-0.0470925357735644	-0.021524164624773	-0.0137703551830136	-0.0216123602183831	-0.045295021079788	-0.0336421829180024	-0.0452590051138595	-0.0581859702218582
0.0853679263332422	0.0238254213707761	-0.0163246702678393	0.0379958263032196	0.00876918398543124	0.00675794146043797	0.0207439695138132	0.0127276124806853	0.00916166474995021	0.0077635627229346	0.00628198946651014	0.00258123089921429	3.98170704234285e-05
0.231638443128499	0.208442140537728	-0.0449541839052187	0.103217885161867	0.0207973855508192	-0.052721468877278	0.00553243428275418	0.00621411867860319	-0.0168967284370596	-0.0159620416632294	-0.0414686268344965	-0.0201101306353753	-0.0483497685483222
0.415579695729788	0.144584838253597	-0.0922220968262609	0.143065762767058	0.00217972948791784	-0.0591781571409429	-0.015657980112924	-0.0128646397641835	-0.0358473195541987	-0.0284992138265125	-0.0483085911201802	-0.0451908781695374	-0.0566242651247496
0.139126997217453	0.126017415496888	-0.025744703175324	0.0688251635388552	0.0174982073242656	-0.0314475219890195	-0.000264820370152657	0.00385942805006378	0.00136273542092216	-0.00697465733237693	-0.00389861536055194	-0.00831130181569897	-0.0189647390247233
0.623537601880334	0.222522059644151	-0.153617041110313	0.160679996745422	0.00367243635088066	-0.175430481903675	-0.0496157454282486	-0.0425235609877928	-0.0592776057501105	-0.0858790227763973	-0.0739469896016949	-0.0615778727511522	-0.112746051795615
0.0257944723853804	0.0335379996814601	-0.00368696795344325	0.0159943285556532	0.00498891285439238	0.00455892654451361	0.0142147108367837	0.0105574199455546	0.0086526990022047	0.00477391969945299	0.0030745362343418	0.00318187943848892	0.00468575919239904
0.396145345525101	0.392273442456943	-0.0800137145257092	0.177963305659627	0.0661261659749917	-0.0949601278285755	0.0233219555395456	-0.0232260900950287	-0.00911649056025593	-0.0144169809267919	-0.0444054061321108	-0.0166632434468207	0.0011000401068279
0.147685650127422	0.0544234916805598	-0.0269707135944361	0.0750685171984135	-0.00590379116425097	-0.0149269024601086	0.013161205472394	0.0121133448656199	0.00126649818003077	-0.0104153468121798	-0.00776485203606722	-0.0159629571521636	-0.0274346781387653
0.612572052171927	0.249609116965055	-0.144498293141208	0.180348597861391	-0.0366519193310773	-0.144379602004244	0.00247511649759524	-0.0436201482791453	-0.0771341608370297	-0.0905157606676606	-0.105854035131708	-0.0750941689718986	-0.0709923313201765
0.147235919585673	0.0610209415476861	-0.0302429124553272	0.0570760925695878	0.00513327949649078	-0.0083005942115853	0.0124150823407108	0.00336569234505271	-0.00372517920942902	-0.00158365735754726	-0.010435381727466	-0.0113858291213778	-0.0127156365217863
0.523731614402029	0.313976249168931	-0.117483939571132	0.177454977397986	0.017944163518182	-0.113753050395365	-0.000756495936960588	-0.0349007177970283	-0.0377795017966658	-0.0479044434385913	-0.0490934710142314	-0.0909889793797467	-0.0885173408981491
0.656472690564247	0.302724151560758	-0.161599214937771	0.163708513056505	0.0239930951101875	-0.138580464894285	-0.029108080365583	-0.0234884182562478	-0.0688677738063508	-0.0572936848920487	-0.0500583631737446	-0.0692775996995705	-0.0930863191292461
0.232660033564163	0.175596645100789	-0.0482091618067428	0.0891256431595464	0.0487802968375728	-0.000855778817603958	0.0375630996991489	0.027600884559568	0.0159354062712021	0.0239622590099844	0.0156258091578449	0.00882139276178498	-0.0132991289604204
0.146424872822444	0.14650731698258	-0.0212054691328684	0.0923063394215496	-0.0100450710820834	-0.0599107891977076	-0.00595530294596852	-0.0269230561689029	-0.0307695827277674	-0.0349779301398955	-0.0439590391454213	-0.0337245624630016	-0.0522566687627989
0.507213585726488	0.18277958903464	-0.116720194884665	0.160164661661958	-0.0310942496537677	-0.0842741926488997	-0.00885080287516482	-0.0317299870835531	-0.0234882500623264	-0.0576842211513337	-0.0739607468882129	-0.0324930465601129	-0.0805348187877702
0.110951541893764	0.0378428373441065	-0.0203372346597546	0.0532744660865034	-0.0035245567536252	-0.00623565860296027	0.000950873514900169	0.00280577459864546	0.00430667412310609	-0.00488010767829274	-0.0109725360394887	-0.0148071019419729	-0.0172969996856433
0.0662119186838896	0.0622658511205706	-0.0111225070540309	0.0346320083602921	0.0137532790110118	-6.74816676184131e-05	0.0163017339128341	0.0133915739202247	0.00579494290973916	0.0068428986716967	0.00175311022250733	0.00341158372092516	-0.00120498709415449
0.112241211519052	0.105327108969806	-0.0145115472055233	0.0773431734852847	-0.0131976190723291	-0.037320497031643	0.00871902309526265	-0.0103055442121198	-0.0116406023393273	-0.025259058051986	-0.0291658523591024	-0.0255300117711994	-0.038346709008656
0.467261062682499	0.280742603281864	-0.107830062230577	0.146284947096858	0.0789842276888284	-0.084182422380328	0.0236849328200324	0.0276061996133908	0.0235626060214575	-0.00259909734574981	-0.023176603039591	-0.0124578911551869	-0.0425244090182179
0.519598881083482	0.274980960751829	-0.123441245483469	0.145008817150775	0.0257470186239199	-0.0573967319475848	0.0212400062646659	0.0176078647118587	0.00347795454870115	-0.0158248566618324	-0.0126163585578831	-0.0238729648320724	-0.033162627282338
0.0186288754334179	0.0249926643844386	-0.00230290551023136	0.012781413494021	0.00736552478545596	0.00387984630578441	0.00643049698906941	0.010158582343767	0.00530562290445021	0.00562268554562018	0.00423746250351754	0.00322554698522808	0.000917019777657468
0.244037572354504	0.0574757592409257	-0.0509134780671356	0.0923264011905659	-0.0160052322429395	-0.0212500887649718	0.00971494173213097	0.00411014302111659	-0.0150072836914652	-0.0186276605039557	-0.0169292377411341	-0.0463302084840929	-0.0343032973055832
0.367723069253299	0.22184840451464	-0.0779359491561258	0.141341115480371	0.0343366035972538	-0.057908630548013	0.0311218322283265	0.00470032374900575	-0.00643032954210321	-0.0117860134753796	-0.0392347247983785	-0.0219136664945989	-0.0670489821436741
0.4119459840296	0.299430762712033	-0.0871918299085719	0.15815633619992	0.0672961628973039	-0.0704927335242482	0.0665749519846858	0.0293200479128379	0.0283745699073955	-0.00159828531347211	-0.0377676880939875	-0.0515040027960871	-0.0189338083272798
0.0224961441000572	0.0374654294761597	-0.00126828319739218	0.0181380883824922	-0.00731384287499183	-0.00580849152186618	-0.000283689315199176	-0.000594173217886608	-0.00513160754166095	-0.00656116719842901	-0.00702384634202244	-0.00632481040690855	-0.00952273759452657
0.354908538406689	0.146574603715689	-0.0712451557259777	0.150737067567509	0.019221061924037	-0.0596395500055242	0.00915136118299664	-0.00126094124015619	-0.0219411220503117	-0.0202092440407436	-0.0345391031558716	-0.050418095165865	-0.0737191228514448
0.368914800528973	0.198471988521827	-0.0707499381283151	0.176083384052095	0.0150732850600858	-0.0462115853326789	0.00824454024159582	0.00684245444018117	-0.0315926254763684	-0.0155691501362966	-0.0551451953194709	-0.0351274690201072	-0.0640376587412229
0.14533668310016	0.144264879921159	-0.021580343414819	0.0906435526733972	-0.0079620452507761	-0.068587018629174	-0.0152879688280337	-0.0223596337421321	-0.0295009761007019	-0.038274531939975	-0.0344773148778287	-0.0577073655688089	-0.0530051604459629
0.284997841099803	0.121963566676337	-0.0550286953334448	0.130102922864419	0.00504452813556844	-0.0530623363801381	0.0165391331830773	0.0321050320778489	-0.00722101249546225	-0.0240089041222848	-0.0430168141222673	-0.0285988721048218	-0.0431364582081827
0.453765526908874	0.376781301853115	-0.0984379973499	0.173276292269321	0.124080182144938	-0.120291904409063	0.0321267387217756	0.00355346738101481	-0.0685474811097534	0.00189413886793749	-0.0416880206393694	-0.0314645351786652	-0.0709952191024445
0.189172715341693	0.0877891526004213	-0.038159298675949	0.0778144141054485	0.00775294105390131	-0.00639697591170327	0.019398714832889	0.0210151199769001	0.0243022576952089	0.000677982571099023	0.010534234738244	-0.0141524139420659	-0.00184859467105461
0.467341173601978	0.260080096532064	-0.098260306325593	0.189430972438989	-0.00535185083706574	-0.098133637035354	-0.00261942911427554	0.0118994954050509	-0.0344990509466313	-0.0517427439362099	-0.0744959885726922	-0.0735957884217733	-0.0919885574417564
0.427328307868686	0.337764070489438	-0.0891363827596461	0.179625890679696	-0.00928215381938213	-0.0812832931753404	0.0110529630240076	0.0108709005672895	-0.0274310463844571	-0.0452827234973613	-0.0660669277923219	-0.0417803702912714	-0.0867201605040776
0.482159792024754	0.361940848038906	-0.106735936751357	0.173319814120492	0.105405397401193	-0.140605261803167	-0.00554109224462151	-0.0372381635484141	-0.0277551117661849	-0.0175999322009869	-0.0426135182164171	-0.118404390331376	-0.0629679937287153
0.553503051806849	0.246480296235367	-0.1264290241252	0.178338036604108	0.0428809959012817	-0.160469658932494	0.00666552794938624	-0.00475664489788163	-0.0716755187679754	-0.0587943315156063	-0.0867707922529411	-0.0858084432142489	-0.106731901982983
0.282005058465513	0.124857723942734	-0.059127941891717	0.108246307728669	0.0249346810285112	-0.0251323371630883	0.00514358965609102	0.00967449263779224	-3.09506367108248e-05	-9.88280672886144e-05	-0.0165722514897541	-0.0136662848924762	-0.0276804913408451
0.0964438476644642	0.0679809363646115	-0.0172810481290204	0.0464703164218042	0.00534496576460552	0.0100127712364953	0.0229012519813423	0.0150416610994154	0.0168820382946846	0.00767886850055041	0.000814490522280747	0.0019481833235195	0.00774068876228955
0.0673617355766869	0.0627552383391193	-0.0106000567423257	0.0373984471790419	0.0232836220076536	-0.000314945991343421	0.0171581582374079	0.0104777758799749	0.00636412567369214	0.0114843380081551	0.00218104314942065	0.00178616804535267	0.00555513621318823
0.278609613002592	0.0700626340401864	-0.0581958321822871	0.111630530024424	-0.00159742258855827	-0.0258638618457292	0.0118828406984625	-0.00723623143804575	-0.00621146646575554	-0.0137306422171437	-0.00946450574617946	-0.0255324427978095	-0.0338870645285972
0.631801645705629	0.328203758639224	-0.154054141642379	0.167489928494598	0.0862360379302197	-0.137513188473377	0.0121892134822159	-0.00422199575471105	-0.0112376682354715	-0.0256385752715786	-0.0477498626830576	-0.0652566569266738	-0.0657018221783432
0.033785166612301	0.0296811012824604	-0.00468158995674765	0.0228422835992151	0.00146071915032252	0.00231092680807579	0.0150761803811672	0.00678083793847749	0.00494832496975323	0.00188582297919916	0.00359176739984388	0.00487241289503355	-0.00246197844357091
0.360552222640153	0.248022237869293	-0.0736303584513878	0.152080836283875	-0.0145172483546919	-0.0416617990596522	0.0163412658644158	-0.0132595614751227	0.00355189205415946	-0.0280895237071721	-0.0223525193053388	-0.0408974297078327	-0.062420694146646
0.0883618489441553	0.0539895872297057	-0.015828207738847	0.0419439009621884	-0.0091786254035315	-0.0111000021969612	0.00459156751329541	-0.00178322711414686	-0.00680241741209499	-0.0101393138002463	-0.012009034908294	-0.00924673129528251	-0.0136210910534194
0.200071731410472	0.146621540486596	-0.0370942263264149	0.0977881454529047	0.00424532748467027	-0.0439598865873634	0.0105780790190793	0.00439740619414827	-0.0153161297534108	-0.0198572795513466	-0.00648794440687359	-0.012539590989586	-0.0363754772190924
0.419902813498042	0.320827115137545	-0.0889314267734665	0.171071093439094	-0.0525767761779591	-0.109068187564758	0.007980807396884	-0.0106819061516905	-0.0250062566610336	-0.0808224818713585	-0.0608083314168069	-0.0249275390593467	-0.0741797895386977
0.317031146908889	0.0982687966287591	-0.0628459947852715	0.140289614779052	-0.0215529317269321	-0.064731973397157	0.00474653915452244	0.00172981935409799	-0.0497397600519102	-0.0431424525620446	-0.06037511730465	-0.0553852390892389	-0.0605784964914177
0.147119586029152	0.11794182255486	-0.0264795649821979	0.0747974577889806	-0.00364068757863772	-0.0337370494867845	0.0145079491713821	-0.00484175988031502	0.00269576544509231	-0.0186888685327111	-0.012712850730088	-0.0143426073009661	-0.0138527875230702
0.120581614280464	0.120847569482062	-0.0160691074613281	0.0824351305932915	-0.0249821961722687	-0.0298884711476251	-0.00572251301772782	-0.0182660325695091	0.00227032838451806	-0.0274353336599469	-0.0339359217778476	-0.035614252487586	-0.0297451973162352
0.207194511801716	0.18339463105953	-0.0404830872084421	0.093482168816076	-0.0145493586528911	-0.0840814704675246	-0.0062486252751037	-0.0311273370321244	-0.028095713968717	-0.0493154145602079	-0.0377471483873483	-0.0507340116346724	-0.0452329137513986
0.0333496307845555	0.0370553536906742	-0.0030411808668992	0.0266093801430929	-0.00533905563570116	-0.00635698330658048	0.00605722703730062	-0.0076008986888321	-0.00114240351888256	-0.00584801947114082	-0.00729447984276784	-0.00523898360993295	-0.0111349354435622
0.166005970605209	0.145556824507885	-0.033177267262044	0.0718083527006978	0.0704174103870167	-0.0113157509822021	0.0363463934953924	0.0180937527607904	0.00203565569076275	0.0295508297024074	0.0111887049510765	0.0146462311184403	-0.0136201646185659
0.580142810033329	0.358549955886828	-0.134845690282555	0.182048343201804	-0.0735415341407909	-0.137964116415629	0.0387146866256352	0.0205705769718372	0.00988847624313383	-0.10575282527821	-0.0450182843686422	-0.0675718598335714	-0.052963924895521
0.288743514685998	0.122763665747677	-0.056690360508509	0.130843301101157	-0.0136453279816165	-0.0635002709967563	0.0313657405293308	-0.011878650107547	-0.0101972275076347	-0.0385727994891863	-0.0288529416304885	-0.0366163738199175	-0.0433768189694189
0.517667597055199	0.27457397180281	-0.122101869217899	0.143938355510925	0.0269311106069481	-0.0667809532973284	0.0230390981173375	0.00790779187713642	0.0075500006566328	-0.0199249213451901	-0.0276330420892881	-0.0138543509555986	-0.0383745662251249
0.0487093491432105	0.0353961136306803	-0.00798674266357111	0.0252152313449227	0.00135107609036352	-0.000737386854576395	0.00696300303035555	0.0062088793118455	0.000890279534327174	0.000306844617893563	0.00138018567061274	-0.00311805754881056	-0.0038281635494673
0.620736866378201	0.334000951339686	-0.149903064015085	0.171974095644323	0.0783410114775392	-0.167241471775957	0.0452192823892366	0.01949858337469	0.0331842988241029	-0.044450230149209	-0.051227214189684	-0.0623705785845791	-0.106057635391914
0.536245744899903	0.397483804279118	-0.117699079049213	0.194058244348797	0.123176072789389	-0.098627403536489	0.0476872080460738	-0.00107486001096924	0.0344779785831688	0.0122743346264502	-0.0512658622682247	-0.0646980451410341	-0.10338260930864
0.126867991609002	0.0876736834056374	-0.0216525747628302	0.0662430281137985	0.0135648137931089	-0.0171423714352168	0.0390727442803609	0.0163854280439633	-0.0025576139831798	-0.00178877882105391	0.010980261072028	-0.00529426444359679	0.00788534741421376
0.564513477945829	0.384411709195657	-0.129462977096852	0.180001455764021	0.113407404998398	-0.122778251174489	0.0351906998802526	0.0377100756637566	0.00110144932459566	-0.00468542308804554	-0.0391679186680552	-0.0323655402427759	-0.115503355724667
0.436796794413259	0.251213313156252	-0.0873070059955453	0.202983251229039	0.00892529080674936	-0.0521863682464312	0.0377058586499811	-0.0282162467584695	-0.0117570738830701	-0.0216305387198409	-0.050387691266751	-0.076192567199899	-0.0907011294127434
0.15938654452432	0.162486751750807	-0.0242119241902183	0.0992072835425589	-0.00736247965108114	-0.0276676127037408	0.00323958621639828	0.0222442802111141	-0.0203869410283964	-0.017515046177411	-0.0406117635546638	-0.0365260783952985	-0.0390783535128897
0.165578768481516	0.125076920934673	-0.0334072525827237	0.0699172552002031	0.0104451303990077	-0.0175238445193956	0.00812533972647086	0.00844317645061662	0.00362484323530896	-0.00353935706019395	0.00356599778741931	-0.00551883206633866	0.00176733282127314
0.608951359738879	0.299424548513462	-0.147967308566438	0.162261299749226	0.0146869471524067	-0.125924321934069	0.00937792104467228	-0.00299355870967499	-0.0472925391054093	-0.055618687390831	-0.0618010896737073	-0.0499857549527911	-0.0449837273877511
0.570465875420832	0.215880786527697	-0.134854620523752	0.166613000285852	-0.044750045492969	-0.0913358190966639	-0.0114045560486543	-0.0178537782352249	-0.0534315510968196	-0.0680429322948165	-0.04560016854675	-0.106354725377941	-0.0714650341878763
0.197072948335058	0.0944962440974335	-0.0417817580020516	0.0758474671476291	0.00968255647229854	-0.0211568026045621	0.0219511668215768	0.000994937316468353	0.0189521341665131	-0.00573712306613178	-0.00477183729373543	-0.00904478169504214	-0.0088664925376874
0.143957304378937	0.174282401571857	-0.0207228564184022	0.0942714143185178	-0.0132341101294206	-0.0567103029721794	-0.00645364784506425	-0.00204548175812883	-0.0273417338905104	-0.0349722065508	-0.0400796847545167	-0.0239796422377242	-0.0481545528208018
0.133620362224231	0.182638267284049	-0.0196815129061602	0.0849238402430389	-0.00216194105420345	-0.0569631720203711	-0.00355635611494962	-0.0292109370246233	-0.0242356309589439	-0.0295625565372873	-0.0197650555274551	-0.0416400604516729	-0.0408363351965792
0.397342827432586	0.268269967944428	-0.0894583073272974	0.136748498578214	0.0720039845756292	-0.0977115634026712	0.0266817734120982	0.0363140717314731	0.00166457358495847	-0.012853789413521	0.00555442274391826	-0.00852539162381349	0.00519418650758829
0.37419470997848	0.178389967983536	-0.068186827046136	0.199173603625072	-0.00514819598166266	-0.0562404437325852	-0.0269994497206442	-0.0506246464245745	-0.0684561881124409	-0.030694319857124	-0.0726192819619238	-0.100678204156234	-0.119921207112527
0.104142831036271	0.0282502299586626	-0.0166266103881941	0.0572853424445802	0.00731178045460736	0.00725643533143279	0.0215472194913189	0.0133700177944103	0.0100284121976821	0.00728410789302007	0.00525228549937257	-0.00156812938881995	-0.00386580097212955
0.239780223195134	0.178741214042067	-0.0491251708059789	0.0965978722947934	0.0422585984390279	-0.0346245293123182	0.0184900981050496	0.0132425196129747	0.0263649836943893	0.00381703456335486	-0.0112146173958237	-0.00712594576273479	-0.00914154433213143
0.307705952282043	0.133299556140365	-0.0575916144624011	0.147578780183672	-0.00594593173109376	-0.0504135406315993	0.00649395587742169	0.00641442817522292	-0.000140775359108003	-0.0281797361813465	-0.0307960620162727	-0.0313171986051505	-0.070749524355299
0.343523618794686	0.192066081164488	-0.0687447674994346	0.150641699182439	-0.00673184601959742	-0.101335293331283	-0.0341563450676052	-0.0291124530985203	-0.0474427292627459	-0.0540335696754401	-0.067308180598328	-0.0934391876070291	-0.0988609808934756
0.0541073584416891	0.0204559488657076	-0.00767569530692379	0.0343616539780308	0.0117385378501153	0.0197564502267778	0.0268576135659133	0.0183998571300854	0.0209533122361472	0.0157474940384465	0.0119111084699202	0.0123075683647575	0.011510245805645
0.282230444771745	0.0794151583200383	-0.0568667893092619	0.119843015287657	0.00579320886277568	-0.0197146934305521	0.015386340866286	0.0253371197271032	0.0074441684446655	-0.00696074228388821	-0.0169872842016043	-0.0427482807517751	-0.0283393160400703
0.657476952771368	0.32078798794232	-0.161766481431456	0.166605857766373	0.124386398913255	-0.159641375957222	0.0188277801500593	-0.0134484506911071	0.0112001483841621	-0.0176274885219835	-0.070433249695793	-0.00894642346258989	-0.0434574870263869
0.558943302734224	0.300870081671186	-0.13323777811854	0.163594569205683	0.0255881932190927	-0.111804733283554	0.00177857499366185	-0.00646979026178984	-0.0553596348570389	-0.0431082700322305	-0.0533819906500691	-0.0733027443886816	-0.0719146356523783
0.0825528810968997	0.0922284078682462	-0.015453492155517	0.0400716124740951	0.0168304863397396	-0.00107199842128597	0.0334459565825192	0.0254277658494676	0.0246685468266235	0.0078792439592268	0.00507464445547215	0.0191089455854912	0.0093294509911386
0.441714562427475	0.183634457917098	-0.0975647048919761	0.156943406009835	-0.00336201756341303	-0.0447145935753813	0.00563827664795424	-0.00502943044104776	-0.0282832367727145	-0.0240383055693971	-0.0561029561726896	-0.0557914416576674	-0.0847072600148878
0.224793309281178	0.176754154803782	-0.0439568445326264	0.0975571553228305	0.0123272248275347	-0.0389688037572432	0.00471080883652164	0.0190322203044604	-0.00306258955238237	-0.0133207894648543	-0.0324365552063947	-0.0262206617046882	-0.0415326760965881
0.494619451491948	0.222992437223292	-0.107144811170139	0.185222820907879	0.0182447126225143	-0.118175716209189	-0.0175886007518151	-0.0359557357468748	-0.0390769137583173	-0.0499655017933374	-0.0931570151976842	-0.0961482379745934	-0.0926636241126321
0.65664647919392	0.322417888515742	-0.161635494323633	0.168061447228055	0.0537702137200267	-0.112926023770468	0.0427658772150001	0.0277044669545035	-0.00839056064067556	-0.0295779050252207	-0.0307474554051954	-0.0755285940397189	-0.0311487518760746
0.582291763919862	0.36293735670362	-0.136345081065369	0.180249197743307	-0.0178561126698477	-0.120766812161811	0.0255503217164512	0.0188309326003123	-0.0114441393997672	-0.0693114624158291	-0.00665316637434965	-0.0171216019148654	-0.0757824832521501
0.606131067984111	0.252999848008102	-0.143323785596428	0.179579463419235	0.0155192592114392	-0.105831622661339	-0.0286697926908696	-0.0194336237761937	-0.0527582852658571	-0.0451561817249498	-0.0689883855819517	-0.110053156457093	-0.0973568719808522
0.0816368249891008	0.0499632719668007	-0.0131003778860212	0.0464591942478392	-0.0128448020727608	-0.00411329430274358	0.0113674320033557	0.00536247338188303	0.002471959676925	-0.00847904818775221	-0.000701560493736028	-0.0115927623748945	-0.0115116474193848
0.324812220318917	0.0792222843647772	-0.0696663198794513	0.123221496580127	-0.0220600664639455	-0.0210837214404365	0.0148003867852936	0.00117154863129565	-0.0118583344554962	-0.021571893952191	-0.0307493327668793	-0.0360303531446368	-0.0251092420505021
0.207515332318571	0.218294817058673	-0.0398634736205362	0.0964702059105131	0.051597589618519	-0.0688885844963622	0.0230926077430507	0.00638199510846529	-0.0303830576711958	-0.00864549743892157	-0.0188402181790499	-0.0316643810945188	-0.0333484216608926
0.544500165473155	0.338172776151959	-0.121879550111007	0.188505726002457	0.0266822551392348	-0.144752508126769	-0.0455993918387611	-0.0158569747277559	-0.0201281038251919	-0.0590351264937672	-0.0845632451814823	-0.0651958129895214	-0.0766595046820557
0.0904444873503327	0.0720111896780448	-0.0164378765153328	0.0466707162793482	0.00530443446047205	0.00448214022905354	0.0231823368194653	0.013980740661659	0.022738135178428	0.0048932873447628	0.0111802432457418	0.00199859204158628	0.00668480125937559
0.390486088773854	0.307420891009106	-0.0828877982120555	0.154810123412093	0.0650650331000249	-0.0745264703680971	0.0184021726063388	0.0197877789134516	0.000876119660926322	-0.00473071863403612	0.00400468721320957	-0.0255507764197925	-0.0475673087720201
0.180963637758275	0.137993227260906	-0.0337540430263354	0.0859736780808552	-0.0159968013939581	-0.0422574009743884	-0.00657419196194578	-0.0103572247372598	-0.0141374482651636	-0.0291271011841733	-0.0226194479592067	-0.0297052361689822	-0.0373362750457126
0.0899411199177894	0.0321074482392814	-0.0174759413419065	0.0433930019607698	0.00231387264872324	-0.00348606703535129	0.0165140790926738	0.0161798897818439	0.00722039177687682	-0.000586097193314025	0.00254378403007816	-0.000829448367243815	-0.00569500427384043
0.0637682279831586	0.054376161483268	-0.0111538963543423	0.0323058857331545	0.00634372271206808	-0.00223175091887312	0.0240625856337542	0.0178098342380238	0.00714506261220672	0.00205598589659749	0.00148400400869986	0.00279166107645021	0.00656222897590804
0.644863944282265	0.223613480282699	-0.158153587173751	0.16496475266454	-0.0208975880873784	-0.0621322199550975	-0.00777283505433313	-0.0553063901338081	-0.0869256544744507	-0.041514904021238	-0.0797337715232115	-0.0631663864903368	-0.0731625870009923
0.616221126695765	0.214679506047609	-0.151411574180196	0.161185558373986	-0.00120891955191327	-0.127733176445094	0.00686035382579431	-0.035665714671027	-0.0762096751897906	-0.0644710479985037	-0.02949473936219	-0.0991721244765091	-0.0767266469196191
0.712769518385334	0.271957346804049	-0.183133596744746	0.145139982161255	0.0874489121497301	-0.0992385518004862	0.00505631186342959	-0.0109872859848851	0.00261622250427196	-0.00589481982537809	-0.0462093080271174	-0.0523741179782135	-0.072440728232131
0.0882310999398823	0.0400366726358204	-0.0148864177910327	0.0465714131351935	-0.00450511748149501	-0.0114613295520663	0.00750025596774978	0.00175104521138092	-0.0103464986922271	-0.00798322351678066	-0.00762203848917731	-0.0160471601640585	-0.014790666037774
0.235721106892546	0.0899282285337246	-0.0483621959161666	0.0972266403827737	0.00199694234944583	-0.0260410653598673	0.0180675239201509	0.0205674867729817	0.00140854195408605	-0.0120220615052107	-0.0142381863699871	-0.0105459690010312	-0.0202439543799233
0.178513134299397	0.158564118541459	-0.032577736352789	0.0877620806499105	-0.00367537560489142	-0.0367939526390119	0.00251452061071192	0.0220978930393979	-0.00456945237219139	-0.0202346641219517	-0.0157617814799173	-0.0473623435540644	-0.0146252135903391
0.0544038726175354	0.0276532884749175	-0.00534939879045527	0.0420193068789279	-0.0139004141993353	-0.0166033936562662	-0.00296801961293039	-0.00320429811327981	-0.00631287334233786	-0.0152519039278008	-0.0160818687302481	-0.0178094404710541	-0.0207717634098706
0.376304988309004	0.251094300399407	-0.0774685655526619	0.156452012456297	0.0143095375172975	-0.0465551240740462	0.0478259564441519	0.0439638281011195	0.00405502311524164	-0.0161227932783743	-0.0297599630185464	-0.0157538463871834	-0.0232731297574156
0.0789156011125286	0.0595234346138791	-0.0129516737409725	0.0438920727850489	0.00935812666185462	0.0139806142042196	0.0165191918978197	0.0199940010955594	0.0163030495591436	0.0116693704330371	0.00482754270235491	0.0099180888602723	0.00203933934019869
0.6005907582181	0.278962475844569	-0.143438705579908	0.175104884876387	0.00775118377455219	-0.18555869659937	-0.055416913091029	-0.0291064269986526	-0.0678305886009422	-0.0889037564124088	-0.0748015626983801	-0.0719932171191778	-0.100756488869527
0.343895253310135	0.147744605385731	-0.0737483850085739	0.126352467994755	0.0123363722379936	-0.047052271066004	9.55758342117141e-05	0.00419335325016001	-0.0100975952333383	-0.0173579494140052	-0.00609287532063119	-0.0200214093206386	-0.0313359324785898
0.354166877677768	0.280794829719412	-0.0712036532496086	0.154331255874256	0.0477533941533621	-0.0346623776843156	0.042290841209731	0.00386060144689215	0.00868892749493977	0.00654550823452327	0.00292608113702103	-0.0096956140114961	-0.0477141074156256
0.0495840969401639	0.0493313288535032	-0.00858272448851986	0.0260449819534047	0.00810023413105388	-0.000358291996451203	0.0182343683299027	0.00940426255747691	0.0148216545763138	0.00387097106730134	0.01005536121221	0.0016426898869426	0.0026218066548667
0.272681218833359	0.0703417537609266	-0.0574349562320348	0.1016381832788	-0.00392110875219781	-0.0298911953831198	0.000799138011190414	-0.00107364085097811	-0.00440583195185462	-0.0169061520676588	-0.0164781970421415	-0.0340468167486024	-0.0368430658679318
0.0960696317650776	0.0418654128294854	-0.017212373943206	0.044835656454557	-0.00805428742889114	-0.0194129545628166	0.00253866942834517	-0.0115111895124598	-0.00770091856420969	-0.0137336209958539	-0.02033354823462	-0.0251957238835816	-0.0181511739099251
0.316061142170213	0.121463518289467	-0.066743747053418	0.120852380842027	-0.0246900946545227	-0.0225030430066524	0.0183120863901249	-0.00490320778479586	-0.0131402604546837	-0.0235965688305875	-0.0281888070998254	-0.0425626343715039	-0.0395065481513169
0.00641281521053464	0.00107500855160024	-2.79884711799783e-05	0.00445540801103705	-0.00172976298823583	-0.000381230554685968	0.000808914231419841	0.000113900794799155	-0.000251995385584208	-0.0010554967714609	-0.00184453173388146	-0.00187420765406103	-0.00204890473703467
0.708394129936357	0.276171574320893	-0.183035537786632	0.146399678247535	0.0661404225504815	-0.143985327145235	0.0119201530100732	-0.00487216704419646	-0.0442892254098508	-0.0389224522973767	-0.0327039421804911	-0.00322069830432703	-0.0203262295577611
0.406550390605002	0.189974177314693	-0.0831027413187323	0.175999388346151	-0.0559472348171025	-0.0835659272364639	0.0197268209027352	-0.00981598175565995	-0.0391329763356732	-0.0697565810267832	-0.0584961424115953	-0.0834638264272661	-0.0802593121942167
0.175184731555212	0.0730587559379618	-0.0354377181811052	0.0684216461725136	0.0191941755468545	-0.000310943428168925	0.0343251810555251	0.023506428794123	0.0247216075908805	0.00944161605934279	-0.00368368308124578	-0.00279635438782713	-0.0112032584794904
0.313557002602681	0.178096210277634	-0.0581878239080614	0.158870525244112	-0.0242891477083051	-0.0233480155820102	0.0195662990802604	-0.0172297159550355	-0.0168498554479203	-0.0238185816451577	-0.0252038452302685	-0.0402979653101777	-0.0693733709478279
0.354773938065172	0.360957886717308	-0.0693109788688657	0.165010557215892	0.0556820657798554	-0.100109670926222	0.0284714878488996	-0.0273678935349947	-0.0522693563953058	-0.0222138025731831	-0.0509134702799794	-0.0645777660626911	-0.0722018639888656
0.169981935431312	0.142813148530994	-0.0327073789645594	0.0786353179553539	-0.0155195358140225	-0.0702412375907834	-0.0209073883700459	-0.0119427277504313	-0.0124447602685335	-0.042880386702403	-0.0216046180691887	-0.0298488019660347	-0.0518128937734434
0.240639887433271	0.18277238959637	-0.0330876428161257	0.167832544546032	-0.0643591812856962	-0.0382610018625737	0.00424922388863447	-0.00786308038864358	-0.0411794115818795	-0.051310091574135	-0.0594079847534998	-0.0680231479896647	-0.099781761832888
0.224524648241877	0.100071393065624	-0.0408191255486864	0.113693315582509	-0.0178501073215242	-0.0140156023861235	0.012726601340033	-0.00145127487339947	-0.019236109935761	-0.0159328548538238	-0.0332119590944472	-0.0434924726431405	-0.0121195346466023
0.660187045047393	0.247134265626263	-0.16541561946873	0.155527687537645	0.0615787256390694	-0.158669361683185	-0.0341094066952566	-0.0615449665725142	-0.0652600327625983	-0.0485453180220581	-0.0777989948040193	-0.0882748006628838	-0.104809342989157
0.150104610159923	0.155460049498571	-0.0268921907129787	0.0717723246355711	-0.00165935626261049	-0.0362387712992463	0.0197077336435797	-0.00720266009820822	-0.0173667898800918	-0.0189490637809284	-0.0346025647409511	-0.0217451807224628	-0.0207348898764402
0.207072031190774	0.158910488620446	-0.0291347525845529	0.141633558042253	0.0137372691642288	-0.0539013102019773	0.0168983427475916	0.0079597214695864	-0.0389186007836248	-0.0200820205188743	-0.0377039727892782	-0.0378243676953212	-0.0345239134332046
0.307247494432172	0.224492182223898	-0.0609067727894651	0.136081180262169	0.0230006014087009	-0.0208957842950908	0.0470166015149192	0.058349703311509	0.0122881460995494	0.00105240855680505	-0.0390237622604665	-0.0347327646340799	-0.0232721021973493
0.0771819157861536	0.0294068688738876	-0.00823262158254481	0.0576754306087163	-0.0086256039379654	-0.0234313852550859	-0.00112199084233029	-0.00854780153447469	-0.00763283609998205	-0.0160284945965257	-0.0236609163839897	-0.0262803982371593	-0.0291052495407991
0.405732009969844	0.203913092300413	-0.0907853005880667	0.135559690037151	-0.000252702187499565	-0.0314829293478802	0.0472615331895543	-0.0149091076089705	-0.0121367711365162	-0.0158678157676899	-0.0366469586357495	-0.0308501482470616	-0.0436148441053892
0.655275532196895	0.321639176136651	-0.162090591228783	0.164881229897682	0.0477686757959533	-0.0816648590103096	-0.0115582572262408	0.0138359918388227	-0.0165027331492205	-0.0169480916071781	-0.0450248815440922	-0.0463700024525228	-0.0848676797520641
0.253927036890964	0.256662332229883	-0.0416462007379187	0.149719736949282	0.00640542036567243	-0.0580061301856791	-0.0202637616824408	0.0185825611021244	-0.0150447342290755	-0.0258003549100033	-0.0855712799984824	-0.0653560476747516	-0.0680244932395376
0.117428075801679	0.133943452384575	-0.0169268190500284	0.0748176741789374	0.0214826791100269	-0.0602149858988251	0.0107119033339507	-0.0296082945842051	-0.0262311781772798	-0.0193661533943991	-0.048316530093327	-0.0290661456656841	-0.0504107133227456
0.294041855690389	0.090105270743846	-0.0635030050826118	0.108322890096489	0.010395375616886	-0.0109823109329644	-0.00110029173711462	0.00967594170070857	-0.00587704939645062	-0.000293467658039226	-0.0263664311210466	-0.0318932886225814	-0.0328944015056963
0.378125106416102	0.173098127629577	-0.0807817140685678	0.146048741481443	-0.0286413902069702	-0.085726439865767	-0.0091300099795445	0.0061720507561378	-0.0493878956367787	-0.0571839150363686	-0.0405487406133621	-0.0603828163315967	-0.0832254171506102
0.416528778800745	0.146409623649139	-0.0925867854343506	0.143103418083943	-0.01614899266111	-0.074058252187392	-0.00758941001943009	0.0043757994631608	-0.0115929646747849	-0.045103622424251	-0.0370556336043759	-0.054911292270713	-0.0568123663401001
0.0832963283370308	0.0729136286857395	-0.00957360451728678	0.0623833873982227	-0.000289812209702964	-0.0134256651532179	-0.0135075472385817	-0.000359946430064526	-0.00574338513250117	-0.0068577386814604	-0.0175256464267115	-0.0241597087181149	-0.0137128691765448
0.382984885613921	0.117518408232858	-0.0839096960993322	0.134853461488482	-0.0144048190045801	-0.0522655385712334	-0.00631426545484393	-0.0159312992760676	-0.0285259351014289	-0.0333351787879067	-0.0429940401713916	-0.0516741356991707	-0.0547003727798414
0.0808838901495183	0.0556996152118371	-0.0139521213662622	0.0431272749195994	0.0140153607578661	0.00847457544297422	0.0154113165230226	0.0136303914194307	0.017396701712257	0.0112449681004201	0.00482290323771867	-0.000408067334688178	-0.00127984173307831
0.0110362583523497	0.00416355446951264	-0.000420314240777401	0.00937836098837673	-0.00267518698106617	-0.00301747861594121	-0.000379116860408204	-0.00159625290982208	-0.00260008331346899	-0.00284633279850369	-0.00393016289816349	-0.0037451998460336	-0.00425887327795921
0.102756218645026	0.035721429275822	-0.0176993288155314	0.0517995405820946	0.00144229089702277	-0.0170297423120411	-0.00344235801362124	-0.00816967578754124	-0.000572513796370078	-0.00779372570750916	-0.0149134684062643	-0.0203293761460498	-0.0276205815718047
0.578860205074207	0.350397466207854	-0.133110689698561	0.186943044338292	0.0202628511177217	-0.114863454321196	0.0482544429826143	-0.0287727023500434	-0.0186661522232154	-0.0473003016017373	-0.0174498918116893	-0.0570723155708055	-0.048837208376601
0.579677178363343	0.322255473314499	-0.137128298402728	0.173812639393177	0.0639914538827342	-0.127498287196029	0.0604753769422376	-0.00427300525099206	-0.0190986511666226	-0.0317534166566472	-0.0396617972837447	-0.0801510261237791	-0.0722539428417787
0.323544240936284	0.0970917124686688	-0.0654457284317728	0.13685013843057	-0.0492816236745405	-0.0525461806238431	0.00150570901637576	-0.00734029412717341	-0.0347394029971737	-0.0509139021491918	-0.0415225585739422	-0.0484761256703282	-0.0669416923722113
0.595634513464339	0.321314756732847	-0.143590542938769	0.16271138688634	0.111507671057099	-0.13489300804312	0.0215878203742443	-0.0118661287483309	-0.0225323571795307	-0.0116926684930104	-0.0386758286474647	-0.069145427097368	-0.0671785094227025
0.495436662784149	0.206697121920283	-0.108232758167621	0.179778229369018	-0.0277217255693775	-0.119391782980084	-0.014609167141137	-0.0702507580805186	-0.0923673904701351	-0.0735567542747306	-0.111061021913641	-0.125141878951301	-0.124906997573837
0.255010408416205	0.116593113233432	-0.0488209658155812	0.121121446620358	-0.00139505655933275	-0.0155512695733745	0.0257341882289478	0.00614078623954917	-0.00822922772833906	-0.00847316306635362	-0.0150621109787198	-0.0267044929668359	-0.0220497656960174
0.343674041590147	0.192886252699312	-0.0696024617829799	0.150911467066778	-0.0216630620998119	-0.126976302379949	0.00488026256722396	-0.0744735494305534	-0.0445176173460887	-0.0743196822398804	-0.0614184031112729	-0.0946269146121206	-0.0796867015887195
0.04034527396228	0.0409977114648156	-0.00642230043999183	0.0237722709074836	0.00803330124735985	0.0121212009763396	0.0183762219107084	0.0202418874259216	0.0183001332963324	0.0100772511118497	0.00936186942246489	0.0102725148308484	0.00501764738450769
0.0305037282732069	0.044326957929272	-0.00397654200599754	0.021181384150078	0.0176798017720799	-0.000596710473187319	0.00921634192690694	0.0075121621544144	0.00589864187102846	0.00854154564944627	0.00307552948029862	0.00361870733791116	-0.00317710886830274
0.284217499090419	0.218287326074977	-0.0599330729402412	0.110102911877199	0.0666147916372183	-0.0587835899505559	0.0269026009637542	0.0027202283274016	-0.00507411859099471	0.00391560084333126	-0.00946143900258967	-0.0128045847892219	0.00177999701393833
0.160036298058745	0.0800385474518991	-0.0334964908757859	0.0603450708611236	-0.00375997542994139	-0.0129808205624815	0.0210526822879129	0.0142558845609128	0.00341867925551489	-0.00837039799621145	-0.00571310127422964	-0.0162495642093311	-0.0116776313236011
0.335250648525782	0.0869406770010392	-0.070866649527541	0.12960523360762	-0.00851460769386542	-0.0374331915574557	0.0178900231666298	-0.0036635790261994	-0.024015108430962	-0.0229738996256605	-0.0311398194172653	-0.0480456319676278	-0.0496166441201145
0.585168997005254	0.252307204957438	-0.134672762580019	0.186656772931532	-0.0433395513229048	-0.171805791242129	-0.0191940493784154	-0.0473700140542868	-0.0624876684854736	-0.107572671282517	-0.0709573764098461	-0.119260706953764	-0.120201292211764
0.107409241849328	0.0724375609205137	-0.0181612579598291	0.0574026043822859	-0.00596074110814131	-0.00806895549548867	0.0132230249463376	0.0121664316162933	-0.0142592959276644	-0.00701484830181498	0.000991125937361115	-0.0242302087536084	-0.0196950968252759
0.00282319678353598	0.000956365661992964	3.40339620563917e-05	0.00157633207370243	0.000333357023535976	5.12053156608385e-05	0.00102633814392539	0.000641829019820334	0.000262240784232447	0.000192281169598407	-0.000171118557210401	-0.000803000717133458	-0.000865032594936523
0.159224503711602	0.0931469169017585	-0.0287801951680383	0.0775847060217215	-0.00524111762301338	-0.0369137693963864	-0.000377492445412853	-0.0223012221753865	-0.0145350579910917	-0.0210774435096999	-0.018310771289075	-0.0333194335343211	-0.0309052776316989
0.202751079916203	0.0571873037006831	-0.0372095312145662	0.0966654136051126	0.00784178322987528	-0.0191527711975526	0.0230956515667587	0.0212836796833079	-0.00831051657423229	-0.00565549398383866	-0.0233811278868824	-0.0269445174182288	-0.0295663921753438
0.144450339411889	0.0815273031144375	-0.0266338167819346	0.0687487432395299	-0.000190151859704446	-0.0257228005948278	0.00570451003405661	-0.00313286353732681	-0.0137689669905264	-0.0129564762272661	-0.0145519236819109	-0.02369455688979	-0.0342948116979576
0.0803133794617866	0.0956127774817934	-0.0133787808953657	0.0448867019069176	0.0233985376304465	-0.0064779507521871	0.0199068918439624	0.00452448157407166	0.0120211715700877	0.00846029343912973	0.0123204582879989	0.00479005700724931	0.00345544597746934
0.0732660095674406	0.0441731563239752	-0.0127666574367421	0.0372209216645156	0.0109648370390764	0.00646774545502918	0.0188211411076526	0.0142748704844622	0.0178367351436215	0.00871629124705281	0.00196486048839221	-0.000250126394812936	0.00132105913426026
0.137150876751652	0.034545753484176	-0.0242940043699866	0.0653210117164787	-0.0052255531580773	-0.0137181231046439	0.0232153439801171	0.00729464426828658	0.00324937347684709	-0.00947183813136057	-0.00360112471928048	-0.00411748543416446	-0.00572027720107365
0.148507813261422	0.0867700768544061	-0.0268510109429367	0.0733271609588014	0.00243212287111155	-0.0359263438140112	0.00214958625470738	-0.0151889013000784	-0.00424143873070196	-0.0167471104714498	-0.0219019596572919	-0.0253507287789717	-0.0431137521082191
0.16340993599536	0.0708679169802054	-0.0338541011515653	0.0616166911736531	0.00434661591226446	-0.0270309278069648	0.0166162710605289	0.00488964071368325	-0.000831351049317308	-0.0113421559473502	-0.00838553270755421	-0.0100655853282061	-0.0141255947261219
0.0222499409370513	0.0222755171115574	-0.00105893722697712	0.0190765843859038	-0.00695748239162403	-0.00824048913385617	-0.00300055384450238	-0.0044893277592187	-0.00741297281949619	-0.0075989857627401	-0.00929278674517782	-0.00916717343375145	-0.010422079080211
0.60071831675091	0.231502656679247	-0.141547706735996	0.177617503957613	0.00727182152903094	-0.13779691541517	-0.0370405157588776	0.0177502390822257	-0.0492708140742242	-0.0652625469430693	-0.0775463513727352	-0.0781785113084871	-0.0737012982822622
0.584514748759432	0.312080833574843	-0.131932721160888	0.201391762645364	0.0641437789695579	-0.2072321153862	-0.0480976334625707	-0.0343623951942557	-0.0771839903069619	-0.071544168208321	-0.0588298707995569	-0.10614251815218	-0.106638664830569
0.0571385795746859	0.0751233302256534	-0.00935436811293962	0.0299928574929657	0.00597226583594558	0.00536014036114939	0.0268912981192309	0.0130966078938465	0.0196285842909176	0.00566620309854748	0.0134272598146452	0.00930489330677137	0.00734690509102781
0.0256134153760948	0.0207116930797099	-0.00325579585164204	0.0166679061619667	0.00144793729432651	0.00512663053077234	0.00711068261792962	0.0072263534594794	0.00696338219549395	0.00328728391254943	0.00185762814185454	-0.0017983672590921	0.000534097059731457
0.131583699812304	0.0320996093842821	-0.0223625245588788	0.0652431415817894	-0.00425417168005859	0.00136873048497052	0.0185132420103498	0.008342892976858	0.00950309887241083	-0.00144272059754402	-0.00783883672461819	-0.00451766228555672	-0.0125011721218165
0.0490015632365568	0.0707255095680097	-0.00760918726336208	0.0293145842981244	0.0235722038050327	0.0041926695363863	0.0165037101018222	0.00789119256533238	0.0183845587095687	0.0138824366707095	0.00682695509647829	0.00768983803324129	0.00330324406201169
0.215118426658718	0.0675042439409114	-0.0446487201304097	0.0852265371640676	0.00103464709239173	-0.013786863866382	0.0134848589127248	0.00411958123100564	0.00170611844282567	-0.00637610838699512	-0.0102326632558699	-0.0165234720175746	-0.0223371613731795
0.131759178471369	0.113397622900978	-0.0253385460583183	0.0586676659340182	0.025230500477586	-0.000839735461621915	0.0358915706265079	0.014156292827958	0.00968826084456464	0.0121953825079821	0.00725540951545789	-0.00235076666945702	0.0125293088846358
0.214880066098569	0.0818855238302567	-0.0440473381238303	0.0876052799284427	0.0135935453701538	-0.0075494126250695	0.0216916461976271	0.0124937326857334	0.00265383688540929	0.00302206637254213	-0.0100304963188496	-0.00467439219952473	-0.0173034603109913
0.26138013049274	0.133820308122514	-0.0389196730941457	0.168580733656156	-0.0592278074830688	-0.0264405781106516	0.0374988372307059	0.0193185409805108	-0.0100105829311829	-0.0428341927968602	-0.0259915165593297	-0.0501829070685248	-0.0343312108147996
0.335715332685476	0.189018214436155	-0.0657134574295948	0.153668624537209	-0.058534652521862	-0.0855181686503755	-0.0212029574820796	-0.0328651999981597	-0.0423559087165444	-0.0720264105861187	-0.0583159421537682	-0.0811109551869478	-0.0998105946669959
0.0451230260398835	0.0725238526949019	-0.0072113430541132	0.0249178545217521	0.0245522209365032	0.00504750593612825	0.0254193250805511	0.0249125257994086	0.0147450959142225	0.0147998634363157	0.0107515994384	0.00346724388435191	0.0125428536920161
0.295659472916492	0.0922269356222744	-0.0582146152875677	0.134419136274735	-0.0113743862478857	-0.0466898920883129	0.00331768544805716	-0.00590615690357083	-0.0125777659768117	-0.0290321391680993	-0.0604215416892808	-0.0607234218407819	-0.0627574808620829
0.616484018231186	0.299265267338068	-0.148547112304269	0.168736797515352	-0.0357692081507185	-0.146725393808836	0.0693886516873322	-0.00616984025084621	-0.0366352455437199	-0.0912473009797773	-0.0727231565799266	-0.0425632509583697	-0.148316668139139
0.661343545828261	0.246147241207013	-0.166030492626383	0.154445879598631	0.0141271919973566	-0.142978748121629	-0.0173786162770009	-0.0352137842806122	-0.0566721639225778	-0.0644257780621362	-0.102326712680837	-0.108814554555722	-0.102440488568415
0.525598006522544	0.208086240085075	-0.117784715504522	0.183957777223477	-0.00506092457479812	-0.108615879204868	-0.0378713371160743	-0.0322006478986828	-0.0456938506373317	-0.056838401889833	-0.0742754069734582	-0.0494375909620066	-0.0882789235174832
0.57125407192852	0.20540157597775	-0.131686483022696	0.181658948179335	-0.0328813129918494	-0.112419313354121	-0.0441572438723852	-0.0337119951799654	-0.0857674156471161	-0.072650313172985	-0.0759986805858884	-0.0932504730249252	-0.149158313668414
0.473909220483407	0.275671372952888	-0.0941522794678816	0.21790725199532	-0.111570839857919	-0.0824878201901077	-0.0565978700458034	-0.0349125440097446	-0.0971072315558424	-0.0970293300240135	-0.0839765053761955	-0.142826975557873	-0.112315270685526
0.0865331923268667	0.077919457738626	-0.0151877293111093	0.0467383088983236	0.0227000393051971	-0.00876015837295982	0.0127891773250909	0.00606486774065917	-0.00420571947146359	0.00696994046611865	-0.0105440055350338	0.0015032695513955	-0.010676996170762
0.222102283767544	0.227097420307864	-0.0355034632348252	0.129630287094865	-0.0107665829712472	-0.0331902840364165	0.0606371603218481	-0.0040732182000392	-0.00902474205646589	-0.0219784335038319	-0.0343437405641048	-0.0271378166709162	-0.0458329901657861
0.172260873471593	0.0572487025794913	-0.0309314971869932	0.0855149880815552	-0.00672925890480389	-0.0461010134198676	-0.0146377510493485	-0.0155722891108615	-0.0255041792851975	-0.0264151361623357	-0.0368596286258528	-0.0402343095832341	-0.0433940260690787
0.370358540848947	0.353823865194426	-0.0753590423462015	0.164236095293613	0.0624517567041736	-0.0727377279138147	0.0203087215386997	0.00400893257070417	-0.00756891387458664	-0.00514298560482057	-0.0304790636354946	-0.0546266585184608	-0.0749723595590369
0.0529822259821722	0.0287959107526874	-0.00901640779384044	0.0289903753928121	0.0138466592721545	0.0124438255323649	0.0217205765458123	0.0152274332514713	0.0155274900244964	0.0131452424022597	0.00573120284787285	0.00577775773862605	0.00401975068020886
0.676555901125098	0.283456844249019	-0.171128738373544	0.150765324263345	0.0996354622053564	-0.124579476521219	0.0182079786249759	-0.00947446372145777	-0.0325293015833579	-0.0124720071579312	-0.0257829636743667	-0.0354627091184732	-0.0749844274715624
0.579937468629428	0.226316946862811	-0.136190701346173	0.173953587910515	0.0186467323308982	-0.108693408097504	0.00574942043344362	-0.0463142361188902	-0.0522534737929177	-0.0450233378833029	-0.083846006583519	-0.092915923180345	-0.0936670509247733
0.151358044409036	0.115130667418451	-0.0299951866693929	0.0652408041154581	0.0344834976168861	-0.000843727426646762	0.0362889618004522	0.011274314423038	0.0220869493312436	0.0168198850951196	0.0202986364565398	-0.0063543455545523	-0.000531048142624196
0.266325663064952	0.0605804958253696	-0.0576930411326404	0.0941989474001388	0.0217261692247017	-0.0124866086023842	0.00447238643108527	0.00493165386638694	-0.00119341537531592	0.00461978031115873	-0.0145983125132292	-0.0257529244124177	-0.0373358783251526
0.226146494906201	0.110401114173833	-0.0474556226352572	0.0869487317601305	-0.020868664234049	-0.0231887554086587	0.00444166853229111	0.00119989937969125	-0.00850793753373846	-0.0220287098213539	-0.00349244048862385	-0.0165484138144554	-0.0399702271467336
0.224092620218692	0.176555527253449	-0.044299192918608	0.100179748311211	0.00846543836959421	-0.0529262170358298	0.0130618676973949	-0.0317882880727215	-0.0146512026139875	-0.0222303893331178	-0.0378251309373282	-0.0309798647289072	-0.0248619791136809
0.328431363024047	0.18297515437904	-0.056469609316754	0.193380061446174	0.00795330250271709	-0.0441656184138547	0.027225882114692	-0.0279053559263034	-0.0327534328154845	-0.0181061579555688	-0.0560867095671538	-0.0723731160954143	-0.0615077339868814
0.616725311307649	0.353341066355961	-0.146306058232982	0.180246738070669	0.0972131055658321	-0.105128932945158	0.0410316625189558	0.0490459935981193	0.040838026078676	-0.00395791368966325	-0.0590751576651172	0.0151993234999074	-0.044926681812012
0.413038638216843	0.213586760369438	-0.0862058891021967	0.166893473923068	0.0222670802869964	-0.0907612999122629	-0.0252379637274091	-0.0350404648950552	-0.0550124536077373	-0.0342471098126333	-0.0778678843382476	-0.0611080467478656	-0.0847084148382716
0.0726206808037418	0.0190896179287853	-0.0109891490367814	0.0387820480685153	0.00840547582132693	-0.00693455582639393	0.0230134181708782	0.0127414202819104	0.00711653098242369	0.000735459997466492	0.00781428935087269	0.00420522427991868	-0.000268223452360328
0.142929261537213	0.126251757088107	-0.0269360298441568	0.0701448622432137	0.00692159541673523	-0.0378127570570565	0.0211109091608617	0.0102395251433881	-0.0215897928021248	-0.0154455808201606	-0.00847429896966079	-0.0129081557068925	-0.0276105424997001
0.293135654297845	0.154666813554133	-0.0561224338089691	0.135538669750699	-0.0385197355290894	-0.0888213881772951	-0.00975123583762594	-0.037234538149503	-0.0585438793335918	-0.0636705618531922	-0.0488974041739006	-0.0792531916833739	-0.0859596562827629
0.362128278783525	0.123198617015484	-0.074948005433976	0.14749110067008	-0.0366869623912638	-0.0630132239260766	0.00155447600377689	-0.0117330786156618	-0.0116461288717611	-0.0498500931586702	-0.0360680488174304	-0.0420295062319927	-0.0812013831443428
0.440907412411964	0.258319099161051	-0.0869931836359248	0.203657556410509	-0.0891148246261232	-0.118715651723626	-0.000260654700293905	-0.0574216858506172	-0.0560520350586269	-0.103915238174874	-0.127231465073571	-0.12722939526438	-0.115281301967668
0.418841547725319	0.17745377902323	-0.0908909932549345	0.151079873645152	-0.0338518057139155	-0.0870018620693515	0.0148562306651753	-0.0278355203211434	-0.049788700016369	-0.0604268338916335	-0.0567334596362913	-0.0629810221236899	-0.0735258471301893
0.624889932105534	0.219224431638424	-0.154661874668341	0.15777214820721	-0.0218006737195904	-0.116647996457014	-0.0148536099766811	-0.0386252065768753	-0.0700963263574621	-0.0692243350883023	-0.10013830105842	-0.0748212615044269	-0.110951424217156
0.279682523183888	0.194659129304687	-0.0593536314342613	0.107186864869106	0.0400528984804508	-0.056033256974321	0.029457164590734	0.000307406263827414	-0.0108824886932712	-0.00799017924693513	-0.0193154447471225	-0.0168581485061853	-0.0372190233316683
0.00773135703472363	0.0017557157083936	-0.00029198631082877	0.00573771926997688	0.000224423892055051	-0.0004686557646701	0.00234578221080748	0.00153696004167649	0.00077145493712376	-0.000122115936307524	-0.000893442157545957	-0.00109735766272407	-0.00207510495373264
0.370533895632765	0.237201248003791	-0.0655424924263689	0.202961949853022	0.0290921153994695	-0.10060834555387	-0.0227083156830431	-0.0350384843371753	-0.0313058446775368	-0.0357581150772004	-0.094639738443527	-0.0894342600734052	-0.0984300417757714
0.0137449403919976	0.00735402347084579	-0.000480928756321625	0.0112917544843464	-0.0021710297788078	-0.000902137792923186	0.00124524686730896	0.000957645858561781	0.000552288907838519	-0.00153658378586549	-0.00274840374461395	-0.00438793228864128	-0.00494956239486197
0.339458643250526	0.213855574781163	-0.0699671011608639	0.142671244618448	-0.0447384595785047	-0.0298617265442863	0.010197017519079	0.0426946944820906	-0.03123813308625	-0.0373000930613955	-0.0401917724123623	-0.042363746026485	-0.0658182859716869
0.367677068239157	0.0866558268447981	-0.0814207445106735	0.128969048000433	-0.0326367320001168	-0.0311569480390337	0.00151944237264218	-0.00112835809761352	-0.00552303612837107	-0.0318968400195753	-0.027955397030503	-0.043199692216409	-0.0409106993257031
0.0525835636955356	0.0484102375055048	-0.00834827508950569	0.0292484895806408	0.00437539209540767	0.0045186310732663	0.0205229146643904	0.0163801418411398	0.0124972230341497	0.00444701158433698	0.0121688241670644	0.000797019904034996	0.00282938566360448
0.38245772446178	0.217889695059802	-0.0784157896845701	0.162438803910786	-0.0213681806733308	-0.0807037248297646	-0.0114545579642814	-0.0117229665551392	-0.0396208906599776	-0.0510359527515477	-0.0637783764329469	-0.053878574674578	-0.0655966007334639
0.202169429016041	0.156010958742205	-0.0415094067633912	0.0787585406291816	0.032005180518975	-0.036871767859264	0.0136343388620558	0.0247506601180844	0.0117332605697024	-0.00243329367014447	-0.000508252407680099	-0.0156113968511343	-0.0259685575331573
0.30691738898752	0.193472982412427	-0.0672462494149852	0.108384932168663	0.00719834224898969	-0.0552608333638621	0.00801289481414913	0.0236311335536382	0.00845234707563169	-0.0240312455574362	-0.00623968902133448	-0.0348145978983779	-0.0391841368656641
0.359315111981714	0.250440985092794	-0.0731181998428909	0.152066594127626	0.00536377364393131	-0.062491337976723	0.0248358954665401	-0.014280039741345	0.015121655772741	-0.0285637821663958	-0.0273831075233729	-0.0688414157679769	-0.0637238568586301
0.680463433717779	0.255092518989201	-0.169607890686752	0.162690258597389	0.0308119826632105	-0.124310041001827	-0.0307802923389947	-0.00793674814519507	-0.0557317935959404	-0.0467490291693083	-0.0697935656727701	-0.0946779437576057	-0.123537008019031
0.484591982660611	0.366811021326284	-0.101090330813345	0.20143254714065	-0.01780714271166	-0.0233716335895056	-0.00345840020876204	-0.0306022518451138	-0.0680564297245456	-0.0205893881505828	-0.0671881526176141	-0.122257295779751	-0.0933057310298188
0.0155614085130511	0.00850194700739941	-0.000328254802253944	0.0128423519253019	-0.00587229969434556	-0.00308337005612115	0.00353167989035209	-0.000386080117800067	-0.000803400089373997	-0.00447783487523336	-0.00377567461092673	-0.00607143555757418	-0.00501326781019862
0.00657050592569051	0.00132244414427933	-0.000164976473953586	0.00536782053408631	-0.00132857141336537	-0.00056826984112029	0.0007882693951518	0.000129762938884696	-0.000385805431367366	-0.000948420627242827	-0.00190544759991849	-0.0021421570968465	-0.00210109792690764
0.548086596517322	0.341954452002225	-0.127305942218812	0.172166616907621	0.0560785641732364	-0.0976387631825076	0.055629016445261	0.00101035579891517	-0.0230174331160511	-0.0207800995046356	-0.01242130584711	-0.0607693362097483	-0.0572859023809837
0.602104398454884	0.342014903759094	-0.14147774017628	0.17911018014046	0.0377158653366284	-0.111739325154501	-0.0117559031064152	0.018413321215931	-0.0260825121605396	-0.0370117299089363	-0.0855218527321051	-0.0460939679309361	-0.0699426382903878
0.332072181819662	0.294213993232756	-0.072787580825926	0.117613252425438	0.100600140314538	-0.103785467801775	0.00265310214078107	0.00121697324188946	0.00793600819128404	-0.00159266374361816	-0.0348716315848542	-0.0231468737831886	-0.0415515327484355
0.212901197954821	0.0661041127004491	-0.0439445844545429	0.085085958695113	0.0153483768450402	0.0030179762198643	0.0244558243790852	0.0187314432244909	0.0034996513426189	0.00918317653245224	-0.00517967904828451	-0.0176646424260817	-0.0104368837378509
0.0378493951273656	0.0321669140971707	-0.00496978023484293	0.0241657295866314	0.0122114061247111	-0.00357519437235536	0.0120957860683528	0.00775504124304836	0.00623070232511214	0.00431810587617786	0.00172290779389413	-0.0014214116601447	-0.00931782876560548
0.344962089140955	0.267198934475055	-0.0731015688717834	0.135440208322228	0.0593854994890276	-0.0490960767989075	0.0267319535138558	0.0198001260748918	-0.00596600652747026	0.00514471134506006	-0.0256370615308142	-0.0303311604334726	-0.0493253247673572
0.0627793100075842	0.067205807882907	-0.00958827848631032	0.0352353155089976	0.0130991297187761	0.00460077083605707	0.019813546657088	0.0155700066024687	0.0156007086810474	0.00884995027741657	0.00296145953545691	0.000724021265225624	0.00803395902566544
0.629463359171714	0.219949754159603	-0.15419239689695	0.155920081085206	0.000519837271797607	-0.130690618945194	-0.0288872771403155	-0.0637041936733315	-0.0494232209048067	-0.0650853908366982	-0.112022397998626	-0.0982890500289788	-0.0951253751487449
0.00132748401955127	-0.000120551819693645	-3.48173732276631e-05	0.000380273552254763	-9.597072477325e-06	-2.44180601341776e-05	0.000525297966871303	0.000320766024082143	0.000108139025737115	-1.70075663057513e-05	-0.000126521936430297	-0.000239499403314074	-0.000324427889434302
0.0785503529057171	0.101150168320483	-0.0085884451082482	0.0573194796444261	-0.00087778874044829	-0.021500989257089	-0.011903443801152	-0.000707143693669032	-0.0231384480023269	-0.0111893889987686	-0.0158988961750181	-0.0255926735558553	-0.0349785940103481
0.144839904362121	0.0642721824233305	-0.0251531176455995	0.0785788380668258	-0.0110984432973019	-0.0209902415751352	0.0030878456973823	6.50066799619542e-05	-0.00403502527282446	-0.0160443424362186	-0.00355774095213618	-0.00548612690430011	-0.0172779837672026
0.28652508328892	0.0922327178140142	-0.0541032235038548	0.137480262952377	-0.0322295485958164	-0.0359011970700391	0.00964900281337655	-0.000967629511324786	-0.0259688624567962	-0.0340653728329278	-0.0428977823768807	-0.0372066827758211	-0.0489767574240661
0.147544392603067	0.118225509124897	-0.0292122750398522	0.0659095380627269	0.0297733886424193	-0.00751475417068662	0.0246177644917377	0.0233487906537012	0.0264063013697302	0.0111293172358663	-0.0033870679463415	0.00660490738526767	-0.000387472250588633
0.279987700190094	0.304155027453414	-0.0552819462542758	0.121933815461275	0.0571397979162489	-0.0739398177951254	-0.00437316469455085	0.019590297694938	0.00105551249137315	-0.00840000993943824	-0.0269236566102309	-0.0415837618548837	-0.0490852414816795
0.132079212517994	0.0956348307234099	-0.0232841821929672	0.0671595602005412	0.0171694363841527	-0.0217093779847042	0.0036868140790329	-0.00791421534644968	-0.0090257524183337	-0.00226997080027574	-0.0275643603537572	-0.0266973297835996	-0.0203124238281426
0.66315808589488	0.247299976324974	-0.166772390487938	0.155013461242644	0.0527507339821527	-0.14828529062446	-0.0327429819568128	-0.0463445507002026	-0.0673502444796883	-0.0477672783211539	-0.0690619985625222	-0.0856128158345465	-0.103047377890308
0.203362297961606	0.148297465021481	-0.0387366777626995	0.0946917506071652	-0.0125535509809985	-0.059930406296122	-0.000608575144578238	-0.022328157880214	-0.0171344968976297	-0.0362419786385602	-0.03062668862547	-0.0415170383790857	-0.0580966328794995
0.257577626424093	0.100897865852799	-0.0429031811954996	0.150786065051583	0.00931636961841886	-0.0393569216425192	-0.0106820174526928	0.0142649947146527	-0.0331584844472561	-0.0150202760120502	-0.0253683259649006	-0.0741128386033927	-0.0731332846832942
0.171333439964621	0.113188122150292	-0.0315687358560789	0.0808638070004903	0.0138389923162882	-0.0432443254727648	-0.00354139501651005	-0.0178119180680129	-0.00978038877331705	-0.0147026665782383	-0.0175322169250662	-0.0237257754613767	-0.0319228846869005
0.164520640753504	0.0810779217760275	-0.021192196908515	0.116481364396204	-0.0141006594646942	-0.0483091086323577	0.010375127500376	-0.00369318681391365	-0.00717925148388929	-0.031204884048526	-0.0246091949879025	-0.0415230664585757	-0.0388218190070321
0.415774153420821	0.233838962577935	-0.0874818417678027	0.168418450231588	0.0222516772018012	-0.0666593862549425	0.0367594709048188	-0.00713715219607375	0.0065042030730556	-0.0222038545265706	-0.0433709067891934	-0.0181732823868625	-0.0249360439620456
0.151710284628161	0.115694534984898	-0.0300702183072588	0.0661249370380538	0.0145745429031935	0.00948469243178471	0.0278188574087596	0.0193956138267717	0.0383843329119682	0.0120296176674891	0.00473626006804703	0.00150463632438411	-0.00731836704331101
0.0670298227496346	0.0237049231216342	-0.00563675861577093	0.0571957838844815	-0.00227662040806595	-0.00790684647233919	0.0108566788710472	0.00468851500945582	-0.00392181566560354	-0.00509173344020257	-0.0114244013039216	-0.0135288306569781	-0.0142412840564772
0.264753519980127	0.213945615019406	-0.0575282929592431	0.0966062829733282	0.0680779431430115	-0.0422584686430323	0.022754741208583	0.0176974781122124	-0.00415885619058742	0.0129097372499896	1.88898015539563e-05	-0.032147000406184	-0.0404736932181445
0.427749358023677	0.239158788484945	-0.0813895662521772	0.210681429748098	-0.00896968208655113	-0.0881340440830556	-0.0148990025938919	-0.0320352416911217	-0.0714378794819855	-0.0485518630848034	-0.0819741729236918	-0.0859005016681048	-0.0807994791854779
0.00815068915831402	0.0174035640811743	-0.000576381339157621	0.00718019818311898	0.0052027180042604	0.00655531513231346	0.00909282013665493	0.00493415271451588	0.00364834975427385	0.00587901656828693	0.00339262714136115	0.00316620277562406	0.00293368461874223
0.14197990703679	0.149761031878346	-0.0253876404470894	0.071435775600178	0.00791400305920867	-0.02477153121921	-0.00370685846461713	0.014719448884224	0.0143727846733614	-0.00842876408000068	-0.014128332091231	-0.00678785266704857	-0.0286308423335454
0.119560377659674	0.0775007064834645	-0.0223789311792211	0.0541245490353692	0.00944947995313096	0.00164884220742696	0.00925676788720435	0.013559031804424	0.00304330954361674	0.00554916108027896	0.0108749956481593	-0.00675348519923129	-0.00610676045027653
0.348092879220538	0.165801310441708	-0.0691634623689913	0.158006606915896	-0.0503602106918152	-0.0517033824839038	-0.00975933304419951	-0.0329694980385651	-0.0592952177727369	-0.0510317965878595	-0.0374099141114823	-0.0619375783311862	-0.0748837308941236
0.174153915959244	0.158993108478674	-0.0311402207049142	0.0877699726296078	0.0456455788479823	-0.0349560945309437	0.00389436322798753	-0.0110269033719494	-0.00576174288391093	0.00534474215851929	-0.00829215455353213	-0.0288677024681337	-0.0138599567792968
0.0492567935476931	0.0313751675977834	-0.00755044752987787	0.0296318595615009	0.0021354369591321	0.000128391313607971	0.0122959786431962	0.00709021709216838	0.00251087732742755	0.00113191413637004	0.000848750164053766	-0.000419506098158821	-0.00434685854536058
0.173494699030151	0.0623757970561697	-0.030668546745014	0.0905841075674274	-0.00471083057621205	-0.0308270129923261	0.00529657951018356	-0.00554289131861699	-0.0102712607830491	-0.0177689217842691	-0.0335905813893771	-0.0351832691194749	-0.037329162171776
0.258501871228679	0.136609099896557	-0.0548538789116474	0.0981709023494136	0.00994412355159807	-0.0722161072877016	-0.0218653263393792	-0.00382347277849965	-0.00850428846846038	-0.0311359918680517	-0.0206939566722903	-0.0494176924305444	-0.0464385846412805
0.0304985922690467	0.0279099179789463	-0.00417892339374318	0.0180218627118043	0.0046469962783799	0.0131695663392565	0.0156067186604479	0.0121745950621059	0.0116032803014683	0.00890828130881818	0.00686935970457361	0.00669073682716937	0.0042563878320694
0.11962344214232	0.070217338112896	-0.0217546235413664	0.0587241343115519	-0.00854517211656275	-0.00947700495674579	0.0217175417268725	0.00476171315298854	0.00271499329926395	-0.00901108853665428	-0.00825283405857327	-0.00561390594799027	-0.0133995521837302
0.0560510813239177	0.030118018228795	-0.00870023996440822	0.0316323348632698	0.00390905598773852	-0.00837347104288851	0.00697331439573047	0.00224717917508747	-0.00175169002967336	-0.00223220752757499	-0.00250747452734472	-0.00827120516832235	-0.0139401165550761
0.15655203528592	0.110192959745857	-0.0292563483965711	0.0711251899128429	0.0164486374773358	-0.0431097348310307	0.00565581693824949	-0.00121693480384455	-0.00299458964729538	-0.0133305486768474	-0.0129788233099893	-0.0183114981949124	-0.0239516230135
0.66089190606248	0.244115879738031	-0.164296343501744	0.155119220058937	0.0275517152495613	-0.152628243908552	-0.035440385239533	-0.0252072755123799	-0.0303987672991789	-0.0625382643294951	-0.0601359830106672	-0.0853849996063858	-0.0921639745037252
0.649206244976362	0.267663206605436	-0.15643114329438	0.174357949401204	0.0349575917162317	-0.178640466440051	-0.0240256935887779	-0.0877936038457937	-0.0630932015616796	-0.0718414373619095	-0.0892718550640474	-0.135163962658556	-0.129018560478568
0.318695041387361	0.114202726468986	-0.0632316948246077	0.14072495336668	-0.0295370073609016	-0.056617556278892	-0.000601288360648322	-0.0305580098147047	-0.0252345088504172	-0.0430772818198968	-0.0490206269578461	-0.0702700263730351	-0.0628522027928969
0.258975911422624	0.131728447407521	-0.0403671134785491	0.168062239199697	-0.0338316159454847	-0.0204147019501732	0.0135349519930344	0.00986090951366103	-0.0348154103712751	-0.0271231589478289	-0.0458600904631081	-0.0471464787978205	-0.0673814156497387
0.260744911067887	0.228867703531457	-0.05424407877827	0.102203774467776	0.00440341693506346	-0.0499400770498764	0.0184798662011677	0.0127233328348472	-0.00185170585235728	-0.0227683300574064	-0.00404890815838083	-0.0222246602128025	-0.0226687618379906
0.474419768927441	0.290765506787712	-0.107063332960192	0.154059664638051	0.011791064792596	-0.085293838525379	0.038441882807757	0.00881044119545876	-0.0309619822546737	-0.0367513868663915	0.000991440544636679	-0.0479597538889706	-0.0210889304463722
0.179754185850231	0.139140510205662	-0.0336412884934813	0.0858285810088644	0.0211538651083741	-0.0396728908937587	0.00586505153820355	0.0047319665077814	-0.0162256002902141	-0.00925951289269231	-0.032199226665755	-0.0233108939008736	-0.0399542229091908
0.6862149891518	0.292647672739074	-0.172069713635972	0.159825986486005	0.130059359892501	-0.158730341160135	0.0142513509004196	-0.0131724588197124	-0.0251110514357036	-0.0143354906338167	-0.0631771162663957	-0.10307648624566	-0.0464641517429613
0.0307666518635512	0.0146442371986258	-0.00107866774439884	0.0259316897470671	0.00298918964753207	0.000679622504055018	0.00262002115069574	-0.000443592846177655	-0.00060919258822895	0.00183440607579354	-0.00528497134692647	-0.00774835682078848	-0.00682666467890392
0.0765406686184325	0.0601559991864037	-0.0128091618432071	0.042694629575214	0.0136330966877638	0.00406398378022257	0.0240201692377917	0.0239120876539287	0.0167686867482959	0.00884854023399316	0.00913274743922471	0.00546280552817506	0.00314889681989705
0.134119903876852	0.0926019389928236	-0.0258112444185371	0.056917547514446	0.0232976445541998	-0.00533036398791747	0.0220193835144329	0.0172747869326852	0.0170195617035484	0.00898364028314116	0.011939217494086	-0.00243515361435748	-0.00338543499009553
0.488730755146904	0.392582177377487	-0.103458431541301	0.201166726592467	0.0234554405581806	-0.115258445428101	0.00266730129982573	0.0227989507669146	-0.00345884164012722	-0.0459015024349603	-0.0675059991716074	-0.109381449701172	-0.0933105168987733
0.318296254411282	0.234885207742437	-0.064675082913255	0.135693915678739	0.0568733684488782	-0.0517177029358	0.0123051460523609	-0.00406162300451229	-0.030916318610183	0.00257783275653911	-0.0331439119192359	-0.0367512652777713	-0.0119411820041683
0.060277998678002	0.0347378136712121	-0.00946319968912573	0.0348729353097883	0.00411972347478227	-0.0100081132283798	0.00702764465459109	-0.00308727030967867	0.00243464106258323	-0.00294419487679876	-0.00363182052155671	-0.00988907729145018	-0.00549109508601012
0.509271502155003	0.245932373100176	-0.111062748399244	0.191973656706737	-0.0149589329437423	-0.083666744308859	-0.0156585314251739	-0.0210073173831069	-0.0259802153879934	-0.0493128386263006	-0.0570735284044553	-0.0710572587762748	-0.0997390238062715
0.440854717262964	0.180780823121384	-0.0957547911720198	0.160644493766628	-0.0213611633624022	-0.083860490634482	-0.0164603910348107	-0.0173036739941441	-0.0266827590790632	-0.0526108269984421	-0.063914354725548	-0.06096472107796	-0.0720299823487878
0.463622984890454	0.205232358435184	-0.104278011701799	0.159917343897319	-0.0166270648377015	-0.124766050457512	-0.0104190600866734	-0.0579884791057985	-0.046474377378222	-0.070696557647607	-0.0638336980589538	-0.0678563268383789	-0.0836230369501815
0.16283467851488	0.175088944917836	-0.0261437696980414	0.0966329383010665	-0.0282806847062181	-0.0378926211011893	0.0119290449191443	0.013800662272259	-0.0264456898289674	-0.0330866529037037	-0.0341722276989034	-0.0458648280172224	-0.0480272381207024
0.181851413099269	0.161097101808369	-0.0336383050204179	0.0864867352873052	0.0242543546533361	-0.0271403747204388	0.0104414387868815	0.0190764933166395	0.0294202866770541	-0.00144301003355138	0.000146475786541894	-0.00886009658064504	-0.0165014151039325
0.207724205869496	0.126801561148099	-0.041898751839034	0.0844452276134163	0.0220160300403653	-0.0164223577429799	0.0175188573855576	0.0120195518105146	-0.00370958488723497	0.00279683614869269	-0.00576962310969126	-0.00947746833117502	-0.0169774674165065
0.473801221156156	0.319564667666522	-0.0959062804466765	0.21250246619752	-0.0221783500740631	-0.0993496106938368	0.0125795546922108	-0.0789775451954358	-0.0494112824011016	-0.0607639803839499	-0.0567919155302715	-0.0919783186018117	-0.0941383849192962
0.0388292933523642	0.02673826570448	-0.00528047804722845	0.0245497696211759	0.00606971893460551	-0.00283881228118931	0.00702134122290675	0.0068460060614701	0.00395440489499253	0.0016154533267081	-0.00705191298811715	-0.00291344577957312	-0.0034373510086899
0.162034887466693	0.173493323872916	-0.0253084225727233	0.0969478977398464	0.0112349683205659	-0.0437977609387614	0.0137949828747722	0.00638463840307155	-0.0100526555748546	-0.0162813963090977	-0.01998033639543	-0.0408040127286127	-0.0632180555435867
0.0962289286954664	0.064361294619093	-0.015864201976891	0.0511742224012509	0.00564160351999979	-0.02468100731432	0.00764702713269574	0.00371155687030392	-0.0100832515102328	-0.00951970189716012	-0.012667982975158	-0.0128144068958886	-0.0216448035692078
0.340709469905403	0.147119407993364	-0.0638265155611861	0.175370303395768	-0.0146721242428504	-0.0623842017551861	0.0114001784239623	0.00644191337923056	-0.0147173414633389	-0.0385281629990182	-0.0529764894236781	-0.0488292023153339	-0.0177775956314473
0.131386399454653	0.0811527205386371	-0.0253607871567813	0.0559398102454675	0.0228744286648311	0.0185478508262574	0.031576643620944	0.0199488319271104	0.0160011190886743	0.0207111397455442	0.008740847898836	0.007112080848757	0.00629689823373952
0.260433671322062	0.136148901386412	-0.0554687908841378	0.0964614401879144	-0.016252342100325	-0.0547438102073961	0.00397351997389045	-0.00539363953128114	-0.0140048377445877	-0.0354980761538606	-0.0281711800962185	-0.0301458800065165	-0.0562405246053433
0.14829047739753	0.072177550169935	-0.0277716558053933	0.0685508948599169	-0.0208986018005913	-0.0263195863740265	0.00535772815560445	-0.000984769467229085	-0.00923433709474369	-0.0236090940873089	-0.010521662516713	-0.0209477034648256	-0.0294473017702056
0.564208351003935	0.293765085617449	-0.127832226857267	0.19061638149164	-0.0633993150109949	-0.201962469731338	-0.0120972402103326	-0.0143640671852016	-0.0848337414109135	-0.132680892371166	-0.143018692461276	-0.0914618965968341	-0.10019950498163
0.327974709273997	0.416380836939476	-0.0580108432955516	0.183479121955373	0.0693167346939271	-0.105748882645807	0.00096026089282869	0.0393515094894307	0.0104200314834816	-0.0182160739759397	-0.0162463889079208	-0.0511800951307116	-0.0688647009625256
0.0743709078597771	0.078702747478124	-0.00818015171658044	0.0541834481085209	-0.00428911282898968	-0.0126594125950489	0.00439734514010598	-0.00163515058742335	-0.00856401602804663	-0.00847426271201931	-0.0103004537230632	-0.0236980891503901	-0.0270509287772909
0.205857298234699	0.105304799538632	-0.0380218165731626	0.0954227622471935	-0.00447620932948944	-0.00671906290833796	0.012770360671617	0.0143291293513144	-0.00651375578387833	-0.0055976361189137	-0.0229032996130306	-0.0319574459561577	-0.032084135138205
0.111474135273002	0.0931323984691977	-0.0197063834505448	0.0563496995501713	0.0110402979853701	-0.00367480165420661	0.0107220605031141	0.0100583162696989	0.00598628973326971	0.00368274816558176	-0.00181542146279401	-0.00883696562031888	-0.0100903835288964
0.00153319934317868	1.68569682934246e-05	1.8467860761792e-06	0.000583839731677365	-7.92461912068427e-05	-8.81786486988916e-05	0.000593785348747481	0.000296399114593435	0.000118215101573159	-8.37124199528671e-05	-0.000193234172971243	-0.000344175151825208	-0.000360115876948378
0.0271819323923233	0.0163313773279084	-0.00315276532388529	0.0195948302887806	0.000831645920537229	0.000634336272583719	0.00669222400858702	0.00673725073515139	0.000910040842672283	0.000732991096560474	-0.00257757862565794	-0.000908226204382235	-0.00365449004366681
0.227658774141616	0.0976280259945826	-0.0435092814759671	0.105367543662052	-0.00743733314245731	-0.0389987376956049	0.00986940172781059	-0.00291722805772371	-0.018839161791683	-0.0232180354190311	-0.0385381068985025	-0.0452064514932454	-0.0393228976356379
0.116159774942476	0.0841855942317038	-0.0213853056793262	0.0551618684330965	-0.00262112335723608	-0.00694497638798307	0.0161997491651534	0.0187567468619605	-0.00385340673939018	-0.00478304987260957	-0.00213390720450811	-0.010515275971923	-0.0070118737553508
0.308005047540325	0.212664688025971	-0.0561742860607289	0.160390633942942	0.0249099991700679	-0.0310206452599962	0.0242361151275356	0.00563724292316764	-0.0190620009949931	-0.00305532304496414	-0.0225070571756844	-0.0451937768497546	-0.0616339267532796
0.0529922395715244	0.0389392411196177	-0.00839139990270155	0.0283536374072606	0.00147661989703719	-0.0261554239656172	0.00480904104644411	-0.00594251680747507	0.00443894983534318	-0.01233940203429	-0.0136197920209732	-0.00730394459095778	-0.00752961140645048
0.267774419042104	0.1524013326858	-0.0449634436506941	0.156885778275901	-0.0279130391272051	-0.0752260340968232	0.0220319368391465	-0.00592613896162064	-0.0299972133922474	-0.0515695366120141	-0.0724673190167043	-0.0824425048517848	-0.0944232451878899
0.257343541772235	0.147129054326664	-0.0546631267323852	0.0978894093234152	0.0352963406351908	-0.0469712333696487	0.0274529731937769	0.0029523572852202	0.0113352418804973	-0.00583744636722894	-0.0174487508602787	-0.0249597567364844	-0.0342091651205839
0.539078458807108	0.394869368971072	-0.117855604933683	0.197481519004566	0.142309293115267	-0.12604769927533	0.0288964340417366	-0.0483157116519054	-0.061655008025429	0.00813079691996843	-0.0391433086660895	-0.10796180113645	-0.0632648390202089
0.360565636865029	0.270656348968077	-0.0731042862035068	0.162625365867607	0.00671888278522853	-0.0642596392417973	0.0300542140463188	-0.0134738807487974	-0.0337702420801305	-0.0287703782282844	-0.0372992974309669	-0.051413547401961	-0.0451308281599253
0.132792490387661	0.088835028917358	-0.0250513414067344	0.0605239038746245	0.0176624842755377	-0.00079667175757972	0.0258223924637395	0.0217938395311985	0.0174391221396068	0.00843290625897899	-0.00274304757628477	-0.00548693253323049	0.00337532233844509
0.0869838784874104	0.0227311210387714	-0.015195920457195	0.039447951716929	-0.0161520005377592	-0.00830850284017126	0.0147129278080192	0.000105090005620409	0.00364547642731776	-0.0122302516889652	-0.00294682886882185	-0.00731735411086441	-0.0185212118763154
0.107830008706918	0.145352158560525	-0.0135418283311781	0.0786860748521043	0.0362498325919403	-0.0398171160099062	-0.018899574004135	-0.0102116520258899	-0.0130501071922298	-0.00178364170898294	-0.0394753972798983	-0.0211874329857122	-0.0375640886005923
0.323076794969334	0.0787439465925436	-0.0693878976556978	0.120744468817008	-0.00800281151801385	-0.0216711825854966	0.012959930854009	-0.00407722638028529	-0.0113987939333141	-0.0148369970517552	-0.0194896010366366	-0.035860813188982	-0.0299446409574927
0.177933691428703	0.13730961584456	-0.0316698428698206	0.0861441878509245	-0.0302831243509142	-0.0572932165775678	0.0099745182837338	0.00023642924477818	-0.010394082125979	-0.0437881704642409	-0.0218486098896681	-0.0291774052475748	-0.0257377498604148
0.0154453345823033	0.00458055580518879	-0.00159757568516123	0.0112551890005484	-0.00153921582451725	0.00270760299925072	0.00336916707765903	0.00334017354486924	0.00200409164239802	0.000584193587366734	5.98547496137563e-05	-0.00119038534859555	-0.0018251171726292
0.152315710443569	0.156940558343589	-0.0286407449712999	0.0707433736981959	0.0352496209208326	-0.0320391043248903	8.66543825200905e-05	0.00491294236009088	0.00588984332840861	0.00160525829797115	-0.0290722254077199	-0.0181538138413085	-0.0316993225473519
0.507948518758891	0.167408285900241	-0.114157354715006	0.17645982398774	-0.0123120372295488	-0.0617999060521184	-0.0038254526691579	-0.018012837892878	-0.0214310912098783	-0.0370559716408336	-0.0579094953583081	-0.049301249124325	-0.0934275701968749
0.064885514660191	0.054710378661303	-0.0117961050644154	0.0318850348608427	0.0227290914697276	0.00826290487893115	0.0245743476670798	0.0252667377934364	0.0172944890298027	0.0154959981743294	0.00413604396091202	0.00972239098212618	0.00470557590055753
0.161581514508903	0.173937781286612	-0.0256342128023105	0.0976999327921318	0.0308206127910954	-0.0347778179384768	0.02680315834919	0.0113253101845223	-0.0252080381887416	-0.0019786025736907	-0.0133060894791967	-0.0532699104557662	-0.0177273921023896
0.500451130651841	0.215095899412848	-0.110669616253179	0.17781338570482	-0.00219747779070395	-0.0629576052337186	-0.0423653016139028	-0.0272337530475808	-0.0703592121172347	-0.0325775415122113	-0.0730809820680008	-0.121239029406631	-0.0780300936936545
0.114923459475012	0.06595717474548	-0.0221242718905225	0.0539917823015569	0.0119071733126247	-0.00266439146761892	0.029712200461482	0.0151880747733236	0.0128256389535548	0.00462139092250288	-0.00352411248080944	0.00575728414388382	-0.00344026386615523
0.203776691340146	0.0719003391227858	-0.0328288196039669	0.117421077227562	-0.00460590358010257	-0.00923441328744787	0.0272698261998666	0.00193058714230532	-0.00853426195781559	-0.00692015843377522	-0.0326650932562305	-0.00810734453129994	-0.0337492746701297
0.550922462537875	0.214104749561508	-0.125827795551836	0.182906638118628	-0.0473670012848901	-0.119851031014094	-0.0130593905659716	-0.0173147384058738	-0.0349878271374592	-0.083609016149492	-0.0396252320982683	-0.0759789214840562	-0.0823708099340109
0.00167973043452769	-3.37897796130941e-05	6.37782502312598e-05	0.00117442824514406	1.58241264248263e-05	0.000113495467177218	0.000782218470398879	0.000435181543704098	0.000261821863595457	6.46597968010222e-05	-0.0001202544570797	-0.000292022757909615	-0.000351897497526095
0.136287314133098	0.0913246320976967	-0.0263690754046976	0.0621802504701573	0.0348474760782148	0.00640278187810672	0.0292701694261975	0.0229384054678958	0.0181225715603865	0.0206251289781608	0.00287763075928427	0.00386427207197498	0.00276598586645369
0.106306861081748	0.108966871115519	-0.0180749555241231	0.0555657214189505	0.0101543137653111	-0.000691459975625558	0.0284712223851196	0.0311627362313284	0.00564643188165893	0.00473142689484277	-0.00222657113790274	-0.00757031306770746	-0.00320959941969451
0.114649586338437	0.114146719412912	-0.0205736535314431	0.0603466053179084	0.0133803034357875	-0.0210966914766008	0.00866576818241745	0.00191875319158508	-0.00484914545433428	-0.00385819402040662	-0.0145670502682003	-0.0118372835933391	-0.0203201475335538
0.687696488067538	0.281255727098567	-0.174074887582836	0.151069597971757	0.0717187345242664	-0.0395164640373633	0.00473740968840508	0.00833619625641135	-0.00808680069257439	0.0161011352434516	-0.0407102876999283	-0.0553512281089076	-0.0569008561480789
0.354042611930597	0.094480105201034	-0.0760690416454527	0.13676276361215	0.00316976935377644	-0.0416211448554112	0.0128340894710494	-0.00411971207684098	-0.0328407561006468	-0.0192256877508174	-0.0404697923179215	-0.0476222969708212	-0.0411795135780591
0.0327398968265862	0.0286491569542762	-0.00219090862370727	0.0271254007254009	-0.00578866228892562	-0.00378988217589383	0.00464604365928526	0.00155423279061604	-0.000941422882868283	-0.00478927223240973	-0.00642316012607221	-0.00922828832497883	-0.0101950572363726
0.0306841637003571	0.00585461869248837	-0.00461772747957762	0.0192545891581972	-0.000401634688071549	-0.00122182018256033	0.00617210831600398	0.00410467425975196	0.00197674496076563	-0.000811727435315938	-0.00160013938053791	-0.00281066502425524	-0.00440523254794028
0.188122135575904	0.227055476785084	-0.0350124066912342	0.0873223267990004	0.0332429542788751	-0.0443314114983236	0.00321032616379485	0.0157872876107861	-0.0219148660205647	-0.00554422860972423	-0.0139686993391337	-0.0382597032998311	-0.0298113146145433
0.289264379381764	0.335027639569955	-0.052829647988697	0.146117564541557	0.00173234157218793	-0.0489790384101283	0.035223046329823	0.00682635508263307	0.0265199662330246	-0.0236233484189702	-0.0105934279983457	-0.0440647483116612	-0.0324819437604893
0.537534768485344	0.394638467718863	-0.118412411266977	0.195934358233587	-0.00843331880974973	-0.102660782227574	-0.0302851114759703	0.000488274069757932	-0.0230826799923933	-0.0555470505186618	-0.0433367365263193	-0.0376404079364527	-0.104462139707399
0.259064011246289	0.180665931541469	-0.0547714968256547	0.100420175320588	0.0536067503310113	-0.023133647135549	0.0142186666567506	0.0283737085587624	0.0260861276401127	0.0152365515977311	-0.00383436039460139	-0.0130257163573416	-0.0296078710825947
0.162918203762531	0.168529499917243	-0.0303189288373159	0.0799833026461995	-0.00251472932706204	-0.0545628447862057	-0.00209550760682792	-0.0155918182430701	-0.012157575932894	-0.0285387870566339	-0.0299499675795541	-0.0301971977616843	-0.0410230987665971
0.112766357661949	0.0733099966366029	-0.0213888213710944	0.0503284854825976	-0.0104388042647609	0.00244298693125992	0.0140339842069419	0.0101999854188084	0.0113601830228862	-0.00399790866675048	0.00293664181025978	-0.00188226629865117	-0.00665343319208374
0.394213522307021	0.154342206406274	-0.0841265761147885	0.152387440292131	-0.0143017908678212	-0.0881087580599835	0.00361047552897048	-0.0347627068066405	-0.0481667062462963	-0.0512052744639023	-0.0442177283566652	-0.0722677197972902	-0.0686377998013012
0.0765453297987769	0.0901521109092823	-0.0127454786501648	0.0421331954378769	0.019441521955484	-0.00109743198443996	0.0315434108481722	0.0187062446345593	0.0115967966655427	0.00917204498552204	0.00660948755239985	0.00163605954873114	0.000775991920957023
0.0634479715111231	0.0407210921195192	-0.0108424861929281	0.0341955285018937	-0.00659477832326378	-0.00483566135203863	0.0125810801086159	0.00620794859093543	-0.00195095418646926	-0.00571521983765121	-0.00974375234524429	-0.0126129911459183	-0.0139804078041885
0.356561600825738	0.0941826258503924	-0.0770346181616722	0.13663020169103	-0.0424120881642531	-0.0322220942374652	0.00932158800686939	0.000809375147993341	-0.00708274235324724	-0.0373170912008591	-0.0317249601951769	-0.0563340921479503	-0.0464843202900947
0.358368694039062	0.152988492986016	-0.075470505266863	0.146760744974761	0.00398382802004321	-0.0646576114339269	-0.00597383783316641	-0.0212960265547679	-0.0363852977610457	-0.0303368917069419	-0.0636354821422591	-0.066051497703214	-0.0762104325764987
0.622280626414412	0.349298001457999	-0.148103075686054	0.181669451629259	0.112185953605656	-0.155758041750776	0.0251225526102182	-0.0253312075099466	-0.02566750527664	-0.0217860440725598	-0.0401674961197345	-0.0336041614798041	-0.104829019094067
0.314813588219545	0.254132344741316	-0.0611661301216597	0.144389996188069	-0.000815852950475593	-0.0879131864210332	-0.00731656608790532	-0.0169485141753493	-0.0165724663640675	-0.0443645196857544	-0.0341403883556966	-0.0595945569345642	-0.0679050976577494
0.336446355790835	0.165441740392366	-0.0649834830445346	0.160496808121957	-4.17165152095667e-05	-0.0707583401087379	-0.0172179422486312	-0.0416124570202804	-0.0305361528395432	-0.0354000283119737	-0.0809390741129738	-0.0905518661561601	-0.101015463792627
0.189174152868296	0.176586744342315	-0.0355126492219239	0.0881734991101065	0.0289979049161424	-0.0466827399192103	-0.000609958529692894	-0.0124465479056204	-0.028039296094021	-0.00884241750153392	-0.0209513413750545	-0.0296440113587703	-0.0468273287078246
0.0692131110884117	0.0435972857562454	-0.0105135317664291	0.0377172221416433	-0.00059390585480551	-0.00419196916640377	0.00622807764425982	0.0071261817520042	-0.00372540559021289	-0.00239293751060464	-0.0106753621224609	-0.0141615859154255	-0.0160133993553693
0.616587978930612	0.296266693641349	-0.148719239875045	0.166722872951431	0.0713622546194864	-0.0985045935174613	0.0204323587976399	0.00132882204476148	-0.00835485497914701	-0.0135711694489874	-0.0433642120673511	-0.0586944305563922	-0.0840215770728288
0.583514094601937	0.314430931999142	-0.130840865731209	0.200502392345795	0.0572952834595974	-0.17447043724362	-0.0157928355924101	-0.0506296737808903	-0.0356013875181844	-0.0585875768920111	-0.0837782743737633	-0.136870613875584	-0.120546880187595
0.481200303815054	0.333348962397058	-0.105049834757956	0.177325176545978	0.024242159848148	-0.127991279905545	0.0054267334111342	-0.0085915203489747	-0.0383854395973795	-0.0518745600286984	-0.124341456228478	-0.088096706370512	-0.0859999017898269
0.350821026442708	0.15498210420149	-0.0723108043553501	0.146083077126455	-0.0225499851156301	-0.0765217286441064	-0.00457509097859465	-0.00707340884729923	-0.0179479442438367	-0.0495358568798683	-0.0438428327565308	-0.0623980280025183	-0.0712461434498385
0.133211983500683	0.104317943650433	-0.0256468595631008	0.0576720380207033	-0.00199005828585772	-0.00671710829588118	0.0211620550533498	0.0309242549310786	0.0198498106326931	-0.00435358329086946	-0.000372463316792027	0.000594674725084871	-0.00592588285548221
0.355176668091464	0.286187182168253	-0.0708370745821001	0.157862327422338	0.0784339964096269	-0.0390874621707991	0.0704848522573083	-0.00908609688647188	-0.00383601484410023	0.0196732671194139	-0.0195279179468006	-0.0333421946223432	-0.0699205245258611
0.0531481667885896	0.0300676751220807	-0.007553838621037	0.0328587327326646	-0.000850627644062643	-0.00331643342403849	0.00257520356305711	0.00471058588303853	-0.00335227697161205	-0.00208353053405057	-0.00366501417595603	-0.0116868017499088	-0.00749911587842474
0.372790190791011	0.326710383851171	-0.0776698891533926	0.151992039072156	0.0642063879897935	-0.0513386296584476	0.0645446710741399	0.0114570907993071	0.0283017723956666	0.00643387916567295	-0.0271520958435943	-0.0228758272026781	-0.0168869873328396
0.532907256646633	0.240309982385881	-0.118249555651115	0.184604790357607	-0.0158010906939376	-0.109803032510467	-0.0517905612184137	-0.018522952936876	-0.0553585782533376	-0.0628020616022024	-0.0886821092191952	-0.0695657525515836	-0.0800485749007213
0.133404412780002	0.0966412400324317	-0.0225758235603847	0.0684087260829835	-0.0164588857017239	-0.0413933928482822	-0.00163417900840809	-0.012744845125574	-0.0174193289723895	-0.028926139275003	-0.0260596746735266	-0.045136823581259	-0.036810434585551
0.420235558440339	0.25860404990731	-0.0806543718083468	0.203706399586556	-0.0974554377656546	-0.0924229171865407	-0.00325814179931883	0.0208528066989731	-0.0073676896237852	-0.0949391774760976	-0.0974075122941555	-0.0537506952020577	-0.0679016745907452
0.166978028870175	0.126934366012314	-0.0311281680664996	0.0794877124594367	-0.00695388205740533	-0.0278463916245094	0.01615674912548	0.00474230524052577	0.0129441051266606	-0.0174001368409574	-0.029895142060925	-0.0192022165931068	-0.0275836751803842
0.205440577999768	0.162887783792477	-0.0425705335611637	0.0816777426813099	0.0517276384299718	0.00848081106412302	0.0391157352608197	0.0351691723243172	0.0135466114052525	0.0301042247470474	0.00927478339167243	-0.00635618125408094	-0.0130225944008351
0.432819215220224	0.125619082739814	-0.0995654271156011	0.136887309466735	-0.0201951160690664	-0.0892262588597159	-0.0193959721435698	-0.0404674445243841	-0.0443166923559831	-0.0547106874643911	-0.0546657156529656	-0.0640400836322423	-0.0660374725441105
0.311991999499128	0.0937259331707896	-0.0667479120010073	0.116515041100121	-0.0258030617027503	-0.0582257592062661	0.00861109690386652	-0.00933741478631356	-0.0116547316277315	-0.0420144104545082	-0.0364179517612372	-0.0382466891083941	-0.0412185086519243
0.12582883497111	0.101725678865371	-0.0247078424314703	0.0549548291813785	0.0195203550724784	0.0125040168702161	0.0401323121755034	0.0211620006687331	0.0232508465414347	0.0160121859713473	0.00125959143830165	0.0151424585257492	0.0117342774314959
0.254373243738561	0.223693083214432	-0.0477725459750814	0.123495118052861	0.0374435121540697	-0.019523772449601	0.0462502166680784	0.0354809469976449	0.0155063021269997	0.00895986985223435	0.000751589450529999	-0.0410477428712727	-0.0112127364335018
0.150726207661582	0.154706929069483	-0.0276159517171457	0.0741527691444104	0.0369118227221704	-0.0230959856714354	0.0513194965071274	0.0294910971662196	0.00220348214291491	0.00690791852536746	0.0033348903077865	-0.00917973994270305	0.00600061156662932
0.130962096575713	0.117066814618069	-0.0237813879902902	0.0649389727447541	0.0164427449001893	-0.00393081853936253	0.0378382728900382	0.0201036811195916	0.013100677031581	0.00625596318041338	0.0107952753336674	0.00128309280811287	-0.00255646175119187
0.322641309511355	0.0979586916767825	-0.0676425123195925	0.125816529341276	-0.011432705902253	-0.0102987038380982	0.0113455381091234	0.0137959548598454	-0.0129389063590643	-0.0108657048701756	-0.0162739400413169	-0.0231447402930517	-0.0527443497472627
0.224472853054587	0.0516710443402798	-0.0473666043805793	0.0817650342227262	-0.00747653435089218	-0.0213309925833161	0.0194766699017812	-0.00228139227670168	0.000337334933647682	-0.0144037634671041	-0.0100732625923896	-0.0196741352540953	-0.0221684455262814
0.328574391460601	0.22842744011698	-0.0598263206706675	0.17737322112285	0.023510066446353	-0.120581467295706	-0.00738867487581218	-0.0570422740466434	-0.0436869422460714	-0.0485357004246764	-0.0870252851104842	-0.0940748464673186	-0.077503345129284
0.180942692731827	0.104741620398818	-0.0371137159793265	0.0711856190010626	0.0104872467599998	-0.00128391190836888	0.0195637580562874	0.0105944773665677	0.0125102084527168	0.00460166742581544	-6.30975718094728e-05	-0.0128238909188991	-0.00648463466166777
0.300069251514197	0.206008127363258	-0.0493711370116059	0.176678739121477	0.0171368113514656	-0.0758355855660339	-0.00510302508461086	0.0137238272938036	-0.0176773941628875	-0.0293493871072841	-0.0970316036087257	-0.0762287866885338	-0.0647065216038579
0.0542126289945101	0.030959155899682	-0.00906773793929164	0.031069445700026	-0.000992489317037985	0.00846098821980459	0.0147966386591004	0.0143691407102088	0.00664698075664535	0.0037342494513833	0.00494329056205367	0.00245439429174276	-0.00316152100582114
0.0755655815788358	0.0907419816200671	-0.0124629001229116	0.0416844934985445	0.00533561622640985	-0.00252675011665254	0.0349198744310355	0.0267807375181099	0.0154953026652137	0.00140443305487865	0.0117013964231879	0.00720023157840119	0.012238135637719
0.476199525129098	0.319471303234215	-0.0956951891301024	0.213859123982824	-0.0525339063880682	-0.114751159127081	-5.78394062559218e-05	-0.0232077280650644	-0.00314773561611376	-0.0836425327575746	-0.0525001296516233	-0.110747783147476	-0.0735611691821456
0.138759047037145	0.0774454659006791	-0.0265864181206612	0.0608531613773566	-0.00485824709043445	-0.0374600967653836	0.00154732538228922	0.0011937152021014	-0.0133544928864859	-0.021159171927909	-0.00876309277638118	-0.0220099453365911	-0.0305048952426019
0.0773002095235611	0.0178931348205513	-0.0032728422641026	0.0740353260928226	-0.00731651053474067	-0.00117904361016254	0.003764569123422	0.0108710129884397	-0.00677673708467214	-0.00424777707245159	-0.00747356947927445	-0.0216112173183547	-0.0168598683705759
0.142052656488055	0.127952485874115	-0.024288148917073	0.0755828701292285	0.0212962633404499	-0.0336529031596465	0.025230181045575	0.019984588671229	0.0193297884543812	-0.00617831990959827	-0.00645189769744767	-0.0125522517856549	-0.0126562699564217
0.581214620629764	0.364397594290257	-0.135812734437439	0.180867191221002	0.0843099533360366	-0.109060943936536	0.0583176023252853	0.0253974325196122	-0.00473937931898671	-0.0123754953002495	0.01550701261506	-0.0456106579881959	-0.0386746011027612
0.0389753681182214	0.0305246820791634	-0.00582737398337382	0.0226473086147579	-0.00117442745524095	0.00740248572550264	0.0114461724325813	0.00902718712594965	0.00611423156890864	0.00311402913513084	0.00876658281881507	0.00141428507863789	-0.00476411906252289
0.49484093732988	0.295412212134691	-0.113631705787962	0.159442196419641	0.0661087573977656	-0.100157765091762	0.0111957477549546	-0.00532949669073257	-0.025370256983677	-0.0170245038469985	-0.0542599955970203	-0.0561423768048793	-0.0678042707479897
0.200484912886783	0.138882948762858	-0.041480313469675	0.0765282271438632	0.0185435679595881	-0.0191207601809682	0.0221735104941429	0.00659242018846024	0.00530074235057248	-0.00028859611069007	-0.0235532021734048	-0.0106287963086684	-0.0335325572489434
0.00903097525028403	0.019555449151992	-0.000403791543392306	0.00787760630185971	0.00461701352307007	0.00587627469562472	0.00858916042662211	0.00508975395284794	0.00535190408511188	0.0052466441093474	0.00273238846929085	0.00292818075657745	0.00264661785572399
0.184082344135182	0.0719389826438988	-0.0316684645124193	0.0977733978736474	-0.0131569743797994	-0.0453046066750438	0.004876917493842	-0.00721917780207998	-0.00791506140710979	-0.0292307905274216	-0.0286116575216994	-0.0292274427941047	-0.0539156364059576
0.259022924208906	0.109434290691577	-0.0505123678152142	0.11798593455588	-0.0443533997260441	-0.0783512903916922	-0.000703947075169908	-0.0235194679428382	-0.0242853882759474	-0.0613523450588682	-0.0345652410995708	-0.0599894106406571	-0.0612022649944461
0.223732009147859	0.226834092461992	-0.0374898262514038	0.129393166377231	-0.0336533141003573	-0.0535902381901376	0.0519212809252217	-0.00211060491796125	-0.0403060186174426	-0.0436217761452474	-0.0361096542148571	-0.0537984798202809	-0.0584957552520347
0.100564681740413	0.0748399246499525	-0.0164078930241771	0.0521830520866528	0.0153153083005421	0.016623339695757	0.0322963299059686	0.0304410343567794	0.0242594951082616	0.0159693239981495	0.0114876593458633	0.0110660935300995	0.00794804697104147
0.364347212283751	0.15056833094777	-0.0796855826327715	0.134543878362572	-0.0145215862543259	-0.0454428065013388	0.00620775120340211	-0.00293473896339985	0.00268232913449079	-0.0299821963778323	-0.026597614893875	-0.0408661543704832	-0.0402548489501099
0.0639106919230499	0.0279794371387276	-0.00965112454806221	0.0365699610940553	-0.0143076829155759	0.00394883444629633	0.0216594382534239	0.007328233389036	0.00396517653346232	-0.00517942423463976	0.00211419321737302	-0.0060129518350186	-0.00504484308258339
0.199630698193689	0.0898355680382903	-0.0367973293752657	0.098036844841054	-0.00584861810238857	-0.0179340215187909	0.0105389089300562	0.00656562801066096	0.000880474028553041	-0.0118913198105897	-0.0234024602924747	-0.0220443398367435	-0.0256152818232744
0.548362240134131	0.234576115402485	-0.127252199220961	0.178173274327724	0.00607733139960354	-0.0842644540775142	0.00596259027744073	-0.0011859168263999	-0.0337475764350973	-0.0390935613389554	-0.0673207938013718	-0.088947111057666	-0.0758502647522027
0.198036043631468	0.0895397868631662	-0.038068406457634	0.0958315041136225	-0.0174753726838361	-0.0207094505831491	0.00775198340553138	-0.0019277316567147	-0.00330543306612305	-0.0190924116334926	-0.0134056567690594	-0.0299892732179712	-0.0117703634953385
0.678893505490768	0.280698873567956	-0.171083796175519	0.150672523630492	0.0696561560843059	-0.123067579913685	0.0102981464116914	0.0266117417558324	-0.00331400186235087	-0.0267057119146898	-0.0291476394038537	-0.0457324684031536	-0.0615537150278713
0.674706223611749	0.300872544244159	-0.169559257597187	0.157545359916411	0.0240557732690018	-0.0908281754005186	0.0215716725794245	0.0338554541175174	0.0175906264939781	-0.0333862010657584	-0.0258262024186778	-0.0743979449092481	-0.0606471037471261
0.138626356946634	0.0973720810676125	-0.0186821029722227	0.0977331450895662	-0.0109259059895993	-0.0436257912153401	-0.000382866166807494	-0.00880766989342455	-0.0232984906227695	-0.0272758486024697	-0.0294488062587406	-0.0425351402011407	-0.0391743726810558
0.572000271987235	0.387065760728202	-0.128181590027944	0.199082544228719	0.0329645492488987	-0.146109439510587	0.0187284845045141	0.00188549025884288	-0.0190521107327182	-0.0565724451308443	-0.00871087242340174	-0.0488438597844412	-0.0602686832098491
0.202026219475432	0.0807742869260167	-0.0423735134216781	0.0761507146928556	-0.00222254746054479	-0.0454439338163142	0.00405439653459283	-0.00929382784672342	-0.0120566834905619	-0.0238332406384295	-0.0174563400796167	-0.0315565853463575	-0.0164526701899658
0.0559651315987965	0.043716089558905	-0.00873413355032826	0.0316118527878688	-0.00529427421144055	-0.0166215637171029	-0.00606121919995982	0.000680145917540342	-0.00612684900640919	-0.0109579189642717	-0.0162286828893775	-0.0120407341346851	-0.0140399390498158
0.130689890292554	0.0951787381119808	-0.0232708867062652	0.0651289561456473	-0.000364293974255525	-0.0197279755247507	-0.00989066757149318	0.00490755738934781	-0.00592866021618946	-0.0100461347495031	-0.0135076322650466	-0.0185944737760773	-0.0223214791159307
0.407562477688043	0.219695208282609	-0.0901143134246132	0.145633773648545	0.0527966965506478	-0.0411227930615279	0.0315686693323123	0.00163249223173451	-0.00716615120834874	0.00583695174455995	-0.0259712616331868	-0.0370275478609286	-0.0622370430412331
0.258171218503463	0.13525301847874	-0.0552464258260992	0.0947959439421222	-0.00789596143567184	-0.0636359793223659	0.0147263951323754	-0.0154749703111746	-0.0225433896148973	-0.0357659703790189	-0.0297707666905963	-0.0498441765633838	-0.0343508986770972
0.193102098919543	0.080295444076235	-0.0344119505285519	0.0976649170986782	-0.00572481198864913	-0.0124922351173261	0.0183696179066496	-0.00435195463036442	-0.00799974279731802	-0.00910852355298761	-0.0206488297378462	-0.0138449601698918	-0.039315820236153
0.712076658779017	0.272694041725599	-0.183399632426701	0.146408275923854	0.100345035766398	-0.197201628268227	0.0145555610169084	0.000408744403794348	0.0159001204726406	-0.0484282962509142	-0.0444692709668906	-0.0450283286025808	-0.0715129031620902
0.376262149248402	0.200139679911706	-0.0730409251931095	0.180338063892876	-0.0162914062986248	-0.0684794066620346	0.0323774471617362	-0.0145817263852055	-0.0438490236230004	-0.0423854064803297	-0.0453721756860088	-0.0482514608379067	-0.0744191624187357
0.220824647501165	0.189921431328496	-0.0473284041566998	0.08419800185345	0.0436524525830472	-0.0320793006109248	0.0260206497159648	0.0157750814386496	0.0128774974551407	0.00578657598606119	0.0019777019194108	-0.00917291424351652	-0.0175931757060364
0.533543157296603	0.239809250288019	-0.1200958539328	0.182816951877065	-0.0156796044295109	-0.104810662235491	-0.0330564908895388	-0.0181146537725806	-0.0427133179961133	-0.0602451333325008	-0.081333961668403	-0.0906366487559225	-0.134567928061275
0.168357887484984	0.172339229411822	-0.0295978029202744	0.0849326574048347	0.0010231370054028	-0.0253980917265774	0.0241950250613378	0.039568627574345	0.0151013461490818	-0.0121874773605873	-0.0024540959459213	-0.00442182276281805	-0.0306664696152228
0.474184875181554	0.178288917993716	-0.10939115797745	0.146797721627839	0.010480031112767	-0.11724048219086	-0.0122995187607789	-0.0117814103949271	-0.0309093655920747	-0.0533802255390465	-0.0277852012968274	-0.083373394577286	-0.0571381480251824
0.084662168538137	0.0427700044258352	-0.0159426538079008	0.0425386451534799	0.00720733315952866	-0.00237259964315628	0.00880058608969993	0.0123469079902389	0.00657897636270188	0.0024173667581862	-0.00114966067279855	0.00181402403304877	-0.00850311672771993
0.191249234331298	0.0841973270271724	-0.0307221577344258	0.107346991427295	-0.0147706158019462	-0.0138083403635204	0.0120293218439559	0.00232261159053146	-0.0134253782489578	-0.0142894780827333	-0.020659744913846	-0.0384484663339999	-0.0346670422017039
0.277819445866103	0.159558392494933	-0.0502375008513488	0.1399189586819	-0.00686413136778563	-0.052254374588794	-0.0121784953857457	0.00406332859471542	-0.0243946543613048	-0.0295592529782898	-0.0484496358748948	-0.0419679317822908	-0.0562844775981486
0.18589768255514	0.091356947457832	-0.0384895050468192	0.0727894144545603	0.0365284484197976	0.00296605065968686	0.0297747388833053	0.0193062468853238	0.0071364531069627	0.0197472495397422	-0.00262363914664865	-0.000649901774519512	-0.00986265165388017
0.281743406429721	0.179607922189564	-0.0555852454700261	0.126228623624159	0.00742000390310898	-0.0329535585261843	0.0207604294001015	0.00831231141405742	0.0265792631874018	-0.0127667773115377	-0.024188928341131	-0.0390099850514427	-0.0170967941577438
0.0157551736091695	0.0241121965407767	-0.00134213222638152	0.0136997466867767	0.00927398047931558	0.00650638873556142	0.00800023626563548	0.00851391932272389	0.00437554421664027	0.0078901846074385	0.00219753105265779	-0.00375410027666726	0.00267033629794917
0.115776529731752	0.130396130502975	-0.0195469638513264	0.0617940101414066	0.0031461473427578	-0.043941033263873	0.00906751403363275	-0.010983708876503	-0.0109642185305811	-0.0203974429605576	-0.022101833363378	-0.0127810376969029	-0.0315974417652653
0.130647224434742	0.0937382485921009	-0.025475744514872	0.0574527699926194	0.00409647409729477	-0.000819938760355826	0.0210118864006295	0.0165039984817144	0.00901637324362198	0.00163826766846947	-0.000775639774281411	0.00160934939435353	0.00270576616002885
0.146518039773254	0.136349939407288	-0.0290207023539886	0.0624888223050212	0.0416695265371499	-0.0157208657206263	0.019162921695796	0.0301746605122754	0.0107804042070559	0.0129743304082618	-0.00425394550538019	0.00302071417822625	-0.00436454532200431
0.472919600405665	0.176954383049664	-0.110157475348626	0.144421079246001	0.00148275595765973	-0.100752002975909	0.0279022723226591	-0.00274243481663217	-0.0340491519776141	-0.0496346235091248	-0.029760073245498	-0.0601010428254565	-0.0793848334083729
0.198227767576297	0.0492709703966867	-0.0368488903433157	0.0953524920868906	-0.0304580777383272	-0.0266543505086654	-0.0182658600906627	-0.0151935221181071	-0.0250569523254877	-0.0285562141234963	-0.0383965313369254	-0.0344117134072578	-0.0413050390412539
0.222089962724842	0.291498346374331	-0.0403456781890549	0.105277472914106	0.0523855992791669	-0.0318549951393	0.0326910526863801	0.0306417738134696	0.0188838233016347	0.0102653020699335	-0.00725006022444497	-0.00560830331072559	-0.0118421832088645
0.0626172212645724	0.0273425871535381	-0.00505693867269336	0.0550091155777423	-0.0105181251808086	-0.0187926901022412	0.00235774359359384	-0.0130886981154503	-0.0112212648523468	-0.0146554076415249	-0.0213749815376064	-0.0244577123071112	-0.0268518609995421
0.326682833122552	0.183410629921533	-0.0539319983596916	0.192791318144136	-0.0258280656415608	-0.0584945229926578	0.0149574502051257	0.0022666176742922	-0.020565457111562	-0.0421612943171093	-0.0459504243558114	-0.0461837459960572	-0.071964334878853
0.462474527660025	0.205806975070712	-0.104726292836459	0.160162625084481	0.0275089478260472	-0.109922540687971	0.013104076280573	-0.0161260843230121	-0.0821682742725335	-0.0412067964309619	-0.0827692012879082	-0.104746500150256	-0.0806173885134092
0.562503454203407	0.345889241789159	-0.13039417391499	0.184502000462981	0.00544132972723499	-0.147816021499879	-0.0167447808342388	-0.0475652304813824	-0.0735080180466852	-0.0711873458863221	-0.0493502926681212	-0.0466033538901778	-0.0635582551346402
0.339536619023216	0.104945323273301	-0.0702010115635571	0.138847030640837	-0.00252754669617217	-0.049656305665411	0.0214528235453347	-0.00275117368418371	0.0150592999214598	-0.0260919261807916	-0.0243132379973471	-0.0388603809702335	-0.0511825024031416
0.353643457543454	0.124776540533971	-0.0701630621053551	0.160684137424	0.0022875240258951	-0.0322555898150112	0.0178538806703349	0.0146567311068441	-0.00535204436643616	-0.014984032894558	-0.0242491390367943	-0.0402916847570241	-0.0598742276195796
0.0382669479145317	0.0595825037552013	-0.00615396984585544	0.0217408509370791	0.0126481016592477	-0.00225899886719105	0.0152152708459092	0.0110439254986109	0.0104713075268706	0.00519455139602833	0.0073743248506342	0.00384521677396683	0.00159755770814939
0.23749421432116	0.117298242502811	-0.0506535804778398	0.0895075025621394	0.01034003969812	-0.0125968395373467	0.0121076172842444	-0.0116109528905209	-0.0113856481237303	-0.00112839991961336	-0.020526843010619	-0.0348597137767036	-0.0350413068005752
0.0446662701062954	0.0271760180434199	-0.00630689280867586	0.0273862451153543	0.000138945647289383	-0.00601251128962341	0.00610280314080566	0.00449701817448256	0.000978382944158127	-0.00293678282116702	-0.00357423044174981	-0.00927364020386789	-0.00891130908177822
0.418823004267516	0.322505995110704	-0.0867807629451384	0.171388782348157	-0.0450721987765823	-0.110154927252162	0.00707278420679519	0.005487814455929	-0.0209335749147155	-0.0776135630143722	-0.0554548334108055	-0.0635776449311651	-0.0733676329913425
0.164082321061191	0.124794069115386	-0.0325506525993096	0.0694847281104397	0.0225696136673873	-0.0121302297124081	0.0257263638672415	0.0181576948853682	0.0196329300648924	0.00521969197748962	-0.0023625707928713	-0.00207564465842738	-0.00821074574203423
0.158207794861008	0.141878462384962	-0.0289082581993891	0.074667916975197	0.0224603372161542	-0.0290890080663469	0.0150653118145109	0.00426317852953334	0.00578425385374431	-0.00331433542509635	-0.0208912422999052	-0.0113507645791562	-0.022579084425973
0.683655360998385	0.283666915722527	-0.172829418176321	0.150707026167061	0.0740521005741713	-0.0951107501070048	0.0107011944951013	0.0157333553614653	0.0184897314271547	-0.0105293247664168	-0.0292690209067833	-0.0717882299393796	-0.0617742352280329
0.629630089138298	0.258073962286881	-0.153394220450702	0.167435770591658	0.0443245990457484	-0.202909450217098	-0.0158386584830977	-0.0339975662859368	-0.0780124789853318	-0.079292425585675	-0.0960052085751804	-0.0836406075163425	-0.119530966958653
0.294092959816367	0.090639900048139	-0.057551455140772	0.132244932226541	-0.057184119233963	-0.047570496989821	-0.00282058921921319	-0.0172286638411463	-0.0175891892194643	-0.052377308111892	-0.046017722429581	-0.0528409591888365	-0.0641831689202981
0.380423420464217	0.212785468347981	-0.0704413039990719	0.190316129412698	-0.0494981962217144	-0.08364206111876	-0.0770989955571699	-0.011160838024227	-0.0429193416354569	-0.0665701286702372	-0.0607321199281849	-0.0924660908075167	-0.0698525075249997
0.176785284189128	0.147020169886876	-0.0315868417437249	0.0910886099878927	0.0127280750124242	-0.0247455988154318	0.0164565237270389	0.0244027544694585	0.0152811086174737	-0.00600876190150379	-0.0312116018282869	-0.0266991242285217	-0.0295318048932394
0.244811644737034	0.177752205165482	-0.05230812683737	0.0893271594277278	0.0186209562629512	-0.0594748276956724	0.0181426352881259	0.0112947487163369	-0.015914025099952	-0.0204269357163606	-0.0160240810113759	-0.0428383492073858	-0.0361891719243398
0.345403642579462	0.128851602325942	-0.0737409243900791	0.134170309043518	-0.000952915265881149	-0.0817204808596168	-0.00789710154118684	-0.0162169862336878	-0.0339703812409495	-0.041336698062749	-0.0288399291199016	-0.0538250505146492	-0.0596208729336368
0.116344183738617	0.0889303176075667	-0.0208729429804124	0.0605183733260734	-0.00108784812389477	-0.00274190221295832	0.0225292306599455	0.0211977925540304	0.0151534528032915	-0.00191487516842655	0.0163595210981002	-0.0136182106752999	-0.0137237280479425
0.484856509202225	0.368334806546586	-0.100587080174999	0.202335736498853	-0.0185151309903675	-0.119544542425142	0.0253574434452887	0.0193738210669846	0.0305371213557565	-0.0690298367077545	-0.0440214486334226	-0.0807608561631165	-0.0951085364576892
0.147378488994321	0.0862310092641611	-0.0268550214734021	0.072358130348835	0.000933679246085173	-0.0328345756930323	0.00968400035892736	-0.0138381197326316	-0.0147949976056369	-0.0159504482234736	-0.0283341619041781	-0.0200352281634477	-0.0378416614142777
0.359392547606925	0.177159756075509	-0.0718748192385109	0.157978804937701	-0.0264243938464266	-0.0236501102095709	0.0252373006256706	0.00356452391393813	0.000459486581214807	-0.0250372520279988	-0.0132012534624459	-0.0316657860331288	-0.0411040427747311
0.206530316566256	0.097832814734386	-0.0329003987253356	0.117853803974476	-0.00667199939200921	-0.0253872939890668	0.0326370780602017	0.00954941987298297	0.000737939697084106	-0.016029646690538	-0.0218451919077254	-0.0242379747063381	-0.0239641303405292
0.179733879205745	0.131017562714047	-0.0368329329000007	0.0746013232318044	0.034427060994758	0.0033301321413112	0.036415862854755	0.0276929262556916	0.0182329435280509	0.0188785965680346	0.00692985335732041	-0.0074263249971801	0.00767091523179214
0.260399277814294	0.136445291340262	-0.0554031435185736	0.0960609684088569	0.0438909238323396	-0.065383493975597	0.000235514720086982	-0.0133458289201603	-0.0231026232992245	-0.0107462850716287	-0.0427820846661609	-0.0343658090200888	-0.0475387663758524
0.081136237625968	0.0569324058578508	-0.0149753983949592	0.0341372181649987	0.00777288412401507	0.00846563302444711	0.0242215552608098	0.0108307635283426	0.00312994914824115	0.00811925857423108	0.00884843678077309	-0.00504512456260847	0.00155083435719199
0.305377177522635	0.123531540238132	-0.0571479958583834	0.151613488336723	0.00244066458560216	-0.0371825141463396	0.0176176774212822	-0.000582109548418308	-0.0186439427761588	-0.0173709247803687	-0.0295974614291753	-0.0513582992568394	-0.0457807263906711
0.420533197919973	0.243559289008368	-0.0867655028111814	0.178392105572897	0.0231175960414414	-0.0907342735394879	0.0154477302293305	0.00020994714959871	-0.0297714849147089	-0.0338083387490233	-0.0412900226516506	-0.0683096541073149	-0.0436029707759557
0.136165977866387	0.105953852135275	-0.0270516606984418	0.058067219893716	0.0471403635968178	-0.018413876107657	0.0308320402246966	0.0169685238488002	0.0195333140572287	0.0143632437445804	0.0106071132487765	0.00929994856354427	-0.00131683436034163
0.23064122337971	0.176080143732405	-0.0487734187227255	0.0902628743967336	0.02797656955954	-0.0154163509708052	0.0232787519442248	0.0252444301962833	0.0265863471330366	0.0062801092943674	0.0036491648747049	0.00596862591197025	-0.00216279549343859
0.360260078512453	0.252806110283228	-0.0736519583230169	0.152328414404435	0.0406252406782652	-0.0609316528738058	0.0540558131160667	-0.00483068888959931	-0.00239969610545421	-0.0101532060977703	-0.0109692584235966	-0.0440082579801525	-0.0588807537212396
0.0312252439629604	0.0087310458453208	-0.00458859006253771	0.0184850592084213	0.00185497401285172	2.77548691015733e-05	0.00687213291221551	0.00467385404143909	0.00232470636012691	0.000941364440976644	-0.000905102722129264	-0.00143015397483075	-0.00127172261426518
0.419547324776896	0.321795022543227	-0.0881797009982537	0.169322038250603	0.00271577911585036	-0.104108352177532	0.0145680844178869	-0.00612068427712886	-0.0439413490079457	-0.0506962865308409	-0.0856795275097245	-0.0625626513548165	-0.0574157920350142
0.472033758868416	0.17508153357272	-0.108628395530428	0.146640926999079	0.00455522213322418	-0.0757372495441159	0.0161588733831575	-0.00830640464822541	-0.0315059980259996	-0.0355910137054459	-0.0191855364370642	-0.0462297318234822	-0.0729405372829985
0.406951039789545	0.276828715697566	-0.0857364616086797	0.159969136605068	0.00359130028595156	-0.0930768514347532	0.0180917289467142	-0.0129455978788634	-0.039925207239896	-0.0447427755744008	-0.0835968740011966	-0.0783595326730685	-0.0642743131128783
0.271958155282145	0.107943442696359	-0.057021737277438	0.106831134985436	-0.00167568741549962	-0.0179850947541324	0.0101010527033997	-0.00220163567377729	-0.0101042057355156	-0.00983039108481598	-0.00213322228186619	-0.014252959332376	-0.0255388705244934
0.0867774338894683	0.0575342873786168	-0.0149715183568201	0.0458099870491861	0.0121909172105434	-0.00356862198115043	0.00646940997899557	0.00667052564671661	0.00243008076296124	0.00431114761469646	-0.0177259179077192	-0.00119171708201825	-0.00775125769288214
0.1431547523323	0.153752094083505	-0.0162145682434024	0.10933012299678	-0.041237028472954	-0.031404166612258	0.0129139850963778	-0.00902562414017186	-0.0128816313045598	-0.036320597542606	-0.0309327664972059	-0.0340263598935088	-0.0484181181822174
0.0120531730629182	0.00297802485872847	-0.000367093162529503	0.0101591786671353	-0.00237773968358109	-0.00158883313658279	0.000514425948340636	0.00235367699811781	-0.000169818352668254	-0.00198328641008194	-0.0019142179753734	-0.00318099289186177	-0.00438684291389342
0.0611793449097599	0.0280573649929534	-0.00426431820283993	0.0546528146199736	-0.0215005504577686	-0.0136590948775804	-0.00592431186298737	-0.00391430237113504	-0.014305855979107	-0.0175798226676745	-0.0214785596141764	-0.0202258176353263	-0.0245512602457993
0.0657362227546833	0.0375695208289556	-0.00668939857034513	0.0501761205682348	-0.0142737026290489	-0.0142484172986639	0.0105203015138031	0.00131766054971105	-0.000968012884477315	-0.0142610599638564	-0.0155259023562731	-0.0126454792679284	-0.0164552951085569
0.331658938464554	0.324096157755099	-0.0630084407747219	0.164117475033238	0.0296904287431217	-0.0511162241430532	0.032376266010503	0.0122701523647217	-0.000364823406670822	-0.0107128976999658	0.0110168010307407	-0.0489387522535278	-0.0846607315216718
0.188133286413163	0.0939199523941195	-0.0389166282414632	0.0726123600823095	0.0172397094543669	-0.00991843891655636	0.0322102343467836	0.0142490822330263	0.00980218816535314	0.00366063526890528	-0.00746273757898333	-0.0131371274237604	-0.0187188781956042
0.108600391565798	0.0732655060102999	-0.0189715244578849	0.0565255072989421	-0.00648939440181345	-0.0197128083649475	0.00373318659997869	0.0034336042087463	-0.00361536268834686	-0.0131011013833805	-0.0214663944921606	-0.0103048500923873	-0.0260414553112022
0.416831843050492	0.230775175106276	-0.0880394898820734	0.169830565173363	-0.00566730545984151	-0.0286695159969262	0.0501916727668149	0.0229942406524208	-0.00893399269260986	-0.0171684107283838	-0.0276314013745523	-0.0415760552751416	-0.0710086099273749
0.367197342135034	0.102071338199644	-0.0780115914417171	0.141296442268791	-0.010717757429528	-0.0346181972113854	0.0109649344607554	0.00182606644208877	-0.000575597855192567	-0.0226679773204567	-0.0369434230166986	-0.040672355300386	-0.0403094899625037
0.347326220212766	0.125968266721071	-0.072014234977706	0.145235830027735	-0.0312780234378819	-0.0782650995818419	-0.0167102511165731	-0.0354614921229905	-0.0474424411029518	-0.0547715615098619	-0.0611512030309068	-0.0722553195589228	-0.0759980349886685
0.604182887922681	0.278687539904312	-0.143343631295145	0.175206435872886	0.0213034037055243	-0.118360216084066	-0.0255478915961932	-0.0112004558082763	-0.0410754481645661	-0.0485284061892709	-0.10852329069011	-0.118803558972946	-0.122218352997572
0.325744303239361	0.419431789990569	-0.0564650491284956	0.183999049856176	0.0762873944224146	-0.0959122679353479	0.0469391376198733	-0.00523004292999985	-0.0110960159638906	-0.00981243675646665	-0.0540182163233603	-0.0588556579741474	-0.0851666763736674
0.487887588810221	0.233034053779093	-0.114360887542257	0.141538191643753	0.0384537871215416	-0.0795891637492768	-0.00767708448133259	0.0255879904916156	-0.0106521123178823	-0.0205676883138676	-0.0216547973333987	-0.0487879605413651	-0.0477883197662811
0.0247050193350327	0.0113065568469362	-0.00043647119790122	0.0210506151754926	-0.00808618126687769	-0.00428113773462758	0.000835737003793996	1.57784128199598e-05	-0.00496399084107486	-0.00618365950075264	-0.00562277232297209	-0.00812324479175788	-0.00941124928574807
0.468542587091455	0.235882596776551	-0.0972291358258084	0.196053305734173	0.0583249814060352	-0.0895798030094132	0.0252002784508324	-0.00332866279727456	-0.00859988769925069	-0.015627410801689	-0.0308238985713602	-0.0695267055242862	-0.095432804536593
0.205226495703997	0.154276587416941	-0.0436503097814371	0.0776420331113664	0.0315112812175906	-0.0171285290953199	0.0265134453990491	0.00803586007451526	0.00150526247593533	0.00719137606113532	-0.0135841749485099	-0.00596211287399731	-0.01185413727545
0.160133277068004	0.177544834679897	-0.0321957240420947	0.0691282281661469	0.0647326000090755	-0.00141412469935973	0.031517494450332	0.0368319478159349	0.0289357626443293	0.0316592376548579	-0.00750274580700483	-0.00158065677566049	0.00429593960013394
0.0324257410214072	0.0253738234884655	-0.00438819597774385	0.0208728835091202	0.00519443416151848	-0.00342265955341148	0.00868276298371761	0.000188047190000505	0.00263588856973208	0.0008858873040535	-0.00411813629375676	-0.00225064260449737	-0.00701725210261154
0.0880841714065561	0.111042411332456	-0.012001288102184	0.0591080781042691	0.0155194019219474	-0.0350724675025403	-0.00283077348283901	0.00153364340055658	-0.00967459588845923	-0.00977653279029647	-0.0163198177253594	-0.0237552357589626	-0.0265459915532517
0.223529864671872	0.290124639757099	-0.0418266402713858	0.106468297389354	0.0462648278771902	-0.0496395612284919	0.0272223815830283	-0.00102029817531843	-0.00400199975547272	-0.00168736667565081	-0.0212251256334115	-0.0139616324690928	-0.0229531220042066
0.372021699848456	0.171953867037182	-0.0778565856065421	0.151688629854268	0.0346231349588413	-0.0706477025974989	0.00962484835868932	0.0031878646982495	-0.00647029529009457	-0.0180122838193288	-0.0223430203072605	-0.0328546821957659	-0.0445827577979226
0.333760084531027	0.293821805357878	-0.0734552249935421	0.117395266939991	0.0660681930463633	-0.0887998187794651	0.028395216046522	0.0170715196073807	-0.0192818551886421	-0.0113658128665509	-0.0036475938895324	-0.0240586741827963	-0.0437751582058756
0.373811711747119	0.233628136505256	-0.0668021539487859	0.206178396305001	0.0153062703590459	-0.118825492537756	-0.022603305141381	0.0163655267680309	-0.0298560776712443	-0.0517596110893551	-0.0880524519920757	-0.0719144837021723	-0.109598399042017
0.232298049101758	0.0542650796702688	-0.0450304491796303	0.104864510507921	-0.00150683483204897	-0.0130199343064547	0.00781114171985273	0.00402643620865303	-0.00676976752699404	-0.00726338456925185	-0.0274093898216552	-0.0193957805049128	-0.0339173330895781
0.19936300926433	0.0827101826800773	-0.0410980930222788	0.0758294845724964	0.00563611575514233	-0.0139914023889459	0.00617120991533515	-0.000103953758086806	-0.00171840900064354	-0.00417764331690179	-0.00810248337510638	-0.0116924582781583	-0.029120234298376
0.31332110031486	0.223503456321881	-0.0639238190427609	0.136385492315172	-0.00457522250658676	-0.0203510221989878	0.0402760624429624	0.0368524427370459	0.00831642423945739	-0.0124631223527872	0.000528637561681311	-0.00816407781900697	-0.0167880694825731
0.129682219079039	0.0968011152572485	-0.0231642920539707	0.0613778360009756	0.00514205467614096	-0.0384089747299936	0.0137351261785427	-0.0025942102527759	-0.0145242168800048	-0.0166334600269263	-0.0213200153415821	-0.0279885048388925	-0.0397298474193389
0.0299199103297771	0.0113573853216458	-0.001254898720218	0.0252922137841737	-0.00608839954714729	-0.00529755622483197	0.00735642745478888	-6.43192048505152e-05	-0.00300685720148354	-0.00569297788598963	-0.0072406537890626	-0.0105708874795752	-0.0121698368509572
0.569095708041563	0.216200972971829	-0.134180428201077	0.166895077862432	-0.0189536507863048	-0.122518878558327	-0.014415363918537	-0.0225904477776454	-0.0428262303976518	-0.070736264672316	-0.0544999533388603	-0.0804986064357742	-0.0934717432708079
0.563465000016919	0.325872884046992	-0.128632143264448	0.18078110189574	0.0095295464391244	-0.0929516518886346	-0.0135023703183471	-0.0166159416652064	-0.0401884551082855	-0.0417110527247551	-0.0577856257471573	-0.109217207609001	-0.0860031368141038
0.283388957482996	0.126681076237477	-0.0599115607800016	0.1104072766899	5.79559618545944e-05	-0.0335034873484909	0.0194721899438706	0.0129715999964245	-0.00229009104098954	-0.0167227656933182	-0.0253403935876102	-0.0123446912054241	-0.0378281728513702
0.389536685313768	0.134429460072745	-0.0815165264465113	0.154971072047682	-0.0154234474832722	-0.0597485479494421	0.012297939534003	-0.0233077494449914	-0.0109638852407458	-0.0375859977163572	-0.0629814198073319	-0.0698887648667977	-0.0955300520216062
0.167980102098228	0.086786675926782	-0.0342870544785815	0.0699994458774084	0.0336428704019054	-0.0219498585206408	0.0291462825751768	0.0168020255551196	0.00419474150011584	0.0058465059406323	0.00358145014871381	-0.000166273542378248	-0.0147688218213099
0.531909485420334	0.221024314888174	-0.117980505997297	0.187827174992868	-0.0175135946182216	-0.132078014101976	0.0113596605309124	-0.0338210944526586	-0.0702761381569686	-0.0747958043600987	-0.0937802124919994	-0.124647583299489	-0.108031963530901
0.136332266599706	0.0284528921114372	-0.0228387561510267	0.0667362784247021	-0.010053677422083	-0.00684397292520189	0.0139513219762695	0.0162942872852662	-0.00120115734651594	-0.00844882517364243	-0.0103755197219575	-0.0183266572567195	-0.0144814102517159
0.146428063682909	0.0631300302233752	-0.0270377630723659	0.0691137140874281	0.00508044298463048	-0.0284760331415819	-6.75235781664729e-05	-0.013656517882931	-0.0196666313566582	-0.0116977950784757	-0.0349022329730724	-0.037316000415974	-0.0303418992178653
0.579436006943851	0.226009068547375	-0.1379202054144	0.165457172041262	-0.0456808553942258	-0.14030507845823	-0.028888100604112	-0.0528517019232035	-0.0494998558441493	-0.0929929669262279	-0.0681409326670187	-0.0967753406799715	-0.0873353335140439
0.548140246975725	0.341307659161453	-0.127342846200369	0.171871945147254	0.111330739068916	-0.106988132789239	0.0225890427174598	-0.0257950636552551	-0.0501034451920764	0.0021713031398386	-0.035217026377994	-0.0421773352080222	-0.0485785165507767
0.686648387338984	0.282970828894853	-0.173148506419373	0.150232871226146	0.0368683563753659	-0.122637646546835	-0.00569681516894338	-0.0282140992291071	-0.00395417253349895	-0.0428846450857348	-0.0397503112371598	-0.0124560954352763	-0.0948609596150184
0.346452632703163	0.283860531186164	-0.0709924501724849	0.144971035939725	0.038346390398919	-0.0754635057235879	0.0370009163605002	0.032511863150128	0.0472871127029157	-0.0185585576623344	0.00964653269041221	-0.0529251573756205	-0.0340756880347534
0.108451375534452	0.145099797386349	-0.013487850376032	0.0787085177767822	-0.0132303905311998	-0.0363955498511152	-0.00120602103242043	0.0121944791100282	-0.019628365299861	-0.0248129701911575	-0.0447822089993569	-0.0190294972690344	-0.0425893759151287
0.0392327021904599	0.0411892059650258	-0.00575351354533213	0.0230042631368465	0.0117269752808118	0.00230206541385398	0.0112147165425498	0.0109623587475454	0.00845641614066899	0.00701452034733292	0.00202851802004115	0.00392117402791106	0.000924067019040888
0.532171269523987	0.22249939346444	-0.118936227292911	0.188056194819401	-0.0440130077602277	-0.150820215553242	-0.0367335680039227	-0.0475748604883783	-0.0480896503457001	-0.097416611656735	-0.107802907883713	-0.0957447632493584	-0.13421372756804
0.476504185979488	0.190892574069005	-0.103070699571795	0.178923756791343	0.0233450160970175	-0.0820981771320484	-0.0153590753000714	-0.0633257738804038	-0.048144545892093	-0.0293765805175155	-0.0599111118690298	-0.0860325409163661	-0.0725092978406522
0.601716679341555	0.340229273019871	-0.141858720307725	0.177060787335452	0.0186189240630319	-0.109733669065284	0.00664057621833392	-0.0414798833543794	-0.0426947606502835	-0.0455573725011262	-0.0512142774780617	-0.0660746679831772	-0.054610641775216
0.10659242334533	0.0975911041719378	-0.0198416951438963	0.0498916183834026	0.0213193805761371	0.00795183700846105	0.0214448731645284	0.0302005372445125	0.0146116867211002	0.0146356087922991	0.00403327428991171	0.00613199713236935	0.00832420912872557
0.134972787624188	0.0947430201822501	-0.0256676973149011	0.0614634282777915	0.0205181110856465	0.0026968414873953	0.0239563766448932	0.0305682768242723	0.0258460602781881	0.0116074762865209	0.0247705640877067	0.00825612080349858	-0.000499931373438789
0.0708946158674797	0.0801354976838469	-0.00738979636606726	0.0536759040307664	-0.0125448320954861	-0.0247255484090788	0.0076022762148867	0.00704512129392576	0.00162640011711902	-0.0186351902522824	-0.0106073079003863	-0.0239113835492149	-0.0169183962402125
0.134054527979176	0.161314461468957	-0.0248392303956827	0.0678160657854878	0.0499968724702277	-0.0477042504843015	0.00558834955516385	-0.00904777416161445	-0.00843199296787295	0.00114631099296311	-0.0161618496858258	-0.020492509746596	-0.0289276035477197
0.127949518417854	0.135473520617467	-0.0148904422571164	0.0935760545001163	-0.0397930987485046	-0.0227169908721524	0.0138501861709639	-0.0172281596717093	-0.00502063611114015	-0.0312550448103285	-0.0235787136938265	-0.0282553593584996	-0.0410683262540139
0.444256598266364	0.309361076232116	-0.095857191707496	0.168870930719074	0.0435261814251899	-0.142357090689072	0.0198622818465142	0.0235656171808252	-0.0569078158862059	-0.0494154546319412	-0.0794482423543962	-0.0743274299322025	-0.0290568166791801
0.0882017699725631	0.0382871608120711	-0.0154165430746846	0.0443719668484958	-0.00126214040141626	-0.0182478824640095	0.00814749818659864	-0.00726668089303974	-0.0114160801420313	-0.0097550114327129	-0.017224910807556	-0.0166577964565978	-0.0232223025537049
0.0263273219868596	0.0093787992401241	-0.00343044561610229	0.0169318262298555	-0.00253588609014854	-0.000459107466921623	0.00398565608243663	0.00213266275729657	0.000348919848985409	-0.00149749677853508	-0.00193638440653353	-0.00280952251340019	-0.00444561075689249
0.5030322444229	0.30722450923565	-0.10536247181535	0.203007033774904	-0.0662221312758138	-0.146130687866384	-0.00244358670703537	-0.0588039537637057	-0.0665678830154163	-0.106176409571099	-0.0990955618689335	-0.129039320199301	-0.0940801829584428
0.400348707792872	0.320650890299947	-0.0829041727528973	0.164791129296118	0.0196106033666972	-0.0753884744168796	0.0425379848375389	0.010991301521699	-0.0171257158828433	-0.0278889355250912	-0.0208283343746424	-0.0319882091135874	-0.0392990253784531
0.327902781906745	0.079582395891915	-0.0700080382453606	0.129994620713045	-0.0174576103876597	-0.0279632180707319	0.0220524325619988	0.00201776658187014	-0.00376309846963313	-0.0227104142291958	-0.0206941178029816	-0.0201366761446284	-0.0372873935753368
0.267108348212953	0.24066907805237	-0.0463904488604092	0.144129645669908	-0.0219188836585981	-0.0466553438745612	0.028304457723455	0.00536603323767731	-0.01287182927921	-0.0342871137665796	-0.0228530246361311	-0.0389242833098345	-0.0354442017011297
0.499531964163447	0.276499760360088	-0.109221493136591	0.186649442733385	-0.00147534347518802	-0.127265335273824	-0.00362026247875569	-0.0728254543182432	-0.0721432078088673	-0.064370339374506	-0.0830150659198976	-0.112969264669326	-0.117789270546825
0.0498271290800289	0.0241511871904094	-0.00804385573326009	0.0269278635922729	0.00408597289869109	0.00334807983240986	0.0161040937073946	0.00712525447487409	0.0107887857079223	0.00371702636555048	0.00565928983313729	0.000496253685651045	-0.00135045616371485
0.343166654223665	0.118878270211015	-0.0741893810659165	0.123099492372801	-0.00891543598230199	-0.0703036784894117	0.0074200226123331	-0.0158853996617291	-0.027552180952631	-0.0396095572358568	-0.0447531075613498	-0.0290394916836459	-0.0389776680712693
0.07346869358274	0.0632354207363651	-0.0120508449880885	0.0393435085255365	0.00937291604467036	-0.0104051922751601	0.0038166222204693	0.00534168459840455	0.00686720964089695	-0.000516138115244855	0.00401613654071141	-0.00974224777004862	-0.00488619360261443
0.178517001703693	0.0410621866037872	-0.0339058897479909	0.0795773487312697	0.00433967105907107	-0.00467825945160119	0.0173988924217672	-0.000249268532275637	0.00157801479785644	-0.000169294196265046	-0.00653222511523796	-0.0107572379926471	-0.0203925019399291
0.1203272106013	0.071045488977457	-0.0226780394539567	0.0576592020087925	0.0143780702311622	0.00150494331324061	0.0218827651221155	0.0187299129059223	0.0120841619798144	0.00794150677220141	0.000563224160682704	-0.000788609342492433	-0.00635766289344525
0.476941810366159	0.331579083692139	-0.104717143166694	0.173108906568099	0.00384035110539332	-0.0908692448425192	0.00680719108390554	0.0170125006797953	0.000701176727786135	-0.0435144468685629	-0.0802872320099968	-0.063699485640234	-0.116184928312646
0.392587600547984	0.161874545496791	-0.0749220539518176	0.194293706578924	-0.0156312807571218	-0.0263070961782554	-0.0183958898725973	-0.0766863722054047	-0.0320736610438306	-0.0209691884676886	-0.0552960995556857	-0.0556889233894853	-0.0663945910876533
0.0992359572444544	0.0763763547239874	-0.017164578870877	0.0496968554526302	0.00584931119311122	-0.0100698328524147	0.0149649231359824	-0.00485644163551263	0.00105102885127832	-0.00211026082965174	-0.00770574370603168	-0.00696064518634772	-0.00570968536383619
0.311054305627465	0.178923092455956	-0.0578238562202849	0.156353689915489	-0.0303201044496286	-0.0148237577919456	0.0285814761229105	-0.00568036561809976	-0.0212594720684016	-0.0225719311207871	-0.0350910153195953	-0.0736063850323276	-0.0550444214963804
0.627385179057509	0.221550859836518	-0.154417757817781	0.158777190083891	0.0129422127091691	-0.190188741992253	-0.0158924896816426	-0.043243235000068	-0.0578652711440497	-0.088623264641542	-0.0787230646618948	-0.102422204171138	-0.123182523277244
0.0835280125692666	0.0823876093123847	-0.0146081741865797	0.042576347627385	0.0161802663490607	0.00257889578929754	0.0146891243163906	0.0135383032676583	0.0193194905892756	0.00937958106917912	0.00682368974054308	-0.000889463659785969	-0.00927717844817956
0.193886898891318	0.0748458528156258	-0.0337765050624319	0.104248657005249	0.0129923560662069	-0.00464537841720192	-7.74336207696735e-05	-0.00411244953697015	-0.00351896986154165	0.0041734888245025	-0.0320068487709598	-0.0433084794810417	-0.00496914875467985
0.162969814489299	0.100454978285793	-0.0324837100075848	0.070548457770216	0.029056639694132	-0.0154472834810226	0.0241392118965753	0.00309231182697645	0.0193207415141429	0.00680467810655472	0.00766425040494284	0.000669178678587984	-0.0095035938158009
0.134881931676788	0.0917047197918727	-0.0240929342856732	0.0652938309854404	0.00417655462037186	-0.0124016025904336	0.00633244801512711	0.00476478407295872	-0.00258536048255129	-0.00411252398503087	-0.0170463334467065	-0.0104875539228217	-0.0293647637855752
0.0374094418995631	0.0221733458446624	-0.00594114435741947	0.0238663909958168	-0.00496912720873664	-0.00100627683191196	0.00713508044740271	0.000949013955477689	-0.000472259884903112	-0.0029877020203243	-0.00438937701930863	-0.00650238515521819	-0.00831498687361809
0.686527091402354	0.280307238328626	-0.175030563087333	0.149718238031543	0.0710414223715323	-0.0915289452364153	0.027739419305244	0.001873842495272	-0.0240107956140801	-0.0102437614324415	-0.0780365746831799	-0.0620651622371187	-0.0606611386995359
0.683756358076869	0.282922973101459	-0.173546096917068	0.150639994562631	0.011483672014026	-0.138254023053105	0.0210159720256792	-0.028352752073755	-0.0274321455682375	-0.0633851755195397	-0.049383464720039	-0.0559563572429983	-0.0882986977907888
0.134622604749832	0.105713959283466	-0.0266817920317806	0.0585595269288853	0.0503732830837706	-0.00511246129653489	0.027641768300554	0.0258044918138935	0.0153839556837541	0.0226304108936178	0.00143472148162116	-0.00187649951970661	0.00312657476164097
0.599581357154769	0.279360582630637	-0.142089469650123	0.174171267493655	0.0470688327541851	-0.148168044202485	-0.0155345663966243	-0.0286878240073537	-0.0596189181563662	-0.0505496057241499	-0.0300935214615031	-0.0997854543490149	-0.110116076513639
0.345988572724759	0.261524543015411	-0.0750034993817204	0.129350249358817	0.0512037109218589	-0.0421019608282549	0.0370728096595779	0.0161815738433255	0.034088831113895	0.00455087504680202	0.000316048181372541	-0.0123691566933566	-0.0202214133351772
0.133542140331476	0.182569775911677	-0.0194578332640508	0.0848653818558129	-0.0118395895017399	-0.0625697688411576	-0.00443020186635232	-0.024876906077494	-0.0307312390739911	-0.0372046791714488	-0.0367709256933442	-0.0451201308878596	-0.0463960011988919
0.144226735118385	0.0806748231191869	-0.0262487560495907	0.0692436438880112	0.0117245881536611	-0.022622154459402	0.010067556770733	-0.000859234877308462	-0.00596950167108229	-0.00544878315287048	-0.0282172435341176	-0.0245947210104143	-0.0182052685080154
0.202673508158968	0.164055962505472	-0.0423147995927087	0.0824579651035304	0.0523184083943324	-0.034270033731163	0.0545935873322241	0.0258881158349938	0.016655585181646	0.00902418733158472	0.00359285232819551	-0.0190678335052742	0.00299590387661297
0.413245303609416	0.255345906171426	-0.089809167985536	0.14954763298797	-0.00341870634212438	-0.077346047250488	0.00161010340754564	0.00237707662817438	-0.0277026880667265	-0.0403823767963062	-0.00811952068994731	-0.0385594401457782	-0.0625137629366023
0.0766134648248579	0.0571091389585356	-0.0127821698683649	0.0415294191334624	0.00659240203980498	0.0163597816884484	0.0200692267281807	0.0105526177725779	0.0185657613300589	0.0114760918641267	0.00157038044312725	0.000758532292461644	-0.00560274138731197
0.261629384591585	0.179142031321148	-0.0546479599320898	0.101381287033322	0.0411147405774515	-0.0306638525589575	0.0283169033103906	5.68111683879602e-06	0.013874129427544	0.00522544400924702	0.000369642792235281	-0.0185057782150275	-0.00190746696161276
0.3916965282001	0.202897944141588	-0.076170557939706	0.182929731273908	-0.0388933056563392	-0.0950838545054434	-0.0452041606228767	-0.0289172536660396	-0.0646517563944669	-0.0669885800808913	-0.0774440198334876	-0.0951537143308759	-0.105473426611044
0.375056811668996	0.225766496963315	-0.084302810839977	0.128168041022168	0.0435245979932387	-0.0559843567449366	0.0127066109600291	-0.00317075634024055	0.00284949200773987	-0.00622987937584896	-0.0295797466732247	-0.0158990900581041	-0.0103348556410352
0.626498246528852	0.344855471651024	-0.147826272491911	0.180680111271441	0.0300536283916308	-0.126227755197224	0.0184296055838513	-0.0574170083981973	-0.0194253004234834	-0.0480870634027963	-0.0688239264783106	-0.00942389877665573	-0.0981424829236128
0.164946721060234	0.0975101708704441	-0.021906033722585	0.11482218548019	-0.0112857840246923	-0.0182129605342352	0.0140737372352096	-0.00346903526192244	-0.0176014454306458	-0.0147493722794638	-0.0237312823521627	-0.0445950248213038	-0.0342930346263785
0.221840116950934	0.191502859261009	-0.0468835825550683	0.0830620094869446	0.0717379534155327	-0.0377350136622113	0.0251655895089116	0.0223223047642404	0.0272779526253404	0.0170014698766607	0.0030072778615732	-0.00697491123090324	-0.0091931089602503
0.309445986694454	0.21281646718957	-0.0569097122782922	0.159093102195909	0.0244222385964386	-0.0518591588469466	0.0429525645557438	-0.0114403423047737	-0.0244799505896284	-0.013718460125254	-0.055632531996578	-0.0315205985051809	-0.0249843303227262
0.492421780495637	0.223445046745519	-0.105546266066686	0.187871779984727	-0.0621280338339159	-0.156589480818307	0.00706200521660499	-0.00455387184480294	-0.0723370627450182	-0.109358757326112	-0.0768604251893139	-0.0802605224641416	-0.11765169800662
0.639966563895602	0.305303314070195	-0.157606522107991	0.162554190043034	0.0516483316173976	-0.116112801711249	0.0246047272964949	0.0133266226649091	-0.033774669815827	-0.032232235046926	-0.0287025353808925	-0.051296975222324	-0.0327844276417915
0.450333814384919	0.216530005959232	-0.0944110364633663	0.182203093052276	-0.0483466402668146	-0.0939443857201535	0.0114471350773933	-0.0188334621666985	-0.0249235541708264	-0.071145512993484	-0.0791465733502739	-0.083813242420495	-0.119083574825102
0.557841421890152	0.24819297672625	-0.127360689637272	0.177743196285528	0.0137246585716057	-0.149380971654981	-0.0586015248648649	-0.0274120965740839	-0.0690321046508541	-0.0678281565416876	-0.0629470039404987	-0.123761079022876	-0.157924372969547
0.676055897205648	0.301787812107123	-0.167873430011906	0.161160500167956	0.0917647992696091	-0.0837927454994697	0.0285945781618244	-0.0440130325784402	-0.0268611132774359	0.00398602688506977	-0.0145100424185483	-0.0885562002717015	-0.0478631236767642
0.0419843249299634	0.0353177721248947	-0.0068548680656614	0.0252123758661828	0.00848165862402282	0.0105332369571288	0.0139941117993038	0.0123035347218369	0.0102418299930172	0.00950744779057582	0.00646224921483664	-0.000380374935562477	0.000735061389433668
0.224306730586508	0.167819199991765	-0.0438856226072036	0.103047897517861	0.0203408117547825	-0.0633407764823403	0.0181024129173597	-0.00756427581512278	-0.00542999092117749	-0.021499982363779	-0.0213027736530953	-0.0152957582285022	-0.0294303708299937
0.0535872914636903	0.0449802942500055	-0.00863097980625362	0.0289608181689265	-0.000371007693999857	-0.0101727048134629	0.0030092774375511	0.00473681298185556	-0.00953325184583365	-0.00527185625373138	-0.00622101654465798	-0.0109601731139713	-0.00783787069140295
0.255091299108634	0.0876419146398061	-0.0527282870725366	0.102041932871945	0.0111384656313968	-0.0261438375577652	0.0188356720300595	0.0073563095610662	-0.00385278222857866	-0.00750268596318421	0.00170991162106326	-0.0183660778651462	-0.0252080841652363
0.613112133090062	0.328041422849224	-0.147444068586562	0.168101925288274	0.0513966660208648	-0.0794249688978774	0.026459316962547	0.0226106803761051	-0.0434787109854585	-0.0140141514385063	-0.0360668943130725	-0.0195922409992239	-0.0534143204187923
0.274148840873607	0.151235413823721	-0.0497261358964675	0.140251988726435	-0.0048338498466215	-0.0104710718931652	-0.00189863906385712	-0.0118487773859202	-0.0426831788402795	-0.00765246086989335	-0.0182087215759799	-0.0483670911869621	-0.0387521720701692
0.220674488470713	0.130125549254215	-0.0460948942365186	0.0837985822944806	0.0232497491310393	-0.0357828014614331	0.00330687276389699	-0.000916498834047208	-0.0135941689190046	-0.00626652616519688	-0.0224722712813296	-0.0252883760606437	-0.0309375100980944
0.19700947282459	0.0492602639738418	-0.0368028388179188	0.0932836683616227	-0.039042017509588	-0.0222584878817569	0.00929620070813292	-0.0141489917736946	-0.0179896764046904	-0.0306502526956725	-0.0400559439750675	-0.0437112394924882	-0.0293342409964788
0.479107016550364	0.360084007738652	-0.105932503299713	0.172642388103026	0.0672232518251205	-0.168269815720624	0.0348282998467318	-0.00542261969380337	-0.0100738754771653	-0.050523281947752	-0.0846560441803897	-0.0633148607865789	-0.0645433144555366
0.304814320324872	0.177814899224138	-0.0584207705790812	0.147335214290976	-0.0192934168173237	-0.0891078834860316	-0.0129904597334741	-0.0428788317026476	-0.0377212102509427	-0.0542006501516776	-0.0585056828115132	-0.0572016641458105	-0.0738659563608248
0.112557674956215	0.114142556782232	-0.018723323608022	0.0595536968612831	0.00756151293744564	-0.0282520744263442	0.0175623864989404	-0.0104206387822407	-0.00660360987216503	-0.0103452807444493	-0.0160687178111162	-0.0220964540297951	-0.0188150872411793
0.429157458975755	0.327225191975634	-0.0948771907573395	0.151816086899375	0.0189501698562837	-0.0977905321007959	0.0589562223419903	0.0404510004467609	-0.0230448529516236	-0.0394201811222561	-0.0312615466839656	-0.00846568630920647	-0.0437047935178435
0.137530730690677	0.106100757167539	-0.0269186298529983	0.0587947728841718	0.0287159540007169	-0.0251416611028075	0.0336421864049493	0.0184399470390205	0.0265734565882521	0.00178714644895467	-0.00801888231810891	0.00154117962014386	0.0101058478638545
0.186594360323577	0.0643081815557761	-0.0309877145797608	0.107549087839103	-0.012647597287412	-0.018368167271303	0.0105898149027688	-0.000955014259811621	-0.00998565478916755	-0.0155078822793575	-0.0234954460764781	-0.0341334032911182	-0.0373550691474969
0.120674464057001	0.0877932971908029	-0.0222081052752832	0.0540416968819653	0.00263364248395413	0.00281502042983751	0.0174740112876751	0.00710945349583364	0.0067483645644193	0.00272433145689582	-0.00565542905519847	-0.00926996141516889	-0.00511576319333393
0.449913801423072	0.267506718774622	-0.0899296860338295	0.202337366237844	-0.0543680092073938	-0.0977830014727076	0.00497077697663006	-0.0203695837711906	-0.0364470359504392	-0.0760755053400507	-0.0898295921421834	-0.166128274156534	-0.0878195649637545
0.0920347330327948	0.0747206060505756	-0.0163670379826891	0.0477915531023418	0.0149128652444419	-0.0034000271293014	0.0166261209103667	0.0219658133677136	0.00798173943909482	0.00575641905757024	0.00322567298124847	0.000404657324236238	-5.41567547746868e-05
0.15005070683502	0.0689893618096456	-0.026788279366753	0.0774916707877636	-0.0111513057285527	0.001730666928767	0.0168573150922729	0.00647287726085508	0.00881758241965125	-0.00471031939989283	-0.0054099640675076	-0.0116319795921748	-0.00629140604264508
0.154341166910965	0.187744266270424	-0.0264875975513444	0.0774555881258936	0.0637010626550532	-0.0295321205790919	0.0230476466487908	0.0271939660443021	-0.0107316923790711	0.0170844710379807	0.0100820259531115	-0.00797959510145863	-0.00528199755626352
0.183717511117882	0.0725127475261578	-0.0315792802366947	0.0958355118188263	-0.0153770931476085	-0.0555041238140586	0.00546832390177415	-0.0169052681319787	0.0126651919653846	-0.0354406084808336	-0.0301820152934401	-0.0210710671710182	-0.019495876286212
0.28911183291821	0.16171694663612	-0.0539152667950586	0.148478993066999	-0.018517736889492	-0.0724093230766147	-0.00399583863355041	0.00261872063153507	-0.0211021311823461	-0.0454635299830533	-0.0450642220110317	-0.0629196139522351	-0.0505151429915459
0.109131833869341	0.0681208315002586	-0.0182543092744224	0.0578046133691677	0.00752288932917813	-0.00051572287649114	0.0353566613996792	0.0208153377438191	0.0217737815904904	0.0035035832263435	-0.0036597836314471	0.0123880082764397	-0.00363607516027396
0.601893006493978	0.279443202649585	-0.142260068162015	0.174130893666192	0.0367141007820777	-0.1710711904751	-0.0172752821548563	-0.0481541727940987	-0.0586549366589521	-0.067178544846511	-0.0856671768764805	-0.085808171020479	-0.105633835375873
0.294197491190367	0.10316736362308	-0.0617237426490429	0.114536309416343	-0.0140932600617085	-0.0225094523417249	0.019298721416423	0.0148392166907507	0.0131373064398303	-0.0183013562017167	-0.0236887389621408	-0.0234922868618783	-0.0287774599370756
0.595211960933776	0.317780969316842	-0.142513606788953	0.162239873822253	0.0466371521342795	-0.118539104837286	-0.00824295465130287	0.00117577625127774	-0.0292184501738347	-0.0359509763515033	-0.0816902818989708	-0.0404084300178452	-0.0496032014084149
0.0762792649224791	0.0573614070312506	-0.0134428193406216	0.0404348452334777	0.00614010681514301	-0.00889094687443194	0.0108244609667558	0.0230726620180458	0.00811310286920131	-0.00137542002964447	-0.000992680393485393	-0.0017496904049614	0.00341258764681532
0.191948236589537	0.0617492498047091	-0.0324281326540647	0.0999215734040271	-0.0206168409088072	-0.0243086329904073	-0.00555193549485972	-0.00761314443884803	-0.029810696734187	-0.0224627369496073	-0.0318982767921082	-0.0427740218366333	-0.0444421008768094
0.180130277159129	0.160147091005154	-0.0330405093427644	0.0875420633054605	0.0177296833490493	-0.0392434061127663	0.0259731253991161	-0.00319750815806705	0.00564956679294207	-0.0107568613818585	0.00608329068715044	-0.022007861341912	-0.0279435447215415
0.084829115312127	0.0764850765533884	-0.0143987407738251	0.044825173226416	0.00568676201920487	-0.0155130634710417	0.00668031009951496	0.00751248050201998	0.00552024340816927	-0.00491315072591843	-0.00446183733250788	-0.000715012303776213	-0.0212764992905914
0.0960273559690105	0.136987697173629	-0.0118568454348294	0.0690853120541102	-0.00355833465188041	-0.0345591322512533	0.0112769389868051	0.00163020167546588	0.0216701644217453	-0.0190587334515669	-0.0261339673795595	-0.029861941924818	-0.0236068974107906
0.580417024953101	0.190612790391876	-0.138833917927534	0.160322938333398	-0.00962882704624546	-0.14256592443231	-0.0422368478949428	-0.0466538120185337	-0.0729711803789402	-0.0760973757392779	-0.0743104409969897	-0.0860603380126589	-0.0816787962921209
0.627428338663061	0.330780097517131	-0.151553593725704	0.17211407955659	0.0228437541305342	-0.0889974777947368	-7.06611269892798e-05	-0.00708362097534598	-0.0281480035205259	-0.0330768618321013	-0.013493413003873	-0.0435693297529731	-0.0828521722899838
0.682283331712956	0.253003608387734	-0.17024829425965	0.163296087233149	0.0349211865535465	-0.157741485462679	-0.0158459936948935	-0.0425478893422262	-0.0309329467693448	-0.061410149454566	-0.0805717375616752	-0.0872361453400867	-0.0874054068477955
0.0030339136116466	0.00119457203880278	1.56633722358081e-05	0.00105601099585574	-0.000895595384984335	0.000430994969594722	0.00180395100980061	9.1641377567642e-05	-7.04854664004047e-06	-0.000232300207694806	1.01584712471534e-05	-0.000363418988911748	-0.000343860554046488
0.109221586361764	0.0792947354718465	-0.0202380583988424	0.0525700261891376	0.0199986127897274	0.0065791270777366	0.0195834521458666	0.0129521673871626	0.00359612550282087	0.013288869933732	0.00874265595398749	0.00460744058301234	0.00425939683028759
0.283043700904165	0.0828283935289101	-0.0578203910389026	0.113203328145794	-0.030461812938265	-0.0281315632498794	0.000229780198319429	0.0062509790327665	-0.0079098436903452	-0.0292966880940722	-0.041130649751688	-0.0342141616591531	-0.021601064942941
0.0139410693028238	0.0171304224972669	-0.00143043724891056	0.0113640401792692	0.00269571225915745	0.00713333805794108	0.00992591002439846	0.00728315679788851	0.00649318193998673	0.00491452515854926	0.00353022840653299	0.00183374783211384	0.00130259107260435
0.0430848986625621	0.028542383611908	-0.0065001656453067	0.027341112796708	0.0037958787506332	-0.0117504874961292	0.00593310908872435	0.00746560136560842	0.00272121305029152	-0.003977304372748	-0.0100655326508592	-0.0129752979848986	-0.00198688467335283
0.176047108762678	0.233565458307893	-0.0281102112158906	0.102092696146998	0.0236459423840302	-0.0825629490262329	0.002674900017444	-0.0281661230312104	-0.037066512640975	-0.0294585033211013	-0.0365676761165753	-0.0447143256398972	-0.0454722039195333
0.0865051646718412	0.041895978013173	-0.01461366327129	0.0446492178119137	0.00829376531039781	0.00592212023717434	0.018862381417737	0.0119726927975862	0.00762466036336192	0.00710794277378608	-0.00239803456348522	-0.00076730052664202	-0.00327026463735995
0.108973960962238	0.0228390886921271	-0.0220172103353165	0.04077173379467	-0.00155443359422709	-0.000665548212904224	0.0101564486096227	0.0113250365296197	0.00231032893398517	-0.00110999090356566	-0.00326134436158657	-0.00656129391587756	-0.00864647502273022
0.431131890255415	0.204754292217963	-0.0881236629986304	0.17884029516292	-0.00564587254355525	-0.0785254605636876	-0.0267486810486712	-0.0307479380173915	-0.0296192848838824	-0.0420856665536214	-0.087809345110738	-0.0763044990036036	-0.0845177361552513
0.651955791751197	0.305336295493838	-0.162379584741052	0.162191118932783	0.0673128060802116	-0.127355532991543	0.0280798234370043	-0.0239733868157804	-0.0386447837395573	-0.0300213634556659	-0.0282043142816001	-0.0654285729674846	-0.0882193085452349
0.117185052423185	0.0634714470820399	-0.020350444720353	0.0584718731186622	0.0119389631704204	0.0120012548829809	0.0113980869981009	0.00796233892634304	0.016120419211675	0.0119701090267007	0.00194984423759027	-0.00732639574521723	-0.0185976544770509
0.21328541139449	0.154324910263647	-0.0446935465770544	0.0853708999869545	0.0402473498379903	-0.00214210214052038	0.0263826771526795	0.0333226360097145	0.0160108633102349	0.019052623848735	-0.00357400255552862	0.00650762451444478	0.00440605461530821
0.133756939699407	0.0933123557278336	-0.0268640178340343	0.0575471284947085	0.0264188297543929	-0.00543283052498927	0.0237583509081	0.0169084421409403	0.00543386035948282	0.0104929996147018	-7.0562511609501e-05	-0.00594120898254016	-0.000858578077936489
0.343545897659813	0.164992148139415	-0.0636070348058394	0.181012214955127	-0.0854020373319955	-0.120968219207844	-0.0394429597813354	-0.064905643766107	-0.0751355591179744	-0.10318512826992	-0.0696976842952147	-0.107857677704982	-0.126746960048736
0.067114355668514	0.0548787275413256	-0.0107810838784881	0.0352990125883511	0.00542685055675513	-0.0276806780519435	0.00832921151027366	-0.00115287328556156	-0.00703919693301977	-0.0111269137475942	-0.0203293818112439	-0.0131307668103856	-0.0118826337221517
0.0372637983837376	0.0447312098763073	-0.00550359180173376	0.022840487872717	0.00488163014858108	0.0090332241404484	0.0199329193263932	0.0138845344693187	0.0204521643573552	0.00695742714451474	0.00757609388028777	0.00557980456527317	0.00440244103023085
0.170469243825421	0.171703426075197	-0.0298400914568854	0.088614311088574	0.00369648501848813	-0.0233437772833414	0.0290454262518179	0.016501082543338	0.00802009239624812	-0.00982364613242664	0.0160391735995416	-0.0147565270308871	-0.0329062738225464
0.336049055613193	0.12499105983171	-0.0695528518589351	0.144145899449142	-0.0311908414025637	-0.0638273121707544	0.00506053051035271	-0.0343786348974604	-0.0200367281416145	-0.0475090767866591	-0.0578944680622899	-0.0541877620045557	-0.0715758601586978
0.363051387597832	0.180513057468937	-0.0734583490737968	0.156073122890944	0.00372609883619396	-0.0842679972298557	-0.00881310271312274	-0.0292689051119123	-0.042951787508736	-0.0402709491968309	-0.0633744796855667	-0.0736896907200739	-0.0776657202676589
0.508523404536287	0.176269683613365	-0.117745203204272	0.160006119762974	-0.00828396018777366	-0.112636428039929	0.00910954378205109	-0.0332089398604968	-0.0307429620112899	-0.0604601941138515	-0.063327206985595	-0.0725856708337256	-0.0691516484627541
0.423831375770551	0.341174912277753	-0.0873836407623578	0.180724898257482	-0.0110598630553879	-0.0769705169505758	-0.017076417282391	-0.00990527760444271	0.0133739620553575	-0.0440151900029819	-0.040210468948516	-0.0539041443729324	-0.103873426351584
0.406519479109766	0.3402967897496	-0.0865677589785728	0.156846466280628	0.0436197897745951	-0.108191960118735	-0.00258726618679889	0.000159304453914044	-0.0382561935885794	-0.03228608517207	-0.0324250560632037	-0.0393610550183218	-0.0595935364467392
0.219221580903916	0.160865699263998	-0.0391404641461939	0.111928900808133	-0.018460392650064	-0.0548974873488405	0.00681448871356985	-0.0130697637403711	-0.00264842654901837	-0.0366789399994523	-0.0284717543398648	-0.0320471441028739	-0.0359881988177469
0.0777812055097074	0.0566101519072372	-0.0133010608583602	0.0418502276826246	0.0141778636160587	-0.0138998477749849	0.0110302645702496	-0.00268116906003345	-0.000816617408966228	0.000139007920536921	-0.000341093596647343	-0.00912450788505383	-0.00197184347368017
0.0795504425664747	0.0655240071816149	-0.0151995198572907	0.0396956010648289	0.0231357431115445	0.00610292843979753	0.026850902457054	0.0203479848724965	0.0159774285304893	0.014619335775671	0.00656086805660101	0.00935941165613302	0.00271573380106009
0.138729158687111	0.117052774658925	-0.0259785498250483	0.0686679092964144	0.017406165721205	-0.012264578797884	0.023863280231832	0.023935279707778	0.00473505936822924	0.00257079346166056	-0.00393162271609621	-0.00588155003032451	-0.0110379938070949
0.229169421391017	0.072852684690738	-0.0419558369362421	0.109627809313336	0.00315433676433458	0.00191241512168519	0.00454588659599631	0.0111159064162359	-0.00472876378316919	0.0025333759430099	-0.0163864130953046	-0.0211430347684297	-0.0325968203432192
0.198933053453119	0.147631496912414	-0.0291083308941719	0.130365470082935	0.00400390990405339	-0.0527069182912589	0.0125335142701729	-0.00942608006769521	-0.00742497774435574	-0.0243515041936027	-0.0219866980449551	-0.0470816084985214	-0.0579444832164893
0.506257347670568	0.26052549233055	-0.109647893743817	0.196420992952756	-0.0620866044566715	-0.185884841408078	-0.0138111060214363	-0.0314865870613471	-0.062023249362933	-0.123985722932375	-0.133145554183342	-0.0846407261136938	-0.122279032122838
0.508615926139017	0.247801107246371	-0.110433035817134	0.18625734796861	-0.0607266312025557	-0.114108585186918	0.0136454761270864	-0.046980062280098	-0.0566553760849567	-0.087417608194737	-0.109378288231531	-0.0744348617037821	-0.110294739454113
0.361864090590537	0.179910183366713	-0.0725514397359946	0.156496526560549	0.000955802820211293	-0.0921138061761975	0.0044336681762176	-0.0363973266956792	-0.0370619861513444	-0.0455790016779931	-0.0626227512513762	-0.0696973570380557	-0.070870013217242
0.0018876606442183	-3.01678675283907e-05	-3.54988545227357e-05	0.00103611980126615	-0.00025987834866371	-8.16166191276438e-05	0.000569367282322274	0.000236221485037486	-3.70064865350764e-05	-0.000170747483895677	-0.000337203800106972	-0.000429527771230133	-0.000536503051727491
0.60072682984748	0.281277337207768	-0.142047136918524	0.175855612337979	0.0301648283575893	-0.113751444239907	-0.00160085862545067	-0.00425254485931259	-0.0551492564804438	-0.041793307941159	-0.0745332922584045	-0.112359334919747	-0.108859549333873
0.221536926200012	0.123699000175035	-0.0464955606009332	0.0876093778857631	0.00869726643144167	-0.0464695908373895	-0.00371565292886225	-0.0101700107695844	-0.0109076852831078	-0.0188861622029739	-0.0236685224481787	-0.0178799096862388	-0.0186019144278275
0.0724555865170437	0.0803332349184168	-0.00789707750881964	0.0547042997059513	0.000508650280164072	-0.0162993216102055	0.00626597808488295	-0.0033799870384061	-0.0144015687589365	-0.00789533566502071	-0.0123176297305729	-0.0157907959300858	-0.0282274451126141
0.17951730653695	0.074115816431142	-0.0321806698169637	0.0908556334889766	-0.00701863109666442	-0.0180264334064432	0.0239958204623292	0.00371496466933913	-0.0109080060726155	-0.0125225322515538	-0.0122196926841213	-0.030119415599047	-0.037898438734324
0.303515429224682	0.122505675816213	-0.0579843482099449	0.149437682346798	0.0088014359564168	-0.0371294018627333	0.00130190054106588	-0.0360497185369772	-0.0240278083012131	-0.0141639829531582	-0.0479184061746369	-0.0318405053151943	-0.0363005868638674
0.425194286177085	0.134712571109262	-0.0916449482241597	0.159487312608937	-0.052964620743117	-0.108193301565311	-0.0146527225318531	-0.0329235189273268	-0.0195397657829077	-0.0805789611542142	-0.0615692655035358	-0.0513746449101231	-0.085260589349003
0.38213350296152	0.0952184468849046	-0.0849628916419682	0.131425350524515	-0.0119088289790243	-0.0576588151193947	-0.0113266508050032	-0.0269397260043788	-0.0272521812679926	-0.0347838220492095	-0.0443131411400252	-0.0515666466922685	-0.0598857381884063
0.379650277922299	0.316193907731123	-0.0757833432379205	0.171001184086893	0.0275110996547925	-0.0952034416923536	0.0282151503668434	-0.00725304473849187	-0.0276868181028821	-0.0338461710187805	-0.0490617655281116	-0.0778408462237319	-0.0858803285914146
0.693514904592373	0.286755843699663	-0.172473346611881	0.156905291991927	0.0970424062794216	-0.143941283647732	-0.0343832689225717	-0.0267267169392474	-0.0439679790842348	-0.0234494386841549	-0.0565910876407562	-0.0719771939997528	-0.0456773197295837
0.405455720204657	0.158509467973923	-0.0886759909202324	0.145815377289519	-0.0225426643816871	-0.0645399687275995	0.0167449776151616	-0.000723059320688724	-0.0477083295358996	-0.0435413165546433	-0.0478719483619748	-0.0332570604083656	-0.046813097138199
0.441631900687491	0.328746433058937	-0.0975930150501895	0.158069803163165	0.00260206063357082	-0.074268590349131	0.0374197710152648	-0.00889048917700719	-0.0111421002158774	-0.0358332648577801	-0.0136634931066049	-0.0686221346480236	-0.0416820211758767
0.158282250828241	0.164895215604066	-0.0241977886369951	0.0983025273517154	0.00842921003155281	-0.0368554312069371	0.00723757258823585	-0.00152748512123765	-0.0281710649419025	-0.0142131105876921	-0.0192289659195899	-0.0367884230729235	-0.0287281063376583
0.504573260758849	0.216822917701264	-0.108758495415414	0.195726338033804	-0.0850578287558521	-0.114947440954427	-0.0278485927435377	-0.041336636502929	-0.0135551679630082	-0.10000263485514	-0.0836736750957126	-0.111533171487513	-0.10331532108273
0.566657459900741	0.252342457241838	-0.133174769836714	0.170778975768156	0.00454453822915724	-0.185328260535745	-0.00183901239680551	-0.0451177335355276	-0.0294033586571377	-0.0903918611532941	-0.111411976423199	-0.116859204351709	-0.112052983578202
0.181706106840527	0.161588771255266	-0.0367211226433284	0.0751239421925271	0.020369400993334	-0.0367806039444404	0.0239114077165611	0.0198761049493944	0.00450282038457625	-0.00820560147555321	-0.0162734787260206	-0.00652819896067094	-0.0138551478147507
0.361436291311287	0.21463601912417	-0.0783969177056859	0.126292393934126	0.00189271606355113	-0.0557759981037336	-0.00458948357422756	0.0236822193511181	-0.00340067687973516	-0.0269416410200913	0.0147148146218282	-0.0210604279167591	-0.043646175880404
0.15895101827772	0.107406153766051	-0.0304387166939301	0.0689945205911197	0.01597051688557	-0.0239692659510695	0.0153973800899465	0.0152771950950727	0.0255680606629471	-0.00399937453274979	-0.00200636212295882	-0.00990442102809574	-0.0173366242703278
0.373210838376584	0.331866989384062	-0.0776402345751478	0.150832443538734	0.0248482636134543	-0.0448971169791559	0.0303551530820217	0.0229133594228629	0.021350579457476	-0.0100244266828508	-0.000973887612047919	0.0225836379120607	-0.0113017317182805
0.394776326929462	0.25260723932162	-0.0799050829946498	0.175561504357145	0.014964941177394	-0.106934413089235	0.0180651329031456	0.00172345177541383	-0.0303788291419012	-0.0459847359559203	-0.0482512998496742	-0.0795823341909265	-0.0734759431130201
0.578343209405603	0.34966269980963	-0.134043123313592	0.180434008830798	0.114820524094287	-0.0842130611787743	-0.0278344845264599	0.00175397730991678	0.00440789680967568	0.0153037314577563	-0.0244980019296018	-0.0227540150846832	-0.0966868102517392
0.165795310089025	0.178671596708917	-0.033616843208226	0.0682459618990038	0.0342785140766425	-0.0042039629211349	0.0438999604310748	0.0311629568188145	0.0228575811732527	0.0150372755777538	0.00367884214049335	0.00317271773344385	0.0134567154731222
0.441574265035509	0.207025817184466	-0.0978978160038714	0.159658728197782	0.000505823666563376	-0.095060641759886	-0.019931670901741	-0.00724592627939369	-0.0273510313501959	-0.0472774090466613	-0.0501578097716819	-0.055773132859417	-0.0786942061195232
0.608462998689544	0.299884591222595	-0.147263581348219	0.163455634627869	0.00563051475461174	-0.110671553142219	0.0257960264968994	-0.000942171158597294	-0.0243017296778532	-0.0525205191938034	-0.0869517489888396	-0.0615898278612267	-0.0712395294879027
0.318318681813276	0.189388571624599	-0.0548055678185554	0.177790905239553	-0.0384866521085969	-0.0771503601656328	0.0183365092374641	-0.0125797625272107	-0.0272785596804441	-0.0578185061371149	-0.0837181550002646	-0.0914434176360034	-0.104108889305268
0.0566824671977242	0.0201407488129858	-0.00907697030042447	0.0300998337571744	-0.00290336856227899	-0.00359644966916944	0.00864404101724152	0.00201723713967419	0.000249146578661187	-0.00324990911572422	-0.00388858105889776	-0.00807816384210359	-0.00987030436724413
0.229332675836996	0.0766781052148095	-0.0418413481903115	0.12061008237946	0.001518373476357	-0.0395948071334445	0.00858756060397747	-0.00503329128439667	-0.0192917438767505	-0.0190382168285437	-0.0242418801661979	-0.0340060748255366	-0.0343858510628236
0.344297351727428	0.270317322597929	-0.0725194953333037	0.137680348815709	0.0263033039305309	-0.0654703263321914	0.0365844232056288	0.0326585772917503	0.0262861559771504	-0.0195835112008303	-0.00461598678509922	-0.0338988034620579	-0.0370586697401503
0.0412215224314602	0.0397515450110827	-0.00622500305745157	0.0252254935215347	0.0107146805991429	-0.00434200408213748	0.0130185017113872	0.00506041276580703	0.0103646262948528	0.00318633825850269	0.000150377783722989	-0.00759657045027463	-0.00450580662760425
0.587456453595267	0.301960308521583	-0.133839738156595	0.196276028127334	0.00860841286170755	-0.0962739597180296	0.00512701026829987	-0.00597565131895439	-0.0543196350638219	-0.0438327734281611	-0.062721139378504	-0.0789259603043317	-0.0815998463376512
0.107780660317023	0.104918762198815	-0.0180544107846271	0.0568435215104347	0.0196049977848681	-0.0175331058477141	0.0124700450005384	-0.00202358229339197	0.0113058692745718	0.00103594596857702	-0.000140400263324694	-0.00778458268790073	-0.0196564358232945
0.318111912804115	0.236821119706014	-0.064463569545131	0.136633152332986	0.00194735959867459	-0.0784613337016478	0.00350524316296991	0.041291539121395	0.00456259968174533	-0.0382569870514866	-0.0113243725464747	-0.0172855647421172	-0.0389690700519223
0.213611416580795	0.0658738458182607	-0.0374531045560279	0.113969484969221	-0.0221847490408344	-0.0123019125626017	0.0347191600379652	-0.013534826263937	-0.00163850885914851	-0.0172433308017181	-0.040747114185699	-0.0197351092202903	-0.0493638774761702
0.152743232172978	0.0658853319621811	-0.0306801456339771	0.0648104422506121	0.00762499018746043	-0.00381627714263236	0.0131076185278478	0.0112784944724034	0.0100698283323302	0.00190435652241405	5.98819193783351e-05	-0.00974510770812359	-0.00582287867929954
0.57363411488108	0.249212085684164	-0.133594244284249	0.17458139113952	-0.0130813305992902	-0.153388381444796	-0.0375594986976562	-0.0773038553701956	-0.0584545774104659	-0.0832348560220433	-0.0867671800728806	-0.0948483026721372	-0.0841920216734628
0.0327574486874143	0.0264475743654674	-0.00512543731436615	0.0209963046313088	0.00266328865919523	-0.00524289077433586	0.00763874125145107	0.0034695546014148	0.00251910061990714	-0.00128980105757032	-0.00394520025325568	-0.00715356041306855	-0.00257280827744646
0.187764233621467	0.157579354683731	-0.0338448240563578	0.0972575347377843	0.00566733466428657	-0.011898497100127	0.0305461962691861	0.0271303227262758	-0.0113413881713583	-0.00311558121792024	0.0119256847612616	-0.0045687010886746	-0.0224182450348208
0.0621961223639351	0.0604032711329128	-0.0114125535597284	0.0327852779056464	0.0268975972671157	0.00295757885167292	0.0272107286718415	0.0178102123679381	0.0197676772608349	0.0149275880593943	0.00812672999771154	0.00402889437540875	0.00691291853035661
0.493737724822784	0.24005323155202	-0.10716245110329	0.188918531071069	-0.0176714065320581	-0.0472197160434576	0.0192617047746942	-0.0112153279830677	-0.0245506650238349	-0.0324455612877578	-0.0570101504509259	-0.0615598021832297	-0.0650514621882758
0.137452620365682	0.0731555998490939	-0.0185889795953869	0.0953106854659068	-0.0141053539275976	-0.048365810415707	-0.00958746582456829	-0.0212079088845233	-0.0306876039593955	-0.0312355821716523	-0.0391854556787209	-0.0424168793249009	-0.047482904526079
0.494806776139502	0.225015324496015	-0.107134645034721	0.186380570884664	0.023115871482962	-0.129850127536479	-0.0401403037077203	-0.0154213055105461	-0.00278002165390401	-0.0533671280267586	-0.0779224045370759	-0.0767151925659348	-0.108279646043411
0.265190497358356	0.212341066017077	-0.0587224555212777	0.0960154587506371	0.00673730469120964	-0.0459085615722585	0.0353269624073378	0.00898393038670431	0.00503048157089481	-0.0195856284405244	-0.00552927676447873	-0.0139959684406817	-0.0309658786177338
0.0489446787038492	0.0543167410240105	-0.00760914458988863	0.0267659999713309	0.0102834074858467	0.00928952811965938	0.0210215575467407	0.015801060806455	0.0176072776082373	0.00978646780275302	0.00734902990578932	0.00777213523774944	0.0100183645114827
0.351771868393919	0.221597644040798	-0.0685572092636088	0.163083639506025	-0.0204206495920678	-0.0699996720564284	0.0161927361482277	-0.0314382826017467	-0.0323101830306524	-0.0452101608242481	-0.0440053993599671	-0.0691752096615853	-0.0562456994207109
0.119819081638848	0.0417607830764295	-0.0215958649850232	0.0575740907128797	0.000917545676635462	-0.0126301321666542	0.00750946777278839	-0.00161153355332096	-0.0125078488576216	-0.00585629324500934	-0.0180445838464261	-0.0173293944327239	-0.0237033018783314
0.639547102901115	0.240035183556999	-0.156470350657272	0.165914989821717	-0.0288470073170579	-0.170893682991065	-0.026323316367263	-0.029082729844409	-0.0551596605215009	-0.0998703451540616	-0.0696715712149295	-0.0869395402221592	-0.107499306471776
0.0481779297010112	0.0152203537196018	-0.00820644044237639	0.0259044698047789	0.000675744368948961	-0.00301679080967622	0.00671553443908134	0.000952578317031542	0.00233751648152961	-0.00117052322036363	-0.00491587955796454	-0.00829893135510957	-0.00584064764395423
0.638847136657566	0.306244544676843	-0.157180170835518	0.161506076279433	0.0307110474829027	-0.141164958892999	0.0243961729636523	0.00139352217640509	0.0156404121101558	-0.0552269557050481	-0.0513470124333402	-0.0369540803260162	-0.0738036278293264
0.127786768384871	0.0987735963163995	-0.0229702415475073	0.0615704674303555	-0.0197947423413257	-0.0356281530276756	-0.00407929596314088	-0.00356865106196416	-0.00437614091825474	-0.0277114476845007	-0.0279373096922299	-0.030839706987208	-0.0236665202631087
0.56441980062106	0.288922075758391	-0.127170552302746	0.189473110791086	0.0172435266606832	-0.16708880363341	-0.0161162167879737	-0.0539725247921186	-0.0574213413200232	-0.0749226384863634	-0.101151483504234	-0.114579178256239	-0.102222858952776
0.293836402527314	0.114391490893215	-0.0561863655028026	0.139190850859644	-0.0311751426421606	-0.0452822742969715	-0.00710904608787111	-0.024598548779365	-0.0316408085753432	-0.0382287084695661	-0.0448518364091187	-0.0574169378033027	-0.0730478461278734
0.647310080403197	0.309983260916528	-0.159202583452608	0.162508619002404	0.0643266465897092	-0.126023890278308	0.0238237319126937	-0.0208137143047747	0.004341358920114	-0.0308486218442996	-0.0294599606146256	-0.0315124461936711	-0.0748472562539161
0.0339156422397914	0.0292376335405571	-0.0046259074341948	0.0223501097372098	0.00234244692916354	0.00284971254746499	0.0119349887197189	0.00911028733165013	0.00578835501644984	0.00259607973831427	0.00347925239795676	0.00145353447741154	-0.000408775908629908
0.590594945765541	0.354307972292509	-0.137683305541536	0.184746573215826	0.113133266685033	-0.162857138887103	0.0612484744927849	-0.0230021962711666	-0.00473007793031022	-0.0248619361010349	-0.060331466631491	-0.0751229649922153	-0.120645229984375
0.0809609535928366	0.0533681813776308	-0.0128597562106708	0.0457296666254297	-0.00177203963337252	-0.0150070424195069	0.00206161453742461	-0.00142982888156194	-0.00264570301295258	-0.00838954102643973	-0.00371843185353155	-0.00989726926994203	-0.0137327577579317
0.589002712576329	0.231612973179685	-0.13959006430239	0.169708209526135	0.00267795315414765	-0.163584461288492	-0.0710446982626883	-0.0491187596182912	-0.0624286810945628	-0.0804532540671721	-0.0895495338522182	-0.0907659736235489	-0.0931366430374283
0.161695535786032	0.17848483001644	-0.0317610429059842	0.0689579988419363	0.0619907440405206	-0.0104140657183056	0.0273975829930558	0.0187131308718205	0.0191967366239757	0.0257883391611075	0.00319603223637613	0.0110800299931153	-0.00116568061031971
0.212690532635864	0.122341951205777	-0.0439488710743041	0.0812622793023279	0.0137384092513974	-0.0283215418386915	0.0318631011958322	0.00967108781839013	0.0146937290127954	-0.00729156629364711	-0.00744772166117941	-0.0152344228431342	-0.0141974774606691
0.048338734735786	0.0276018190137193	-0.00787166235339427	0.026734563597109	0.00759162462605085	0.00801772920364734	0.0118928123999581	0.00960517545493468	0.0132731693483315	0.0078046769148491	0.00180511774378926	-0.000349362722131055	0.000649835348556407
0.390111563668256	0.161908983550861	-0.0824016307490792	0.150496764183628	-0.0271910301553648	-0.0991042626940682	-0.00826015397459579	-0.0266161031726892	-0.052542309530439	-0.0631476464247165	-0.0635466671782186	-0.0756866801179562	-0.0692155861808045
0.233143833267044	0.118108591464835	-0.0496503978881806	0.088452209906814	-0.013365866983001	-0.019643454767843	-0.00513670393381849	-0.0182658037010274	-0.0153426647157087	-0.016504660875422	-0.0155167238828464	-0.0203814271524172	-0.0255200451985647
0.101640375991767	0.059974326041654	-0.0168250786196299	0.0523174906129485	0.0175863019621322	-0.0181788936072428	0.0197044370292426	0.0130312018554636	0.00494245648234554	-0.000296295822555262	-0.00540476763393002	-0.00285303086902547	-0.00637406398919436
0.0900343715188114	0.0330377011264141	-0.0155100762958796	0.0440938071425036	-0.00255573903365726	-0.014265218423997	0.00224622771115331	0.000100636550798991	-0.00926026785675539	-0.00841047872882712	-0.00921759935044153	-0.0188939953886913	-0.0226381273771974
0.545005065590497	0.261638407303179	-0.119975251262016	0.201741704958039	-0.0388970632521979	-0.149501429787922	-0.031686373146478	-0.0209507824522324	-0.0689015494585417	-0.09419924652006	-0.0860399169128492	-0.0497524157542906	-0.121403859398675
0.102753093887018	0.0571705831959739	-0.0196047610123926	0.0477599994055053	0.00981840339696757	0.00869307822098757	0.0191420701376341	0.00932052887666865	0.00776616112646035	0.00925574080897756	-0.00467046914741082	-0.00951139294253964	-0.0027584733531926
0.519598958845922	0.282690163886566	-0.112400817175523	0.199860987904789	0.0133749215951129	-0.154172153487879	0.0128642451417256	-0.0399669296158773	-0.00881164876068818	-0.0703986159463829	-0.0707282006068203	-0.108096161251752	-0.106966669185925
0.0177517389977194	0.0131911606057363	-0.000851587927204051	0.0143282060669714	-0.00112996375307413	-0.00675344292311223	-0.000705514105039558	0.00207745623170345	-0.00197042181332036	-0.00394170333809318	-0.00309585321109103	-0.00394515046289368	-0.0061926286454749
0.0875883738678664	0.0405248150135805	-0.0141923390254783	0.0471948581156457	0.00856363473017389	0.00097054206627939	0.00912943756508419	0.0142107899364791	0.00633110803588929	0.00476708839822663	-0.00301960594521172	-0.00357885385019639	-0.00706783690259362
0.142251421007695	0.0758698772532986	-0.0235827714302557	0.0771802937903612	-0.00188209251338059	0.000181159664715658	0.0133099184180866	-0.00464157532270887	0.00740941370247852	-0.00085046642433248	-0.00842531139318528	-0.0233484039449936	-0.0187170703202214
0.614699932853733	0.22998968611675	-0.145815072087662	0.178624287833394	0.000624314126794756	-0.172689162347158	-0.0220942593114111	-0.05410250990257	-0.0488008131022566	-0.0860324241101815	-0.0795013672626692	-0.0742992003825044	-0.102773809643608
0.359750222454817	0.200018799156376	-0.0701876707352067	0.169187759986724	-0.00798397404546186	-0.0785392009522675	-0.00389313461919111	-0.0160798935503129	-0.0393440002612552	-0.0432615874988647	-0.0676756291902655	-0.0724281634315302	-0.0771930432984678
