# Supplementary material for: Measuring re-identification risk using a synthetic estimator to enable data sharing
Source: PLoS One. 2022 Jun 17;17(6):e0269097. doi: 10.1371/journal.pone.0269097 (PMC9205507; doi:10.1371/journal.pone.0269097)
Supplement: S3 File — (ZIP) [file pone.0269097.s003.zip › adults/adults.vineCopula.1.11.csv]

risk_act	entropy_est	ital_est	hypo_est	g_err	g_vine_err	ave1	ave2	ave3	ave4	ave5	ave6	ave7
0.131605950352109	0.0463219775761129	-0.0197259688372861	0.0665669757622888	-0.000744855380750253	-0.0210483463288328	0.00471910302753833	0.00380164933415206	-0.0130808841008205	-0.0108966008547915	-0.0220370086111044	-0.0238527007965774	-0.0326881165749653
0.134120542103637	0.0328179539672796	-0.0235634080314335	0.0487877099786986	0.00955025073521379	0.00259620200443242	0.0190522190942908	0.0129154496281	0.00981078882854847	0.0060732263698231	-0.000380140492432179	-0.00436427022524921	-0.00035743183626602
0.0402367967071883	0.057420705849501	-0.00527044908087067	0.022665169413848	0.00443536785534095	0.00212394650113285	0.0123923330483572	0.0060175424620638	0.00628732205612058	0.0032796571782369	0.0136139368157995	-0.00112335404792806	0.00837208395345301
0.142741370632442	0.0829783750286382	-0.0140877677022002	0.106526576739708	-0.00607383965207095	-0.0414826123780392	0.0178599174205242	-0.0158814816572494	-0.00829912081000167	-0.0237782260150551	-0.04252788635869	-0.0285360911009404	-0.0455618225747382
NA	NA	NA	NA	NA	NA	NA	NA	NA	NA	NA	NA	NA
0.179449500949425	0.130579581722414	-0.0329303439175648	0.069703699863495	0.0215894044880135	-0.0161930473727158	0.0280906563007124	0.0148368524971582	0.00882059899929555	0.00269817855764887	0.0142163646528918	0.000873747838067207	0.00395676990265398
0.653195111944293	0.306207173122589	-0.142039595271596	0.152587160949041	-0.0296251556521775	-0.117137925201341	0.0234464332047021	-0.00993417886223857	0.000231579221439127	-0.0733815404267592	-0.0414695240690723	-0.0732405597966169	-0.0891112541052631
0.101785779887441	0.0679254052858416	-0.00866219081325166	0.0797464190293075	-0.0126098432399002	-0.00844512357143087	0.0142059292243441	-0.00336434938412868	-0.00711457709113127	-0.0105274834056655	-0.0247776266238535	-0.0285549903455909	-0.0299659649027796
0.162671926683058	0.0538095275463424	-0.026342134783506	0.0763512533173254	-0.0215150638717497	-0.00758039491102622	0.00501637314527664	0.00262691023981151	-0.0217601956317745	-0.014547729391388	-0.0320424262208609	-0.0205432090660137	-0.0345454345761392
0.277932719880428	0.106511689176728	-0.0460722198580264	0.130416558141001	-0.0146942352036464	-0.0481361980871398	0.0279505270651226	0.00253589008604921	-0.0186476476618255	-0.0314152166453931	-0.0265671775460392	-0.0398226437377015	-0.0538568886277921
0.39663785331486	0.335343471941146	-0.0634869907655863	0.207494688672702	-0.0297628202467539	-0.0657805421834276	0.0229901702906283	0.0285581245877595	0.0384505993605496	-0.0477716812150907	-0.0116712626040788	-0.0524243346581279	-0.0779047542639666
0.337476955919889	0.102218216471704	-0.0644764182278585	0.117484163640592	-0.033078671779389	-0.0543276460981808	-0.00482257216899817	-0.0305789931047798	-0.0181085523184367	-0.0437031589387849	-0.0385519440586285	-0.0536063483289428	-0.0601741769320104
0.271842508923811	0.236691868836492	-0.0488855354176072	0.111014500008246	0.0532126738296633	-0.0816212939912723	0.0150302823552316	0.0119563080343144	0.00155576213923042	-0.0142043100808045	-0.0328277897303226	-0.00922280466611247	-0.0352202400973823
0.223429651048285	0.195567836202269	-0.0376064980436669	0.0993250393224439	0.0373834173699298	-0.0586592436688236	0.0188287309095658	0.00733480166749248	-0.0122282744170853	-0.0106379131494469	-0.0122631421336588	-0.0244033236499599	-0.0522950928359155
0.0624303787806503	0.0360079479348623	-0.00970481757566296	0.0307030795430506	0.00326855725384723	0.000692404923710227	0.010640545138491	0.0112811492326976	0.0039837460275428	0.00198048108877873	0.00791096623031316	-0.00123638804776141	-0.0010888738243374
0.574840878294277	0.206055228087235	-0.116509760510316	0.17075666069581	-1.42878358457832e-05	-0.137217415073017	-0.0496649160079803	-0.0208840101830577	-0.0939699895661891	-0.0686158514544314	-0.0833786383574211	-0.101010599722247	-0.0972312851727088
0.213156604993583	0.279098073745075	-0.0362258317336621	0.0903187736314874	0.0713132903494555	-0.0520458452932486	0.0377649209405898	0.00684751048918314	0.00234323378746751	0.00963372252810346	-0.0180481792597444	-0.020378032406921	-0.0293354597315305
0.296018608750305	0.204255263399693	-0.0452109510848111	0.162326149681283	-0.0558033527608271	-0.0754234257720742	0.00506071213016679	-0.0230929140432311	-0.0375020117931733	-0.0656133892664507	-0.0365714157890531	-0.0693053281512315	-0.0547338332685649
0.439896984960933	0.20817366166218	-0.0870398198610002	0.146262126841118	0.0179575145790358	-0.0860766383385915	0.000276341133248481	-0.0264701331029436	-0.0360023823988231	-0.0340595618797778	-0.0483752100261886	-0.0380285409989673	-0.0626434379879157
0.442601492413106	0.26506569541053	-0.0873775009382596	0.139753245454481	0.0498683240054571	-0.0803382041597718	0.0123054851973046	0.0169233261959338	0.0218152020302478	-0.0152349400771574	-0.0327940274897901	-0.0279293003722733	-0.043202368477499
0.253388964420382	0.226405068974331	-0.0450021799041856	0.100193031777846	0.040163979680249	-0.0721734506300212	0.0229474608596924	0.000171100745430086	-0.013603162340978	-0.0160047354748861	-0.0319663804286188	-0.027175923844608	-0.0441236440546499
0.0492070233251199	0.0374542179748439	-0.00769028794270697	0.0256627039973147	0.00259735383002323	-0.00176163808247624	0.0081788114330703	0.00458374631537711	0.00239673876732231	0.000417857873773492	0.000270217526180269	-0.0101993320256756	-0.00306618017193988
0.182857149359962	0.0811908260988945	-0.0233034722070035	0.111243672351077	-0.0298666003167896	-0.0402152013110706	-0.00929061717127627	-0.0120519477714813	-0.0275022335360702	-0.0350409008139301	-0.0566379687390582	-0.0547216715524158	-0.0514101995068273
0.119187314482459	0.0621551105316066	-0.0201124301433114	0.0497908432404694	0.00163221428019583	-0.00657559009270427	0.0187628987842423	0.0234595477123554	0.0139897466206613	-0.00247168790625422	-0.00662924455700563	0.00707801368136692	-0.00246273366635082
0.28030522004786	0.165744702366649	-0.0525412024848859	0.0957455826229189	0.0226575383125465	-0.0816664529243114	-0.00265011403464838	-0.000725180172385265	-0.0065198686504907	-0.0295044573058825	-0.0354170039913299	-0.0497582256222184	-0.0347733506332763
0.582514804425866	0.251181400617019	-0.118095437429472	0.176041691905109	-0.0205354464447592	-0.109276026881727	-0.0236818927029326	-0.03177367475974	-0.0711375283434218	-0.064905736663243	-0.0652873187601197	-0.0981197850227133	-0.117941844387535
0.254250260016522	0.2275675829748	-0.0446001039692796	0.101399676274539	0.0333249174223248	-0.062797743374761	0.0176492764650654	-0.0053899328617375	-0.0288809437412398	-0.0147364129762181	-0.0140134333731082	-0.0401234068907534	-0.0387833800243129
0.440060541933497	0.20595818251673	-0.0859950182327367	0.1449796321017	0.0215269982851992	-0.0974453681121101	-0.00746398574145379	-0.0110370640459244	-0.0212493373599965	-0.0379591849134555	-0.0688171215523632	-0.0780370849800185	-0.0763186093118881
0.273537869794627	0.275217194153703	-0.0449252760692366	0.127920759919542	0.0212220768357161	-0.0523062193695338	0.0190114066566714	0.0125964648199713	-0.02413278105119	-0.0155420712669088	-0.0445958750785686	-0.0237945464978478	-0.0553193937789873
0.0974161888901832	0.0866235653835921	-0.0108587852435969	0.0638321633389103	-0.00461994463215672	-0.0161848997653001	-0.00575871129145135	-0.00969733477501378	-0.00790895862439264	-0.0104024221987284	-0.0156702848866625	-0.028499269073135	-0.0346489557642525
0.468058541218993	0.203856749877192	-0.0923408238909372	0.148100453523147	-0.00215027023264347	-0.111837779090208	0.00398316633309392	-0.0250086361002607	-0.0294554856799895	-0.0569940246614258	-0.0460065266501883	-0.0893330687099744	-0.0869214666279887
0.320653475940196	0.0982056183903088	-0.0573976407710762	0.130608080928733	-0.0475008700849224	-0.0528036831940421	0.0102383609638672	-0.0044119071638507	-0.061339353873515	-0.0501522766394822	-0.0548786983907545	-0.0743736407097483	-0.0871471554019936
0.194538751380123	0.272473053387594	-0.0271894616698249	0.113805034078154	-0.0444176089000609	-0.0444124681046373	0.0515553334962165	0.0248596356948139	0.00269807382167761	-0.0444150385023491	-0.0263180072831251	-0.0507403192724494	-0.0331116817657816
0.179154040778887	0.130692383882667	-0.0324469237597424	0.0705027722664979	0.0387761111460169	-0.0167154270094836	0.0235007748603948	0.028609674199214	0.0158222508477624	0.0110303420682667	0.00360506746062531	-0.00520597667909153	-0.0144655169536785
0.189151292964467	0.0872036023762632	-0.0347085635034587	0.0692992285762924	0.0182587150535996	-0.0134963108006339	0.0338060049447915	0.0194716148639701	0.0114386283071559	0.00238120212648282	-0.00339823272769971	-0.0047685617285686	-0.00557275037921459
0.0843403773155827	0.0573981205091974	-0.0128385084069966	0.0413607171801263	0.00517129109942818	-0.0114388735900723	0.0136933411490174	0.0187855872284617	0.000245154417646012	-0.00313379124532207	0.00186083681616712	-0.00908822432706001	-0.0102013131506386
0.513739208710606	0.418402604327233	-0.0993666276530035	0.179097423087999	0.171166872397632	-0.112018032958452	0.0655611119572166	0.0624987589604444	0.0457399447006221	0.0295744197195896	-0.0202410714923005	-0.0451263603254944	-0.0729720882068253
0.00812642743474459	0.000785586391224417	-0.000533211943971273	0.00628099338365495	0.000445386355674876	0.000859230166307786	0.00325541765912995	0.00201882944734141	0.00175489783892241	0.00065230826099133	1.58017783835427e-05	-0.00064212506817566	-0.000646979807871843
0.319328931892399	0.214561588931398	-0.0611289271420446	0.10929864534054	0.0711192032319153	-0.0324841423767128	0.0269059505177467	0.0186998193856093	-0.0149880624205082	0.0193175304276013	0.000479412192890827	-0.0096974615098564	-0.0222382418133319
0.198910795337477	0.140344997045801	-0.0370503417522589	0.0699918234409333	0.0257878968962426	-0.0302144254713333	0.020670414638092	0.0170945739607405	0.0058520059097143	-0.00221326428754534	-0.00785406730473551	-0.00189839042041909	-0.0232058681041707
0.0948106891895447	0.0370293741999114	-0.0149820832943142	0.0428403001830662	-0.0141593205523806	-0.0184299172091268	-0.000319972668914176	-0.00786442814612764	-0.00827697243769709	-0.0162946188807537	-0.0234911466458455	-0.020738394265392	-0.0213101042954502
0.276927443444045	0.106115351179052	-0.0445269577404534	0.130409259036373	-0.0398810017994241	-0.0497508998691086	0.0249595762115905	-0.0291388016185322	-0.00511645409399014	-0.0448159508342663	-0.0472623132078873	-0.0206518781397526	-0.0505858119654529
0.0470537568636794	0.0423565981702428	-0.0048305280812658	0.031552131852651	-0.0105919562192213	-0.0138588775194404	-0.00854657572123782	-0.0087020345374113	-0.0113894555296164	-0.0122254168693309	-0.0141637308512263	-0.0170442879485552	-0.0179196677164376
0.441140150592255	0.266271979855171	-0.0882567877977558	0.141799588990853	0.089466471817905	-0.0595062853580177	0.0267873052132251	0.0279747301334132	0.0220016836277879	0.0149800932299436	-0.0230200584108846	-0.015427122408039	-0.0428534467789373
0.657444216440438	0.320989762620911	-0.141570983548178	0.154925202647044	0.0759219963077822	-0.118852908072471	-0.00655245990480002	0.0338881917753798	-0.0522062564068999	-0.0214654558823445	-0.0746654326620563	-0.0349987450747503	-0.0375192908581615
0.64875503994847	0.269741129243932	-0.138807848685455	0.167845003624223	0.0409734686886994	-0.140088410566701	-0.0335329390511115	-0.0149917680414728	-0.0355456914485277	-0.049557470939001	-0.0619837198048898	-0.0694507756116343	-0.0779074638492813
0.0708493640340001	0.0565363617624586	-0.0110258337987946	0.0322920445378345	0.00510501720572634	0.0126158829404783	0.0216596471448045	0.00427175656811037	0.0080398200703823	0.00886045007310234	-0.00151656034811865	0.00182643656406554	0.00415878029572898
0.476879808731685	0.287517406498153	-0.0958155411161111	0.14470426248366	0.0293536972363957	-0.0771379586495765	0.0261373362180113	-0.0205217313867946	-0.000773570327056605	-0.0238921307065904	0.00279472153984034	-0.0252219667984834	-0.0538398210544729
0.290742866083115	0.283477391512027	-0.0553164900640002	0.100384566048064	0.0689659931020446	-0.0464122632734659	0.0311756744441495	0.00677809205976782	-0.000215095235145957	0.0112768649142894	-0.00953886843852753	-0.0229285718940375	-0.00483095880301232
0.459295039692073	0.453805162882292	-0.0818841103670004	0.193788209290529	-0.0241164999329687	-0.0920224658080953	-0.0163089086819318	0.0514208306850732	-0.037812126734636	-0.058069482870532	-0.0277000899024978	-0.0789562607183305	-0.0785966488478764
0.42266940192547	0.338343014552855	-0.0783722415015375	0.168850956889148	0.0567630806252296	-0.0907469264464081	0.0335804337586412	-0.0188019268404337	-0.00101591522011646	-0.0169919229105893	-0.0561758113610683	-0.0555342224967054	-0.0808815266000762
0.158238461530116	0.163317868058412	-0.021394226209368	0.0908514659800256	0.0444383617884646	-0.0373499862039767	0.0167427523160492	-0.0112068935289317	-0.0362230521406204	0.00354418779224394	-0.0277288789306686	-0.0430984764405852	-0.0380344353967918
0.43027950804552	0.325075533124923	-0.0844126287929604	0.141723873346868	0.0613908241901854	-0.122420151467954	0.031087935921838	0.000946773215216024	0.0142682734512958	-0.0305146636388844	-0.0326578256458915	-0.042954036844955	-0.0544512347839069
0.648397647027992	0.279864677137183	-0.140480180375093	0.146988967052889	0.0762215476307375	-0.0643190566621226	-0.000957760115307793	-0.0253241156396283	-0.0340577064377486	0.00595124548430748	-0.0497778175317135	-0.0270228295617608	-0.0854434214898838
0.0139837406326377	0.00428817367478006	-0.00120629483742673	0.00960331764046661	-1.21157871116676e-05	0.000859602824981029	0.00452901294790418	0.00243061325046418	0.00223315405877094	0.000423743518934681	-0.000661292660271264	-0.000585089285912688	-0.00174772221265317
0.486454156699651	0.253503563379679	-0.101986600651116	0.132435852507623	0.0701189762270185	-0.0636862234961125	0.00535325824777499	0.0153539165585791	-0.010689163289359	0.00321637636545302	-0.0291553346224759	-0.0451615178446394	-0.0477587659354264
0.599480696237637	0.352487232383077	-0.124111155420146	0.171168931947796	0.0986774267996928	-0.132754886809413	-0.00467979703890364	-0.00701679631587881	-0.0101001766545725	-0.0170387300048599	-0.0690133140125757	-0.0655103998639779	-0.0675646834262904
0.144639839899795	0.280363381834676	-0.01854878775514	0.0867460034397033	0.0365187335028527	-0.0582422778649914	0.0191715266705762	-0.020173081397671	-0.0117683807277043	-0.0108617721810693	-0.0215773971963032	-0.0355408617756711	-0.0520864018003939
0.548327214164386	0.211013129903486	-0.110811026455841	0.171435093888728	-0.00354470897463199	-0.0594707124941093	-0.00666012875028077	-0.025079944063894	-0.0298696406615863	-0.0315077107343706	-0.0578660441944322	-0.0740962266274335	-0.149685991783639
0.225260908803854	0.0566504463116992	-0.0420003923776241	0.0759745396648668	0.0156175380325415	-0.00776348578612618	0.0271851524399717	0.0150658028778949	0.0191866750793494	0.00392702612320767	-0.00451696500118948	-0.00935575186662765	-0.0131177110885302
0.251218447303274	0.193754757607664	-0.0444076028745112	0.102480672550438	0.00770460505133247	-0.050557883833946	0.0188039557601977	-0.00128549388699042	-0.0176293283757614	-0.0214266393913068	-0.00859121194332615	-0.014261635487408	-0.0056143351843817
0.0367641949707467	0.0453187655777328	-0.00521150759787738	0.019591922395363	0.0148357022700789	0.0120489061908343	0.0165966852458464	0.0186271737289581	0.0133235938861074	0.0134423042304566	0.0103545483830966	0.00830292878765573	0.00911321893523734
0.266974875643747	0.100742307146708	-0.0419657493109529	0.13358380580305	-0.0283864655020793	-0.00337788471145795	0.0273277098855471	0.00477041160439634	-0.0083710876959634	-0.0158821751067686	-0.0220198541754873	-0.0325484615660541	-0.0298887768249733
0.506761761346547	0.248669182893307	-0.0971839421578596	0.174183330387957	-0.0604703402683375	-0.131846036089249	-0.00485516312009027	-0.0138777344361501	-0.0834287654084729	-0.0961581881787931	-0.066970664956526	-0.0780273675847093	-0.103031578624719
0.351730668740375	0.153112335746346	-0.0653149277384783	0.134937054491348	-0.0165049937811093	-0.0775662615154614	-0.00283614468968751	-0.00535449768500451	-0.0186502656223705	-0.0470356276482854	-0.0389560389243891	-0.0580658344055428	-0.0646090501722795
0.25496713522586	0.226771876955397	-0.0462149505344286	0.1000083392617	0.0158720354595765	-0.0579152419945005	0.0191600487317686	0.0146508142761543	-0.012071451091598	-0.021021603267462	-0.0254593284041928	-0.0348345639389439	-0.0388048839287033
0.358730760384674	0.135900944987559	-0.0672142062795494	0.140692355426154	-0.0350742993916931	-0.0648477398288481	-0.00045354170407802	-0.0210972218000934	-0.0284136767701428	-0.0499610196102706	-0.0634823258754058	-0.0646102332309792	-0.0716487727900506
0.581963965480047	0.224455154558532	-0.122329488460571	0.157305764129266	-0.0127078349500013	-0.119557256339899	-0.000556612183960303	-0.0742773737154782	-0.0486046436045183	-0.0661325456449504	-0.0643790111711163	-0.0660183079180862	-0.104515280447366
0.468241984766722	0.383939746504461	-0.0891024634904596	0.168145066629394	0.0198126219146245	-0.0658815268556752	0.00282047888090303	-0.0037049656678963	-0.0816719563534113	-0.0230344524705253	-0.021053218988865	-0.0202095433350385	-0.0952786536096139
0.116772699706891	0.0809390858752203	-0.0198941184145869	0.0500318414906003	0.00776417523847785	0.00585574102536497	0.0297460997267145	0.0128286364656822	0.00984255936491184	0.00680995813192141	0.0109365649002467	-0.00298979134019613	-0.0043346429843019
0.332662214473229	0.290428648269982	-0.0645804765023146	0.108191698435921	0.0755948296417985	-0.106101184320679	0.0268663527672325	0.0326408380018617	-0.00583878063844429	-0.0152531773394401	-0.0224120307098715	-0.0169109416804278	-0.0364805476072867
0.0400320695354566	0.0403220325972603	-0.00548162256458504	0.0233986290793785	0.00370207455695824	-0.00751843975688037	0.00890391494352118	-0.00159741904790392	0.000157387435911482	-0.00190818259996106	0.000477206136606671	-0.00767449146472479	-0.00353152163735171
0.0532478387187111	0.0310922975000369	-0.00756116625526974	0.0283252651088825	0.012240112893621	0.00923795486214036	0.0146424453324327	0.00899405425540209	0.0100938274132928	0.0107390338778807	0.00283341333132545	0.00363885468721821	-0.00127703668740344
0.0477669565947282	0.0482402416104752	-0.00702316367461215	0.0249341893679277	0.0107806671710423	0.0122545999951415	0.012561985060487	0.0132033520365182	0.0136795367200901	0.0115176335830919	0.00726563280798311	0.00561235768498391	0.00509034741899391
0.209940458493472	0.278243483505903	-0.0345263399027568	0.0907180228168957	0.0603080715866708	-0.0626967037510423	0.0444175446613004	0.0191305901700649	0.0177487625287706	-0.00119431608218573	-0.0257695826332271	-0.0122211533703261	-0.043538943752452
0.0978775186338521	0.0912110258937585	-0.0149866054177344	0.0487687085491876	0.00731061942593841	-0.0176941655583367	0.00534617871433998	-0.00629325895616942	-0.00792225645652617	-0.00519177306619917	-0.00749604252909664	-0.013079791012106	-0.0258821016838065
0.0115839692860814	0.0216001848496838	-0.00121497299217059	0.00876766737129728	0.00191286834331052	0.00281906722188685	0.0102301534390443	0.00750143786581872	0.00575135409828683	0.00236596778259868	0.00468140035123715	0.00382860773775103	0.0024080030084804
0.107953582786531	0.0591833881088729	-0.0173638863673391	0.0474518736013291	-0.00671528561776223	-0.0155359171156645	0.0220817976099424	-0.00232295580363157	-0.0127530194251301	-0.0111256013667134	-0.0227886095297957	-0.0187793344516965	-0.0225807167704512
0.618722158731956	0.294715450669972	-0.128978771796587	0.172788145063195	0.0327326429456909	-0.202773737555607	-0.00775135851297415	-0.0163386685091272	-0.0426667280653278	-0.0850205473049579	-0.0776631260360258	-0.112677938767005	-0.098135902786983
0.0834660986140669	0.0213168604553776	-0.00621973634396662	0.0642409710033502	-0.00256295975469278	-0.00525043305161998	0.011223500220436	0.00713387876131751	0.000633178432028939	-0.00390669640315638	-0.00774683410704752	-0.0132813639149017	-0.0201304291225334
0.0487044127101805	0.0621986670074805	-0.00661057005754833	0.0243654297763699	0.0152882779237937	-0.00722680073650139	0.0225620900191448	0.022775834839258	0.00320033621969825	0.00403073859364613	0.0119564148757704	0.00853868924193998	0.00643067245931613
0.191797788132819	0.0453709178834331	-0.0353767734209882	0.0681642039215454	0.0116016525141259	0.00304595302532978	0.0288081389516591	0.012469880548213	0.0147508051243608	0.00732380276972783	0.00130553755313317	0.000879014728663863	-0.0110854024495519
0.279051472090869	0.302707856515476	-0.0490953424445905	0.111546293157403	0.0766511422393784	-0.0789279369492124	0.0342125447454736	-0.0213802092261091	-0.0206669969308171	-0.001138397354917	-0.0246446044558007	-0.0529232189864861	-0.0446535841153347
0.16975254072879	0.113447050749588	-0.0305114988223944	0.0617821954447055	0.00803418926649749	-0.01126788933927	0.0264303414726995	0.0246913847634939	0.0286022893857258	-0.00161685003638629	0.0192772064286409	0.000451458525361742	-0.002167063926481
0.0242889756265436	0.00987211625122883	-0.00142877613455526	0.017856315386773	-0.00288351667285706	-0.0043298781825796	0.00511564690961006	-0.000536786361403311	-0.00383952210065981	-0.00360669742771833	-0.00347934425494787	-0.00472824362644513	-0.00655277808466074
0.0633379476312351	0.0465837167895694	-0.00906732481665832	0.0308907703469909	0.00534496804814966	0.0099082507171538	0.0220608977110815	0.0144156533884075	0.0101787322500281	0.00762660938265174	0.00894048794414593	0.00361863011182313	-0.00306309566286377
0.362003575152193	0.18393853533911	-0.0639246493649694	0.146821398630967	-0.047074402270581	-0.098365417414562	-0.00562945866922521	-0.0301706464361315	-0.0499247338249068	-0.0727199098425715	-0.0622178755270773	-0.0658557953275395	-0.069950921033949
0.187418243031964	0.226664913725483	-0.0304548862642871	0.082957281181044	0.040194596249496	-0.0523364943957618	0.0312344519809302	-0.002014134619966	-0.0213612909489978	-0.00607094907313291	0.00149173451864762	-0.0302326925086277	-0.046469361721507
0.0572228014174019	0.0190703004722053	-0.00941220746231565	0.0253007358608356	0.000105699966008094	0.00624802679920546	0.0116292564705622	0.0101785153980789	0.00260692752712126	0.00317686338260677	0.00159647643743551	-0.00234715217969678	-0.00407955980471311
0.40790846563084	0.416604271379768	-0.069548320280879	0.184238557277364	0.0614714417291112	-0.0985489418006468	-0.00337617388909639	0.0422876611357048	0.0232485323050753	-0.0185387500357678	-0.0647547964383328	-0.10442295388966	-0.0479470261661958
0.127188187375065	0.0500797898917016	-0.0210574488637873	0.0535063821519436	0.000403750637335637	0.00687882630761522	0.0235856111604368	0.00994519079363587	0.00855752261829451	0.00364128847247541	0.00456021499416726	-0.00190429170049061	-0.0136167594943145
0.464952200449429	0.186325536611744	-0.0898327939832117	0.160712261409237	0.00303379238590035	-0.0780765843633567	-0.0111104921233424	-0.00667960412698254	-0.0242032795482402	-0.0375213959887282	-0.0727005322396256	-0.108561053764722	-0.0889142191339489
0.346620170373225	0.147700678141078	-0.0671485911048109	0.118266321365317	0.00366908075515493	-0.0253162731000204	0.0422124926408998	0.00972770248790988	-0.00270759615954597	-0.0108235961724328	-0.0242766783397534	-0.0238818662632389	-0.0243591692082998
0.16456523994055	0.0874768446765992	-0.029451703079113	0.0650422977509416	0.0126616275002698	0.000543748588451909	0.0255523456650657	0.00851922156264459	0.0175824003574657	0.00660268804436084	0.00880078521316927	-0.00852387932212975	-0.011429623858399
0.241177165348059	0.0544321900530726	-0.0462690398294144	0.0776062359582671	0.00838551994927583	0.0049559583343983	0.0266520758570488	0.0254303606009492	0.00817228263398795	0.00667073914183708	-0.00242353825220837	0.00120899772722727	-0.013653864786255
0.217505943149954	0.121926587400786	-0.0275679415061601	0.13108581094516	-0.0287707050163493	-0.0708738581479349	0.0137820367569552	-0.0200098780508006	-0.0394675162883281	-0.0498222815821421	-0.0377647806834004	-0.0774790566382274	-0.0660603790459254
0.288886634329848	0.123129455078617	-0.0507817005676854	0.121105711839179	-0.0335986442940771	-0.0436800626914226	0.027906831247128	0.00181982361531674	-0.0185069869065846	-0.0386393534927498	-0.0385399004708405	-0.049611165998001	-0.0461137652616807
0.143489136899719	0.0797033018961575	-0.0233382292547683	0.0618980244010779	0.00710252048787208	-0.0299323858922402	0.0109161056057298	0.00231967804568589	-0.0130409908613416	-0.011414932702184	-0.021335221459111	-0.0175899834862329	-0.0364057768902251
0.188872378980834	0.0950664081301802	-0.0344427694920284	0.0683324253531211	0.0268907513821609	-0.00121801571304395	0.02939248081404	0.0187134590027094	0.017666892526672	0.0128363678345585	0.00515340172911552	0.000348256313496637	0.00603572798945665
0.123687681805465	0.0439436005991861	-0.0181144616155699	0.0603130639348446	-0.00430903318029681	-0.0164670780985419	0.000386058426411345	0.00421845355056485	-0.00857894554806152	-0.0103880556394194	-0.0223833541940333	-0.0242163689474885	-0.0354725616141916
0.205325307262044	0.217516945645576	-0.0347037350617771	0.0890011692360986	0.03421289038046	-0.0501496618282841	-0.00248976891227784	0.00328400151442637	0.0187331907435061	-0.00796838572391201	-0.0112444387142933	-0.00768122407604691	-0.0381010486169206
0.53983656581594	0.203083554450516	-0.109884645980468	0.159575912320948	-0.110688118402839	-0.138082981775823	-0.0471896633639646	-0.0211054461516945	-0.039913052576985	-0.124385550089331	-0.0644210962240136	-0.0981154992928066	-0.126317051964774
0.132006167289502	0.11595959984799	-0.0219838697430284	0.0605112825342492	0.021245031353183	-0.0123577562229466	0.0320028714870046	0.0168571990601652	0.00768736148968008	0.0044436375651182	-0.00480911175833751	0.00739438541330248	-0.00589565795470401
0.202718817800437	0.300750317046417	-0.0312695622976822	0.103859604035113	0.0402260317158805	-0.102918450642237	0.00981637796418411	-0.00780025076735957	-0.0188564620823163	-0.0313462094631784	-0.0489237527269344	-0.0543594775510672	-0.0713749308694174
0.550307305414381	0.212708907123707	-0.110502067682412	0.170859572284179	-0.0364050971903837	-0.105607320821819	-0.00340025451707748	-0.0408422008425533	-0.0205557774343816	-0.0710062090061015	-0.0729361357124542	-0.0886462161272501	-0.0916783424454356
0.129850654861641	0.0579229211566716	-0.0198305024120187	0.0668009332220993	-0.00277751863657238	-0.0123417867263471	0.0149019168248414	-0.000521581785418723	-0.00272957897890322	-0.00755965268145972	-0.0144279793558133	-0.0167960432472018	-0.0217527513434127
0.528900067669129	0.339556348285483	-0.109862576740759	0.151726330154657	0.122128801641777	-0.12660529355706	0.0201555044847663	0.00383654076371043	-0.0271281502397822	-0.00223824595764144	-0.0514394186575673	-0.0550416986067668	-0.0416247431432993
0.318386176666499	0.0978984954431389	-0.0593974778957458	0.116212137517718	-0.0132233347768783	-0.00499039769206894	0.0110051962964513	0.0123158761266821	0.00269700678851553	-0.0091068662344736	-0.0175177790859951	-0.0282133604970812	-0.0341576212835463
0.324597953037794	0.419548337114118	-0.051633834349211	0.168710761839773	-0.0105307604122686	-0.0740200669367764	0.0436756057418539	-0.0144219831672661	-0.00300953072879717	-0.0422754136745225	-0.0450000167465329	-0.0662099855455717	-0.0817935749131025
0.203618007262704	0.303645147655855	-0.0314645373437117	0.104003338874266	-0.00697583402829388	-0.0784687675103299	-0.00809063468352	-0.00349855357369386	-0.0186202362272323	-0.0427223007693119	-0.0301769716672624	-0.0218122853893001	-0.0368591735900311
0.568266037577782	0.216499542985819	-0.118639939983148	0.155156207063766	-0.0359062199598877	-0.109438080449811	-0.033272094418338	-0.0253061275415946	-0.0459464397959066	-0.0726721502048494	-0.069751079064255	-0.0937421692904901	-0.0814401027141778
0.203888519125116	0.158388594162111	-0.0378956130093288	0.0731525254963038	0.0282635336261036	-0.0291084706234037	0.030153191302308	0.00639938514051	-0.00707540139223181	-0.000422468498650103	0.00466303906072665	-0.0251750068197295	-0.0235030614425573
0.329638992682052	0.291139429214157	-0.0645930962127412	0.10781225124569	0.0389584009399732	-0.111503488266845	0.0181471836379276	0.0239830665519974	-0.0133514327978709	-0.036272543663436	-0.0127820354057068	-0.0210585438607945	-0.0507279005076623
0.0629247654694841	0.0813987535397706	-0.00556669777374434	0.0455602110307641	-0.00914715287872805	-0.0189747924985656	0.00192531627809957	0.00421101247207153	-0.0110980201257802	-0.0140609726886468	-0.0053918025340573	-0.0258502239946922	-0.0300909869480725
0.252493960724604	0.216294331849375	-0.0345842332708835	0.15292009300618	0.00477675920471515	-0.0861659906637796	-0.0149272166605073	-0.0457988783135142	-0.0281742839731031	-0.0406946157295322	-0.0822379680983503	-0.0865231336732505	-0.0893287992315857
0.22815299839276	0.151827553444927	-0.0315595779074057	0.130904329129602	-0.0330441211835998	-0.0734158111699072	-0.027892724316469	-0.0374645882571611	-0.0614109711495194	-0.0532299661767535	-0.055886772695646	-0.0691519953189869	-0.0837775408208224
0.55200050612967	0.351902012402595	-0.112776399129872	0.168358401918029	0.0708247352745943	-0.0917486481181193	0.000829522421857076	-0.0370214618146879	-0.0143130696241754	-0.0104619564217625	-0.0193798610760353	-0.0402126873507209	-0.0686811772643771
0.0987250863820412	0.0777659400985682	-0.015117123466745	0.0478144505908558	0.0140475464860113	-0.0102366653584598	0.0115635887831692	0.00510636348932288	-0.00227191293118253	0.00190544056377573	-0.00955167766743166	-0.0148268650809925	-0.00825990762689523
0.0458779379367757	0.0539054149849371	-0.00609712301012083	0.0241506766589832	0.00775761321528273	0.00481920854454028	0.0160169613351303	0.0198621216599705	0.0164519708154921	0.0062884108799115	0.00760940410510877	0.002200274277393	0.00257124658391092
0.351245417679584	0.146517931125938	-0.0649357617445745	0.129115165467682	-0.0188898183183414	-0.0283885088686341	0.0104763302387328	0.0064726716499367	-0.010251091168249	-0.0236391635934878	-0.0416007621224108	-0.0300501753031269	-0.047189140096068
0.0820359075667563	0.0832250407121315	-0.0125337223291094	0.0386915465872872	0.00882451809302662	-0.000279620713416279	0.00745288970763595	0.00399810683250067	0.0160656832913595	0.00427244868980517	-0.00423068103329896	-0.00169927506001229	-0.00838025673490492
0.484065603236563	0.234394734180602	-0.101888677751706	0.132290988185875	0.0286164335492735	-0.0654694790131703	0.024044194469694	-0.0195488844365651	-0.0142313841046313	-0.0184265227319484	-0.029206490836385	0.00255972805530491	-0.0421433610902901
0.0647521820874239	0.0542244896502218	-0.0106559271307356	0.0300166989677439	0.0148439743088397	0.0164194104136204	0.0221229589924135	0.0187419104480618	0.0131152858328956	0.0156316923612301	0.00999096392176875	0.00666296698761193	0.0129958207737585
0.165832421613623	0.0804921256330752	-0.0311028792207832	0.061345025787783	-0.0155213093789763	0.00480540637994764	0.0179973863851217	0.0143762486398885	-0.00311029627300333	-0.00535795149951435	-0.00715199002444328	-0.0107127943470375	-0.00725807100121847
0.00783166472502849	0.00217478288905226	-0.000197906095836242	0.00567940216843369	-0.000152513705987825	8.99831458298413e-05	0.00237288787675266	0.0010455700233717	0.000999154313208848	-3.12652800789921e-05	0.000265623450202444	-0.00147045262480846	-0.00169703126320777
0.0536919552717589	0.0541163922800918	-0.00489169346372365	0.0377957356309966	-0.00480447789016097	-0.011237655935353	0.00305997767631253	-0.00158105223041297	0.000213903637123258	-0.00802106691275697	-0.0124787358060681	-0.0153124505930339	-0.0175619704453565
0.319749012355922	0.235478897738597	-0.057653514345819	0.12327228373897	0.0549301248537027	-0.0494420349659384	-0.015299086526861	0.0127984217460845	-0.0146014992367468	0.00274404494388214	-0.036497541498581	-0.00100579808269147	-0.0428732048773873
0.282062106675014	0.123405771073967	-0.052562681815758	0.102170348166923	0.00876769175635933	-0.0301033292394408	0.0130373990907945	-0.00154234680678933	0.0190252969918786	-0.0106678187415408	-0.0100905668534421	-0.0134851056577524	-0.0216926689567463
0.517153125985717	0.27906941018496	-0.108968770457956	0.136307747679825	0.0850881363300852	-0.0791806225822048	0.0476600725620957	0.0348423045060728	0.0104264887716893	0.00295375687394017	-0.023164460840689	-0.0221970286667985	-0.037271035842122
0.673054544503025	0.303755020159804	-0.147928277319053	0.149474759632352	0.0695920017493254	-0.143957467941421	0.0240919276095491	0.00358286616469206	-0.0173825941223151	-0.0371827330960479	-0.0151338743835048	-0.0410888185597122	-0.0358673311520181
0.331309236882453	0.230139979123056	-0.0646508870418544	0.110770298022876	0.0630409445678506	-0.037618701402154	0.0335188321537699	0.0159375252023816	0.00650468421447414	0.0127111215828483	0.00809940203780446	-0.0454800262461936	-0.0114390693139585
0.211545540477982	0.0756307955676311	-0.0365201545786385	0.0838985397220192	-0.0191609847454561	0.000418205919880066	0.0182931114716086	0.0122855958056755	0.0072261836832295	-0.00937138941278801	-0.0146040943130512	-0.024099796706125	-0.0148952064782982
0.685344684491801	0.281049008139109	-0.15290902801947	0.141916276468668	0.0461426943902908	-0.17250651298847	-0.025081957120055	-0.0390891184143554	-0.0164270423083024	-0.0631819092990895	-0.0393332970008157	-0.0713116203982221	-0.058967324537292
0.115049686757852	0.0831344296495702	-0.018148760854178	0.0537719112870035	0.00699148397725202	-0.00200178544108105	0.0287158595903675	0.00964241809267961	0.0189665294661125	0.00249484926808548	0.0037507563988789	-0.00596511764837489	-0.0140684721501877
0.132135312139012	0.0926391108593378	-0.0231328214806581	0.0535428279177171	-0.00128720436783478	-0.00265352614199324	0.0230414982016266	0.0166542133913685	0.0150765668090181	-0.00197036525491401	0.00792089287011624	-0.0162888432274207	-0.00314060633281132
0.315417099533603	0.270421263947437	-0.0565843072386432	0.124161596082516	0.0243511491405524	-0.0957146923234053	0.015929501059372	0.00434975139774241	-0.0484427688250385	-0.0356817715914265	-0.0727129037944668	-0.0474654472812783	-0.0820029245510324
0.440924368381063	0.273599045995928	-0.0802882789754544	0.179718761467832	-0.0568873618192109	-0.120227175432787	-0.0111597966978635	-0.0574483024188237	-0.0252401845584762	-0.0885572686259989	-0.0865807521204145	-0.0737795905399096	-0.0888471543864332
0.0434721425066324	0.0212110011477992	-0.00588690898203256	0.0246314558865323	-0.00115384718448194	0.00251126237760481	-0.00232621509565366	0.00343624883582328	-0.00634998779794436	0.000678707596561433	-0.0026822004903158	-0.00417110494792287	-0.013748119384279
0.34395340415485	0.24568528810566	-0.059602377569186	0.159541605346192	-0.0135772625035372	-0.0714458927280144	0.0360359771882012	-0.00297771644924094	0.00875694886585665	-0.0425115776157758	-0.0174675803845799	-0.0429683528794029	-0.0515918186959365
0.465853460344703	0.169681639936317	-0.0874764539427336	0.17509108442081	0.0183166100192872	-0.0732816830249229	0.0115749983284852	-0.0617610095346011	-0.0827232837296115	-0.0274825365028178	-0.0746061105552722	-0.0806248740993042	-0.0879499129042799
0.173500553202886	0.146064655226215	-0.0281839578420952	0.0835809937900039	-0.013581410246306	-0.0191585825439577	0.0183953337989882	0.00736363151268343	-0.0150422450440754	-0.0163699963951318	-0.0221049430551795	-0.0198261190973703	-0.0171894329152837
0.0382734488645747	0.021248411308974	-0.00481179682853231	0.0226873846099439	-0.0034020926697677	-6.22086049838766e-05	0.00557592199395732	0.00286745886588192	-0.000209073624979746	-0.00173215063737579	-0.00240993357439511	-0.0039570353925606	-0.00531138842714268
0.211655169837172	0.120582680975609	-0.0397302387028348	0.072955007363172	0.0214731727370678	-0.0273231278059455	0.0185741439241622	0.00829888756814545	0.0092550827536419	-0.00292497753443882	-0.0275793858698719	-0.0296703454938334	-0.0207147097111554
0.312881965560692	0.194624109202732	-0.0581388551336028	0.109407769076117	0.0118908164231995	-0.0472805911577669	0.032364570600497	0.0575342331421732	-0.0108203183602349	-0.0176948873672838	-0.0429913219158371	-0.0248842376811205	-0.0224382736920373
0.155013713699705	0.0870668035176424	-0.023287497686525	0.0788776624188252	-0.00296255991903491	-0.0231568121279387	0.0169448800705123	0.00397164988369364	-0.00321884144784856	-0.0130596860234868	-0.0109844775447786	-0.0187327302133504	-0.0214820927720986
0.413826717217837	0.224256856404113	-0.0711985056496043	0.187694371408158	-0.0377097102299881	-0.0636346364842027	0.0188526323642882	-0.00777318048750741	-0.0189421327863131	-0.0506721733570954	-0.0943551852110374	-0.0546617975993519	-0.0815789547969238
0.160633366912047	0.0718236928505227	-0.0178315216749517	0.118334733747849	-0.0163661549117089	-0.0268924179973655	0.0204939645906459	-0.00755131831360864	-0.00746172784364704	-0.0216292864545372	-0.0400132609310776	-0.0415338726530601	-0.0481528683012061
0.137253765913972	0.112490911427012	-0.0224962553725496	0.0628322330342632	-0.000844356128325702	-0.0191352740300274	0.0147181729369233	-0.0133548870518754	0.0125072357737155	-0.00998981507917657	-0.0220440343537209	-0.0175303953463612	-0.0199603616728005
0.0374188255166723	0.0379936471608359	-0.0050385227648001	0.0195466152990658	0.00975024034716962	0.0043236720031276	0.0168744951013192	0.012309346853224	0.00792224474591623	0.00703695617514861	0.00834216240662866	0.00180564210673373	0.00351447539364495
0.466975302023784	0.159790106111253	-0.0920547841047276	0.157263819010442	-0.00496240591909292	-0.0742303026268386	0.0107266226118132	-0.00354037052726469	-0.0199313186194602	-0.0395963542729658	-0.0555050913715012	-0.059838288459673	-0.0723093110414646
0.065007025880119	0.036242563451729	-0.0098992164688426	0.0304826864829091	0.00576407411762739	0.00951753874173031	0.0195370627948636	0.00756086312565542	0.00388908104701007	0.00764080642967885	-0.00160124538440537	-0.00160774709763316	-0.00406188329059633
0.655282630955079	0.303067265852069	-0.143441225277925	0.154281805823414	-0.0300040372596808	-0.0979256578724046	0.000893835811100918	-0.0161445032289348	-0.0280241446512166	-0.0639648475660427	-0.057581166530044	-0.082669904777096	-0.0932758796337571
0.138360807819801	0.130333230394235	-0.0246010134319874	0.0547195479625451	0.0384421042922106	-0.0233525025978281	0.0307670394146657	0.0394097855369531	0.0191855601685611	0.00754480084719125	0.0139187205854229	0.00348714854095261	0.018285530100369
0.444218410311427	0.33112796183434	-0.0859992419135271	0.148744738516781	0.0889006591313131	-0.14627998841623	-0.00544511928801122	-0.0198763835255144	-0.0447281092623467	-0.0286896646424586	-0.0322758232760634	-0.0465710571751158	-0.0522454100553026
0.280736067406818	0.103333802564682	-0.052455810218941	0.100290741111811	-0.00278287630608992	-0.0512212025389864	-0.00277984868770081	-0.00528190111639865	-0.012261078289977	-0.0270020394225381	-0.025292530359838	-0.0353533987047494	-0.0440848902794052
0.178113158586909	0.185997766605266	-0.0288937184771473	0.0802006181918098	0.0186769173199756	-0.0247579488163589	0.00877558947704807	4.15171230312705e-05	-0.0104405055605485	-0.00304051574819167	-0.0155804908940042	-0.0247897074828645	-0.0353417415961051
0.507579363093658	0.245339418157408	-0.0976937872658949	0.179944672556407	-0.0333083491252653	-0.0990005616304189	0.00900512537098164	-0.0181073532203724	-0.0278255975637859	-0.066154455377842	-0.086453677476437	-0.0725295601174238	-0.10408764192896
0.352739919648427	0.155869367622453	-0.0645502150434215	0.136401632984885	-0.00250133632513555	-0.0808247860761598	0.0214926497575195	-0.0319029455159355	-0.0374327218946295	-0.0416630612006477	-0.0561080086289956	-0.0440466896257706	-0.0591594555203493
0.0899960154215781	0.0730167909905634	-0.0139283069393891	0.0423257413571047	0.00858563273017965	-0.000813601212999379	0.0162311468529144	0.0125665547036848	0.00403462147940582	0.00388601575859014	0.00372679246159957	-0.00488749342651677	-0.00194533894450345
0.524925882076061	0.410883139370025	-0.101752393307344	0.179918488747324	0.0857817667872772	-0.160357007810267	-0.0212525593729972	-0.0255754235831473	-0.0201570561090619	-0.0372876205114947	-0.104618337302822	-0.108643988412891	-0.0989539360885657
0.136983720257241	0.0966809925521558	-0.0173438024382024	0.0877713767231033	0.000658614825644582	-0.0450457630005114	0.000120785077615093	-0.0152433725764467	-0.0277663520765713	-0.0221935740874334	-0.0336178455555179	-0.0370940657648398	-0.0334018617864005
0.0460423375409357	0.0542523590062374	-0.00600954807385663	0.0241277986429657	0.0158215260410959	0.00343340840762045	0.0152907483573999	0.0144356484975724	0.00419172958941875	0.00962746722435816	0.0011994697920916	0.00161531447506771	0.00211794846126286
0.534441691106162	0.198825253574725	-0.1091487586173	0.157674250960379	-0.0440945427248661	-0.122833098942185	-0.0418894285880681	-0.0639180999605204	-0.0838942130302936	-0.0834638208335253	-0.0932120636295264	-0.0868722703484132	-0.106940985246289
0.0420657657364656	0.0353570261715562	-0.00494139177763108	0.0262956754314915	0.00608272913724277	-0.00203425319919159	0.0161330902005651	0.010537914771533	0.0116426658109726	0.00202423796902559	0.00185584425695908	0.00355347725686606	0.00170195549713297
0.642478712053919	0.222780252125963	-0.139060326790537	0.157194424478728	-0.0147211117943378	-0.109325950643179	-0.0261222329547411	-0.0548612782487429	-0.0941699399016299	-0.0620235312187583	-0.108087306841607	-0.067962533715649	-0.0867554876941977
0.269109672990246	0.0953134189795836	-0.050360301497729	0.0965047408504257	0.0303678334858424	-0.0151019291812433	0.0240694783767547	0.0106563950906529	-0.0185738753437875	0.00763295215229953	-0.014091751196011	-0.0266357973234088	-0.034064357917377
0.134939094170455	0.106344845076952	-0.0233512697416966	0.0547647820315575	0.0382624785010146	-0.00978252871423507	0.0315947931097699	0.0252947742003469	0.00432738497332091	0.0142399748933897	0.000501452661169521	6.79126780990802e-05	-0.020343792488586
0.598397101373673	0.353028077717261	-0.123907072274227	0.171632355697208	0.0844783497619558	-0.144435849559642	-0.00439254831804969	-0.0060982665917616	-0.0590743172332781	-0.029978749898843	-0.105218086248594	-0.0713050913009349	-0.112857762768306
0.064077732229076	0.089793505060319	-0.00936922723210673	0.0319876426534249	0.0267487565806664	0.00576885629188278	0.0191454890277574	0.0132658475069838	0.0206546592175438	0.0162588064362746	0.0075666118600031	0.00301239323690661	0.00695307439992325
0.0357598203946594	0.015113845866865	-0.00261391916819727	0.0266519970148457	-0.00681327905344847	-0.00465667498202246	0.00395596614133541	0.00119405728580236	-0.00110516421849901	-0.00573497701773546	-0.00973797177855371	-0.0079273759504787	-0.0119883138674505
0.037457916554447	0.0379653242460978	-0.00528560824678078	0.0192881276231065	0.0106594955978148	0.00487008556279438	0.015610770434857	0.0101978815501761	0.0123243831608314	0.0077647905803046	0.00574222665688227	0.00206302617331573	0.00179248037026142
0.399878886153856	0.393857469000885	-0.0723398543949052	0.164165870985214	0.0704783579726159	-0.0736222155915666	0.045713707473573	-0.00504366784480903	-0.0211113771462335	-0.00157192880947532	-0.0112156481009635	-0.0459080089505569	-0.0301567291592551
NA	NA	NA	NA	NA	NA	NA	NA	NA	NA	NA	NA	NA
0.323693307824197	0.145482090612924	-0.0566849049510167	0.13580805515302	-0.0304717701060983	-0.0404491688250312	0.00935035231998854	0.011892648077192	-0.00116938584522736	-0.0354604694655647	-0.0207661513222018	-0.0457254589833005	-0.0569822261396975
0.517484674075457	0.363708014943293	-0.104385708727383	0.162087910387877	0.141257953699193	-0.140862168468959	0.0071617595350183	-0.0462251747830124	-0.0380179750590413	0.000197892615116935	-0.0609607571978264	-0.0828956648749613	-0.07127796216997
0.194289290979673	0.0939051734999992	-0.03534744604199	0.0702075381956065	0.0118550578119111	-0.00690583212314722	0.00916827401293299	0.00481025609209682	0.00733676610464157	0.00247461284438194	-0.00422375516450466	-0.0157025351539549	-0.0123004169063079
0.366729314982368	0.136557292788784	-0.0696811307132603	0.12942387140612	-0.00886004248787009	-0.0565664550652251	-0.00789800940359053	-0.00224794305971232	-0.0191466389971762	-0.0327132487765476	-0.0401985999227292	-0.0440952997293551	-0.0386272622549518
0.223928230047035	0.291643078165619	-0.0372605635710134	0.0993719742219001	0.0510296160403311	-0.0347934650751774	0.0093402882485164	0.0198135805932953	0.00526958420064025	0.00811807548257687	-0.0194317644346298	-0.0277185918208231	-0.0151687624162415
0.677698443244903	0.299792641525926	-0.150927971742831	0.151928350219371	0.0878850241847513	-0.0816067970501259	-0.0176490508861281	0.0222092807293361	0.0030759282974776	0.00313911356731278	-0.0515386832658887	-0.0424701937746261	-0.0407611322953626
0.306529636403274	0.239547004004508	-0.0588832092574447	0.10248675247859	0.0760837746963426	-0.0659065963301795	0.0233361605361191	0.00327636535875125	0.0151216199214089	0.00508858918308158	-0.039662959775579	-0.0321392154863615	-0.0431924317750125
0.421165634739388	0.173494886444285	-0.082236113754117	0.142071735172148	-0.0470594753155276	-0.0718127881334693	-0.0103209980681245	-0.00217147666599032	-0.0189039802002004	-0.0594361317244985	-0.0455299014746716	-0.0624514048448521	-0.0861886345935883
0.550936971526259	0.212103867560752	-0.110569240242576	0.170545648721352	-0.0256787094706401	-0.110772882163479	0.000473662659299712	-0.0399228162264116	-0.0441213298711611	-0.0682257958170593	-0.0419677050981564	-0.0970569260991715	-0.0692686653312407
0.116505259274357	0.0828624473133129	-0.0195117664729499	0.0496589053847876	0.0110074478793505	0.0019759315656858	0.0167431151793764	0.0104697786341855	0.00817539379089383	0.00649168972251812	0.00762825538180126	-0.0109911027961877	-0.00617568517578543
0.442394653036891	0.21007843789243	-0.0874111534462905	0.145944602410646	0.00544260069180957	-0.0958476270460754	0.00308881130741723	-0.0254910791526356	-0.0322104110587388	-0.0452025131771329	-0.0453809523827609	-0.0515862366745105	-0.0887766420285138
0.67659398011108	0.283162877459756	-0.150246201364188	0.140607003197355	0.0662946418170001	-0.187895274567632	0.0263669823179208	-0.0206213203387773	-0.0316042170033641	-0.0608003163753159	-0.059126635134703	-0.065843633940588	-0.0303859279402147
0.318795715774464	0.232529626156755	-0.0557106372763688	0.141013449473869	-0.00149656254353769	-0.0629472188568418	0.0137411443309262	0.0151479600103415	-0.0446169274699051	-0.0322218907001898	-0.0627302619402765	-0.0368449796671386	-0.052249168376744
0.436862521914158	0.252670797297974	-0.0886041059322405	0.13172275751528	0.00734127439933502	-0.0734859668577771	0.00991238906859737	0.00260262097188563	0.00855747647289473	-0.0330723462292211	-0.00816220503095105	-0.0161201777269789	-0.00546706408212072
0.117612400375464	0.0698259850170257	-0.0187495218656414	0.0544215573852133	0.00529694638564461	-0.0138858784139892	0.0250212603243787	7.72286633957259e-05	0.000438584478005169	-0.00429446601417231	-0.0131987971421908	-0.00961736013022367	-0.0164215759935037
0.186583375378835	0.213242703429854	-0.0304503507828259	0.0833229570304841	0.0239499851081294	-0.0553842628276793	0.00883450433783584	0.00827985284965743	-0.0195429776828099	-0.0157171388597749	-0.0345080120386939	-0.0423573046699762	-0.0377439645969576
0.282568184360235	0.0798443130974587	-0.0499968520350422	0.111505435371519	0.0220896712103965	-0.0307252974142002	0.0365574069304225	0.00523063992857198	0.0030710774808399	-0.00431781310190182	0.000544536951835206	-0.0309063241108512	-0.0353491208006572
0.399810303760495	0.399945562879289	-0.071720926205652	0.170802396053813	0.0738009132952279	-0.126265818931269	0.0135893896127831	-0.0139508074366053	-0.0288181266181824	-0.0262324528180205	-0.0307670250932512	-0.0688263218649685	-0.052939045270964
0.0171531462464087	0.0120263213814814	-0.000976546906091703	0.0120615022660851	-0.00437574388975608	-0.00466148291257979	0.0008744413271407	-0.00256596250930103	-0.00258046018705109	-0.00451861340116794	-0.00485315687974657	-0.00551638618188136	-0.00581387142106244
0.0724679925545457	0.0816652323920564	-0.00747650189852456	0.0499088940660856	-0.0122991514770288	-0.0166954770458257	0.00141064701459222	-0.00852493867982755	-0.0160825827421147	-0.0144973142614272	-0.0125869348140879	-0.0158504058179016	-0.0118041954524554
0.0863577360836236	0.141694569205239	-0.00918860549025617	0.0572171137521443	0.00229362302458094	-0.0298541242602426	-0.0141048818570351	0.00084041042930226	-0.003934898472089	-0.0137802506178308	-0.0257491447652086	-0.0355917175694576	-0.0256253131938261
0.479695603488961	0.334592627668519	-0.0944274277744548	0.164242423544003	0.0341999840601932	-0.101954142202303	0.0239008192573731	0.00269351950154151	-0.0716738922678945	-0.0338770790710547	-0.0472297873824994	-0.0640043369399276	-0.0647421887898512
0.423930964160097	0.169230934422156	-0.083724880241532	0.137651528195208	0.0124087606519983	-0.0408402333317555	0.0107827014104054	-0.0159312843039026	-0.0264188954974998	-0.0142157363398786	-0.0296258307455139	-0.0357242089933484	-0.048535833482245
0.08999525717935	0.0661662813040449	-0.0150018694621949	0.0419527886361297	0.0245646219247377	0.0128579174096433	0.0233528964605217	0.0225972196649336	-0.000199087640680898	0.0187112696671905	-0.00197300403247375	0.00996217498452727	0.00264142815763001
0.161073687742092	0.126815174953818	-0.0279981356651408	0.0644669709815541	0.0163091805118413	-0.00872979593852025	0.0155561162118239	0.017757882394345	0.011714428845282	0.00378969228666054	-0.000317063092865444	0.00235066733706457	-0.00223156910835243
0.397733158148043	0.269593968921591	-0.0790034779240772	0.125665314137031	0.0613339939895298	-0.0594359188939542	0.00419444011538667	0.0309103274084112	0.0419738746312822	0.000949037547787801	-0.00664831535466265	-0.00339408422347603	0.018139236518061
0.161702287763592	0.0972494249540687	-0.0265742154430134	0.0706472712350938	0.01198246287542	-0.0282536903627631	-0.00406792503778988	-0.00163971172913113	0.000242399764937423	-0.00813561374367153	-0.00752348360053223	-0.0228863349456537	-0.0300249839671469
0.125870086311886	0.0882509636053529	-0.0190540830851946	0.0613056547632477	0.019220834228311	0.0122180587656365	0.027499540037839	0.0192148129872655	0.0225159341306494	0.0157194464969737	0.000978441702465721	0.0128495113221569	-0.0166997937258707
0.474219676563289	0.291731086783159	-0.096437572898897	0.144850993926491	0.055729692710435	-0.0883963826285808	0.0264700385748768	-0.00232226440148725	-0.0124427120151716	-0.0163333449590729	-0.00706612724619265	-0.0174407859224658	-0.0256468361588368
0.420900471385986	0.171380835373262	-0.0824900884273742	0.136358646453417	-0.0182631790308713	-0.0634852002555933	0.00962159354521086	-0.00925355792065535	-0.00437359991377406	-0.0408741896432323	-0.0338663495057526	-0.0225128954875565	-0.0526418290910995
0.148779562291878	0.0924721428446603	-0.0242177708557331	0.0658306773534831	-0.00922418183425552	-0.0435514401203721	-0.0106669085384436	-0.00704247133389269	-0.0267355952691609	-0.0263878109773138	-0.0341870004681333	-0.0302122356411527	-0.0394200951893552
0.655399453225102	0.321816438570422	-0.142211586298038	0.156181284143771	0.0471274216475063	-0.124023702611584	0.00768339917510574	-0.0225880643688769	0.00861785691731809	-0.038448140482039	-0.0131114033924821	-0.0766075255747632	-0.0683442487244954
0.15437081847033	0.0963552088979115	-0.0268733069532721	0.0595248866144635	0.00716831098742496	-0.0253730975182864	0.027756167055	0.0279503286153482	-0.00498756943414652	-0.00910239326543072	0.00707477491151459	-0.0249189605427116	-0.000924955781343773
0.232691181242994	0.133362370178009	-0.0429467861909492	0.0866659224727905	0.0172614573292103	0.00472862512806746	0.0237808935937477	0.0171957916344358	-0.000784270136337945	0.0109950412286389	-0.000506500123682335	-0.0164792901199289	-0.0124331965117602
0.14488970587879	0.0636401626328318	-0.0234804377878201	0.0649639748216603	-0.0169251699617982	-0.0544980911414634	-0.0116541945467198	-0.0148749905849371	-0.0151747508970655	-0.0357116305516308	-0.0422760486619979	-0.0320155056007922	-0.0306597250599935
0.549518339306914	0.290159655523226	-0.107701195280399	0.185728783731442	0.0302138640950207	-0.130214611506466	-0.0112163594374558	-0.0439982370023612	-0.0528123478279792	-0.0500003737057226	-0.0936754904004413	-0.125198418181139	-0.0772011696701277
0.418975109976865	0.246220785293372	-0.0769177718097611	0.166380273103135	0.00914292140477707	-0.0944041429017927	0.0313261484989826	0.0305816953873043	-0.026271888381765	-0.0426306107485078	-0.0422647637607186	-0.0388060304998144	-0.0976954201468062
0.109889861942359	0.0782229600981165	-0.0181844909852124	0.0469430024745912	0.00889479468125316	0.00442904218402433	0.0140877171504831	0.013495399359898	0.0071936339631813	0.00666191843263875	0.000937882024755726	0.00477048203842451	0.000965365051776523
0.339170631648771	0.236971919052488	-0.0623212539339997	0.13027851636599	0.0239582275567422	-0.0543335921287172	0.0299715009195269	0.0456146689982748	-0.0014503248164926	-0.0151876822859875	-0.0151257527480625	-0.0144919675823806	-0.0107098712229712
0.0290642001873994	0.0266762298716683	-0.00400307008600239	0.0156874205482213	0.00631127026890425	0.00683848721545413	0.013829023539959	0.00935803947981156	0.00729473512324978	0.00657487874217919	0.00502702588256769	0.00276122533873067	0.00213782714510732
0.641321896467441	0.30570376221277	-0.138548149892578	0.151395485969069	0.100350300629039	-0.0711397010394954	0.0160918981781897	-0.0206175806351531	0.00965061582090809	0.0146052997947717	-0.0566947140843514	-0.0523351906661006	-0.0593290882984373
0.136609696119676	0.108140095461214	-0.0242179585279777	0.0549857331144951	0.0320057274822379	-0.00591003238706481	0.0193142956135971	0.0226215253897522	0.0167147357969585	0.0130478475475866	0.0214410985008309	-0.0109632091875717	0.0115158258632011
0.244923232245106	0.17530870160511	-0.0464108674395408	0.0833997867001428	0.024548221026681	-0.0449943427536957	0.0240536892770152	-0.0144910601823737	-0.00743187817584856	-0.0102230608635073	-0.0193797768432216	-0.0291973786211299	-0.0410275875234817
0.260792057265648	0.114108848775332	-0.0439455541088806	0.115313075219547	0.00658921905663301	-0.0470680248702815	0.0255106001342804	-0.00218885421899495	-0.00931898924190755	-0.0202394029068242	-0.0257424745863215	-0.0261717588243693	-0.0437147059008852
0.371189090183736	0.170505392092758	-0.0684039737148348	0.139678920715425	0.0246265327753356	-0.0568848153603402	0.0182529189132223	-0.00617981228106956	-0.00937049030543063	-0.0161291412925023	-0.0128285023885517	-0.0236129871966376	-0.0470865664275162
0.0997768681876637	0.0554036353810899	-0.0159709298556898	0.0443803940012985	0.0129933470518841	0.00738925011723401	0.0224553184705394	0.0123452101827883	0.0185414062415958	0.010191298584559	0.000869433800962799	-0.00577979349829955	-0.00523839098578356
0.232480201489057	0.178237885432146	-0.0428511099289044	0.0837520725261717	0.0327311364780524	0.00253247718648486	0.0286303606825323	0.0322927273014915	-0.004571621944611	0.0176318068322686	0.0060843778502403	-0.00778178991556916	0.00449520286632921
0.234229107242121	0.0804208333177396	-0.038417165574564	0.106920385022518	-0.0229146252768116	-0.0208521651678841	-0.00691633999066757	-0.00919504354884784	-0.0136766920209674	-0.0218833952223478	-0.0356659604176	-0.0322601919027234	-0.032852289309286
0.226756590043204	0.142587254903521	-0.0303607174639302	0.138116725995667	-0.0203231691124383	-0.0271026108811018	0.0130720989903532	0.00298554392286257	0.00130718423433954	-0.0237128899967701	-0.0353008646136008	-0.031717535505415	-0.0568511151729717
0.287694269819644	0.337896204617657	-0.0482066877551941	0.133323205485239	-0.0106815813386147	-0.0676126532701783	0.0398035190581144	0.0554942354490134	0.0133761433483098	-0.0391471173043965	-0.0104139333141851	-0.0195941946987945	-0.0291505630880931
0.279222338018632	0.373867129373958	-0.0418903198986675	0.151032131301711	-0.0563933432754387	-0.0818445585775295	0.0134675599706501	0.0261396789780148	-0.0193639003162716	-0.0691189509264841	-0.0421804710888826	-0.0103301449529468	-0.0647160345939446
0.615928339022236	0.353423841873491	-0.128484859132004	0.167815490723383	0.0319772601259591	-0.102326604030077	0.0612039919395667	0.00884031369842253	0.0133391063828534	-0.0351746719520589	-0.00678372552895168	-0.0682839141422305	-0.0314123023161785
0.134279251830598	0.1811938517102	-0.0178324036453516	0.0778510470190417	0.0179747007810962	-0.0632223849859911	-0.00742432851961808	-0.0118598081516183	-0.042025730914126	-0.0226238421024474	-0.0244007676673582	-0.0423789423899623	-0.0432565203064683
0.289107926042768	0.285057859970737	-0.0545398030303617	0.101250104709536	0.0539662479087452	-0.0555616334009524	0.031487738510147	0.0279908037931071	0.0059885327831104	-0.00079769274610364	-0.00895340260716765	-0.0143757982781291	-0.0119161893494295
0.278288404149694	0.068979426771449	-0.0520710216734989	0.100118591986835	-0.0106589071224456	-0.0289382553606196	0.00843807241800348	0.0265279207495908	0.00649293889585129	-0.0197985812415326	-0.0100420444546358	-0.0321000946288474	-0.02779677547438
0.386194591927751	0.224789932584691	-0.0642347463485043	0.182740739782616	-0.166677319058556	-0.0715797065152569	-0.023452750688838	-0.0238800327888105	-0.0497695258504035	-0.119128512786907	-0.0615993044437273	-0.0833479279051979	-0.133045410490832
0.129707470893716	0.077539791827902	-0.0222140696063369	0.0549493992230707	0.0134962971458979	-0.00803104127692325	0.0323824087559896	0.0142295761218251	0.0179428285319051	0.00273262793448734	0.0059591077789832	-0.0110549698485924	-0.0012301464389711
0.0901909853040287	0.0720559599202103	-0.0140198295337272	0.0442415266272306	0.0186183781306295	-0.00878038051455886	0.00475555285383519	0.00293189308971673	0.0108837654685681	0.0049189988080353	-0.00723390271109946	-0.00977770604734916	-0.00140303655863934
0.625559365382945	0.22318474131988	-0.13572088886529	0.148316775754468	-0.0353619754311326	-0.169511497861538	-0.0219879853283027	-0.0552316542931441	-0.0630553552310565	-0.102436736646335	-0.0839820981265368	-0.0737939701748307	-0.105140615357729
0.0427018584495204	0.0512157007607882	-0.00683700092812498	0.0207688806944652	0.0120007179329181	0.0116367118992885	0.0177136755581	0.0133298416336063	0.009417986468806	0.0118187149161033	0.00417326296123147	0.00663528202086208	-0.00172712809087355
0.135078641980989	0.104158758818572	-0.0238242818576694	0.0537507387064547	0.00392745366476177	-0.00112300559618142	0.0334531117777274	0.0163475090243252	0.0203407437875799	0.00140222403429019	0.00309676125359731	0.00311636682583705	-0.00189032153029756
0.168385889044764	0.0761618669493206	-0.0299144521447432	0.0637191718297803	0.022822444053841	-0.00345792816442597	0.0305964435763074	0.026710086510713	0.0100681522410001	0.00968225794470753	0.0125655344504525	-0.00418474307343744	-0.00845724531807823
0.0253859913848157	0.0199907117060225	-0.00136919159713011	0.0197962092561963	-0.00157741878771682	-0.00437764929784154	0.00551286396043748	0.00171613692364053	-0.000450727717746336	-0.00297753404277918	-0.00435939861409899	-0.00566183711968288	-0.00749480011867683
0.411673303680543	0.277251526692177	-0.0782352457437863	0.146707801255428	0.0211266880160867	-0.104073432150077	-0.00251827947291372	-0.0216975638013183	-0.0501270159280878	-0.0414733720669949	-0.0690462158743099	-0.0624140353876948	-0.0939226224466402
0.0812085366980029	0.0929811128987264	-0.0122412050146542	0.0380398294643649	0.00934240058107332	0.00548935279854383	0.012211440202077	0.0202357567159735	0.0228802633188352	0.00741587668980857	0.0100504581042425	0.0105207734604868	-0.000507342087714219
0.137063353593456	0.0306777988859296	-0.021296444697055	0.0614495297143343	0.00126781452884958	-0.00232459091486831	0.0196953712880157	0.015890663740026	0.00263170011471223	-0.000528388193009377	-0.015329399756623	-0.0122450398980682	-0.023014936006081
0.114989112377961	0.129776964849132	-0.0175181477893494	0.0565316483936839	0.00769581437618698	-0.0437409922426834	0.0101648808979125	-0.00813203845895245	-0.015194049852321	-0.0180225889332482	-0.013209246376768	-0.0220393806776668	-0.0352133397442545
0.283734131135865	0.122987441269547	-0.0466777932895328	0.125880840380701	-0.0312004747980095	-0.0466471439493791	0.0145894759613128	-0.0140326718670616	-0.0362392455967248	-0.0389238093736943	-0.0439202515218294	-0.0278660165047585	-0.0633651697361213
0.204872814438752	0.132413643439617	-0.0383500370057734	0.0758565268762003	0.0204199836171204	-0.0200778201701688	0.0333269355518686	0.0301924596274191	0.0297767964016439	0.000171081723475824	0.00774512794942428	-0.00543055610322832	-0.0106100111301816
0.140577553627992	0.0985523367566709	-0.0238503975587622	0.0576847313006532	0.00635310516260337	0.0195770569661641	0.0240634292780751	0.0148892322625509	0.0227551750905357	0.0129650810643837	0.0091849234673764	-0.0146781620518805	-0.00869609380665806
0.1371549327596	0.0438534528317602	-0.021584299697694	0.0644907016456436	-0.0106866731798018	-0.0184090148285276	-0.000249555182481348	-0.00316087545809957	-0.00612639479463417	-0.0145478440041647	-0.0195061712986071	-0.0194699642465833	-0.0314475482516776
0.564549908836883	0.291011626414349	-0.112124132005106	0.177148064396139	-0.0544711848094878	-0.186206016065744	-0.0152990744171168	-0.0416329223834262	-0.0639286710316566	-0.120338600437616	-0.0795921699510957	-0.121726567626679	-0.133315259524771
0.0342433864003999	0.030617740559146	-0.0030408153114426	0.0242681901017595	-0.00424946410044992	-0.0114278095697869	-0.00249299262993805	-0.00455476396887916	-0.0057124678048191	-0.00783863683511841	-0.0112639705825719	-0.0129763383062703	-0.0107710622566274
0.0981341827289001	0.0725917463261041	-0.0156713109572608	0.0441328523750595	-0.00192813571862513	0.00549292296380993	0.0298788087626344	0.0219377010425515	0.0257638565276432	0.0017823936225924	-0.000663964949067189	0.00521311542117547	0.00577872225484972
0.173206446437416	0.0445471196537224	-0.0287018279751501	0.076946583604365	0.00113025561306782	-0.0197864289504282	0.015411020363382	0.000567528185921651	-0.0091825197960517	-0.00932808666868021	-0.00790876355413883	-0.0225188749437155	-0.0222824479746044
0.241152407986587	0.151688819285665	-0.0454979171271259	0.0867590861984507	0.00638656943359525	-0.0413025624018558	0.0168488913464689	-0.00693368715318365	-0.00752785815018508	-0.0174579964841303	-0.0239470096554953	-0.0243878192920186	-0.0363025777243388
0.352269108945264	0.10285004864388	-0.0668300357163285	0.13031246718448	0.00918351993776545	-0.0560786188624428	0.00545407112054225	0.0153774500119519	0.00568321217192652	-0.0234475494623387	-0.0195345099296795	-0.026164464874648	-0.0404332524852191
0.00668174091924161	0.0110359841519504	-0.000116398925691376	0.00476377400385054	0.00034086622717071	-0.00313762911776276	0.000191924691240262	-0.000387907604553608	-0.00135737375692789	-0.00139838144529602	-0.00328048947511355	-0.00342418236853518	-0.00277509255651415
0.191650309170248	0.135979037021167	-0.0326425215992132	0.0847005078717035	0.0111941880334864	-0.0253081835342465	0.00372489340928076	0.0044903909023627	-0.00618441951288232	-0.00705699775038005	-0.0224635110044227	-0.0260430617462925	-0.0317739251049589
0.164232370162924	0.130676073697538	-0.0259073860461084	0.075148664510285	0.0280523653680644	-0.0391102943775849	-0.0119663457589081	-0.0239798083890601	-0.00947139542660119	-0.00552896450476026	-0.0202464817829083	-0.0383308187748192	-0.0441099418691879
0.248202357126099	0.169347028235695	-0.0352726612932093	0.143303651541326	-0.0627860947327457	-0.0567226486983956	-0.0154192267473515	-0.0088457785516399	-0.0188610489171524	-0.0597543717155707	-0.0648642361455226	-0.0776559799427402	-0.0877025808351806
0.179315824447078	0.262560738012854	-0.022002501438157	0.114693387648911	0.0386141434537876	-0.0552508713077072	0.00302116735712935	0.0269354887923752	-0.037855897819355	-0.00831836392695978	-0.0444542639556942	-0.00902440274699778	-0.0557019374663806
0.00776061066739265	0.000633028692022241	-0.000426856790447253	0.00698804358899145	-0.000471880688736229	-7.15097990083525e-05	0.00266429215950834	0.0012589312713869	0.00069044806324549	-0.000271695243872291	-0.000973666895477718	-0.00136999002399993	-0.00171015539424684
0.0182154087293096	0.0200408600615581	-0.00197517335928056	0.0123115845299243	0.00850541982833269	0.00406938124171689	0.00969318665329785	0.0103219461589074	0.00882750724095843	0.00628740053502479	0.00588684230307891	0.00259466524864095	-2.20444743802284e-05
0.352087634211898	0.360448209814029	-0.0602963395161125	0.15390202741347	0.0549891246368406	-0.111948270890854	0.0145381925347463	0.00189960539074963	-0.0128745225589121	-0.0284795731270069	-0.00948063500331109	-0.0505503025967611	-0.0732654370775082
0.0582243667744721	0.0486303200662228	-0.0086877685635174	0.0279601411868988	-0.00461085843610094	0.00285353620963454	0.0127042464082077	0.00762494177682248	0.00375451092228005	-0.000878661113233203	-0.00204484571044485	-0.0012189556841752	-0.00366572518103197
0.642183850569773	0.313045192221141	-0.140035170278806	0.150178562836099	0.0396448408704682	-0.0745096800355568	0.00470484243353098	-0.0156063827600789	-0.0144269574356519	-0.0174324195825443	-0.0298025317516543	-0.0337046016214138	-0.0798713163906055
0.439912471993889	0.148249850243307	-0.0882607808174707	0.132743327642269	-0.0237843003695795	-0.0902752226337254	-0.01258424366039	0.0136043648674687	-0.0265800939108053	-0.0570297615016525	-0.0395096386175584	-0.0467387200012185	-0.0837599972446039
0.143650461064266	0.193341774203936	-0.023563145542108	0.0665440567853827	0.058576466665046	-0.0447107482096611	0.0232657012556982	0.0282272962181809	0.000819770047454177	0.00693285922769246	0.00136186438996783	-0.0213229998918402	0.00410067567057829
0.0230120044184025	0.0220842004374989	-0.00268670569727274	0.0149107608912964	0.00215860475152534	0.00116205643827016	0.0114979837880666	0.0139702686604484	0.0137782264007298	0.00166033059489775	0.00525146932028563	0.00511677148153542	0.00213962532663063
0.566988931862531	0.291954642450716	-0.11316763476886	0.177996762868675	0.00529109572674857	-0.125713367194385	-0.0135145397259447	-0.0137496181547589	-0.0478942755023373	-0.0602111357338181	-0.0757614725076486	-0.0797164032490449	-0.126011132460657
0.549218021196028	0.23526887472987	-0.111003751547335	0.165833018219663	0.00290609115115981	-0.113880826513808	-0.0258010273984629	-0.0273046720090157	-0.0186342951741462	-0.0554873676813242	-0.0559029258922641	-0.0709894726581417	-0.0720049440892845
0.181020166816739	0.162684692726957	-0.031807099284297	0.0704985847734173	0.0202935586505917	-0.0420513196019644	0.0134640339245807	0.00604729851706215	0.0105301066605933	-0.0108788804756863	0.0118872620737764	-0.0083806256723592	-0.0206588247279315
0.256979487240726	0.292518297876994	-0.0456831996924041	0.102632724011611	0.0765465582558671	-0.0945192277774288	-0.00158390246700663	-0.0312444838799322	-0.00845562112761999	-0.00898633476078087	-0.000734369948154234	-0.045996750649107	-0.046727012463103
0.53522241286051	0.388426165547061	-0.105370910124432	0.187487209751472	0.0368335072620833	-0.108870688754899	0.0392747710136238	0.0242332027345308	0.0207663101941391	-0.0360185907464078	-0.0876406998669006	-0.0293725328536577	-0.0344565372999961
0.294750731262997	0.17322852872475	-0.0496367522391792	0.136634930018757	-0.0136120258316926	-0.0758702978388814	-0.00996049642362273	-0.0175833524444169	-0.0383967343891963	-0.044741161835287	-0.0620263957879081	-0.0623811893986013	-0.0461640357122448
0.282825874884972	0.112832114824093	-0.0484269556894848	0.130401183262616	-0.0258714867925814	-0.0574392650850979	-0.00274531657640353	-0.00874139096084026	-0.0410730747353008	-0.0416553759388397	-0.0391707377001797	-0.0665090246104112	-0.0705206906227862
0.412118173887546	0.12296623566724	-0.0819450487859528	0.130465564369051	-0.0417477217105879	-0.070880731821382	-0.0056202452965512	-0.0282320152856467	-0.0211487600430306	-0.056314226765985	-0.0532031945355872	-0.0691348432181886	-0.0630095066674276
0.0169430745505726	0.0115838863493047	-0.000714794998055913	0.0116234422361332	-0.00484523389747946	-0.00354723658864923	0.000832643917614683	-1.3681244574331e-05	-0.00337578214261549	-0.00419623524306434	-0.00341430106529105	-0.00574995298195444	-0.00639189777815118
0.105533543248382	0.0488015932656923	-0.0170472945131995	0.0500807083665667	0.00255169571233767	-0.0100224123972617	0.00888712710357008	-0.00165715233234186	-0.00535194722301376	-0.003735358342462	-0.0139692049634069	-0.0200416665024218	-0.0194527653581856
0.317269696243222	0.122480805427273	-0.0606092113372353	0.111004628500046	-0.0400498510468034	-0.0188219898844166	0.0196619613705327	-0.00712411757224846	0.00312642118591094	-0.02943592046561	-0.0241263316666826	-0.0258888689252596	-0.0493475229351522
0.282114725339814	0.196282159376176	-0.0435810584221396	0.148246751716449	-0.0366627093640051	-0.0840133416421778	-0.0272067041270203	-0.0223309641650232	-0.0452434101858641	-0.0603380255030914	-0.0742749696798475	-0.110752173549868	-0.0900691823897125
0.179720197252521	0.0608749875303169	-0.0274331555558952	0.0864845312444225	-0.0253459039574187	-0.0413832311460587	0.0267723396446024	0.0109171779519987	-0.00147018352339523	-0.0333645675517387	-0.025716281166639	-0.0299194802921648	-0.0413573953496053
0.342933435732042	0.127368385092011	-0.0645127605747394	0.124032005319148	0.00604689395274277	-0.0629322499669718	0.00173071149639537	-0.0151287076919395	-0.0163166496810321	-0.0284426780071145	-0.0574548272394229	-0.0569989714215223	-0.0575877539777579
0.182406504362995	0.162432590028612	-0.0310205041004053	0.0804251294215185	-0.00682281751809796	-0.0305444083106228	0.0215229878347157	0.00756588048740076	0.00439224329167631	-0.0186836129143604	-0.0121961339180246	-0.0084005707341791	-0.016643763429046
0.14048866563663	0.126816225528369	-0.0231391553512891	0.0640370980079132	0.0135702337013897	-0.0405353643235272	0.0179525021249588	0.000215564890046815	0.0131558098298336	-0.0134825653110687	-0.00845596377713292	-0.0068699354776128	-0.0213227154307318
0.470350917803663	0.282533360256389	-0.0953038068836639	0.137008328405769	0.0453234378438215	-0.0720414740756919	0.021005799737814	0.0394271926153791	-0.0111580494962302	-0.0133590181159352	0.00674459981337555	-0.0334570792148829	-0.0524350263601358
0.284480598734029	0.0675116355012401	-0.0506375549680318	0.118432496088654	-0.00904184734313102	-0.0160805393413499	0.0151424651533794	-0.00831391921822994	-0.0151531096003544	-0.0125611933422405	-0.0297485222954602	-0.0422917366247605	-0.0450430671907254
0.465040501012844	0.155177627388182	-0.0957338021519749	0.133539125661675	-0.0345178739427204	-0.0947593761969323	-0.016708396682972	-0.0152433319237042	-0.0378863306677562	-0.0646386250698263	-0.0697431439885111	-0.0623445346212329	-0.0628054290054976
0.430106675263059	0.328175520865551	-0.0836103767684123	0.14221388755662	0.0748052806017465	-0.109506599116776	0.0159639707779813	0.0325328204616944	-0.0206564712224665	-0.0173506592575147	-0.0420927320752282	-0.0432622443446216	-0.0468690759528523
0.121649356663235	0.10986494505659	-0.0195566128520018	0.0527392187528855	0.0191874174539359	-0.0276883019775822	0.00750663415457903	0.00376284961800374	-0.00938736156016563	-0.00425044226182315	-0.00868670967155194	-0.0279791140841117	-0.0221575231472412
0.0597811273240287	0.0427001663459807	-0.00845626332999608	0.0348994428650482	0.0059498341619643	-0.000642790451706829	0.0151706428597868	0.00967975480521324	0.0024531953866794	0.00265352185512874	0.00117900725950913	-0.00370531488774251	-0.00366107182292308
0.581741389059413	0.225364635354845	-0.121835988472959	0.154363800551538	0.0097344899237406	-0.131036730695634	0.00852317185444562	-0.0427889168471092	-0.0591623147673982	-0.0606511203859469	-0.131639121579089	-0.069931710704231	-0.0931632850760351
0.280749138852011	0.117879711930502	-0.0525603943810241	0.0964078695141361	-0.00292469881406154	-0.0227484586466729	0.0129554152279063	-0.0117037770480306	-0.0228913972596047	-0.0128365787303673	-0.0156838176034346	-0.018743990438204	-0.0388405558648879
0.340084123013099	0.190346004195863	-0.0602880569096984	0.141640922550085	-0.0328206786871636	-0.11730518459853	-0.0379380587319422	-0.027620844408027	-0.0884271791156354	-0.0750629316428469	-0.0744477426828479	-0.0753804295935655	-0.114572742484702
0.310966089103658	0.203955078177138	-0.0547269993242927	0.12975974980481	-0.0266767110627803	-0.0709881845299261	0.0181443200935701	-0.0390437544064853	-0.0243842366930795	-0.0488324477963532	-0.0311803726305888	-0.00926238168497212	-0.0382907265440062
0.474227562473802	0.203390182339634	-0.0922997895420024	0.165755700447735	0.00128667741921923	-0.0635046495101552	-0.0595398907783167	-0.0388035812221257	-0.0738910296104365	-0.031108986045468	-0.121308003184205	-0.0919485570645797	-0.114388732551704
0.586655702776378	0.36111813247588	-0.12137078599275	0.169197278396389	0.117897457439633	-0.100292508060093	0.0371931099841852	0.0262943089883706	-0.0360731585795353	0.00880247468976958	-0.00452890697541986	-0.0407796850760368	-0.133211318732346
0.312007095031926	0.0755119301747493	-0.058313316197678	0.112289264689524	-0.0140692258266677	-0.0467802481493204	0.00521279861102003	-0.00755146465665613	-0.0226806632545752	-0.0304247369879941	-0.0470026493074156	-0.0397418965829965	-0.0394880657552015
0.481540275275359	0.332776515641877	-0.0925618248729128	0.16563729378495	0.0392674314355035	-0.104488934882314	-0.00125249256340115	-0.0625773584001516	-0.00332499626702581	-0.0326107517234051	-0.0433235554057192	-0.102898431298311	-0.0762266445021912
0.362695204828697	0.123781052262945	-0.067891591423749	0.136033712676966	-0.0163744821621082	-0.0591255620903027	-0.00635093690825106	-0.0135972211602313	-3.37087546778969e-05	-0.0377500221262055	-0.0357638429637848	-0.046415145996397	-0.0744809652091996
0.380679377684552	0.248375659507366	-0.0704341907960923	0.141805782279876	0.0274175618444537	-0.0517415248255028	0.0437207126939133	0.0162023928217325	0.0175178393343503	-0.0121619814905246	0.00529363782556608	-0.0355151931006333	-0.0418989238382456
0.287034932487724	0.282204918470998	-0.0530308029560162	0.10042760024134	0.0404917319913659	-0.0512122903731329	0.023548488213456	0.0219644769888587	0.0128116455090087	-0.0053602791908835	-0.00484272976180461	-0.0263878753732127	-0.00682691765954357
0.441721022398629	0.301876859562724	-0.0853926036823252	0.152115130830152	0.0460198757601454	-0.0783397198956437	0.0451670054706547	-0.0125361278974563	-0.00422901853733554	-0.0161599220677491	-0.0235741936498358	-0.0322981208814165	-0.093967836407995
0.0442106918933767	0.0582688786457519	-0.00592188703107734	0.0248688273125749	0.0145082894585442	0.017851490662712	0.0251387649013655	0.0216729287174889	0.0195418309098242	0.0161798900606281	0.0178652781812358	0.0109206610766827	0.00716729098936457
0.348723809542464	0.342579078311651	-0.0621226926910913	0.139411009691274	0.0711485121658467	-0.0891597489771572	-0.00727574534973097	0.0126726369146511	-0.020754525013684	-0.00900561840565528	-0.0297958142580935	-0.0687004860496634	-0.0633978030094547
0.163626297511703	0.179266830472894	-0.0287090628045718	0.0629230824514466	0.0418433879463974	-0.00946754275385644	0.0343658094860581	0.0186087208988107	0.0156235631728079	0.0161879225962705	0.0233810388052426	-0.00248867633768193	0.00924803261123816
0.230029368276377	0.0806464213985964	-0.038196669515655	0.100759318449111	-0.0110811542573534	-0.0416415624075167	8.39749402767598e-05	-0.00763689840885448	-0.0226259663761634	-0.026361358332435	-0.0228697571352252	-0.049279543006536	-0.0472682435241183
0.331847718341804	0.0871044891460033	-0.0628148639772426	0.119768856573494	-0.00898052312437309	-0.0394726124758451	-0.0025238698982924	-0.013799913714497	-0.0193455233786167	-0.0242265678001091	-0.0379684223216279	-0.0399596989531851	-0.0557447679481576
0.157032014641937	0.123736819090714	-0.0268263108017048	0.0652850609433594	0.0249965283825915	-0.0222225458026726	0.0279266961408283	0.0299806823891881	0.0298438986392545	0.00138699128995942	0.014170842728958	0.00264502417309201	-0.000661970593340083
0.654484559007221	0.323963266031424	-0.142415628606847	0.156553973252932	0.113945874590801	-0.132415413008408	0.00954685421607848	0.0257288100102848	-0.0255406873345534	-0.00923476920880351	-0.041185046554828	-0.0768445277967609	-0.112447339057266
0.283684589199208	0.116927281511578	-0.0538294288869252	0.095646251719349	0.00300452051795091	-0.0233310874346072	0.0112068469644093	0.00168762652480148	-0.010517668270407	-0.0101632834583282	-0.0113009242807197	-0.0362539523026432	-0.0386915361122844
0.686959717789825	0.292615431897016	-0.151894385445187	0.14794901917375	0.076757876783903	-0.129015853700833	0.00160303947108753	0.00702256452621897	-0.0389292198235225	-0.026128988458465	-0.0638685463859849	-0.082375711917412	-0.0666687142326384
0.108364783676359	0.0653060768161322	-0.0120306796447739	0.0742573725952992	-0.009795882304536	-0.0264254735167848	0.00295963369519174	-0.00487050975751277	-0.0112316706360138	-0.0181106779106604	-0.0233530142301013	-0.0259545218420571	-0.0303191116325595
0.237370699122965	0.0930530065152216	-0.0435577830495188	0.0895582426830138	0.0182918197848262	-0.0168905342386479	0.0172799502538308	0.0169949506596877	-0.00148993111418558	0.000700642773089122	-0.00444355089143905	-0.0203424323482869	-0.0210400072320905
0.287935748393319	0.334070520734398	-0.046996564058029	0.133080753006272	0.0845403523623095	-0.0439891915914885	-0.0104989307518275	0.0236891725461182	0.015969751708546	0.0202755803854105	-0.0271497095618171	-0.0260463114882304	-0.0440177733423689
0.102233976708017	0.0458305775451158	-0.0169759281507746	0.0438493199969599	0.0113633802131908	0.00995992849053387	0.0291322590152032	0.0139321068645504	0.00855444324083483	0.0106616543518623	0.0065914389555481	0.00226002520121146	-0.00123278787370289
0.50310806220676	0.213885889533916	-0.0977537302690493	0.166054644329304	0.000387014513183903	-0.0875035435401923	-0.0163989421377597	-0.0211129594014047	-0.0513043879799607	-0.0435582645135042	-0.0580799303346753	-0.118561493633432	-0.111236188344062
0.0122240273449015	0.00350001360656081	-0.000136243489369475	0.00954152188373048	-0.00247324240106329	-0.00243051464699578	0.00109295239554159	0.00170071637681944	0.000969263423625128	-0.00245187852402954	-0.00181858772233691	-0.00227055470636367	-0.00468041788626693
0.443808328547508	0.29966768636428	-0.0861806436654212	0.153160558380032	-0.00159487359215171	-0.0737383341358481	-0.0235261656899682	0.0319253829328269	-0.0174514968399558	-0.0376666038639999	-0.0225412125836009	-0.063803755760809	-0.0649805145535852
0.0446677767341396	0.022055912326638	-0.00548047012410472	0.0259061647861769	0.00124661095126938	-0.00772342125569754	0.000486010632021888	-0.00397757352194357	-0.00425417016846297	-0.00323840515221407	-0.00844035931576866	-0.0110512465415743	-0.0131725550848782
0.0525760556178385	0.0756252068707293	-0.00778479402458213	0.0265092921716633	0.014252499399862	0.00698099877495876	0.0310806814427036	0.0189473166990426	0.0189673619552519	0.0106167490874104	0.00556488379840391	0.00292316829773156	0.00505840592302282
0.10767098272223	0.0581811605466315	-0.0166910529022236	0.0482089791693273	-0.000811698479750503	-0.0199306743205162	0.00587341752164408	0.0023795922308176	-0.00959210137421285	-0.0103711864001333	-0.0324577362304703	-0.0142648115514232	-0.0282999528412259
0.53074038343287	0.392291899303709	-0.10195525107256	0.18832749823057	0.0615280175037785	-0.0935081424676144	-0.0109432027578729	0.0195227534968213	0.0166471840554077	-0.0159900624819179	-0.0708150621113545	-0.103457425954009	-0.0946472980862862
0.106501548758295	0.107404276626771	-0.0166825288041815	0.0511627625220475	0.016321605478116	-0.0234470094640343	0.0138726202880051	0.0184920674307455	0.0136892594515781	-0.00356270199295915	-0.0083697227719655	-0.000561477890881651	-0.0135783864535368
0.0642166949345907	0.0668181995684338	-0.00919768130762182	0.0321883005567148	0.0243885938549699	-0.00110140249175636	0.0159533745507491	0.0135896162490578	0.0129030580734391	0.0116435956816068	0.00971341213210963	0.00518789125590291	-0.006444078998861
0.13743955588089	0.115284405356108	-0.0209102589685834	0.0626491890061814	0.0319620482531385	-0.0204899572922104	0.0238461180315655	0.00149377753980942	0.0119075874388498	0.00573604548046405	0.00310004959712648	-0.00502502364748347	-0.0135475108826883
0.148339636011008	0.0707260905196702	-0.0182699398541056	0.0934246677520973	-0.00345314854736556	-0.0253075602576674	-0.00261607724901786	-0.0132046337196373	-0.0109416675286219	-0.0143803544025165	-0.0315361731459309	-0.0435635061153699	-0.0353277065264467
0.573311306976999	0.272096558070328	-0.117634909154824	0.167763298341892	0.00781682034273623	-0.199603246657567	-0.0157446518563943	-0.0555867184944782	-0.0592813836454681	-0.0958932131574155	-0.0534584813832604	-0.105627680236836	-0.0898391276715183
0.188051935099916	0.0454218710532218	-0.0316408621693282	0.0777842138174528	-0.00480469374975659	-0.0220739737176625	0.0162955541816189	0.00577135672357315	0.00141733209789316	-0.0134393337337095	-0.0173167475467251	-0.0151510400832199	-0.0211910052805934
0.166898419357855	0.176736402984978	-0.0267745806398809	0.0791202927733362	0.060614725769373	-0.0190442974136787	0.0359615292005975	0.0316201406809535	0.0260038736034755	0.0207852141778471	-0.000670638246805105	-0.0155923846735097	-0.005396228265483
0.594346584599689	0.351403758241366	-0.121606792475397	0.174132436502431	0.12979808295692	-0.103759976411872	0.0077827177381482	0.00618198973554807	-0.0274695069432332	0.0130190532725241	-0.043944188293	-0.0736958378045289	-0.132817176855271
0.271035571914849	0.0711367733889195	-0.0510271758046292	0.0953093699917072	-0.0043694757602174	-0.0236698306180611	0.00766891838717998	-0.00506090173213491	-0.0109615345063618	-0.0140196531891392	-0.0178871982454694	-0.0173993918555578	-0.0295642586169914
0.383153042896309	0.134830379224316	-0.071577985115811	0.143429705936869	-0.0258031818543255	-0.0419214515127577	0.0104173356102459	-0.00327030261816613	-0.0305299394134375	-0.0338623166835416	-0.0556922844009663	-0.0521057128708899	-0.0640344941396055
0.533558524321817	0.389894990961591	-0.102157999447291	0.186954164616168	-0.00705327188882665	-0.0780684658980079	-0.00667108173866848	-0.0180670657041562	-0.0481441539674214	-0.0425608688934173	-0.0435407579252706	-0.0549081242514772	-0.127853313159165
0.101737438066619	0.055862154961987	-0.0175574933025737	0.0441201682815203	0.00499095056624294	0.0043507445194317	0.0220862829249038	0.0116050624002244	0.0106605248698498	0.00467084754283732	0.000497766994823276	-0.00201110459730507	-0.00770006067991032
0.263378426582301	0.114593013288091	-0.0445771387408131	0.116126371251828	-0.00745406492188827	-0.0184212413362316	0.00180184311231096	0.0017795229275141	-0.0180740292832867	-0.01293765312906	-0.0371717134131589	-0.0330658649846897	-0.0470622636798348
0.128355585365264	0.103084892263486	-0.0220258655745797	0.052114069770867	0.00936547240969771	0.0124676559560271	0.0252124504330379	0.0281639276538176	0.0232636322167556	0.0109165641828624	0.0103086707356318	-0.00706200907336396	-0.00762781927291872
0.345101972023823	0.12733166386176	-0.0650960708280592	0.123320178422871	-0.00684664883992864	-0.0607777988943594	0.0112011413420332	-0.0127164150984252	-0.0392401758433022	-0.033812223867144	-0.0478002067392467	-0.0360515833634834	-0.0527446776470871
0.165584960309159	0.0794975692584753	-0.030213566048952	0.0576903394932961	0.0148983752267559	-0.0157307481333629	0.01223610468147	0.00755272667245835	0.00292900484180147	-0.000416186453303519	-0.00344872625845413	-0.0222307383721083	-0.00579952350734711
0.0489040940631731	0.0242656847476842	-0.00627653061377618	0.0277627712367961	-0.00192610911624052	-0.000504565018194555	0.00655391819011263	0.00677550613422532	0.000632379477640228	-0.00121533706721754	-0.00379306398119329	-0.00911899948055577	-0.00285611648288048
0.217534822559153	0.190640177605054	-0.0268075827280835	0.14604062845936	-0.0124701923866536	-0.0409479025394769	0.0235983332184577	0.00899988695552653	-0.0546538056310416	-0.0267090474630652	-0.0337939005028451	-0.0800595808871244	-0.063060908691484
0.298546413227056	0.18562860748952	-0.0476533163429873	0.148465182713797	-0.0268633100665692	-0.0458947733667071	0.0184830860330124	0.0180705152978324	-0.0358814756017224	-0.0363790417166382	-0.054513476920144	-0.0395097274362647	-0.0464324182952599
0.542718350514944	0.260515731540435	-0.104262953876436	0.187183408189373	-0.0180501408893545	-0.139953519949377	-0.0200711945993314	-0.0527527846807567	-0.0483690137438441	-0.0790018304193658	-0.0795890237563656	-0.0965099044078876	-0.123082194335018
0.147433959157961	0.0408777000103687	-0.0228257021185638	0.0693254983494755	-0.00917193051243534	-0.0216743794546445	-0.00924571353624198	-0.00242456956821982	-0.00352697035644708	-0.0154231549835399	-0.0134081325478858	-0.0242768642870016	-0.0327499498171988
0.12902787938237	0.151565859262802	-0.0210569813730742	0.0601732677344317	0.0294352827292245	-0.0123242703202102	0.0254152915844329	0.000379334658027752	0.0159798018587648	0.00855550620450718	0.00119493529764697	-0.00489779603985252	-0.0169867068833612
0.501810394052503	0.274693504207841	-0.0969318125981378	0.175065101051864	-0.0359700634371251	-0.160070247468884	-0.0101828436129152	-0.050283790641869	-0.0552882376767709	-0.0980201554530046	-0.0917097425668655	-0.116139319436928	-0.0731510470456314
0.676573614462015	0.300405570721768	-0.149147741868023	0.149267349280806	0.0950275803616419	-0.126413067339117	-0.00249514139534213	0.0167569661928805	-0.0139384738904885	-0.0156927434887377	-0.0185364750842453	-0.047166475540961	-0.084084425062701
0.102866639014366	0.0453777380289189	-0.016827706477917	0.0445156403522843	-0.00124184817879008	0.00742872301640168	0.0181717511089475	0.023504020227639	0.0129905075369232	0.0030934374188058	0.00370228370663148	-0.00610989288989337	-0.000348535982501924
0.219960465861149	0.190145315374875	-0.0408598462261792	0.0767977120765911	0.0313903293393366	-0.0236799710093993	0.0208889988556381	0.0305555587020183	0.0144639860531693	0.00385517916496864	0.0107885608905881	-0.00674672493994569	-0.0145045779233981
0.00698263652129635	0.00252814646094181	-0.000284264382951392	0.00580862908427812	-0.000597070005293441	0.000283738943270766	0.000791959226996251	0.00144574592217136	0.000599105654743754	-0.000156665531011338	-0.000522870990378814	-0.00158273842115067	-0.00156826246325647
NA	NA	NA	NA	NA	NA	NA	NA	NA	NA	NA	NA	NA
0.0368558758422724	0.044805994418819	-0.00502003333328046	0.0200590740164803	0.016341192450867	0.00942854615730754	0.0199029614090916	0.0154629260714481	0.0150380805403974	0.0128848693040873	0.011608350746133	0.00783034011551929	0.00737494641515408
0.47779477358854	0.35832588633999	-0.0945155314163503	0.157914870438878	0.102766051542463	-0.0756408701407256	0.057794364887079	0.0317599956739802	0.00407346258894303	0.0135625907008689	-0.0179320535336215	-0.0507060412927894	-0.0196059213455209
0.406512148439498	0.267850579394068	-0.0787801717090844	0.13933321027374	-0.00598090191359618	-0.0848215361657538	0.0142703313888836	0.00919556385524312	-0.0478029935498238	-0.045401219039675	-0.0235132233204102	-0.0502366063851838	-0.115330146961343
0.414248668433478	0.145726256580204	-0.0812134517100989	0.133259350723961	-0.00345005296263384	-0.0372858135303837	-0.009607028628142	0.00406734184554325	-0.0101709023226252	-0.0203679332465088	-0.055117160963559	-0.0743224347713674	-0.07090172743768
0.309733839576389	0.252291314260112	-0.0605125041709206	0.101947742981839	0.0539214960461629	-0.0962413866107012	0.0141818507617458	-0.00323246434455104	-0.0184716926009475	-0.0211599452822692	-0.0080773970854201	-0.0311179265745302	-0.0269817590066706
0.134747657409508	0.0306199049985048	-0.0195845710289451	0.060226652404474	-0.00326319512255455	-0.000296435406985818	0.0158881635367185	0.0091488521178327	0.00746999356626843	-0.00177981526477017	-0.012326668453804	-0.0173482708038229	-0.0117930351476846
0.263194410699902	0.228848553512147	-0.0498367042665152	0.0935449664519489	0.0170640784879065	-0.041278348754178	0.0219972242356888	-0.00340703123932723	8.90784706282233e-05	-0.0121071351331357	-0.0134831679229867	0.00458513709407604	-0.0299960723516596
0.0550532814772394	0.0550667586536073	-0.00789075568665382	0.028146509384827	0.0253329287942604	0.00426650153295961	0.0225240840472567	0.0156781259417709	0.0112477165946647	0.01479971516361	-0.00249459239913737	-0.00152469601117294	0.00530039657083457
0.549494481269163	0.351930503707618	-0.11139178129939	0.168609156346502	0.030697433781195	-0.0579667253160356	0.00954504624459618	-0.0325315112000164	-0.0449104053546434	-0.0136346457674202	-0.0564987949595067	-0.0340234630121112	-0.0319875137930766
0.378078131365827	0.248343150368847	-0.0701809538668923	0.142843121111095	-0.0159755782126554	-0.0523584404784659	0.0594580187339676	0.0208982653544481	0.00802843663547265	-0.0341670093455607	-0.0327618348975643	-0.0177668396289621	-0.0230392034117861
0.0440489837557535	0.0554873486556934	-0.00372812077866103	0.0320021968216249	0.00275706953728623	-0.0107883004087359	0.001021351861038	-8.43475579255168e-05	-0.00458955720073068	-0.00401561543572481	-0.0117450697603703	-0.0089643766196319	-0.0149636126131086
0.0639263090212276	0.0886729110175334	-0.0098994791839059	0.0311410521365658	0.039969917412816	0.0156464583113159	0.0293206142572559	0.0257519438767247	0.0222018436014712	0.0278081878620659	0.0129481175309754	0.019116185710869	0.014131456630236
0.581956557456531	0.319290545583428	-0.121145432580256	0.163623088809233	0.0119280810797588	-0.159325399831458	-0.00896128554003517	-0.0490889441519057	-0.0286365424107468	-0.0736986593758499	-0.0425527060000578	-0.076079788162068	-0.0783277727080517
0.0802570935008674	0.0536111625944143	-0.0116452340786321	0.0421654847874119	-0.00806744632579409	-0.0197035680799394	0.00294384274908137	-0.0078596478410939	-0.00225576890998551	-0.0138855072028668	-0.0103582234591955	-0.0118217073056795	-0.0169929696416672
0.446933495085755	0.237322277211856	-0.0786381209176323	0.188563966334813	0.00256204564318058	-0.0960392500026638	0.00406731959514006	-0.0289229513413871	-0.0599864732507162	-0.0467386021797416	-0.0905883963600248	-0.121153178721285	-0.0813116091549176
0.0478232292940031	0.0564775975708243	-0.00722622724710674	0.0244576623122389	0.0120637000381422	0.00689647570346833	0.0217419771026044	0.0167724934718444	0.01440677399886	0.00948008787080525	0.00843336900953008	0.00749993591838647	-0.00186810869036189
0.0878152536362603	0.0436650227736621	-0.0141840723635031	0.0409801509391285	0.00218936517652835	0.00637032331135876	0.0217130722262666	0.0130411656419363	0.0106930727671045	0.00427984424394355	0.00193754467180281	-0.00305931637228962	-0.00554982716243962
0.123836143060958	0.14597287019232	-0.0199465070699521	0.0586369271441176	0.0282412673579279	-0.019026847137963	0.0254349446854303	0.00552662097763247	0.00610352801151832	0.00460721010998243	0.00838698267662323	0.00777144619575336	0.000200148460326607
0.286193877178688	0.125820736315715	-0.0486616583662531	0.126597831912423	-0.00600288034685637	-0.0384767266225391	-0.00552042615182141	-0.0107398957119882	-0.0489873004479476	-0.0222398034846977	-0.0513127071475636	-0.0479769796814284	-0.0640503400650027
0.0407618041500393	0.0580040838883727	-0.00376063587067575	0.0294874119456524	-0.00328892176532541	-0.0175249947174269	-0.00521161622201581	-0.0144988230487381	-0.00996929454452169	-0.0104069582413761	-0.0136441622406424	-0.0163593977943998	-0.0161277791921658
0.217923795899255	0.100691255617823	-0.0372323614317754	0.0964617422679074	0.0179267309054412	-0.0284852293823533	-0.0046585303172926	-0.00598168134259386	-0.00563027738545496	-0.00527924923845607	-0.0302410862390455	-0.0292940974135784	-0.0285452599040853
0.445627935002239	0.303206026222673	-0.0882739473025646	0.143379359418631	0.0370962303211133	-0.0644423992756255	0.035917802555512	0.0333072704856852	-0.00237320600258945	-0.0136730844772561	-0.0273671953649715	-0.0273675064518139	-0.03175623581487
0.37206040830556	0.169490739159515	-0.0690392146716873	0.140326886933627	-0.00262411228371617	-0.0608208949984279	0.0457219810033578	0.0105321973037558	-0.0223118975020666	-0.031722503641072	-0.0255282292083979	-0.0185605809686645	-0.0531785236855351
0.617264283129841	0.258793697947376	-0.133234294758939	0.153721718137551	0.02654264420108	-0.154523291582934	-0.0472793806679076	-0.0308321878512484	-0.0696747601564401	-0.0639903236909272	-0.0458485995037309	-0.0712180128878381	-0.0976619296441358
0.387270129952089	0.171951374148435	-0.0734039769076305	0.144240079427903	-0.000300866369163655	-0.0630691119356157	-0.0229921736362597	-0.0120765156690874	-0.0483429267120473	-0.0316849891523897	-0.0551955016466456	-0.0570817732633371	-0.0617922980863381
0.400293967593671	0.319206024282509	-0.0745073452743663	0.153216679162469	0.0912337444149792	-0.0633347293936931	0.0438218631095371	0.0593297877149808	0.0186953780284085	0.013949507510643	-0.0422447362228244	-0.0546696019617134	-0.0396873592091397
0.289744202670446	0.284096894394376	-0.0470410693180096	0.141115374690062	-0.033321031144659	-0.0674338563059155	0.0538015601574963	-0.00927422141163886	0.00567436301344021	-0.0503774437252872	-0.0168198668300886	-0.0486070451493643	-0.0341869026896083
0.0982085020144082	0.0965235591569227	-0.0167245714142018	0.0422147799494315	0.0266441500670093	-0.00426368042502689	0.0195520852545339	0.0161397388500509	0.0209320215943721	0.0111902348209912	0.0115751197142646	0.0125581235959332	0.000546640447333976
0.0411489180925066	0.0340205503516502	-0.00560933401224689	0.024361013458782	0.0156223796534392	0.00915057306962112	0.0199070491329391	0.0142546475712452	0.0091191054223947	0.0123864763615302	0.00560023502062086	0.00456902787966598	0.00255652980164355
0.305981405216914	0.123358229372731	-0.0516458474847006	0.139666546119475	-0.0484029168613688	-0.0550252925623266	0.00137491582974036	-1.84087241552056e-05	-0.031763586989606	-0.0517141047118477	-0.0399371052141566	-0.0549878438516417	-0.0675230141957348
0.00978038592815269	0.00809272049930293	-0.000725588005772132	0.00793167961012956	0.00213978884583561	0.00192202788650592	0.00536617241513434	0.00346051598627136	0.00278976940790961	0.00203090836617077	0.000775191813815974	0.000642158007433304	-0.000526359138201715
0.109637216793704	0.0837765941477081	-0.0187411647097137	0.0451676170577114	0.036362081496213	-0.00866402332359129	0.0227325481672023	0.0169639985062212	-0.000198298354541132	0.0138490290863108	-0.00279033354188993	0.0144303287783486	-0.00712205199728989
0.13458080272087	0.0935617654270863	-0.0204729510444854	0.0618506924590499	0.0100868290290131	-0.00657023699957907	0.00468492029122811	0.0101393972201279	0.00876119197854894	0.00175829601471703	-0.00666038208164169	-0.013479122479742	-0.00587721151402879
0.199322238941712	0.101973063075813	-0.0365429044956649	0.0724825815637488	0.00626850551075436	-0.0412608317397687	0.0167986974877591	-0.00592638126475517	-0.00157824348782298	-0.0174961631145072	-0.00931398118116089	-0.0220869887625929	-0.0310918097955376
0.186486271499782	0.0917658839686114	-0.0344774281951253	0.0668236011322505	0.0130303097656508	0.0029141297825824	0.0209859378187181	0.00641586899425375	-0.000700876929165345	0.00797221977411663	0.0035771894932288	-0.0101859500391397	-0.0115890880070786
0.180995626630551	0.0734204971887381	-0.0332781784018637	0.0661090256359272	0.0203777915412306	0.00807457839955916	0.0176392438122685	0.0105292848415429	-0.00999352006858364	0.0142261849703949	0.00117339421383908	-0.0155759125244257	-0.0257968769461412
0.52793396744872	0.340668908449386	-0.107448160294727	0.151993048443151	0.0631029396845779	-0.104758848380741	0.0212483640548133	-0.0578991019061567	-0.0272259302000047	-0.0208279543480813	-0.0276869827579426	-0.0524711152002935	-0.0474999461236594
0.685989328511502	0.292950422769629	-0.15136805447107	0.150428816605783	0.0397043299195906	-0.158749204435023	0.00168099238865882	-0.00908071486755502	-0.0152918779304592	-0.0595224372577162	-0.060445036335249	-0.069220053594351	-0.0957949599679339
0.166444123455545	0.0881642768091496	-0.0306812708418109	0.0656991957328274	0.00800957958571996	-0.0052834247107571	0.0215535733378237	0.019983545179298	0.00213336108880507	0.00136307743748143	-0.00115059673521251	-0.00825374783800123	-0.0134184504929957
0.442538693817247	0.261653647152744	-0.0890440652225033	0.14008951235677	0.0169354360612039	-0.0811136060147924	0.034234772802745	0.0290919446028252	-0.0352232756430761	-0.0320890849767943	-0.0424228948733719	-0.0554060642526435	-0.0232168081183473
0.346417812742511	0.2820974128932	-0.0637993811657029	0.135782512676079	0.0301312575728694	-0.0532834615576332	0.0684608550361708	0.0472814402217486	-0.00786901399971518	-0.0115761019923819	0.00040220441169464	-0.0188618912675039	-0.03073287145965
0.657896428535608	0.320959571256428	-0.141551486948058	0.156523935410966	0.0783626625449252	-0.128204781085075	-0.0154808942704114	-0.0248902023018751	-0.0164930367753454	-0.0249210592700749	-0.00216944102197425	-0.0848323334159243	-0.047134367089197
0.496394792725931	0.379169127394835	-0.0943438449366482	0.185517840524675	-0.0484258516624935	-0.116564140923331	0.0218066626391442	-0.0476481219082407	-0.0460740642050435	-0.0824949962929122	-0.0319345811625946	-0.0425632489725615	-0.137383052568171
0.026004345189703	0.019642988423481	-0.00293383468272104	0.0164834526016793	0.000883566578747625	0.000671803404578425	0.00554292092394299	0.00401528201381477	0.00207068656826553	0.000777684991663027	-0.000526900844714771	-0.00226691826168181	-0.00356557178528872
0.139962700649076	0.125230061524668	-0.02281475232805	0.0646452389408066	0.0218694765975482	-0.0225302581652983	0.0125929539735853	0.013648654828772	-0.00166555459597026	-0.000330390783875006	-0.00784184576466895	-0.0208147597432053	-0.0201593911568501
0.0232622975758566	0.0156802754109737	-0.00165729725377844	0.0169786374890372	-0.00348995364986067	-0.00807381702422913	-0.00258654058165365	-0.00220747008922829	-0.00343882720214444	-0.0057818853370449	-0.00622377211250328	-0.0105424215498447	-0.00983545778019434
0.0942520472986875	0.036768410404662	-0.0139722771512589	0.0436292335375946	-0.00757582065053906	-0.0199737076686476	-0.00785815040636061	-0.00342515972406775	-0.0122113549470831	-0.0137747641595933	-0.0133189586135244	-0.0200654302527219	-0.0205795072991603
0.672677742014449	0.304663021625694	-0.14829757666476	0.151213011639447	0.098984452538177	-0.0790359347612979	0.0528746311363825	0.0103937196199408	0.0080870518231958	0.00997425888843961	-0.0590633596034512	-0.0254157433548968	-0.065628631362121
0.201972932120893	0.300579993116578	-0.0307759059670724	0.102671013662352	0.0386984999659962	-0.0788644879466355	-0.0122327425634893	-0.0116679135365849	-0.012693935418059	-0.0200829939903196	-0.044509185598655	-0.0627035909733591	-0.0572012730643775
0.0380761794226798	0.0255490225024579	-0.00468077563061899	0.0222871936702991	0.00428521347445327	0.0107091143558594	0.0154435392120836	0.0164754216569942	0.0117397193400737	0.00749716391515633	0.00820354246660098	0.00693434204344402	0.00503396495481982
0.0193639024027612	0.00725406589581135	-0.00107502720016399	0.0140783275804596	-0.00483620916387942	-0.00565209615514771	0.000986277558877011	-0.0013296972854641	-0.00131631745736484	-0.00524415265951357	-0.00613440942716727	-0.00516038497790837	-0.00659266811999208
0.685576100768695	0.293190801143352	-0.150680694661588	0.14808772007911	0.075469844824088	-0.183848075756489	-0.00174362192037514	0.00556121731871262	-0.0494108778471247	-0.0541891154662003	-0.036823618145743	-0.0546263438502983	-0.0908893514339087
0.161427110464739	0.108119818962492	-0.0279807439136374	0.0638908246953237	0.0181006379030993	-0.0317414425631098	0.0202148343670389	0.00381705663698684	0.00802201947027339	-0.0068204023300053	-0.00577751884062211	-0.00615216296397658	-0.00822793630184981
0.287080015045969	0.154516141950913	-0.0491754912260529	0.124197771250778	-0.0316773859437748	-0.0690487105944371	-0.0123620368282638	-0.0392338915815076	-0.0246779747099222	-0.0503630482691059	-0.0690046155297754	-0.0743829381197794	-0.0719998280939763
0.122474017847917	0.0984497587544681	-0.0193082838338346	0.0579319335576546	-0.0183846474548863	-0.0159366175608443	0.0104793660303566	0.0038065002495835	0.000747934581454321	-0.0171606325078653	-0.00336195815558167	-0.00979005760046885	-0.013135524183412
0.177960588756261	0.104646604088195	-0.032094005062618	0.0639517418090217	0.0191780741905293	-0.0236724655839516	0.0118265441205633	0.0284629953142329	0.0258329872910042	-0.0022471956967112	-0.0157955123105029	-0.0034298605366927	-0.0101327069790945
0.446496768264517	0.329187235283113	-0.0859521939293688	0.152215303409831	0.0400354679511628	-0.110457733508178	0.0336765805368335	-0.0215154718564908	-0.0154779294220657	-0.0352111327785076	-0.0486786850980348	-0.0666978618669462	-0.0479608977724996
0.340445672243659	0.119218833981516	-0.0658273893890253	0.113975688359916	-0.00581596883691698	-0.0530595456683547	-0.0096028765840373	-0.0187609472289276	-0.0423980161962595	-0.0294377572526359	-0.0276718859009505	-0.0456850388472141	-0.0666981162347328
0.630719751087191	0.33005982156607	-0.135728875604608	0.156793642097141	0.0996967776534829	-0.138534537270007	0.0394324385189219	-0.000368100638186042	-0.0223572640130331	-0.019418879808262	-0.0244765305396085	-0.0568304799980877	-0.0873298853341199
0.260098202040067	0.179237298457119	-0.0478330642075433	0.0937997153435284	0.0458117529811894	-0.0369306180522158	0.0281999287806121	0.00332775594923745	0.0110715605261628	0.00444056746448679	-0.0212635836554404	-0.00420430537548033	-0.0263900170018815
0.23495510564135	0.0792820431142689	-0.0376239170351961	0.119704406581965	0.0112494437941515	-0.0381492107767121	0.0133736580654592	0.00425033450621148	-0.0140935867519869	-0.0134498834912803	-0.0299990762019045	-0.0352384723671429	-0.04535565539263
0.308640864325216	0.253845145806918	-0.0600321368514593	0.102264756995727	0.0338734636141352	-0.0952207275044648	0.034671012821831	-0.0119679266612941	0.0133292344722338	-0.0306736319451648	-0.0201467933532947	-0.017313180054455	-0.0391669634372332
0.0631304741638658	0.0669294444990666	-0.00892306518718466	0.0322425912071936	0.0241203868976302	-0.00162989633787875	0.0177427551347512	0.013823196414147	0.0116462528966858	0.0112452452798757	0.00618358886747455	-0.000684179439863541	0.00407849957572351
0.275046693986588	0.149847313862063	-0.0447719786438398	0.128774198998398	-0.0591214203174161	-0.0336361594292003	0.022838597314412	-0.0467603481399777	-0.0367539146163108	-0.0463787898733082	-0.0457937039637321	-0.0269645884666657	-0.0728129652809986
0.064521566305078	0.0537478968325368	-0.0103030965369004	0.029382750864645	0.0133663557390351	0.00116243809644546	0.0154154752937445	0.0113661944623364	0.00786556115407031	0.00726439691774027	0.00171197788361274	0.00337272749841878	-0.00452056652329351
0.157599618256697	0.108370822375455	-0.0266992943564928	0.0628341746640882	0.0243220178889078	-0.0037996141774973	0.0126349113042156	0.0218411203731448	0.0126070133433756	0.0102612018557053	0.00450918776067921	-0.0118674284226622	-0.0205494221485636
0.0300374130771182	0.0234263349289696	-0.00430402999974802	0.0174374182853995	0.00495509236832078	0.00736309428389335	0.00870351726983423	0.00828325083820016	0.00666172273418089	0.00615909332610707	0.00453704910762211	0.00325757299588927	0.0011554707894075
0.406225474424567	0.122038437308956	-0.0782841517749896	0.137821821800098	-0.01737960264905	-0.057519990743341	0.0088766099339786	0.00175102915251163	0.00852093999311243	-0.0374497966961955	-0.0432788605973095	-0.0361157889096251	-0.0316365330107462
0.0616262959098957	0.0445516224242518	-0.0099364893991935	0.0293092869583297	0.00917518726195862	0.00860444098771487	0.0112629084617932	0.0122907057707654	0.00531661799608473	0.00888981412483674	0.00216492068762216	0.00139756984058361	-0.00292115359573095
0.255572487107923	0.221363252961503	-0.0431435499681777	0.112958106567355	0.0444906926978276	-0.0377248132611068	0.0228632293663447	-0.00026234866826047	0.0066895037063861	0.00338293971836046	-0.0236339708634851	-0.00705804235957835	-0.0209635012641946
0.446096135735037	0.300125273135542	-0.0877614929995127	0.141417963520259	0.0644449559749042	-0.071152879203233	0.0316264607294373	0.00738006215217946	-0.00473191505051468	-0.0033539616141644	-0.0231412827483053	-0.0533266845364366	-0.0301138712838553
0.156100395377068	0.0823293641746333	-0.0286426140228708	0.0565728462464885	-0.00160602564616799	0.00200382918236669	0.0239743559676887	0.00200827436594053	-0.0131108590207792	0.000198901768099335	-0.0114090606257475	-0.019807644729267	-0.0151066048060614
0.0797657833282317	0.0534182553387437	-0.0128545958726426	0.0385206377947859	0.00435200290717649	0.00342813987573701	0.0174048679241962	0.011750282901001	0.00565784124578772	0.00389007139145675	0.00239605846535949	0.000133731407268661	-0.00217386415044031
0.194697069889094	0.126444412041909	-0.0337029411622307	0.0823649595599529	-0.0113648160157519	-0.0405071235405836	0.00285916424045932	0.0134913902251144	-0.00559281843878118	-0.0259359697781678	-0.0254328524662984	-0.0190381410128259	-0.0328507363915185
0.37499512665196	0.128446400147236	-0.0707171828182587	0.135034857415985	-0.0191059238968923	-0.0801627442709546	-0.00356534352825855	-0.0321840783527615	-0.0469221076650833	-0.0496343340839234	-0.0466229339160081	-0.0816555973578975	-0.0796331658889562
0.291302668001155	0.336736448114304	-0.0488938222158265	0.136374575342117	0.0342888019767674	-0.0562679052041278	0.0669117838937351	0.0360788460028387	-0.018915755628919	-0.0109895516136802	-0.0135797046170389	-0.0589701427537418	-0.0197950538511296
0.0375084493304185	0.0259571706073601	-0.00513834482473716	0.0213082798168438	0.0052933847785599	0.00853914278631353	0.0180581151987211	0.015102695617102	0.00851903434849834	0.00691626378243672	0.0101593954119524	0.0038791065414959	0.00370604864802783
0.0582922940607625	0.0393210807433828	-0.0075048117637487	0.0320871682933953	0.00830567162602829	-0.0157766756158204	0.0126973801362096	0.00563464724043611	0.00527296387531803	-0.00373550199489606	-0.00692991559938783	-0.0103966806790071	-0.0104835482509199
0.547871821583942	0.212115027328814	-0.110947424628841	0.170856691985905	0.0306193439156964	-0.092269047517024	-0.00720811622849937	-0.0482177184645619	-0.0236727882426604	-0.0308248518006637	-0.0361972589243933	-0.0711526700227343	-0.0678338514715621
0.580836488993923	0.223282408861944	-0.120487580138366	0.162603344011681	-0.0445967279613243	-0.111969328986563	-0.0356706441949991	-0.0372911330556243	-0.0539582646926827	-0.0782830284739436	-0.11075653020022	-0.114515877845158	-0.11214914369678
0.327565904796697	0.232234015431288	-0.0634728748525419	0.108727871637861	0.0843149783688575	-0.0616564796703547	0.0473966041873929	0.0120286614114687	0.0117559652085281	0.0113292493492514	-0.011515826625962	-0.0220215847061188	-0.0418402137365941
0.416589842483044	0.146651110895678	-0.0818730357570016	0.133261106158671	-0.00146787408725041	-0.0810111563510783	0.000321538310937786	-0.0136497739818366	-0.0186196831727792	-0.0412395152191644	-0.0481676795678832	-0.0529901347398571	-0.0716753950309949
0.0301551625847827	0.0290832583394963	-0.00357472745462155	0.0182788894565707	0.00939449743421381	-0.000633210391041802	0.00760931310962997	0.0128886266998831	0.00801931716465075	0.004380643521586	-0.00125816287551985	2.61940852115637e-05	-0.00123103660394809
0.0973562034155954	0.0312089832960311	-0.0141580495244206	0.0487600909392284	-0.00040712282592964	0.00650686057427276	0.0242474404495594	0.0162497422960008	0.0133674560328072	0.00304986887417157	-0.00659174087639998	0.00224128518505003	-0.00169353368481097
0.406917060929185	0.263814099770204	-0.0779354449823684	0.139372408275329	-0.0416611881743189	-0.0714971716378558	-0.010428223304288	-0.023327310340363	-0.0278606228994343	-0.0565791799060873	-0.0412528757817373	-0.0373511540966144	-0.0741824280737122
0.398185954502972	0.392823411651493	-0.071105701522692	0.162078363764176	0.0737716619059983	-0.117568246424093	0.0417516567902251	-0.0155471679577013	0.0114826397357286	-0.0218982922590472	-0.0422492902347928	-0.0421075088934577	-0.0390305439585024
0.553908402307236	0.24756914640896	-0.112801042188608	0.167191538500768	0.0161566094412477	-0.168591171817399	-0.0152587251988544	-0.0433467071857343	-0.0335591813486186	-0.0762172811880757	-0.079318358534866	-0.0718019329808883	-0.101109084314169
0.170568919460773	0.147058550804018	-0.0190822612017055	0.12443117870697	-0.0408443139829413	-0.0143276292063366	-0.00389498123102863	-0.0172215175778668	-0.024928945843688	-0.0275859715946389	-0.0323559403077062	-0.0502788322703842	-0.0558614018376779
0.463837038285749	0.307271601227887	-0.0809253351053953	0.205902453564548	-0.0451128529579098	-0.145179203467429	-0.0391051961871235	-0.0675918143347156	-0.0650365336341332	-0.0951460282126694	-0.0733268737384369	-0.120867134998456	-0.0721592002624294
0.540091302241721	0.341742628752629	-0.106404992556181	0.175446991899682	0.0549933826370879	-0.101030823624821	0.011017055411785	-0.0241676983788802	0.00975989233568075	-0.0230187204938668	-0.0680668170235884	-0.0676115800033783	-0.086605819414844
0.237253756882471	0.108621959935305	-0.0432793976803962	0.0918884637503439	0.0222171563230498	-0.0233480082625267	0.0235505859769217	0.0185855741082197	0.021248927130727	-0.000565425969738464	-0.00600820728266988	-0.0159193922824191	-0.00848815421656443
0.446622927734849	0.334894640940772	-0.0862777410993628	0.150737836889611	0.0746700253022977	-0.134235128883594	0.0314207381525221	0.00505282122585654	-0.0211255355445362	-0.0297825517906481	-0.0740285881191748	-0.0716280521712382	-0.0675789324934179
0.0584514171907438	0.0335245304475707	-0.00819735354375097	0.0313649468221798	0.00444736625900024	-0.00523218578090751	0.00438269560052493	0.000580283167813507	0.00345595741280975	-0.000392409760953637	-0.00345952553076357	-0.00470805729832743	-0.00901352843667571
0.0315238609249287	0.0211547386196035	-0.00445758948330262	0.0167894180608924	0.00315485062639689	0.00972770923590432	0.0126736328619608	0.00941126046826957	0.00643286339092514	0.0064412799311506	0.00356685006593952	0.00113938368317338	-0.000567356271874715
0.15562796709234	0.113674897156411	-0.0275912082708685	0.0613840171273936	0.0100290873418377	0.00177423968921797	0.023170116234389	0.00562057347324355	0.014669597496147	0.00590166351552787	0.0127145565169739	0.00973192319443783	0.010430350546456
0.563160346075572	0.385211555309532	-0.115679603246972	0.168696617664894	0.106129679203931	-0.127865391508634	0.0279153231350816	0.0285735562723929	-0.0188505671287101	-0.0108678561523511	-0.0541298175553085	-0.0767852418378097	-0.0542436171590251
0.345335981820142	0.125871678842641	-0.0637261589131214	0.131522516042408	-0.0236917943389374	-0.0685009876392524	-0.0136445541116541	-0.0223351087730858	-0.0334944310806645	-0.0460963909890949	-0.0683589410575796	-0.0643638952426853	-0.0802365889662781
0.0481772138199119	0.0356820550093535	-0.00712034794214178	0.0239839109792563	0.00288522152874936	0.000551461351954087	0.00879888173279951	0.00803308666746139	0.00226739436991633	0.00171834144035172	-0.000594215910087105	-0.00469843726475209	-0.00478909971825573
0.201025605960794	0.144186206252389	-0.0276509734461217	0.12245584298964	-0.0262296822533113	-0.0487366837052464	0.0151173114866329	0.00876007923279534	-0.0254747158007127	-0.0374831829792789	-0.0349966355825988	-0.0351257082492397	-0.0420532371705828
0.0945652970481479	0.0418441405865424	-0.0151335932151308	0.0409437849985738	0.00536967535116112	-0.0202514980746324	0.00592590390417393	-0.0015011672047328	-0.00662755496088795	-0.00744091136173564	-0.0145196516918152	-0.0171001829308831	-0.0207725499375319
0.157066091421725	0.114779582444409	-0.0279306915634	0.0605383017550346	0.033267921992636	-0.0096471708494503	0.0456446066537919	0.0314465417061836	0.0242294046342824	0.0118103755715928	0.0132849765001648	0.00189924939113237	-0.0132553865893223
0.512827835966175	0.31477214899098	-0.0988301682157713	0.184027369224999	0.0312866999001392	-0.108230368724647	-0.0291285514025867	-0.0293438484359548	-0.0577983382726903	-0.0384718344122541	-0.0675502442003678	-0.0751400230045007	-0.0961241599759065
0.598168184439999	0.229748903378503	-0.125348609176479	0.166082767476904	0.0503104152402092	-0.158309588758246	-0.0587793991775509	-0.01095190403694	-0.076054930328196	-0.0539995867590183	-0.0725382670971277	-0.0945561268316131	-0.0974704558997112
0.244880902800449	0.0630357037806508	-0.0444180310160411	0.0851441557944374	-0.00460231710427003	0.00159943989650108	0.0184680669409427	0.00871420193227398	-0.0105397987933256	-0.00150143860388449	-0.0227419046778635	-0.0192410197248094	-0.0421803574902813
0.527249530631943	0.204610475020215	-0.105079426244931	0.170429548811312	-0.040591520633954	-0.137677014252701	-0.0249545068616865	0.0006503538847068	-0.0479376627254334	-0.0891342674433274	-0.0714761799943535	-0.0963232932098711	-0.101522409560856
0.190443254661382	0.136096746676597	-0.0316722535079783	0.085731273073106	0.0094319001818009	-0.0289736708125313	0.0169236458119063	0.00600178767326709	-0.00518010567594701	-0.00977088531536519	-0.00801669614774292	-0.0258488739907332	-0.0344262379186186
0.474728541409534	0.360085108797137	-0.0930394428767181	0.159556167268045	0.10599694145515	-0.109072521965515	0.0352465400711645	0.0237791152373441	-0.019051524080826	-0.00153779025518264	-0.00547982421278548	-0.00890911171093695	-0.0438545648048159
0.0547797204625298	0.0120916871163072	-0.00162237063887132	0.045619387172073	0.000169489151804501	-0.0025918615366331	0.0164028893288497	0.00881656964178704	0.00861028257295893	-0.0012111861924143	-0.00734337240985835	-0.0104061000375964	-0.00991796319244394
0.19224493228437	0.182722595703154	-0.0332349055186953	0.0793356111005424	0.0514717486172261	-0.0584070160818861	0.0121452464788921	0.00113452745669107	-0.0337336493413078	-0.00346763373233	-0.0385798708676109	-0.0400509286213724	-0.044962400393522
0.191420760389642	0.177154328384574	-0.0323539493938358	0.0822625685755274	-0.00344817972096467	-0.046204925952039	0.0138372921983909	-0.0084582985724149	-0.028480519558663	-0.0248265528365018	-0.026041761090186	-0.0265798244850124	-0.030503948008724
0.440713164579468	0.299948932307196	-0.0851976457398114	0.15150930919102	0.00189721694070372	-0.0951340425363843	-0.00248242889914291	4.8501962812697e-05	0.000719251950545285	-0.0466184127978403	-0.067414029242487	-0.0467955747342579	-0.0631250159690386
0.471445629722393	0.178533626978529	-0.0963488822948937	0.138079846853739	-0.00111610844167143	-0.0676758763962762	-0.0085128374773234	-0.014423562472737	-0.00514742252847172	-0.0343959924189738	-0.0558057981880085	-0.0483327839279074	-0.057925076288322
0.0363165524749849	0.0447965258341208	-0.00482862038961622	0.0204128514572891	0.00247816038777202	0.0117647724329552	0.0161217136752432	0.0207716099005317	0.0129825404848355	0.00712146641036363	0.0126999091078436	0.00867446046885004	0.00436437441461515
0.437480886175665	0.233144558023527	-0.0887541992425317	0.135735930624864	0.0570287564856743	-0.0320764810412443	-0.000761719836815611	-0.00511897141421935	-0.00215299153736448	0.012476137722215	-0.0254856333596417	-0.0218100737195889	-0.0271483729586919
0.0978380291267471	0.0645016024123957	-0.0152011272784815	0.0475552682782895	0.0114729561183597	0.00194002488255753	0.0130075265604568	0.027285857979551	0.0101547258541116	0.00670649050045863	-0.00225179793258477	0.00371993451803973	-0.00146271846792345
0.507335964393176	0.245098332555977	-0.0976792815840056	0.179379891693652	0.0135944475370745	-0.0964939992909984	0.00121253696498913	-0.0177806358671247	-0.0265049449466679	-0.041449775876962	-0.0598074806828347	-0.0863881327573445	-0.0756841817042014
0.652285814664515	0.29872327239595	-0.141364828232167	0.153475635008155	0.0378684730175347	-0.165059857975307	0.0229996117745485	0.0262355099453315	-0.0121874206865805	-0.0635956924788861	-0.00475774947023078	-0.0492103325134753	-0.0654765622921165
0.0798442296088642	0.0598814296335742	-0.0109592063721237	0.0420511617978999	0.0129650925455974	-0.011750554277324	0.0099269166072869	0.0111794397400209	0.00846472085225128	0.000607269134136723	0.000369561623409329	-0.00014121530668762	-0.0104239799172579
0.154169708935453	0.145222950922679	-0.024578648908622	0.0713211213519218	0.0219388381245674	-0.0228297601452173	0.0368246497451426	0.00862161377252083	0.013304717605923	-0.000445461010324971	0.0146095069498261	-0.0118302961669014	0.00585824848133346
0.162291523599797	0.156309308886332	-0.0260414123196127	0.076321111826709	0.0300467564144899	-0.0354150838953042	0.0214585260230028	-0.00627372716890184	-0.00325085344978665	-0.00268416374040717	-0.0216756597317529	-0.0220040320450665	-0.032541566455881
0.508205722158643	0.310954683005711	-0.100984954669475	0.160304111695922	0.0429602387018373	-0.0911049960288869	0.0260721132254733	0.0298084707862899	0.00757215747548556	-0.0240723786635248	-0.0655857124311732	-0.0526882826726076	-0.0698688191303706
0.533385782658784	0.293588171071238	-0.104400461579129	0.182009310731952	0.024970152788133	-0.0583928984127686	0.0404736444701149	0.037404308256659	-0.012702600789164	-0.0167113728123178	-0.0671536383073154	-0.0332627237484863	-0.0454878508682117
0.205499644564547	0.135044082307405	-0.0378849907439477	0.0753307265206748	0.00551040543018297	-0.015850229283509	0.0387256645457435	0.0272103932580872	0.0155233743195715	-0.005169911926663	0.0122424927291566	-0.00938187656760475	-0.00827225091671932
0.0239690175053314	0.0329487738411567	-0.00187279521615414	0.0171244628656692	-0.00116785981757322	-0.00926205572140667	0.000913926345823941	0.0014349543785981	-0.00299898036175848	-0.00521495776948994	-0.00921570823095721	-0.00943065458134547	-0.00668848378232097
0.599277436839268	0.332856337824036	-0.124678829916548	0.167952958751082	0.0847727488256079	-0.144355814005598	0.0651438556899609	0.020207523942546	-0.0295259797273865	-0.0297915325899949	-0.060942059263305	-0.0409296211599929	-0.0913363899161064
0.0349918518424593	0.0251022568813999	-0.00516938553408929	0.0184106454896774	0.00257700879506445	0.00075818562442044	0.00714624431006797	0.00507149062372635	0.00243724358795481	0.00166759720974245	-0.00194351502993438	-0.00304007347373716	-0.00242744960088011
0.639374732089506	0.237921177183873	-0.137829916225637	0.156130029952714	0.0542897375955992	-0.168124114860179	-0.063136040799465	-0.0440466954487448	-0.0423529992464176	-0.0569171886322897	-0.0588210047450058	-0.0988635952827343	-0.0987530486042845
0.581651455307452	0.351115696900103	-0.117750600816699	0.173742563770778	-0.0443625200866578	-0.132773443527052	-0.00627913597836938	0.024690520418282	0.0165452580715875	-0.0885679818068547	-0.0392720755219953	-0.0544828151862232	-0.0785207371198229
0.247447015202608	0.0743727966808913	-0.0393584924777031	0.115562000270255	-0.010819837183502	-0.0292037352626026	-0.0148885123964908	0.00366541266329276	-0.0128301881696013	-0.0200117862230523	-0.0253071212763094	-0.0310597136741589	-0.0373373911819962
0.408915370238761	0.16070197952905	-0.0801654082278121	0.137231536905454	-0.0350812166006567	-0.05004316791153	-0.0133014532267691	-0.0263808650511096	-0.0308911250440655	-0.0425621922560933	-0.0665548807585927	-0.0761342549838974	-0.0535234185639977
0.262065194239937	0.159798848486229	-0.0500309318180855	0.0915151184529643	0.00252235013355284	-0.0388986765553191	0.00715363180850065	0.00129971353987973	0.00121904282207341	-0.0181881632108831	-0.0216891751941627	-0.0290828807869935	-0.0273535428763694
0.279603772662918	0.272736874130971	-0.0469465806417104	0.123848631477445	0.0559260846575518	-0.0485370079625875	0.0314877244121213	-0.00592405644034638	0.0304964314806561	0.00369453834748218	-0.0198724222023654	0.0104846969278256	-0.0262117851398839
0.143728684119141	0.0830403791728464	-0.0143685292081132	0.108235308823407	-0.0346627602411067	-0.0354463733145508	0.00835412174180231	-0.0186043545910528	-0.0205213272660332	-0.0350545667778288	-0.032769392266088	-0.0455060776868202	-0.0491756492309028
0.231707444121936	0.233513008514757	-0.0406588144688412	0.095101724417638	0.0227757294739512	-0.0716714017764348	0.0270468240677977	-0.00873565281557534	-0.0247593895501989	-0.0244478361512418	-0.0315039889654272	-0.0324736901258925	-0.0459831208624823
0.573516734596358	0.250719053432714	-0.118415785439295	0.164656819595109	0.0128779267175628	-0.178166412103704	-0.0345880147482133	-0.0475796026877748	-0.0427743397712915	-0.0826442426930704	-0.0997624725403723	-0.112506701402273	-0.118219154607325
0.380892277229963	0.126052192087524	-0.0724407699232232	0.13682616522194	0.00243178707195368	-0.0913942189648553	-0.0056754542798102	-0.0295173047437879	-0.0413698334632369	-0.0444812159464508	-0.063277405103721	-0.0678456199445658	-0.0728964837542452
0.134395965709856	0.104807572340694	-0.0231955038167513	0.0527615916849558	0.0153431315540848	-0.00242751459282725	0.03090046308508	0.0208933487406656	0.00228374563411729	0.00645780848062874	-0.00820598609856105	-0.00871727527338453	-0.01330324633236
0.577717627095935	0.320994096618379	-0.12049746814969	0.163636236528839	0.0723332639615221	-0.0997932700996492	-0.0203626355067417	-0.0285827768982136	-0.0368573493317866	-0.0137300030690636	-0.0342811781684698	-0.103880366739976	-0.105418824432801
0.53556446931521	0.34226641304322	-0.107380397091017	0.17174342181467	0.0279295553733535	-0.0935631605620222	0.0161245784972079	0.00849739399615412	0.0224359962147445	-0.0328168025943344	-0.0562029931040662	-0.0656761830901262	-0.0656561895283897
0.2481116509547	0.203809229284998	-0.0417754859836764	0.115891719779965	0.00955109953152233	0.00156856715674331	0.0390601893612076	0.0156498923207301	0.0469595147959473	0.00555983334413279	-0.0136689690266922	-0.0269021343666243	-0.025923201284411
0.174733770860697	0.233369821678243	-0.0258670585711854	0.0947289247057029	0.0193944581200987	-0.0713411140513671	0.00784890140642397	-0.0225251125643161	-0.0215147036318501	-0.0259733279656342	-0.0345071277757373	-0.0633450961447258	-0.0491420022903474
0.342398213451901	0.198722052205638	-0.0593794950277109	0.156584073038741	-0.0470548466227009	-0.0916005484490774	-0.0363697101703733	-0.00851061675530146	-0.00988185331382202	-0.0693276975358892	-0.0571247470374894	-0.0742180647193418	-0.0736181320655079
0.624137838899593	0.348439204665241	-0.130878730613829	0.169337900862446	0.121006261809784	-0.205681553985939	0.0492304904070607	0.0347854098543755	-0.0140241676209703	-0.0423376460880774	-0.0279054918015297	-0.0483764585038509	-0.0644202828708939
0.0177816268917154	0.00657558175911627	-1.31925383791524e-05	0.0134859368736961	-0.00159942341429814	-0.000802005906406032	0.00406588658762551	0.00192886689603957	-0.000156323872951412	-0.00120071466035208	-0.00188526062111827	-0.00377112290945806	-0.00506417144866522
0.153557467563568	0.0644086681863302	-0.0268724861640731	0.0605686913580446	-0.00588974126649949	-0.0104697174243275	0.0210211771315677	0.0116597254914832	0.00337132166969761	-0.0081797293454135	-0.00159583560330412	-0.00645786979574947	-0.0188621177459647
0.681142446820967	0.280131598984716	-0.151705031132923	0.141740805680059	0.0973809034017606	-0.163923569743003	-0.011332519779737	0.0223556389209454	-0.00463352339832879	-0.033271333170621	-0.0424974825212439	-0.0759362308317937	-0.0580903053072388
0.0794433903770882	0.0540623489642612	-0.0113563471358576	0.0410855677093828	0.00319770095387453	-0.0115837409631956	0.00621675430222182	-0.000195503714868067	0.00341713538869884	-0.00419302000466054	-0.00841489175872405	-0.0118596688265564	-0.0182410418513286
0.0820379945745705	0.0717334860277398	-0.0135528248318785	0.036342417452089	0.0273412073433748	0.0116493090676022	0.0299761786839119	0.0267082375085949	0.0159744201240123	0.0194952582054885	0.0121609807827728	0.00173797408531343	0.00909483489014128
0.549327858441202	0.24614544216275	-0.108887017448154	0.181285946969693	0.0148140072749781	-0.146540486832022	-0.0224701735207854	-0.0151526504633422	-0.055545389481608	-0.065863239778522	-0.0811618080997925	-0.097272380297397	-0.110909350553533
0.521389330442738	0.247938278861907	-0.103994272425897	0.169870366257233	0.011921430516619	-0.150057231405459	0.000416605157333771	-0.013011787858059	-0.0363457264533897	-0.0690679004444201	-0.0899791917336609	-0.0492992109902921	-0.0978027266722267
0.278589415039248	0.0673765369229785	-0.0523241964522042	0.102046205293386	-0.00185775132872928	-0.0129007899165606	0.0153064859429702	0.0117341816863294	-0.0135594409203235	-0.00737927062264493	-0.0177276381653761	-0.0186391384820395	-0.0344152338800852
0.156143193063957	0.110382963814371	-0.0263494850785705	0.0660552368633456	0.00635608982101221	-0.0180087309198944	0.00484508840233736	0.0102240187729719	-0.00697830902878524	-0.00582632054944107	-0.0124729309060176	-0.0173444524667773	-0.00759862767591674
0.0859363589572332	0.112629608945414	-0.0105754696649168	0.0539320767118661	0.00702644270835544	-0.0337614246037795	0.00759309644926925	-0.0148981007369522	-0.00617382634707622	-0.013367490947712	-0.0125238248301453	-0.0081972551347414	-0.0274807349376458
0.171432644346844	0.116160482867585	-0.0306628745098433	0.0639883661115478	0.0103290127250013	-0.0463419263119372	0.0255533771691799	0.0241456447747778	0.0152446857861222	-0.018006456793468	-0.01584841606346	0.00347433425438251	-0.00258114559750169
0.631349278705022	0.2569270269881	-0.136156199718429	0.158369836977391	0.0342683936128971	-0.141956237116051	-0.0343901457633714	-0.0434942099586887	-0.0392327945305603	-0.0538439217515772	-0.108406900530323	-0.0879143901433712	-0.111643007020361
0.177896499943004	0.131246636076461	-0.0322511412145564	0.0700933562798226	0.011510266497544	-0.00135025486170468	0.0332984283634531	0.0399437511296379	0.00366024554874689	0.00508000581791967	0.000961852560709908	0.00969952435836519	4.32233937642801e-05
0.660516088954062	0.246923816220174	-0.145304763062434	0.146630308011427	-0.00332341471559672	-0.137099107085619	-0.0119628564898857	-0.0662296335737114	-0.0374408102461564	-0.0702112609006078	-0.095445167237161	-0.0908050637756559	-0.0788074273990778
0.361754947313803	0.215283986325961	-0.0703407314197014	0.117633812496034	0.0560693706734017	-0.0630384966625698	0.0266583169160133	0.00281410102427621	0.0100674984386738	-0.00348456299458405	-0.0120655401054586	-0.0107433801043034	-0.0316966979535098
0.477202352602436	0.289491157387195	-0.0950201837790188	0.147078318781965	0.033432699026506	-0.0824094598411499	0.0512849842998833	0.0165165139020864	0.00801683847277379	-0.0244883804073219	-0.0265441853322004	-0.0214196186222663	-0.0553422613585373
0.163928837154935	0.0999778209344849	-0.0291914522636622	0.0653426708324767	0.0252097659901327	-0.0126455618984292	0.0168696412345606	0.00914457474117025	0.00718624669071877	0.00628210204585172	0.00308005281413712	-0.00161512083128584	-0.00154407729809736
0.575389202527022	0.271866631591676	-0.117205101171474	0.169238419580793	9.24330611596913e-05	-0.148500444814478	-0.0227231491407913	-0.0644745021998357	-0.0646231095694271	-0.0742040058766592	-0.0806210687454231	-0.0883258016131068	-0.0668669414591423
0.460874819723445	0.207084515952877	-0.0852681061255703	0.171276759566026	0.00671523182410522	-0.0823030016378547	0.0326281183496424	-0.0217263595172503	-0.0254890910622127	-0.0377938849068747	-0.0754235137277848	-0.0908702695060034	-0.0814684344430575
0.263506283712573	0.213201342999844	-0.0498530134707083	0.0868086737690143	0.060582857973935	-0.0591332314233914	0.0156376047692407	0.00357484658911839	-0.00705954038658607	0.000724813275271796	-0.00519972043528499	0.000380151936154982	-0.00591315098678874
0.019260607860601	0.0316226693469805	-0.00173284992460193	0.0133084535873963	0.00408097246193796	-0.00200212119546609	0.00925799999083448	0.00556262395360574	0.00502413303184144	0.00103942563323594	0.00175449906252494	-0.000844816930870396	-0.00174324693372726
0.065535792180946	0.0618885181954197	-0.00971271205177458	0.0325107773566543	0.0193328313610858	-0.00346870306531229	0.01332905972242	0.0126290189678599	0.00560257258625145	0.00793206414788676	0.00165910413350578	0.00916968183698946	0.00274305976154549
0.39296566571036	0.250980106975377	-0.0703750860274729	0.160605647670192	0.0125665603051179	-0.0988409476606754	0.0166190552222776	-0.00525052255233482	-0.0401862630164199	-0.0431371936777788	-0.0473849268258058	-0.0734778213182047	-0.0742273108811921
0.424653334763945	0.184059328464587	-0.0811254132247936	0.148849511570533	0.0146633582911616	-0.0924285015730642	0.0209932827536414	0.00576934611497926	-0.0156400208166779	-0.0388825716409513	-0.0487749247938225	-0.0732455249097184	-0.0726281759510999
0.212355707590383	0.0657589169504121	-0.0391454444738194	0.0784382807170815	0.0127548196549271	-0.00160608892226904	0.0306961952289709	0.0248384015876821	0.00566732618755403	0.00557436536632905	-0.00897918401043066	6.63884571565077e-05	-0.0096435570288973
0.0761745698775949	0.0454223855150894	-0.0109167043797612	0.0393511333525931	0.00220626748711351	-0.0229978573057079	0.00918790041200435	0.00655410203428744	0.00659729148515315	-0.0103957949092972	-0.00901550328135825	-0.0203719926866092	-0.00303752546698074
0.108561347212621	0.0462614433731399	-0.0131130575001451	0.0712872975460627	-0.029608044328395	-0.032313205868119	-0.0188077991814473	-0.0130778489236483	-0.0268800435514372	-0.030960625098257	-0.0321655043080433	-0.040489363901303	-0.0434602269848461
0.624575933008444	0.346985687369366	-0.129530400190203	0.169782405482793	0.0510764419802794	-0.145939432111833	0.0505208838969279	-0.0248742831373421	0.0103547735658793	-0.047431495065777	-0.0457898691087267	-0.0515516441138856	-0.0509944158825888
0.0936482689128076	0.0416819278625399	-0.0151833906252143	0.0407990710794816	-0.0134587760204096	-0.026538533293699	-0.00479082555143345	-0.0111445698525897	-0.00270527556170112	-0.0199986546570543	-0.0214099902360688	-0.0178915708278198	-0.0168836634255824
0.142319710298615	0.147819392622214	-0.0230345819978008	0.0661824463492584	0.00432959625998583	-0.0168296003945227	0.0108688292054153	0.00916889343362984	0.00209805216793463	-0.00625000206726845	-0.00897875536495629	-0.0119138724077531	-0.0131222881933462
0.533278860407237	0.257146110924672	-0.104698047178521	0.177575753438282	-0.00514717258254938	-0.157358855547981	-0.00516656756780631	-0.0225037223366003	-0.0568838305345515	-0.0812530140652654	-0.0824944728866252	-0.134595055164605	-0.117449930944118
0.0844879824743995	0.0225789026711004	-0.00660765960184206	0.063497483938404	-0.00767266748140183	-0.00971132316667714	0.0135108208555614	0.00713401435934199	-0.00027992326027379	-0.00869199532403948	-0.0130797256993458	-0.0151253134142753	-0.018695772655583
0.0443632583566772	0.102971033588872	-0.00384503332632759	0.0313727165414744	-0.0126911835997057	-0.0164943466393538	0.00823912557817479	-0.00989754411885241	-0.00417633428137373	-0.0145927651195298	-0.0111923999176237	-0.0107594605019171	-0.0124238958330623
0.404601973843101	0.217629336866752	-0.0704002651908362	0.178119471883788	0.0137439857027689	-0.121751920782235	-0.075266145108058	-0.0555141202798835	-0.0505343690388441	-0.054003967539733	-0.104175765216811	-0.129901738030859	-0.104494471224165
0.378524763206283	0.190404453637027	-0.0697713234236083	0.146441699895077	-0.00656738960193887	-0.0947075463481011	-0.0291256120581079	-0.03932959269079	-0.0549108570499116	-0.05063746797502	-0.0701211441652719	-0.073117008913984	-0.0691775548315205
0.331055612333333	0.14739028614595	-0.0617247751403315	0.121207078701854	-0.0194697004287866	-0.0462743999489834	-0.0290501869674564	-0.0190407824700956	-0.0425584484514177	-0.032872050188885	-0.0542818157921491	-0.0593776062254706	-0.0783506639678181
0.41714752961276	0.17700971655826	-0.0803635254277934	0.140682729810016	-0.0112637520167631	-0.0600423664315045	0.00782475084782724	-0.0315999632191196	-0.0302001682416476	-0.0356530592241338	-0.059012949668397	-0.0503258255388646	-0.0822055232152183
0.618799278238238	0.25536524756936	-0.133003105773085	0.154717371274339	0.0391031628448147	-0.152137417961251	0.000285087064753942	-0.0307506024299637	-0.0553786249987422	-0.056517127558218	-0.0564734141578997	-0.0527763758083626	-0.0754651701453439
0.0467507517261147	0.0540763198391581	-0.00576954711572905	0.0266194636378596	0.0103621076992892	0.00270427118552087	0.0153962156208116	0.0105621530712906	0.0068628660851179	0.00653318944240505	0.0069800485835191	0.00507259596865481	-0.000562892021538912
0.111565465672595	0.131157448136192	-0.016113479365706	0.0551224107462443	0.0301974316640373	-0.0109332404595341	0.0373692270211339	0.0224794803300203	0.022527772909045	0.00963209560225162	0.0165120435705666	0.00616017120179425	0.00750867193297121
0.395505133527986	0.33425753602543	-0.0628850845465646	0.209821591530064	0.025372936133232	-0.0961049001590226	0.0139174675104932	-0.00101772964251712	-0.0503279036878309	-0.0353659820128953	-0.0505886982089359	-0.0700286433761977	-0.061065772046777
0.61716913804422	0.295709299738369	-0.127982993581668	0.174479408495482	-0.00247325058844627	-0.17865254144855	-0.00155331944773274	-0.0667817350827838	-0.068732543006275	-0.090562896018498	-0.0823399431844352	-0.0845806637496792	-0.137714654651455
0.195189940514024	0.200907581482132	-0.0359106538318172	0.0753952052217692	0.0142930894695704	-0.0349644218837803	0.0468893950876891	0.021948487468795	0.0251222798350827	-0.0103356662071049	0.0130217511446021	0.00112107844223042	-0.0134292276981176
0.128678979503899	0.0577607764330907	-0.0186460864756329	0.0658653593468003	-0.00318697692124581	-0.0130688924625227	0.011873999974747	0.00376886724509298	-0.00346598966580153	-0.00812793469188425	-0.0149449318658307	-0.0192872835969981	-0.0226282808845419
0.328951967874758	0.228867494648888	-0.0525687974210212	0.162916144989435	0.0308771009016136	-0.132173042715031	-0.0146131155579479	-0.02675672824854	-0.0565271401307393	-0.0506479709067087	-0.0791002106099836	-0.0775566381959096	-0.121617311439897
0.582681195076339	0.222398705571951	-0.121555309986315	0.156082950556318	0.0130656512770203	-0.155881081170186	-0.0137926454472569	-0.0520323568115362	-0.0556647314673697	-0.0714077149465827	-0.0489371026075616	-0.111212115862257	-0.105255449085819
0.0735746452920036	0.0363268697729847	-0.0107933698663598	0.0372306809410951	-0.0135495639161786	-0.012744881503948	0.00550065240070086	0.005285366632377	0.00383660548058454	-0.0131472227100633	-0.0133015472638755	-0.0134637746688907	-0.0161509527119464
0.157127886888307	0.194727543819553	-0.0193801388538589	0.102051167785496	-0.0330604995707375	-0.0174937137636059	0.0379739376317249	-0.0132522342400901	-0.0325752978011114	-0.0252771066671717	-0.032760131787263	-0.0575993549031775	-0.0505698801907745
0.482856568225358	0.360096694652556	-0.094568006797273	0.162597386347265	0.0808724293123094	-0.104158125764754	0.0145032220608308	0.0185318971231463	-0.00931498272493358	-0.0116428482262222	-0.0428206571921043	-0.0481572737605641	-0.0573254839162824
0.580631074347165	0.22531605747631	-0.120529307048851	0.162663747239427	-0.0373571358977781	-0.105807776845454	-0.0346212519685281	-0.020484326071205	-0.0507692901405653	-0.0715824563716162	-0.0666009241813788	-0.0790740756180145	-0.095581851916282
0.713038681665668	0.27180003934144	-0.160642279377784	0.139591338307163	0.0822299685088932	-0.177412598652391	0.0226734924616478	-0.00931355707534687	-0.0174282982527059	-0.0475913150717489	-0.0565173606368536	-0.0686027047257446	-0.0660758675154529
0.240770649095152	0.181110671125028	-0.0408676972282257	0.103717069633757	0.0250699492658527	-0.0134512471849168	0.0424052455169905	0.011285796008926	0.0186485413536549	0.00580935104046798	-0.00773947759460625	-0.0234173653729846	-0.0229600679784762
0.238700480874391	0.0534810533100043	-0.0454809669198874	0.075662709682338	-0.00124388817707297	0.00158228966801488	0.0286511415759087	0.0137384805663202	0.0138303767284837	0.000169200745470971	-0.000843172018742677	-0.0142295569587521	-0.00524533228703764
0.0581540553291867	0.0513357569058775	-0.00938700856487557	0.0294436197241976	0.0166893775862725	0.0121924489082535	0.0226120263223129	0.0184612119076269	0.0159909319960014	0.014440913247263	0.013401946203562	0.00996712356858494	-0.000371839184600126
0.166017793952508	0.102686691397245	-0.0298389444374093	0.0634377998621447	0.0353178082144306	-0.00567379254942785	0.0174862840792632	0.0190132476521135	0.00986508270112971	0.0148220078325014	0.000429995925141785	0.00189517321956764	-0.00883990962630879
0.181140015442084	0.12351880828094	-0.0289401090982103	0.0802937572201551	-0.00293854862831391	-0.0499650213586751	0.00603048560497513	-0.00532824092967385	-0.030830376598118	-0.0264517849934945	-0.0426782264952927	-0.0328351133760738	-0.0438244998045006
0.115060419461994	0.0739671517701079	-0.0201951410457275	0.0473451136932751	0.00970085011917622	0.00369111968860361	0.00770485776282948	0.0155359489953449	0.00603829866620097	0.00669598490388991	-0.00642593851600699	-0.00925082695573572	-0.0049905843813924
0.49392513262345	0.314130522971169	-0.100973435092306	0.143049428828141	0.0497671943120828	-0.10997067032692	0.0102095530141134	-0.00609187687234647	-0.0169315584728446	-0.0301017380074186	-0.0428471441033553	-0.0764482093532552	-0.0720499574024842
0.20790785238786	0.0454588934751058	-0.0408343047914805	0.0583765311970544	0.00185213960982566	0.00513478847284027	0.0148208195385165	0.0104493171835802	0.0123935750157246	0.00349346404133297	9.03488555447918e-05	-0.00616024498979736	-0.00886916982950728
0.47890101440004	0.201809205105336	-0.0912352669348669	0.171472268578172	-0.0776290043820289	-0.111936887039982	-0.031455803694535	-0.0393731008777408	-0.0673193412097155	-0.0947829457110054	-0.0716164587793936	-0.12786442128363	-0.109003204303111
0.208716213627872	0.0870018833924979	-0.0339737609330561	0.0949218137466759	-0.0256501662717279	-0.0418207218953824	0.00979351076847257	-0.00381971469912903	-0.00837863168711503	-0.0337354440835551	-0.0276563377313914	-0.0337551011916934	-0.0328237293380261
0.343484782840906	0.127886738721187	-0.0633089450931744	0.12414281936863	0.00832890464001929	-0.0485856792907769	-0.0148989029788487	-0.0260663115685891	-0.0161804096683636	-0.0201283873253788	-0.0446205353204614	-0.0455031672305194	-0.0454218433894826
0.149497119025864	0.0506306792390096	-0.0162359226106873	0.103169542485901	-0.0605802447704478	-0.0237414619897977	-0.00370958025687407	-0.00231542852351208	-0.00284735263806671	-0.0421608533801227	-0.0262917852553635	-0.0527720194425359	-0.0611145204592178
0.00783720092997107	0.0018471054164787	-0.000152022527756638	0.00497481838915847	0.000409559123813477	-0.000751535677798075	0.00255979814616279	0.00177738513116302	0.000616853964343503	-0.000170988276992299	-0.000664669653112679	-0.00135915012049922	-0.00170322962795673
0.155328827753842	0.119908547158885	-0.0244331631109626	0.0750344892921648	0.0339954993475471	-0.0191043800590602	0.0274943885950412	0.00849149979612238	0.00669198451580336	0.00744555964424343	-0.00426299310864803	-0.00518811351255513	-0.0214551033089636
0.205766523473784	0.126996319442152	-0.0378483454388225	0.0771511921693342	0.00629456186395821	-0.0222313319215994	0.0119427194427313	0.0113353075731158	0.001116146425787	-0.00796838502882058	-0.00605651845783078	-0.0138130846236155	-0.0113676569960856
0.191654796570207	0.0911079082788773	-0.034588173838444	0.0673560528247753	0.0224612656928814	0.00893004874085918	0.0405816093697135	0.0276650764604207	0.0234426853491752	0.0156956572168703	0.00398209754445428	0.00196148281158359	0.0062973182355916
0.352965198076503	0.354730592811847	-0.0618045708417155	0.147626962152644	0.0871960721825112	-0.0652890542044909	0.0393703480912467	-0.00564515877685318	0.0167780921341587	0.0109535089890101	-0.0100782205199597	-0.0370934637748894	-0.0533722076006097
0.391094465816282	0.201011916134222	-0.0693410796359901	0.168528289389787	0.00360581116485242	-0.0914067286352432	-0.0337931541660779	-0.0611253435067023	-0.0511644315105997	-0.0439004587351954	-0.0661574970855831	-0.0709348146164391	-0.107380476164732
0.17459804977856	0.147512329045257	-0.0286409291019692	0.0796361139555671	-0.0148807612763976	-0.0311750647739309	0.00875009199501389	-0.00426828172866625	-0.000184287525623272	-0.0230279130251643	-0.0195850504809728	-0.016832239666276	-0.0227620683220886
0.520493536759453	0.179699526582094	-0.106574492173453	0.155882345575209	-0.00383047749845822	-0.0875504287033628	-0.0381869569384984	-0.0426132954844232	-0.0295958995567061	-0.0456904531009105	-0.0426775197371679	-0.0842411583301065	-0.0978066938648902
0.299344184065519	0.18124999686041	-0.057609457577903	0.101706361773812	-0.0126388145661251	-0.014151498973987	0.0261439257226612	0.00986161927356644	-0.00388387909989929	-0.0133951567700561	-0.0181737471726912	-0.0122543395127374	-0.0232129110605189
0.326739579159411	0.0964253158345189	-0.0595279479403791	0.129464693760019	-0.0416252088809199	-0.0370110327654719	0.00400462252564138	-0.0106957024476297	-0.0211360259832639	-0.0393181208231959	-0.0513295639835187	-0.055053316960555	-0.0630397872994886
0.0511288688159859	0.0548327487765624	-0.00675914277469906	0.0263855703453584	0.0176366162027536	0.00568873303065615	0.0173950954041263	0.0142237763213955	0.0102933495484879	0.0116626746167049	0.0139383168026637	0.00434312450390584	0.000706292990983542
0.571314883457267	0.272800411139999	-0.11709370666614	0.169079253869516	-0.0171163596472057	-0.135651714080566	-0.0314424786457282	-0.0458682901732578	-0.0184124814405914	-0.0763840368638858	-0.0748883702227225	-0.0791133446324752	-0.109741588161796
0.182679697489737	0.160210997409819	-0.0305799912729518	0.0806349071210059	0.0182699980563073	-0.0266140108063825	0.0189226985631283	0.0173881031363206	-0.00205887064306437	-0.00417200637503759	-0.0023564223721845	-0.0188498081422624	-0.0187461764236761
0.215528037409736	0.103501831956602	-0.0391167408846177	0.0767670330767767	0.00628472180152689	-0.030603473858835	0.0116798242073932	6.8915112638096e-05	-0.0185411639235223	-0.0121593760286541	-0.00759627431679646	-0.0268943932135849	-0.0317147576968731
0.334669234545722	0.248722666674112	-0.0551528574737942	0.162399906562049	-0.000408339225936361	-0.050251437911133	0.0507385322140047	-0.00259751733846314	-0.0207842574298961	-0.0253298885685347	-0.0238844806654148	-0.0614820778715402	-0.0679395953697802
0.092911753645826	0.0278703991656917	-0.0146598521378217	0.0491801662022943	0.00495544728488173	0.00261085176804607	0.017626601598351	0.0165667858257746	0.0111897412556002	0.0037831495264639	0.00146332379936259	-0.00452304232183193	-0.00529794844038796
0.414782505110595	0.21126843745967	-0.0768779841965825	0.157228226070501	-0.0388759141222401	-0.115856810644891	-0.0194261404980813	-0.0117582172647506	-0.041349223897676	-0.0773663623835654	-0.0669133226536549	-0.0882837798955955	-0.0977283766734287
0.0530358500811532	0.0274594638929856	-0.00727869569640546	0.0289944492603125	-0.00590721265774369	0.000655284066851156	0.0057273862748901	0.0023093184589544	0.00413038633882346	-0.00262596429544627	0.000864848451569152	-0.00236290303899039	-0.00783329282390022
0.494056622123104	0.313309667253448	-0.101455931936286	0.141753460581833	0.0648223173297964	-0.109765098479776	0.00332166729338634	-0.0352050795426626	-0.0304274711814483	-0.02247139057499	-0.0443827327523215	-0.0615980453447894	-0.026215341645626
0.247900389851902	0.0839694936927382	-0.0412468200688989	0.109463552872137	-0.0334884302734623	-0.0451608268103399	0.00634476685432542	-0.0196268039366957	-0.0230903699503382	-0.0393246285419011	-0.0514717865001631	-0.0489607274818185	-0.0627204040689665
0.221658154938695	0.14644821664148	-0.033493916646736	0.114988319071833	-0.00453191857491381	-0.032735652182302	0.00652477435987009	-0.00245320490385725	-0.00708732716611177	-0.0186337853786079	-0.0259158212733209	-0.0360838992633514	-0.0265006372970049
0.198881311278413	0.139097843463766	-0.0364508049947735	0.0708611362578298	0.0307932293834212	-0.0245193068612188	0.0129564770646431	0.0150842996410767	-0.0085730205698801	0.00313696126110122	-0.00953306790302502	-0.0118916253172189	-0.00985462934230702
0.0663201404263782	0.0616114341805708	-0.00990364016024216	0.031910615093811	0.0109035362397814	0.00191592723508455	0.0169530102336653	0.00995595882845041	0.00445824322136612	0.00640973173743295	0.000323349315898031	-0.00214186667801539	9.1613803966939e-05
0.626271014090406	0.221132517116699	-0.135685383424328	0.148490519905753	0.00894120784403485	-0.144809715619622	-0.047487764086738	-0.0379540166461607	-0.0407302056448423	-0.0679342538877936	-0.0709160836605272	-0.101242726390058	-0.106038751059875
0.282575621815789	0.202844343241213	-0.0541413633125578	0.0953233643183871	0.0305464378807098	-0.0551743686781167	0.00464550838165173	0.000834001382916338	-0.0151386508132664	-0.0123139653987034	-0.0177013188845402	-0.0318224852023975	-0.0330745623500976
0.430509397828402	0.325568448426756	-0.0847511943087786	0.140475406074412	0.0461093146251467	-0.0989953548461747	0.0168735922581239	0.0153863582590794	-0.0167088796131686	-0.026443020110514	-0.0352321065992629	-0.0259189360191964	-0.0266992578158333
0.29275609422588	0.103424760292934	-0.0549034032473364	0.10364478503544	0.0195999574432802	-0.0355125617299442	0.0255884388258282	-0.000378563890855665	0.0160632082370982	-0.00795630214333198	-0.00935823644881162	-0.0254167183850499	-0.0309372877781315
0.373199649016483	0.0886312257993012	-0.0729780720283121	0.122909974406758	0.00567823174772764	-0.0541211016145602	-0.00632954959908721	-0.0137005913927643	-0.0149056544307656	-0.0242214349334163	-0.0207145714925553	-0.0469823697672484	-0.0585215108619546
0.175641921914464	0.161016802493953	-0.0312255251245226	0.0685948441425413	0.0560343777218332	-0.0181334046167753	0.033353191270549	0.00654534965756734	0.00722747570147467	0.018950486552529	0.0101428044906326	-0.00538757519787247	-0.00643675014252518
0.139960333673367	0.0975575974673181	-0.0221663185708102	0.0659457156070231	-0.0120083500817887	-0.0372095953045219	-0.000516607787422546	-0.00247738665830738	-0.0135091920889349	-0.0246089726931553	-0.0267859909090208	-0.0302441547208516	-0.038527410899934
0.0900597970027577	0.0939901779234504	-0.0149394280630844	0.0387895931015187	0.0246025612444522	0.0107473652452489	0.028230857266489	0.0253069913179275	0.0174971423951479	0.0176749632448505	0.0165539576303763	0.0120014691451902	0.0159590169163889
0.20729786049147	0.215799382672662	-0.0351488612256627	0.0891782638104201	0.0786890213121582	-0.0490447784079197	0.0182024263513309	0.0195122899907879	0.00808923940564629	0.0148221214521193	-0.0296657488550341	-0.0360446114569685	-0.0382282445840648
0.0867764580598533	0.0497435658628618	-0.00958209898869256	0.0570807522828545	-0.0174062937522961	-0.0374997604926068	-0.0126345120537852	-0.0171555937880674	-0.0213768671000324	-0.0274530271224514	-0.0220308022549727	-0.033132744838577	-0.030834654164145
0.01095290766577	0.00118961993488797	-4.66378579730108e-05	0.00850362697320534	-0.000254659750043023	0.00103351818732915	0.00448145570473881	0.00340156784868967	0.00159297894989381	0.00038942921864306	0.000275499797094425	-0.00089781171029114	-0.0021348548487203
0.21515864766874	0.118689306128553	-0.0397197364924672	0.0771490414176236	0.0256738425920114	-0.0268123151532857	0.0314109793214796	0.012082880744788	0.0118661598124571	-0.000569236280637181	-0.0145017915350635	-0.0019008416149125	-0.00274758687678633
0.102988054594632	0.0723746480707301	-0.0170708386983224	0.0425764501045985	-0.0114135638708617	-0.0083483786192553	0.00254713764785307	0.0140382319287665	-0.000942176231468611	-0.00988097124505852	-0.0120216944106997	-0.00850705414128673	-0.0118571765280216
0.181002203834402	0.0720829131382197	-0.0338467397250249	0.0662301226726505	0.0172541553848888	-0.00710535703246401	0.0241444137081679	0.0141802802027314	0.0105530293623727	0.00507439917621239	-0.0197401571414532	-0.0231518846047393	-0.0191261234249582
0.371255573637571	0.239460736207779	-0.0592085552599646	0.192057931055208	0.0295950167680566	-0.122974420193095	-0.0118630265822837	-0.0286387445622487	-0.0257908024884105	-0.0466897017125191	-0.0932923130040916	-0.104400675083636	-0.0959407601021328
0.0725816307725867	0.0671173336929246	-0.0107644011371181	0.036761904549607	0.000734646868512823	-0.0162677716319865	-0.00221344971061113	-0.00515972359051556	-0.0123522520241776	-0.00776656238173683	-0.0129196757347867	-0.0164494693436295	-0.0161015273426615
0.291639328781029	0.0626914099570604	-0.0551106534172774	0.0979554977540325	-0.0145089031009571	-0.0196375996636139	0.00921859665720837	-0.00686303964854679	-0.00714774838346621	-0.0170732513822855	-0.0235987832325159	-0.0262341110377531	-0.0308208061635341
0.421919991167893	0.24683966198227	-0.077436653900258	0.166322279435029	0.0126422387115099	-0.105038321265056	-0.0050727362952756	-0.0669300998201463	-0.0315447297981551	-0.0461980412767732	-0.0419446195964497	-0.0364478386720473	-0.0418227623207967
0.282951062460711	0.113204752117161	-0.0482963099119116	0.128882960926349	-0.0260468824030409	-0.052254343960863	-0.021249899137343	-0.0364391455393507	-0.0318882569098836	-0.039150613181952	-0.0508104884001704	-0.0517754700964472	-0.0691481263196817
0.358942699442862	0.177721962592786	-0.0640431928409448	0.146714249553288	-0.00710731901832135	-0.0339384824758273	0.0392474541259226	0.00756302303636319	-0.00296886181071321	-0.0205229007470743	-0.02560687534527	-0.030032707194119	-0.0549185327847515
0.0575209067285859	0.033574902746796	-0.00778789749302353	0.0313986832212172	-0.00319777414869447	0.000371300576069752	0.00618529045106513	0.00385001275300349	-0.000210488078147053	-0.00141323678631236	-0.0051389380125762	0.00041456699888729	-0.0099852032381726
0.0929082361535144	0.0439988995455167	-0.0142978050588734	0.0424768198559469	0.014972173045526	0.0135354409947248	0.0241852947120788	0.0148031224011354	0.0195500757151381	0.0142538070201254	0.0055414559776041	0.00121062896232733	-0.00574089107663847
0.411075330866491	0.256504402022503	-0.0797867296884687	0.140659556675491	0.0226621356785342	-0.0780085639964783	0.0245724910613998	0.0129315139904785	0.00425334120881316	-0.0276732141589721	-0.0241880767957708	-0.0345090870145822	-0.053579211385051
0.288617129837912	0.339078960583443	-0.0474164429441721	0.132996117994592	0.0126357072460297	-0.0347654270843645	0.0235655318199823	0.0118821904085257	0.0102255243347578	-0.0110648599191674	-0.0167672459813953	-0.0409880556494135	-0.0362574604431931
0.103967659639785	0.0497342398133465	-0.0160409774825701	0.0509845799097597	0.00700157017867807	-0.011945388958704	0.00586125987646202	0.00351682798022138	-7.3916651054079e-05	-0.00247190939001299	-0.011763172590729	-0.0189303112743118	-0.0184429960484369
0.205043650516997	0.211134505515459	-0.0339493412130796	0.0917251665906316	-0.0167256408250213	-0.0423882773780256	0.036597972777096	-0.00557352878618825	-0.00883909306429412	-0.0295569591015235	-0.0274077013227609	-0.025096238386499	-0.0432130750619147
0.549718359098776	0.244715285452674	-0.108874241580724	0.18406381290204	0.0043355581326453	-0.13689216238023	0.00131058985801646	-0.0866428161562788	-0.0790235593977841	-0.0662783021237922	-0.100342926269566	-0.127272670687772	-0.114558933678888
0.33945896306415	0.236995857967456	-0.062356838934399	0.131051880799924	0.0469485901524347	-0.065490032489817	0.074909107760491	0.0199955407073183	0.02369473808515	-0.0092707211686911	-0.0144535260261409	-0.0269684894619111	-0.00672839584449691
0.457610628349138	0.282532287555846	-0.0824793343922334	0.190400908505358	-0.0050129897209289	-0.158103414362625	-0.0238046619408179	-0.0945385683662779	-0.053964624362554	-0.0815582020417771	-0.0896681466213455	-0.137295428292548	-0.143687320671116
0.072168267298619	0.0525291640325323	-0.0111175889957398	0.0344143110057592	0.0188370298173946	0.0119947623704373	0.0264523847940364	0.0193643920312656	0.0189154466125964	0.015415896093916	0.0109046342044349	0.0124118414047048	0.00795298557213195
0.228313518422055	0.176926334774901	-0.0418252026265846	0.0830619280410058	0.029505003241161	0.00153141815347563	0.0207719818318305	0.00983722285720109	0.00704609477498619	0.0155182106973183	0.0159624208801067	-0.021553417875379	-0.00973284164146318
0.278302674176472	0.177901769322214	-0.0439053367928761	0.13691961624746	-0.0333673948326721	-0.0859185188956467	0.00142860317601406	-0.0275259276016686	-0.0418305707424822	-0.0596429568641594	-0.0772233119429726	-0.0766892110912141	-0.0605459039788037
0.632013458368567	0.328242204040456	-0.135987219098628	0.157645674663314	0.0604643453558665	-0.19484053897085	-0.0145503125223357	0.0274496862635224	-0.00624451234143197	-0.0671880968074915	-0.0638178992031968	-0.0259696737073835	-0.0533807302640172
0.4803520394008	0.359513920408896	-0.0939090055296972	0.159526107206864	0.108860870045476	-0.119430556012623	0.0211121656152723	0.00276192267744124	0.00315871213640967	-0.00528484298357323	-0.0304399631560502	-0.0757132159449973	-0.0428508066964731
0.316381768975798	0.28056611134565	-0.0573274456379463	0.120222134047417	0.040738528040982	-0.0493922337607536	0.00908958895494727	0.00837115082614737	0.0015479624794722	-0.00432685285988577	-0.0315620462050987	-0.0239631833814955	-0.0355843259797449
0.403511157597218	0.119986618295264	-0.0765513758169804	0.138585559152093	0.00237560057961017	-0.0279340956573081	0.0278923435999681	0.0133204552329633	-0.0111007014415768	-0.012779247538849	-0.0266869047909444	-0.0615502896775229	-0.0412612002459817
0.017168451491727	0.019244979464365	-0.0017729098184897	0.0126246734725725	-0.00372741716208909	-0.0038991383973411	-0.0016827721449235	-0.00270775295860685	-0.00375784050564712	-0.0038132777797151	-0.00522569146886491	-0.00605632626597296	-0.00422602342010793
0.353442057477978	0.353558604720015	-0.0622695644625982	0.148515069389374	0.0774654072358721	-0.0642382233880878	0.0269677375193285	0.0165829804371968	0.0165781148135337	0.00661359192389216	-0.0443215491878903	-0.0648319746734304	-0.0591449150584435
0.116093121785268	0.0826374698794758	-0.0194510969414999	0.0511491484158204	0.0315352580711645	0.00172917456821464	0.0224736914925844	0.0128804121811841	0.0103302904071929	0.0166322163196896	0.00850288646745197	-0.00598875071014285	0.00149827222065793
0.175334712176069	0.0614093027788816	-0.0282127697419159	0.0825882125636812	-0.016136148314614	-0.0273887427617734	0.0107873015400284	-0.00965236023081928	-0.0114903131422563	-0.0217624455381937	-0.0272614500664544	-0.0248147963441517	-0.0278487143652805
0.517703157214717	0.277546426184718	-0.108880006690038	0.13620783289883	0.0942106512056939	-0.10139852464166	0.0460058467150872	0.0090221422074005	0.0227497151024998	-0.0035939367179828	-0.011632500325627	-0.000235649369259683	-0.0777205009167172
0.318585033055748	0.0876472363043327	-0.0580154755911105	0.128279848459802	-0.027839859759139	-0.0448423370510517	0.00813461188441872	0.00680363655285288	-0.0075512561978518	-0.0363410984050954	-0.0291374654673907	-0.0105972183881967	-0.0327426952455453
0.546451962949092	0.236845985866269	-0.111035144021627	0.166480849758131	-0.0341971341542018	-0.0913444601994123	0.0135795477540653	0.0010825717230124	-0.0601231237094425	-0.062770797176807	-0.073752942955128	-0.0508196989593078	-0.0837147660160805
0.566877975305158	0.294097092071764	-0.113300970658289	0.178120478493814	-0.00195062471482033	-0.127196078236681	-0.0369241309839584	-0.0403013121036406	-0.056755358838781	-0.0645733514757505	-0.0809890929136596	-0.136318034180486	-0.135174716128801
0.237491539362637	0.159732513330936	-0.0447973030674838	0.0816127325446877	0.0308013749675803	-0.0285114454185117	0.0394860305144461	0.0103974155215391	0.0191935505923269	0.00114496477453427	-0.023188400752168	-0.0120673183476138	-0.0220930708246364
0.319015159430454	0.23893013657299	-0.0585056029737801	0.125438081091645	0.0268624884017821	-0.0535693093624833	0.0295236989919331	0.00971516446690218	0.0151604421645413	-0.0133534104803506	-0.0153408359749664	-0.0258216222020415	-0.0538692959510286
0.0262685233208815	0.0244700158192749	-0.00334381319907298	0.0152759290749034	0.0041948969744713	0.00573201682214325	0.0144430892516269	0.00799677733593481	0.0100416993063458	0.00496345689830727	0.00534368514532052	0.0048172446748034	6.7360201042331e-05
0.229492519869366	0.17541576058674	-0.0422641878663803	0.0830789434006026	0.0595596188678361	-0.00304665640999308	0.044232824305419	0.0366668081360721	0.0108399870855167	0.0282564812289215	0.0158635539312027	0.0122799431211695	-0.0157237371555995
0.0339520589517216	0.0186517421443012	-0.00441504335262113	0.0193109509958789	0.000752359994730015	0.00039164398419822	0.00761356733975669	0.00282164698077942	0.00230482502190919	0.000572001989464117	-0.000998455932656156	-0.00267320136643035	-0.00424585146852556
0.0599473864397039	0.0189910099162978	-0.00958228737837528	0.0267874983766465	0.000951835142972306	0.0040681201699071	0.0110737382670821	0.00739212347198195	0.00943702123993564	0.0025099776564397	-0.00210255670419651	-0.00260271127061486	-0.00487949642856098
0.290870463501756	0.127367130062854	-0.0528007212846866	0.106684689284971	0.0229844688676681	-0.0202543535893187	0.0336464634833702	0.024058757579014	0.0160461673065093	0.00136505763917472	-0.000653335938402666	-0.0119855923943075	-0.0196373955101797
0.0557290619477447	0.0200216631240874	-0.00735592355485301	0.0318461355879723	0.012678143376176	0.0141534401365545	0.0115457791501893	0.0192407566845734	0.017940297471442	0.0134157917563652	0.00535935602008059	0.00726421085993451	0.00460385603624013
0.160103111877702	0.0585479571362917	-0.0252033892815866	0.0748892076475657	-0.00736034619432907	-0.0233775547328656	0.00682878771458159	0.00453102229037444	-0.0126687573529193	-0.0153689504635973	-0.0222554980453202	-0.0272279864947238	-0.0275839584744561
0.650453965498126	0.299362223791403	-0.141149014525333	0.153612910142637	0.102956920583554	-0.176023810139666	0.0101549789388528	-0.0154075707665817	0.0135906928150825	-0.0365334447780562	-0.0497166049747367	-0.046649129073135	-0.0360822819076384
0.661430832628349	0.244712611696561	-0.145863202516568	0.14661361619595	0.0344760931845428	-0.20555805347321	0.00782614922929714	-0.022129695856636	-0.0021604651746695	-0.0855409801443335	-0.0801013679033418	-0.0470755358394777	-0.0843538806565233
0.432125577977681	0.3256393823042	-0.084582097194132	0.142512629375751	0.0657676320399389	-0.106604004455409	0.0276160295287035	-0.00844082547617786	0.00777820672174401	-0.0204181862077351	-0.0284487024304234	-0.0187428620194542	-0.0408660955567174
0.035164127925922	0.0386923590958253	-0.0044973570937626	0.0208653993471341	0.00171472342000708	0.00393207521672485	0.0116371604776205	0.00705507932233982	0.00651844860905799	0.00282339931836596	0.000541444904509567	0.00130014130013697	0.000340168119012635
0.21939901308074	0.0558805810173983	-0.0353668306044853	0.101952629074085	-0.0207262194311656	-0.0414563464412469	-0.00920924353489433	-0.00990776495220624	-0.0138331187798572	-0.0310912829362062	-0.0545108558178189	-0.0545922649273334	-0.0647362851962045
0.18122874876811	0.159651517839359	-0.0307705210074821	0.0796119590636198	0.0401901184094325	-0.0374471066619992	0.00585772026388573	0.00875388736258984	-0.00557129804095355	0.00137150587371668	-0.0186193680644591	-0.0110905351813992	-0.0107506244037892
0.346005081398159	0.286511384408504	-0.0630298946573586	0.134306280535829	0.0423949382908181	-0.0598773616884395	0.0426840614346453	0.0221640918733959	0.027929969407028	-0.0087412116988107	-0.00944145525414464	-0.0279413937160004	0.00484863061478585
0.0394209851663842	0.015958795236412	-0.00246235775679798	0.0313304071874119	-0.00470781126745089	-0.00477463822403038	0.00314744502741119	-0.00205032210677396	-0.00578316849843822	-0.00474122474574064	-0.00600185527158555	-0.0120336510050956	-0.0133817993813918
0.162926422108617	0.0985331238092118	-0.0289202124436623	0.0659251571273824	0.0282210496601969	0.00464041554765729	0.0313332903243168	0.0218239946249284	0.00864246736130839	0.0164307326039271	-0.00307278847386813	-0.0148666329499941	-0.0143573989326304
0.0466840221205288	0.047630312479371	-0.00653152851438647	0.0247118350954797	0.0146606781199161	0.0109118865938976	0.0258615726148827	0.0136545852119526	0.0122382555238481	0.0127862823569069	0.0100185142077443	0.00771829881406288	0.00625517132438933
0.33606381793811	0.164536668930354	-0.0566410822311198	0.149692308726728	0.00679237238843577	-0.094380335212899	0.00140414941947753	-0.032777664462907	-0.069139586737316	-0.0437939814122316	-0.0740543401676536	-0.0656734150151361	-0.0932848449618863
0.363774374384805	0.136640988016524	-0.0689926963452186	0.130505265049923	0.00577513310528133	-0.0257544899895838	0.000119119049564187	-0.00912509911971193	-0.0392574805678474	-0.00998967844215126	-0.0423938239993183	-0.0389564335966537	-0.0424607600378711
0.0147619961464247	0.0225494374258109	-0.00123404295141864	0.0109884051259633	0.000918239705400406	0.00507592957961827	0.0106734761556847	0.00783019064811263	0.00793663871452448	0.00299708464250934	0.00256903003492221	0.00186972575200775	-0.000416772123934383
0.158541428909422	0.123308489322593	-0.0283993202049976	0.0629747585286585	0.0123080780057652	-0.0211757198864583	0.0281457965639644	0.0177758609437281	0.0140957149603433	-0.0044338209403465	0.00293116022435069	0.00537210575574815	0.000996757559750261
0.0336924983102605	0.025083915421591	-0.00494828219163245	0.0186095791862342	0.003090942965325	0.00038620987349873	0.00829138574492733	0.00453612635025352	0.00303308468653888	0.00173857641941186	-0.00149573520551361	-0.00324464550346362	-0.00245831867175436
0.651193233112425	0.267792935022623	-0.138174108038065	0.166178316271883	0.0288968249404007	-0.163595630435234	-0.0664678152207976	-0.0330704060168565	-0.0707203254221245	-0.0673494027474164	-0.107682879556145	-0.104737468441398	-0.109066764602507
0.597205887777838	0.329398974679868	-0.125117755351329	0.160583064330852	0.0950000772465762	-0.0652528949421133	0.027929532673001	0.0291011305383423	-0.0387871220416146	0.0148735911522314	-0.0713166562892245	-0.0259277184558532	-0.0671222173152501
0.618151475902969	0.25606897022691	-0.132856421800492	0.153970630270933	0.026551286788977	-0.112333440258221	-0.0106533029856448	-0.0186077993632252	-0.0553220138159727	-0.042891076734622	-0.0589996294761566	-0.0943978439444184	-0.0626611081441744
0.0938116157072639	0.0689835472222751	-0.0141766387218859	0.041182377740188	0.0162312141672176	0.00698864562800328	0.0245317906240572	0.0189263811787883	0.0216481729281604	0.0116099298976104	0.0143862588386814	0.0130667192164979	0.00106967203878494
0.0978343183526606	0.0918634465790344	-0.0146666312620071	0.0495708250163207	0.00684895450423988	-0.0302577883320307	0.00639548017949776	-0.00523586052312525	-0.0114822067419479	-0.0117044169138954	-0.0144309525817881	-0.0146928877815997	-0.0210004790951176
0.474297162751653	0.279347445268161	-0.0963111669788092	0.13938582774352	0.0406816261339023	-0.0774217826394097	0.0350878002702614	0.0058804603997627	-0.00429714868484582	-0.0183700782527537	-0.0212415628072049	-0.0222371612747062	-0.0334283721700282
0.419970655779025	0.164105341606233	-0.0762573403181522	0.170013730415504	-0.00261770171358172	-0.0573210040089321	0.013844964855681	-0.00920394373685862	-0.0102095481728559	-0.0299693528612569	-0.0442835204711492	-0.070950025781612	-0.0824950260402837
0.316148289645507	0.208990314645591	-0.0462256236151445	0.181326239833849	-0.136495984267736	-0.114703792395702	-0.0168343585982519	-0.0299076027530981	-0.044810808436097	-0.125599888331719	-0.122630621213584	-0.0650158656858773	-0.079296723228874
0.0480241317490144	0.0481502031442681	-0.00748546429271648	0.0243324097907284	0.00894694967324015	0.00617801923725611	0.016318049247646	0.0104754192824134	0.0155474116693712	0.00756248445524813	0.00458174171722165	0.00252899274026528	0.00321791391968539
0.62756136909083	0.256966451195542	-0.134403687174058	0.15639699064211	0.0146614071468436	-0.204958859936638	-0.0212570071843347	-0.0205542488145588	-0.0577669990892694	-0.0951487263948971	-0.0916752845843176	-0.0897887280422913	-0.108676126657466
0.0456699863661282	0.046195863985496	-0.00592420442263703	0.0263784085151645	0.000691128290989364	0.00212076948733687	0.0115609994484537	0.00859406964527758	0.0134225982204275	0.00140594888916312	0.00324041262120472	0.00303909003590414	0.00234295643272482
0.0187387814895897	0.0198661516416782	-0.00190586971212871	0.0125606570402121	0.00678069770764218	0.00177800363639053	0.0106971167540828	0.00800536406486453	0.00643156950315982	0.00427935067201635	0.0020881371507599	0.00174123347067479	0.00174467510283585
0.34375640308558	0.128110574950172	-0.0647299637753032	0.122916082794183	-0.0504211847535303	-0.0656696870447647	0.00111531396917147	-0.00964260860934552	-0.0144100882394663	-0.0580454358991475	-0.0252664268149951	-0.0429829478682908	-0.0506165019712496
0.0894299163548196	0.0664938488598284	-0.0153342445986255	0.0414538385875007	0.0175392649493366	0.00942860815666724	0.0277586912924257	0.0174975494307446	0.0126152115361844	0.0134839365530019	0.00623655857890699	0.00218801017462004	0.000104365981769855
0.197296722183588	0.145952440740779	-0.0331955566397889	0.0900225572492998	0.0228560364624223	-0.0529983012895623	0.0205499742347603	0.00131535902333943	-0.0235088552333452	-0.01507113241357	-0.0194554654460757	-0.0308187023741922	-0.012681184151012
0.162934238247434	0.179652541580746	-0.0302320176715437	0.0629820279242717	0.062021227646364	-0.0269866235564197	0.0289489155652279	0.0379207214391319	0.0331386172549701	0.0175173020449721	0.0213699787643009	-0.000197653324514824	-0.00561674152338049
0.482444094791032	0.368187418543962	-0.0893773946090211	0.187234041978354	0.0481763775944795	-0.0719807702199116	0.0247413128868136	0.0111777739925378	-0.0558548191012163	-0.0119021963127161	-0.104746135128289	-0.110511855718668	-0.122765857870593
0.0498671396780372	0.0315590005844996	-0.00705384357350634	0.0281756856580359	-0.00313536495676997	-0.00212716154407974	0.00817693469467611	-0.00150075315243094	-0.00179455055172515	-0.00263126325042485	-0.00806881734899644	-0.00344823179818096	-0.00160971274493415
0.186937850108843	0.129205916314919	-0.0341556826543418	0.0690790880883198	0.0462106513578767	-0.0150882623657628	0.0117742150075815	0.0257475984157267	0.0141403016523541	0.0155611944960569	-0.00614305467651435	-0.00183650325786591	-0.00737199847229447
0.629370438098974	0.260053006723403	-0.134052807560911	0.159344285680449	0.0622678895508427	-0.177480578783472	-0.00245108015712192	-0.0470778088564822	-0.0556512433814966	-0.0576063446163149	-0.0710275864048091	-0.095454766656465	-0.0882825789286651
0.0286364086707627	0.0318804708521785	-0.00166755669227176	0.0225101211982559	-0.0101822845584868	-0.00814582264327146	0.00248158279484822	-0.000749221799293431	-0.00547949019519698	-0.00916405360087913	-0.00558115948316438	-0.0107316560437909	-0.0087870673648442
0.0406934764233866	0.0207671717221923	-0.00255974866319746	0.0313220225532796	-0.0049084442556302	-0.00699501113932602	0.000753208121860922	-0.00576759612120981	-0.00407830153390005	-0.00595172769747811	-0.00926400701371966	-0.0113108648994743	-0.0136056920131819
0.476038085313748	0.235110052812501	-0.0937207283894098	0.157956130949883	0.0582920019433542	-0.0931976649597809	0.0107194151537883	-0.00504619254163197	-0.0326510630071508	-0.0174528315082134	-0.0617633945991538	-0.0482660826648103	-0.0638796213303613
0.204316054861502	0.186752071736862	-0.0350207303816307	0.0854840977297399	-0.0286340430877069	-0.0691749741905092	-0.00387777283862537	-0.0171260445125759	-0.0241080549578542	-0.048904508639108	-0.0533484765656515	-0.0544961782357876	-0.0568065522890201
0.120830883532493	0.0434749812966136	-0.0188361915367068	0.0544729394721049	-0.00831290753580813	-0.000507810486184854	0.00187639082680061	0.00772352464591342	-0.00213517024901216	-0.00441035901099648	-0.0102712355120223	-0.00954664549986822	-0.0250715546012289
0.445928946443623	0.297762467984579	-0.0854212584133081	0.154455605691748	-0.00954276868232812	-0.110773455182802	0.0172219115930677	-0.0578173674332624	-0.0552224747038961	-0.0601581119325649	-0.057184991294003	-0.0382336715805286	-0.0559460114801197
0.448268206414269	0.307642388085829	-0.086220431652111	0.158496195423164	0.0142259031479536	-0.0922765456453293	0.0224127114089765	-0.0140914757876795	0.0037856091543309	-0.0390253212486878	-0.0296863648997661	-0.035535643784486	-0.0442993048001158
0.20442870390294	0.175882054198877	-0.0343152468324695	0.0898644038390411	0.0381079152833328	-0.0609846863015709	0.00800324060110127	-0.0208238599636477	-0.0233774057392	-0.011438385509119	-0.0215251910105544	-0.028433795641253	-0.0546599955370083
0.289457783701785	0.160769166474993	-0.0479173486186192	0.133166762749146	-0.0370155375652003	-0.0923339391113407	0.00955623959248547	0.00192346525996356	-0.0280087284785508	-0.0646747383382705	-0.0699801284479339	-0.0716447857705723	-0.0480705331112937
0.67656287689866	0.282795179134014	-0.15093189983296	0.142147261220694	0.0707376212049295	-0.180482859019984	0.0239835944602182	0.0103127027554797	-0.0202600180905306	-0.054872618907527	-0.0137296045553861	-0.0634150482832474	-0.0553564834517386
0.0246924828982307	0.0255433889312524	-0.00235922382857438	0.0181807392936205	0.0105157708088733	-0.00423949046692378	0.0149402759674129	0.00977775406354385	0.00866373347301307	0.00313814017097476	0.00379078722691994	0.00182342168328261	-0.000468238770103248
0.580408131823884	0.348177170716907	-0.1183306700138	0.172931622922471	0.051292779622006	-0.06686124167242	0.0582807786062073	0.0349845722116117	0.0293981667187359	-0.00778423102520709	-0.0617202397305607	-0.0726808501297092	-0.0520580417635257
0.219330374242528	0.0664351051707021	-0.0405626525998955	0.0794673054899962	0.00396551616667082	-0.0197746442565963	0.0146821296155328	0.0072084336155295	0.00578869768450949	-0.00790456404496273	-0.0144734218714962	-0.0155803471117737	-0.0178215112889962
0.259539509400407	0.214289108749714	-0.0491883280879524	0.0872159893031803	0.0489781084016968	-0.0421332202627123	0.0232467945959656	0.00926750573204499	-0.00509353483160607	0.00342244406949221	-0.00504884508596282	-0.0231974715903309	-0.04382654689925
0.0349675097019784	0.0296578768405875	-0.00467850794531411	0.0203655472344381	0.00391093695986981	0.00606358363722437	0.0114519963251624	0.0128026240088724	0.00591270817039917	0.0049872602985471	0.00731358067979034	0.00153965292385623	0.000124217562799206
0.307940999330201	0.222822411181545	-0.0535637233130136	0.127139390496027	0.0452059561292235	-0.0149274665070931	0.0473355692571178	0.0210828036010446	-0.0231539228196608	0.0151392448110652	-0.0322118483892647	-0.0307977469438785	-0.0135905404402528
0.375514823049481	0.330031934372026	-0.0701654574316908	0.138653256065545	0.0620719867469388	-0.0365944207624135	0.0649214631703471	0.00430008660656561	0.00675542304889276	0.0127387829922627	-0.0220726015713675	-0.00764613154553517	-0.0203248353875382
0.130822830457612	0.0888540122829873	-0.021585922886428	0.0555174874383181	0.0142314303594447	-5.03374099231069e-06	0.00972434676246545	0.00652447323921337	0.00191029788919428	0.00711319830922616	-0.0156380762454277	-0.0193278151522567	-0.0157939930957199
0.12080556875445	0.0528236755888235	-0.0207708575730085	0.0494284737243963	0.0121576330319887	0.0149005406194081	0.0213697861087001	0.0185735760246691	0.012907647006235	0.0135290868256984	0.0139464566612161	0.00753830743595657	-0.00233603353059203
0.0931196404456361	0.077231215582991	-0.0147456877155244	0.0445097324155416	0.000566789918731284	0.00821769009604649	0.0167264816939086	0.0206708736773855	0.0245519456880913	0.00439224000738889	-0.00221873241008104	0.0050601741678912	-0.0044591396668852
0.390710369436163	0.135299396672515	-0.073523802627208	0.144293707691958	-0.0567723911135465	-0.080556455374734	0.00568208714376323	-0.0244091269612193	-0.0250624726985235	-0.0686644232441402	-0.0473825201111612	-0.0692090802409771	-0.0753456759902706
0.637034156838843	0.334395948619896	-0.135255825946668	0.165375195846249	0.133220549750235	-0.1134870924673	0.0285364565604521	-0.0186057930318281	-0.0150006888359454	0.00986672864146743	-0.0387871483293788	-0.0695073295813137	-0.0902011299268661
0.390276868453786	0.142328583407353	-0.0761691549618146	0.130301220444752	-0.00649462263894707	-0.0421896312035401	0.016241797970182	-0.00418560903457926	-0.00235815077842927	-0.0243421269212436	-0.0393699448059787	-0.0424607839267233	-0.0502991323381896
0.161317467979808	0.17773616089218	-0.0285126837507916	0.0630359681065591	0.0322472084101733	-0.0241575474555437	0.0348208880788437	0.0169238685591822	0.0350327662182342	0.00404483047731483	0.0214401461122047	0.00910011895082918	-0.0146722879948309
0.412229480391931	0.172593367057614	-0.0767854232998106	0.150542883996624	-0.0164445755768579	-0.0521608035296045	-0.0525251470724756	-0.0275716773460409	-0.0399634047417159	-0.0343026895532312	-0.0525512788727126	-0.0854182432437197	-0.0766454048954202
0.465429551764066	0.162702632251829	-0.0939480891839766	0.141923301925487	-0.0266550498392359	-0.0719439965927343	-0.0137988790199687	-0.0323052446008905	-0.0364257693320212	-0.0492995232159851	-0.0535684335801236	-0.0737188661409886	-0.0816353724788872
0.525164468585188	0.377961363358791	-0.103647451013254	0.171459312298742	-0.0215898816590184	-0.103331967495038	-0.0154025263214878	0.018449438785992	-0.0181214374338173	-0.0624609245770285	-0.0319774014084874	-0.105221420282331	-0.0963105898692095
0.406776803485791	0.158861803191023	-0.0793608331492269	0.136778818893004	-0.0206075582941987	-0.0462925762473242	-0.0251040016338404	-0.0294415162641617	-0.0440226193820411	-0.0334500672707615	-0.0505905250915296	-0.060294517501414	-0.0631665995148774
0.165753546703972	0.126401330219001	-0.0276993378503296	0.0755010556241223	-8.07032358868254e-06	-0.0251968004074639	0.000956763420570994	-0.00306829594181829	0.00588460337892999	-0.0126024353655263	-0.00594054256539281	-0.0233800143771355	-0.0352919054968064
0.425306342899923	0.135536379393646	-0.0815620021860008	0.148584894747668	-0.0674561369398285	-0.081094786172259	-0.025791233606327	-0.0167002773310659	-0.049442146397306	-0.0742754615560438	-0.0564018882318125	-0.0609878785920758	-0.102348947180041
0.00364136012967859	-6.92789190499506e-05	-2.66881674619262e-05	0.0021256217079293	-0.000124943427600692	-3.34647716176018e-06	0.0011330449142225	0.000834559226006904	-0.000283821650687271	-6.41449523812263e-05	-0.000791516225041713	-0.000432506482712043	-0.000769426601683656
0.687598639705359	0.292426750494341	-0.152051949858462	0.148942279614623	0.113815424976025	-0.14350406274349	-0.0024257060948939	0.00445990253011708	-0.0307065555454284	-0.0148443188837325	-0.0576479675098046	-0.0662611908825773	-0.0559830536311058
0.474301997865359	0.233491184646314	-0.0935063370684288	0.155452900964372	0.0202949392974784	-0.107852176562139	0.0107022351457681	-0.0129457930786144	-0.0309938135939209	-0.0437786186323305	-0.0572042577200933	-0.0413739106051565	-0.0952688632655808
0.243043761825894	0.15978798673472	-0.0289604265926883	0.166497422806703	-0.0127561669528334	-0.00339451475404937	0.0249354130482905	-0.0310595101347003	-0.0260516691991738	-0.00807534085344139	-0.0735704898278079	-0.0264302272881587	-0.0757455588746826
0.423906685604646	0.183623430301293	-0.0815953844774168	0.148916914429644	0.000166703492509745	-0.0867907245299815	0.0315818734253963	-0.0331349980303466	-0.0321408848863014	-0.0433120105187359	-0.0403515551070026	-0.0623034493987734	-0.0406098723514332
0.579754925602756	0.358999857260175	-0.119025338851776	0.169618980163573	0.0553182352718006	-0.136833382706793	0.0109423640070533	0.0374929268955528	0.0363418791538432	-0.0407575737174963	-0.0637413750737346	-0.037300971387548	-0.0696347896139622
0.0709275472906183	0.0660901978133277	-0.0102129138923584	0.036233573622852	-0.00234318981332211	-0.016493333195712	-0.0011545066059572	-0.00166751515469235	-0.00390916931537309	-0.00941826150451705	-0.00956451411997755	-0.0107829970085931	-0.010398487982971
0.348948512640563	0.219836620847194	-0.0612083212504513	0.146729724203691	-0.0565722110067964	-0.0504208428479146	-0.00169176401948695	-0.0283641776363621	-0.0301340637650508	-0.0534965269273555	-0.0467096211563064	-0.0557593112428463	-0.0728582325274282
0.296073374410142	0.169137060685693	-0.0497723829945864	0.135322107145942	-0.00974081913818436	-0.0931853543488436	-0.0195138164844392	-0.0649617755059543	-0.0349080259698981	-0.051463086743514	-0.0413153239355374	-0.0636764464625722	-0.0756400559362932
0.120353121183546	0.0714136373548697	-0.0215472554121575	0.0511603551999733	0.0286466390066199	-0.0132327576910631	0.02612393224208	0.0260385761229589	0.00596505485972061	0.0077069406577784	-0.00468209034352272	-0.00692359592804703	0.00110476614886217
0.274082058005968	0.14813233957549	-0.0520519001434916	0.094237895114355	0.0320518900680641	-0.0343309818625331	0.00245333338131132	0.0262021146229952	0.00146319379315718	-0.00113954589723447	-0.0225624325924484	-0.0253971293492861	-0.0404840870563524
0.38732524275238	0.152824816951439	-0.0756676054360932	0.127760792128583	-0.00199157765642216	-0.0781644878136049	-0.0307692054353246	-0.043038557572644	-0.0288513575863225	-0.0400780327350135	-0.0649553214905375	-0.0609508880739932	-0.0978224229791046
0.0112725103822233	0.00441120197121473	-0.000620010116217302	0.00939498900094925	-0.000536406136099473	-0.00117346890634733	0.00115436322376112	0.000594224701097856	0.000641851587384123	-0.000854937521223401	-0.00227764666191223	-0.00217034992345536	-0.00349244744026478
0.068082208533954	0.0314794815923518	-0.00941471992694264	0.0352521911289518	-0.00639412197176808	-0.0164377037466438	0.011195208017611	0.00576005180064479	-0.00316025229598456	-0.011415912859206	-0.00212941009407733	-0.00470668204993017	-0.00578160343860076
0.107383789604898	0.0881163150542893	-0.0178634707614765	0.0476617021584744	0.0409770002773312	0.0108889290831825	0.0274675725911027	0.0240268382770526	0.0273805349585519	0.0259329646802568	0.00904917996935382	0.00946260128681363	0.0118005322904099
0.160056790855923	0.108165396457979	-0.0283509996335267	0.063852114426866	0.0203445619826266	-0.0268790867758024	0.0133699810775907	0.0159427533245894	0.0156245198779525	-0.00326726239658789	-0.0057567124133561	-0.0134077542899314	-0.0106364734470444
0.0538511801839981	0.05400293679264	-0.00721064563094387	0.0284046285813992	0.0159109635909031	0.0103896174743343	0.014877043343969	0.0144456351402461	0.0159151697814271	0.0131502905326187	-0.00233256827110627	-0.00340606076320549	0.00291277632279446
0.0115586457618576	0.00460760434998058	-0.000480665270317511	0.00922462978544377	-0.000485229314141484	-0.00272642341128228	0.00253447859894075	0.000326467619261972	-0.000412809665369348	-0.00160582636271188	-0.00228240115656024	-0.00291324656525658	-0.00308046277574282
0.278299927626163	0.16698951723473	-0.0520145708271927	0.0959191653519267	0.0309616247857869	-0.0614409047669399	0.00870808599442824	-0.0086042480010311	-0.0141195840319536	-0.0152396399905765	-0.0362694155802224	-0.0503868121604469	-0.0340249038036904
0.180653782033153	0.113792442930329	-0.0301841125393977	0.0792943505253774	0.00694615519790587	-0.0624913112954719	-0.00861377902088387	-0.0143352209294268	-0.023015780176005	-0.0277725780487831	-0.036697006077139	-0.0387230182217747	-0.0503648821530939
0.125585604853484	0.0581429660857093	-0.022353687151095	0.0496112164390242	-2.86247327602462e-05	0.00819076052846129	0.0241661291890754	0.00270373062354809	0.00830893238182739	0.00408106789785051	-0.00269526330512265	0.00318836319222934	-0.01270143242328
0.463038591218656	0.154045390074978	-0.0945758681606986	0.132146782104255	-0.00187935064166089	-0.0726602877817855	-0.0200815582895043	-0.0112490658841505	-0.0333314705899906	-0.0372698192117232	-0.067052452322948	-0.0472326128940266	-0.0741713451200664
0.174609632431767	0.0554615602960597	-0.0284519925936725	0.0796227296339378	-0.00873204403329522	-0.0416122205683278	-0.00270950952609697	-0.0181670657059182	-0.0241414374580148	-0.0251721323008115	-0.0323142475525821	-0.0434598683052228	-0.0469229240581233
0.217838872206758	0.131471286541556	-0.0401985625772164	0.0801700365603218	0.0283845307793912	-0.0432425726332012	0.011925685934224	0.00500656841643116	-0.00885528259357685	-0.00742902092690498	-0.000469316604051528	-0.0227395976549461	-0.00996341747012677
0.608944514321687	0.230268021450885	-0.127857422162992	0.166884462283177	0.00900737399942508	-0.0829861849437773	-0.00676974727038626	-0.0606720838281657	-0.0621123069503415	-0.0369894054721761	-0.0581441666139461	-0.107132225964565	-0.0964274911628854
0.25833586399222	0.0969933497865797	-0.0487180726310103	0.0924618443739254	0.0173234222654012	-0.0241770760483775	0.0150649003456198	-0.000873502066208454	-0.00605717636668796	-0.00342682689148816	-0.0154486426378049	-0.022533216263098	-0.0195795432711195
0.0715276575162845	0.0599454067680879	-0.010490625549282	0.0347331738722703	0.0158867898404441	-0.0124587495662752	0.0142263364389422	0.0220695585951231	0.0116716991200144	0.00171402013708447	-0.00537378944703257	7.28475988517469e-05	-0.00895139337495744
0.00274112663855043	-0.000104831829574833	-2.72950781777864e-06	0.00162223637102365	6.44504194392561e-05	2.04985550222065e-05	0.000894947147380042	0.000807779807722345	0.000218369769476312	4.24744872307313e-05	-0.00027904511558183	-0.000317149517932381	-0.000618714591919812
0.396848644131337	0.318323266786548	-0.0729133462207073	0.154684425509358	0.00552566573446922	-0.0884692057344592	0.073554534253601	-0.00288054814857347	0.0148713465851735	-0.041471769999995	-0.0281264041652465	-0.0122810994261584	-0.0523613262329779
0.626544174182093	0.343599219744417	-0.13283037260295	0.166278690362153	-0.0167129973334291	-0.180185239764294	0.0461867173978673	0.0192528167525179	-0.034663592525803	-0.0984491185488617	-0.0190453888554025	-0.061756104284017	-0.00336566568853636
0.162409472479719	0.130247552323897	-0.0261051289352546	0.0756169647854866	-0.000476859988024186	-0.0374731382948872	-0.00474664637343314	-0.020368670439916	-0.0198086206481255	-0.0189749991414557	-0.0210917992074268	-0.0377270447568447	-0.0288447227925147
0.288214556038916	0.349112107632429	-0.045355192417896	0.146958295863291	0.00314303600530852	-0.0994590210727002	0.0206762010661234	-0.0135136026546431	-0.0258257618866851	-0.0481579925336958	-0.00803367698099244	-0.0457177718791932	-0.0747646074500883
0.442318553960845	0.329307591099737	-0.0867373286463916	0.147419378482031	0.0378528630572479	-0.0844830832180404	0.02554780888815	-0.0311634306760735	-0.00181998893165208	-0.0233151100803962	-0.00192565889913271	-0.0329165096992773	-0.0326254866999455
0.14102791562164	0.125572320766147	-0.0234541980400379	0.06345104566209	0.000217421536500784	-0.0257292447840018	0.0141118584867204	0.00402315954518753	0.00360734036969709	-0.0127559116237505	0.00374308871842327	-0.033069997863837	-0.00325846736248567
0.139929438791268	0.126681381600826	-0.0221355543295158	0.0639115909946741	0.0412537094059148	-0.0303925007493781	0.0145842092451827	0.0143643302692477	0.00397996861342118	0.00543060432826833	-0.0056429561929939	-0.0232814027556506	-0.0241005290673751
0.0821258798878843	0.068698936187059	-0.00702919840802604	0.0655232704524174	-0.00138977500419847	-0.0116000592298258	0.00719457171519626	0.000316816855252935	6.66989840212989e-05	-0.00649491711701214	-0.0213865379449488	-0.0263279587921169	-0.0288564686958805
0.092858619709248	0.0824783597080794	-0.0151397590755342	0.0424857425909293	0.010481396374386	-0.000892974893150794	0.0208492961406419	0.00520964523759815	0.00166198221452818	0.00479421074061757	0.0119627045278142	0.0089068948533773	-0.00171988506533825
0.547258257269802	0.244303024675711	-0.110081328052212	0.167897283935976	-0.0525097193108073	-0.110443117966731	-0.0106699877712356	-0.0300572057194346	-0.0372241318050429	-0.0814764186387691	-0.0879126420902392	-0.0785467968793336	-0.0910031856705179
0.0641433479999215	0.110387286125832	-0.00710906846646033	0.0425661701604443	-0.00621900637839275	-0.0268922103485592	-0.0109818757592395	-0.00252330397246388	-0.0231513847650831	-0.016555608363476	-0.0248628015874108	-0.019945569865742	-0.0270741110599061
0.139381394910923	0.117170733517745	-0.0221858963199708	0.0629555975762538	0.0353800979046865	-0.0152469851963072	0.0142394879386148	0.00679914705613899	-0.00606380812997215	0.0100665563541897	-0.0138110961642234	-0.018639073205545	-0.0202133143412093
0.237342914295953	0.0893856316483034	-0.0432103867565661	0.088233033367265	0.0122527833066308	-0.0221308399192551	0.0268692108528066	0.0119721998622313	-0.0027935813112428	-0.00493902830631215	-0.00646245333644566	-0.016427638737497	-0.0256721065917213
0.011548748171016	0.00315783159714577	-0.000244074807422227	0.00885351624003427	-0.00176593014258665	-0.00146148675703697	0.00158541309241228	0.000651493879063035	-0.000354755949823	-0.00161370844981181	-0.00240878844294311	-0.00356376637760143	-0.00287911926024043
0.350623316724171	0.14951500135457	-0.0650783240545282	0.132864167316803	-0.0424791053194298	-0.0433097998254541	0.0178663698694234	-0.0241860559465261	-0.0220968961139495	-0.042894452572442	-0.036579676347385	-0.0471678310443125	-0.0750356669760663
0.518306618243308	0.341391927439652	-0.0955456882356897	0.201915783243818	0.0124596632919073	-0.122110183071617	-0.0242112061023679	0.00495021920358241	-0.0538808141084768	-0.0548252598898547	-0.0817545082264004	-0.158199067951814	-0.0861304329588953
0.037083188230883	0.0324509944729055	-0.00487133626351642	0.0221330071147744	0.00904833106992118	-0.00115526245432273	0.0120517807126908	0.00847457415258702	0.00364562042834835	0.00394653430779923	0.000824544563456701	-0.00140211618425801	-0.00130727732644827
0.15601485761592	0.0798966163010805	-0.0283360492900414	0.0572271996447307	0.00542542796636494	-0.00123793069096229	0.0211966767673872	0.01441899425592	0.00954346018665025	0.00209374863770134	0.000819797697067304	-0.0140735597304159	-0.00705283277883373
0.0806493255722936	0.0834284857769045	-0.0119979033207999	0.0383648332143352	0.0369168135100994	0.000822168836676143	0.0194794938240383	0.0196907005043385	0.00674162005718369	0.0188694911733878	-0.00358985675024699	-0.00376281555043469	0.00224711751853271
0.260951072878829	0.140242829478259	-0.0449585172165549	0.112329925377689	0.0230690453446796	-0.0615757625430104	0.0148201646559192	-0.0102306141032443	0.00838384749824683	-0.0192533585991654	-0.023062299648746	-0.0388340118210899	-0.0402917167017615
0.0179314832161595	0.021618651642764	-0.00218118795204304	0.0108243931475082	0.00209433570354805	0.00386773094030021	0.0106527373224025	0.00908186397559816	0.00773462155297535	0.00298103332192413	0.00299299843158878	0.00324852314099534	-7.158640232513e-05
0.018751376485461	0.00958555968618483	-0.0016365506328523	0.0114405638019178	0.00380156125672105	0.00276505563298462	0.00656898918066686	0.00628638838669396	0.00360461771748884	0.00328330844485283	0.00140771436311127	0.00138055232316046	-0.000600789272528657
0.129507305668664	0.105448380113937	-0.0224215445062784	0.0533967397959801	0.0185399521299089	-0.0150920774073351	0.027501517728136	0.00271683311525045	0.0118333205378271	0.0017239373612869	0.00910645509049052	0.0124732833444438	-0.0115793801428655
0.617740330505326	0.2968574144083	-0.131908792290704	0.155508567191981	0.0172560139730097	-0.109235317732229	0.0309059933167107	-0.0127090678598937	-0.075019118784317	-0.0459896518796099	-0.0519225732527692	-0.0962503762439115	-0.115562908746585
0.0659413353304908	0.0443333889785428	-0.00851548251482302	0.0375281710678463	0.0021754509597125	0.00308536735226432	0.0115008618088769	0.0117409748381828	0.00558836025737919	0.00263040915598842	0.0003133609072897	-0.00467083566006742	-0.00218614104731088
0.105220074282398	0.160325364006929	-0.0159666712017682	0.0502354227611862	0.0177825384162289	0.00310634561025165	0.035805552338916	0.0172741376341901	0.00794677384845226	0.0104444420132403	0.0112188891535327	0.0141712078613134	0.0151873067214772
0.348728076659774	0.280230076759811	-0.0636094210426659	0.13618223865004	0.00484898163622932	-0.0742219972178834	0.00499950706197261	0.017645824846792	-0.0256798674557854	-0.034686507790827	-0.038515677513677	-0.040265647093429	-0.0552827316963598
0.35663272381789	0.180581475830818	-0.0650259187392475	0.146061343090433	-0.00854516856369719	-0.027875328186212	-0.00112189653995809	0.0383304342253435	0.0052477653334968	-0.0182102483749546	-0.0381673002102524	-0.050719505082475	-0.0267073437110962
0.00135427543312127	0.000563927086578763	-3.37773672162047e-05	0.000554266785435047	-5.29265502171845e-05	-0.000202979848034688	0.000355088702669726	0.000180288402922654	-5.26439470285487e-06	-0.000127953199125936	-0.000240217275657371	-0.000370204441504218	-0.000396560027243615
0.140514287034148	0.0977926158875597	-0.0237817341105657	0.0607637692033536	0.0282657921903646	-0.00297906803123643	0.0288995886921633	0.0304879591693895	0.014452456372798	0.0126433620795641	-0.000892679269261593	-0.00836794430298021	0.00304906625572654
0.0355314473759815	0.0195530093214802	-0.00512796039473653	0.0177442156838888	0.0047348710561556	0.00709152935711203	0.0136953121465582	0.00912391600320851	0.00870812031893313	0.00591320020663381	0.00541620166765707	0.00283893447018922	0.00129807929145598
0.0724777399405691	0.0503916449137307	-0.0113281415668729	0.0323673000143965	0.00125397234359637	0.0116719545034357	0.0167503063778214	0.00378201294984633	0.00856549905359492	0.00646296342351604	0.000206089251273203	0.00388005542278712	0.00203830524744185
0.459875370353858	0.205765103319317	-0.0865422046016401	0.171346593637558	-0.0130774593469268	-0.0943738254984766	-0.0119143387375422	-0.0371197413762829	-0.0299189539863063	-0.0537256424227017	-0.0784423631514984	-0.069587137866263	-0.0830252422810715
0.206722011018889	0.0515529911914133	-0.0346064802805397	0.0899852516078176	-0.0178705235176627	-0.0250837912279231	0.000858229205564304	-0.0217073383763338	-0.0109529415408043	-0.021477157372793	-0.0361683516111087	-0.0438976392343156	-0.0374593456376206
0.151788995664732	0.0654809401622554	-0.0265493544268936	0.059454275800159	0.00617379010573196	0.00359721236194779	0.0215479806578115	0.0168691718159187	0.000685154569330576	0.00488550123383988	-0.0100739005704102	-0.00451179297529866	-0.0153968979285568
0.0790757378270551	0.0688928716688358	-0.0117358523522691	0.0401577591132647	-0.00270619514949298	-0.0211796606155265	0.0148786154164307	-0.00630158147416249	-0.0119550960519622	-0.0119429278825097	-0.00444773698594321	-0.0155769808338909	-0.0187341732556842
0.409938307805261	0.277146870413533	-0.0776170165423372	0.147638721338966	0.00912976925414988	-0.094816220093261	0.00572623038027192	-0.00895265802844419	-0.0332667593886237	-0.0428432254195556	-0.0744251315867471	-0.088801358507173	-0.0684846894617696
0.582091907809965	0.364536797706461	-0.120380768498523	0.167788620858543	0.0809023182035048	-0.118011776761973	0.0601441631407335	-0.0124078635073664	0.00601482911416129	-0.0185547292792342	-0.0318910258894222	-0.0300434420244832	-0.0673944739177734
0.484167674611642	0.366050226406394	-0.0886687370542096	0.188698573899994	-0.107697314007858	-0.0715835501983683	0.0286729545468268	-0.0025663127308504	-0.0151354574507069	-0.0896404321031131	-0.0774570419904436	-0.0508755422614776	-0.0927028070507149
0.260672069247407	0.0745117106064315	-0.0438892501120307	0.119129952800048	-0.0108125066966708	-0.0417377761170661	0.00837445857610741	0.0035041688198521	-0.0143310647001393	-0.0262751414068684	-0.0161828156753931	-0.0303416964533598	-0.0402434176163057
0.117860055531098	0.0807745715717172	-0.0187413138328901	0.0524040557882027	0.00781403515501634	-0.00983206574288945	0.0137918026010441	0.0154228856976103	0.00608530904211427	-0.00100901529393656	-0.0040973671020824	0.000651830301804407	-0.0202662690187419
0.0415413934752129	0.0588516620418235	-0.00396076810478956	0.0295261660044652	-0.00719004720013934	-0.0220056582208616	-0.00228100358042325	-0.00480975547105873	-0.00415198133170728	-0.0145978527105005	-0.0183139055784058	-0.0174089736443372	-0.0169138781276606
0.0560813912521949	0.0436422200044648	-0.00757490307659891	0.0287207746669261	-0.00424760998199083	-0.0125091011030164	0.00330060060046278	0.00296068992793341	-0.00669443218300067	-0.00837835554250359	-0.00361648451117994	-0.00765727949595277	-0.0103912728790713
0.255890993554404	0.0917008918408714	-0.044432161478331	0.109537552139184	-0.0214737525544377	-0.0434724325065474	-0.00183909048752889	-0.00965504842840978	-0.0128601639169161	-0.0324730925304926	-0.0372241527873755	-0.0344266539749165	-0.0389232400040335
0.281028282302764	0.166590563315301	-0.0537511449258728	0.0966208939373971	0.0121772116116757	-0.0583568191457122	0.0118520183231132	0.00508000791526703	-0.0149756692921658	-0.0230898037670182	-0.0286703765245243	-0.036346704899791	-0.0308964511178382
0.514901492656113	0.194579039868623	-0.103269885224535	0.158993886988608	0.00186288183282146	-0.0920244294511812	0.0218893537671777	-0.0285657938849112	-0.0313513549521512	-0.0450807738091799	-0.0835127665100061	-0.086483083239834	-0.0757184525868314
0.0136330802936	0.00710062824772974	-0.000655411233760467	0.00951585811971855	-0.0031271753322949	-0.00254399175219047	0.00305825284078827	-2.16524029188845e-05	-0.00111051652937446	-0.00283558354224269	-0.0039218170895154	-0.00486816240511786	-0.00487220769288661
0.12128737367935	0.0454939810370676	-0.0195451783436154	0.0533002025394274	0.000183953382414684	-0.0147606741214878	0.00665721837063583	0.00675952882741183	-0.00963098212964444	-0.00728836036953658	-0.0252948069484305	-0.0127899753964434	-0.0160688266823197
0.0523322489660891	0.0335490327990158	-0.00678987521982521	0.0294912902322999	0.0040176246393501	-0.00806956793729894	0.00790525651594357	0.0044482795448819	0.00352353865120509	-0.00202597164897442	-0.00535661598378635	-0.00949061310756406	-0.0124709516567591
0.197100173175012	0.071869625738478	-0.0335746160312427	0.086552882897386	-0.0092276376836832	-0.0393961067380771	-0.000446718533282348	-0.00845144811410856	-0.0102800734827286	-0.0243118722108801	-0.023585683129289	-0.0282439138404941	-0.0283357186804266
0.0866959608238854	0.056871435859979	-0.013384281917782	0.0426656721611476	0.0134262637666983	-0.00784301687944362	0.0164714686121173	0.00241747195391334	-0.0022605181358851	0.00279162344362735	0.00308071981117163	-0.0119051675660667	-0.00246041651510695
0.0909005010224436	0.0842326003134764	-0.0104473981666034	0.0568561604189527	-0.00923491857167559	-0.0446905816291046	-0.0225902512253255	-0.0205786178116148	-0.0237752557811329	-0.0269627501003901	-0.0410511807371141	-0.037426158861371	-0.0485993328826489
0.0812892373536118	0.0595345963040772	-0.0126403127558762	0.0414822764406493	0.0142286493840263	-0.00993733233291334	0.0115583829328683	0.0136643817338256	0.0090761813203618	0.00214565852555647	-0.00430703758055451	0.00202544613935197	0.005289190204308
0.0796706922582965	0.0529642299701517	-0.0116325989242945	0.0384885510948153	-0.00537979404885974	0.00256065122099648	0.0152502132475167	0.0106734008759796	-0.00261672487826484	-0.00140957141393164	-0.00175085287671714	-0.00874782234334619	-0.0141746883406868
0.24130367662159	0.295885566138237	-0.0339363401894127	0.142205450893606	-0.0787494612235981	-0.0704818214778925	-0.0209463162236415	0.0010839051138001	-0.0671213944909364	-0.0746156413507453	-0.0707456526390593	-0.0566952018193399	-0.054417955648723
0.353737704798677	0.155783614970918	-0.0649807697074035	0.136443857762876	-0.00639934632650152	-0.063712223099795	-0.00195268565635998	-0.0127988923196024	-0.0225573969567722	-0.0350557847131482	-0.0445584637566519	-0.0572391848325427	-0.0665409706207333
0.284692657369227	0.103841536504057	-0.0462700522752605	0.136713786719473	-0.0135654159453162	-0.0126444997949888	0.0360812647133133	0.0205235275668283	0.00200721387669095	-0.0131049578701525	-0.0151727880192621	-0.039155921055719	-0.0178542197197003
0.0487390422563801	0.045699090647527	-0.00665240152636349	0.0250196223732574	0.00525659227125844	0.002297580795216	0.0137767625993728	0.00997737570842844	0.0143691713551024	0.00377708653323722	0.00626712469128383	0.00690744026896174	-0.00452524956522202
0.607208213173096	0.300275320187453	-0.130151437735611	0.15486601626759	0.0382922434077254	-0.124260840435157	-0.00970868328155972	0.000330789297174561	-0.00224732062444721	-0.0429842985137157	-0.0513971195872022	-0.0688686920244704	-0.111131567349896
0.558803653403647	0.338386464190557	-0.113670482081485	0.163769787069001	0.0937079954447141	-0.140410708294234	-0.0343436101999443	-0.0140640384823455	-0.056654951243201	-0.0233513564247599	-0.0368830892502664	-0.0702738281692107	-0.0893125301843951
0.0358338828691358	0.0228916339131341	-0.00493606695782528	0.019519271333818	0.00216270720497013	0.00373563942031578	0.0141444185259787	0.00648153695729855	0.0070630541673964	0.00294917331264296	0.00289618846093127	0.000609050200524333	0.00236642503468575
0.165850466551985	0.080489916760441	-0.0302612834503156	0.0599461587369085	-1.59561182700441e-05	-0.0299008165960822	0.0202779014393151	0.0160692123364377	0.0101252103930722	-0.0149583863571761	-0.00926760635326232	-0.0149717296462311	0.000714044124499269
0.143355748964748	0.0719829214256381	-0.0235677518942473	0.0613592350372469	0.000907246020763364	-0.0275562478984252	-0.00269145858583009	-0.00303812934928133	-0.00957104154168312	-0.0133245009388309	-0.0297375003042212	-0.0163300021454132	-0.0215951622443906
0.00594114935750532	0.00219843421700303	-0.0002010665992408	0.00369246183597084	-0.00011953143398267	-0.00112260561212208	0.00165923708572674	0.000647351111380532	-2.30260153326663e-05	-0.000621068523052375	-0.0011177679506948	-0.00123775686171069	-0.00210494666208475
0.135149564304072	0.0888154237538886	-0.0235783934716309	0.0564324960909283	0.0123677134425125	0.0067384237104319	0.0343984392033674	0.020910256930893	0.0130398563133094	0.0095530685764722	0.0123323863208587	0.00351400868302046	0.0120700505618967
0.0584240499754081	0.0668196450449233	-0.00834694468817138	0.0293860151518862	0.0185463227733327	0.00433820380971448	0.0317589957225917	0.0232513417847831	0.0166256571072953	0.0114422632915236	0.0111010142370284	0.00234223995265855	-9.88665268980352e-05
0.330806543365331	0.128082955629267	-0.0643381677982966	0.110973547437711	0.00929701076187217	-0.0458163377697657	-4.59199923521503e-05	-0.0137520445785839	-0.0232515006068044	-0.0182596635039468	-0.0255800328123258	-0.0393868000472991	-0.0307993491484255
0.152661440934328	0.0383063692502639	-0.0263430895812863	0.0583301875964842	9.21347758695013e-05	0.00761863746069869	0.0239786971940708	0.0160947147490693	0.00988816775552814	0.00385538611828409	0.00386625053685113	-0.00325094510757792	-0.00157923013701175
0.584734755384157	0.312993248231316	-0.115639802196708	0.187605488793986	-0.0268510031021414	-0.175344289895291	-0.0498711798329413	0.00389009074584223	-0.075272917720497	-0.101097646498716	-0.102566016778048	-0.0653963226162684	-0.134466720965159
0.0748928631652575	0.0201979058557788	-0.0117013547598056	0.0303802961840257	-0.00842974513172558	-0.0109136108687387	0.00213126712116464	0.00215251463042888	-0.00565993197741733	-0.00967167800023215	-0.0110373005843175	-0.0114140848434194	-0.0149488161575835
0.0842159458590863	0.0840495825368377	-0.0136742813472744	0.0387144120866239	0.0305051656585881	0.00470874189937376	0.0201368724615569	0.0158438440451315	0.0111430355558124	0.0176069537789809	0.00514367982186628	0.000553236869285004	-0.00835451809488787
0.104342943537694	0.0670592453096122	-0.0175484316312503	0.0464522312723415	0.00127769012142043	-0.00345628771712034	0.0266533632850637	0.0123022618547835	0.0176440291285229	-0.00108929879784996	0.0125558015904468	0.00472284578450102	-0.000370163998161879
0.0841078789736805	0.14282125571315	-0.00915084446244391	0.0567118827591361	0.00985834419101106	-0.0367543992276523	0.00291263293047146	-0.00781480270259731	-0.00963651656301374	-0.0134480275183206	-0.0172204396960575	-0.00595232083714407	-0.0215799546526387
0.0178642125248058	0.00592426371486054	-0.00105915331994475	0.0134126516027571	-0.00372568753608088	-0.00306147038609879	0.00125649903057819	0.0013247528599447	-0.00224009270729338	-0.00339357896108984	-0.00421167797583788	-0.00474907393524389	-0.00602076042385086
0.29421253052911	0.103362688352885	-0.0559928335630532	0.103919591802035	0.01558973364815	-0.0219676323612204	0.0086420700031471	0.0110912535254856	-0.00681543692061504	-0.00318894935653524	-0.0130105333425288	-0.0198921018929653	-0.0308077880316334
0.222063572602356	0.121970364407387	-0.0411317717336941	0.0790006657215964	0.00820509114233703	-0.0345932149607718	0.00237361455618715	8.70050298663327e-05	-0.00620828017557246	-0.0131940619092174	-0.0234116124495508	-0.0201165139994005	-0.0298330581877634
0.279177871159745	0.0706039125432787	-0.0521159054108346	0.100734382314341	0.00170707210466264	-0.0202086600530457	0.0146334777593213	-0.0104527933827258	0.00262712874727644	-0.00925079397419148	-0.0285606786429759	-0.0231209877892954	-0.0309280343320425
0.387900856432478	0.221775581022305	-0.0710801954527562	0.155754965235251	-0.032184449132828	-0.0903189619043728	0.0122892578251958	-0.0361647362850813	-0.0454335427073222	-0.0612517055186004	-0.0639926497074958	-0.0720286207857071	-0.119537091203057
0.353379184874321	0.36138971917231	-0.0604388114815492	0.156361142577683	0.0627145524619334	-0.106070064029785	0.00965375290698861	-0.0130175668733954	-0.0210428597586896	-0.021677755783926	-0.0582191456638237	-0.0358005155255678	-0.0595863112271732
0.147069484130845	0.06962081175116	-0.0232467961974813	0.0684056044602293	0.0161663037377421	-0.00423389219356007	0.0205000400791553	0.00883217043292195	0.0203670788423476	0.005966205772091	-0.0120052247638749	-0.00510576888576514	-0.0214775691326141
0.259581371280665	0.293052285622359	-0.0466564213426873	0.101206118207128	0.0537303596262717	-0.0896446486857687	0.0213931736731954	-0.0180034063756201	-0.0168947980149991	-0.0179571445297486	-0.017656429648098	-0.0645744325440118	-0.0390043715828376
0.596462287162103	0.254673375612885	-0.123271130758055	0.167696227000987	-0.0106276467297801	-0.152419031282786	0.0129905321789889	-0.0103276291999095	-0.0844336368170848	-0.0815233390062831	-0.0943220086404379	-0.113661592271047	-0.0900356803396883
0.346872531667276	0.280116890404104	-0.0629957479085097	0.138331013918875	0.0146327772926349	-0.0879853226631139	0.0323941168763634	-0.00340631754977516	-0.0114849452743232	-0.0366762726852395	-0.0440577914402499	-0.0532741362868893	-0.0705991317787226
0.121492244604758	0.20885221441378	-0.0147000098204521	0.0771312306920426	0.00281211629498655	-0.0458846890235613	-0.00055895175914622	-0.0199783018821792	-0.0229173517200124	-0.0215362863642874	-0.00575554959319408	-0.0565897463524763	-0.0457963690198435
0.573818347863551	0.275066241500717	-0.116482455439289	0.168719581735572	0.0251808925961616	-0.141871687035512	-0.0744653595175206	-0.0621874262641458	-0.038753763172257	-0.0583453972196752	-0.120245392809648	-0.097286862845982	-0.0988572943392769
0.135575817340228	0.0800581358334112	-0.0238007859174005	0.0530509493323624	0.00807505773138512	-0.00523755066368836	0.0198108585650032	0.0243353929546328	0.00849129434772197	0.00141875353384838	-0.00783604758002232	-0.00409740889591118	-0.0148700586961349
0.314782900332419	0.093047371665746	-0.0604927483833751	0.107157614345131	0.0191346884606346	-0.0272277829860518	0.02947798478208	0.00704889261307179	-0.0234047472677957	-0.00404654726270859	-0.0416328162328852	-0.0359090950306349	-0.0355469458235002
0.525032437138794	0.342057642891419	-0.109201331086178	0.15040311082574	0.0739321846974583	-0.12355532129656	0.0231335550691388	-0.00447664793587188	-0.018565760502706	-0.0248115682995511	-0.0533940347378266	-0.0594813788272273	-0.0319647708242951
0.286522903439836	0.22328799518452	-0.051231122848349	0.112466180233805	0.0679011260891456	-0.0487560305166697	0.0326255266170321	0.00254019814151651	0.00089851435051469	0.00957254778623795	-0.0329127519145893	-0.0399154412026204	-0.022274949631995
0.440118472811534	0.248495405692474	-0.0863169851474506	0.143407496461925	0.0234903895813129	-0.0553753566075411	0.00881115953600003	0.0165653007593173	-0.0073640927229694	-0.0159424835131141	-0.02961784664812	-0.0704882950753156	-0.0743382500501179
0.35201641255758	0.339049482016092	-0.0626157565842384	0.138248723254749	0.0651250145594698	-0.109869636378743	0.0353206127142241	-0.00535425825309266	-0.0153200497612487	-0.0223723109096367	-0.0287979733097324	-0.0529854799902773	-0.0658184160240304
0.26378649999802	0.227002952564421	-0.0488627985634062	0.0942263636766222	0.0202482690523659	-0.0491677235635734	0.00305560574033648	0.00972384827203543	0.00774073995731234	-0.0144597272556037	0.000293226862093765	-0.00870225153531501	-0.0298953687727554
0.61926301589231	0.255107177171379	-0.133598452784854	0.154530137233582	0.0119187850606449	-0.14613915865565	-0.000266365430971582	-0.0290418412800333	-0.0160162780499258	-0.0671101867975026	-0.0612276882765753	-0.0663730075073983	-0.0962086395175397
0.329833768036269	0.231613873893824	-0.0651183532126643	0.109761717966019	0.054886604350379	-0.0611375761270921	0.0253875063351857	0.00677955011260839	0.016788913361502	-0.00312548588835654	-0.0148314278540347	-0.0322599805597525	-0.0198050870847292
0.0141659059338177	0.000678784238655116	-0.000133966602932545	0.00906632109227162	-0.00113041182490149	-0.00140136136776425	0.0011329154253551	0.00051730709332784	-0.000953483615452904	-0.00126588659633287	-0.000222169671572889	-0.00383437578153677	-0.00278440566772188
0.324102369523752	0.126170744232695	-0.0552023946276967	0.142296082409236	-0.0598464030655423	-0.0332549544356199	0.0225101217552554	0.00195538806006434	-0.0181283468961202	-0.0465506787505811	-0.0373297529785055	-0.0701939034969656	-0.030493859891485
0.130497690710207	0.0875507867258718	-0.0218138859095631	0.0558501379777289	0.00151755730251912	-0.011359925610117	0.00871667770350773	0.00421390082977385	0.00431607661991851	-0.00492118415379894	-0.00560152912723987	-0.0131680088071526	-0.0173965954453072
0.604508047704856	0.303227448329837	-0.128891832057196	0.153661766952221	0.0536054128729163	-0.102059421837825	-0.00260769091849122	-0.00743974627436395	0.00298730054115648	-0.0242270044824543	-0.00433813949774964	-0.059127262304841	-0.0281538816078235
0.160612765599929	0.0421964696989715	-0.0286835378598805	0.0594473073490503	0.0127698695676141	0.00901947723449326	0.0276708386173469	0.0252176626520862	0.0165452830387298	0.0108946734010537	0.00122205685938537	0.00253404250746228	0.000728529224111929
0.653994901970608	0.324177853382848	-0.141486948331957	0.156956767377328	0.136554572896687	-0.152495053792223	0.0218239158771611	0.0277321184544201	0.00938684891800634	-0.00797024044776762	-0.0359142596932951	-0.0334844764786603	-0.0726941893929707
0.0604949345316237	0.033096822987728	-0.00854321102691834	0.0315108127831989	0.00949439932172619	0.00528806476399552	0.0121698489302069	0.000172194817538142	0.00872153154072944	0.00739123204286086	0.000698628534849012	-0.00911177045657505	-0.00367203228917092
0.0910628655904964	0.0526277084027021	-0.0150517592396501	0.039883017049096	0.00534691085760924	0.0154544761647249	0.025683547948164	0.0173143270172041	0.0114550039112909	0.0104006935111671	0.00685636149973053	0.00278732503184929	0.000524049778859503
0.0592160523555064	0.0252987108225887	-0.00794923655204096	0.0318411226051378	-0.0129183379495764	-0.00347483774597511	0.0114873908122523	0.00768549767844622	0.00402440697432102	-0.00819658784777573	-0.00320006644104283	-0.012053618837233	-0.00511195653187105
0.0514215511088397	0.0197672763118476	-0.00697151870223112	0.0271303738526068	0.0029146574039064	0.00650400111705024	0.00406635287797374	0.00991286567389586	0.00894739442144207	0.00470932926047832	0.00754538976101777	0.00185880021309361	-0.00697428250094897
0.100057832069821	0.0678707571268862	-0.0159903808207338	0.0448932246362557	-0.00334882282779111	-0.0139260234994721	0.00920587005685386	0.00638592542896339	0.00563458568069448	-0.0086374231636316	-0.00472189759370427	-0.00760122439781462	-0.0122983305126742
0.442494091288128	0.179845922211261	-0.0863484726516393	0.146778343869668	-0.000112206120205571	-0.0702622915006901	0.00625128774605521	-0.00872319226743518	-0.0173447151767159	-0.0351872488104478	-0.039977345738486	-0.0535686340251583	-0.0657450621326186
0.0710073488486438	0.0583228977907231	-0.0108480742293183	0.0364393897165894	0.0190413807907537	0.0055773638095917	0.0197993691516816	0.0125670948649348	0.0153576405818992	0.0123093723001727	0.00157988419065874	0.00307823838156904	-0.00787823238875197
0.532627101157661	0.25850010616096	-0.105886055013551	0.176210513726681	0.0157918879726855	-0.132650290889474	-0.0383207706338935	-0.0620697286915609	-0.0793766777780823	-0.0584292014583943	-0.0906016879455041	-0.108086079697265	-0.0926843491137463
0.333005362345065	0.125946778779667	-0.0606302058186101	0.132969982066746	-0.0309448683533536	-0.054457751123578	-0.000273995279820693	-0.0140840051106487	-0.0447931598999038	-0.0427013097384658	-0.0550654386052358	-0.0777546835722191	-0.0757298788124221
0.0736568111282507	0.0225516025949094	-0.00469648121950936	0.0588174467977091	-0.0290409334306027	-0.0111921183768039	0.000216965494820795	-0.00817474680373936	-0.00181479546208251	-0.0201165259037033	-0.0218009223706035	-0.0242076875780312	-0.0186581925289409
0.428900039716152	0.323323735911087	-0.0836265455864807	0.140028106584049	0.00405889785096974	-0.112800874815579	0.0343448739719724	0.0117541563685397	-0.00782900992376107	-0.0543709884823048	-0.0427328561357933	-0.0714145969571673	-0.0387216205230045
0.422121446607494	0.177293733678786	-0.0774207488519185	0.170645674689161	-0.0879621294160432	-0.0880996505744073	0.0193842890840892	-0.0497164103172972	-0.0507715423406961	-0.0880308899952252	-0.0501583247871418	-0.0709966090881538	-0.0997753783473521
0.147967989212234	0.0277364717387605	-0.0239044545534398	0.0637740537705869	-0.00465508215229371	-0.00237778854625903	0.0152044818589973	-0.000949316339794254	0.00387804155674928	-0.00351643534927637	-0.0131785987610795	-0.016543452738467	-0.0234991191415986
0.303262301138808	0.241376798699443	-0.0598181050894097	0.102212174305763	0.0482462257258346	-0.0724670490454856	0.00763759577725337	-0.00593048691555836	-0.0118548831854511	-0.0121104116598255	-0.0167521902926668	-0.00641408848384645	-0.0380940113156205
0.334322608138963	0.0883438652388999	-0.0634489934814064	0.119409650876375	-0.0130908252508781	-0.0430983101433575	-0.00374811711714201	-0.019538551171441	-0.0176206755393297	-0.0280945676971178	-0.0416016700329916	-0.04449322591727	-0.0448564979606839
0.0231951671200904	0.0520931489546036	-0.00305960705732746	0.0133181920880227	0.00732103166602993	0.00512487401227195	0.012353402399115	0.014307184439932	0.0100107075533173	0.00622295283915094	0.00960430486220306	-0.00064410286529001	0.00246620414816625
0.0736741748917393	0.0458395384912793	-0.0104280630382965	0.03522892956328	0.0136963027955702	0.0136457019769708	0.0259325360504954	0.0190795170457956	0.0112438606165214	0.0136710023862705	0.00684645870476477	0.000519083448975555	0.00374345623017099
0.004088627434642	0.00485478966806204	-5.01616202401205e-05	0.00303153383482533	-0.00139331580132323	-0.00143290289596031	0.00035705504059572	-0.00056769301444784	-0.000592717618816177	-0.00141310934864177	-0.00157404738720416	-0.00140118670282406	-0.00139817023970239
0.426098865640554	0.338526605093049	-0.0773670628691771	0.168316574064527	0.0124370944585175	-0.0902908177556843	-0.0246147237912479	0.0108535214202068	-0.00211733005475817	-0.0389268616485834	-0.036245002841858	-0.0439581407191777	-0.0893080127236626
0.0244797677072545	0.00626600163127103	-0.00307052822134992	0.0151459486606056	-0.000466790778438825	-0.000120980383101512	0.00468912601000943	0.00377021743778657	0.00104642252676049	-0.000293885580770169	-0.00146347273551653	-0.00292353700643937	-0.0031718178961442
0.0976130730972394	0.0310486927008503	-0.014453175612577	0.0472605245334123	0.00776954949719115	0.0092587281508056	0.0217661327814479	0.0179801957968439	0.0139455738501154	0.00851413882399837	0.00669377996941133	-0.00204238677728388	-0.00540486958141148
0.205859528502644	0.212108960784827	-0.034240056596338	0.091457818316932	0.0493650325649279	-0.0460247470563643	0.00218978902223196	0.0285106118908858	-0.00328744648005591	0.00167014275428179	-0.0276012419918007	-0.0368145158338019	-0.0506858887501594
0.163358533259399	0.174234076485379	-0.024205408277993	0.0891084560540068	-0.0155815974279069	-0.0498466302163759	-0.0062313037721925	0.0166837693674461	0.00212013958720086	-0.0327141138221414	-0.0438180970792593	-0.0236268641391102	-0.0276123844566637
0.0460938781343684	0.0137023267807621	-0.00295081682128969	0.0362874286727937	-0.001025101926222	-0.0026086737169027	0.0107494185054425	0.00547047039303632	1.12329566888045e-05	-0.00181688782156235	-0.005511953893076	-0.00722123581595808	-0.00848879993332981
0.0656970917893463	0.0299544977245529	-0.00991727029111585	0.0299953938746072	0.00163130177991674	-0.0173598056058606	0.0132889757260738	0.00555948230424434	0.00326692099735944	-0.00786425191297192	-0.0143826335281153	-0.0101259023595658	-0.00886881150710721
0.341085189834761	0.266025970053239	-0.0503932496157898	0.194481593288096	-0.078313353869766	-0.0331854857486183	0.0459808586963953	0.0145856706734036	-0.00168811065850549	-0.0557494198091922	-0.0375387104143347	-0.0487725681966887	-0.0631494114447808
0.0480893830704131	0.0277346133214938	-0.00601987608888589	0.0272512920197467	0.0145072055651292	0.00614889440352347	0.00668126549974199	0.0156673868930684	0.00821446304187518	0.0103280499843263	-0.00122964945705401	-0.000962493243022028	-0.00607151432455334
0.308721980005817	0.110828225752734	-0.0547355632656042	0.121737001323218	-0.0121636945726108	-0.0497376520483617	0.0273471503913612	0.0186847490758748	-0.00450563692130324	-0.0309506733104862	-0.0411569480303779	-0.0271216248664416	-0.0409844830128469
0.259205598922567	0.0893441751724146	-0.0441592592118146	0.110698156697595	-0.00452741815662577	-0.0589845896834075	-0.00229222313848815	-0.025599067631302	-0.0217272577605022	-0.0317560039200167	-0.0334195479568286	-0.0518942830906018	-0.0473396757196088
0.0873475485718667	0.0791906619662862	-0.0133914187203091	0.0420344475968295	0.0315584775835387	0.0165709558802998	0.0244464757777228	0.0281764268478312	0.00997581766569104	0.0240647167319193	0.00563934253761512	0.00352697194707455	0.00465660513135581
0.221102185025882	0.12994631918723	-0.0412674023984646	0.0785732329356884	0.000223805618453921	-0.0219561869910889	0.015384601848723	-0.00294891066262562	-0.0125760924127183	-0.0108661906863175	-0.0179669305133868	-0.0391300813682526	-0.0109417160334671
0.260310341575388	0.095614813006632	-0.0478466674788032	0.0928922746583071	0.0152850120540768	-0.0376271705760862	0.0085781685461489	0.0144093542035069	-0.00206076521557969	-0.0111710792610047	-0.0180078660625307	-0.0172628526760992	-0.0255959000584055
0.0230276227322313	0.0111695383459448	-0.00281513432032199	0.0131517644273091	0.00330649265520214	0.00322785831433087	0.00880379677709924	0.00737894472834558	0.00565161227757855	0.00326717548476651	0.00276257129214296	0.00106457033338992	3.35674133733234e-05
0.468355972427354	0.203068830008054	-0.0942085364864083	0.148410184597397	0.00976591867425891	-0.0845267822833635	-0.0149428230223868	-0.0370560672361906	-0.0588416068498284	-0.0373804318045523	-0.0495488053983889	-0.0845618801380967	-0.0786751860777494
0.712916930472509	0.271376087867166	-0.161578994292195	0.139342725962864	0.0851044320655676	-0.158917423304358	0.0418944722559597	0.0223888257183386	-0.0221889329563202	-0.0369064956193953	-0.04476861095631	-0.0224382240490386	-0.0595723449953126
0.537717240888817	0.395449735099499	-0.106638249352473	0.184075446486185	0.0517706557822516	-0.0998326719174835	0.0119873384626876	0.0115104021001613	-0.00856449604461296	-0.0240310080676159	-0.0458212304135965	-0.0976583554984124	-0.0707872881177508
0.45159446586002	0.265620384352851	-0.080402218904689	0.190241457621338	-0.0636648260505569	-0.0815873923036334	-0.0248308034757846	-0.0477622713259669	-0.069947128099306	-0.0726261091770952	-0.115108096128963	-0.122976429363101	-0.110817234572235
0.253508477656608	0.0962607336652367	-0.0424456483880647	0.115941869358299	0.00876700641001876	-0.034168666479617	0.0141780700421716	-0.00676998520959371	-0.00642953209784825	-0.0127008300347991	-0.0134564252271184	-0.0195996046618014	-0.0375815175510537
0.38461148275549	0.149050202131318	-0.0737903539049973	0.126590097403186	-0.00724925507863888	-0.0803628941572578	-0.0194530943949134	-0.0395329460103096	-0.0427940978477825	-0.0438060746179484	-0.0612346808405119	-0.0545308543651322	-0.0765917810723136
0.383831179632905	0.152279220336167	-0.0740350283141304	0.128867828413135	-0.0427837131125594	-0.0763400482586087	-0.0133510560709035	-0.0266555458879315	-0.0354938040886029	-0.059561880685584	-0.0509232739566411	-0.0656740410343912	-0.0743862774265019
0.217704336324768	0.143096266694844	-0.0374387888994062	0.0935876357500459	0.0127943482922188	-0.0098782106993324	0.0176441023891243	0.00576949423955678	0.0081888083236327	0.0014580687964432	-0.0115005334140344	-0.0141964887852811	-0.0368915555291055
0.011205697932599	0.021094284497446	-0.000746777904095459	0.00913444998279277	0.00214147174508562	0.00535125628578268	0.00843611666847673	0.00766437672810955	0.00666090358854055	0.00374636401543415	0.00442755662394082	0.00378155564335952	0.00200585956265235
0.103505162428508	0.132989521740729	-0.011206448048193	0.072377642683963	-0.0400964908702652	-0.0318710505622675	0.0181424510802271	0.00198502063451508	-0.0175373727004266	-0.0359837707162663	-0.0367941772854714	-0.0293120903166921	-0.0427549941563093
0.260840728396673	0.229691770516189	-0.0488334829641625	0.0935081997527111	0.0474853403260499	-0.0490564682425572	0.0260557237912489	0.00294155449529532	0.00467747939130786	-0.000785563958253632	-0.0214069768883954	-0.0242420010598864	-0.01600842686861
0.0541418979511411	0.0718129249994044	-0.00811665479838775	0.0269055064254023	0.0184522911626179	0.00238913796332221	0.0187979366563718	0.0264712166478882	0.00895852657652198	0.01042071456297	0.00540016465457706	0.00394137505070431	0.000469098325356021
0.424920477719193	0.123852221249604	-0.0844558529649913	0.142019302765274	4.33239848878775e-05	-0.0555316351687979	0.0131528164333678	-0.0177327619798726	-0.0295021346735546	-0.027744155591955	-0.0445555536683915	-0.0511255722118305	-0.0576240251969617
0.21555960534933	0.104734706831545	-0.040160354635222	0.0758021457975583	0.0334830939994828	-0.0310398186885655	0.00658590001111414	0.0102321695276628	0.00332758011284129	0.00122163765545866	-0.0274418552887481	-0.0200654281884423	-0.0237004792235189
0.713244241686878	0.271023468337486	-0.161832841856201	0.136281666994214	0.0690452377785497	-0.181849265538957	-0.00696222723503881	0.0159916476003212	0.0359555467568253	-0.0564020138802035	-0.0812919512101973	-0.0539683913896436	-0.0508482664760033
0.494860452317854	0.206460139851259	-0.095532096545617	0.175532837561242	-0.0380712041644229	-0.0503132760239143	0.0403384230226221	-0.0100485014211213	-0.019382441710495	-0.0441922400941686	-0.0457520057630855	-0.0599301032609486	-0.0880011813326176
0.157663203741937	0.112920426227952	-0.0289057247779998	0.0610234101233158	0.0390139110544443	-0.0167838963080227	0.0375451299920542	0.0335278894043457	0.00956537906941363	0.0111150073732108	0.00247918921885085	0.00599208876386501	-0.00169472145580743
0.021588076004914	0.019112449705716	-0.000894718335672451	0.0159584964883611	-0.00265582176536987	-0.00825351718956827	0.00237515629509987	-0.00273101272558091	-0.00607882914848819	-0.00545466947746907	-0.00981572490833791	-0.00814630137436476	-0.00872636421345977
0.376200049583584	0.188253048150535	-0.0700954136034675	0.14401485988135	-0.0403254735410068	-0.108149254096458	-0.0289177616137563	-0.0603844087398648	-0.0615571023639015	-0.0742373638187324	-0.0415702726429855	-0.0754122221155016	-0.0721389597753713
0.284143778968905	0.284981309923602	-0.0539089044825254	0.0996685487878048	0.069249916095084	-0.0492745676615692	0.0233255477459349	0.00275234943297437	-0.00204594133424124	0.00998767421675739	-0.00269384705462272	-0.0216881568255972	-0.0153237826931711
0.045406779799126	0.031693884132318	-0.00622057673014746	0.0275570311664741	0.00307498727800745	0.00582021454723607	0.00161167669293788	0.00726464584707648	0.00425029307431513	0.00444760091262177	0.00209071683993541	-1.08460909209809e-05	-0.0033540881154564
0.302739554223392	0.191009841894504	-0.0586076571713886	0.100760385336959	0.0222582582620532	-0.0517329830650307	0.0231003004494254	0.0183350757680221	-0.00184297570018238	-0.0147373624014888	3.89673548684688e-05	-0.0173299193134822	-0.00910842323020061
0.20661379081321	0.127989153282134	-0.0374540297126006	0.0768861590238989	0.0193016975158525	-0.0280895718907398	0.0130126056102539	-0.00671929356268366	-0.00327544009900116	-0.00439393718744363	-0.0162622506952903	-0.00707286284651187	-0.0219753126375059
0.267258480192785	0.0775020783225553	-0.049020672419056	0.0959406390584722	-0.00712578319804807	-0.0360637812051068	0.00500884030328275	0.00251112811961796	-0.00573237512732783	-0.0215947822015775	-0.0167284087638718	-0.0135495638666596	-0.036108615391629
NA	NA	NA	NA	NA	NA	NA	NA	NA	NA	NA	NA	NA
0.459197146422647	0.264650972411952	-0.0922440683002353	0.140212950359821	-0.0122679861657707	-0.0901349915966793	-0.00520201496177858	-0.0351112013604595	-0.0382051577032818	-0.0512014888812251	-0.0548902526793963	-0.0447072282236705	-0.0740384553250562
0.180967943961222	0.0616464789059887	-0.0294253243715958	0.0857922449486826	-0.00139887491447499	-0.0266171136954893	0.0203158980987424	-0.0164624229730202	-0.0078792479161667	-0.0140079943049821	-0.0210328117380644	-0.0259946305834844	-0.0546168604552796
0.450351978728308	0.306365855765851	-0.0851041867170486	0.16128417872175	0.0931717890900206	-0.110230355398806	0.0263410327431011	-0.0245992538150736	-0.0464116041838296	-0.00852928315439266	-0.0236031789822831	-0.0768336628751201	-0.039966432814918
0.25711825922779	0.115668810951312	-0.044336124791962	0.112472498808109	-0.0125341817401217	-0.00566365975397576	0.0282017600623379	0.00379022347319935	-0.000335832249122814	-0.00909892074704874	-0.0174585713294928	-0.0221038239889106	-0.0432638222377231
0.122930203565512	0.0457263220101428	-0.0181117611387983	0.0612497302622102	-0.00631962953331439	-0.017013675869494	0.00626603112469722	-0.00832430677261374	-0.00830505633021675	-0.0116666527014042	-0.0199660441297734	-0.0308996462423013	-0.0302306410832251
0.0452674967243609	0.0524148604152241	-0.00677148237362733	0.0249720885905718	0.0128773383394563	0.00803932656364033	0.0159171207622587	0.0107842171858528	0.00547136077735622	0.0104583324515483	0.00719008654660668	0.00363466937652693	0.000655055358072566
0.0832687444731003	0.0696789350285597	-0.0122746107205052	0.0412844535980311	0.0285974896000221	-0.00186710565882223	0.0334823387582896	0.0255690419358382	0.0140227228936066	0.0133651919705999	0.00114563066585924	-0.00446643149922926	-0.00637635767534145
0.109242859388025	0.0376068048926394	-0.0175371867978657	0.0491397181832342	-0.00488420560331056	-0.00608090426145488	0.0107415545269272	-0.0093323599686737	-0.00734212805610239	-0.00548255493238271	-0.0114637055228206	-0.0142289288469726	-0.0225202046098333
0.316183421101261	0.252454259052574	-0.0550939561282303	0.132524638767354	0.0180989273090224	-0.0738225146859337	-0.00821567243443666	0.0226168715261047	-0.00840684504549127	-0.0278617936884556	-0.040254912681903	-0.0662879139082443	-0.055830909038354
0.471693616414962	0.175610183935968	-0.095254879835328	0.137825059657749	-0.0066530950765275	-0.113358843763084	0.00872182508444719	-0.0102881953371828	-0.0455945580431553	-0.0600059694198059	-0.0368972545221573	-0.0669050454900385	-0.065181837849173
0.0524160909460493	0.049305645514743	-0.00790946937549164	0.0259472504334576	0.0184150520522746	0.0147296542685923	0.0187202038634742	0.0202763594439452	0.00740248209123522	0.0165723531604335	0.0112619628885079	0.00028867970601295	0.00867272512781768
0.200466377523192	0.0825635234596725	-0.0372260861755988	0.0706436158502277	0.00794116417292537	-0.0245422295478244	0.0149813612604144	-0.00708757250123043	0.00135408988356567	-0.00830053268744951	-0.00713609781160957	-0.0223150351106791	-0.0297280133426542
0.246697674672295	0.14235304981341	-0.0465063814610158	0.0891752284738	0.0156960606638287	-0.027134534988259	0.0175905977670913	0.00488232985083736	0.0052962268757305	-0.00571923716221512	-0.014567672441376	-0.00642896794561609	-0.0172135230354941
0.38294793852474	0.216281603277967	-0.0704389031000928	0.154053404874375	0.0165348026840307	-0.0955546569467912	0.00672825783220221	-0.0353078657038092	-0.0368075029413112	-0.0395099271313802	-0.0619976990121239	-0.0748047565080474	-0.0551513200148885
0.281482967296374	0.304307450393045	-0.05074192355168	0.111901327543958	0.0696697659715825	-0.111221419173149	0.0112116004276628	0.0114723837585995	-0.0102178543838773	-0.020775826600783	-0.00415479935448626	-0.0478825998683304	-0.0262973529525655
0.333035912417759	0.187470773266904	-0.0581955494151246	0.143379009637292	-0.0157278179558791	-0.0837075658274371	-0.0404289144941924	-0.0409377384341438	-0.0561405071071253	-0.0497176918916581	-0.0950748897332179	-0.0759261350580164	-0.0779717725755951
0.314291175682971	0.295816909450481	-0.0525162091525661	0.150443535466729	-0.0484389852238303	-0.0959550873875843	0.00723899719533416	-0.0450585575669037	-0.0412559727951848	-0.0721970363057073	-0.0224002728620133	-0.0751570219988975	-0.0571569750637398
0.259706909053277	0.158909124162366	-0.0479629679497656	0.0916028706073708	0.0390335310374513	-0.0419370035420206	-0.00961338930174177	0.00528112779887807	-0.00978194946490291	-0.00145173625228467	-0.0149247457517048	-0.0236239911124384	-0.0299761226785173
0.464108344658334	0.155148194439417	-0.0944417371204507	0.132886936476667	-0.0110514793178494	-0.10642818651399	-0.0276100688542651	-0.0451542572767553	-0.0418803551679165	-0.0587398329159198	-0.0592902502225098	-0.082231587388622	-0.0688512157410718
0.345214748413887	0.26366827388002	-0.0661123796830794	0.119281498326595	0.0453882002529159	-0.0445226309829164	0.042578913220725	0.0367694360731518	0.0412181044376114	0.000432784634999739	0.00592025473885588	-0.00323112669567127	-0.0140050524746068
0.164069289287807	0.0498608637738118	-0.0278274407209795	0.0699357228815872	0.00528781658173344	0.00148521761395184	0.030322493902397	0.0200772251010805	0.0120382182203524	0.00338651709784266	0.00468293651378671	-0.00338322518294576	-0.00563928062030311
0.55171074317473	0.2468442447579	-0.112152836300432	0.165995265654344	0.0496038877993185	-0.155805045382153	-0.0358076744718865	-0.0324310329456905	-0.0826370693465863	-0.0531005787914171	-0.0902306030814761	-0.0921669843462319	-0.0695132903160839
0.292919610829312	0.12797904387356	-0.0539960328009268	0.107741999116615	0.0234004625257455	-0.0190808254857617	0.0348933363505193	0.0103317582764689	0.00627952920990638	0.00215981851999192	-0.0220311589739438	-0.0189049172257966	-0.0301594717930482
0.593740784739168	0.320663943930129	-0.125239775183237	0.15251152223382	-0.0122985243915834	-0.0915884021620366	-0.00917436131572058	-0.00159867866206687	-0.00376562290342564	-0.05194346327681	-0.0374537536700472	-0.0973074911249647	-0.0797286331160875
0.346764273828938	0.147570007602532	-0.0673440913210654	0.118220885210551	0.0102791827900076	-0.0438340079583925	0.0301291208047976	0.0134309910347135	-0.00956943066732241	-0.0167774125841925	-0.0456618582861271	-0.0451138129950784	-0.0500427736140483
0.331012900290595	0.235575081787095	-0.0643754538828037	0.109489994534971	0.0242081226297368	-0.0842759487543128	0.00152456966113673	0.00431104706140384	0.0118767965723954	-0.030033913062288	0.00517219413832071	-0.0356635009877262	-0.0181763266765411
0.65014751187914	0.277930934652716	-0.141818692031566	0.14522228428723	0.0469516973668425	-0.136390761306938	0.0273773200808195	-0.00446554370517205	-0.00633463333008677	-0.0447195319700477	-0.0735843274292679	-0.0725167864955293	-0.0628105860256948
0.280081401234982	0.200884160560899	-0.0430040855177534	0.148089544061825	-0.0373288213608552	-0.0991523039575435	-0.0174624936206825	-0.0483821461615636	-0.0356600803739778	-0.0682405626591993	-0.0998957793307103	-0.0698508784090585	-0.0840038356083086
0.352975865194421	0.147115954960453	-0.063451208883183	0.141150764366375	-0.0115163244032451	-0.0478106041139774	-0.0193819362476076	-0.00647429790535115	-0.0348801621404597	-0.0296634642586112	-0.0517201743516001	-0.0679846350691213	-0.1015256960504
0.655700010330236	0.322854728027175	-0.141859624899203	0.155941988104295	0.0746535052641562	-0.13770275965332	-0.00177452564907088	-0.0247747606928655	-0.029065835260475	-0.0315246271945819	-0.0473100666602685	-0.0717939421989351	-0.0253078989094591
0.221631687962575	0.121777133553742	-0.0412441024318647	0.0797286052105576	0.00868535424776601	-0.0317411344740954	0.00944798348476469	0.00388003096300446	-0.00660193600401796	-0.0115278901131647	-0.0175726208854932	-0.032485351224852	-0.0253279020117831
0.0770471196509207	0.0813407286033802	-0.0116974757076485	0.0364460164317271	0.0128096589218624	0.00575415624959263	0.0145105085806411	0.0154240964516851	0.0112008894598018	0.00928190758572754	0.00724447870506896	0.00379624997695444	-0.0154353462791043
0.137326280620125	0.0889352750404018	-0.0217862559652862	0.0637984143452905	0.0204516454120607	0.00314231046694194	0.037196604459044	0.00862725054975153	0.0138242956680235	0.0117969779395013	-0.00438030474804815	0.00498951279929302	-0.00757018013205157
0.299284567009458	0.158375501726034	-0.0480210680106068	0.147582502490325	-0.0291748437456602	-0.0622495117911022	0.0138159471813403	-0.0176780919524825	-0.0205881221418956	-0.0457121777683812	-0.0475987632555152	-0.0611996474222297	-0.0707650009627089
0.0646286965260521	0.0539117174610714	-0.0104061679658986	0.0306017798226736	0.00800434126867895	0.00289926471010933	0.0220265202233948	0.0175189874695122	0.0145481544554335	0.00545180298939414	0.00299765731914074	0.0011884241609527	-0.00510243372134297
0.0686226425737148	0.0545519667942029	-0.00989147814990728	0.0355526997299242	-0.00291168286210858	-0.0075176681988435	0.00909744273233123	0.00716036812630851	0.0042576158705694	-0.00521467553047604	-0.00360952964389007	-0.0115628470556562	-0.0101483765451043
0.491747569058935	0.206591848083318	-0.095309344817495	0.178655013316737	-0.0525205882531906	-0.0746605834093134	0.0381412494431863	-0.00385500440473718	-0.0190738413404866	-0.063590585831252	-0.0468966311717184	-0.0509505205813657	-0.0487675440913664
0.0179017679445055	0.00576715942520122	-0.000721931551262114	0.0137418545207788	-0.000209721782091572	-0.00275732604772517	0.0018976866697613	0.00193187725243708	-0.00207276276205398	-0.00148352391490837	-0.0034712961905249	-0.00486929854872304	-0.00601986063549101
0.451170707227689	0.378783467637856	-0.0865892415842902	0.159030868754133	0.0716698499287372	-0.136951179050682	-0.017927108571911	3.87170560893768e-05	-0.00470841023473845	-0.0326406645609726	-0.0456954702596928	-0.0499666589035874	-0.0804664863367071
0.202153760108333	0.0475941448262534	-0.0381884148575599	0.059833928725451	0.00719130247456401	0.0046681727421744	0.0299251213543952	0.017804385051414	0.0143901889504454	0.00592973760836921	-0.00930068460060551	-0.00352897142738076	-0.00877755638707742
0.0120853205750125	0.00371384015629583	-0.000380048964018441	0.00943749530353084	-0.00367382329339156	1.29212038370644e-05	0.00257130283404847	0.0015130435991757	-2.78348072294023e-05	-0.00183045104477725	-0.00262131728053304	-0.0032914228128772	-0.00321393145040431
0.608699888777892	0.299045034109471	-0.129187746213714	0.153626930236078	0.00460687545174554	-0.0869646139193772	0.00549467774694723	-0.0273396818798031	-0.035471707699136	-0.0411788692338159	-0.0503997562609568	-0.0531045595273004	-0.0729832184620303
0.0343877022593261	0.0620677063210204	-0.0050751379424158	0.0183390406277868	0.0142577731040755	-0.00157671933086909	0.0204863551520465	0.0246317291738868	0.0160401042343755	0.00634052688660319	0.00972250133733141	0.0120775173743506	0.00184835798060349
0.615961922954176	0.354272789849961	-0.128620898151959	0.170016024987814	0.0100424685993904	-0.118043712275663	0.0263945878609126	0.0176190925093529	-0.0029468137257973	-0.0540006218381366	-0.0319819793520719	-0.0790800010885738	-0.0279036938279748
0.386296335227625	0.122422550861392	-0.0744746004091545	0.133430093806663	-0.0192092498458493	-0.0300279242494994	0.00315245783596635	-0.0171398096537059	-0.0296971711069066	-0.0246185870476743	-0.0458918943466364	-0.0260470399103286	-0.0569452337565696
0.28275472413827	0.122899518790594	-0.0485999571200735	0.127898336050684	-0.0131079082588023	-0.0431788826785106	0.00502610473290388	-0.0199873481104774	-0.0412623981995852	-0.0281433954686565	-0.0499813251411848	-0.0578862345806039	-0.0634819211175662
0.0592795803384051	0.0319809975927449	-0.00827877884972122	0.0300275736393139	0.0101339220562715	0.00305625492533328	0.0048383949443061	0.0112974750793303	-0.00304024954547631	0.00659508849080238	-0.00506343801420483	-0.00430256104883397	-0.00226592544834592
0.112348015168467	0.0670665311095365	-0.018706978945552	0.0495008775211321	0.0275428514453049	-0.00120084658567622	0.0147673784943127	0.0176353796004901	0.0104844647593102	0.0131710024298144	0.00311897475751372	-0.00101340470043514	-0.001214131302884
0.677233882712166	0.281676064375624	-0.151580095331763	0.140231800890659	0.0503824975752183	-0.14700658962647	0.016471173211743	-0.0166000404129918	-0.0350570299875688	-0.0483120460256257	-0.0376149794079474	-0.0730718191445425	-0.0886823683381847
0.309451362911633	0.190884867206954	-0.0591925854046405	0.10116573088832	-0.0127111617773589	-0.0310639712956758	0.00619793004365671	0.0163771671306412	-0.0158265265158345	-0.0218875665365174	-0.0281292192123925	-0.0332721633011019	-0.0165032820346702
0.165414461660535	0.100284335459007	-0.0296801942194804	0.0644893670619906	0.0218819252927777	-0.0177417849678677	0.0323402521883188	0.0255243282619218	0.0121280304812906	0.00207007016245497	0.000853887563657618	0.00881635875611167	-0.00984950772852028
0.1839039658895	0.0669743728881013	-0.0276935256810255	0.0988418431787007	-0.016221965715871	-0.0169704369713432	0.014418752108409	0.00447519926771092	-0.0129570007890042	-0.0165962013436071	-0.0269636407281926	-0.0266213820017659	-0.0290478222290306
0.0339760982689704	0.0618141101336149	-0.00479044149899446	0.0185276421400774	0.0187108478239487	0.00231983441996486	0.0177968543781461	0.0164714089843119	0.00944212403348346	0.0105153411219568	0.00591607805517023	0.00976973301339253	0.00380697805028082
0.429640275836993	0.329945485863011	-0.0847914023252317	0.141331608427212	0.0598061647750613	-0.11393406501598	0.0710614840363997	0.0382469457650215	-0.00798031277314215	-0.0270639501204596	-0.0290604760126194	0.000759379868219945	-0.0623599428947391
0.715201924442993	0.270525315931436	-0.161126928987064	0.139726033596487	0.1004296910297	-0.166566060891442	0.0277785906669726	-0.0173765245199047	-0.0624524637393608	-0.0330681849308709	-0.0502850145345641	-0.0290784338482979	-0.0594592789934376
0.675672299374869	0.301023486616421	-0.148367929401181	0.15084738395487	0.126260768046755	-0.159744929834574	-0.0276618541390929	-0.0078977602619843	0.0184733084649714	-0.0167420808939091	0.00354569966489171	-0.0562023194350765	-0.09296003580997
0.195480780412034	0.0921970546733618	-0.03600731318445	0.069842892629313	0.0298803839742878	-0.0140525939123786	0.0389295882929528	0.00749837419655267	0.00904450011235935	0.00791389503095463	-0.00110110295260107	-0.0176735150434883	-0.0222729730731969
0.628433430922221	0.331872003661771	-0.135027553268439	0.15777640445254	0.0583714236930746	-0.131324790125566	0.019844762856608	-0.0169160913134559	-0.0269004428536532	-0.0364766832162458	-0.0587072342755021	-0.0506091301712538	-0.0972253968079361
0.414531664730632	0.199588728707072	-0.0795322495984024	0.149456269532078	0.0269174975990351	-0.084797931729811	0.0216676176004735	-0.0171926772821574	-0.0494445323689911	-0.0289402170653879	-0.0663965972933396	-0.0620632326460159	-0.0740637667737708
0.500348452760674	0.276830752254495	-0.0970046270291504	0.174204683047615	0.012219958023351	-0.169094341574591	-0.032283633407051	-0.059818259763085	-0.090978461270847	-0.0784371917756203	-0.100301634809067	-0.0931079297598242	-0.0880132422161474
0.0928340856917322	0.0442082690209751	-0.0144402304227908	0.0430237868556221	0.00810641648169634	0.0176554606289799	0.0223456546941429	0.0227054468666075	0.0190903468947366	0.0128809385553381	0.00547444875652313	-0.00337377185909797	0.00510458638451765
0.233774802993192	0.103805348423143	-0.0362553621315335	0.117278281582177	-0.0117825234291468	-0.0344267559644818	-0.0110811474164737	0.0227418748549882	0.00640520853771614	-0.0231046396968143	-0.0277835644301357	-0.0196006900961561	-0.0422883318100244
0.120777893760919	0.119609952387437	-0.01498514058671	0.0744507655767813	0.00433508293302082	-0.0395779762809457	-0.0129066264655383	0.00238932098531178	-0.00380612863776689	-0.0176214466739625	-0.0211198229539593	-0.0349511808903784	-0.038443986823503
0.295724472146803	0.128200242463314	-0.0544930152038736	0.107919717901036	0.00854459984383321	-0.00171700087157167	0.0257825922633969	0.0123228905929275	0.0155132187207981	0.00341379948613074	-0.00106266812215072	-0.0151208139517722	-0.0188116557010602
0.0998762685476202	0.0477003529671754	-0.0111220680010519	0.065117279187719	-0.0141414450299145	-0.0297364894227017	-0.000911656297041374	-0.0076276546603917	-0.0180744692815176	-0.0219389672263081	-0.0323613144593521	-0.0295253667719373	-0.0328532582565236
0.0886730737796563	0.071724580285748	-0.0132846804975577	0.0455865092401679	0.00931478070605968	-0.0092739613419445	0.0206314549358631	0.00250250330774138	-0.00198524120425626	2.040968205759e-05	0.00394262724595697	-0.010050361516915	-0.0141085424074775
0.260580539170626	0.0732874321854703	-0.0445171218388679	0.118135150009175	-0.00541789163030426	-0.0324858320455707	0.0115419294061606	0.00724486506744421	-0.0314795660336977	-0.0189518618379375	-0.0216635814927173	-0.0255179105741967	-0.0308520580771238
0.0410285357488107	0.0343445347142395	-0.00590247921648754	0.0224839640413212	0.00500995336595995	0.00464346237827933	0.0178330352949742	0.0120730923365265	0.0113065840746555	0.00482670787211963	0.00367823115607026	0.00483319598808961	0.00227488347276649
0.220581074678726	0.0986016078487722	-0.0379275682110825	0.0965981961860954	-0.00508034596772663	-0.0475613874934736	0.0128875971455649	-0.00708653149233646	-0.012403406706747	-0.0263208667306001	-0.0270637126854327	-0.0315243707666915	-0.0296410247055122
0.0393542001474355	0.0416705116851775	-0.00557579785875297	0.021091988199284	0.0170565978048577	0.00325291461351412	0.0169469917006688	0.0120614131881997	0.0122780310709029	0.0101547562091859	0.00153371522270344	0.00385188460301404	-0.000155370748401183
0.0378898196905071	0.0282319716487793	-0.00441365538130106	0.023007954022208	0.004663867265835	0.00031112219465964	0.0112483574826472	0.0055517847289709	0.00496142455084654	0.00248749473024732	0.000804449455510302	-0.0016395827978482	-0.00159809084391362
0.371808603905327	0.169395032568326	-0.0684494811883619	0.139914903736253	0.0331803927545408	-0.0788223593294183	0.00224956133769727	-0.018450343711839	-0.0155195234725521	-0.0228209832874388	-0.0451891437213507	-0.0688468201376707	-0.0448068331342092
0.352218772293321	0.148392198338132	-0.066166319754794	0.130941913214875	-0.0299964477645782	-0.0372161641644008	0.00415558450941816	0.00625195862046862	-0.0348095937688175	-0.0336063059644895	-0.0345143473632399	-0.0288154638349488	-0.0698644218811965
0.408532789851289	0.268690037800475	-0.0789197904619756	0.136022941011151	0.0149525944413156	-0.0720057329186168	0.0330918049903758	0.0362534650440749	-0.00810618304535227	-0.0285265692386506	-0.0333131890297541	-0.0388746524614993	-0.0214355919372834
0.474422017394001	0.287933341471996	-0.0946004835571063	0.143689031702252	0.0898168683232256	-0.0668961478153259	0.0307586560980105	0.025264152448329	0.0245303300559254	0.0114603602539498	-0.0220792245372941	-0.00300157979966009	-0.0232713828370251
0.104292706886807	0.111501483932819	-0.0175506744298734	0.0459780885153914	0.0433880372303602	0.00645262941016386	0.0395214847542524	0.03878101269278	0.0286152277505682	0.024920333320262	0.0170410499904635	0.0186968986925045	0.00790447838229143
0.158161492501754	0.117006946773917	-0.0259374130764145	0.072325388612842	0.0102588162132106	-0.0398233882348373	0.0240850749314417	0.015005794621961	0.00522896112932397	-0.0147822860108134	-0.016081508356513	-0.0168529496011668	-0.0191940978835979
0.324995552689174	0.155967552015653	-0.0585947579429599	0.129938206157632	-0.0176173819832685	-0.0933831324995399	-0.0111971070780592	-0.0361427022224657	-0.0282952563866025	-0.0555002572414042	-0.0534898462197171	-0.0728321293934824	-0.0822381939162913
0.558749453083302	0.338131361539131	-0.113061282913669	0.163688217030054	0.0538397261948405	-0.178187550804231	0.0213542115489577	0.0177028933537342	-0.0428315219584203	-0.0621739123046951	-0.0442194777475499	-0.0845455328277012	-0.124843500015245
0.389230426225657	0.133852754959528	-0.0718731698723636	0.144764053845172	-0.00497585301020848	-0.065885212670704	-0.0107921954749881	-0.00682154908972155	-0.0162851784315698	-0.0354305328404562	-0.0401776303221632	-0.0472391456592722	-0.064574775650313
0.200085827876564	0.0707324829951539	-0.0331424905276802	0.0914498842810839	-0.0128583316505763	-0.0213680530190697	0.0135153162259879	-0.00505279739417588	-0.00835769622611002	-0.017113192334823	-0.0327038575504832	-0.0202935658471977	-0.0381150477134473
0.315326796804404	0.27113636246349	-0.057251306677067	0.12473260822044	0.0472362527998685	-0.10654070833716	0.0310544326398384	-0.009847402948923	-0.000565473918088255	-0.0296522277686455	-0.058784722463439	-0.0546474952239128	-0.0795885637666452
0.657506855622009	0.302162587589756	-0.142569881847543	0.155285099303292	0.0593801531381412	-0.124739611557194	-0.0292134682236992	-0.0473802851938315	-0.0208509248602586	-0.0326797292095264	-0.0919362380581054	-0.0678042074773261	-0.0528192659365532
0.0681080102529323	0.0530328049238496	-0.0100229961277046	0.0348652956432997	0.0170157518126879	0.0106840275733502	0.0244163605579745	0.0170079671639327	0.0145227621962478	0.0138498896930191	0.0069353520880989	0.00360092937800612	0.00713685566878436
0.290417462855466	0.091746284505426	-0.0484875538556887	0.129876989926813	-0.0234289348558491	-0.051460956882754	0.00313769552898713	-0.00557592135141671	-0.0214889652878646	-0.0374449458693016	-0.0390062683050591	-0.0530396259104521	-0.0593784397248539
0.0678453027859867	0.057905760270957	-0.00967964784861428	0.0331554920710726	0.0192719320284628	0.00247467178312638	0.0239553858021566	0.0127464547156602	0.0139744046571474	0.0108733019057946	-0.00284579503241147	0.002755905504812	0.00396789615260262
0.103062399594488	0.0561331448404128	-0.0171707260423984	0.045070370048177	-0.000727556491001299	0.0137573189749014	0.0169220264576605	0.0185097611700226	0.0111716182166274	0.00651488124195007	0.00488229572243223	-0.00378927043521213	-0.00863086213993898
0.0531085503520807	0.0816072706071797	-0.00547455468444854	0.038331303744682	-0.00944757389987464	-0.0219607377618386	-0.00499673458478134	0.00121590673899467	-0.0132792705648645	-0.0157041558308566	-0.0114080081163879	-0.00740615375010872	-0.020053735937967
0.46073248720033	0.166298571365085	-0.0923851122368387	0.140906435793741	-0.000944363197594666	-0.0780603102847669	-0.0302162297011583	-0.0374960567530767	-0.0396220317248423	-0.0395023367411808	-0.0392106663934449	-0.0774326852332943	-0.0809474276683795
0.632374963499152	0.327388276121325	-0.135594008434528	0.156251296282627	0.128743710457812	-0.161992348189233	-0.00598974217975534	-0.0144526224560728	-0.028040581398837	-0.0166243188657103	-0.0376636379264388	-0.0367663630906747	-0.0608954442351349
0.082606446641314	0.0814833440901434	-0.012297720159256	0.0396055423560586	-1.5077102443084e-05	0.00178195535675446	0.0293429750687944	0.0197715279004505	0.0101248554091715	0.000883439127155689	0.0102052424241266	0.0064138799875314	0.000411236954135738
0.414113720739947	0.32050915278905	-0.078171866512062	0.15477170986478	0.0292613292728705	-0.109818742418046	0.038313674775975	-0.0393198375876542	-0.0361845698894296	-0.0402787065725877	-0.038581206762994	-0.0650612625793187	-0.0605384809824893
0.211856662983891	0.120972282227591	-0.0400519730043737	0.0751187763128028	0.0202452208460007	-0.0309557109129674	0.0155397969989377	-0.000786032764383576	-0.00296254877639587	-0.00535524503348334	-0.00217492467624167	-0.0213583032457545	-0.0274675994803816
0.335283158966088	0.188190855305088	-0.0594977555359018	0.143964973441118	-0.0122493643348945	-0.0749653738454967	-0.00803231912480767	-0.0337375620143109	-0.0682813711885043	-0.0436073690901956	-0.0739206178941998	-0.0719737148710662	-0.0946841806316451
0.450197259921827	0.15437219501782	-0.0855813240809513	0.165049287380971	-0.0480476513464524	-0.0366374865054622	-0.00988196441299938	-0.00960415068142489	0.0027466437724199	-0.0423425689259573	-0.0311644393823312	-0.0732733904410457	-0.0573802016892572
0.000413329900597335	-3.78886124243252e-05	2.01667117471311e-07	7.65291474258042e-05	-5.86900767777598e-07	-1.69968789625324e-05	0.000184604814882867	0.000100432957974583	1.61374405170172e-05	-8.791889865155e-06	-3.43486758714817e-05	-7.14194111143829e-05	-0.000103783983063313
0.0948506544751221	0.0821036021221014	-0.0157155546352885	0.0433631315794772	0.00289893766906514	-0.000238361539389303	0.0124027265349842	0.0174121589948977	0.0112137460303102	0.00133028806483791	0.0002857608686503	-0.0037857374605904	-0.0104098050187268
0.673018377737903	0.304832399285644	-0.147914951822502	0.151082321690596	0.090043525620059	-0.104896671790862	0.0321776659898475	0.0266419876443238	-0.00856570266177092	-0.00742657308540162	-0.0579073764190576	-0.0380487359706571	-0.0154536589097931
0.197900587470377	0.0721717145833139	-0.0348125781870993	0.0866746646294328	-0.00563856779477917	-0.0361922285290738	0.00640052068268235	-0.00262851854560767	-0.0199197674901736	-0.0209153981619265	-0.0223945195672376	-0.0351439926891136	-0.03354803183429
0.625824180161045	0.344981913556251	-0.132323613948204	0.171655542253686	-0.00759946469607387	-0.18093583127772	0.048009790391198	0.00910143252846152	0.0195200185155828	-0.0942676479868969	-0.0671410951469367	-0.0731248808748141	-0.0706283110011169
0.0634681396084019	0.0805834863063681	-0.00571389077635925	0.0467288051729107	-0.0217942025493205	-0.0222151384944418	-0.0012778873739604	-0.0108222786351582	-0.00853649805261253	-0.0220046705218811	-0.0169156106442036	-0.0228261893760674	-0.029833864388986
0.263651394545374	0.264868783422759	-0.0452327766768779	0.112741917867524	0.0395592862011921	-0.048106578111685	0.0186791990722308	0.00679773204435824	0.0317270941013813	-0.00427364595524643	-0.00428915243004468	-0.0345887058764094	-0.0241153006588191
0.313558995485094	0.174197406481178	-0.0527150256334662	0.147138847663867	0.0308283063990206	-0.0497921436255727	-0.00497001375217049	0.00211352879970922	-0.00562231236211058	-0.00948191861327602	-0.0166526427579203	-0.056529147066581	-0.0475809700530746
0.219056416251454	0.141665944478748	-0.0403060891827047	0.080754756342396	-0.000768015338717815	-0.0356072289889235	0.0180697452812137	0.00188262164081177	0.00118772977420117	-0.0181876221638206	-0.017581157394699	-0.0232647636485798	-0.0316227813162519
0.201393263838554	0.301549464354613	-0.0309343922369727	0.104528798091471	0.0463024243339343	-0.10543040519657	-0.00926555581287666	-0.00108702847731201	-0.0136066305844248	-0.0295639904313179	-0.0288084348462966	-0.0480336480216252	-0.0377761544646197
0.124565320867265	0.0681565087352961	-0.0222221476004943	0.0490903901242002	0.00457357951663165	0.000884643373776556	0.0151371933797696	0.0162640218756027	0.00477817345484191	0.0027291114452041	0.0034829545720125	-0.00111024402901697	-0.00116835044220456
0.348706801138434	0.14854527855509	-0.0664998925921614	0.119757696269385	0.0416123617010052	-0.0865562362194686	-0.00101705565366861	0.0015749703335266	-0.00601508812843587	-0.0224719372592317	-0.0226914571919978	-0.0352651147181389	-0.0548280162800998
0.0627428674954983	0.0470822767197036	-0.00925776140550969	0.0306283883632464	0.00802429265978721	-0.00380552993468567	0.0162018777025623	0.00807676412026857	0.00996784772223956	0.00210938136255077	0.00866690642836053	-0.00819666115506709	-0.015544979574638
0.479925572647046	0.151719828194997	-0.0967409531216141	0.148451332022652	-0.00365187854088422	-0.12132525097528	-0.0291883147566639	-0.0572202760564698	-0.0500828946958577	-0.0624885647580821	-0.107894391128075	-0.070377050062684	-0.0772589592231376
0.34280534691673	0.191057820308861	-0.0611132698871116	0.139230421954083	-0.0142625866407134	-0.114158683252941	-0.0219814071390195	-0.0399074589054725	-0.0503320218497676	-0.0642106349468274	-0.0801638818254894	-0.0698608058822481	-0.0612225931687767
0.16750585170904	0.123328005656928	-0.0286984576859169	0.0722639971279029	0.0036863018407379	-0.050377636127611	0.00453468468065318	-0.00603328526470284	-0.00708074575806059	-0.0233456671434365	-0.0326108663818723	-0.0391288221383335	-0.0407261979257743
0.137248376525113	0.0887948256203579	-0.0246328116636397	0.0558973948425355	0.0144760984813906	-0.0108353871651987	0.0235374955439847	0.0255566496092485	0.00579701368696542	0.00182035565809599	0.0111328691862829	0.00589814982792755	-0.0204338810293435
0.515189725286761	0.313925598243118	-0.098536474720716	0.184637925400159	-0.0685587529484156	-0.0912808463205441	0.0223141119426343	-0.0267318951272667	-0.0192096892805809	-0.0799197996344798	-0.0526483769597542	-0.0579618955471509	-0.0884168404440572
0.00633838298975668	0.00411402294471275	-0.000131227451429547	0.00462466967193173	-0.000911631163141296	-0.00155916504406994	8.26900070009587e-05	0.000202151817677033	-0.000681725224049896	-0.00123539810360562	-0.00112579838045607	-0.00234376899617073	-0.00197809191854144
0.0120324699349754	0.00424142952986837	-0.000529711152578471	0.00944783040944905	-0.00110167653264254	-0.00234068442325419	0.00182587620917042	0.00161206705440907	-0.000606937155997895	-0.00172118047794837	-0.00322113523000772	-0.00247874501768749	-0.00371765399679918
0.102472836359661	0.0374236136091953	-0.0160166866692046	0.0482803036050794	-0.00960736554631458	-0.0124597113603886	-0.000750191344083953	-0.00165082062925985	-0.00548182633924982	-0.0110335384533516	-0.0224310101598633	-0.0162828163223528	-0.0243394070917197
0.271470244683157	0.110557372302541	-0.0513154791304728	0.0972593518230528	-0.0352024252025638	-0.0221581400602601	0.010129350917593	0.0172797091022309	-0.00746911686805574	-0.028680282631412	-0.0184617466751164	-0.0319023904717433	-0.0334358348518101
0.105019427545903	0.0974274468657441	-0.0174993972197847	0.0456040315059903	0.02009159263154	0.00665697223859396	0.0285443968202263	0.0246546196563373	0.0100824218957922	0.013374282435067	0.00285975700423763	0.00195915363168483	0.00472824608564659
0.480278028398156	0.331628031108625	-0.0933415154943234	0.163875603481401	0.039911334946265	-0.0971931743616407	0.0401426387486681	-0.00727867185105846	-0.0230907999616932	-0.0286409197076879	-0.0455547668144807	-0.0980336434317096	-0.116554842827724
0.17162320687628	0.142068894731661	-0.0287928068144464	0.0740541306187912	0.0031102482989851	-0.0560095722232242	-0.0165667242473385	-0.0315057766194712	-0.0134754781700426	-0.0264496619621195	-0.033411206724306	-0.0196482217244041	-0.0291348345827655
0.237078276492064	0.159956990480615	-0.0445333922051288	0.0818689034217595	0.0263293080811628	-0.0325507516266648	0.00802452753116792	0.0220499083885087	-0.00164075271864961	-0.00311072177275101	-0.0195389777328364	-0.00868875431591354	-0.0249313113822974
0.580708308230724	0.357950221037608	-0.11878809823661	0.170537580991569	0.0117123527522238	-0.114354274624918	-0.00884805413144363	-0.0140921533282409	-0.0229024319449566	-0.0513209609363473	-0.0552807962692045	-0.0687956804020208	-0.107221034008796
