# Supplementary material for: Measuring re-identification risk using a synthetic estimator to enable data sharing
Source: PLoS One. 2022 Jun 17;17(6):e0269097. doi: 10.1371/journal.pone.0269097 (PMC9205507; doi:10.1371/journal.pone.0269097)
Supplement: S3 File — (ZIP) [file pone.0269097.s003.zip › adults/adults.vineCopula.1.12.csv]

risk_act	entropy_est	ital_est	hypo_est	g_err	g_vine_err	ave1	ave2	ave3	ave4	ave5	ave6	ave7
0.0238404608009759	0.0339702464639229	-0.00202572548868173	0.0210489670572955	0.00448745763667839	-0.0131958753417285	0.0057328738341334	-0.00358694238776729	-0.00724749550915236	-0.00435420885252506	-0.00640211139365734	-0.00690998308577231	-0.00608596900352487
0.615035631424581	0.297324498356284	-0.112087174710392	0.208717034090212	0.0195153366710572	-0.180074468339346	-0.0205802353084749	-0.057202443047685	-0.0783101702156268	-0.0802795658341446	-0.0905137845614237	-0.101142910138984	-0.0729927000932482
0.225874082620628	0.0703658170377322	-0.0341395803401339	0.113924486538881	-0.0211806469371045	-0.0698040146886608	-0.0193614668741482	-0.029055634053917	-0.0301485926716079	-0.0454923308128827	-0.0391937912907741	-0.0574563838983352	-0.0554086673730902
0.0706138454329452	0.0567821651466749	-0.00966535445200567	0.0380734688842801	0.000177443412340481	0.00116130015962108	0.0181414750709575	0.0133150379758118	0.0124248264827932	0.000669371785980782	-0.00304434511496897	-0.000169559577462702	0.00533061310290467
0.374922306158399	0.189172305516844	-0.0609176643871064	0.176088816093648	-0.016303339960741	-0.114960333778347	-0.0243522527927482	-0.0599426183647763	-0.0496712097578913	-0.0656318368695442	-0.0702482459217452	-0.0800990568229738	-0.077417753811061
0.188826689703584	0.0835419943541391	-0.0213258520551926	0.159362546301573	-0.0373354940066388	-0.00950428816426327	0.0279485357797231	-0.0195369318826899	-0.0241243960951645	-0.023419891085451	-0.04378842740887	-0.0228650220387858	-0.041696159142045
0.11811841428758	0.116612179216567	-0.018061516844871	0.0589388398989269	0.0301747839527886	-0.0165241812384916	0.0299243845069052	0.017379464308398	0.0169279130457521	0.00682530135714847	0.0139027830348864	0.0055403701960547	3.21608473901336e-05
0.049051886904115	0.0530073728283067	-0.00620383640071433	0.0330055876436086	0.0102169172664995	-0.00070031211422137	0.00539439542363779	0.00727233872026598	0.00473993379528485	0.00475830257613906	0.00293330343342502	0.00207150682700855	-0.00146186588953128
0.059786089778993	0.050227824349725	-0.0080011915619488	0.0390913880426583	0.00446774365455667	0.00878287236740355	0.0182479897378063	0.0164548007725459	0.0129622470223117	0.00662530801098012	0.0081121951846385	-0.00042329352349614	0.00301571437958892
0.0912077886666727	0.0840916650455965	-0.0103172516044168	0.0712039795071875	-0.0255198747234364	-0.0399041267961368	-0.0145085224313042	-0.0204413710315274	-0.0278957541950763	-0.0327120007597866	-0.0325613293741628	-0.0344652850850831	-0.0384719359456529
0.549396455349705	0.288834521387685	-0.0956905933604524	0.225583355914731	0.0299493366529314	-0.135472243416026	0.00985678759679731	-0.026473052229845	-0.0512012452142462	-0.0527614533815475	-0.0506313348064309	-0.115456074425029	-0.0966225229722547
0.115115891013777	0.026016303887672	-0.0162653826650662	0.0617525790442584	0.000510042044313305	-0.00217811726818393	0.00764066244437941	0.00447364425344242	-0.000225873439599136	-0.000834037611935304	-0.00982438617069199	-0.01852624687765	-0.0145596531594725
0.101695534508296	0.0713362145656726	-0.014582719660666	0.0596173875011065	0.00909899429619268	-0.0110196568639941	0.00801145046448826	0.0130605764620058	-0.00339045772574632	-0.000960331283900717	0.000542156060908378	-0.00458435103749272	-0.00118030754321553
0.0797191987550166	0.0743458213009049	-0.011267065778332	0.046597370137953	0.00608209642590062	0.00479623007291308	0.0188553170815246	0.0223089893961121	0.00527629529612655	0.00543916324940685	0.00124463491537163	0.0047076783131187	-0.000884903913482893
0.146039840797374	0.282557838208473	-0.0173107531203039	0.105808841905603	0.0224705219477931	-0.0539261036270533	0.0136561943166125	0.0126405636776145	0.00051548138338503	-0.0157277908396301	-0.0174504830644948	-0.0490438651048568	-0.0251899845919871
0.054311628627397	0.0498945038493083	-0.00521759588270667	0.0452874107860034	-0.011044051358992	-0.0157486386202962	0.00250741460604128	-0.00568293569538682	-0.0094540291965059	-0.0133963449896441	-0.0146158818985187	-0.0162181545498729	-0.0160909888821342
0.388443032125235	0.140941638184067	-0.0661913310147351	0.154700279362787	-0.0394282871666005	-0.0530941461213966	0.0231307690453549	-0.00425022972218492	-0.0329625591833692	-0.0462612166439986	-0.026978739277346	-0.0375550119503465	-0.0377929692052182
0.649025058497449	0.270738226544173	-0.121203756415715	0.19814760394382	0.0132097020541218	-0.158158817781779	0.00272506322128496	-0.0372064963307247	-0.0603342795182327	-0.0724745578638287	-0.0869964613018697	-0.0790837154617601	-0.0611846126644778
0.0709199377549767	0.0548535737161214	-0.00939899933212406	0.0425059677041972	0.0179226268052661	0.00650605965000847	0.0177724627315918	0.0228252553084061	0.0125305950354603	0.0122143432276373	0.00759681984524564	0.00702974539572304	0.00301842594749228
0.431896480132032	0.18108987746787	-0.0759744870876455	0.167252076148695	-0.0124806842909574	-0.111605966107354	-0.0261353198818262	-0.0551805824645894	-0.063091253968602	-0.0620433251991559	-0.0893839524090759	-0.0829228731458881	-0.0966314862079571
0.340345805263278	0.235266770935756	-0.0542986723411583	0.158024326077203	-0.00123525409055714	-0.0568688838891179	0.0693237611502641	-0.000987728222588191	-0.0101708982283373	-0.0290520689898375	-0.0228384115099572	-0.0273639134217093	-0.0442655861105723
0.562031053562462	0.292563894736205	-0.0992583509354422	0.215933490660314	0.00407351875357109	-0.123374797245895	-0.01081339838061	-0.0407417420398186	-0.0664332969692362	-0.0596506392461618	-0.100946373602614	-0.115485264186177	-0.133999524537161
0.0982274173039176	0.0518758843629119	-0.0153478136950693	0.0540686541356392	-0.0107301039334867	-0.000149790812144585	0.0181967945371212	0.0100801190097559	0.009075833410033	-0.00543994737281564	0.000423308581077891	0.00149506560696908	-0.00181085091302391
0.150343264869128	0.142466036443584	-0.0243682545243979	0.072279978219228	0.0137477811069589	-0.00833701442299642	0.0308683215656571	0.0303240961334021	0.0236854851003808	0.00270538334198123	-0.00151292826184812	0.00412684870810726	0.00300393601318333
0.062024548870067	0.0270523611020038	-0.00463739646528685	0.0603982717636365	-0.01213171394685	-0.0162994924816188	-0.00570704869408289	-0.012178586931494	-0.01565114658816	-0.0142156032142344	-0.0181923692210813	-0.019855730802643	-0.0266455897938088
0.244618549363458	0.141464656989451	-0.0395870583716519	0.106019977647099	0.0199169712240083	-0.0292174486400545	0.0149118219447456	0.00967750691518579	0.00114552280391658	-0.00465023870802306	-0.00900385852109967	-0.0232058976915771	-0.0229618447092361
0.0607188185589527	0.095395861492227	-0.00553932050241796	0.0499158124134738	-0.00569497426574388	-0.0241802162392661	-0.00540043518457767	-0.00188985592812869	-0.016115964712139	-0.014937595252505	-0.018040499849459	-0.0266413312272427	-0.0262263639096183
0.235091163919084	0.242163392071725	-0.0373958844904625	0.115580547078975	0.0138860081350753	-0.0857121789144422	0.0122722026369954	0.0123418656129871	-0.027119079726923	-0.0359130853896834	-0.0371429320643031	-0.0431308514730424	-0.0460270891649458
0.0898352028439575	0.112840590297803	-0.0125657853625304	0.0526377195533088	0.0317786018478524	-0.0053071749621561	0.0256802948805883	0.0174029834832267	0.0221956213022445	0.0132357134428481	0.0175654671384948	-8.9561172627331e-05	0.00577536956238005
0.15274977442679	0.152177719164852	-0.0223364340135649	0.0832340905579829	0.0102284103165459	-0.0334661002348681	0.0276372931393332	0.0192283850876842	-0.00279728416481181	-0.0116188449591611	-0.00948407348206601	0.00611552872553486	-0.0242982716290746
0.108677219062733	0.0464136053859306	-0.00724801404633124	0.113139719011141	-0.0311063452004277	-0.0138789554754401	0.0178490565517914	-0.0102504959351633	-0.00671775853789112	-0.0224926503379339	-0.0316442501923006	-0.028683632920338	-0.0419315284422546
0.160880831998203	0.126894275240396	-0.0260611251942918	0.078004035097934	0.0291249010688023	-0.0273937066188873	0.0202921199011012	0.0108186702780072	0.0231708705363227	0.000865597224957548	0.00883717296900977	-0.00462239153147914	-0.00493625540269799
0.497067213398822	0.296203598753691	-0.0886627245675436	0.183082323640238	0.0502701883524501	-0.108889899495534	0.0167964511037588	-0.0398876062575967	-0.0215342718712283	-0.0293098555715418	-0.0477124836555238	-0.0896354561965353	-0.0372565934237484
0.49416065555981	0.23111169900314	-0.0819915878501655	0.233251112940872	-0.0659168657075649	-0.137835694779501	-0.0181346440040681	-0.0266429544833182	-0.0749064389428428	-0.101876280243533	-0.145822794333413	-0.075683053159706	-0.145549997126875
0.491481025850956	0.313232766716236	-0.0887814464124632	0.173642481048916	0.0659637799655581	-0.104198730498205	0.0262979845881852	-0.0324983166762458	-0.0199268334642791	-0.0191174752663234	-0.0817982208722574	-0.0643470039820531	-0.0430194815345517
0.347247747956586	0.233162464805959	-0.0478714901917636	0.246490119547939	0.0229829672814978	-0.0302397465146242	0.0263371174815545	0.0143417054785185	-0.0149439407936858	-0.0036283896165632	-0.0447075564677273	-0.120788494272915	-0.0867448955162546
0.0917724819084069	0.0731922554627004	-0.0105039097674952	0.0729140468830395	-0.0218641140407993	-0.0400404376258394	-0.00535460945623482	-0.00985059451971314	-0.0141905439908485	-0.0309522758333193	-0.0312320120663139	-0.0265124139851077	-0.0330311282393069
0.13025905432921	0.0846511524020353	-0.018999158525909	0.0711087229014694	0.014279759573472	-0.00634376728769234	0.0117425643460381	-0.007865921787128	-0.00451371548389956	0.00396799614288984	-0.0239745933904358	-0.00831912538617581	-0.0298534045448965
0.129272971752324	0.102312042835237	-0.0198141544888423	0.0653668837398812	0.0282536353333935	0.0110287147878836	0.0361228486949082	0.0236191735549186	0.0253401294778164	0.0196411750606385	0.00390048834968221	0.00500108125757881	-0.00221022277869018
0.188223362631062	0.093428354991379	-0.0297251754767158	0.0799784124420248	0.0323767511263525	-0.0116822114729289	0.0334558326301584	0.0136581571419019	0.0187481590205752	0.0103472698267118	0.00868609748724325	-0.010317710252452	-0.0033954289515907
0.252216583579098	0.112639136537943	-0.0370681815276209	0.14048159602705	-0.0350177430410028	-0.074113004543589	-0.00612722147712083	-0.0102813038685632	-0.0185971267639263	-0.0545653737922959	-0.0444708477181726	-0.0754931125836076	-0.0659111677096851
0.161161511829952	0.0556401286707813	-0.0231917519489833	0.0857685753839804	0.00230469475767797	-0.0136319320061923	0.00996246259285366	-0.00509477604473713	-0.000599129477915517	-0.00566361862425718	-0.0187709271776925	-0.0180043220862025	-0.0277954940776964
0.161462104028729	0.179114997983197	-0.0256076845661053	0.0767852323312323	0.0542528870698433	-0.0142629013280049	0.0319839220613634	0.0153074353018474	0.00868297956511982	0.0199949928709192	0.00853871061305284	0.00512073277284594	0.00633446954545472
0.608849127670429	0.251177450552784	-0.111105404756098	0.20437609068809	0.0429796032662513	-0.13115801092983	-0.0140508014345122	-0.0258490931823463	-0.0549906735411781	-0.0440892038317895	-0.0659396581531021	-0.100874587826333	-0.120473159986729
0.0467300308963039	0.0552843108070067	-0.00602860078235252	0.030137566006968	0.0115351743416001	0.0106691887899114	0.0197777285976758	0.0183330977920192	0.0139330592650114	0.0111021815657557	0.00702921071151665	0.0109623553111246	0.00789442270111797
0.188220328109505	0.0866794034313774	-0.0304604023119443	0.0831849513054843	0.0122410265340397	-0.00950789906477811	0.0261143268630148	0.0182060341455876	0.0069430704450138	0.00136656373463082	0.00626269438747729	-0.00545306519449817	-6.22886859813487e-06
0.434775335783378	0.250395197958727	-0.0694614197919455	0.229019110998903	-0.00681945524502631	-0.0333316447168464	-0.0115401971891546	-0.0172713287955389	-0.0206772743794722	-0.0200755499809364	-0.0343799887801053	-0.0569528672624771	-0.0895630431994856
0.0912563521021691	0.027677360673302	-0.0125176201543576	0.0598353969370472	0.00309029001964256	0.00327430776830248	0.0192151230564023	0.0134252639825101	0.00684001445585462	0.00318229889397252	0.00196474393733824	-0.00184882260054109	-0.00768048005532031
0.210894532875849	0.0661377202875262	-0.0343947865459865	0.094582930467874	0.0174283968059952	-0.000210467529667246	0.0240252272775148	0.0180956599365465	0.0160953209765987	0.00860896463816396	1.63959365448441e-06	-0.00915140830645614	-0.00395458045691535
0.397042397416345	0.316724011364694	-0.064448560744203	0.187017832150575	0.0274836955272407	-0.0804912486053319	0.0432904469410108	0.0129859844786852	0.00946337323171215	-0.0265037765390456	-0.0455359581363451	-0.0471263253036042	-0.0539554031445203
0.116741400980678	0.0579392876256891	-0.0171013604196324	0.0655633845147355	0.00324444729239692	0.007266278155088	0.0201232646163802	0.0197066008327329	0.0151989524572437	0.00525536272374245	-0.0136291165549822	-0.020532397851873	0.00104014832483849
0.443597915031423	0.271320864389952	-0.0716647493195601	0.217671518744175	0.021265818494569	-0.127618230999254	-0.00594360914250563	-0.0222114728270753	-0.0452762087596727	-0.0531762062523424	-0.0824955459770824	-0.108760037198573	-0.11813504288804
0.0713858650407307	0.0211443024344639	-0.00892120924740541	0.039222645883585	-0.0023513875784462	0.00745565314447036	0.015102398922771	0.0077609752844993	0.00529347497801627	0.00255213278301207	-0.00262574509507789	-0.000975903586570695	-0.00661368571607773
0.529612300421433	0.189746142253119	-0.0955704263856853	0.187773761385852	-0.0240557563013327	-0.116629888558865	-0.036427424185571	-0.0782014401723236	-0.0376613095881688	-0.0703428224300987	-0.0441446627678425	-0.0968519624388028	-0.113527045059984
0.108222371607125	0.087634661311554	-0.0153751992222289	0.0583357396306834	0.00402505061561126	0.01084945344666	0.0264413797161645	0.0109552681950135	0.012629500420765	0.00743725203113563	0.00849185293347636	0.00195256390930584	0.00441452431344706
0.0282929989062884	0.0173768153217319	-0.00315925668704956	0.0231128523456807	-0.000976030101396928	-0.000826702175399874	0.00739119451510089	0.00473289970693344	-0.000186905995083728	-0.000901366138398401	-0.00249257982525164	-0.00297095586118945	-0.00542808882100654
0.131339789121091	0.0889272417246713	-0.019488607213457	0.0680848638389941	0.00539120909915822	-0.00487934367019341	0.0282099499737396	0.0104167879987087	0.0158623106297799	0.000255932714482404	-0.0012325747581832	-0.00117873959114403	-0.0114939100830183
0.195649424585223	0.231374826340714	-0.0290317593044277	0.111425520008332	0.065138967457725	-0.0438670326637378	-0.0021552948513307	0.0199398578156519	-0.00340323134885287	0.0106359673969936	-0.0294218623974905	-0.029890333110802	-0.0243132159906982
0.109386941004692	0.0770251355955311	-0.0156651188695637	0.0585925098511067	0.0100454994751643	-0.0190185596467448	0.0280886435510432	0.0170355788552743	0.018975527952012	-0.00448653008579028	-0.00158065509826004	0.00535581359974785	0.0053418521799683
0.549070263594175	0.273316596246491	-0.09443538703093	0.224138426317116	-0.0398279945072427	-0.127389669436885	0.00220801151311401	-0.09684326964718	-0.0647271935331774	-0.0836088319720639	-0.0867043281286319	-0.0837904051403545	-0.105420662717755
0.105599319727548	0.112257228390763	-0.0162169159157778	0.0550678233513367	0.0299908106597299	0.0126378249130227	0.0398215609224949	0.0376552204849855	0.0243663101051314	0.0213143177863763	0.0229418823047248	0.00857221411567589	0.00675521477352806
0.335116132797559	0.152056974884254	-0.0519848983498487	0.170185788962326	0.0167777263004535	-0.0789855846795401	-0.00791775776595161	-0.018033155252336	-0.0448047458603723	-0.0311039291895433	-0.0376436616857021	-0.0712885205429553	-0.0597276002024442
0.174024704029506	0.074282639652358	-0.0248832166309868	0.09840797729853	0.00737330962701638	-0.033255811594368	0.00846168285252261	-0.00743819787586095	-0.0120926200695202	-0.0129412509836758	-0.018081352083805	-0.0295684476847216	-0.0292513599511015
0.0509801598862987	0.0389903304515852	-0.00636216925477297	0.0305112917564776	0.00514085532747079	0.0053635358614685	0.0158563803892581	0.0157916179773941	0.0106192949827267	0.00525219559446964	0.0061712452056231	0.00418486262970118	0.00145897012468183
0.441851403649485	0.264484391821899	-0.0774920058339388	0.170384376029442	0.0306907894844021	-0.0602729449799814	0.0268656613360235	0.0417697048620967	0.0157839019415762	-0.0147910777477896	-0.0158235587783377	-0.0473279456206363	-0.0187290047745315
0.0239394720584873	0.0252125467133666	-0.00228220432583746	0.0224564053135362	0.00280325329385002	0.00921568521071905	0.0121379886102865	0.0124715627908708	0.00511362759972438	0.00600946925228454	0.00343988117735268	0.00105626261045686	0.00398446516044023
0.0773342316257421	0.0571159487486107	-0.0104705268417455	0.0469770056106324	-0.0147181821918504	-0.0113888673173417	0.0147678752619093	0.0126076629246869	0.00694690490928632	-0.013053524754596	-0.0081681234922872	-0.00745848563204293	-0.00385224298178241
0.530106723274801	0.189731337272275	-0.0964857077095383	0.188000536302769	-0.0230370177965077	-0.115288103735151	-0.0578434380435685	-0.0107240126322889	-0.0388854212707701	-0.0691625607658295	-0.068700825102115	-0.0668211354894839	-0.102723020806394
0.0826100199447735	0.0722661468636657	-0.00798648684648526	0.0668595431595054	-0.00156340758602851	-0.0192619188660901	8.43242577530517e-05	-0.00603888549850008	9.78324661667779e-05	-0.0104126632260593	-0.0213014086450264	-0.028611792070066	-0.0277676730256183
0.155513488888079	0.0326685547674765	-0.0222297113549296	0.0812446807706335	-0.00442717566138487	-0.0156352830244041	0.0117514549801041	-0.00117435791078599	-0.003947384346807	-0.0100312293428945	-0.0143552206516059	-0.0191111817477013	-0.024913152277746
0.157423890612396	0.123169060224889	-0.0252515414314188	0.0779371006521875	0.0196563575026116	0.00617021084985278	0.0339693239454953	0.0273341075527702	0.0231026282552677	0.0129132841762322	0.011205634969094	0.00605798868982008	0.00404881123746886
0.564105782358453	0.38475840370883	-0.100750532957165	0.203736143441646	0.0570795315645904	-0.155592427116443	0.0195702670626767	-0.00325710215795338	-0.030026598247398	-0.0492564477759262	-0.035207715408202	-0.0472351109156252	-0.0892927849900589
0.391079206383757	0.141130911768913	-0.0669477755171332	0.156116281898948	-0.00480608649100778	-0.0530831381238533	0.0105472194418625	-0.0100460385798948	-0.0150397612482076	-0.0289446123074306	-0.0458239319523687	-0.0461698783846105	-0.0495116609644813
0.00150824705617357	0.000367320041633742	-7.86927688727892e-06	0.000341699471351797	-0.000446965279635423	2.62466386250679e-05	0.000623364067868793	0.000380913423426391	4.70279247778889e-05	-0.000210359320505178	-0.000299195863621948	-0.000456241824024041	-0.000174184977284243
0.0404321460623874	0.0277753959162593	-0.00510972312913598	0.0280709257224692	0.00250606362495496	0.0010398382706477	0.00955981588746195	0.00645370404354378	0.00371567335836084	0.00177295094780133	0.000343172327000943	-0.000922827150118072	-0.00340417022424803
0.642278165670807	0.306341591294502	-0.122427424622047	0.185555649720386	0.0480607514348161	-0.101335286602106	0.0169263045476645	-0.0154170078042136	0.0164841200725147	-0.026637267583645	-0.051448697429071	-0.0459485463632257	-0.0215284729276263
0.336619916738259	0.173618350306551	-0.0581354842616695	0.133487737086099	0.00500654357292996	-0.0175278165784089	0.0037135740354452	-0.00271124280838836	-0.0218474601783861	-0.00626063650273945	-0.0200638925451078	-0.0575251299305871	-0.0398207095622883
0.548125356730197	0.244740605774596	-0.0974979904654869	0.202739590019223	-0.0109662298053721	-0.090856614618428	-0.0453499669380737	-0.0219280013225761	-0.05990017986209	-0.0509114222119	-0.0844261971515947	-0.0856357005159807	-0.0843275646021042
0.533919881324548	0.291756094907528	-0.0926916050107034	0.222134762982429	0.0244524241031472	-0.0772538782614935	0.0187188336062248	-0.00111534019240433	-0.0214936137606129	-0.0264007270791732	-0.0534152287411106	-0.0459422844151114	-0.0732905828606899
0.197165028083546	0.230006106430446	-0.0290364106554504	0.110507255541265	-0.00102203490492117	-0.0558673808172158	0.0446758535414147	0.00233693806482488	-0.0120813101195901	-0.0284447078610685	-0.026824441846643	-0.0349783486606614	-0.0276585027628432
0.356773220788674	0.283904625575986	-0.0576435208965654	0.179512009168369	0.0015849617391866	-0.0470802248442198	0.0411838362533196	0.0567062826156517	-0.00464129621621912	-0.0227476315525166	-0.0596479529154703	-0.0423381252663904	-0.0218569835964007
0.107981802351122	0.0729793962584761	-0.00811463535160842	0.112697103083622	-0.0137206630807089	-0.018393615710544	0.00467136976725439	-0.00925697262931437	-0.0180491511188926	-0.0160571393956264	-0.024098937735556	-0.0320601420492517	-0.0346100544840689
0.580047537843333	0.348513485039235	-0.10339467164622	0.2065055850793	0.0520120860891219	-0.113903823234461	-0.0119996942025369	0.0127284577737712	0.00828611209166696	-0.0309458685726698	-0.0593297436109065	-0.0213915208189341	-0.094478403848172
0.029246918599579	0.0158854186441849	-0.00337583121758164	0.0238568576485092	-0.000764403522480955	0.00145316519998755	0.00673903284985498	0.00540329430087392	0.00264300951232879	0.000344380838753298	-0.000942993165864429	-0.000820445972132093	-0.00383508764479992
0.544196271318152	0.261153595407223	-0.0930083661153446	0.229164962643455	-0.0167073789283522	-0.14315290553914	-0.0279017132607527	-0.0391995334566797	-0.0543020671614016	-0.0799301422337459	-0.0791878684094791	-0.109623983830677	-0.130513881295056
0.644642033052922	0.311764675184291	-0.122792405896343	0.184960294203211	0.0410046198207257	-0.145962243932183	0.011634579321523	0.0134439507389646	-0.00905003214854749	-0.0524788120557286	-0.0568633966276193	-0.0616414950823693	-0.0925513131728294
0.148567139210017	0.139774566825301	-0.0232688744661668	0.07132257595607	0.0124754064960943	-0.00677289289558955	0.0352908326418125	0.0304660943006384	0.019856980373037	0.00285125680025239	0.00884579308871838	0.00489928854164892	-0.0104711436939816
0.435774765522423	0.249076482885602	-0.069030396560757	0.22762949650784	-0.0119974131416512	-0.0619195242705182	-0.000642911027969595	-0.0121812759962989	-0.0690263165175068	-0.0369584687060847	-0.0389939578955049	-0.0870342335543136	-0.0926106124023284
0.338024744822351	0.0709319313812484	-0.0584868298745891	0.136700996133009	0.00414317460130498	-0.0296192087063216	0.0106033782142716	-0.0080624598444291	-0.0176856726522834	-0.0127380170525083	-0.0263943490940891	-0.0338389606759407	-0.0516545156471014
0.511132824079679	0.215109981391211	-0.0858001871455574	0.223763480451497	0.00728521154036299	-0.105024089807515	-0.00405710068534648	-0.0363683352113994	-0.0483252032680764	-0.0488694391335758	-0.0749298402816606	-0.0841870231695108	-0.092285059108051
0.0638753610044174	0.0296985534778749	-0.00966943190149355	0.0332936324454319	0.00365455510044185	0.00550625239235911	0.00707258508617685	0.00793708217391681	0.00177901743066602	0.00458040374640048	-0.0044778634698317	-0.00397618919303012	-0.00395976317949705
0.312445848340357	0.147642484407079	-0.0496155599039079	0.154820659909375	0.0176143173581144	-0.0305730296518081	0.0377447554306224	0.0331661625503165	0.00535840921548325	-0.0064793561468468	-0.00963152182637289	-0.0179926756358438	-0.0254823154403009
0.209842559080408	0.0865460202107551	-0.0309320716299047	0.11663428057638	-0.0375911710862452	-0.0392089208446445	-0.00164415310241656	0.00343330270002867	-0.020395933404339	-0.0384000459654449	-0.0455275292255609	-0.0339772537587661	-0.0434757862933288
0.203694272098696	0.162744577793954	-0.0328979719474823	0.0901989819746582	0.0250736108876903	-0.00154292651883275	0.03350237856944	0.0300924267018202	0.0267082006473096	0.0117653421844288	0.00331624117428994	-0.00611181889946824	-0.0192997258641093
0.376265365252582	0.336480730289851	-0.0613765671122531	0.182319644852492	0.0223683731010829	-0.0961923551846059	-0.00154413142663262	-0.0252762781583697	-0.00111289666154152	-0.0369119910417615	-0.0426704273495201	-0.0519872797150406	-0.0733693740312918
0.537100489245897	0.394438019681802	-0.0934233294130955	0.223391581589814	0.0761724140237539	-0.109531994933869	-0.0318134201617877	-0.0037803832600668	-0.0174135855362207	-0.0166797904550577	-0.0814700975886961	-0.108447444428184	-0.0817565852874846
0.445315836864325	0.30082730652156	-0.0779600507435776	0.174216959160661	0.0777284040684475	-0.0791110083821998	0.0224810860075506	0.0124693289134442	0.00909412884815058	-0.000691302156876183	-0.0508618500773221	-0.0150343736519906	-0.0586621878035819
0.125943327999946	0.0425955074126814	-0.0187064941858259	0.060357982385709	-0.00615429949015464	0.011088935847538	0.0203711063346273	0.00573451194416424	0.0123533075027675	0.00246731817869167	-0.0082088508253973	-0.00524331540710185	-0.00440403820652435
0.00174283737206221	0.000498847467296439	2.92735215458697e-06	0.000686332927626412	-1.05185697212361e-05	-4.16795591401133e-05	0.000644918573292352	0.000425094141118405	0.000191479299536152	-2.60990644306747e-05	-0.000181392852902734	-0.00020648812578528	-0.000417129214609235
0.178517303267251	0.102104368469629	-0.0288991628897674	0.0755197174587667	0.0108122126193568	-0.0200236605352674	0.0194786979467585	0.0251144935201601	0.0112740147166044	-0.00460572395795528	-0.00351146943368502	-0.00112323706534107	-0.016584148578912
0.534849176712575	0.258221631966294	-0.0937134216471633	0.214968724709184	0.0209041263999171	-0.118023275897681	-0.0119727514670089	-0.05134158405917	-0.0437652660876347	-0.0485595747488819	-0.0652310685893048	-0.0853381655481561	-0.111135879965219
0.0281258312608573	0.00966063194733115	-0.0022861881709892	0.0248233141328369	-0.00303863639766114	-0.00370743160822659	0.00537919293170096	-0.000449774095220377	-0.00178138544831766	-0.00337303400294387	-0.00282749331277566	-0.004748178759949	-0.00790719397591214
0.0440242411736029	0.029178998929657	-0.0055503720734403	0.0273999930181276	0.0105002141424952	0.0126939867610191	0.0170125865525803	0.0113369917014162	0.00642536315719575	0.0115971004517571	0.00814661238030105	0.00505253330157161	0.00332537721670716
0.0123033742001646	0.0164184177193246	-0.000152584506742513	0.0111720214840054	-0.00577478142181415	-0.00598421633875743	-0.0019975823261685	-0.00242947441778274	-0.00538004784274186	-0.00587949888028579	-0.00552603261146735	-0.0066716676438958	-0.00521398843251764
0.30975643067676	0.13604495292521	-0.0473792837646427	0.168663067571569	-0.00960996846114576	-0.0485856369329714	-0.00104315364166191	0.0196248634925206	-0.0176662995910702	-0.0290978026970586	-0.0322630121128738	-0.0647122948501371	-0.0686773341671133
0.278996212769117	0.373376119965231	-0.0386541955724899	0.187487844986319	0.0335332533988986	-0.0664430811789212	-0.00233909646709335	-0.00153109749420499	0.0102621139845525	-0.0164549138900113	-0.0452368083178675	-0.0540258537575646	-0.0491919216655041
0.439845312512536	0.131141225644626	-0.0776306576690001	0.162001756321108	-0.00481569769928847	-0.0496278221229612	-0.00128481656551471	-0.0109413782750893	-0.0231060843650591	-0.0272217599111249	-0.0784562854961459	-0.0655154936243209	-0.0652406050166728
0.11176583569713	0.0236454341140021	-0.0154585325820489	0.0501396683113285	-0.00167691050474252	0.0015771452455815	0.0168893757517277	0.011200233774399	0.00528213010382977	-4.98826295804999e-05	-0.00310832014329931	-0.00872138994928182	-0.0129624252459546
0.344673716383254	0.12920452410453	-0.0566122582889295	0.149659468402011	-0.0172389686624743	-0.0880188482795347	0.00302767518557323	-0.00614492583671239	-0.0132724477845081	-0.0526289084710045	-0.0419332786377685	-0.0468088566393717	-0.0644679674918172
0.256133263763692	0.264666129439629	-0.0380927614278516	0.143327126300165	0.0498343753605522	-0.0643688071552282	-0.00680581176952605	0.00414886111213647	0.0356080769141006	-0.00726721589733798	-0.0039274349345087	-0.0217229092759796	-0.0580408608530406
0.0476336467304758	0.027288929771882	-0.0055836458112314	0.0359683473563567	0.00373808722258296	0.00747535957929972	0.0145081299364994	0.0111217525590251	0.00984726032991555	0.00560672340094134	0.00159921246220579	-0.00202817984199679	-0.0018539472037313
0.0390688194491617	0.0625794920287532	-0.0027743743753809	0.0379119825566011	-0.003804970978235	-0.0209410595255101	-0.0120374899038067	-0.00742933832886351	-0.0142754751310664	-0.0123730152518725	-0.0103850061532628	-0.0151214416403437	-0.0230299639720389
0.618239664479339	0.297761388075583	-0.113003090369793	0.208628994553041	0.0209550535219286	-0.184046279272097	0.00618215193170624	-0.0683198569837312	-0.0746653472003573	-0.0815456128750842	-0.0920525272424426	-0.0815678509596826	-0.127226997942731
0.105976500917541	0.038976388809913	-0.0101757658533467	0.0930183740351774	0.00141266717320621	-0.0166840109644281	0.00774999630516449	0.00185702499468096	-0.0105168336790552	-0.00763567189561097	-0.00951487560601895	-0.0251193297130807	-0.0327799274403569
0.627240300658735	0.329972408577583	-0.117371385461435	0.193300436589373	0.0489742127393707	-0.088302460093496	-0.0384624942691809	0.0113902946755707	0.0207551563396603	-0.0196641236770626	-0.0496565782807166	-0.0936578775825494	-0.10416127089577
0.571544121617315	0.249260790897745	-0.103874660086644	0.197362006732251	0.000141520758219604	-0.140721074011013	-0.00225487173803884	-0.00972002897938962	-0.0800235535189704	-0.0702897766263969	-0.0624267714619097	-0.124780043531872	-0.0866852648434959
0.104627369739827	0.160476242158246	-0.014922691897753	0.0598171111576261	0.0434962626930085	-0.012334267162012	0.0261835296737551	0.0153825160193067	0.0213191095629167	0.0155809977654982	0.0159151013477228	0.0135096715708318	-0.00567382808362669
0.178069532990319	0.112583636539758	-0.023163185592296	0.108756688181374	-0.0225443410803913	-0.0203564543366017	0.0167010787976987	-0.0098523461550992	-0.00297574337648432	-0.0214503977084965	-0.0166125222660196	-0.0275547831780004	-0.0304730978884281
0.143577634296827	0.147547744879006	-0.0206957787558604	0.0809707915385909	0.0128298042461948	-0.0363861000404345	0.0114663984090101	-0.000345869722385039	-0.00808310082480895	-0.0117781478971198	-0.00455626166957007	-0.0158373316138979	-0.0128183455019313
0.0208414075400141	0.00842587746547202	-0.00157754776120115	0.0194056291751925	-0.000905850477564335	-0.0028109799191458	0.00396969826917713	0.000247340235524272	0.000381329580520319	-0.00185841519835507	-0.00311563876954171	-0.00425190964216518	-0.00485921484594615
0.454154326495333	0.210420799226658	-0.0830711615511578	0.155656299214979	0.0180531738794508	-0.0574084785615231	-0.00313500062297362	0.0126405616227709	-0.0156571457810394	-0.0196776523410362	-0.0504813625482761	-0.0387433611037982	-0.0510446330646437
0.257059344154194	0.116049113422004	-0.0393685461543058	0.137348498552006	-0.0430239628019474	-0.0182309485888035	-0.00336847287375736	0.0208194445720327	-0.00477196038183042	-0.0306274556953754	-0.0317835749786179	-0.00963747999752235	-0.0326109769797666
0.321957628626366	0.07771110769689	-0.0545398143904067	0.134618772531613	0.00352072984939833	-0.0427004247736611	0.00839568452210571	-0.00795568421319337	-0.00841810418044808	-0.0195898474621314	-0.0254870764773028	-0.0395739598661508	-0.0339607069848047
0.0929081970758824	0.0821640124723897	-0.0131942387623691	0.0523224745221559	0.00435851742105002	0.0217229756726483	0.0422443196367342	0.0237020862074287	-0.00354870822048406	0.0130407465468492	-0.00357888964660225	-0.00409721267467483	-0.00273664446365127
0.0144977232057706	0.00384310867010319	-0.000800905986157152	0.0109372663609709	-0.00505849549679266	-0.000838596370081417	0.00303722208297668	-8.28017855155922e-05	-0.00246148175254609	-0.00294854593343704	-0.00476696286721585	-0.00330500390160845	-0.00586259501095457
0.00281129993197918	-0.000152073707139187	-5.32834955017198e-06	0.00177030467068905	-4.07391431441247e-05	-3.18914134134337e-05	0.00101767701656879	0.000551901499076356	0.000207196311536053	-3.63152782787792e-05	-0.000535374117730579	-0.000571004160329297	-0.000643462862518083
0.32249271870653	0.0858566542888865	-0.0516774909109771	0.158035752800385	-0.0105558546395494	-0.0553621361935779	0.0195447352437018	0.00524987474851146	-0.0116024502231112	-0.0329589954165637	-0.0300547056103669	-0.0450498663428816	-0.0434242454858739
0.252420053719715	0.250005675818904	-0.039115383881461	0.125235135154471	0.0158036002443279	-0.0794528777921893	0.00959932931700014	0.0276500502095535	0.00709078626568388	-0.0318246387739307	-0.00635532711152004	-0.049737542383951	-0.022423066537245
0.174809642146051	0.147824254027747	-0.0241718208982815	0.0985777410133742	0.0058238394070198	-0.0286845811910465	0.0176161326935982	0.00306999739640612	-0.0102995446416635	-0.0114303708920134	-0.0172708563197128	-0.0195592915725582	-0.0241945305711374
0.339776393603698	0.181754414898471	-0.0532101592984197	0.175991318317068	0.000272952403404414	-0.0464928876138468	0.0157115261210924	-0.0177541844774767	-0.0128351055727027	-0.0231099676052212	-0.0476257707411298	-0.0581365353702898	-0.0585109088280431
0.137901260795061	0.0323430190100797	-0.0213006892346231	0.0671775201850998	-0.000870602382747276	0.00309716601933696	0.0154998575981783	0.00933130090403797	0.00456254541877613	0.00111328181829484	-0.00281306690848462	-0.0117516145427966	-0.0110012231909236
0.457512543439226	0.329186742091144	-0.0747093595264943	0.210627994178043	0.00455924229341698	-0.0966637242452845	-0.0213716951451287	-0.0225080475425765	-0.0436763298790577	-0.0460522409759338	-0.0311187129903455	-0.0627979452487721	-0.0836124240504028
0.286743602794983	0.162423292241346	-0.0423374932506207	0.163771229410855	-0.00687587498665604	-0.0811550357480841	-0.00362663315914241	-0.0214934264999538	-0.0228955999223759	-0.0440154553673701	-0.0454186555610185	-0.0449623942730301	-0.05015080069054
0.21425284806855	0.278601378030561	-0.0320946521445696	0.111613839832545	0.0543138986028811	-0.0611329061035754	0.0145573359069618	0.0159835203012619	0.00725691573202575	-0.00340950375034715	-0.0193468330332708	-0.0546067327573352	-0.0315946372028698
0.277992763365249	0.148080197400714	-0.0468070966355963	0.116756379119942	-0.00474439675114918	-0.0143539256914178	0.0252184116974738	-2.07303063748943e-05	0.00406957359190013	-0.00954916122128352	-0.0247390957984687	-0.0258599347138486	-0.0239845881809653
0.116738828082716	0.0478368020980327	-0.016590587698547	0.059789073256101	-0.00264578847974284	-0.0146213786135496	0.0130846029618058	-0.000191470215248971	0.00626880556436822	-0.0086335835466462	0.00331405714530882	-0.0029694261875788	-0.0218007063233354
0.296423978776949	0.0914396896899652	-0.0497301536520041	0.125950575481437	-0.0120794882293904	-0.0249063599287345	-0.00461563207410021	0.0104028909257101	0.00141314714265672	-0.0184929240790624	-0.0181264975260096	-0.0350603132730254	-0.0427453200675992
0.48201651161324	0.153819744675838	-0.0848571962266627	0.179623017332095	-0.0110841237858322	-0.105380628079792	0.00273211578949389	-0.0469814028378283	-0.0493143669361981	-0.058232375932812	-0.064094014370581	-0.0871603369076521	-0.0881730085180312
0.422360810958974	0.246973516599836	-0.0695267989936572	0.203435709768542	-0.0283008609008699	-0.0845628951512656	0.00933213172969832	5.13711320188071e-06	-0.000175564502496506	-0.0564318780260677	-0.0333555263216748	-0.069439010749677	-0.0830885431173537
0.0113837721623294	0.00099250719256725	-0.000229125710927331	0.0115455341169906	0.00054393912532015	0.00058507956789103	0.00441985604863576	0.00360799683816742	0.00192620477063313	0.000564509346605591	-0.000320150293185479	-0.00149522455055394	-0.00206310004844507
0.122954331541216	0.101558685995061	-0.0177240653238371	0.0698560663639143	0.00582646061553442	-0.0177321352857887	0.000202381364748441	0.015478892519921	0.00277522866736209	-0.00595283733512715	-0.0220088875840576	-0.0139302651959465	-0.0141069858605131
0.16298495966269	0.129325903639045	-0.022763768504437	0.0903869805037571	0.00663943138511172	-0.0533066522278047	-0.0178556294122592	-0.0222673109491641	-0.0184994001510676	-0.0233336104213465	-0.0130492569944001	-0.0402958851556484	-0.0434617284521019
0.120658821021325	0.0637998534997798	-0.0189199250963566	0.0603392752845111	0.00988361491958878	-0.0163238676334087	0.0263281246965476	0.0103411833836861	0.00726213190767389	-0.00322012635690994	0.00422423353243381	-0.000520646742659919	-0.0104235893270264
0.112124656915252	0.0233141064233528	-0.0155444905349186	0.0505372179925599	-0.0032510801623039	0.00531590729991684	0.0195380133698483	0.00853371011001208	0.00486819736799274	0.00103241356880647	-0.0092160209698328	-0.0105616784054258	-0.0137711177726009
0.580675060260058	0.250300948938133	-0.103767892826038	0.209518850523124	0.00274203806447515	-0.142811500318796	-0.0276219973721927	-0.0262402167282826	-0.0420866010502782	-0.0700347311271605	-0.0726692104925121	-0.0975400480664499	-0.112741938508683
0.641298479923146	0.304257617477808	-0.122369197057241	0.183258591520634	0.0809336956619121	-0.109236034949379	0.0167707460315866	-0.0194613901390558	0.00650626647585384	-0.0141511696437332	-0.025838113999486	-0.00701426431349306	-0.0839141707816091
0.209860609312749	0.0871877197623762	-0.0306374627076497	0.116597760406101	-0.00894960639835679	-0.0230968752457977	0.0168986905274822	-0.00612883167396974	-0.0101492214773231	-0.0160232408220772	-0.0307453731399417	-0.0323824931262867	-0.0420584842752713
0.0669879368675544	0.0551016572032272	-0.0092043984584871	0.040322019621156	-0.00444508431382525	-0.0236094357107564	0.00160898514269503	0.000827066399971932	0.00010334041338958	-0.0140272600122908	-0.00713175604103899	-0.0174009490885647	-0.0156512225526663
0.393305720987385	0.252852411041631	-0.0625102977381813	0.200642812369301	0.0311208467145359	-0.10179460522381	0.00512956793711544	-0.0182515983172664	-0.0220167712549731	-0.0353368792546371	-0.0438517735071857	-0.0736366310517349	-0.086075802533302
0.251202032151089	0.0917955262231491	-0.0362412746048712	0.146156434072603	0.00528976276734783	-0.0288307618840027	0.00831156027109248	-0.0131752056534319	-0.0110298314246408	-0.0117704995583274	-0.0265657042203773	-0.0374640814325619	-0.0617983313622415
0.198991805400646	0.0950190391764719	-0.0324550478292042	0.083101695334233	0.0327612780334181	-0.0412188799205502	0.0180398773164658	0.0157868960071862	-0.0085814277301953	-0.00422880094356604	-0.0131665047602271	-0.0189543151356262	-0.00895456411786358
0.150111810757118	0.116418700332074	-0.0236974682452599	0.0745152372071463	0.000762036738911787	-0.00739232944963544	0.0326487612345558	0.0303604244481288	0.0304490637773234	-0.00331514635536184	-0.00644547536071072	0.00341260126564397	-0.0175514524601236
0.292080729685563	0.348930391813532	-0.0412338176993185	0.179063057021339	0.0282768298209503	-0.0892975055740703	0.0420541195125335	0.0098979213409966	-0.0275040212708157	-0.03051033787656	-0.0438158174387035	-0.0525813986407521	-0.0514634665145943
0.136390123923346	0.035193240010807	-0.0192121061092119	0.0727010697034737	-0.00427487978570926	0.0037362530746749	0.0179505578356093	0.00443720770865272	-0.00149100503599625	-0.000269313355517165	-0.0079291187469977	-0.008727128013439	-0.0140245119490494
0.148173991035618	0.139470239079714	-0.0242672536288052	0.071999264222293	0.0244615107209381	-0.00181382841646094	0.0199369009983639	0.0255930741072055	0.0322896534704289	0.0113238411522386	0.00462324011826945	0.00677390198647618	0.0104620678955021
0.457051035489877	0.174549850554764	-0.0793355879367608	0.178702138568373	-0.0405710285710848	-0.0345341895855716	0.026127144121488	-0.0149334631924745	-0.0440401783461002	-0.0375526090783282	-0.0618914426420937	-0.0802440420761136	-0.0663360437804407
0.0322835798579672	0.0491605323484436	-0.00342018470274824	0.021522214895783	0.0133666191537063	0.00729584458390078	0.0234212404010473	0.0126648086988894	0.0107053008970336	0.0103312318688035	0.00510010464181849	0.00691164397225402	0.00933899543120961
0.318642300029535	0.0986074158550964	-0.0532341438722323	0.138908956175373	0.00604064743884997	-0.00175018254962772	0.011860813642301	0.00742675897548123	0.00263732866512889	0.00214523244461112	-0.0138426085531947	-0.020665426706993	-0.0350962999430003
0.500944830363174	0.307630299999773	-0.0832662839498741	0.231412344131437	-0.0551725502861939	-0.137709375556033	-0.00514180102647532	-0.0148066211553244	-0.0847236609503904	-0.0964409629211133	-0.0956064673663	-0.131901531483365	-0.0873441786095293
0.210539783674932	0.121496014208553	-0.0345660122809676	0.0871477585305249	0.017153269472262	-0.0238148446449477	0.00954076067870066	0.00190710380180162	-0.00169440843679888	-0.00333078758634284	-0.0282012004372821	-0.0302739107454345	-0.0258299703923562
0.0762308092191059	0.0563904542256001	-0.0109986850985667	0.0423043909452385	0.00160917843285992	-0.0127255544477305	0.00614446472114138	0.00561450516947053	0.003911466757927	-0.00555818800743531	-0.00636335761751813	-0.010015123980941	-0.00959348587983848
0.257624749800276	0.261962935253306	-0.0409846042684121	0.12578247129085	0.0296740177480288	-0.0863439461669507	-0.00184541148947304	-0.00654667199239223	-0.0282472587830307	-0.028334964209461	-0.00616725264817714	-0.0281982525217786	-0.0535432229296425
0.156356840826751	0.0945701389280728	-0.0226072548855904	0.0853394831486771	0.00224413061146475	-0.0317595624498706	-0.00175721864493381	-0.0107688013259827	-0.0212440498976274	-0.0147577159192029	-0.0297393782751403	-0.0184499800782733	-0.0369816983354574
0.517326537378772	0.27383961651554	-0.095541390749647	0.164948022426079	0.0701178237668921	-0.0687457944777103	0.0265112629018295	0.0347095019290045	0.00416781113559528	0.000686014644590949	-0.00318667177139798	-0.0218320521487499	-0.0503159041198528
0.129855685289901	0.0433375303271356	-0.0179875559369985	0.0780994119410899	-0.0145417790416022	-0.0152877967229075	0.00436381393999444	0.00313187484213021	-0.0112306997527164	-0.0149147878822549	-0.0189176439082568	-0.0264100603965204	-0.0295587274744497
0.687441860568177	0.29260725112288	-0.133551427387803	0.180351537437815	0.0801000814202151	-0.138859136374468	0.0081192601431993	-0.00862453561235954	-0.0307927697483077	-0.0293795274771267	-0.0485066906419096	-0.0731025193180181	-0.106604735144794
0.538821991079361	0.39460638922079	-0.0938859152219886	0.22393178091027	0.123232468440196	-0.135035283524939	-0.00590970244733791	-0.0691183109209502	-0.0144224190342314	-0.00590140754237134	-0.0595843220593961	-0.06492390068824	-0.141885281328932
0.130581694679854	0.0819591312044635	-0.0186734900201672	0.0712579831956662	0.00901373935861019	-0.00593399759262095	0.0130696509187221	0.0044782701382986	0.0028708691351759	0.00153987088299462	-0.00330707489894358	0.00383404857592315	-0.00510401540222033
0.451886111099249	0.378496316254737	-0.0778891882862019	0.195691028175225	0.0801840747853775	-0.137418371642641	0.0333590729548033	0.00990843950799458	0.00217521261686521	-0.0286171484286316	-0.053911407000405	-0.0650511067327501	-0.0405247719783685
0.343410066863507	0.178045370767916	-0.0536981893388216	0.177510118135715	0.0365643783129524	-0.0436481084564223	0.0217263369755038	-0.00114225619526676	0.00331246430062271	-0.00354186507173493	-0.0523662117103572	-0.0369273347079692	-0.0528692195719822
0.282384966712821	0.106160910041649	-0.0444810764269581	0.133730415022385	-0.0212783634720423	-0.0165809336899412	0.0184280069431705	0.00945313351308036	0.00036113569513091	-0.0189296485809918	-0.0120350337230031	-0.0253913834863218	-0.0204227647117299
0.624320584772249	0.332625591115325	-0.116773310835671	0.195111949882607	0.0663847095730112	-0.116668644454556	-0.000539545112333117	-0.0341120652575237	-0.000330646121608824	-0.0251419674407722	-0.0249409668852291	-0.0628965526463722	-0.041779117183649
0.592799026492349	0.297647740022643	-0.104740305291528	0.221822386581701	-0.0254790109298819	-0.130896286564637	-0.0523246802275983	-0.0919538611354461	-0.0535707776309704	-0.0781876487472595	-0.0730597069668619	-0.0768505611742147	-0.127936696091578
0.249300202777022	0.138552932471975	-0.0424343492999701	0.107447540458495	-0.0132288642559391	-0.0340300974817845	0.0258589950548437	0.00252650287007072	-0.00274297367204401	-0.0236294808688618	-0.0103930475031592	-0.0260986452741048	-0.0117069985690414
0.474358345191883	0.360467995454138	-0.0822484516012008	0.188123230918219	0.102652683454057	-0.0570710752480377	0.0349170316785198	0.0188032543474603	0.00455877715596104	0.0227908041030097	-0.0013205022170279	-0.0530421396773725	-0.0696003984596518
0.614111543348907	0.355997586639735	-0.112930431742368	0.203792927704296	0.134968836559839	-0.120604684081496	0.0234250265158222	0.035519358718844	0.00359613091402855	0.00718207623917133	-0.0342392698871186	-0.0310767376568083	-0.0844307942982334
0.418473990479402	0.176800959473928	-0.0711448046025174	0.168697856333549	-0.0201670501282823	-0.0806710032630577	0.0123328842567916	-0.0122195963921342	-0.0327225448555118	-0.05041902669567	-0.0541983912578455	-0.0762912384413296	-0.073650342248268
0.591111938622681	0.322042745035159	-0.110720152820324	0.182558467880681	0.0707022738221572	-0.132181277617653	0.00231858176392052	0.0359526762686013	-0.0252829716613534	-0.0307395018977477	-0.0846095824000965	-0.0789191631975154	-0.0829258646796011
0.515437820255828	0.367131084494375	-0.0913757657866488	0.195452083385117	0.118648298553188	-0.139528215191519	0.00672238324736263	-0.0107293543198173	-0.0299453026957351	-0.0104399583191654	-0.075649581633271	-0.115090944532262	-0.0484198299321289
0.443775048361327	0.300675050766029	-0.0758419493475671	0.187721441210957	0.0114839004358578	-0.0673632293792747	0.00660788174482602	-0.0453815988244811	0.00960213471398158	-0.0279396644717085	-0.05610960667282	-0.0504936935161561	-0.0469207072126923
0.335670291291032	0.171311586589034	-0.0580398000265022	0.132932445613843	0.0203973006554088	-0.0388337000487334	0.027852517297181	-0.00884107742358775	-0.00327410479790907	-0.00921819969666232	-0.0357147537197191	-0.0292130903326332	-0.0499505456368966
0.530689716330505	0.292963841182674	-0.0918753428919802	0.219697341968501	0.06739995585543	-0.0374157745376575	0.012585891580872	0.0115795892787295	-0.0220600525664285	0.0149920906588862	-0.043473277602464	-0.0637129268460495	-0.0771576164321409
0.188642419261908	0.0940286892390761	-0.0307812312091751	0.07991137744244	0.0109924325634067	0.00902295361369332	0.0344978010448806	0.0280706348060803	0.0179124346048654	0.01000769308855	0.00270947619061548	0.015326417520091	-0.0148942513895215
0.190196288389584	0.227397665357207	-0.029184511682712	0.101305017996702	0.00939966729508454	-0.0623258839846938	0.00927081606370525	-0.00824350130923579	-0.01440750770427	-0.0264631083448046	-0.0247453951936951	-0.0178850894330374	-0.0414432273226934
0.117764205459973	0.0922694689660059	-0.0172053526373209	0.0691966865400141	0.00568717245068863	-0.00602555205066051	0.0198934841883288	0.0141459322182697	0.0062461815458237	-0.000169189799985939	-0.00650840452453272	-0.00558685202498091	-0.0126930107415014
0.0316138739555992	0.010511479247176	-0.000983262058485684	0.0333927697216838	-0.00555595329409875	-0.000968957768627508	0.00850802615302732	0.00157078127614203	0.000537826861535591	-0.00326245553136313	-0.00534745291888047	-0.00666976500041459	-0.0105109305283523
0.0178393596042372	0.0128918772546868	-0.00105915904871709	0.0155132553081348	-0.000641286964408364	-0.00649434507284866	0.00266969533768682	-0.000614049917686998	-0.00178247330297565	-0.00356781601862851	-0.0019820464120031	-0.00432129751414553	-0.00564414416061342
0.395589266086013	0.305319385859917	-0.0669369193021592	0.177012778596838	0.0300768823757742	-0.064060371103677	0.0249803386627054	-0.0113263224294717	0.0187877283072775	-0.0169917443639514	-0.0192659960143048	-0.0342184465339618	-0.0291647795692778
0.280662969386767	0.0694115790778734	-0.0467745060909326	0.124694755260721	-0.00729185905368496	-0.0254693520395565	0.0246243755677193	0.00866761586908865	-0.00361681958864973	-0.0163806055466207	-0.0264568829864653	-0.0220703782620657	-0.0312311326113428
0.384574163080214	0.21546715527085	-0.0607700609471705	0.187081905319322	-0.0270058916095053	-0.0857213812504222	-0.0110724423308816	-0.00741873526293935	-0.0214989063887649	-0.0563636364299637	-0.0398883433490757	-0.0738020220403056	-0.0826891338860442
0.493476766920093	0.206986219004337	-0.0854326485196716	0.206433187169737	-0.0375509066257507	-0.101182344180361	-0.0344057892456094	-0.0653278125441366	-0.051545108393556	-0.0693666254030561	-0.0916462256975252	-0.112600922224022	-0.143986223697424
0.176107878723735	0.110918178232361	-0.0240038532158013	0.114377211248652	-0.00572326453479508	-0.011342149610973	0.0196503189389232	0.00554418977164822	-0.00238279423102389	-0.00853270707288406	-0.0222659133978133	-0.0429512244316833	-0.046352279813379
0.562865690350633	0.384284911432161	-0.100786948998877	0.205986853285231	0.0547016664683484	-0.136403605783524	0.0156834354061148	0.030499144589176	-0.0439887831124161	-0.0408509696575881	0.0125955375268662	-0.0674400102822961	-0.0543359788011601
0.554506236375658	0.350628130997756	-0.0981647449464383	0.206150927687231	0.062250624874761	-0.112708417279745	-0.0285238058953556	-0.00310177106174603	-0.000938717213489038	-0.0252288962024919	-0.0728062784685105	-0.0378550822279834	-0.0968941633397593
0.558098204807208	0.199224938596537	-0.100931223489861	0.20221125803798	0.0220349039275111	-0.120910866323065	-0.00980102363052049	-0.00598763382531597	-0.0355633757401517	-0.0494379811977769	-0.078099917665993	-0.093874721036367	-0.134111857493478
0.206913148789493	0.218199257481381	-0.0322108794223665	0.108728065279058	0.0307353482322149	-0.0698600196972524	0.0320839123759549	0.0142946115005795	-0.00851625061212477	-0.0195623357325188	-0.00189251163475587	-0.0366682818784174	-0.0373985790307941
0.150509090271599	0.045682636376578	-0.0201980354492971	0.0946336119943639	-0.00212150672062353	-0.00401200154745743	0.0257648821641107	0.00659503215921872	-0.00165657491737839	-0.00306675413404048	-0.0200984406014641	-0.0100028767932443	-0.0365652329515364
0.350597308729176	0.105019691121509	-0.0566017810938445	0.165614135694799	-0.00879646129053463	-0.0435680524878932	0.022030632073712	-0.0179520279161699	-0.00883381854690179	-0.0261822568892139	-0.0393454917317573	-0.0540188900620089	-0.0515230596122497
0.204725009688357	0.176143036835105	-0.0312548780100091	0.110958330340172	0.0242956382346818	-0.061528400031012	0.0146187225338131	-0.0203953130165832	-0.0315362269769345	-0.0186163808981651	-0.0316285880265789	-0.0441445593066621	-0.0376760773560992
0.534221796263175	0.38882491670283	-0.0918228861604229	0.228191318691151	-0.0282962716277385	-0.0926522703425711	0.03751585790115	0.0160579455505633	-0.0782834217194035	-0.0604742709851548	-0.0709919065001479	-0.0622903562521033	-0.124624256874008
0.171464076574192	0.101921684244967	-0.0254056577843927	0.088802236857201	-0.00625030508390464	-0.0158745990271787	-0.0115686410779845	-0.00855723294662084	-0.0086589203926174	-0.0110624520555417	-0.0249731757554547	-0.0197836324382774	-0.0220651766219178
0.476952048591837	0.361860853794041	-0.0840043214638856	0.19263021469584	0.0607314505552894	-0.0582436706414639	0.0146852324208073	0.0254776441940465	-0.00388588772782389	0.00124388995691277	-0.0244920311692926	-0.0411543644754445	-0.0381876254654663
0.296230467524581	0.0913841584120606	-0.0506698089505278	0.123695200990391	0.00542062816841032	-0.0359215821351363	0.0110930331788898	0.00303234688664172	-0.0200053565658704	-0.015250476983363	-0.0253493140664421	-0.0418760109832332	-0.0260931849216086
0.190947202925846	0.092868006399293	-0.031044729942947	0.0810161285555685	0.0137441901825391	-0.00775455333270697	0.037422884605723	0.0298233625904521	0.0125557274204982	0.00299481842491608	0.000385952513578119	-0.00264740051452211	-0.00907304286643565
0.283893734015122	0.103629500137004	-0.0421558184805084	0.166951348428541	-0.0747272832059878	-0.000392572708098393	0.0335894434251237	0.00488048079669728	-0.00477531292721456	-0.0375599279570431	-0.0185557915159223	-0.0461868610310631	-0.0232115502802661
0.065520373000221	0.0557204913990854	-0.00855447634640702	0.0397590775444889	0.000615111631640755	-0.0138358820162141	0.00793129448544186	0.00425600272390772	-0.00286405757797185	-0.00661038519228667	-0.0064702878420005	-0.0193141127248936	-0.0175406206814503
0.280054651439546	0.192172466949306	-0.0456374524505716	0.117198397168045	0.0386499204603924	-0.0553558318048465	0.0262599434051776	0.00709835458622393	-0.00213964512804504	-0.0083529556722271	-0.011742765028496	-0.0392158257025767	-0.032340632816873
0.34014115823817	0.0701328762341348	-0.0575069767133246	0.137179110272462	-0.0056007844934528	-0.0515583277938125	0.00650289131745724	-0.0119178773664353	-0.0167320319013894	-0.0285795561436327	-0.0381149416174585	-0.0391487985260192	-0.0347814099048189
0.459788352175761	0.152679146105798	-0.0827148235976708	0.158872744118253	-0.0261576160627992	-0.0920758139720052	-0.0073900921474444	-0.0235154956620557	-0.0271497620795318	-0.0591167150174022	-0.0473857192681302	-0.0606594543160043	-0.0674274254135798
0.491034379198567	0.24168631828994	-0.0840220279471515	0.210889254195261	-0.0127112427773554	-0.0672012847861475	0.0167423907695827	0.00595777141929377	0.0187299874152267	-0.0399562637817514	-0.0717497976410275	-0.0488469626085241	-0.0552505961848533
0.251861825492079	0.113241700025475	-0.0368255056247088	0.14002148445922	-0.00940868007351686	-0.0528018065122201	0.00249550695925221	-0.0121878465281535	-0.020324337217965	-0.0311052432928685	-0.0507703915853755	-0.0402129101028118	-0.0643436145241032
0.067586074681209	0.0543530018269203	-0.00992741906633076	0.0364192580961864	7.763485513132e-05	0.0043649888226189	0.0174329164544779	0.0117939670529702	0.00912385760813091	0.00222131183887511	0.00421302631782405	0.00171660186326542	-0.00223533471628852
0.0447063961535193	0.0595433870849588	-0.00556805422725407	0.0278507855359032	0.0159862325173843	0.00978239557699983	0.0245724037129302	0.0161318048561511	0.0177901568918157	0.0128843140471921	0.00901143099814304	0.0153065825932847	0.0110854357596482
0.570530577504758	0.249836990691797	-0.104254158455284	0.197561361475676	-0.0514591068908506	-0.139950681133916	-0.0411153703460666	-0.04294326941592	-0.0740674897393765	-0.0957048940123835	-0.0631664264339478	-0.0651097066507128	-0.101215825337199
0.166035778246373	0.0882832058781243	-0.0261971664388816	0.0790451619197691	0.00765740728130718	0.00657208838355527	0.0321354545967384	0.0142436883437235	0.00401314754186249	0.00711474783243121	-0.00135336697307153	0.00228350779376096	-0.0265542273711915
0.586927673826417	0.279442070037397	-0.107000799364402	0.20755730518386	0.012620774458222	-0.134070520882403	-0.0167464703901226	0.00465477676035309	-0.0185097156200349	-0.0607248732120907	-0.0496074189907656	-0.0892183630129768	-0.112224619528583
0.406500936128867	0.25678019275729	-0.0708612009861187	0.171719985842025	0.0466243233429558	-0.0657121094892231	0.00377992434702373	0.00418209440902789	-0.0127790552621526	-0.00954389307313364	-0.0534927331061741	-0.053045237343058	-0.0771058784677589
0.400047600970866	0.272701763460873	-0.0688494997564008	0.157473936510251	0.0798609079269996	-0.0891026527044475	0.0175755928132298	0.00564553437909987	-0.0227907180516722	-0.00462087238872394	-0.0389210696409011	-0.0682681930402829	-0.064305854387724
0.63031953678109	0.331076621779357	-0.119337493526112	0.189763462574252	0.0447985888359345	-0.188375758554237	0.0190529264489702	-0.0690675042639162	-0.0365332487850517	-0.0717885848591514	-0.0336055763666133	-0.0540770301461476	-0.0656630859391327
0.656247674387044	0.302078982800278	-0.124160135791594	0.183762700119299	0.0794168165024906	-0.133498093380182	-0.019320634137354	-0.0246463827222951	-0.0185100958506277	-0.0270406384388455	-0.0742558593445486	-0.0608898983180335	-0.107415263997867
0.599066998219189	0.329916011026567	-0.111632856603555	0.196743597443056	-0.0257631565501387	-0.0946094289397585	0.016268119606395	-0.00920812816797367	-0.00159761168148087	-0.0601862927449486	-0.0404436026172832	-0.0669817301332839	-0.0582136481511346
0.673026477303249	0.305408534136935	-0.130203673161918	0.180983024532386	0.0767273338347113	-0.0501791436620316	0.0260557774761832	0.00456732721423414	0.0238388987241887	0.0132740950863399	-0.0322095325214209	-0.0598710483768905	-0.0545423543198218
0.142615133578588	0.097453794148802	-0.0213627752265036	0.0716405765632611	0.0227643367826481	-0.00427299568783504	0.0186034941125258	0.0286689526456858	0.0129363760792787	0.00924567054740652	0.00675804873971245	0.00172248453376325	-8.68622246697759e-05
0.254536889287108	0.26421764959415	-0.0382087681671934	0.142140998467325	-0.0292113384363104	-0.0358735031202777	-0.005885517336982	0.031930124061874	-0.00514511208855972	-0.032542420778294	-0.0227298286416139	-0.0189070033514339	-0.0553326910486209
0.427200736017813	0.185280959566491	-0.072708532246802	0.181419092312424	0.0232812169038144	-0.1092244088242	-0.00908342653390204	-0.0245014959439547	-0.035031572796862	-0.0429715959601928	-0.0685539487670439	-0.057586596217315	-0.0932030653298462
0.0956379992871512	0.117540782663417	-0.00935602794156588	0.0785939217312142	-0.0250857417683704	-0.0358952808129852	-0.0134128549521182	-2.94185395193075e-05	-0.0240798963795411	-0.0304905112906778	-0.0352997303098749	-0.0319438530608516	-0.0391962362521571
0.167397715420858	0.122316471793192	-0.0243025198544488	0.087745813954059	0.0219578210055366	-0.0634012618003893	0.00735872855224015	0.0015203894833426	-0.0209504474398379	-0.0207217203974263	-0.02562908517937	-0.0382800935761549	-0.0421975536194681
0.235398134794062	0.077408721321256	-0.034960543094916	0.12961931220612	-0.0152628087569296	-0.0396569120210474	0.0122212183698461	0.00269868452398994	-0.0138349488923914	-0.0274598603889885	-0.0454152830520263	-0.0463537078740156	-0.0555889201785239
0.0489037407939288	0.0244446700745118	-0.00587522436357724	0.0336453026514333	-0.00775183994549108	0.00472767572058051	0.012048061618516	0.0096415730362206	0.00140302064434594	-0.00151208211245529	-0.00461823190529594	0.000406684999572457	-0.006779525466278
0.24080829960585	0.181296574717025	-0.0365170890305552	0.123865598981085	0.0153613283567149	-0.0192409140700618	0.0361520110324602	-0.0040330630370814	0.0226982477339366	-0.00193979285667345	-0.0349608390780314	-0.0146927668101718	-0.00736169246259635
0.293584227831008	0.100419442005578	-0.0484114224310055	0.127748668140691	-0.0100496332286834	-0.030616158008054	0.0188060788937786	-0.0040158739293823	0.00247336908315982	-0.0203328956183687	-0.0251359779051885	-0.0163865559726079	-0.0402751748288775
0.628596387035366	0.220219619808435	-0.118624098551167	0.178866750157247	0.000597151445956623	-0.153914123146303	0.0175784766431454	-0.0500155601215089	-0.0732754041748116	-0.0766584858501733	-0.0974020756146489	-0.0924969164335881	-0.0921237238854138
0.168785976576676	0.0519783871838877	-0.023638841301506	0.0924062342535611	0.00714674472056656	0.00498019347740997	0.0160422848456994	0.00939621145708502	0.00374260905269555	0.00606346909898828	-0.000637247899265031	-0.018994511936211	-0.0221080407305789
0.216494005227475	0.191306191500115	-0.023713375706721	0.182903474547525	-0.00706879536735888	-0.018946123746216	-0.0183825306436023	-0.0347868654214388	0.00433554650584914	-0.0130074595567875	-0.0227453449545202	-0.0424363007487302	-0.073969695739141
0.450249900188142	0.377904644997625	-0.076395049491229	0.195202861372404	0.033692814898927	-0.136594191741808	0.0148096560062012	0.0390040461473709	-0.0220295867674319	-0.0514506884214406	-0.0438851795044091	-0.0637073745937926	-0.0635967776362849
0.0686893771946653	0.0726322572084978	-0.00733408240271312	0.0549413246793637	0.0117803491463274	-0.0204141588936723	0.0146526244497423	0.00686539334377712	-0.00257352728683492	-0.00431690487367244	-0.00946264816381188	-0.00682044831597585	-0.0200073976494115
0.156607021062262	0.113505530251382	-0.0238212626120526	0.0869149349934196	-0.0019225239469999	-0.0144031790452166	0.0106779160477404	0.00644976976090761	-0.0109062343515462	-0.00816285149610826	-0.0207885207683042	-0.0150644073490069	-0.0277540429878521
0.252448151116096	0.226477220496499	-0.0397114805433584	0.123482137809955	0.0316324358499311	-0.062451793628956	0.0411611422622408	0.0128252216345286	-0.0259879005421104	-0.0154096788895124	-0.0206243537649487	-0.0434462340138765	-0.0453961488817083
0.0532417036958792	0.0394249793060499	-0.00736983634478932	0.0336384981285046	0.00528634383981375	-0.00477846406130945	0.0125369936369853	0.00337128410704002	-0.00127765646880396	0.000253939889252146	-0.0173422147997491	-0.00717155746694931	-0.014276089858386
0.616490330641341	0.353073824136261	-0.113760323030938	0.205406152717856	0.0738359465552048	-0.10382229686849	0.018113613059439	0.052814929269031	-0.00906140871630989	-0.0149931751566426	-0.0408432949143769	-0.055761809212413	-0.0427548375924784
0.0118935642229389	0.00305790319656388	-0.00107575766846664	0.010677380216633	0.000170611881503396	0.0007087277726456	0.0046891911069616	0.00291598804847739	0.00148132790636226	0.000439669827074498	-0.000186692539828472	-0.000629456031039586	-0.000266693682992824
0.042697609444163	0.054134594523131	-0.00574389969413876	0.0283100066914366	0.00930253408207786	0.011584701710327	0.022031199128268	0.0195480031937725	0.00757767367373637	0.0104436178962024	0.00271854199820071	0.00975408299803743	-0.00461007438562241
0.509491799806309	0.178318393303837	-0.0925009562433663	0.183232890772593	-0.0109190029442675	-0.112538359265219	-0.0184834398779053	-0.0447541440987933	-0.0625667198641118	-0.0617286811047431	-0.0437641494052244	-0.0634790412027944	-0.0609738420009766
0.203928544142137	0.132734481870727	-0.0330472826005665	0.090451075406132	0.0242465097748973	-0.0153596318401304	0.0418554683236697	0.0233899927211987	0.00586578456656878	0.00444343896738342	0.0122821884774775	-0.00259974175009925	-0.0183651893590506
0.552601788256063	0.287785387564791	-0.0991994829733265	0.211492535962777	0.0280244344128585	-0.0907335815022192	-0.0244322119083693	-0.033540328811565	-0.0626612756171018	-0.0313545735446803	-0.0834437638387792	-0.105522874101543	-0.109071061152602
0.0993890741367166	0.0323986514006329	-0.0128058740062817	0.0579190332093889	-0.0121345004752248	-0.0225974503034844	-0.00324773090634764	-0.00592191533655305	-0.00860592570619356	-0.0173659753893546	-0.0191908596681277	-0.0212188911078438	-0.0256432049677772
0.406467548029921	0.217382535403246	-0.0633167228850731	0.217202593175589	0.00970454410203714	-0.157860352406385	-0.00745179701402543	-0.0563968595088394	-0.0333390544666599	-0.0740779041521742	-0.083712133222984	-0.077208333480681	-0.126286872673239
0.122383526345717	0.141930877818597	-0.0170925457665759	0.0708052848370971	0.0310014279023567	0.0116408767585343	0.0495194318740959	0.0143085928012343	0.0256121676224248	0.0213211523304455	0.00508510489692737	0.00445884782232298	-0.00413339490112793
0.685505968387486	0.294015798098147	-0.133165849691226	0.180490340221257	0.0475323485002527	-0.145474399748214	0.0146127254864701	0.00667375754478705	-0.0289070920213883	-0.0489710256239807	-0.0705937526893141	-0.0578245006903733	-0.0771633064474908
0.17173209966344	0.070883633359435	-0.0280467185292394	0.0773222706207618	0.0085279316604652	-0.0120285792274811	0.0256847701536826	0.0162842799159245	0.0126553566719003	-0.00175032378350795	-0.0134009815117665	-0.0105055163271487	-0.0133529045114386
0.205769098383655	0.128668312223352	-0.0317089455724525	0.106220090522852	0.00158229275604985	-0.0489122661055756	0.00399996599871849	-0.0209352904274091	-0.0239984236470605	-0.0236649866747629	-0.0327690524192714	-0.0388034100710988	-0.0437763305640347
0.229003453029147	0.111067511308539	-0.0382278775452841	0.0984356856729982	-0.00912685715613201	-0.0363109844124015	0.0176546955953464	0.00493090834802784	-0.0118911128542516	-0.0227189207842668	-0.021338667698378	-0.0161951457477033	-0.0319576525759432
0.175914723016037	0.237942073007464	-0.0240256116053628	0.115026527863203	-0.00359285350345689	-0.0708056638680387	-0.00490431893745205	-0.00412749681206911	-0.0309588488713585	-0.0371992586857478	-0.0401798775540165	-0.0511960813477462	-0.0609778921632843
0.517160658935919	0.277260421071905	-0.0953048127139522	0.162718875222607	0.068941968820675	-0.0976031916377144	0.00700592992910221	0.0211683276828888	-0.0144181118578833	-0.0143306114085197	-0.0342621207501753	-0.0159335271144534	-0.0682466694412761
0.315893970204829	0.270291588849836	-0.0503669261016684	0.151739792173217	0.0522779878858486	-0.0957553308467587	-0.0018736544845131	-0.016425819231472	-0.033122614306762	-0.021738671480455	-0.0309663109711051	-0.0678613871799068	-0.0459288215602268
0.0379485059778844	0.0166501510830793	-0.00340486196873691	0.0319478391407389	-0.0074854634467141	-0.00924862003651815	0.00222737934429454	-0.00162317722441129	-0.0076197887935856	-0.00836704174161612	-0.0084281762566612	-0.0109652508266693	-0.0105802757621465
0.098141167777378	0.0662874320591036	-0.0132312659083123	0.0524346149996847	0.0127917781567056	-0.0163855853590839	0.0165303079491026	0.00467995317101073	-0.00247852767770708	-0.00179690360118916	-0.00957179936164344	-0.00807190626553718	-0.00242873602136422
0.0967395389694967	0.118394700784632	-0.00973079146130738	0.0805262256866059	-0.0150161455480029	-0.0408802947920046	-0.00911632392354632	-0.0149604778471637	-0.0332853792269673	-0.0279482201700038	-0.0217608007600052	-0.0338680517121522	-0.0331473074814355
0.422110955534576	0.196154051413851	-0.0669722191382978	0.208760687640912	-0.00535301888243611	-0.103568201859702	0.0130294668799891	-0.0364813146920815	-0.0628596061184839	-0.0544606103710691	-0.0648241275142059	-0.111586549549449	-0.111326211753996
0.174455223639134	0.235582468308681	-0.0235453058500728	0.116133540454221	0.0184211031046199	-0.0783846049750411	0.00423132153669098	-0.0171581888982008	-0.0417876615258903	-0.0299817509352106	-0.0366801106845896	-0.0458263121802126	-0.0412500587055039
0.535226624782503	0.388322180216675	-0.0915104656154493	0.228620953969442	-0.0982515738553148	-0.0967772610043905	0.0282849561053639	0.0187159780415151	-0.0283940220571566	-0.0975144174298527	-0.107337099483442	-0.0380165140874105	-0.0416349992204386
0.375536156665654	0.337306007708121	-0.0601151812459946	0.18105891793648	0.0149823785594373	-0.0892733371052497	0.0260466912514643	0.00457210732912944	0.000364428571208164	-0.0371454792729062	-0.0423200291768187	-0.0154924655774398	-0.0517227669106883
0.644619177515904	0.221144556790658	-0.121928976517871	0.186441298440653	0.0112408547622758	-0.170747252089394	-0.0737646453692916	-0.0457853734164021	-0.0491474351000495	-0.0797531986635592	-0.0772420090927116	-0.100289982747488	-0.118539862209263
0.0922980308517204	0.0518586448328588	-0.0132326793640903	0.0460401721439251	0.00886377342864196	0.00539741864870426	0.0200467376556009	0.0164853996656554	0.0133466824420176	0.00713059603867311	0.00852408604737989	0.00107275935808797	0.00339611836792775
0.133441718727937	0.0865165912213628	-0.0203907779071373	0.0691383105336668	0.0141052275001978	0.00342144088785196	0.0190559635348484	0.0160429826416493	0.0123574860106865	0.00876333419402489	0.00636213976939529	0.00423771690858393	0.00584870570175752
0.251948620761801	0.0777397601053804	-0.0412656930802539	0.109568631327961	0.00868787028184648	-0.015225232574598	0.00326626560477639	0.00300612590653732	-0.00487789146614592	-0.00326868114637574	-0.00903695441616098	-0.0278833105170301	-0.0316563402783444
0.212288928088098	0.153353150665999	-0.0354215011063622	0.0947744151707422	0.0366915211986319	-0.00225333379891329	0.0382131954798369	0.0144096863697369	0.0226020565104417	0.0172190936998593	0.0247418558468006	0.00656527455706563	-0.000403522645659904
0.31169880761419	0.146263077686947	-0.0499751529298645	0.156098365500563	-0.0203738724110175	-0.0466716311130567	0.0357512998414275	0.0240679240613335	0.0246079292908178	-0.0335227517620371	-0.0327757361323541	-0.0296911553688282	-0.0145349265247227
0.187425474085999	0.212786184399487	-0.0272361323616189	0.10095788056701	-0.016458402684789	-0.048828892898712	0.00429666747464505	-0.0128644439262733	-0.0245666567817721	-0.0326436477917505	-0.0240298249234925	-0.0492630514392231	-0.0438610963402669
0.363982157964835	0.183813225535443	-0.0594100013420448	0.180300188478096	-0.0299530697503816	-0.118176354471014	-0.0194388901139779	-0.0312859312084094	-0.0582153299804086	-0.0740647121106976	-0.0582980091899951	-0.0756976520682263	-0.0938324373353145
0.065835897945641	0.0903643320996676	-0.00861768144829388	0.0391521319766809	0.0322234664129042	0.00354362502680367	0.0296894889453837	0.0171167732883868	0.0182619154221334	0.017883545719854	0.0039935723348688	0.00188988835608571	0.0110817975038845
0.308780190942127	0.25203275478444	-0.0534604007773676	0.123938595313207	0.0257836898441173	-0.0774545044854521	0.0261486842376223	0.0130431859125275	-0.0176246390835353	-0.0258354073206674	-0.0316701944948793	-0.0201436122427447	-0.0410152578678956
0.571586444381958	0.272384081908537	-0.101711530734457	0.213743287746402	0.0277562639617417	-0.156123832845214	-0.010129141382254	-0.0248996270347309	-0.0831360886880785	-0.0641837844417363	-0.0728418167038432	-0.120478464973828	-0.138401885375858
0.395877721217738	0.270329988946038	-0.0696288755903163	0.154302391122985	0.037073259178467	-0.0646878178459717	0.0203170464581995	-0.000537985330515578	0.051513633836863	-0.0138072793337523	0.00542105269204002	-0.0386815241329037	-0.033817161687806
0.365926236458033	0.150446447882043	-0.0617623650085204	0.153689358213973	-0.0172275942664844	-0.0537072530590461	-0.00322623355978369	-0.00298473406059274	-0.0235821092017691	-0.0354674236627652	-0.0283543265743933	-0.040920993062555	-0.0460856232477784
0.441326288796174	0.248168417907451	-0.0766539132076711	0.173407802734491	0.0267646162311616	-0.0771495731867695	0.0378327902886046	0.012425733418983	0.0102572188452175	-0.0251924784778039	-0.0258216979552797	-0.0367119829713969	-0.0608918062068348
0.344418739288509	0.128776887715875	-0.0566973304836497	0.151239625708175	-0.00815911087892723	-0.0785278418982711	-0.00953916001481625	-0.00548294378223546	-0.0106810301773412	-0.0433434763885991	-0.0404104252268008	-0.0538907724236889	-0.0465797050771865
0.224870029486222	0.0935944191740011	-0.0313629793782541	0.136134185728212	-0.0327950352989594	-0.0432406210722092	-0.00720372352957854	-0.00467086755734206	-0.00827095487486859	-0.0380178281855843	-0.052093266082463	-0.0417639607428192	-0.0432060874891906
0.173124723837958	0.0730594436467163	-0.0245627083178378	0.0990207265528504	-0.00929324635677839	-0.0352341025129441	-0.00797321148616342	0.00142512461635375	-0.00737674991638604	-0.0222636744348613	-0.0265245077440034	-0.0268542036837787	-0.0376442596656298
0.412749204690884	0.296639131768846	-0.0689781993599982	0.177853965506027	0.0930404571472385	-0.0708992073430896	0.0428869152134768	0.0119631903499185	0.00174658379337794	0.0110706249020744	-0.0185669350667676	0.00673116237316412	-0.0223630910055444
0.0640619085878456	0.0322787147729543	-0.00876772969245067	0.0421756065341142	0.00620455476487253	-0.0170232535636629	0.00892192852300333	0.00627174356408725	0.00114720242027434	-0.00540934939939518	-0.00515506196276115	-0.00732749729748275	-0.0130129205205242
0.64116664025176	0.240634767605496	-0.121954760567601	0.189615123930691	0.0283377884332953	-0.13303085565822	-0.0226744513412823	-0.0615536856225843	-0.0522404217054622	-0.0523465336124622	-0.0578718104603119	-0.0758745161365288	-0.130286990831184
0.0841315842748472	0.0573942208742429	-0.0116236462813747	0.0492173367117744	0.00365329466571358	0.00369718200535771	0.0107559970665077	0.00793273071293753	0.00289370238933988	0.00367523833553564	0.00387013516601566	-0.00177283744048114	-0.00474004666293264
0.354097601691407	0.154679690669385	-0.0580818737292436	0.164339205472483	-0.00710965827778248	-0.0640558869679796	0.00451721062261018	-0.00516580786502557	-0.0318882015506022	-0.0355827726228811	-0.0440468800207841	-0.0533935099002671	-0.0618936402632023
0.058386525533107	0.0642540980811206	-0.00770338176856612	0.0330080949993784	0.0106501695001321	-0.00586436528007885	0.0143370055987667	0.0166686341260983	0.0188964445009357	0.00239290211002663	0.019722014789966	0.00556830830597344	0.00420261084276214
0.617181500739726	0.256108124654409	-0.114355224135415	0.181673213886581	0.0154928533474489	-0.157102770833631	-0.0393428303322781	-0.038335056013972	-0.0379334042885718	-0.0708049587430908	-0.0496911322534339	-0.100427312988948	-0.0891822767942337
0.601250463998852	0.351030784737545	-0.109866661893822	0.206259277630194	0.0935809520646238	-0.129650099278617	0.0268760731415734	-0.0318250604008148	-0.0468373708018329	-0.0180345736069968	-0.0779104953635107	-0.0739352692053989	-0.080854884582537
0.639635086825778	0.304829629435127	-0.122819531813172	0.183015117690462	0.095172620123252	-0.114677654874066	0.024562148527158	-0.0156988968462911	-0.00653434588796631	-0.00975251737540728	-0.0176123065984266	-0.0441532366504763	-0.0476572952380855
0.241899514152578	0.0472002168205028	-0.041060661383204	0.0894571082552239	-0.0158971457446829	-0.0181964733354906	0.0145991099111798	0.00409263048317943	-0.005584401871295	-0.0170468095400868	-0.0129322636525781	-0.0167055835980594	-0.0254833620912529
0.00831777549766206	0.0021557517436455	-0.000366383368316136	0.00686842643005088	-0.000713698650467907	-0.000682681423701191	0.00311822375346733	0.00126739319850317	-8.27954055427904e-05	-0.000698190037084549	-0.000544476996847755	-0.00135428904030231	-0.00196172951235206
0.233544292001657	0.0638631987656676	-0.0381031034294635	0.103533165198474	-0.00412672076045051	-0.0224989234923843	0.00761009201136834	-0.00875512123974878	-0.00758634986764592	-0.0133128221264174	-0.0144153504527653	-0.0196851502706491	-0.0230894162296429
0.112795828888217	0.0298203306565863	-0.0171344250498478	0.0486251008693082	0.00330216550319014	0.00225271645258128	0.0162908399832131	0.00878384131687554	0.00462983939906203	0.00277744097788571	-0.00348923453249231	-0.00510268619768325	-0.00973379271259012
0.432149878505961	0.126482241391568	-0.0766952477866399	0.15465722231992	-0.015717220925953	-0.0728701643239529	-0.0324418260878756	-0.0465642219781552	-0.0425752233293652	-0.044293692624953	-0.0636600885859251	-0.0614932717722931	-0.0766968389237195
0.215701361957289	0.0657280453519266	-0.0345991009131053	0.0948486532566488	-0.0089947478226983	-0.00940002647778423	0.0145000409461134	0.00291888510872804	-0.00282570382814989	-0.00919738715024127	-0.000575439520182963	-0.00791567775015833	-0.0244946073391697
0.282248230820574	0.182456465190047	-0.0440721086987908	0.143513082635963	0.0119923505149745	-0.0277951358014873	0.0309117184441461	-0.0201387513451776	-0.00437496830103645	-0.0079013926432564	-0.0380653550578289	-0.0449808177535181	-0.0295043776924363
0.650121344526143	0.268622312863125	-0.121812850725994	0.201436932978996	0.039186083146257	-0.203748737585584	-0.00379602247344502	-0.0260134554374282	-0.0524418859132589	-0.0822813272196637	-0.089645449294337	-0.107649501392107	-0.122160578837636
0.214996926514769	0.277377419073603	-0.0326708686052407	0.111971723107547	0.0688022389324407	-0.0598431672648467	0.0204058973058734	-0.00578000936100082	-0.0027961104606106	0.00447953583379704	-0.0183162331247999	-0.0371114021530084	-0.0264730515592353
0.0295307330994029	0.0122298759051903	-0.00131987324772842	0.0270486332228478	-0.00412630115711448	-0.00776317110293989	0.00270254140517081	-0.00348980365891104	-0.000514618030698411	-0.00594473613002719	-0.00732052150304591	-0.0079976392645806	-0.0104705571448349
0.119850800091706	0.0427761978208824	-0.0167722408540498	0.0650897088388018	-0.00620166257973534	-0.0228139432683472	0.00908267556918263	0.00392579532436736	-0.000517376648180606	-0.0145078029240412	-0.00658289553175753	-0.0175682298297052	-0.0155674495452203
0.0615339475959522	0.0429484392555689	-0.00899840060041395	0.0378917205734477	0.0103086382910008	0.0151333945727583	0.0219696537165835	0.019973568955876	0.0132174811919904	0.0127210164318796	0.0126134082008131	0.00579425535652917	0.0076108360581931
0.306809977302687	0.149883937538295	-0.0475774821614064	0.159957430853032	-0.0065104825637029	-0.0330359215915816	0.0242073324995155	-0.00130303890709116	-0.0146701183729836	-0.0197732020776422	-0.0213638488730252	-0.035917076032154	-0.0392658042702177
0.0353757248140505	0.0198821183302282	-0.00407240869801948	0.0269225300142705	-0.00064302918323951	0.00433203056002721	0.00700585450636608	0.00459446676702553	0.000649260487965278	0.00184450068839385	-0.00414439508033188	6.52089899959921e-05	-0.00951319155424552
0.143801006573798	0.191047351348831	-0.0218232965863663	0.082656806548013	0.0287772195498507	-0.0384047069539245	0.0295754768176363	0.02049217708332	0.00405375983000372	-0.00481374370203691	-0.0131838309804071	-0.0151841076197486	-0.0194729917354007
0.160677922792295	0.0317125567332049	-0.0214946184502356	0.0920006105160801	-0.0307051967011911	-0.0147271024338363	0.0181335804736248	-0.0166477133200396	-0.0166617063098238	-0.0227161495675137	-0.0138596949394409	-0.0380493868811504	-0.0455880848638413
0.201590606902474	0.0576471719559929	-0.0299404751181157	0.106719350277166	0.00651732320721229	-0.0107825826060375	0.0198113613136504	0.0148392528375861	0.0127894943800583	-0.00213262969941261	-0.022153292600356	-0.0091238421243533	-0.0154052152729203
0.267861264347863	0.124160857298874	-0.042601678340864	0.136728081283696	-0.0152039737146503	-0.0438082575323785	0.0140455835355033	0.00410029752002156	-0.0132161471311182	-0.0295061156235144	-0.033035161198234	-0.0356554652228168	-0.0552036891300322
0.113192548878496	0.112432495689747	-0.0171596548705802	0.0575486943598171	0.0379323506061395	-0.0114610145960651	0.0260454693474566	0.0164409001925134	0.0265104674711772	0.0132356680050372	0.00870461709852582	0.00915423142368266	0.00967916342305629
0.142999762157455	0.175870998947174	-0.0168782629789609	0.108502129901347	-0.0208244832476225	-0.0485195450702549	-0.0206853440309686	-0.0212743466594611	-0.0220917196118893	-0.0346720141589387	-0.0270567822310314	-0.0206144744148114	-0.0461568258801724
0.625612536833399	0.345825715926429	-0.115790768042773	0.203536515653655	0.0871286134644822	-0.134135170246519	0.0386955318010657	-0.0168377181833379	0.0108775122561459	-0.0235032783910183	-0.0570148257904909	-0.0974690254274221	-0.0279556738348913
0.342571662899321	0.205190626691908	-0.0527705499892751	0.185526661993992	-0.0223248564281752	-0.0780138381852859	-0.00677425822267702	-0.0297905880443656	-0.00594499628334311	-0.0501693473067305	-0.0222392263983373	-0.0961338786929364	-0.0990411526353487
0.628296044869427	0.345121677543968	-0.116567807112419	0.204211594369418	0.0625796543718782	-0.123203825243707	0.0229272825556669	-0.0383873803202978	-0.0019257752062265	-0.0303120854359146	-0.0654728067603475	-0.0447887912734471	-0.0528970989240525
0.579765950030266	0.249660574965673	-0.104365922194102	0.210807024885388	-0.0440248313139524	-0.154891218903263	-0.0238719541697737	-0.0395612832755313	-0.0934344810207474	-0.0994580251086079	-0.0652747348844835	-0.0823246939022028	-0.0937413814800171
0.258842270114657	0.117011080561238	-0.0409331652684266	0.14120747408701	-0.00493806483374493	-0.0278756206533571	0.0235299793466951	0.0113803543407149	0.000838961043700237	-0.016406842743551	-0.0284257474442155	-0.0280011185583885	-0.0291018122475984
0.417188936536167	0.177735143414356	-0.0722023330777343	0.170435078530453	-0.0383550183809628	-0.047298961368962	0.0152648697077423	-0.0220534080628322	-0.0290704758040024	-0.0428269898749624	-0.0680483714432761	-0.0532202095140401	-0.0833670684407314
0.222388277641173	0.120947273543972	-0.0327053961560321	0.121511251413434	0.0170346871153233	-0.0523782852031506	0.00843360612496116	0.0084193342742635	0.00814088968639956	-0.0176717990439136	-0.0152697970635109	-0.00840219388850055	-0.0240007065757083
0.485798383281791	0.250357679431272	-0.088743306330527	0.15813393586642	0.0134232271242847	-0.0679445111115727	0.0056474812553875	0.00458258469584671	0.0086195572234391	-0.027260641993644	-0.0249285012876834	-0.0330040650391206	-0.0458636055652405
0.19855752116116	0.0815390368770187	-0.0322089010113479	0.0843191737824741	0.0125509231168335	-0.0391659307599871	-0.000943197908711613	-0.003971131250287	-0.00492387885434703	-0.0133075038215768	-0.0187578086555055	-0.016259609831155	-0.0391136411999166
0.244257952627912	0.176869592726917	-0.0407012982942003	0.100420506382116	-0.00595232165379153	-0.0424709963332145	0.0165449384777976	-0.000271998269737367	0.00341908079813028	-0.024211658993503	-0.020148189308319	-0.0313409420342148	-0.0371845230222606
0.119458533222728	0.208806095654618	-0.0136996938124653	0.0963162720181452	-0.00753752690249848	-0.0420669149844046	-0.000374761983088209	0.0263345407953732	-0.0250089262712503	-0.0248022209434515	-0.029647947945443	-0.0337066141358709	-0.0411142755244611
0.0885083415582628	0.0659045266799061	-0.0125801545196466	0.0507993909199135	0.0140098159599608	0.00382232814561165	0.0208849706613059	0.0139658028222994	0.0183109845861535	0.00891607205278624	0.00206002697141387	0.000533631112614424	0.00154251408888845
0.0444550556538699	0.0531630036522118	-0.00639729558920484	0.0301886204014658	-0.00120872095523224	0.00487620980155652	0.0187694033776262	0.0146182735917052	0.00691287776890313	0.00183374442316214	0.00331646894981067	0.00319546451626425	0.00259212806974367
0.251033344716079	0.24706515752417	-0.0391191360115711	0.127976943708263	0.0727922870221678	-0.0793819620102459	0.0205547255561465	0.0221329738379338	-0.00609552033689564	-0.00329483749403903	-0.0345060793506083	-0.0482729365025194	-0.0341072884790233
0.3039674252688	0.138006087572883	-0.0444063302273186	0.185149497261862	-0.0388251959093162	-0.0555452881858479	-0.00635771761063814	-0.0204866314271554	-0.0384277144096059	-0.047185242047582	-0.054551830950672	-0.0738174864438914	-0.0771254132828718
0.121427216086808	0.0436369563871704	-0.0175823892309388	0.0628122631641538	0.00486440509284039	-0.00384738738804589	-0.000672595199592216	0.00588023861535794	-0.00895794423407564	0.000508508852397255	-0.0052628926502834	-0.00270661726098925	-0.0290537433142319
0.145765922094834	0.138011537946219	-0.0224626427783965	0.0721596706473487	0.0223068801766969	-0.00731147831590581	0.0287241308994836	0.0216305124183024	0.00847060961938553	0.00749770093039551	-0.000568882294443046	0.00856188697569393	-0.00382571533043488
0.527992066124763	0.257984979288085	-0.0925395027642106	0.224745111864819	-0.00745507897568753	-0.104702537628446	0.0104793448732007	-0.0442462654679808	-0.0470003321519259	-0.0560788083020669	-0.113772382051164	-0.0847091668176969	-0.128919283728138
0.05600602838654	0.0420893868532989	-0.00807862255457355	0.0345064686250324	0.00882810066647773	0.00859272030270547	0.0198155409790271	0.012151700975792	0.0115142594389504	0.0087104104845916	0.0042546610462104	0.00169540213117367	-0.00112751741884891
0.645400227123962	0.222025041378952	-0.122021346250212	0.188061522367387	-0.0481544434559428	-0.0946372545415141	-0.0344702076361605	-0.0306180056623219	-0.0674373399245223	-0.0713958489987284	-0.0700043822868283	-0.104316770483142	-0.0607441135822688
0.366860168470978	0.151099940256405	-0.0619747686248219	0.154052275095211	0.00978782703861858	-0.0484968217947254	0.0115446247652908	0.00768452384781748	-0.0321602039761126	-0.0193544973780534	-0.0347369025775988	-0.0565289290867911	-0.0589954804499108
0.687187215190034	0.292414112756654	-0.132338686458185	0.179956129153872	0.118445551048782	-0.147179877631477	-0.0198812741793867	0.0178917566172666	-0.0348487129273793	-0.0143671632913472	-0.0548120480968631	-0.0863095923079661	-0.0658075616398061
0.207797361937359	0.122046186172609	-0.0344932480175416	0.0898663494746624	0.0159503103124613	-0.0318570571181367	0.0221206573344928	-0.00322001254092863	-0.00628260371945472	-0.00795337340283769	-0.0121435920697417	-0.0229093796801967	-0.00461137722903793
0.0988269276365633	0.0704187864553807	-0.0155609142175928	0.0519772696558323	0.0197584853228411	-0.0051691997609442	0.0233770074651184	0.0156474012819353	0.0141960384545031	0.00729464278094842	-0.00723692106431661	-0.00657022473560376	-0.00805435078747209
0.678769366876044	0.254510833209647	-0.129670223218611	0.183836860281395	0.00627365322987428	-0.170304084494805	0.00370337637851603	0.00389587137546743	-0.0501377682848276	-0.0820152156324656	-0.0666992195792397	-0.0914082070154961	-0.131207574808879
0.71057083243902	0.274025725964578	-0.140213828042805	0.165550935818196	0.125773807584173	-0.115656487929174	-0.000788951506754176	-0.0311133613063554	-0.0374100527979878	0.00505865982749976	-0.0347082842643021	-0.0260331456099729	-0.0727484724778
0.2192617611291	0.140984085678179	-0.0349318606304451	0.0958463115464724	0.0320692429924475	-0.0305666782111514	0.0237232856650643	-0.000989218595414981	-0.0101938466810066	0.000751282390648034	-0.0104352860169775	-0.0193070648884196	-0.0252693543843636
0.676459905552931	0.283774566437457	-0.132714459668769	0.171204231563703	0.078651315789102	-0.178241533670234	0.0276127283198278	-0.0128402195991482	-0.00980997942147144	-0.0497951089405658	-0.0391809177946358	-0.0273778968732024	-0.0709396159014104
0.368824572829991	0.151054857912866	-0.0627557496233888	0.155264857560469	-0.0153901494149431	-0.0605761948584606	0.00385078255051918	-0.0368313768838783	-0.0251849399563827	-0.0379831721367019	-0.0344132549425005	-0.0294942113920645	-0.0627940469318242
0.439824621237474	0.131690991221234	-0.0776905915487971	0.16110684565454	-0.0173987125336398	-0.0834883500001359	-0.00374571660827422	-0.0106301921685038	-0.0279661813781394	-0.0504435312668879	-0.050374575032849	-0.0528298683155593	-0.0519468117459017
0.20724142382759	0.217103748812101	-0.0319071608509245	0.10850340143766	0.0276999112552147	-0.0654887720782145	0.0248474126910062	-0.0197358449393494	0.000477141828243793	-0.0188944304114999	-0.0121267931812779	-0.00863753979409668	-0.0169270545720323
0.509394200212664	0.257873659912475	-0.0868559664406652	0.222408855541951	-0.00515263394281673	-0.104779180690956	-0.0299311152157955	-0.0509407901758159	-0.0732767880233899	-0.0549659073168864	-0.124752284407482	-0.0997299695997274	-0.113972964508113
0.109911828148394	0.0785983003472216	-0.0174197982947334	0.0575428916362514	0.014031614185491	0.0116280406916397	0.018271340276409	0.0114840840003711	0.00931414788276701	0.0128298274385653	0.00736667287536225	0.00277199627980659	-0.00336985044494428
0.0817986097980484	0.0336227564840315	-0.0118631968639987	0.0402230561938729	0.00274655544891733	0.00345118485365409	0.00898032756873733	0.00164661955886297	0.000552658624174876	0.00309887015128571	-0.00426107558364283	-0.00868654202612512	-0.00762776001447729
0.00607493641118658	0.00178130839691481	-0.000243993321760605	0.00444101469706139	-0.00205504733886437	-0.00125642213785186	0.00136836066551279	-0.000497003088797009	-0.000292364534751738	-0.00165573473835811	-0.00126940339769367	-0.00181608560291986	-0.00178136244195267
0.473432820267351	0.178630528336958	-0.0853726274775157	0.166517998310829	0.0187589530243185	-0.0701248965975425	-0.00870304964649327	0.00144873639049264	-0.0402040056526734	-0.025682971786612	-0.0482504178119512	-0.0663951412443011	-0.0685869198613606
0.0426860658371061	0.0147643132780757	-0.00558888011037412	0.0292216678194465	0.00134820814259023	0.000435415942381265	0.00947144515867428	0.00582660158665892	-4.65193764168925e-05	0.000891812042485743	0.000594510149017437	-0.00267177240824704	-0.00864068713223631
0.121331412115255	0.0889183726907405	-0.0177806023062063	0.060559425165276	-0.00884194465971512	0.000857036835233277	0.0135518155412561	0.00492800663216478	-0.00020470490869276	-0.00399245391224093	0.00119148496417021	-0.00666152098349723	-0.0139160967061483
0.245254508811096	0.079553796985896	-0.0362336620975804	0.142234084138062	-0.0291961892089639	-0.0259139222885488	0.00539602250721449	-0.00690153867561785	-0.0190143157666976	-0.0275550557487564	-0.034864730096067	-0.0393242533040873	-0.0424895122743636
0.0752804202711828	0.0890929780882753	-0.010021895113056	0.0458425127286424	0.0139872235991052	0.013566731237384	0.0264729139962405	0.0106943159885498	0.011330958129787	0.0137769774182446	0.0102998780384118	0.00169115452230714	-0.00127328899667892
0.189070512475527	0.226280409061398	-0.0277098318943338	0.100897446946989	-0.00638273509437878	-0.0531104380284955	0.0018650379239748	-0.00671442639040479	-0.00563893365533119	-0.0297465865614372	-0.0221213342160883	-0.0314668944092585	-0.0283603763973436
0.194218601509877	0.0747724582060426	-0.0267745204803833	0.118514253575895	-0.0199839588354592	-0.0100307041470387	0.017468008967377	0.0145460219565928	-0.0183629842068289	-0.0150073314912489	-0.00664180874535084	-0.014795551277117	-0.032638303222045
0.0592828031503417	0.0635185723698591	-0.00835155806849717	0.0350126650305646	0.0193668560117571	0.00757656160241518	0.0133505950224454	0.0203432378859728	0.0231537913601531	0.0134717088070861	0.00869795143769996	0.012869880018532	0.00390343001251001
0.443646330124614	0.217968304092693	-0.0745820419006682	0.210730025129413	-0.119257259293914	-0.113995847844221	-0.0639466364082006	-0.0183307807186671	-0.0416579904889423	-0.116626553569068	-0.0983839419294823	-0.0964269308604992	-0.107551703811296
0.285611864455506	0.205384588151493	-0.0479393654357996	0.116886126063032	0.00169044291210291	-0.0665037332043061	0.00751636510223519	-0.011919063021498	-0.0110081538745451	-0.0324066451461016	-0.0358268463935008	-0.0345438603834526	-0.0398269273950308
0.141192582050713	0.097271379188183	-0.0216819139379227	0.0723570839679155	0.0191452908448327	-0.0131477591234336	0.0176261750673549	0.0275927220688109	0.0225065292772657	0.00299876586069953	0.000839111320507707	0.00853973322656296	-0.00165888584637761
0.0417312646198568	0.0185091414474463	-0.00455546176330389	0.0273245852085812	0.00721463560477148	0.00316532471114872	0.00855858696640251	0.00281316484676869	0.000243156830093537	0.0051899801579601	-0.00449903321632866	0.00134060043965314	-4.6598537229485e-05
0.00790561682146681	0.00119282816348516	-0.000563226588485763	0.00763207447424984	0.000605393610713181	0.00118151922380763	0.0035387535042816	0.00213253987375693	0.00120860637832917	0.000893456417260402	0.000413569767575389	-0.000240618336729404	-0.00103942339515079
0.511180826061293	0.417393486911526	-0.0892084442762525	0.219649069989436	0.155909680153033	-0.128358086625138	0.00449806990246238	0.0237057838946829	0.00313516100665689	0.0137757967639474	-0.0227086018585798	-0.0502385490039611	-0.0542077236383057
0.592135446875746	0.320119151114645	-0.111087008364462	0.183941362765272	0.0745573910059404	-0.158696068522889	0.0194971651865765	-0.0345103844378635	-0.0258717752492237	-0.0420693387584741	-0.0646317038672548	-0.0537398746971863	-0.0676568251274792
0.63116835873004	0.329304750276979	-0.118713444698642	0.189986735710547	0.0579202746232486	-0.142222439757305	0.0423158254780862	-0.0277821437173038	-0.0284162056721562	-0.042151082567028	-0.0428097534427999	-0.0970570183533512	-0.0438422117955115
0.424648473028836	0.178058421144414	-0.0683188127472789	0.211283756275812	0.00292639688769497	-0.0394258253387279	-0.0346265153728286	-0.0698050054767348	-0.0858386588051423	-0.0182497142255165	-0.0880621034887096	-0.0849068768502388	-0.102413810670546
0.134778387690892	0.09698232674966	-0.0192016973496366	0.0761939454775	-0.0139098586042617	-0.0333370081975278	0.00131201164729144	-2.34910201454275e-05	-0.00568378770805936	-0.0236234334008948	-0.0204141738067308	-0.0259034595441467	-0.0335005264035894
0.115640879124954	0.0572510858512485	-0.0163899370137232	0.0660784325493634	0.00115326171291026	0.00971451011590162	0.0150657425374506	0.0113115103255619	0.00581993323878903	0.00543388591440594	-0.00747991872141618	-0.0039366224715235	-0.00655667679186783
0.52384530578035	0.34253661905391	-0.0949859105998054	0.182282925026454	0.0904004006473543	-0.12507696261473	0.0437726920073609	-0.00246473279193171	0.0147313763466409	-0.0173382809836879	-0.0293592151564724	-0.0484686055590235	-0.0854311536159318
0.149219072295358	0.140506604928255	-0.0229704488248017	0.0703876154971496	0.0518748048343155	0.000424733602065241	0.0211303424242599	0.0261863757108349	0.0164501770889872	0.0261497692181904	-0.0089883594035583	-0.00805474998539227	-0.00379777296785302
0.0265724612109961	0.0307565232990111	-0.00181284555187412	0.0244367924111223	-0.00755160229144707	-0.00643876141390919	-0.000250433714149567	-0.000879977841422602	-0.0054034029861296	-0.00699518185267813	-0.00652373777385801	-0.0111415232073659	-0.00973312256106933
0.0140176142523818	0.000612927285888127	-0.000433699430005379	0.0102282199743403	-0.000940130908334674	-0.00105281543333485	0.0017795911945504	0.00305105426455753	-0.00221300393611126	-0.000996473170834761	-0.00166590734426918	-0.00490754335753985	-0.00304846959361266
0.0449949267839294	0.030937463951674	-0.00543521994206232	0.032824532421952	0.00598385997173728	0.00724467887791218	0.00913432996965876	0.00938649883013484	0.00702183862019429	0.00661426942482473	-0.00190435605790097	0.00105047400798456	-0.00104066762536296
0.403461868219586	0.272428630579761	-0.0704593155217912	0.157950468859562	0.0211976218262721	-0.103745503622433	0.00712786932080051	-0.0133583775418451	-0.054399739924999	-0.0412739408980806	-0.0492380660335319	-0.0629374821087927	-0.0481197249408332
0.0806877498276566	0.0628434436014896	-0.0117729100382996	0.0456264401514457	0.0108412887619749	0.00435467538714308	0.0151864523841582	0.0184324567489041	0.0171966129506677	0.007597982074559	0.00766452288981311	0.00849694382332752	0.00815733867610631
0.232129901224653	0.193582912265344	-0.0349131284515157	0.125940924231199	-0.00705236877538409	-0.015245529817778	0.0285033474087427	0.000683257507326507	0.0280514988927755	-0.011148949296581	-0.0231861510664717	-0.022832559035506	-0.00476022526560532
0.032520075440874	0.0483737453805957	-0.00348037047355284	0.0215343783898305	0.000170609656715046	0.0058285968404694	0.0250861263478897	0.0139502040307454	0.0112393254297791	0.00299960324859222	0.0123723815618543	0.00731889930363585	0.00416002805327893
0.492718304282724	0.313570891615335	-0.0887882856359404	0.171805140861296	0.0860442973090366	-0.132415478844486	0.0172600495344719	-0.0467024234375549	-0.0316441841803414	-0.0231855907677249	-0.0704140532926387	-0.0564812947803294	-0.0586540876824626
0.449790142653893	0.156107867937162	-0.0761948828504767	0.202021033558933	-0.0500849991140938	-0.0432024028084472	0.0233205534810988	-0.0267741451215509	-0.00125868514629124	-0.0466437009612705	-0.0700469225427635	-0.0449722271665813	-0.054546141067412
0.493018087700174	0.316500464299323	-0.0890399415450717	0.172052220735398	0.068435633240841	-0.102207625253115	-0.00484345498519512	-0.00265683865818583	-0.0472417237298733	-0.0168859960061369	-0.0543451823817913	-0.0775847501018874	-0.0721226979407787
0.592423909542154	0.352141116466627	-0.107473930185595	0.211118064893722	0.0835274876835285	-0.134396182281468	0.0314087418941195	-0.00915363351907283	-0.0433686824603895	-0.0254343472989698	-0.0820177367025778	-0.0976024692675428	-0.0753362344670572
0.569426687921694	0.271198015907758	-0.102295261465061	0.21442200422735	0.0474837836021316	-0.171119805762553	-0.013194516769316	-0.0548336401190961	-0.0356393034946337	-0.0618180110802107	-0.0633859047479481	-0.0582186174401482	-0.104837599871272
0.258258159585188	0.074259133891958	-0.0395125812307953	0.146189905094638	-0.0111398040830111	-0.0467949599819402	-0.00221454543410504	-0.00301376374176776	0.000764192687175924	-0.0289673820324757	-0.0150031215523979	-0.0427361268240637	-0.0470132314293553
0.037803981772795	0.0216733122910076	-0.00464326841314631	0.0279412064904139	-0.00401751377786042	-0.00327167788126765	0.00828895148222867	0.00365837614564328	-0.00041896568779716	-0.00364459582956403	-0.00339302376127199	-0.00357210034109842	-0.00478621933061824
0.423374046972282	0.243265318557393	-0.0696422018035563	0.203160907489007	0.0194647073545743	-0.106355005491194	0.0133521798347603	-0.0305786432079271	-0.0148550005959689	-0.04344514906831	-0.0662282191072193	-0.0653435647448659	-0.073523770351045
0.262360667425455	0.22971712341748	-0.0437486759128764	0.115381176202027	0.0139394563305699	-0.0504264773975881	0.0152902446746853	0.00677858029961687	-0.00734650964936012	-0.0182435105335091	-0.0238167876432461	-0.0164802854027508	-0.025551817187195
0.0106348860447264	0.00670702589867775	-0.00049939326451964	0.00856704129747188	-0.00233929615288815	-0.00118949242024411	0.00106772307660738	-7.74799212004181e-05	-0.00102081965748236	-0.00176439428656613	-0.00234904439922275	-0.00288160495274035	-0.00348059896434223
0.397126017293679	0.319797084813715	-0.0654669550255752	0.187752469463601	0.119904526299552	-0.0814190928665641	0.0119391720424879	0.00747791608470511	0.0134172354806111	0.0192427167164938	0.00600761603333427	-0.0142603263322321	-0.0376626278404213
0.187862610842943	0.0889544816261294	-0.0273540349759546	0.105727928792502	-0.0104403723981937	-0.0162110231289541	0.0149455693215974	-0.000345561258449367	-0.0130992012804553	-0.0133256977635739	-0.0213840826058213	-0.021065320033772	-0.0403916531677078
0.594090934731525	0.350645216546437	-0.106137563991855	0.206688010070971	0.0835098006704641	-0.143399832473087	-0.0638459470644741	0.00869350260196344	0.00479246765345165	-0.0299450159013115	-0.0670929190586099	-0.0643004489865868	-0.116432650457563
0.514674710697308	0.273989650955782	-0.0952224908906437	0.161943489152952	0.0993628227653544	-0.0743993841137114	0.0018077130876839	0.0241173137836765	-0.00539429918573364	0.0124817193258215	-0.0164037653590589	-0.0380877162773174	-0.0383198547029816
0.134409488675675	0.0878270263618461	-0.0209284611122725	0.0691449351581731	0.0107845213848458	0.0015645431259913	0.028783984830855	0.0234987006689404	0.0195610244053476	0.00617453225541853	-0.00306690581998115	-0.00305195532303115	-0.000853785732749468
0.00784977788960351	0.00499911728577559	-0.00048490320618712	0.00900652672885689	-0.000612203576928971	-0.00160707014767469	0.00138916820768369	0.00063536302103386	-8.2123500018268e-05	-0.00110963686230183	-0.00111801919586382	-0.00226912973804028	-0.00231379797663159
0.126110726857574	0.0480318071743205	-0.0183563949897712	0.0659108425720898	-0.0131336771453524	-0.0182450741997398	0.00409468434666899	-0.006667756263559	0.000673964986190878	-0.0156893756725461	-0.0150691556319019	-0.0266333131541912	-0.0312637341627783
0.0137033552491797	0.00324955691757077	-0.000453919647669757	0.0113760612957315	-0.00134741758413433	0.00123435916054036	0.00343557656573946	0.0027522997067875	-0.000833578982134297	-5.65292117969841e-05	-0.00177329625666159	-0.0029850460506503	-0.00432033659934419
0.172120480835226	0.115086006518956	-0.025901723250969	0.0919130679896983	-0.00542043355792152	-0.0508242361938338	0.0113851324730202	-0.00084594539847424	-0.0168442913576405	-0.0281223348758777	-0.0274079514920397	-0.0362479014545341	-0.0384623655923404
0.262862912317761	0.0601186650464237	-0.043202416449914	0.104657348170754	0.00105390828631341	-0.00421869782172796	0.0170108662105047	0.0038035104472231	0.00799507402273075	-0.00158239476770727	-0.00887410971707531	-0.0234018189998348	-0.0177251867830703
0.281912357933905	0.301055923268182	-0.0450589637580496	0.135106128347772	0.0300966935834335	-0.0978115586852053	0.0228586827284117	-0.0143511512251192	-0.0131659611654721	-0.0338574325508859	-0.0376003167023328	-0.0404806061026234	-0.0416215988757281
0.523168227730732	0.229692070831768	-0.0914965065485498	0.207341004953622	-0.0665565579981683	-0.156032895393517	-0.0179282007198344	-0.0434549716722772	-0.0765471913695064	-0.111294726695843	-0.10283415911248	-0.109126346241863	-0.112875391826914
0.442051493088958	0.180713409382352	-0.0756419734461051	0.179198487760668	-0.032296556858476	-0.0634708161932864	0.0359009697051944	-0.0549705248889926	-0.0180976102046246	-0.0478836865258812	-0.0402696016630351	-0.0691689823632299	-0.0586413686445235
0.00280929332850575	-0.000116969089133029	-8.25722966434394e-05	0.00193598172641017	-0.000150408512790062	9.64204573088863e-05	0.0009405584982125	0.000651173310301264	-8.79550041593537e-05	-2.69940277405878e-05	-0.000505748852757066	-0.000561477486149415	-0.000871944194253086
0.179513103756213	0.105557038240736	-0.0295308468535129	0.0767333192349985	0.00644491744947259	-0.0149325195979207	0.005502645751081	0.0206594373499086	-0.00411744843327799	-0.00424380107422404	-0.0105753221175988	-0.00926950110708757	-0.0131090730368701
0.376305632793834	0.0879311470958982	-0.0657714249326012	0.149957127142238	0.00302861246002434	-0.0361769428393121	0.0113806012812857	-0.00478055202918021	-0.0153846267752618	-0.0165741651896439	-0.0446021421861211	-0.0368205018506966	-0.0480496980479312
0.0704448813112747	0.0579331047817615	-0.0093902429545615	0.0445378444458003	0.00943384876390857	0.0095269411815283	0.0195168691406674	0.0165836787134423	0.0107639526549701	0.00948039497271844	-0.0013663479732675	0.00698819263747014	-0.00309372484826741
0.652974627939746	0.297675753759038	-0.124107145613054	0.183681918341785	0.0465363665373342	-0.108443319107552	0.00360972307538665	0.00869675406044923	0.0111048256154533	-0.0309534762851089	-0.0398525020606328	-0.0839854031841993	-0.083632493978506
0.0329626965631263	0.0626777021264846	-0.00422695213485144	0.0212995526610101	0.0057513343888749	0.00575762687662419	0.0183911786441349	0.022897096950228	0.0131973375656869	0.00575448063274955	0.00814947780505102	0.00960585712733365	0.00505099813473981
0.483698183662958	0.359218658740416	-0.0834789031532161	0.192459573131835	0.0691447069326854	-0.172750642452437	0.0102530397983761	-0.0239681132714722	-0.0335581541259529	-0.0518029677598758	-0.0430126785584042	-0.0774189657213413	-0.0147058110062958
0.481256652983172	0.359022325809239	-0.082948333007844	0.194303072456156	0.0709183327686171	-0.157661165887397	0.00164042781621021	-0.0153601464441777	-0.0185590030483622	-0.04337141655939	-0.0882812960525037	-0.0551981094501965	-0.0698089583030554
0.0390940254621024	0.0560420224425767	-0.00501089268435818	0.0279788282790533	0.00765754552839064	0.00175906111281122	0.0141791885256935	0.0130220003073686	0.00347462291643972	0.00470830332060092	0.00139320240987412	0.00147806832048408	0.00276835707182283
0.504998096292994	0.250181378733387	-0.0882283479349367	0.212381675454991	-0.0535946543093896	-0.14942993030863	0.00574884918433571	-0.0301249058304305	-0.0633420571288434	-0.10151229230901	-0.0645619448954803	-0.137528524417433	-0.104303225821853
0.190468862693619	0.0928952900138168	-0.0304226891836894	0.0803386315890814	0.0234422901196998	0.0083264078005468	0.0293491388732187	0.0265274760208982	0.0151525767742738	0.0158843489601233	0.0116578153590292	0.00295637112164177	-0.0111526064165485
0.0206008880198527	0.00954632517018028	-0.0028115517819783	0.0121216098298516	0.00306108635347566	0.00271300232705646	0.00628221612418891	0.00529681951538666	0.00219632952359342	0.00288704434026606	0.00126097398232195	0.000984999934484497	0.000154216756997796
0.394604594773065	0.269949810884722	-0.069334953803501	0.153496788926543	0.0302691715651228	-0.0672396306405702	0.0593785614039465	0.0454900226651236	0.000398620435419994	-0.0184852295377237	0.00176377786967746	-0.0011129777019902	-0.0282710390585633
0.146605479906457	0.0803896571144296	-0.0223162677663419	0.0725705134099385	0.0297520608954317	0.0133699474713147	0.0334928372903987	0.0173172165821976	0.0152808265436864	0.0215610041833732	0.00780694977281451	-0.00253235631706594	-0.0123751846332466
0.0562830620912894	0.0198635795732148	-0.00313855673417657	0.0575900429557426	-0.00401073199237008	0.00426298977301694	0.0205543583871795	0.00832386478534656	-0.00260156950827542	0.000126128890323436	-0.0078158172890672	-0.0154741210780794	-0.0112237534700174
0.111134778145544	0.113209104912492	-0.0174090824248212	0.0573497614882515	0.0231077948991354	0.00791986458075503	0.0371447833771179	0.0341022776860738	0.0201724268753803	0.0155138297399452	0.00988328573024366	0.0150754808334404	0.00675697885597575
0.519572917066151	0.288021762973704	-0.0893488344998397	0.22999449863496	0.0763477796128905	-0.151458879062577	0.0202616163216005	-0.0298080344218123	-0.0294555043763107	-0.0375555497248433	-0.0759294387672093	-0.12140402793729	-0.0966990601244626
0.327512751347009	0.0784828034614892	-0.0551883924134707	0.144394370628532	0.00462055788724414	-0.0307577255633399	0.012200702424811	0.0092224930685928	0.00171632630928409	-0.0130685838380479	-0.0171457340142943	-0.0237755862430664	-0.0532389906908783
0.193606971460258	0.184364103379898	-0.030116967814374	0.0969229187466078	0.00612572956026866	-0.0742630704941071	-0.0120762100335709	-0.0214087552352263	-0.0165565260003716	-0.0340686704669192	-0.00695663423776974	-0.0402295987112981	-0.0284457693277833
0.196950397397043	0.10905526049271	-0.0256702326014334	0.140835675180963	-0.0101340479180219	-0.0692245254278449	0.0105358335505503	-0.00692116673322529	-0.0173389527590801	-0.0396792866729334	-0.0503251941065034	-0.0431220274723411	-0.0519298029950359
0.037668800391397	0.0598441733973601	-0.00455256352625528	0.0235290165883964	0.0313291722545239	0.00396265167995703	0.015608321073775	0.00898130296799222	0.00917766885011494	0.0176459119672405	0.00629246850644523	0.00234268581543161	0.0031913572363297
0.217212441768835	0.143654280751732	-0.0328017152624124	0.11378448148807	-0.0157925364620258	-0.0159024473973604	0.0334094885569295	0.0150424988225865	-0.00843607068549576	-0.0158474919296931	-0.00425694632550125	-0.0262901493677442	-0.0280892972092709
0.0874028556410854	0.0924688175789	-0.012698292708835	0.0475858519728451	0.0155779791786607	0.0107559765929296	0.0351488879218421	0.0353028252055206	0.0222610269626384	0.0131669778857952	0.00971055303234085	0.0112520553487608	0.0106967228505112
0.00570073229086307	-0.000161303191209088	-2.70646654452859e-05	0.00258910870867147	-0.000650469623898797	0.000106019600125398	0.00253061671911582	0.00145226384960274	0.000457932389623767	-0.000272225011886699	-0.000365488993209073	-0.00116494812306143	-0.00140353022179774
0.12167139566274	0.106758312058213	-0.0145919935443049	0.0875646807960698	-0.0177783759770788	-0.0531987344611402	-0.0158600585131239	-0.00854776879931937	-0.03076346190321	-0.0354885552191095	-0.0283075522934744	-0.0387110317129488	-0.0514206293627332
0.401609151026296	0.271845478924082	-0.0694942345707753	0.155452138611128	0.0194841405396984	-0.0909339181941996	0.0172222066049122	-0.0227046489959865	-0.0171184462821536	-0.0357248888272506	-0.051562849554682	-0.0221336405715468	-0.0461712906741873
0.481272201194631	0.307053254162346	-0.0789366480539456	0.243701719507642	-0.00373580375945243	-0.108982868942048	0.00196435125718963	0.0265220979277344	-0.00266646747884924	-0.0563593363507502	-0.0483441490772913	-0.0453187774826385	-0.0477679463739364
0.391802046091574	0.142656722022858	-0.0682362544845473	0.158299932228069	0.0125609076451382	-0.0496780449177958	0.0160008336607956	-0.00239551200637306	-0.0178487061075636	-0.0185585686363288	-0.0313600945815122	-0.0346180212990146	-0.0545947270319868
0.636937317475084	0.333069999466788	-0.119169403198396	0.201436840611847	0.0461110271445054	-0.0958985240529912	0.0664038574921119	-0.0212718309811329	-0.0347067364326159	-0.0248937484542429	-0.0379062352340009	-0.057941600227451	-0.0926158684287858
0.0338696781321192	0.0141881691824832	-0.00358968654590888	0.0269297136563873	-0.00316927210503006	-0.00144009126392964	0.00519276243021822	0.00155906435017491	0.00120132336271512	-0.00230468168447985	-0.00527480060930485	-0.0045761442316514	-0.00688233157323526
0.0553545154188118	0.0385898405790536	-0.00720765088081239	0.0345071126474262	0.0124039391454305	-0.00748431720580912	0.00440831035843391	0.000466855592574332	0.0010141318056934	0.00245981096981071	-0.00697417711607482	-0.000132217580069656	-0.00606879116324947
0.156084600331947	0.0803084051572573	-0.0250644528228569	0.0681175758366322	0.0218933358964174	-0.00282337964361412	0.0145251256151736	0.0139910092039453	0.00799308966066861	0.00953497812640164	-0.0119274687419949	-0.0148214849749915	-0.0277377511392346
0.482995079074474	0.367450928373375	-0.0792575757062898	0.228961062837504	0.0273656266385985	-0.0535885400520901	-0.0106137116599902	0.00137868248691325	-0.0541383864629091	-0.0131114567067458	-0.0532748357729485	-0.0463726974516602	-0.0807978133163486
0.0697388123077308	0.0545177724818643	-0.00962405290262781	0.0440142261384049	0.000336646292427745	-0.00578549813129127	0.012782504711776	-0.00285013277940353	-0.000552279031707806	-0.00272442591943177	-0.00858477348388208	-0.0134425967609793	-0.00979206648766082
0.507974641739252	0.213808689997704	-0.0859550707996514	0.222591015783218	0.0285442512052598	-0.0929868100455911	-0.0300673640828727	-0.0342186091710647	-0.0766793255505255	-0.0322212794201656	-0.0805587657888683	-0.13943341519157	-0.100341260243285
0.580953527215709	0.224048006327228	-0.10576375733915	0.196452145432565	-0.0285504145939293	-0.0951952317119455	-0.0169203393171663	-0.0151563272216627	-0.0572306108187729	-0.0618728231529374	-0.0850743707449647	-0.141436695886931	-0.130436254922576
0.205204371119928	0.177406803557409	-0.0307322137126327	0.108840004086307	-0.00339863641277646	-0.0567011523101176	-0.00724779457796412	0.01373420864949	-0.0214757118622295	-0.030049894361447	-0.0187898483694709	-0.0522668108950088	-0.0433644251965615
0.550085421478256	0.214832027995981	-0.0985547505034143	0.210299941932128	-0.0331481299278052	-0.0976201657239292	0.00477749226890922	-0.0155322401012472	-0.0230192026604101	-0.0653841478258672	-0.0481076284562552	-0.0667794985556778	-0.105029952959518
0.0943231823003393	0.0358304253386534	-0.0131780597683288	0.0503059421219256	-0.0105323220889926	-0.0140905382588479	0.000810459824559517	-0.00344639868289903	-0.00923776453554456	-0.0123114301739202	-0.017221370312873	-0.0188425384786696	-0.0236901100924622
0.0246024640189674	0.0232364243533127	-0.00288382267193318	0.0190158913063718	0.00183912522813417	-0.00175957154281959	0.003507387712879	0.00219741351393561	0.00133985476903076	3.97768426572895e-05	-0.00192883446042492	-0.0022843916512678	-0.0025577905386183
0.191755047925763	0.0454263610769522	-0.0313376261468009	0.082249349539272	0.00662084056746259	0.00969955079231755	0.0296458655301338	0.0161450756874804	0.0125678061967376	0.00816019567989007	0.00315214437718539	0.00239095670192341	-0.00323144518297785
0.118806000848942	0.0717032104468936	-0.0173289178941304	0.068606371880013	0.00391268053527373	-0.0118408727709768	0.0197064548254919	0.0124764493711199	0.00468073960993334	-0.00396409611785153	-0.00407867181338795	-0.00401249671578248	-0.022162331785352
0.267573993335992	0.243934981849137	-0.044650835473766	0.111932381656555	0.049071054674095	-0.0469690345772552	0.0230973573570781	0.0125344985766622	0.0109550228915263	0.0010510100484199	0.00408893053422177	-0.0262308075726549	-0.0181349982363774
0.309153669735161	0.178787021647726	-0.0504538415505891	0.139208972091831	0.000168356778287693	-0.0334424087076886	0.0432299660262638	0.0302068538489699	0.00576226489194503	-0.0166370259647004	-0.0110630669198124	-0.0354090352164628	-0.0505005253446702
0.630320473303297	0.256966952074213	-0.117399192315953	0.187390295080652	0.0363316509713641	-0.140636586009059	-0.0406785059926187	-0.0385517085037533	-0.0562644575936335	-0.0521524675188476	-0.0956195931942947	-0.0985343757995802	-0.0879974555751768
0.379226908418172	0.338188971504761	-0.0614442008308851	0.183550857590804	0.0479871763516309	-0.0746832701591187	0.0456297389127371	0.00477918842296476	-0.0303709974430081	-0.0133480469037439	-0.0563741776395438	-0.0598105407207767	-0.0599840837275052
0.163393215790992	0.0422811144996587	-0.026550123958747	0.0718008894462097	0.00506558654437916	0.0142610653769467	0.027059845113614	0.0233975583699674	0.0120691554326142	0.00966332596066294	0.00337293867652791	0.00153403914852565	-0.0056674971496084
0.0240203840235639	0.0244325956566237	-0.00223444724202995	0.0217670912654632	0.00893506931444044	0.0040616773582318	0.0167137394290598	0.00705876904913308	0.00538239930536009	0.00649837333633612	0.00331359910006874	0.00147684872599436	0.00221143955965445
0.540389194652324	0.394601669470838	-0.0940146371548823	0.227231164903296	0.0343559982596612	-0.132293668513674	0.00998103599475408	0.0217017174870207	-0.0348555869391661	-0.0489688351270066	0.00518430692722482	-0.0525774437119477	-0.0640341606718846
0.508982174637192	0.179330252617968	-0.0912569505087293	0.181082328373313	0.00128868635386314	-0.107955921091153	-0.0205593485492388	-0.0286410390345687	-0.0415924946872587	-0.053333617368645	-0.0465923839899869	-0.0928101085381239	-0.0666635036249282
0.0622394041888274	0.0279179004576332	-0.0056305542574436	0.0503112956225778	-0.00960496965784921	-0.0179639651896631	0.00497667106709213	-0.0026467579920716	-0.00985187221085339	-0.0137844674237562	-0.00972094217002652	-0.0218122899831868	-0.0229586213981919
0.16562182933048	0.0995619830458312	-0.0268488695812047	0.0782528902060282	0.0155666756365679	0.00355564156206892	0.030857118454967	0.0153251133197883	0.00989445114958595	0.00956115859931841	0.000936915716566677	0.00891038040228448	0.00206776158018071
0.0231991403339656	0.0332584796487892	-0.00171699354529341	0.0201739996788342	0.00534208905926337	-0.00918160506115877	0.00125827591043021	0.00161751344201265	-0.00219979126063864	-0.0019197580009477	-0.00420360802810406	-0.00752317524202004	-0.0072656347142102
0.430729440745082	0.184335328954037	-0.0755922314712785	0.169062521712156	-0.0123918421025433	-0.11890420317711	-0.005341706585618	-0.0471363507419348	-0.0532594947079918	-0.0656480226398266	-0.0568473456048303	-0.0809385048197678	-0.0901078917998688
0.413877895172074	0.213252513774061	-0.0671539971848562	0.189668083584934	-0.0616254305093475	-0.120608665783485	0.00363680390994825	-0.0376667547038018	-0.0727489131708379	-0.0911170481464164	-0.0891446427861513	-0.0977638983931476	-0.100141928361096
0.425884452177945	0.182872675464357	-0.0721374071615089	0.179059819080393	0.0122314489114778	-0.094568327235165	0.00919803121006235	0.0144283480613901	-0.0191661178749658	-0.0411684391618435	-0.0573003888334846	-0.076082898576965	-0.0790165546598861
0.438957125558573	0.34411841204352	-0.071135621666444	0.214809884954882	0.056360750829658	-0.121119115735287	0.0178947499471689	-0.000482824307356355	-0.0168085555875671	-0.0323791824528145	-0.051164216322069	-0.0493716934704607	-0.092044191615738
0.603967247203346	0.338539596526044	-0.112043760960108	0.20394935431539	-0.0232472186308631	-0.0633505160909787	-0.00525122151317159	0.0250722824304015	-0.00562504900546013	-0.0432988673609209	-0.0616413299306248	-0.0635500803118094	-0.0617047314770011
0.360461584735173	0.270900287852032	-0.0573479470815265	0.186220988764077	0.0281310388336776	-0.0554238424078315	0.026540449635992	0.00307225440263598	-0.023177691422497	-0.013646401787077	-0.0697433407748862	-0.0300618819695551	-0.0652791194977
0.0420899559980597	0.0379212341931295	-0.00524305206477975	0.0265166726408964	0.0116873692523515	0.0149446248513832	0.0211245719328314	0.0160420599169688	0.0109783383296366	0.0133159970518673	0.00702737165476204	0.00250894642653313	0.00684292719032757
0.443708341047699	0.263352932514874	-0.0777986901839736	0.171041375410331	-0.0186447461507354	-0.0794880974790788	0.0230853298001041	0.0275604927582492	0.00583582265507371	-0.0490664218149071	-0.0409567565445391	-0.00842739242783236	-0.0331040521812682
0.00060741775394021	-2.54937378257524e-05	1.56673338946134e-05	0.000158644893114462	1.78340364311198e-05	7.03641791147309e-06	0.000275744472197742	0.000154883678416177	8.0116276746533e-05	1.24352271712965e-05	-5.35098293614793e-05	-8.61158033352017e-05	-0.000149412184559031
0.108931463974907	0.0645654611818643	-0.0164828478683728	0.0545567098487116	-0.0117599605570312	-0.0162034413999495	0.00619380918250534	-0.00911237576445634	-0.00835520473535947	-0.0139817009784904	-0.0171834927434057	-0.00976591712146244	-0.0127919617749222
0.102386255818839	0.0701081696231259	-0.0139939820543583	0.0599589544525772	0.00549075022488366	-0.00362997569002151	0.0114678495096628	0.0049937234090211	-0.00800909162173474	0.000930387267431082	-0.000948383122565594	-0.0100556099962591	-0.0174933518368931
0.0474902834072854	0.0236995006700855	-0.00537665623985051	0.0330991383511017	-0.0031503708268996	-0.00276279209189835	0.0116348315256099	0.00459747623208741	0.00251228349820326	-0.00295658145939898	-0.00167103907550564	-0.00696067570692271	-0.00812325761084014
0.471775377553735	0.325073618074086	-0.0744657103867161	0.242782282528282	0.0111206566389759	-0.116479624663249	0.0363624309698543	-0.00983466927287946	-0.0519072542188087	-0.0526794840121363	-0.0775612381924702	-0.071663961557114	-0.106721865763531
0.285802914581214	0.097593104943438	-0.0486020067921277	0.115822477334752	-0.0101949581977988	-0.0254219341682698	0.0100147539123009	-0.00810244498377832	-0.00833118418925877	-0.0178084461830342	-0.0226193065772616	-0.0107794690834601	-0.0305603175823686
0.398845221510259	0.39217097213723	-0.0640638345709558	0.199604310872226	0.107960125976249	-0.102694508915023	0.0159027572749635	-0.00825375000059553	-0.0251303821777766	0.00263280853061298	-0.0240540608929492	-0.00498156517126591	-0.05905201111574
0.175342571243821	0.158161039180618	-0.0283445146557527	0.0846972826766333	0.0169542937484116	-0.0188721631757851	0.031909249651696	0.0156090573023679	0.0216258393337003	-0.000958934713686743	0.00651581822088368	0.00598309386379206	0.000388000484815049
0.229111484142522	0.111185122345903	-0.0385293733258324	0.0982208102755218	-0.00699826028473424	-0.0399287531065163	0.0201765424986774	0.0188483418920964	0.00320475083348207	-0.0234635066956253	-0.0191203910825672	-0.0227956878863258	-0.0241045977316242
0.0969241991106592	0.125786257684065	-0.0131421401148369	0.0569448812251234	0.0267301679169948	-0.00152937776198345	0.0114349023474763	0.0155960594484746	0.0052759615076242	0.0126003950775057	0.00756314619594586	0.000989745835982658	-0.00793720709209088
0.180502618232104	0.12508910930188	-0.0273179308987301	0.097590897780582	-0.000858979632921475	-0.0463413823749248	0.024409687857495	-0.0167964217958486	0.00201732885055972	-0.0236001810039231	-0.0172284084423185	-0.0429731543976188	-0.0428800551914908
0.0701758007211914	0.0813642356030564	-0.00599392687465256	0.061997181412423	-0.031306543425617	-0.0218950714160154	-0.00385630132752655	0.000730491318173751	-0.012913893651746	-0.0266008074208162	-0.0136617918977139	-0.0218594424472275	-0.0212498051404422
0.202500894825263	0.0944985516432035	-0.0300419640651904	0.110330000244578	-0.0116502311929081	-0.014106506105393	0.0336619639570609	0.0108108987261409	-0.00632749987419221	-0.0128783686491505	-0.00716793985745159	-0.0321402438663094	-0.0281144290226288
0.305676771136963	0.149631358471371	-0.0471181399458426	0.160023009787137	-0.00965391954236922	-0.0388695277159896	0.0118456856199983	0.0159856438265802	-0.0155625566651226	-0.0242617236291794	-0.0152692165939382	-0.0531235958512328	-0.0599902578739747
0.313124103683305	0.198850289560075	-0.0525133214517005	0.133470313087502	0.0123074474381629	-0.00829811991321167	0.0501043532639665	0.0121417959594887	0.0222889143657294	0.00200466376247566	-0.019866551091906	-0.0199477559830259	0.000564660534314976
0.380358564471205	0.0974023068183807	-0.0668129542085141	0.149545000680687	0.0037546852725916	-0.0634209174419314	-0.012146271374197	-0.0200434997939219	-0.0135928583570856	-0.0298331160846699	-0.0357421937152145	-0.0486497808068038	-0.0551399416099975
0.626893363446161	0.330266441608437	-0.116751927013556	0.192705096790542	0.0607797104362912	-0.116402624912287	0.0344215985203907	0.00925166591068005	-0.0259257106772238	-0.0278114572379979	-0.0306204755865817	-0.051777152339724	-0.0706902781312134
0.117760638612193	0.0724324499749122	-0.0173064189787731	0.0685955757465938	-0.00343315424808724	-0.0186416109683951	0.00844941165858457	0.0178975186826068	0.00641246200091286	-0.0110373826082412	-0.00661935946211435	-0.00446471748165017	-0.00993110856698973
0.601805916524056	0.279941870208856	-0.109728461919515	0.197380365816879	0.0315270552524953	-0.167472077844932	-0.058864607927527	-0.0653736794325642	-0.0470944645378666	-0.0679725112962185	-0.0949956854409589	-0.101064963908724	-0.0840301037219607
0.0144160070869725	0.00393314715720387	-0.000507864963418562	0.0113827847155155	-0.00421446856787896	-0.00255811196444376	0.00164044208539745	0.000238600952648629	-0.00335293304585158	-0.00338629026616136	-0.00243432310967834	-0.00331036806152732	-0.00639223003840219
0.0700128144438904	0.0768281109365104	-0.00998992493733618	0.0401348872030835	0.00927756553500024	0.00695891853350357	0.0306799665115931	0.0170272813546003	0.010594133553615	0.0081182420342519	0.00973956918972772	0.0067891385774035	0.00115208440859195
0.226616967093103	0.0890788421434481	-0.0295269344786477	0.164997149006243	-0.0181132588650887	-0.0290521398639413	0.00414373109929325	-0.0076876437347233	-0.0251253787066857	-0.023582699364515	-0.0366879534720396	-0.0461938548887526	-0.0592580955935372
0.0270842348575652	0.0148469928197986	-0.00369444599554124	0.0155748630645029	0.00339487617868979	0.00479596696284715	0.0091368528853317	0.00648146065223252	0.00425744301112928	0.00409542157076848	0.00129966997827564	0.00230460930380736	-5.01056362440522e-05
0.50497116003513	0.250749068845892	-0.0869867028014915	0.210206289441074	0.000605166205711161	-0.125558218940315	-0.0114012693405794	-0.0349844747053416	-0.0363662606894623	-0.0624765263673018	-0.057735405249102	-0.0862730820345561	-0.123310965400934
0.216795131471682	0.187045253560671	-0.0242482819364565	0.182017755794965	-0.0542122909950387	-0.0241292299264753	0.0147533778110719	-0.0170431180385402	-0.0161192874218452	-0.039170760460757	-0.0619595911830589	-0.0264705111911352	-0.0569416114947438
0.565378400489569	0.290917815143541	-0.0995130361136387	0.215152211600266	0.0596227692824232	-0.106669497128145	0.00803286625433886	-0.038100505363046	-0.0517149927612763	-0.0235233639228609	-0.0624839887052242	-0.116129814237563	-0.0882922697610232
0.255257090168974	0.0873564937806151	-0.0412432634236351	0.113233575554492	-0.00528900626470497	-0.00995046081070511	0.0306110084308902	0.0174443155386961	-0.000208147678678272	-0.00761973353770504	-0.0180717342352204	-0.0333187488406639	-0.0278766906358491
0.237269982029759	0.176135953437218	-0.0387053278396741	0.107543316829211	0.0390348023741403	-0.0249886079704921	0.0180321701631708	0.0263365252010781	-0.00845600287107676	0.00702309720182412	-0.00958090157363503	-0.0134064916772807	-0.0278538959167764
0.0620062380189511	0.0413042476806248	-0.00861179964080679	0.0371942995243232	0.00766209110664472	0.00895483627635743	0.0225543788026026	0.0153950006411216	0.0120756547394946	0.00830846369150108	0.0127133248958363	0.0104582626966507	-0.000558146728244877
0.19397644723111	0.126836781600513	-0.0290505483715291	0.100315220701284	0.00448616942095334	-0.0216684626951917	0.00317516070023835	0.000509726030419821	-0.0050274645505157	-0.00859114663711918	-0.0160917966660463	-0.0221682047216332	-0.0317131983585408
0.574126841789124	0.273384130827531	-0.103061599438866	0.203948234295641	-0.0323580334540996	-0.123057622228061	-0.0146111579227006	-0.0328286294777441	-0.0414772637029964	-0.0777078278410803	-0.0916106007807992	-0.0589053011862891	-0.0968699874919549
0.492115557911499	0.225560214958093	-0.084063471506283	0.214591519522065	0.0545532285069898	-0.133330772256499	-0.000867907818867864	-0.0217894228589843	-0.0446628143887165	-0.0393887718747547	-0.0665422490217637	-0.081436845808118	-0.095306039486051
0.142700224889578	0.125091804458323	-0.0123914737594293	0.143605204585591	0.00108649499044797	-0.0213197826465616	0.0458401096233074	0.0251079051942451	-0.025624580354238	-0.0101166438280568	-0.0269951012803822	-0.0252675413296558	-0.0373444819441831
0.0656660485329191	0.0909637292923814	-0.00906771889256348	0.0388722369867601	0.0156634545457355	-0.00471272010097095	0.0258770867292087	0.0220015395445826	0.026774290345851	0.00547536722238225	0.00906838679079804	0.0166733680766494	0.0047079467562909
0.208002090326453	0.121875507448279	-0.034960515977963	0.0905866311220747	0.0226456662517159	-0.0221025259776646	0.0247502501121541	0.00812929663147749	0.012934149399721	0.000271570137025667	-0.0119489325123925	-0.0292879432475309	-0.026498369572127
0.293376980204971	0.265310776495417	-0.0421320529665273	0.183144758720629	-0.0247467657746237	-0.0578172843659593	0.00747394127546835	0.015105935846316	-0.0100212036206134	-0.0412820250702915	0.00170201356071198	-0.0558533603777748	-0.0329871589720924
0.649922846834816	0.300607098954655	-0.124626646952206	0.18341899371768	0.0697663582186319	-0.127019189023871	0.00709348698398937	0.0067252712510667	-0.0329877578299981	-0.0286264154026193	-0.0279414983012816	-0.0575047398938017	-0.0452441359099165
0.542175807098265	0.20009830464297	-0.096712132695234	0.195186586354995	-0.0399398821626319	-0.135958640636426	-0.0315572894564649	-0.0705807141843119	-0.0541510867511805	-0.0879492613995289	-0.0666823947741486	-0.0957309876684623	-0.115219637224835
0.031664090411687	0.0492071594151165	-0.00344163353695333	0.0213018836004816	0.00904949055611057	0.0126249104917091	0.0192390455496093	0.0195027957169326	0.0118148665763651	0.0108372005239099	0.0065955318663238	0.0077665359092083	0.0018246838780776
0.134788743745147	0.0459419780353386	-0.0143879125994008	0.110003796820635	-0.0116133612582573	-0.0131435302134215	-0.00137972882889967	0.00322682193216325	-0.00248430792564949	-0.0123784457358394	-0.0325874120420604	-0.0242742395179131	-0.0433783946747938
0.0929182706765407	0.0533162804828667	-0.0135895479739738	0.0552303869615724	0.0168871796905253	-0.00717687010951197	0.0210447130785179	0.0213094883866603	0.00179280679518107	0.00485515479050667	-0.00442200520077606	0.00269191914496604	-0.00920795960466418
0.0865025091979958	0.0778136760484131	-0.012458923617415	0.0516018039071867	0.00462064190669337	-0.00387813398718052	0.0161653549988323	0.0219359837325819	0.0104875040839275	0.000371253959756429	0.0150808979341801	0.00898587866670812	0.00632938139973696
0.222498457287413	0.291766727970279	-0.0332778703938046	0.11964684411794	0.0703724331204321	-0.0462113526092754	0.0423763806836125	0.0211658524680601	0.0183486763694177	0.0120805402555783	-0.0370532103580131	-0.0238025112711738	-0.0457844147288425
0.447075195451952	0.266847465040058	-0.0701595135584223	0.230402611693813	-0.0434641353810711	-0.156191671348948	0.0172142422369102	-0.00114258248312887	-0.0301479183427492	-0.0998279033650098	-0.116844593701816	-0.0872849930366585	-0.105044281587013
0.137379643757799	0.118769826233057	-0.0194477357279198	0.0801489632966231	-0.0197545973079954	-0.0302043866229623	0.0144939089369035	0.00327820045690069	-0.0136970279351659	-0.0249794919654789	-0.0215310277127108	-0.033122626689423	-0.0235268965002655
0.0133398530206164	0.0113978171656558	-0.000603751197651674	0.0108808227812969	-0.00515288847566829	-0.0020375379183561	0.00205031210406731	-0.00282480556265967	-0.00135097046492691	-0.00359521319701219	-0.00207910921534266	-0.00360572726126716	-0.00365088786966492
0.464762034920575	0.159199033698891	-0.080879429694437	0.191212347772112	-0.0563579241269387	-0.076480724149475	0.0227252908513971	-0.0044164762972384	-0.0152731323890858	-0.0664193241382068	-0.0509896380048049	-0.0546780420662	-0.0742471551987474
0.267686895820197	0.243090761979701	-0.0453613475146102	0.112759248954884	0.0223873398695274	-0.047119316830798	0.0341323716783851	0.0269938935816101	-0.00154678278342368	-0.0123659884806353	-0.0261658382708564	-0.0214132622748773	-0.0274100855736721
0.150136887233204	0.076570441442626	-0.023529685725951	0.0723803896328881	-0.00490410608597913	-0.00314720385984193	0.024615935620657	0.0227061849320179	0.0134600101385793	-0.00402565497291052	-0.00826442463553106	-0.00506051943140556	0.00568394563586533
0.30037304887097	0.110968613695056	-0.0467016601976818	0.162275359463951	-0.0290567070465421	-0.0811114144336407	-0.0104553934660235	-0.0161856604278856	-0.0077750977640223	-0.0550840607400914	-0.0548301596779719	-0.0373179277104335	-0.0626520751428126
0.0749331859029047	0.0515271356440183	-0.0111318216520254	0.0397617951385004	-0.0017660710132618	0.0058851543632731	0.0121357960213619	0.0170951022510534	0.00507507855284169	0.00205954167500565	-0.00737169476481755	0.0026022798025533	-0.00330375663563268
0.0154178820395272	0.0227547637170512	-0.00124195971051134	0.0134764952109333	0.0100293430058386	0.00540334841281471	0.00988875192197087	0.00726482982914064	0.00572475268781565	0.00771634570932667	0.00480903945725785	0.00224619012378635	0.000792002452950162
0.183105741743489	0.16233919942924	-0.0293310688580621	0.084802172800723	0.0289255404243448	-0.0136899064286842	0.0131817153741251	0.00484602387330893	0.0170300261860911	0.00761781699783029	-0.0122095116193255	-0.000880975734315198	-0.0084458274628153
0.2280717413251	0.0977732334969896	-0.0341595196204662	0.117788996915788	0.00280594447324356	-0.0420407449661061	-0.0033702095320568	-0.00350679017584435	-0.0190825436636531	-0.0196174002464313	-0.0286565484043092	-0.0372295225319544	-0.0503634275508071
0.0784313391804822	0.143196849013481	-0.00893869810739055	0.0623673876850183	0.0025003120483866	-0.0424103745582718	0.0160136684621537	-0.00372954468648759	-0.0197466540637225	-0.0199550312549426	-0.0276537565466876	-0.0219464680098188	-0.0199129776857472
0.20738759573372	0.0848606883760934	-0.0252987062517974	0.16200879667234	-0.0780954590659709	-0.0113309690733183	-4.33294778663107e-05	0.0206820047781995	-0.0217286173577179	-0.0447132140696447	-0.00868204351282223	-0.012920144047125	-0.027355689706136
0.237295764432229	0.0918467433734716	-0.0388328366322842	0.10832890148556	-0.00304577307854531	-0.00753384766070145	0.013441286531823	0.00923192715983076	-0.00368572188204933	-0.00528981036962337	-0.0127848977097149	-0.0120590485511211	-0.0260156795411951
0.684980078226171	0.282234115374498	-0.133426293697167	0.171157326878766	0.0453270148141202	-0.197334049181386	0.00700474975638099	0.00760814902326556	-0.0135392737946813	-0.0760035171836329	-0.0543945261021009	-0.0400709861011503	-0.062524853985398
0.203626885496786	0.161762128958196	-0.0330076317436992	0.0907933457254906	0.0478015857128323	-0.00907190569501537	0.0307557468539007	0.0144599116652641	0.0136053525799366	0.0193648400089085	0.00924310009904911	0.00376581260116782	-0.0124827110351138
0.0492410686161059	0.0271537922204272	-0.00600259592072615	0.0352139575546645	0.00579716424543317	-0.000182677634938143	0.012184551813631	0.00537212469152644	0.00406810173401756	0.00280724330524751	0.00413829271190912	-0.00124782029334013	-0.00722666648919246
0.154251312200138	0.0369680599317729	-0.0237146856221028	0.0715001374450465	0.000249359180216097	0.00621259387257747	0.0213134888421815	0.0170938728020253	0.0121586918293881	0.00323097652639678	0.000151159570138837	-0.00337524492684999	-0.011566800715556
0.0528171656583115	0.0288265951185345	-0.00670679379382973	0.0323201089763481	0.00331433428788126	0.00994605531112214	0.0165480416430106	0.0138557448889443	0.0118570336025859	0.0066301947995017	0.00433124644338787	0.00796207525696403	0.00445261889697442
0.220407999777212	0.0670592061052732	-0.0367559038409963	0.0968783183008013	-0.00206392580263506	-0.0117796983792482	0.0215640506770077	0.0103070271304433	-0.00322999037041408	-0.00692181209094164	-0.00569439252697046	-0.0185654102533179	-0.0205658419135347
0.145281659737827	0.0624114871795695	-0.023620314684269	0.0616238532155314	0.025875299919358	0.00483106070312694	0.0324172647256148	0.0183217952921229	0.0259323126327251	0.0153531803112425	-0.00190792032315967	-0.000999193429726597	0.00232295153435433
0.576281226211648	0.271717226077895	-0.102722519865987	0.205514381329291	-0.00160942704787304	-0.17266459880666	-0.00691593192064177	-0.0219189283936764	-0.0708145835708119	-0.0871370129272665	-0.0680470649688183	-0.06926131914995	-0.133847578423083
0.161834817897064	0.0351336494940564	-0.0258931690551648	0.0626032026326352	0.00209258925332337	0.00513068218954493	0.0200616943951864	0.00622657871331189	0.00962843215539977	0.00361163572143416	-0.00360484650926987	-0.00851852411413961	-0.0106387703920996
0.651619582028242	0.278161514839668	-0.125971239363096	0.173745561275903	0.0529046826290844	-0.093479998504816	0.0156499761726638	-0.0312256300782456	-0.0027441961835114	-0.0202876579378658	-0.0402548886734211	-0.0629482774500101	-0.0937655690209358
0.200987665010463	0.14486395103416	-0.0247289732275267	0.149387645532871	-0.0496946234904306	-0.0535514245964757	-0.00822163896370362	0.00193912117302675	-0.0066392782394282	-0.0516230240434531	-0.0666403566257773	-0.0332252829313099	-0.0697760371189288
0.388734695888827	0.121141333508373	-0.067312615311347	0.163493934018737	0.000437032001615434	-0.0276263299994543	0.00822640337780506	-0.0157305545358115	-0.0087015418850655	-0.0135946489989194	-0.0305080299297257	-0.039635770637162	-0.0690405250053123
0.0562322840837761	0.073915075511356	-0.00754768958052985	0.0346363217458042	0.0168857361616376	0.0132059862595507	0.0312852880869379	0.0211013026964466	0.0198347298523461	0.0150458612105942	0.00762369231845664	-0.000503647042341834	0.00702750874575121
0.535611764689124	0.389653033918188	-0.0912739173299157	0.229474600300142	0.0494730261540138	-0.101495320394301	0.0601568546242464	0.0250543089263575	-0.035321479455859	-0.0260111471201435	-0.0488967337580624	-0.0782275046383489	-0.0739226853349121
0.0112168743004661	0.0204859930054086	-0.000751957089734131	0.0110684723560042	0.00548867371689175	0.0041795466462184	0.0101319312475991	0.0084270051099085	0.00555597994200987	0.00483411018155507	0.00513895206830786	0.00343807216227569	0.00256329853809991
0.267926689721879	0.0839175635146931	-0.0391256742598205	0.144773600554523	-0.0744421872510516	-0.0184647851570115	0.00379443370821753	0.00800186044515055	-0.026274864957442	-0.0464534862040316	-0.0363204969911225	-0.0295045762787138	-0.0441027520859614
0.528494116376544	0.341268675723863	-0.0957742124497368	0.181775146554654	0.0356855775431224	-0.127952530632971	-0.0314755657761748	-0.0251060769237845	-0.0384434131197625	-0.0461334765449243	-0.0313214467792141	-0.0341624935227575	-0.0674284023411585
0.0847817728998782	0.0552994148784249	-0.0121845305321006	0.049871751847998	0.000109666926790403	0.0142830955336231	0.0129716662121274	0.0165074058495853	0.000163614875050844	0.00719638123020676	0.00227103657771074	0.00418197694396805	0.000440054884679644
0.341174404864038	0.216131066799828	-0.0543076980624206	0.163012047501681	-0.00199462381486792	-0.0290809255106395	0.0152970392898708	0.00365705783752396	0.00777036729940384	-0.0155377746627537	-0.0357824569329399	-0.0594654235746924	-0.0412334715871776
0.492947832495049	0.209466505294356	-0.0847775043974313	0.218999201803493	-0.0726837889863906	-0.0321548030437404	0.0485809540354142	-0.00178079494137084	-0.0326324440563431	-0.0524192960150655	-0.0382196401353586	-0.0489178924712387	-0.0661453308065254
0.103989402307883	0.0487748811480624	-0.0147170080604605	0.0618448257154745	0.00539048496842971	-0.0129014781776306	0.00892258680466386	-0.00160746329899504	-0.00410067734137691	-0.00375549660460046	-0.0143084865620095	-0.0134947608888192	-0.0159322190362152
0.0637409015353135	0.0467825616033514	-0.00873802625683053	0.0375401944264442	0.0119021553915658	-0.00926475605770071	0.015719210354933	0.0177355617000797	-0.000706528451565658	0.00131869966693256	-0.0103216797303019	-0.00369787644364072	-0.010618023395252
0.00593849556535611	0.00425483168516776	-0.000227320003644693	0.00472766117467813	-0.00183682288325868	-0.00229400440409779	-0.000641899480045065	-0.00129029193133143	-0.000681985245750422	-0.00206541364367823	-0.00261831180663647	-0.00188932554238697	-0.00239572448405788
0.221716542056538	0.190443048285564	-0.0357355816097805	0.0919373581638627	0.0490888613884809	-0.0256130182852404	0.0444708378613226	0.0306716821923139	0.0133404336355353	0.0117379215516202	0.00136236294515929	-0.00759268563514875	-0.0197894859944644
0.435480040216284	0.158828488377877	-0.0726233184137341	0.197318213015327	-0.0438479601844021	-0.122210746069007	-0.00317654563128056	-0.0473916017472196	-0.0646927844380988	-0.0830293531267047	-0.0555627221306018	-0.105124450081484	-0.104363929675541
0.140268812523824	0.0676431953545751	-0.0227011718224526	0.0623571441322982	0.00178108774839267	0.0023942884440569	0.0161646701238106	0.0151670644955096	0.00587646824586194	0.00208768809622478	-0.00412570047672736	-0.00274386868484894	-0.00905160077873426
0.678919843146974	0.256242138204187	-0.130570605991051	0.185289917027999	0.0512940469216675	-0.149174013211493	-0.0144570777277911	-0.0155500329425451	-0.0434439458792641	-0.0489399831449129	-0.0784505413859838	-0.0676266726864339	-0.104246863215897
0.188024470912258	0.212916310187451	-0.0282883046419914	0.102536521011945	0.0299872028743606	-0.0493452682035436	-0.00568610698597288	-0.0112423650136156	-0.00913170896528459	-0.0096790326645915	-0.018446821000555	-0.0419944169985446	-0.0408657378567579
0.174779206364505	0.0439661196935306	-0.0286393426627641	0.0675855180040868	0.00518141667189254	-0.0126565135914148	0.0200890145641759	0.0166873131033372	0.00319031181792778	-0.00373754845976115	-0.00174586505400121	-0.0163205777465308	-0.0166125643346846
0.103100904394162	0.0463555348134746	-0.0159845101653263	0.0557805050790349	0.0148942827489372	0.00130487769757116	0.0210875600177886	0.0136384469157127	0.0142899599482639	0.00809958022325419	0.00353608435654809	-0.00180560656718665	0.000350614023689827
0.58012855635199	0.224972189237281	-0.10606479459026	0.199005970946661	-0.0313802614525298	-0.145113932779155	-0.0135157246283142	-0.0473267173252824	-0.017517578395616	-0.0882470971158422	-0.0604594523034329	-0.0911970244036363	-0.0985544492892625
0.0294835315052212	0.0286962305360255	-0.00320972291743005	0.0225112797388955	0.0101033931879748	0.000313825862262473	0.0116531389229634	0.00791567492350733	0.00902093929343393	0.00520860952511861	0.00251186842632413	-0.000521624592739366	-0.0004648866561715
0.0712241662821171	0.05338847573716	-0.0103733165642802	0.0423495389433745	0.0153483122280357	0.0178500683878165	0.0315665586297887	0.0217353300520121	0.0162803191638021	0.0165991903079261	0.011636942639164	0.0112056297255293	0.00774450944837245
0.00555395244756836	0.00420071481480905	-0.000105473625307002	0.00457354927884282	-3.20679346958123e-06	-0.00177520043611499	0.00105720277739382	-0.00107458746039908	-0.000590886627661747	-0.000889203614792283	-0.00142076373278302	-0.00139311062649933	-0.00275831076317333
0.710836728296944	0.273368474150189	-0.140439997364607	0.166707510572203	0.119895373855915	-0.119477376062446	0.0011723869611765	-0.0245169090747669	0.00867031890502468	0.000208998896734647	-0.0343492965427211	-0.0751981898074463	-0.0661469534901221
0.548968921064785	0.289165777749405	-0.0956130123741378	0.224622656917396	0.0273955068098037	-0.134498039992943	-0.00434029761126831	-0.0346163428720694	-0.0353930613111768	-0.0535512665915696	-0.034585255469435	-0.059918563767102	-0.0788805236712492
0.491068601644164	0.225376834915085	-0.0842490151584043	0.213506739405438	-0.0228196044528986	-0.107075881123007	0.0154457311647214	-0.0324413632185958	-0.0821432302122422	-0.064947742787953	-0.0526746958323161	-0.108494340927116	-0.118373921596769
0.413493043504893	0.298803390912631	-0.0695745703664272	0.179564672084914	0.00888389798534017	-0.0517733609182217	0.0567915937612588	-0.00742278895502707	-0.000869106721174795	-0.0214447314664408	0.00676318945226212	-0.0295814310747896	-0.0369201669459657
0.228495191575558	0.177812550120554	-0.0370132009018986	0.098071787063039	0.0530187556616352	-0.0227760934520091	0.0344556082836197	0.0436219954418745	0.0266387146397804	0.015121331104813	0.0117569759435158	-0.00420644306823906	-0.0248131316045039
0.363952062851595	0.326101148119378	-0.0572739193137956	0.193765900266764	0.0191773842669538	-0.0975601454576057	-4.45881460018338e-05	-0.0256879317652962	-0.0567727125429741	-0.039191380595326	-0.0421434641237985	-0.0816692156491349	-0.078132280006712
0.583206505962381	0.308804779962885	-0.10154983796096	0.226002264728671	0.0367919943359133	-0.146513292124917	0.00525238378774573	-0.0364453041454234	-0.0657185496044268	-0.0548606488945018	-0.109496707843549	-0.107680961776748	-0.12396502160688
0.388922197327359	0.133996117946064	-0.0642748961200041	0.175096637970849	-0.015710362550475	-0.0763511152265255	0.0223996403261704	-0.0303326096724701	-0.0229070385819578	-0.0460307388885003	-0.0649188252114897	-0.0724545135488813	-0.0626862149884341
0.1304238344645	0.114341802644956	-0.0198138353745364	0.0658577898356454	0.0241064939053053	0.00476024407821651	0.0273010706493076	0.0237906017355552	0.0234192504072944	0.0144333689917609	0.0154333980210092	0.00133403844813887	-0.00355800664796657
0.165664259876175	0.123287667270622	-0.0240104415974416	0.0866832794051408	0.0124955387082677	-0.0493374518722566	-0.00879695831224361	-0.00816119966077519	-0.0117527635367385	-0.0184209565819945	-0.0160339222233246	-0.03194023114244	-0.0439284923514272
0.281878395172661	0.0669360438170682	-0.0449742237117741	0.140777124646061	-0.0199246757119314	-0.0201868228584217	0.011556795605256	0.00645899999068822	-0.00944809036192223	-0.0200557492851766	-0.0306375080352998	-0.0398763745434667	-0.0455352881690905
0.166561818699498	0.0800137383429474	-0.0275877103675428	0.0741542809347046	-0.0114541533742741	-0.0095748693451177	0.0175359710793111	0.00154191171327198	-0.00220229361853688	-0.0105145113596959	-0.0109961093148288	-0.0143696119184349	-0.0165572481825864
0.447248685368194	0.312830449599263	-0.0760683704402045	0.195712910830405	-0.0159032601423019	-0.101023657588836	-0.0114944280269821	-0.0489186119751078	-0.042668393309047	-0.0584634588655688	-0.0677137975985131	-0.079501318213474	-0.0679708918537148
0.372818951693616	0.235194647750557	-0.052720025002582	0.231127430558248	-0.0148156041309015	-0.0926150654119574	-0.0230000829779609	-0.0420589322329633	-0.0347953463682623	-0.0537153347714295	-0.0652867452605274	-0.0916340473414377	-0.0601166907383333
0.464266229205461	0.257996214352816	-0.0783662976783524	0.217510055171785	-0.0191031357009508	-0.0825409243592927	-0.0367739166059064	-0.0106115914000006	-0.0270957368849991	-0.0508220300301218	-0.0379073379038954	-0.0618931258917488	-0.078379487977377
0.674653956611742	0.303095530444219	-0.131831809635044	0.182520112007568	0.105413251838255	-0.135779332977966	0.0228375980607801	0.0180774304323176	-0.0178891823402437	-0.0151830405698553	-0.0433279395366769	-0.0675981984643306	-0.0442936770898458
0.422276480380564	0.172219436982504	-0.073958857401784	0.166337057457173	0.0112707189845226	-0.0506681328432952	0.00989743305495477	0.0120195414680048	-0.00157200085162706	-0.0196987069293863	-0.0320673837580857	-0.0407593737811833	-0.0415992896368438
0.572272657469543	0.271709047203153	-0.102339823901723	0.215555078519063	0.0335576837528058	-0.127113944926422	-0.0172402175275902	-0.0231440248383045	-0.0564623737592466	-0.046778130586808	-0.0668783123814927	-0.0821108814764968	-0.110441857461528
0.060281084298471	0.0392426764095442	-0.00840795385281912	0.034633111670937	0.00671544586701182	-0.000667012016013942	0.015076549278186	0.0112382522336115	0.00712338851950953	0.00302421692549894	-0.00130729705615987	-0.00185888555106059	-0.00286579748239167
0.406625310409492	0.121065018917385	-0.0699315820102963	0.170931177934475	0.00543173805534175	-0.0360626007406084	-0.00115413174407086	-0.00712108907503944	-0.022064070923854	-0.0153154313426333	-0.0242834386826454	-0.0341893573840933	-0.0374003585942524
0.422166222883215	0.260730717426491	-0.0655060151425006	0.234982558199677	-0.0204166058058464	-0.0505184699173644	-0.0234951934365109	-0.000977973983712077	-0.061941979097842	-0.0354675378616053	-0.0504251507356112	-0.0879615122367746	-0.0745777316264607
0.133460810915045	0.182463511449562	-0.0166852377427508	0.0944183868251736	0.00826542415992967	-0.0706637019657747	0.00653805882530903	-0.00562434931692621	-0.0186514851869522	-0.0311991389029225	-0.0372359556259909	-0.035672800317705	-0.0408852581206106
0.0435916931812787	0.103867095177297	-0.00383599508642168	0.0389407397789883	-0.00314293066370021	-0.0192651222621193	-0.00371762705438637	0.00560232633670171	-0.00854755965762544	-0.0112040264629097	-0.0121196819889221	-0.0195992644602963	-0.00633072977941907
0.0173260527915071	0.0209653072913439	-0.00172825267455337	0.0129699471724151	0.00608933101261578	0.00535827536824204	0.0096647410927302	0.00872626979648122	0.00659429919919793	0.00572380319042891	0.00276289160224101	0.0024792388453141	0.000601291755852315
0.496575701466371	0.296050953922997	-0.0892467879197136	0.182449987137256	0.0494153972985529	-0.101350570579506	0.00703797968068154	0.0031671698399211	-0.0638174703807484	-0.0259675866404765	-0.0719445591454196	-0.0722929807488837	-0.0684290928351929
0.11370696935073	0.0628316203603367	-0.0155690440273663	0.0634732420907771	0.0138923315329928	0.00631625020705286	0.0324272817027501	0.00913668681779009	0.0105691464091292	0.0101042908700228	0.0112214092537018	-0.00231892900987998	-0.00419855772147051
0.19691523772881	0.227477750136636	-0.0277331664078639	0.110397953581457	0.00727920797806911	-0.0360136377102971	-0.0278447244547904	0.0168119546666738	0.00183135305729284	-0.014367214866114	-0.0197362071493213	-0.0193298501474757	-0.0253831055444017
0.0165670572742364	0.0140527555022284	-0.000751943111186266	0.0137253841826927	-0.00865447967779839	0.00116205205291903	0.00576814238498502	-0.00190963444528667	0.00159247006704768	-0.00374621381243968	-0.00201465290006853	-0.00595231206319013	-0.00329665280623388
0.317596328409232	0.0870239746607854	-0.0509485302437437	0.159750058664917	-0.0105367229366518	-0.0218870156522176	0.0151883779234651	0.0167983534506106	-0.00324409515340451	-0.0162118692944347	-0.0310618142168154	-0.0400265907635405	-0.0487806155692651
0.506200515532631	0.180398812380603	-0.0911045561680341	0.179822071594125	-0.00625372406506569	-0.126531075339678	0.012316752852886	-0.0171737804348042	-0.0565066651341868	-0.066392399702372	-0.0665171423600645	-0.0616015106549738	-0.108122131666662
0.120377971842071	0.0714550141162254	-0.0189241492365538	0.0630503486363917	0.0064633566457296	-0.0039033599248601	0.0258567797742022	0.0290023037657398	0.0137479877895993	0.00127999836043476	0.00707627162052064	-0.00217816143170556	-0.00635329439491757
0.675842430672201	0.284717387328586	-0.133033961582909	0.170291409903283	0.0950048850845556	-0.136117087448588	0.00997313428243529	-0.0151001266221654	-0.0405257574453022	-0.020556101182016	-0.042575880761355	-0.0417084231498167	-0.083009220410464
0.177892116496869	0.0645130735849588	-0.0286904723496817	0.0783269121300772	0.00999795306118176	0.00577826667827128	0.0273194670364079	0.0186115016956814	0.0164625160510934	0.00788810986972652	0.00502000841861602	-0.000675550237820094	-0.00826116656687423
0.0541543216497206	0.0110793270513321	-0.00390461158907431	0.049902449565398	0.000907562414461889	-0.00131694860436282	0.0147450287760953	0.00854479299693883	0.00277075072600603	-0.000204693094950463	-0.00531111085291818	-0.00747571010878938	-0.00862434628056353
0.192408253813214	0.276094902581441	-0.0241916256704804	0.139021066455772	0.044743638435188	-0.0513166801886465	0.0409112077832116	0.0158870551891036	-0.00534509881738368	-0.00328652087672923	-0.0181544264083292	0.00431879576310856	-0.0476227754550236
0.632194701478778	0.278936661131041	-0.118143471472038	0.199281606587505	0.0760676146815391	-0.0849405074498012	0.000845301534194265	-0.0296008271813378	-0.03229229571979	-0.00443644638413099	-0.0782809898057899	-0.0563849861726472	-0.0947349197969655
0.230447582343974	0.0706993147630647	-0.0345610761079602	0.123216651946065	0.00212820815527318	-0.0348687962675865	-0.00616878607257235	-0.00246952532956246	-0.0181389329775371	-0.0163702940561567	-0.0202486817198218	-0.0242416949796146	-0.0271919867003504
0.397541671616967	0.335138248677419	-0.0563651571136535	0.254881090230525	-0.0371527931394219	-0.0839972099065892	0.00409366486969409	0.0135322618280561	-0.00924202690641107	-0.0605750015230055	-0.0544859175775649	-0.101857262767448	-0.113961596399731
0.485471186848466	0.236430251498889	-0.089643951979994	0.163145772957597	0.0902766328929159	-0.0698272092772049	0.0261273739767656	0.00642288453846374	-0.00458850366390934	0.0102247118078555	-0.0141703548622565	-0.0580440881505817	-0.0646616825615924
0.195904300674597	0.200364622233521	-0.0318082095116779	0.0910541610699324	0.030671376885188	-0.0236256491194025	0.0252347001263091	0.0111996937153362	0.0168805148645807	0.00352286388289277	0.00242307876924597	-0.0183103993505172	-0.023709097574194
0.529999760429848	0.205232400354665	-0.0935594431494891	0.206562971610302	-0.0179017313540052	-0.1033927257486	0.00855694181690081	-0.0292129588477098	-0.0559071610667567	-0.0606472285513027	-0.0803055326738155	-0.0801629475898363	-0.0961475348769836
0.195127540872999	0.0925595852664268	-0.0321211274498277	0.0846579862999712	0.0233848210908978	-0.00533852872513541	0.0195200843082439	0.0207954388835095	0.00652268406822473	0.00902314618288122	-0.00252624825091677	-0.00269466827163917	-0.0221546983538038
0.201449434123586	0.0825618829138761	-0.032059991750847	0.0836269615457444	0.00283820691845199	-0.0283585093194152	0.00343478891244839	-0.000627125169428228	-0.00876414532831007	-0.0127601512004816	-0.0208998726145946	-0.0161821138565697	-0.0283963331019515
0.306962698900532	0.191819260807174	-0.0525261465567972	0.123083802221565	0.0474865699482801	-0.0372479000056469	0.0115150016214625	0.0186148547988061	-0.0031650037539826	0.00511933497131661	-0.0154563541645458	-0.0161391294962802	-0.0313496624640971
0.365086974747852	0.196925114938114	-0.0620975091480885	0.147985974896588	-0.0145228656707761	-0.0678692677297014	0.0154628328781065	-0.00421653374293884	-0.02237346021107	-0.0411960667002387	-0.0548040019567731	-0.0435820629568306	-0.0576488704416808
0.0698733074851913	0.0553966820386336	-0.00876878470963027	0.0431797083124036	0.00281798685183157	0.00553679539364592	0.0258201145649085	0.0211127040760092	0.0159827901295699	0.00417739112273874	0.00101283544719524	-0.000718178516462303	0.00249853511294409
0.038126027656388	0.0277972187728999	-0.00447905545417172	0.0283772197768645	0.00720663659033666	-0.00108211645335873	0.0128799214938501	0.00726603180465819	0.00175918399404345	0.00306226006848897	0.00169130177303441	0.000249693558185833	-0.00282021874006027
0.0700105084753932	0.104677970703152	-0.00622270597526031	0.0641618284271241	0.00512484550536862	-0.0153190727728691	-0.000924113754373929	0.00192734514514782	-0.00218314132806494	-0.00509711363375023	-0.0204946873536992	-0.018725617002327	-0.0217394103461749
0.0176106375345757	0.0255066333582213	-0.0018475807222945	0.0129462346008755	0.00383436117904764	0.00497069439705295	0.0114404215570723	0.00717815160452265	0.00888171366357036	0.00440252778805029	0.00192572211703878	0.00475335310721485	0.00134228814201146
0.0521605459269037	0.0195641475849593	-0.00661968754107498	0.033686141818493	-0.0137633783629372	-0.00221493317668894	0.0123165315618435	0.00674346627524377	0.000376772682470695	-0.00798915576981309	0.00622516449836128	0.00155053149997163	-0.00947000881771603
0.190135320742612	0.0915907366749696	-0.0307799135253745	0.0811275150501431	0.0195202377265523	0.0121759376530583	0.0379561663727744	0.0149918216592153	0.00846506870518468	0.0158480876898053	0.00538650922114403	-0.00777126117027729	0.00280202125355145
0.247270380346256	0.204724614450401	-0.0368603666113752	0.138166993148845	0.00367309549588207	-0.0146603773623816	0.042197593365585	0.0241336887075388	0.0192136758745485	-0.00549364093324975	-0.00597655014724513	-0.00547656143637743	-0.0220394931233071
0.149504581088152	0.054838060233835	-0.0230316162919732	0.0637510408384012	-0.00309987237573045	0.00529334702086498	0.0209061335511649	0.0147348951848726	0.00925831637133517	0.00109673732256726	-0.000744772560949875	-0.00396018105012447	-0.00647811829004608
0.289440786443468	0.338883162829	-0.0437782657124189	0.164206292390866	0.0328137454590876	-0.0662710892608156	0.0522111979401679	0.014807254036822	-0.00337639360051672	-0.016728671900864	-0.021669098237071	-0.0206259399700294	-0.0307099841385642
0.623316589433062	0.331970221516505	-0.11690600857919	0.195298210235664	0.0848277484051886	-0.166514404358627	-0.00167499503943858	0.00724539362357379	-0.0576707995736906	-0.0408433279767191	-0.0762903566992965	-0.0561796969004977	-0.0221650752648461
0.0709565729932128	0.0557220580379308	-0.0095516526236253	0.0437391806063113	0.00454728304640839	1.36124740317961e-05	0.0125455961419006	0.0152718743651619	0.00156633653766521	0.0022804477602201	0.00962897993300281	-0.00124820091089771	-0.00591405456895951
0.353622006391063	0.27276279764844	-0.0575551289035104	0.161905387434559	0.0285422983145703	-0.04646399846505	0.00798113240664777	0.0352300016581679	0.0307630321829154	-0.00896085007523989	-0.0118830059893085	-0.0207365846026183	-0.0215056441667728
0.613313747847448	0.355587288941069	-0.113277473583031	0.202324860950205	0.131298689433087	-0.125907189052838	0.0513270822487751	0.0458917421585799	0.00220501885375424	0.00269575019012425	-0.0195936018784738	-0.0682764062115416	-0.0523517182027898
0.0330411584076722	0.0493068843982131	-0.00415001984884188	0.0227240247778685	0.00808249489817146	0.00660461291810098	0.0126777335215283	0.0145166770724588	0.0142428430322106	0.00734355390813622	0.00202608827872384	0.0101661539787863	0.00468456275869115
0.0685157869970994	0.0954611064542669	-0.00956274750172279	0.0409865236472012	0.0396610829019309	-0.00274822363196101	0.0330301561223405	0.0189944658179194	0.0208586989346404	0.0184564296349849	0.0168072384696819	0.0156355837798813	0.0189062601433943
0.25601990520377	0.108953918595647	-0.034995612721172	0.161202927039468	-0.0621091689647201	-0.0440862263763439	0.0271183166747259	0.0236149685924568	-0.00966118701088325	-0.053097697670532	-0.0472982517841177	-0.0274500066167953	-0.0457674107390286
0.348819500341998	0.234213182667341	-0.0468108707951969	0.247537789860207	-0.174498137544062	-0.018271804746622	-0.0295330799171169	-0.0404277579306158	-0.0169508574224828	-0.0963849711453419	-0.0565810072772854	-0.0699614275332255	-0.0858007002915005
0.0740786435645568	0.0506013419332895	-0.0106109683964399	0.0399236940609278	0.00242188534529665	0.00959375522166683	0.0214998017770128	0.0185556069312447	0.00725176168828938	0.00600782028348174	0.00600609443570031	0.00480917815717023	-0.00137899932954688
0.223849279011188	0.194354456398578	-0.0325427971801967	0.120754433470405	0.0272936404271234	-0.0265006640098436	0.0280686900603965	-0.0209207491421389	-0.0224250942788099	0.000396488208639939	-0.00449788100523837	-0.0226008052583626	-0.0431634606833912
0.394978731072801	0.225287687297098	-0.0595362836038889	0.22375298085988	0.00050493004750829	-0.128590594488331	-0.0543968136288875	-0.0660820878963523	-0.0857147171697893	-0.0640428322204113	-0.0570447477348953	-0.107658914745437	-0.155509670941374
0.0477669862283688	0.0156657168243013	-0.00665787921560522	0.029957950854065	0.00216088028908613	-0.000685365970082688	0.0033648887726505	0.0013950899605313	0.00310380424152434	0.000737757159501723	-0.000531995081591623	-0.00862579767815246	-0.00654396097950698
0.0354240476608079	0.0381606310716332	-0.00488765656518934	0.0212865869608273	0.0129930835960191	0.00205863132829003	0.0117801518928272	0.0137993480802545	0.0113363607453923	0.00752585746215458	0.00459569237717566	0.00205064566570361	-0.000435330875238463
0.369496110397427	0.223479378454017	-0.0619555566647311	0.160976489990843	0.00902379469342784	-0.0532751392450694	0.00822940105142222	0.00334992015593716	-0.0399401078496204	-0.0221256722758207	-0.0276193680424438	-0.0458842303297023	-0.0564825368887861
0.107269918202326	0.0476964930408881	-0.00694778070077182	0.111594659119864	-0.0181736441309149	-0.013794038911976	0.0197833423474606	0.0080620038026926	-0.0110183732656114	-0.0159838415214454	-0.0262518152625887	-0.0293211633880377	-0.0344194430247395
0.167208815585728	0.176170584164655	-0.0245713188884844	0.0974483259429014	0.0293260523369858	-0.00420215148165706	0.0393592403747139	0.00946071289371689	0.0141606208332595	0.0125619504276644	0.00260585803687119	0.0124493702505212	-0.0109417081998498
0.18016654560301	0.185887777468598	-0.0268561601385486	0.0990552436689646	0.0133138177081866	-0.0343778381695478	0.000704912256959428	0.0241491203724489	-0.00393884091520305	-0.0105320102306806	-0.0220984474699169	-0.0225060728162855	-0.025711714151096
0.0621194973776652	0.0287383719891716	-0.00584273390211731	0.0520267672453859	-0.0146639854474536	-0.0144448369339384	-0.000566942159165598	-0.00481789276890474	-0.0101412773965899	-0.014554411190696	-0.0126375486317183	-0.0179224452852896	-0.0230207248116312
0.299410484800809	0.18052976109128	-0.0505535419410997	0.12485696505155	0.0350250517106062	-0.0329735724400538	0.0311887681319206	0.0168259900711243	-0.00567166256821272	0.00102573963527619	-0.0141567485909033	-0.00340305923905343	-0.0270864388889671
0.414347883126379	0.384125639691105	-0.0671477505958152	0.20268514618128	0.0878076403203276	-0.0917566345289016	0.0317220987032427	0.0244336270968222	0.00728917039946614	-0.00197449710428704	-0.0606786030818262	-0.0882169313694361	-0.0561280542235587
0.220926565015701	0.168947701548461	-0.0340206127073468	0.112754336002894	0.00118311561615647	-0.0490893592625314	0.0183535877578101	0.00549335806263809	-0.00971637906034725	-0.0239531218231875	-0.0159713187466764	-0.0311047710896936	-0.0387648297553004
0.254744696720156	0.259586949030851	-0.0311992911162164	0.203032031442371	-0.00616829390615228	-0.0596286094120911	-0.00403994942756164	0.0353828931943691	-0.0156061913704916	-0.0328984516591217	-0.0469270489683248	-0.0424091128598983	-0.0613931991628723
0.360662437342408	0.12448276958662	-0.0599876728808027	0.168038120608758	-0.0430933756221892	-0.0618213833547654	-0.00781394652128792	0.0168091305541277	-0.0345503015147162	-0.0524573794884773	-0.0547750837994263	-0.0752169952933326	-0.0920732805547836
0.345046030310922	0.261161730996367	-0.0582163267338759	0.143584416130095	0.0430036557316026	-0.0592941643575944	0.0240640850309571	0.0388884684732224	-0.00258035658405281	-0.0081452543129959	-0.00567447162724755	-0.0260299670379618	-0.0214960330461004
0.441772474967803	0.247143520604783	-0.0772042159379253	0.174474778688993	0.0697861927568795	-0.0657840644925012	0.0205111239463541	0.0208041955896414	-0.00784058361595286	0.00200106413218915	-0.0369130130746727	-0.0417388543659278	-0.066700479710313
0.0367908016419119	0.0142050346971923	-0.00445092221773397	0.0291203333391715	-0.00162482491084674	-0.000363997095535092	0.00641006852497167	0.00440194651816497	-0.000764916225553074	-0.00099441100319092	-0.00289060654844191	-0.00226607077768688	-0.00443267262494526
0.141261524099134	0.106295350933864	-0.0202008139496048	0.0826865809904227	0.0102915441693898	-0.0286161088446852	0.000158127357974019	0.00315561166488662	-0.00887654556702472	-0.00916228233764768	-0.00107310198367858	-0.0232872887167571	-0.00929419820925462
0.283346031154981	0.0836749157333588	-0.0467337048902863	0.126363154506617	-0.01528731596992	-0.0239552879214052	-0.00427156526509992	-0.0104456633631237	-0.0206051686518876	-0.0196213019456626	-0.0358914478396041	-0.0179173036910087	-0.0367413501921127
0.427620943109464	0.203822327964335	-0.0692527967465956	0.201013997780005	-0.0169931894314238	-0.115093983933545	0.0178845424792466	-0.0293140840723266	-0.0369811015399694	-0.0660435866824846	-0.112230779248303	-0.0598788249009964	-0.0989092203397579
0.126681791976591	0.08698500589866	-0.0175011412081336	0.0715031956187873	0.0329256329077611	0.00469394892467284	0.00349864264726532	0.0332989702934213	0.0232833236335938	0.018809790916217	0.0124089577239572	0.000780148665584735	-0.00746900175008025
0.631774725210245	0.258196130125192	-0.117722777857358	0.189215398774847	0.0418122919942426	-0.150982572607427	-0.067589322742149	-0.0276319410980316	-0.0458723768489858	-0.0545851403065921	-0.0767575167729105	-0.096052274190139	-0.117408791111062
0.597541161451181	0.328101468047803	-0.109787302704924	0.191675549069862	0.0288559623609914	-0.0901100535695348	0.027372201590327	-0.0132139848662036	-0.0412809869649765	-0.0306270456042717	-0.0265765066826402	-0.0519939762933325	-0.0901337595875165
0.143531930229801	0.0965881235962448	-0.0222479577809472	0.0735352399337829	0.02318605142501	0.00210523670173451	0.0177951766693739	0.0337393580628755	0.0115010820142498	0.0126456440633722	0.0106954289710847	-0.00414714358830431	-0.00421607235045998
0.260864860898438	0.212972315980762	-0.0436590864180038	0.106159226176571	0.0424276531555115	-0.0587878070355476	0.0319021427658986	0.00119886668517388	-0.013812788885878	-0.00818007694001804	-0.0233824077402041	-0.0374120754208486	-0.0176428139782638
0.113950900402222	0.084038159456845	-0.0160989908928528	0.0665633114563338	-0.00189639477003266	-0.00324357939194864	0.0205832757767747	0.01349567966273	0.0163009914932101	-0.00256998708099065	0.00494981859079148	-0.0109751997322544	-0.00254992545483337
0.256988038680204	0.147438439815088	-0.0423984481849372	0.110088619374099	0.00135378160865818	-0.0481064730500252	0.0168719335198366	0.000360098430221889	0.0192441522787687	-0.0233763457206835	-0.0231822377333539	-0.0246694124674261	-0.0217865790636392
0.0650588870873325	0.0558970417998279	-0.00906659927672592	0.037448532860879	0.00945514815306142	0.010459925303245	0.0260095619638657	0.0223904330687704	0.0164949354136619	0.00995753672815321	0.0105739451183763	0.00377238557971349	0.0108814480668129
0.150020957520333	0.155601726642476	-0.0217223316461371	0.0798285372912715	0.0355960264008693	-0.0407176919031201	0.00853906749542663	0.0162621372491318	0.0206911321466139	-0.0025608327511254	-0.0166192904549818	-0.0107631936347075	-0.0317877031524383
0.302197692588919	0.209339906217802	-0.0404179497765954	0.216747796097499	-0.0227607335051697	-0.0580691897610158	0.0236408355159979	-0.0128456997936488	-0.0353490782279929	-0.0404149616330928	-0.0636794583040701	-0.106333522264351	-0.0940791208649855
0.220352161655735	0.292719931906751	-0.0331757744907374	0.117966750508437	0.0210615227865046	-0.062482085105753	0.0249753951562987	-0.0097543170528257	-0.0306662926673297	-0.0207102811596242	-0.00546972597583614	-0.00654700360735033	-0.0269005839156238
0.129411746423444	0.0754331111809364	-0.0200134542819627	0.0671803295338132	0.0304418620132418	-0.00119266425542902	0.0206128867339668	0.0238041044653918	0.00280601194367797	0.0146245988789064	0.00284227438696627	-0.00352619216226091	-0.00463212758178527
0.649721853151391	0.298604480812238	-0.124903149790377	0.186705267239076	0.123042899863161	-0.126645066363048	0.0132022878719378	0.00342814111148904	0.0124808759439893	-0.00180108324994366	-0.0390122454564088	-0.0738531898586375	-0.0516921354819903
0.133897439735756	0.0795916532855065	-0.0124347167312192	0.113348002608363	0.000524489925693455	-0.0265063183291762	-0.00121880909332989	-0.0130533022690547	-0.0166527003446983	-0.0129909142017414	-0.0341839665244795	-0.0403845757294693	-0.0378438357785396
0.0958750391310517	0.136656346076542	-0.00963286548306969	0.0761821233787077	-0.00885311900508953	-0.0370399338000302	0.0021452022248291	0.016098101342857	0.0103845124759369	-0.0229465264025599	-0.0103453249032397	-0.0303517483161525	-0.031588733713571
0.116274661306232	0.0842210149129777	-0.0174407202219635	0.0618072666413191	0.0151924724213159	-0.00142764439406781	0.0197141800811501	0.0158792782720757	0.00555023909040635	0.00688241401362404	0.00124093292305298	-0.00510094685342212	-0.00804941627519558
0.504448051080326	0.250799085797841	-0.0868797306759608	0.212060124744989	-0.0120375240460736	-0.112182956543044	-0.0146655745154826	-0.035624998444554	-0.0481650985397063	-0.0621102402945589	-0.0849645790447648	-0.0786502393429899	-0.115191434817248
0.569091355913844	0.219811252165778	-0.105925807706908	0.191696347299985	0.0219638826432546	-0.102545290858661	-0.0104742984702647	-0.0331400166743373	-0.0124756681937674	-0.0402907041077034	-0.0932353192759295	-0.0926423841832956	-0.104806529180004
0.224852444552493	0.161261859677019	-0.0268997036015746	0.169613483001589	-0.0250172120640374	-0.0709529132918344	0.0129996728392164	0.0251410794518071	-0.0299198635166436	-0.0479850626779359	-0.0372634711128482	-0.0833667223678883	-0.0645761597038276
0.518566994788411	0.27544393004882	-0.0959825039987658	0.161730829375043	0.0538947814818693	-0.0845632372926178	0.0444040886303435	-0.00360164802921992	0.00576704699624386	-0.0153342279053742	-0.0116773500760058	-0.0524905801493721	-0.0235638173248799
0.244138384696812	0.177172152975254	-0.0416217906316803	0.101234982429081	0.0211271623955015	-0.0454334123248527	-0.0204746670063155	0.0141500284218755	-0.00442655807189932	-0.0121531249646756	-0.00458605030761181	-0.0463581385811888	-0.0350763862154673
0.384955381898935	0.154851085529459	-0.0661399006475053	0.156024235443871	-0.0233955474047834	-0.0665366450039434	-0.0308079123982182	-0.0232228218239771	-0.0392269578909691	-0.0449660962043634	-0.0628064394763289	-0.0641016021300314	-0.0629292733196085
0.0683196401799643	0.0537325319147731	-0.0083369152684989	0.0437354229925785	0.0124073895125939	-0.00764467196584052	0.00374152051722856	0.0044398352844404	-0.00331215464508416	0.00238135877337671	-0.0073679587939827	-0.0130534136747481	-0.00750367997908205
0.0613322983033469	0.0507107266273593	-0.00869867792949683	0.0390901828347543	0.0104156141241663	0.00796276089162225	0.0175356077583257	0.010395657673319	0.00879792555539173	0.00918918750789427	0.00134716959242744	0.00616306557893613	-0.00477572329779276
0.281961647436763	0.203232767746992	-0.0473525356043884	0.115848766296204	0.00914089893663972	-0.0537635572353421	0.00877945018057974	0.00961878166656199	-0.0155715030129364	-0.0223113291493512	-0.00695451445677209	-0.0335957376901397	-0.0509665015831705
0.315135420508058	0.114090036449759	-0.0531186795965572	0.13167200670004	0.0124835086224143	-0.0461311621365623	0.00554544416308184	0.00226449290503411	-0.00272834726232501	-0.016823826757074	-0.0313244692403409	-0.0541672576176834	-0.0383386823334254
0.221373073195459	0.12224120257413	-0.0331102675764465	0.124327046328204	-0.0152054358781855	-0.0188707086226426	0.0179885901193413	0.0175000579887198	0.00623527660526277	-0.017038072250414	-0.0233358928710989	-0.0120347012226954	-0.0365902495958181
0.186691072537564	0.158281634369977	-0.0271000736262336	0.107890149592965	0.0109861149123557	-0.00741955041059841	0.0468176788211789	0.0158853105979387	0.0346261375735984	0.00178328225087865	0.00784782436139392	-0.0119325811123612	-0.0261368816031617
0.47202758482915	0.322358747341363	-0.0752469723641658	0.244356467797565	-0.0219481655488809	-0.113301462621766	0.000625266547458425	0.0304519825173141	-0.0475084021463399	-0.0676248140853236	-0.0923131287074894	-0.0883811943346567	-0.0945670092439388
0.291543677130458	0.264930308869253	-0.0407262675530556	0.179632097972325	-0.000195440439566097	-0.0511997961941363	-0.0167619616907532	-0.0161933884510671	0.0113136815457396	-0.0256976183168512	-0.0565705297715748	-0.0503129847288735	-0.0763951799302246
0.285508443162267	0.0915201021582582	-0.0432355028891576	0.160422930439405	-0.0335126732386276	-0.0136120411306713	0.0132415894049161	-0.00251537085570142	-0.012184347239058	-0.0235623571846494	-0.0351035572934457	-0.0376020765358874	-0.0696097941521222
0.516505724626503	0.257884556913118	-0.0871705450209206	0.216833765397606	-0.0303982388415159	-0.0991544914173849	-0.0096598910989889	-0.0431190353751867	-0.068346365240213	-0.0647763651294504	-0.0695157370264156	-0.113059549018814	-0.120090182345665
0.187810611740492	0.113345469977325	-0.0294769770206458	0.0865420260729631	0.031210254072983	-0.000500779280942804	0.0290309009373064	0.0227947637585804	0.0195105426830013	0.0153547373960201	0.00866761845904618	-0.00305131560295455	-0.00684149801969225
0.676858852410725	0.301503129357824	-0.130932160474936	0.181876301973873	0.115680985048068	-0.0997721280115965	0.0111521501076673	0.0136868188063261	0.00750010270683321	0.00795442851823591	-0.066109047822955	-0.0594765948702974	-0.0284355134507469
0.206022059890465	0.100601993012698	-0.0271320374172779	0.128640790517536	0.00570084812265298	-0.0145086293727855	0.023935857195687	0.0221672171545083	-0.00390246209342793	-0.00440389062506627	-0.0143139378391222	-0.0154968503303633	-0.0274768458887224
0.395060333545147	0.271680708523255	-0.0692435894131775	0.152971980707818	0.0467518447033769	-0.0336814329655042	0.0648462689563078	0.0302050366213784	0.0287060049839341	0.00653520586893636	-0.00676904724952349	-0.017193335074196	0.00759966496698711
0.120894027448585	0.10936611786582	-0.0186159732836383	0.0618789855712936	0.0305248789195425	0.0126738152602538	0.035549561750342	0.0259948963761879	0.0127971295551972	0.0215993470898982	0.00252864598665896	0.00413035763699439	2.95507119831145e-05
0.0199144696591078	0.0106959997443013	-0.00233858032614989	0.015020258360818	0.000100832266721328	0.000849730486929386	0.00682216376389894	0.00235278452339908	0.00174407958851052	0.000475281376825357	-5.53766034470972e-05	-0.002610681765876	-0.00214433171898907
0.541890773405197	0.260486590925082	-0.0934552457906045	0.227783318380889	-0.0680357565790904	-0.149398413876262	-0.0337265159133561	-0.0448206636189455	-0.0946495978658908	-0.108717085227676	-0.123838640800593	-0.106941870403094	-0.110005944217109
0.315373961100581	0.131834636169366	-0.0482768837581141	0.176139995954175	0.00314395137621459	-0.0563737902732522	0.027549963789301	-0.0139259929296358	-0.0122580275780709	-0.0266149194485188	-0.0474764078827879	-0.0450537029512753	-0.0518900748553467
0.0344013951319164	0.0152438830950237	-0.00219064810402598	0.0310789061582504	-0.0104701940252639	-0.00971509550096219	-0.000458216876139603	-0.000851591914462074	-0.00536925061012344	-0.0100926447631131	-0.00990920991994558	-0.0126507528304536	-0.0148350163294162
0.114692747578581	0.136860256960449	-0.0139131551021016	0.0824062692463867	-0.0181538216223371	-0.0581350107925923	-0.0151388504349748	-0.029536469762113	-0.0197389853369968	-0.0381444162074647	-0.0273804177505324	-0.0494367829725545	-0.0483163313595288
0.155140813485007	0.0791984540394009	-0.0246277239472616	0.0685599592195743	0.0107689803385917	-0.0119425450515516	0.0126607430162145	0.00616445803356738	-0.00229704942015585	-0.000586782356479937	0.00158707730421637	-0.0131024617503323	-0.0082042131589978
0.119862160311485	0.0714344650508745	-0.0185669306133743	0.0626212938794283	0.0139827564198712	-0.00696763361249138	0.0208790647331656	0.0159987813524278	0.0188279947331647	0.00350756140368991	0.00193374017871081	0.00604664087503412	-0.00499263690098548
0.500870796879584	0.216304766857846	-0.0867026740854961	0.199454870933379	-0.0805475805264734	-0.105804893457754	-0.0316552946885312	-0.0491058085721132	-0.0669587482968216	-0.0931762369921139	-0.125582480695769	-0.0832983347949144	-0.102968970515666
0.000285294811849014	2.60947220532707e-05	1.55419057523736e-06	1.65234620703569e-05	6.10874842377044e-06	1.79144762860428e-06	0.000124359948597206	7.52953592856428e-05	3.24856217214915e-05	3.95009802618739e-06	-2.31284601392064e-05	-4.8194270305113e-05	-6.50279904043623e-05
0.463090794492839	0.151244622609229	-0.0827519804336518	0.159677891184438	-0.0228266293286832	-0.0898693646482027	0.00411616701208606	-0.0366144868205122	-0.0401005673132073	-0.0563479969884429	-0.0591645837873363	-0.0737165894824567	-0.082113718428817
0.253160141485263	0.0776108794049601	-0.0405599818647693	0.109821390659645	0.00716140114915814	-0.0136028323604451	0.00532777229501319	0.00804138467515658	-0.00969423479338899	-0.00322071560564349	-0.00161774424770827	-0.0303138122003347	-0.0267364866848783
0.369299938472216	0.225777787454108	-0.0641709360646832	0.143181865302134	0.0459646197097604	-0.0718681553285949	0.0333381657459718	-0.0110883676719701	0.030175699640878	-0.0129517678094173	-0.0290486791537852	-0.0266230228723135	-0.0253250593342504
0.200855439700993	0.104912475103975	-0.0300303973771064	0.110069192612637	0.00464644475525688	-0.0568271325780373	-0.000693905132873956	-0.00853411546595209	-0.0103383438495606	-0.0260903439113902	-0.0280914623818604	-0.0420051511611662	-0.0296448562790974
0.114457462499296	0.0708231148379845	-0.0155321508829505	0.0653789144941371	-0.0215607411429404	-0.0340143079194187	-0.0144495363587069	-0.00326327151935066	-0.0116861283867272	-0.0277875245311796	-0.0214538618498747	-0.0306424796163317	-0.0213364412847307
0.123165992503014	0.0234652278837196	-0.0175431298747572	0.059862453085651	0.000366559861446	0.0041790504634157	0.0176743393552995	0.0129356629185054	0.000380382099782403	0.00227280516243085	-0.000331176312231854	-0.0117000838521718	-0.00367002766968098
0.166493615973573	0.126855612159864	-0.0251479918939566	0.087601514856289	0.0189111295952066	-0.0278935464462114	0.00401880114571987	-0.00789776016025284	-0.0181197817999452	-0.00449120842550241	-0.0166204259932625	-0.0366363901628876	-0.0397471153632626
0.22020739071049	0.141718424293592	-0.0365551734260338	0.0963017940232856	0.0164237288504269	-0.0359221259490723	0.00351336527756027	0.00904397148078495	-0.0111999398342809	-0.00974919854932266	-0.0151382738596932	-0.0189034905951283	-0.0318233121322581
0.281261191593213	0.167254442468861	-0.0480132133211272	0.117007179810918	0.0161831532650593	-0.0704154746707939	0.00547895176235114	-0.0183170514735169	-0.0299441743524996	-0.0271161607028673	-0.0277204617938543	-0.0343558818540456	-0.0403300631479337
0.251678656930768	0.258169672436739	-0.0330811129336873	0.16878336574247	0.0462048928236666	-0.0808240971057803	0.0387499732233568	-0.0435942484973694	0.00592642888134087	-0.0173096021410569	-0.0584912433824551	-0.0781572976311561	-0.0557297806990993
0.0641380658506531	0.0473833002177083	-0.00895849984234207	0.0366606408723444	-0.00679699207710707	0.00274791153633629	0.0154487879212139	0.00725860782072289	0.00576308464903354	-0.00202454027038539	-0.00408210200415717	-0.0027330888820563	-0.00485914624935363
0.0697551064551824	0.0549178595527169	-0.00898635262087587	0.0432105909300469	0.0014585428268364	-0.00856183951408294	0.0129965634260994	0.00176166535564917	-0.00361002105818506	-0.00355164834362327	-0.00992926725118874	-0.00638292573803645	-0.00797331050275732
0.315310621734048	0.090465583554652	-0.0533937866802345	0.127345880099205	-0.0073076200586657	-0.0448627866059371	0.00336966215320567	-0.0221573604140268	-0.0369596568245374	-0.0260852033323014	-0.037901126688606	-0.0553334624060077	-0.0438957009597777
0.326068620444363	0.18112683032544	-0.045469814837987	0.219750631103417	-0.0774040311507694	-0.0665638736384835	0.0150075281871568	-0.00629005315786002	-0.0403611189961088	-0.0719839523946265	-0.0469244718161794	-0.0897038000340675	-0.0488383471555682
0.0379374857677354	0.0380381628987633	-0.00506334942594151	0.0245511551280479	0.00709398795728346	0.00819631888763	0.0178884454964283	0.0099139238948455	0.0119172200624063	0.00764515342245673	0.00586656914686961	0.00209002507581205	0.00289170411078619
0.458914101410753	0.228074715256791	-0.0748126335221372	0.218121033738676	-0.031399078801375	-0.146106318443857	-0.0840545361498677	-0.0317040486392848	-0.102104821501017	-0.0887526986226158	-0.0806962658149085	-0.100923949027594	-0.0973194261575292
0.20036848224791	0.0471218191998695	-0.030630691379791	0.102790194483518	-0.0135692228090283	-0.0276909183346241	0.00204381458223205	-0.0228057119726969	-0.0212709216768694	-0.0206300705718262	-0.0249950704302927	-0.0451185305626209	-0.0444969220168961
0.274801641010136	0.158776982034261	-0.0409774207920032	0.156316843898309	-0.00688543274375791	-0.0632869428169512	0.00911702890078947	-0.0319286893883879	-0.0358837025150885	-0.0350861877803545	-0.0416072986838109	-0.0370647618379386	-0.0447156215432009
0.0415087213696984	0.0178179062548324	-0.00353988179713641	0.0367033449191913	-0.00729509409595589	-0.0122079215741435	0.00364080858528022	-0.00637706982101407	-0.00573970313425044	-0.00975150783504967	-0.0102981185199602	-0.0140363450433942	-0.0152846847790365
0.145171822527899	0.0606130686262796	-0.0238428030614025	0.0631890035271393	0.00928961156598324	-0.0206308676440554	0.0278676583215643	0.0168051922002393	-0.00918029108662219	-0.00567062803903609	-0.0110414444278635	-0.00305787835584656	-0.00500799032840965
0.192735351615255	0.177150981614201	-0.0287899675384137	0.100119956531828	0.0138167362825582	-0.0423498424488464	0.00615778372847672	-0.0162094721383167	-0.0190316615663701	-0.0142665530831441	-0.0322935601114051	-0.0374838286297401	-0.0468541282092914
0.197995743627546	0.0884989579524736	-0.0289222056824606	0.107485986922904	0.0129417478035958	-0.0313837908614826	0.0169219352340535	0.00154099783835579	0.0024177681530563	-0.00922102152894341	-0.00526142666489685	-0.0240316699790758	-0.0187854343286657
0.120348732928178	0.110977327793597	-0.0184328973952707	0.062187063266809	0.0375592783838249	0.0166065123901286	0.0311049167040421	0.0214212513532872	0.0140443750298428	0.0270828953869767	0.013723576637672	0.0114853715477533	0.0097324499982035
0.466189447745521	0.206542154276502	-0.0824090565114071	0.182267379426718	-0.00678064222227126	-0.0832266786429773	0.00640821628960714	-0.0209648786078301	-0.057163962568452	-0.0450036604326243	-0.0477446098176915	-0.0838437467149717	-0.0873458584629568
0.500171018919627	0.376078649275484	-0.0849400371352784	0.225018211527152	0.0512358793341064	-0.117529740885842	-0.00278800647954836	-0.0405062436059019	-0.0224040439876534	-0.0331469307758676	-0.0378754963505519	-0.0550102352417536	-0.0786352333004606
0.395473006866954	0.393456078038765	-0.064145008785153	0.200597277183542	0.0745140784126277	-0.0796669238261453	-0.0032804796077211	0.0268087028243422	-0.0321833369242749	-0.00257642270675879	-0.0174983243552232	-0.0431294632439833	-0.0406449315279838
0.636659533943212	0.333066505669404	-0.118106155967454	0.199313030542724	0.079009477370748	-0.112847757541899	0.0433903430885194	0.00801779718278961	-0.0302283544432389	-0.0169191400855753	-0.0223988664227253	-0.066553292016438	-0.0995676404362305
0.381339349387814	0.177063226514842	-0.0604399512533786	0.206274102827247	-0.0128492621049903	-0.0646831023433537	0.0169272006990849	-0.00548635662767977	-0.0246032246633404	-0.0387661822241721	-0.034900657137594	-0.0341900718975787	-0.0626262077785769
0.466245841480696	0.153435452181741	-0.0844221603329543	0.162730395235418	0.000581678897155269	-0.102416737008308	-0.00844826991120068	-0.00240747187417933	-0.0516508639110026	-0.0509175290555763	-0.059998213023947	-0.059660732119114	-0.0759358710023211
0.205815237791234	0.150868000746309	-0.031644806474141	0.107530700800631	0.00357448931612883	-0.0666945609194937	-0.00937777265659015	-0.0162882109273683	-0.0197492886212622	-0.0315600358016824	-0.0436320472978963	-0.0402526211834526	-0.0561348169220097
0.231272990650269	0.175803926561684	-0.037536926987689	0.0991411267580733	0.035760565504282	-0.00799981154135479	0.0473258248728496	0.0357109762509408	0.0153646073717588	0.0138803769814636	-0.0173876619168079	-0.00861582328412949	-0.00927658568372589
0.0103924605850757	0.00788841981652336	-0.000289163004326439	0.0094344680035205	-0.0028228901899611	-0.00143646854709691	0.00183258840339593	0.000512554616033667	-0.000348858272978855	-0.002129679368529	-0.00257045393809225	-0.00325660908546394	-0.0029722945576932
0.080440881951285	0.0542860346723291	-0.010820312490396	0.0511451561542701	0.00461115003694601	-0.0305758058598283	0.00977795793320545	0.00672373487889083	-0.00516149272147784	-0.0129823279114411	-0.0149276301774907	-0.0147285139170152	-0.0115919258930965
0.136910303996746	0.0757265638608196	-0.0211863720953343	0.0701889833666248	0.0209853204979089	-0.00382783920628307	0.0243729536728471	0.0169872665840324	0.00721984397208281	0.00857874064581293	0.00273313976132447	-0.00218238403934198	-0.00235116846787015
0.450589013699825	0.380261318728432	-0.0765735029979464	0.194535837918347	0.0584159941176592	-0.149028067677889	0.0607445533721955	-0.0243115435354676	-0.0150769367154815	-0.0453060367801147	-0.0175892098626522	-0.0671146038348784	-0.0783229912527594
0.107654347886617	0.029150730788419	-0.0140743223103164	0.0663768486125336	-0.00420600398576586	-0.00148372998944017	0.00941040224557423	0.00359580864713722	-0.00517822483551551	-0.00284486698760301	-0.0110293322300551	-0.0215782893658831	-0.0223361149181572
0.111759170931797	0.0203032091205081	-0.0158169147702856	0.0556353559694622	-0.0147459590256356	0.00405228049547966	0.0156021561888223	0.0135190541749543	0.0081284008766993	-0.00534683926507798	-0.0110586571763224	-0.00877761914956657	-0.010650831138932
0.131378926514673	0.052238693146908	-0.0202375299158753	0.0617088934822264	-0.00621260924153699	0.00263334686851727	0.0155851922010548	0.0134591310196129	0.00134112570296333	-0.00178963118650985	0.0028926563446903	0.000958739403988523	-0.0072482740341164
0.613976893305378	0.355605304541275	-0.112602988955737	0.203117370384638	0.0751649865533206	-0.125655492516144	0.0267265021925743	0.0447484006876294	-0.00688893320072703	-0.0252452529814118	0.00734638065228432	-0.0776935079603683	-0.0374496128261045
0.22035028828746	0.101252199220688	-0.03362065369447	0.120324583270414	0.0333493374972509	-0.042760229618067	0.0138156713248013	0.00091891879959069	-0.00527955718157616	-0.00470544606040804	-0.0271861156495912	-0.0230362465495025	-0.0321615911295892
0.010969684370305	0.0128804418753492	-0.000462969968430068	0.0100767792888876	-0.0027404602410026	-0.00382704932639721	-0.00121043210997668	-0.0013906464929776	-0.00301629774384106	-0.0032837547836999	-0.00402742258134831	-0.00451430370308082	-0.00485955714512216
0.205351344114614	0.132014376177876	-0.0332585368790797	0.0911760891484403	0.0138194224132517	-0.0122937205748646	0.0327613566479613	0.00873011922413447	0.0144643449541259	0.000762850919193536	0.0111149866688793	0.00190998830775752	-0.00708984563163784
0.290317647686248	0.153433770145699	-0.0439938259146649	0.156216710574239	0.00709657923789631	-0.0174944349098138	0.0394965264713863	-0.00625886541029758	-0.000618555743357285	-0.00519892783595871	-0.00902660304295716	-0.027289553649725	-0.0404664435716422
0.420089904726283	0.233875247833502	-0.0710958811986744	0.190305892678739	0.0493396924251699	-0.0740670653217834	0.012437909297753	0.000752278592476674	-0.00795995567826369	-0.0123636864483067	-0.0401889798205227	-0.0350657951447382	-0.0594914886485282
0.517635062550676	0.362296790782901	-0.0911163819119427	0.195840953936196	0.0496433160073672	-0.135732925111419	-0.00805372247905667	0.0211045173278599	0.0111414113337761	-0.0430448045520259	-0.0487338575633211	-0.0702037362633355	-0.0751080416944395
0.0162936177332759	0.0105310710835068	-0.00159805942806673	0.0121138867790545	0.00384156451079534	0.00335412793000819	0.00933975531940978	0.00695404570650071	0.00542196048404516	0.00359784622040176	0.00337187340105526	0.00223288555196756	0.00198937737081424
0.0372216364786104	0.0146251312835082	-0.00416291547196455	0.025541123986057	0.000764191573278769	-0.00431305855961435	0.0014341272917746	-0.00304772732413891	-0.0071641625001392	-0.00177443349316779	-0.00703271181963424	-0.00841056175026737	-0.010865021696597
0.0494395288706777	0.0354263287913734	-0.00707274753038214	0.0293199454377534	-0.00239296844321996	0.00145094378005684	0.00698597682191378	0.00826135864506721	0.00357402885838131	-0.000471012331581561	-0.00053019020312247	-0.0047182664439674	-0.00589520969268056
0.0584432987986853	0.0559741914169123	-0.0076298674252862	0.0370194718879536	0.00498636671916249	0.000838548039087977	0.0246930772596908	0.0164849309597454	0.0120852786908676	0.00291245737912523	-0.000123312662694004	0.0136016656525232	0.00122332967116954
0.144165944096398	0.11859597033232	-0.0195728422122881	0.0817196022052724	0.00408504964881617	-0.0311070706391582	0.00147363796841773	0.0179616251722367	-0.00285751802398831	-0.013511010495171	-0.0132122091812096	-0.0283831579694658	-0.0175082222137134
0.437337157029747	0.132532248963328	-0.0772524771197614	0.161805823205218	0.00363273981027867	-0.0863295088644108	-0.00643458663484298	-0.0123588465133603	-0.0264310514876474	-0.0413483845270661	-0.0434026110054223	-0.0685826073254506	-0.0527377735760218
0.146462951626164	0.0809963640865244	-0.0231076038209538	0.0749874480050616	0.0159658548531996	0.0139486489334823	0.0203653495266517	0.02090292293892	0.0167290175932847	0.014957251893341	-0.00387692573946566	-0.00557150109028309	6.247184377145e-05
0.0621434707441243	0.0410979908073875	-0.00836621342301754	0.0367436807317029	0.0127868032175358	0.0173333385619834	0.021051062887199	0.0156657872498602	0.0117619535405418	0.0150600708897596	0.00831921593899907	0.004609076331883	-0.000331985182304657
0.277659402602158	0.124560198888997	-0.0402953719633449	0.174319141913016	-0.00349975003230207	-0.0538468728910801	-0.00566318694502915	-0.0327882799785179	-0.0329790590453139	-0.0286733114616911	-0.0555757936321166	-0.0651082153115509	-0.0848238561538519
0.478726357491294	0.358807717891731	-0.0839242446282069	0.192845371595834	0.0496146908651356	-0.112272199683165	0.0239524826376215	0.00209412813502585	-0.0169804697829072	-0.0313287544090146	-0.0234682147944063	-0.0437037829808441	-0.0668703313045007
0.141656507378812	0.153633404953511	-0.0142826363776768	0.121750008934098	-0.0173027303001102	-0.0353015651667937	-0.0168639035847948	0.0118992983185265	-0.0180151665501615	-0.0263021477334519	-0.0325411063791865	-0.0402036472071948	-0.0483617996032399
0.133253103034362	0.0868602176362664	-0.0194657812576489	0.0667072949443582	0.029548890914502	-0.00355913940563865	0.0271153478552801	0.0152379982187492	0.0190310542745392	0.0129948757544317	0.00395814740401812	0.00654111853290579	0.00293321956718653
0.378587954846363	0.0961068922279114	-0.0658678431956407	0.149879996245173	-0.0344118424780692	-0.0496814802541749	-0.00426781030137613	-0.0174776367714261	-0.0417996135514376	-0.0420466613661221	-0.0481011235170763	-0.0646440949146332	-0.0623863408739183
0.310446491370668	0.111038367935365	-0.0497166257674725	0.146383580655725	0.0227869848638068	-0.0288923041722817	0.0284661366069481	0.00856189445405009	-0.0197685781886823	-0.00305265965423751	-0.00340732373602004	-0.0353490276117321	-0.0274482703271429
0.183025565253666	0.0492204473240671	-0.0263065114654209	0.10119227500265	-0.00623774491891801	-0.0247555207717523	0.0125596694333421	0.000806601520184358	-0.00285829398398957	-0.0154966328453352	-0.0187410600536104	-0.0198589733252392	-0.0245596491826079
0.10698421815654	0.0478526331619267	-0.0155073111505365	0.0605475121672566	0.00951001067606401	-0.0013589995834364	0.0142591892138963	-0.000821833487058068	0.0083417624763371	0.00407550554631381	-0.00695693170569668	-0.00990180282008854	-0.0158678949067952
0.284151510565426	0.185307603349199	-0.0413059286418495	0.164661177818676	-0.0254441761611027	-0.0856356815852755	-0.0202824138446663	-0.0336989434077637	-0.0440738823168302	-0.0555399288731891	-0.0680937419834294	-0.082666515521066	-0.0762954901338986
0.40575058777748	0.192518908106058	-0.0641985304623576	0.211682606828897	-0.0225622249350428	-0.0802726108828765	-0.0433575361623952	-0.0174577612791267	-0.0874078241816948	-0.0514174179089597	-0.0711627638562263	-0.0979141572394465	-0.0574772771035056
0.197794999031509	0.109056916334852	-0.0248426995470196	0.137377152293592	-0.0193073829810082	-0.0529473931000395	0.00338127406731112	-0.011112235018127	-0.0297380994675375	-0.0361273880405238	-0.0422681309903681	-0.0704389093998035	-0.0648302822662616
0.580862597560008	0.226434056999653	-0.10650849536294	0.187121888787508	-0.0234605908154457	-0.0634322385027412	-0.0171214810005569	-0.0329716617611098	-0.0316957890396741	-0.0434464146590934	-0.0858980993794331	-0.0987518582350455	-0.0951911493465156
0.0525811406151622	0.0262139400918013	-0.00684558558177569	0.0317011536953954	0.00154447850154953	-0.00662588643905139	0.00970970201297069	-0.0034596782322784	0.00381849947947566	-0.00254070396875093	-0.00455312455464789	-0.00753622328330669	-0.0101108084587225
0.528625385240237	0.258697387549588	-0.0898628722248177	0.223392692288898	-0.026304749198687	-0.117788846484267	0.00652483821553296	-0.0293612106594744	-0.00977036736527936	-0.0720467978414769	-0.0943291426518979	-0.0856723027406282	-0.13741169190184
0.152591607349044	0.15140975870967	-0.0218327814976095	0.0825625009065008	0.0305952076043318	-0.0409127613930934	0.0245355919989868	0.0125940772227524	0.00559515171059261	-0.00515877689438077	-0.00670916446902861	-0.00202410929600991	-0.0115941710357043
0.507181477256331	0.258069491425207	-0.0855836025376847	0.220024293285489	-0.0463373447912969	-0.147581303717568	-0.0344656353977809	-0.0808639753086958	-0.0594918989509952	-0.0969593242544327	-0.0767431921101592	-0.084446056886521	-0.121320865744767
0.332170522474283	0.291783462150146	-0.0574797795741642	0.130027602146098	0.0665393365386451	-0.0714035832104054	0.0320935136868561	0.00627296436525732	0.00929444595600531	-0.00243212333588011	-0.0258091947472565	-0.0114314124966394	-0.0448735559148173
0.169898407809236	0.0822212184611628	-0.0250882110904802	0.0984729465746472	-0.00823076370765422	-0.00995492476919721	0.00762838810209895	0.00474900897427652	0.00171645027614023	-0.00909284423842571	-0.0259464518094437	-0.0305190653480419	-0.0246895476217061
0.0690402092998685	0.0236714900051394	-0.0096606434761321	0.0359776536610947	-0.0120596610943761	-0.00585431614470822	0.00842623817107738	-0.00120118388202309	-0.00430272762413014	-0.00895698861954217	-0.0100140043191053	-0.0103628997230733	-0.0136750600724095
0.580073468227486	0.350455553734896	-0.104295631336512	0.208133312627776	0.116358574050619	-0.105430574872572	0.0328332836049976	0.0136713828405843	-0.0299291514165625	0.00546399958902355	-0.0223412196121728	-0.0939183716356162	-0.070134823581795
0.109398846630156	0.0456066183307582	-0.0120558619868728	0.0888587538611581	-0.0230974653991066	-0.0307665328655515	-0.00956912490526744	-0.0143414792661258	-0.0262451286700291	-0.026931999132329	-0.0308881626816364	-0.0396204334135246	-0.0414132116059908
0.609045624339025	0.299977439696236	-0.113896684362151	0.18548882179102	0.0297624448401326	-0.118109720248302	0.0244335590980539	-0.0482445220963397	-0.0184431167984523	-0.0441736377040846	-0.0312944505979101	-0.0557680969292527	-0.0946741764644795
0.034256213093884	0.0613671337306785	-0.00451675909927994	0.0222957705069246	0.0183249726745162	0.00357211143489526	0.0160237806028735	0.0156043562035567	0.00914089028488202	0.0109485420547057	0.00410969821503551	0.0159393966511073	0.00667625690786496
0.14735172229465	0.0317997832310526	-0.0208451634760829	0.0760472925300322	-0.00515828981022837	0.00245316578507329	0.0143632595802546	0.0117962715617953	0.00262347212183275	-0.00135256201257752	-0.000955857434577517	-0.0172145906218122	-0.0133841765825457
0.167435686003044	0.122484433502776	-0.0257101902209025	0.0882734348656772	0.0337186393314315	-0.0571507916485535	0.00191892629754362	-0.0173376035326751	-0.0280453119468509	-0.011716076158561	-0.0281330216151478	-0.0353478623156868	-0.0386545106527815
0.350171346077283	0.22083137690475	-0.0563604330266033	0.182350620277667	-0.0179804343564133	-0.084399385617923	-0.00999268375928225	-0.0272538581697662	-0.0394020375051941	-0.0511899099871682	-0.0431162061113405	-0.0500565063967231	-0.0558110469643905
0.613959457248106	0.214842958661017	-0.116015356161026	0.182028719177747	-0.0124532176066874	-0.0968844416041839	-0.0351949187001289	0.00357120514985365	-0.0480731939236975	-0.0546688296054356	-0.0752672581685386	-0.0554274583625139	-0.0843624156290851
0.294669738631431	0.169974444805075	-0.0441192600121851	0.16442089182124	-0.0278679426184816	-0.0765597423553448	-0.0495057108596147	-0.0305108462146113	-0.0448685002603427	-0.0522138424869132	-0.0477570233733845	-0.0548713643310124	-0.0867499484165317
0.427751157542115	0.183904789256644	-0.0720511510278392	0.179082500037571	-0.0176953001699441	-0.101151183508039	-0.0153375324853225	-0.0101355253367519	-0.0333069836667767	-0.0594232418389916	-0.0675510371770845	-0.0810078580631606	-0.0744564495527612
0.0948506826453346	0.120831292953744	-0.0128106983507789	0.0536463899361413	-0.00493882639961708	-0.00537126505226747	0.00947309053241899	0.0182915414851468	0.00882900922403457	-0.00515504572594228	0.00484868558284013	-0.00530440032591227	-0.00110971941725219
0.0323378165052253	0.0318322631743306	-0.0039174014273243	0.0232313224878274	0.00577520046846648	-0.00660836070966281	0.00756232168719908	0.00230196376125604	2.68692596487735e-05	-0.000416580120598163	-0.00626352575816083	-0.00548880145076109	-0.00694933715519825
0.461758655028226	0.153579554380012	-0.0822175867164296	0.160708783910024	-0.00872884432013349	-0.0872806608589574	-0.00216603721565967	-0.02409900824245	-0.0422579216281596	-0.0480047525895455	-0.0683453342760595	-0.0736861445046798	-0.0869263762354752
0.446258954687224	0.309055178495253	-0.0748733601073481	0.192054286705436	0.0226875126299775	-0.121910860922524	-0.0100395991922765	-0.0279190879859009	-0.00843261073035584	-0.0496116741462734	-0.0478722719825261	-0.015684219607957	-0.0131153833129158
0.306490578602487	0.151552799172231	-0.0477427170089894	0.159560011720568	-0.000726834881683736	-0.0553668159257355	0.020839288292936	-0.00398660923990474	-0.0187210351971164	-0.0280468254037096	-0.0263130577151722	-0.0308192553826429	-0.0303579774457033
0.476591993331922	0.20517920761577	-0.081362792941647	0.205153332823168	-0.078011248303569	-0.0760033120643659	-0.0249445928414786	-0.00390111677526134	-0.0492100768956785	-0.0770072801839675	-0.120346210627709	-0.102624898109377	-0.136549661297373
0.238163066193491	0.110451677764525	-0.0375931172729942	0.110927069740439	0.041837068684743	-0.00404925348099772	0.0240594553688911	0.0153097502885876	0.0106827254148502	0.0188939076018726	-0.00629686865417922	-0.0032918891431796	-0.0206532533080004
0.614327892966018	0.356084725827134	-0.112184395911067	0.203077798494666	0.0800607613152061	-0.104082467267898	0.056449810525991	0.0324359961048728	0.0296526386400442	-0.0120108529763459	-0.0181397952300395	-0.0335440906172113	-0.0362886815797565
0.567956413023194	0.355913461632937	-0.102010408224973	0.207826303723907	0.117474227785007	-0.127329779095724	0.0375341696025169	-0.0205618402927947	-0.0193693370809047	-0.0049277756553584	-0.0442770557569475	-0.0646668203021948	-0.0570263539602556
0.163138728711723	0.0695685615427984	-0.0192398755479199	0.121336366384969	-0.0158054801513658	-0.0429345584671632	-0.00873726333240729	-0.0178581452018175	-0.026442868172967	-0.0293700193092645	-0.0499032642683164	-0.05941781301839	-0.0556744672000446
0.344762986825569	0.270083657505044	-0.0576758248271685	0.153306299707002	0.0359461432639589	-0.0517439260073374	0.0359739301258034	0.0229641277650085	0.00770213415329907	-0.00789889137168925	0.00843762759121147	-0.00883944387396279	-0.0208359864618493
0.0342646295383181	0.0407810149750026	-0.00407024879993859	0.0229022755986769	0.0130996006263589	0.00983685219147794	0.0161130458827871	0.00834723579023029	0.00614436507999864	0.0114682264089184	0.00612791403853499	0.00251583755323116	0.00391180325047594
0.0705431747050193	0.0233589817807038	-0.00561455772454651	0.0685859931457263	-0.0125066608635623	-0.00353109783643271	0.00279035197840681	-0.00509096610799378	-0.0122835978745933	-0.00801887934999751	-0.0192157783860156	-0.020447333544866	-0.0270995707145816
0.0611267526546248	0.0483290067590952	-0.00806427000792968	0.0385067867677094	-0.00292726208542672	-0.00202168040033331	0.0154658605205871	-0.00887868700588443	-0.00316960252983096	-0.00247447124288001	-0.00652702319112011	0.00212732944868292	-0.00471550414960002
0.471864272415187	0.176938811922264	-0.0847713530874467	0.167695592586311	0.0154772369672459	-0.104241963199492	-0.0159102236700252	0.00331523090913538	-0.0262985100455641	-0.0443823631161233	-0.0503134936580156	-0.0613693895114812	-0.0740820364059768
0.633176016450838	0.278041809950435	-0.11743582432792	0.200875687382972	0.0580065030568923	-0.148758246910673	-0.00767889888591289	-0.0148808016751132	-0.073515490010307	-0.0453758719268904	-0.104437935562169	-0.0851372428241128	-0.109382476983577
0.198477703705275	0.0933707970837176	-0.0285177992628302	0.117456381038475	0.00914199606167443	-0.0169457169812085	0.026363185181757	0.00988294290284672	0.0104774967687583	-0.00390186045976706	-0.00543408484593419	-0.0187718721665728	-0.0219348422482307
0.28198286242186	0.123730652844378	-0.0429579741215967	0.151770416409403	0.0129921839779564	-0.0468779675218619	-0.00306163704555079	-0.0244271942266278	-0.0190254575072718	-0.0169428917719527	-0.0498625828478304	-0.0587201832189573	-0.067149094152353
0.117997548973095	0.0799991272151357	-0.0169605368695712	0.0629896569378245	0.000454740268932524	-0.00767653252955097	0.013102091780339	0.026777390775717	0.00472760922509367	-0.00361089613030922	-0.00270998617788488	-0.00763969752911274	-0.0103168910594299
0.102941867405927	0.0580957874607637	-0.0151180024399865	0.054815448407731	0.0106515502675367	-0.00195607460096765	0.0190033871914293	0.0170680200860083	0.0142374912616389	0.00434773783328453	0.00356512828442346	-0.00512445811879643	-0.0073579956730891
0.494399528734603	0.312368544239056	-0.0889103389015103	0.172232758790613	0.0525717420582353	-0.0880008968257724	0.0248725295719777	0.0081720026581702	-0.0147057715596079	-0.0177145773837685	-0.0221299742289929	-0.0541194173479154	-0.0622288863372522
0.0226163248421269	0.0251258169096021	-0.00220533492385089	0.0206715771611443	0.00330837860369837	0.00781100874976775	0.00714420852933484	0.0116893062561327	0.00990271031662913	0.00555969367673306	0.0065521133620004	0.00787701036741358	0.00449239917192144
0.120484485750649	0.109370187384453	-0.016789808235595	0.0617715971924793	-0.00880597370347393	-0.0239931595939812	-0.00274324172765121	-0.000554426506993083	-0.00281389917715806	-0.0163995666487276	-0.0199220988169996	-0.0196573937994372	-0.0285586777925363
0.137595919106966	0.072896701347593	-0.0167546270943839	0.107208517993432	-0.0107672803443023	-0.051761795930509	0.00551870447627489	-0.0215685695067317	-0.0225523405398528	-0.0312645381374057	-0.0311802181216947	-0.0381518335301938	-0.0497192484548792
0.330106293582696	0.231049326690299	-0.0563217738748585	0.131709925968771	0.041307623777478	-0.0416891566412969	0.0243324709422036	0.0179667730280539	-0.00155840576305927	-0.000190766431909462	-0.0196452749592078	-0.0296351552918486	-0.0277014170846455
0.579943418454777	0.225296550124512	-0.105406996193462	0.195570001882668	0.0082518644645847	-0.0908560324333062	-0.00623147872530805	-0.0282985956228056	-0.0595761891756388	-0.0413020839843607	-0.0451832440774624	-0.0916681787983977	-0.135294198940157
0.603628010566788	0.339384725742153	-0.109633238347507	0.20219855474211	0.0594727703096213	-0.0981223952482722	-0.00651593346040558	-0.0156705245862561	-0.0383844095303765	-0.0193248124693255	-0.0208207567411438	-0.101124820876774	-0.143839383783328
0.362537780378903	0.322325154114204	-0.0569021845237539	0.196867451567598	0.0149737127433444	-0.091271894882957	0.0228256361827782	-0.00107540000178524	-0.0541995008752632	-0.0381490910698063	-0.0668912077239783	-0.0734393192107895	-0.0743104113273529
0.18884481209059	0.137624150878382	-0.0282643274693527	0.102703990760625	-0.00757758825904775	-0.0272447189402395	0.0141163518548031	0.00148726949629246	0.00635157671668721	-0.0174111535996436	-0.0199869496275142	-0.0217930738372973	-0.0294483901302642
0.180837427698043	0.186188918317682	-0.0265949347186524	0.0990747215662966	0.000414264089934585	-0.0336532808599837	0.0214692375643104	0.000764312342511397	-0.0167379258063163	-0.0166195083850246	-0.017163102613347	-0.0246312543907974	-0.0231571700900794
0.110993179685713	0.113785680622198	-0.0152399947086686	0.0624822302925009	0.00730715188060688	-0.000566443355804649	0.0199187473372427	0.0109220287063425	0.00932492413516665	0.00337035426240111	0.00400507900637879	-0.00939907710135977	-0.00441592823407959
0.0391113967156882	0.0258590620273037	-0.00480150713689392	0.0265869389345133	0.00871283321082641	0.0132070502562327	0.0158066269002688	0.0162644705520125	0.0112267476047204	0.0109599417335295	0.00595010316406906	0.0063844182782523	0.00546118591995152
0.331713233853933	0.231903669952601	-0.0569035259182809	0.131993096703215	0.0752203723460308	-0.0673642901109028	0.0430417399883405	0.00161161630155499	0.00176462140329181	0.00392804111756401	-0.0203371714584777	-0.0150193957845143	-0.0295408912164961
0.0103996596300074	0.0171592932027488	-0.000851150788838925	0.00937298985575039	0.00444071634594473	0.00395105153186549	0.00533159730192579	0.00379276476037878	0.00531312800343767	0.00419588393890511	0.00265013532943297	0.000929188107926126	0.000862281801164823
0.42319906279914	0.169482140793923	-0.0735402959960324	0.167662317294786	0.00661230156018033	-0.0490333356674474	0.0147016383931193	0.00482536338029321	-0.00222750946829897	-0.0212105170536335	-0.0358009348737799	-0.0549579262127668	-0.0353116860308615
0.17259364583979	0.115393625578136	-0.0253507610550623	0.0933893471719902	-0.000736909777882211	-0.0503887959575644	0.00389715908594282	0.00798059743328031	-0.00880662051511341	-0.0255628528677233	-0.0312643024337097	-0.0246097077557452	-0.03428711077963
0.0952632295284421	0.136253493220227	-0.00917346742048455	0.0763263000010863	0.0167608916711089	-0.028019170431524	0.0112593065312814	0.00858275348942583	0.0028537083829136	-0.00562913938020754	-0.0194988903551672	-0.0310573251073217	-0.0343175117733249
0.23651161357403	0.110878695952592	-0.0380119269862738	0.111527927149906	0.0269143643855261	-0.00764490186471845	0.0297923125654668	0.0214283901751312	-0.000736730309444822	0.00963473126040384	-0.0090649451750085	-0.00508143172541947	-0.011360093040562
0.381698666884755	0.0969930658200615	-0.0664328727842237	0.149801732892915	-0.0126239865477798	-0.0674808308720838	-0.0153718401234433	-0.0244481670002222	-0.0195346122161081	-0.0400524087099318	-0.0519645484657015	-0.0539898179932504	-0.0550799565511879
0.12698748515062	0.0482265052018736	-0.0183170936687746	0.0673214367918602	0.0124311077367915	-0.0094903639830624	0.00732220777710388	0.00546876735966942	0.00153790950764718	0.00147037187686458	-0.022121989373444	-0.03248694567797	-0.0193688889985809
0.0765891573690248	0.0590251166664944	-0.00999343554325631	0.0499138012873091	0.00947706301941298	0.0101952205569352	0.0214819284380504	0.0170373840335246	0.0126998112522597	0.0098361417881741	0.00171834044388731	0.00888771955237029	0.00106037314525904
0.376085478423227	0.17536121395742	-0.0631717893603292	0.165396784324852	-0.0150976145443904	-0.101290637834733	-0.0337524361750735	-0.0392818919484212	-0.0416019013111566	-0.0581941261895615	-0.0469818013145841	-0.0747155389232875	-0.0719237532370325
0.117632060405711	0.0460787636601223	-0.017087022786014	0.0644297328647774	-0.0100521483550178	-0.0189451019256892	0.0120474075835399	0.0049756108116242	-0.00212728838973819	-0.0144986251403535	-0.0189085040060588	-0.0242433883370189	-0.0226099833590141
0.0122247567149928	0.00322891238898385	-0.00133346019851574	0.0106081314437844	0.000146279023188266	0.00200276978076107	0.00317980140060095	0.00281777852171039	0.00223188158689131	0.00107452440197467	0.000557783243262463	-0.00106158709623867	-0.0015973228963962
0.601557929829709	0.326003203374658	-0.110681085097948	0.194972970358692	0.0568076493719074	-0.134858320715125	0.0124488455919649	0.0194788717680497	-0.0369433088482291	-0.0390253356716086	-0.044820691394916	-0.0611874005112848	-0.0272555662423972
0.686520400542763	0.29311773249026	-0.132663862132526	0.178831084503981	0.114084087766895	-0.115837681547984	0.00818267337643275	-0.0258415814903264	-0.0224342946552375	-0.000876796890544651	-0.0281696723496127	-0.0598803053518818	-0.0795056893076315
0.0602342603374431	0.0186167882877051	-0.00693240897255118	0.0400477805153295	0.0101292650960432	-0.00201416928019715	0.0188543917889512	0.017442200571665	0.0159214981444775	0.00405754790792302	0.0092498107993105	0.00777961890596914	0.00533912193842614
0.107405009378041	0.0584453770767115	-0.0166882475669825	0.048719957585063	0.00489038182156802	0.00348218247185819	0.00876086350974228	0.0162699916881564	0.00293856308378958	0.0041862821467131	-0.00389707400688927	-0.0147699628934076	-0.0117060917264817
0.676862288244018	0.284348938248251	-0.131398823304245	0.16829940257628	0.11915068218975	-0.10132661316059	0.0250051746236191	0.00585262067889114	-0.00517619716691631	0.00891203451457967	-0.0307524213220434	-0.0715907218408707	-0.0450474190815827
0.589501300475895	0.29876461102341	-0.104573667093839	0.22072609498737	0.0186875326255705	-0.180773010077009	0.0238140604320777	-0.0145618090985875	-0.0698673463786722	-0.0810427387257192	-0.0856013002382975	-0.0847890272040986	-0.0943822082789356
0.0809041896233629	0.0535671987215836	-0.0107598092837807	0.0510056886641813	0.00113679384484781	-0.0258993507725463	0.00333973290251639	0.0024516279445319	-0.00364101219420744	-0.0123812784638492	-0.0084843798998699	-0.0186738471238286	-0.0203813446124972
0.440568429841039	0.263994559070686	-0.0769491139418176	0.169108494225126	0.017409236174633	-0.0822135065809342	0.0223806661838549	0.0206851914201519	-0.00887816093846455	-0.0324021352031506	-0.0116335284689946	-0.0391862764697269	-0.0445495712155841
0.263945424218615	0.266397993555748	-0.041659462208734	0.135435413602499	0.0297517842406509	-0.0591062971059322	0.0265728559519086	0.0358740967610652	0.0200219395002599	-0.0146772564326406	-0.00468459733125837	-0.00815193487266436	-0.0246755225831952
0.0505588655084005	0.0392773922335244	-0.00659842166380253	0.0301451268756605	0.00590103075869523	0.00694329108373468	0.0187434050280714	0.016504822105566	0.00955931483392779	0.00642216092121495	0.0038447201515765	0.00235450850273421	0.000943057716350421
0.146304566500967	0.0798743954389089	-0.022900200180666	0.0738395574237588	0.0198610740650112	-0.00271997122329512	0.0312707355929439	0.0174219813609126	0.0107553832342245	0.00857055142085805	0.00279251977097442	-0.00490521845431977	-0.0144996632770908
0.397799541428054	0.27000491319649	-0.0701777284628621	0.154773640860476	-0.0106774027178795	-0.0731577219818594	0.0466868310455602	0.0132655100772887	-0.00781710819239601	-0.0419175623498694	-0.0205461280411833	-0.0266075384860217	-0.0450479249818089
0.0480083060731627	0.0502906479129154	-0.00610705782869252	0.0305826818410895	0.00556358366737259	0.00251428311552854	0.020380736087542	0.0107887337994728	0.0156624495959578	0.00403893339145057	0.00476442836904031	0.00397206716059782	0.00849110049903638
0.0838201150907191	0.0764830047007429	-0.011478101975753	0.0519692217488792	0.00775270075928175	-0.0282969234116957	0.0128293335704482	0.00569469052677404	0.0148142960085733	-0.010272111326207	-0.00658965617267637	0.00197837823865932	-0.00735496544462171
0.0899961359383988	0.0735846248683657	-0.0123917583740386	0.0548236137103431	-0.00414820973025352	0.000456227592854574	-0.000181954655315439	0.0134913234575981	-0.00522473604272011	-0.00184599106869947	-0.000219926484180996	-0.016591690995089	0.000375090246624646
0.23643159233357	0.109331437671514	-0.0378516044885146	0.112627333507247	0.0326085447141886	-0.00668543818234457	0.0260189506143346	0.0263047115606527	0.0102049867179407	0.012961553265922	-0.0062877701117246	-0.00520125201857866	-0.0189327602692396
0.654857137638398	0.3224556026544	-0.125196350736559	0.18984526606883	0.138372160738687	-0.13831664520027	0.0116621958513154	0.0321939835451205	-0.0159388316054137	2.77577692087139e-05	-0.0402146925333015	-0.0552424180811789	-0.101627903370937
0.1295281208225	0.118672294254588	-0.0192387038577994	0.0755589589707468	0.0262304265712999	-0.0107633744961865	0.0256037128063207	0.0302711160972229	0.0100058889264347	0.0077335260375567	-0.00285568750952767	-0.00920017173513912	-0.0016425807878678
0.0573676347396579	0.0331905284373958	-0.0068943826009162	0.0362053669989292	0.00440571562182056	-0.00902272707997673	0.00303330928947249	0.00257277395315159	-0.00654993414599512	-0.00230850572907808	-0.0081936550511332	-0.00989501423826514	-0.0118335896822594
0.263889980359107	0.101954243925172	-0.0380304303594285	0.162570244045858	0.00249869875957037	-0.0102450979159997	0.00532332694087173	0.00463618044755182	-0.0158764557286698	-0.00387319957821469	-0.0233773394395071	-0.0381308453675842	-0.0415773027847176
0.463961691265286	0.15385460090045	-0.0831201440616038	0.161544143833145	-0.00217530591993953	-0.0863595825578853	-0.0305196241606433	-0.0174890893842105	-0.0316273934293873	-0.0442674442389124	-0.0648077177931983	-0.0658161384131734	-0.0644306378410964
0.0822188280138472	0.0688452336563969	-0.0110837378654205	0.0499803370798616	0.0253490878144407	0.0076708104780171	0.0288109314922034	0.0093733631744775	0.0144548174216074	0.0165099491462289	0.00730638803571879	0.00666854276674193	-0.000559396551827532
0.0606992978693785	0.0392595871167698	-0.00890798201926607	0.0351321647470565	0.00401998022832052	-0.000440088095766858	0.0111514877017456	0.00927778027271454	0.00421561775816297	0.00178994606627683	-0.000940435498006306	5.3877038972e-06	-0.00534682986123304
0.315284363981563	0.254098492950539	-0.0500213360968925	0.160443392441987	0.016273651086573	-0.0663122358705806	0.0216063877191012	-0.0219536491950948	0.00632815607920278	-0.0250192923920038	-0.0206203256899689	-0.0486992313034106	-0.0569290897080705
0.0706709343362534	0.0439994452119532	-0.00967389783661765	0.0431688225085035	-0.00496164226231911	-0.00891370078349612	0.00251414696950512	-0.00207933194624314	-0.00329854296530625	-0.00693767152290761	-0.00412269372533434	-0.0156441653048303	-0.0168808539043345
0.630911318434231	0.329961926144778	-0.119014122033476	0.190765363994106	0.0564132847570278	-0.126149304548648	0.0207776426357917	0.00390435224408514	-0.0580922727124442	-0.03486800989581	-0.0349805801332933	-0.0387198679091716	-0.0901008695526236
0.261150952747352	0.290931160075943	-0.0372443399894716	0.158532885501101	0.0670384834708998	-0.0756655424211116	0.0570747745450025	0.021581562351611	0.0157946665302235	-0.00431352947510588	-0.00869057001969981	-0.0364745732768965	-0.0343845135376118
0.605688429618819	0.337834114957543	-0.110928935908478	0.20432983919306	0.0135848876972687	-0.111688351626826	0.0576628717768587	-0.0461627767325423	-0.0162482419012473	-0.0490517319647789	-0.0680566270071671	-0.107047082321317	-0.0623111681788432
0.145024937391171	0.0623974112412067	-0.0214888681902611	0.0776171745215051	-0.00362206131890749	-0.0589335903866058	-0.00223573793481965	-0.00997544268380735	-0.0202254068737773	-0.0312778258527566	-0.0334289470923341	-0.04593851978336	-0.0425015553270431
0.084556480973823	0.144209306685764	-0.00866898392161043	0.0708474248734533	-0.00842304201248061	-0.0324681210114896	-0.00258919694757957	-0.00527986684415303	-0.00286793946778674	-0.0204455815119851	-0.0337563664468973	-0.0170457902338495	-0.0176145862947682
0.332909072861899	0.289806550164033	-0.0579489864801502	0.132205570713614	0.0317239093690979	-0.102757481945151	0.0142464183493429	0.0138589263535593	-0.00934345114249457	-0.0355167862880265	-0.0169896846350817	-0.0281860262614601	-0.039552172318036
0.186464929968535	0.213403921914759	-0.0268223312746918	0.101715711715016	0.0101557621205675	-0.0662729928327869	-0.0102476911023655	-0.00190667656174501	-0.0209972260032425	-0.0280586153561097	-0.0253610113120369	-0.0464337480063742	-0.0376384891279876
0.202434860671931	0.302011020159976	-0.0286436949109438	0.126725409517609	0.00167454145922794	-0.10049058299618	0.000557687125253115	-0.0176229875659051	-0.0161915395564612	-0.049408020768476	-0.0437913874830246	-0.057023842649087	-0.0478755742650251
0.212416854697332	0.346355258181993	-0.0249921113945261	0.165447278288927	0.0308942832007845	-0.0600065326745529	0.0630567322368776	0.0208118253754151	0.00169987449741463	-0.0145561247368842	-0.0221041907459274	-0.0686790389646314	-0.0358601665541798
0.201090044052106	0.0532818314472135	-0.0290348563074005	0.109138102416951	-0.0143155649561705	-0.0255883278430925	-0.000977269440465389	-0.0116404243926889	-0.0243727947450657	-0.0199519463996315	-0.033537011955805	-0.0468434008933626	-0.0493023898174459
0.0220687973287626	0.0204580883953392	-0.00225814136292841	0.0167899661848274	0.00746735217856229	0.0051668343283862	0.0107522442661861	0.00570909919437712	0.00916932803152989	0.00631709325347424	0.00532002365671572	0.00313655901396661	0.00179311880704638
0.531623245187108	0.258919531965854	-0.0906873899387598	0.222302372461797	-0.00528130734252652	-0.112552158365559	-0.0257080668070888	-0.0418942384205891	-0.0584402850875395	-0.058916732854043	-0.10800661631989	-0.144452823587529	-0.11425924714555
0.155990020841732	0.0821590019065057	-0.0248341286175536	0.0647932892851676	0.0294155063364314	-0.0102109350091494	0.0288634210274636	0.02659922975267	0.00471139146284189	0.00960228566364096	0.00695841513863438	0.00132623759759037	0.0152904831723583
0.285303846811895	0.220578698935276	-0.0475216648669272	0.122716434732107	0.0450161618100717	-0.0499264672673486	0.0151495175682405	0.0465146619921536	0.00892764982255578	-0.00245515272863844	-0.00178480403413561	-0.00376400880978245	-0.0131423505067522
0.279136016514141	0.187663011323908	-0.0431836481485328	0.140043015559564	-0.0139209243842596	-0.0714376838071602	0.00795683001546765	-0.0498645298804847	-0.0373828240227891	-0.0426793040957099	-0.0447055891696748	-0.0658380578963544	-0.0687895444592623
0.412747745227005	0.120114623630994	-0.0723109963853659	0.157825516624328	-0.016503301067064	-0.0634381039162337	0.00371577307321769	0.00561004973618462	-0.029099233870261	-0.0399707024916489	-0.0556924401813126	-0.0460657204079336	-0.0416876916398536
0.308530766711132	0.178648374115461	-0.0468400085702022	0.167324777996328	-0.0107026269392083	-0.0818238431215696	-0.0190677073702101	-0.0294778318527614	-0.043708439806266	-0.0462632350303889	-0.0734277586868863	-0.0605435786539134	-0.0748211641793177
0.31902511202185	0.12106663373699	-0.0545381651927074	0.13587916545054	-0.0127333931058379	-0.0196406511029258	0.016941192262566	-0.015441054783713	-0.0146397632902788	-0.0161870221043818	-0.0329750964762611	-0.0428329907387148	-0.0453824552145901
0.0695186814926469	0.0812858066459878	-0.00631527120880673	0.0615634213825943	0.0043451641809413	-0.019505436324019	0.00899190971058253	-0.00397449004169394	-0.0131869620500122	-0.00758013607153886	-0.018288904658688	-0.0291353229197343	-0.0272974346290228
0.285539044336779	0.283902548054803	-0.0472765581283437	0.120710537773146	0.056740251701319	-0.0536031152592374	0.0247771915975343	0.0144094962721584	0.0179714311493777	0.00156856822104084	-0.00719915079656519	-0.00196168121786977	-0.0324357312100186
0.497657916979137	0.275568594692659	-0.0852655092754886	0.209956352501542	-0.00310043779556568	-0.142953272647105	-0.00977555712835659	-0.0473912549992017	-0.0358775002474606	-0.0730268552213353	-0.121994725311693	-0.0746224803564051	-0.103968020457498
0.0342944327299271	0.0234163928637227	-0.00460144405330244	0.0226054647884793	0.0099607518735052	0.0116689556543713	0.0167559017156651	0.0146795909353516	0.0092442708880898	0.0108148537639383	0.00669083029360915	0.00609737778115109	0.00394999148135321
0.167199266562441	0.0550372550874594	-0.0238913689040236	0.092454808731674	-0.0114651315703722	-0.036169901405551	0.00313304658588237	-0.00760417223717469	-0.0168718679216446	-0.0238175164879616	-0.0186598535633231	-0.03766424875655	-0.0222522080820341
0.20555533623826	0.24683263578937	-0.0309720220028271	0.109865353303047	0.0517358120448958	-0.0372409901467807	0.0167131490548901	-0.00666056758777045	-0.000185080478666583	0.00724741094905756	-0.0135747090409576	-0.0268966030067145	-0.0161097356514051
0.0145402736375173	0.0117169515362311	-0.000793236208000082	0.0123527636192352	-0.00114506766853035	-0.00346177355836017	0.00101757018811085	-0.00167713921916289	-0.00340251524806385	-0.00230342061344526	-0.00444121692688202	-0.00509105714913415	-0.00702553352694238
0.208122265944705	0.215185396527511	-0.0314167189753891	0.107192375618254	0.026226570517515	-0.0667119149250245	0.00727546691801934	0.00958713643377213	0.00478550064874056	-0.0202426722037548	-0.035644268379502	-0.025187612299969	-0.02193884013085
0.260408742582827	0.138981428147692	-0.039226160396612	0.144829149504389	-0.024616635405423	-0.0418922111456951	-0.00883845269186562	-0.0536516079163892	-0.0500762513526853	-0.033254423275559	-0.0569408802830862	-0.0700896944284366	-0.0670676705641929
0.435697957485697	0.234008692915365	-0.0768473129464762	0.164637387390809	0.0156165057784896	-0.056686690348135	0.0342843806959074	0.00369748461845842	-0.00307329804123824	-0.0205350922848228	-0.0386727325502139	-0.00787040970035413	-0.0519193454620659
0.490658618455608	0.205748827932604	-0.0842519150744926	0.206081826590002	-0.0641723396162532	-0.15291669585292	-0.0556018576994445	-0.0387875462242696	-0.0696663975631993	-0.108544517734587	-0.0781952423468543	-0.100069506434038	-0.108822627866805
0.476861932063771	0.19357656440849	-0.0825311040212136	0.193857953415139	0.00663068981017229	-0.112743240644024	-0.0170754924774336	-0.0522849999161234	-0.070221951283435	-0.0530562754169261	-0.0797728047720075	-0.104144632645938	-0.102265916771597
0.476764726723766	0.360683972989578	-0.081545431902088	0.18938491958077	0.12051840255087	-0.0719677325543842	0.012993053427128	0.0198407272546761	-0.0153982345460284	0.0242753349982427	-0.0114099745278247	-0.0245978358748388	-0.0552251513960765
0.216692345473368	0.131347401228781	-0.0353023768933494	0.0989145379981924	-0.0112461000529009	-0.0365974630122908	0.0227309492347523	0.0102939943911985	-0.000148462611791356	-0.0239217815325958	-0.0144205269223157	-0.0268022666902357	-0.0242959128119864
0.549371294008161	0.350945965105384	-0.0963091530220663	0.204157735389229	0.0207604388787004	-0.085268349206883	-0.0241392308155777	-0.0135129549429671	-0.0297635517734808	-0.0322539551640914	-0.0432783342666625	-0.0315132918785311	-0.0586244861335674
0.371143503304418	0.233980801776118	-0.0529943425503807	0.231689657163675	0.0344625421729131	-0.10563132834072	-0.0178821098859719	-0.0344103522731794	-0.0173225399382245	-0.0355843930839033	-0.0755043912417951	-0.0799738431492822	-0.0873806432869123
0.551290015004146	0.246057648784648	-0.0953994462348404	0.216289717283495	-0.123178050411045	-0.128986033562896	-0.0710282099446158	-0.0337112712961838	-0.0484507796517401	-0.12608204198697	-0.115718893966687	-0.0778226794461447	-0.112283567802144
0.289782662541988	0.0627863601994038	-0.0492478939359156	0.118835964188353	-0.00715729954334038	-0.0313611741272993	0.00840145640875611	-0.00214752711769861	-0.00816883588085893	-0.0192592368353198	-0.0278181052054156	-0.0260112581334295	-0.0289748454996137
0.11705553271969	0.0804774935656418	-0.0168108990657357	0.0627855899785074	-0.00363529899016177	-0.00798947589658629	0.0184395795387292	0.0126383576667894	-0.00446161195136578	-0.00581238744337402	0.00577811378914696	-0.00442929275120553	-0.0122758499106729
0.602867374114251	0.281196946764237	-0.111083838407773	0.200337840163958	0.00443480137439112	-0.180276514403859	-0.0464941008952451	-0.0223326444086679	-0.0927834512411647	-0.0879208565147341	-0.0780461092814394	-0.0867411323923351	-0.0863564433258662
0.630418003465114	0.257878606786754	-0.118513697117743	0.191018445471699	0.0286532920228602	-0.134032186362842	0.0167308190015647	-0.0675551771868828	-0.0848225588912822	-0.0526894471699911	-0.0612463375429408	-0.0560953656594997	-0.129260739810634
0.148551914828626	0.0622554055811657	-0.0243191085616209	0.0645882346924075	-0.0106383152351242	-0.0222830082347587	0.0177924567941724	0.00868301258273266	0.00499732857540747	-0.0164606617349415	-0.00611480226314295	-0.0197726694729738	-0.0163025042038921
0.441121901243889	0.327154279720152	-0.0767756621647783	0.17801477559968	0.106694434781306	-0.0759396353018826	0.0145919695862725	0.0172729475587962	-0.00757576728735604	0.0153773997397117	-0.0329060265286945	-0.0602024000606177	-0.0406127914060531
0.244932741984295	0.083885499864239	-0.0407510978472309	0.0947456800776266	-0.00849636014023561	-0.0134589248776083	0.00180355988572889	-0.00141176835320009	-0.0056930929916239	-0.010977642508922	-0.0185683034634772	-0.0256550251860784	-0.0310063187869092
0.481448167453454	0.360744394057796	-0.0832436507617048	0.196729967544448	0.105526701489035	-0.126842805578108	0.0101545398447921	-0.0127458712719761	0.00515218639214648	-0.0106580520445366	-0.0598791987772436	-0.0484267813344265	-0.0646271520144523
0.378483170627328	0.337777872077622	-0.0618505523617267	0.182411474372581	0.108750090944117	-0.0945020374547069	0.0287336073720338	-0.0186179118941394	-0.0245262311653243	0.00712402674470486	-0.0143384017120579	-0.012955916925542	-0.0476311413065882
0.221013340374758	0.146326395417797	-0.0301757648760157	0.14215263597519	-0.00959434188500213	-0.027203490296459	0.00842819670365233	-0.00176676826938432	-0.0107816019206709	-0.0183989160907306	-0.0356785810643887	-0.0211424493712878	-0.0517580432952178
0.203489988112879	0.300112566931656	-0.0282550292236007	0.127000591130228	0.0534538954932317	-0.0843589366846301	0.0169318547897399	-0.0118896571195219	-0.0187432389301598	-0.0154525205956992	-0.0416633730564538	-0.0589465458626856	-0.0530890306122366
0.117903607115857	0.0465641642910821	-0.0174106776945177	0.0597703540071455	0.00894647886856145	0.000779636788186336	0.0175289882287666	0.01265057930715	0.00971601495973631	0.0048630578283739	0.000344029835520648	-0.00106666018245702	-0.00762877744317761
0.189278640711319	0.0860366976950247	-0.0254365607989792	0.118740961631763	-0.0301189664729492	-0.0319741355747103	0.00451784581739842	0.00324650642167951	-0.00571677140763702	-0.0310465510238297	-0.0305027281814132	-0.029282023474366	-0.0369798833314844
0.0796881952757717	0.0639738811313623	-0.0114331927504022	0.0455006642539022	0.0197466766846925	0.0102313102690095	0.0310562423001748	0.0193022927186804	0.0128421123984559	0.014988993476851	0.0094411480605756	0.00844174375241381	0.00219321087719572
0.193587257922463	0.276067952415225	-0.0241057150844365	0.13757184889226	0.0066476978096531	-0.0342699243777393	-0.0136604039780465	0.0349119575036084	0.00901200559197984	-0.0138111132840431	-0.0206601851007784	-0.0472122877114288	-0.0457407779770179
0.169227928415649	0.125379536540319	-0.0254912332519164	0.0874924455437166	-0.0191919770896055	-0.0448411031889811	5.42360327931701e-05	-0.0113257584112352	-0.020736453206837	-0.0320165401392933	-0.0236402610390302	-0.0213857095741168	-0.0307732213435789
0.329201571105944	0.234006786115052	-0.0570377997944849	0.133110992327123	0.0899503481164114	-0.0430823342455056	0.0318393853883738	0.0237310978749178	-0.00439465652906579	0.0234340069354529	-0.0220626363374902	-0.00583691675749365	-0.0157900222850799
0.226457472189885	0.111360915660876	-0.0376099371937051	0.0972278110507088	-0.012043218378248	-0.034376971264518	0.00315927573639802	0.00672880075071772	-0.00507483005226575	-0.023210094821383	-0.0299584856952901	-0.0198915026362236	-0.0160931376177799
0.0557602032170457	0.0284352188016316	-0.00545693618207364	0.0463028934819765	-0.000717471334092987	-0.0204542070408102	-0.000906735679023864	-0.00441617201339366	-0.00646831529555545	-0.0105858391874516	-0.014811615579542	-0.0161281000249907	-0.0196677196767982
0.396231296413121	0.31874560200506	-0.0647533111149293	0.187680290911316	0.0450994739149657	-0.0548272357638375	0.0506730276863899	0.0380981404675036	0.0075071345853841	-0.00486388092443585	-0.0463734043914165	-0.0389892234417984	-0.0427074015735259
0.52915986940072	0.37385007144603	-0.0937614997418774	0.211998859220959	0.0294346917945266	-0.146699250555531	-0.00241961425604631	-0.0149155506529656	-0.00505655413463946	-0.0586322793805022	-0.0355840292776579	-0.0577959869524264	-0.11928349194647
0.141414562967017	0.0982201379803889	-0.0215365614978841	0.071338931797579	0.0262298633521211	-0.00701075789463068	0.0300187178323031	0.0207810539025512	0.024581848825477	0.00960955272874522	0.00844693156603457	0.00126931156468288	-0.00697558793897321
0.314790440391983	0.090964007778018	-0.0533649555760788	0.128173969343645	0.00383084100229653	-0.0359170165896778	-0.00867389095896748	-0.00896979580493368	-0.0162931167794169	-0.0160430877936906	-0.0353039746834676	-0.0459191151263521	-0.063584681562389
0.284342279369485	0.205068724451879	-0.0480650894036914	0.116409088034389	0.0313668317616496	-0.0629504604726188	0.00586191904695421	0.0177160204906175	-0.000415861449792831	-0.0157918143554846	-0.0172567628970556	-0.0275879323062188	-0.0434971746610725
0.391310728142048	0.138985824267094	-0.0669721505888941	0.157539150481947	-0.01018393942425	-0.0319259327914043	0.012127316594848	-0.00955842507173998	-0.0228561406331437	-0.0210549361078272	-0.0317469919118508	-0.046846175238929	-0.0605247498886848
0.281349232048737	0.180098093644192	-0.0441823363349482	0.14153699746055	0.00140846040907205	-0.0273184686593456	0.0189214880430211	0.00779163037850733	-0.00453272867409199	-0.0129550041251368	0.00293229684603585	-0.0161978656412714	-0.0428145489249686
0.190474094461286	0.134214401220019	-0.0284068754304057	0.103477151158974	0.0169362559572183	-0.0422503499557052	-0.00918496732763896	0.0114149999702369	0.00132664450391609	-0.0126570469992435	-0.0227323579926782	-0.0206200126283068	-0.0315648877473393
0.617807072313804	0.295361705366044	-0.113141789418771	0.209788990486896	0.016825847583991	-0.159962055662674	0.0159875734473112	-0.0210351967225896	-0.0448437690148894	-0.0715681040393416	-0.0907694899840475	-0.103050652586148	-0.0753286805413653
0.463696790322369	0.153154350638126	-0.0832423904525859	0.160141601626248	-0.018505286230903	-0.0736008160962939	-0.022692046725032	-0.0173801786509036	-0.0280474465203768	-0.0460530511635985	-0.0813942253786278	-0.0687380041656889	-0.0790522976940573
0.0736891577926487	0.0184175739566118	-0.00905591178937294	0.0410888084519967	0.00189114373182399	0.0011890437398744	0.0153186149857955	0.0119120540947171	0.00133301647554458	0.00154009373584919	0.000828620390751836	-0.00421835044530001	-0.00909277542411903
0.144932192631634	0.117976865445144	-0.0199892757288849	0.0818164363817029	0.00617993907438966	-0.0232307525053795	0.0168480789957473	-0.00135224345138171	-0.0102515060942138	-0.00852540671549493	-0.00763652585456301	-0.00210899487374694	-0.0246897809147077
0.173074022930994	0.176282854180346	-0.0249144519496859	0.0987842270158961	0.00573668663311397	-0.0333109011602714	0.0201126338686749	0.0160117310099952	0.0059568256378511	-0.0137871072635787	-0.020679800643466	-0.0243780872124036	-0.0175323892004346
0.0467739154366111	0.0572999710858625	-0.00601765035494482	0.0288584792915578	0.0210684459472008	0.00952210598537705	0.0274181902560964	0.018229441205705	0.0111566690108226	0.0152952759662889	0.00752972910811575	0.00631669327986935	0.004667692028388
0.0327216366981864	0.0107400422351582	-0.00363865331163242	0.0241947431619652	-0.000246103115706997	0.00114290211487725	0.00721140838707558	0.00322717787778454	0.00329419821585755	0.000448399499585125	-0.00140089764436947	-0.00187489851030842	-0.00391063334592175
0.0271193217639674	0.0159366689714707	-0.00250076885635775	0.021449991748325	-0.00162946329913934	0.00127201252471228	0.00607055261082878	0.00284393492008592	0.0012842059148313	-0.000178725387213533	-0.00148154189440486	-0.00274935852258621	-0.00296707956524312
0.0738163205925619	0.0374962372501352	-0.0102701411457783	0.0376185361709884	-0.00679125048880228	0.0154604318940024	0.00991838128521207	0.017299052658956	0.00771370929580019	0.00433459070260006	0.010191957994229	0.000436328457147514	5.67319705431085e-05
0.679379829728794	0.25518686950299	-0.129466187707822	0.184744249538625	0.0323688267544864	-0.1572292230075	-0.00882707229397817	-0.0380998849725031	-0.0625511233200909	-0.0624301981265069	-0.0992560345531365	-0.102665060095006	-0.0638952301747457
0.442034747300301	0.302520734745309	-0.0770116517311707	0.174174887211566	0.0748491072404328	-0.0655945058399627	0.0136496973143611	0.0276333168284328	0.0153884354629445	0.00462730070023504	-0.028686064698303	-0.0196579382388391	-0.0273669083710288
0.0628089105434689	0.0810284376987493	-0.0056947997396856	0.0577863646299279	0.0073270873556161	-0.0259847772285809	-0.000665868070668624	0.00287308446815354	-0.0124537967420986	-0.00932884493648239	-0.00305772595584906	-0.0206992568991716	-0.028867444656838
0.106795466544452	0.0601939412712211	-0.0157420318069862	0.0571635616773389	0.00107264484205596	0.0114977275047431	0.0238219971210861	0.0137315679306981	0.00578248311032113	0.00628518617339956	0.00213911462895267	-0.00461218523290317	-0.00917894609983257
0.159726395593443	0.0818522412795316	-0.0260537628297994	0.0701144277124808	0.00732853515091203	0.00139659854053822	0.0209902179282908	0.0113921423480046	-0.00701596006342253	0.00436256684572511	0.00101754709178642	-0.0126811322140616	-0.0139377881858104
0.632089245602655	0.329355227943175	-0.118900147236394	0.190994695039335	0.0994261482200893	-0.133998092790705	0.00931339655886687	-0.00771721943673509	-0.0250347547537365	-0.0172859722853077	-0.0323825477259174	-0.0790939922830034	-0.0858819203236898
0.0808654692986781	0.0545174880614036	-0.0110719759465524	0.048373508184147	-0.0178426584213633	-0.00395437846894874	-0.00287590440567254	0.00495142531895719	0.00585490550152254	-0.010898518445156	-0.00874385707350284	-0.00673544033723286	-0.00866378074760052
0.285852279192606	0.223596643886415	-0.045927659376699	0.134389600560261	0.0281530010855267	-0.056828540310645	0.00306881781441937	-0.00391051670554499	-0.0210000883464527	-0.0143377696125592	-0.0455388904275567	-0.0138611825527726	-0.0399402563926352
0.0875196427914142	0.043161389040905	-0.0122111455280128	0.0490279487842077	0.00485961087098299	0.00839589284376883	0.0145835886291141	0.0142271480976255	0.00878223753742918	0.00662775185737591	0.000242017255599497	5.78325802687157e-05	-0.000356421363383347
0.432350796956308	0.181444735383042	-0.0757093472409363	0.170051773494307	0.0093234873588886	-0.0893497240314417	-0.0067926469781367	-0.041959180889137	-0.0632582829900342	-0.0400131183362766	-0.0796085035639622	-0.0885962117579238	-0.0873877958037794
0.118208958113378	0.0463494743272505	-0.0171621383299539	0.0650927691241921	-0.00517311543783283	-0.0266693988455	-0.00197112163888158	-0.00582281639056151	-0.00795682239104023	-0.0159212571416664	-0.0154357685000372	-0.00679391869020468	-0.0245087808759031
0.0647450841342392	0.0488350414171925	-0.00797443862186871	0.041869842358425	0.0115146447889054	-0.00104573390718059	0.00662473187456479	0.00647654948218687	0.00733223864841639	0.00523445544086241	-0.00596046338733724	-0.00555737400833013	-0.00983088679014582
0.190371618361899	0.177448117239237	-0.0289055532391985	0.100709832622257	0.0412490887996793	-0.0569260455088925	0.0110701928050081	0.00397811966348685	-0.0156245404042017	-0.00783847835460663	-0.0226570787314525	-0.0388520850072509	-0.0221942763131494
0.203039770113927	0.162824714319062	-0.0336217445572518	0.092054841173601	0.0553346514696892	-0.0430359189028904	0.0331936068996066	0.0415451061301912	0.0231170827021722	0.00614936628339938	0.00793697432788215	0.00277490346805873	-0.0142358469889828
0.608719206603746	0.3004413797916	-0.114185838044295	0.18867770746	0.0668156761729705	-0.0881513840962073	0.0269469460142614	-0.015924814822263	-0.0234980372968603	-0.0106678539616184	-0.0519465947036321	-0.0527834797249835	-0.0760704300266091
0.640508943414376	0.239741227478569	-0.121314655635331	0.189122891763363	0.0231174567346489	-0.150515063075988	-0.0134471025354903	-0.0259139532213183	-0.0266684937166766	-0.0636988031706696	-0.0698025726092097	-0.118475089150037	-0.0900189836957642
0.0921309488260939	0.0304716878387493	-0.0144085936184898	0.0492249951133007	0.000210983310611507	-0.00710298393926803	0.0192174725836814	0.0117026659878254	0.0013983877063961	-0.00344600031432826	0.00151604210111199	-0.00314662605445236	-0.00713321732792467
0.639961331368484	0.240837885120334	-0.120325541058414	0.191969940484595	0.0564662083607878	-0.171297264455788	-0.0245207959302676	-0.048637910712884	-0.0551007543710842	-0.0574155280475002	-0.064361974168339	-0.0742931157680651	-0.0818976968564378
0.257800968803651	0.137070118507556	-0.0432146807612949	0.108030744202588	0.00802460195601129	-0.0626982320026679	-0.000583146345854324	-0.00439214739917282	-0.0112564221152673	-0.0273368150233283	-0.0173411278696593	-0.0383168738901941	-0.035243086494778
0.0288857116260529	0.0232753583887668	-0.00334194547361187	0.0222363816236028	0.00569551112914139	0.00887638874164417	0.0119470615231422	0.0104877296503119	0.00614200870096726	0.00728594993539278	0.00162678740111602	0.00362424142257952	0.00106164483456147
0.0271825618793948	0.027133270747011	-0.00144309623132182	0.0236915673529418	-0.0059585773117251	-0.00583310341365892	0.000596876109158137	-0.00204196261287953	-0.00404435812848165	-0.00589584036269201	-0.00823055556274267	-0.00851059808929819	-0.0112150456116783
0.155394795979787	0.196966917045367	-0.0170770619969215	0.124051399662089	0.00723338295861436	-0.017206631596389	0.00601292416030444	0.0218801647888519	0.00775768611681935	-0.0049866243188873	-0.0393877530414869	-0.0193789594053832	-0.0523467673844301
0.364851252473881	0.100753392777053	-0.0615012252515842	0.161427509306269	-0.00312859465447451	-0.0354410877526247	0.0251612006152808	-0.00071837409312514	-0.00400891092353356	-0.0192848412035496	-0.0245907242271843	-0.0460382701487941	-0.0438467144568357
0.465129127121947	0.259889775507013	-0.0772413132231183	0.221834288534912	0.0148766163321256	-0.102859610830996	-0.0289144087832112	-0.026446984076614	-0.0290547358951467	-0.0439914972494353	-0.0843957440263791	-0.0718839650540561	-0.0816847224706801
0.0467929257390703	0.048232477878314	-0.0064380785924769	0.0305458658163191	0.0154318406731699	0.00244324653125832	0.0216862271979114	0.0172696440490148	0.00970073941143948	0.00893754360221411	0.00387511168603945	0.00234996023608007	0.00622214961940137
0.285594469936396	0.16075483051135	-0.0415750073189932	0.161957488044515	-0.0142044073611793	-0.0816901769100824	0.0165016028491209	0.00542251202286576	-0.0263819171240645	-0.0479472921356309	-0.0353629537772694	-0.071289182546641	-0.0458132572351139
0.082919065032164	0.0570744068319649	-0.0128011587608211	0.0384975803771665	-0.0019938378862705	0.0015436689802579	0.0169719583227887	0.0129564461539608	1.30928233975369e-06	-0.0002250844530063	-0.00761998405716552	-0.00232491507800367	-0.0115708827792668
0.336261065354817	0.171614256718948	-0.0571211851199435	0.13173893040413	0.0318393770266991	-0.0443148965474918	0.0190443965044397	0.00338553478115006	0.000211723370740546	-0.00623775976039631	-0.00534794564796781	-0.0261851965382703	-0.0461241154872323
0.490635710688588	0.207198335892987	-0.0843593967178062	0.203549884918043	-0.0133342132723202	-0.125832252479832	-0.00586554399278183	-0.0491852048454716	-0.0327258342979156	-0.0695832328760763	-0.0795981911631035	-0.130398487760131	-0.109285650926218
0.108494820692335	0.118500059736318	-0.012494567937908	0.0817237105368659	-0.0102347168993412	-0.0408423377630395	-0.00304994367078537	-0.028298476388705	-0.0294277495705085	-0.0255385273311903	-0.0296282117629734	-0.0205885836148237	-0.0446543039258143
0.00793042153125329	0.000206989121727515	2.40026454529398e-05	0.00477102559647338	4.13019069727075e-05	-0.00105807444372273	0.0017087739361362	0.00142972545116074	0.000958317971206648	-0.000508386268375009	-0.001570929466408	-0.001494650825592	-0.0020443883840814
0.176374137773212	0.104118864548136	-0.0283792551695606	0.0767037473105329	0.00737951040659984	-0.00446431421094104	0.0295587407051057	0.020354110818319	0.00180714760861803	0.00145759809782939	0.00187367299837471	-0.0115015588367174	-0.00870669012735462
0.0918858107612553	0.0814926288778104	-0.012367741985273	0.0534851493460095	0.000557713288647399	-0.00978519314767105	0.00658732740734244	-0.0003480778519179	-0.000795674450445691	-0.00461373992951183	-0.00432277618139473	-0.0187208304203898	-0.0116506114462449
0.260842622296333	0.135601541629048	-0.0435470182598019	0.108447305206024	0.00433589862008443	-0.0629803274921138	-0.00674880195659971	-0.0160664524830105	-0.0178823567898032	-0.0293222144360147	-0.0407849051472371	-0.0401959621335379	-0.0411274771137943
0.0626146025764077	0.0355472583066079	-0.008715527921472	0.0371512027888434	0.0037394758357695	0.00364146873841842	0.0197035994061277	0.00981854020484883	0.00745089653724595	0.00369047228709396	0.00173847314123483	-0.00233928442644481	-0.00342217904159325
0.506433707905208	0.250861714241981	-0.0867849368824549	0.211277799828675	0.00191689717200461	-0.104320744719598	0.0125074167013176	-0.0580732079556069	-0.0421041530603569	-0.0512019237737966	-0.086815596725945	-0.0935842227961317	-0.123472189249289
0.137976223564656	0.072246854009267	-0.0162100981913758	0.105984644098832	-0.0226626610839911	-0.0504080801189088	-0.00981727728281995	-0.0273921339448153	-0.0381953910980261	-0.03653537060145	-0.0333054719163113	-0.0534855564040957	-0.0507320235291402
0.0925984468473981	0.0450608481220994	-0.013281355711613	0.0515730099877085	0.00119609860071786	0.0182074940177482	0.0230377481861979	0.016846844803545	0.0228997029886017	0.00970179630923303	0.00296459168688587	0.00846230430947233	0.000698434692127589
0.137096007041944	0.0784523901465375	-0.0220684922558881	0.0645632479682581	0.023857596801264	0.00584466243096285	0.0175023466941684	0.0116856077893754	0.0127842741648014	0.0148511296161134	0.00634562782548559	-0.00793190314295922	-0.00821217095679008
0.2847817752437	0.123688802825106	-0.0437432869583407	0.15622560793602	-0.0336494713394369	-0.0559789697904139	-0.000440742610402334	-0.0195357899901308	-0.0260710744981511	-0.0448142205649253	-0.0568698652651988	-0.0669941865144693	-0.0637446527294759
0.254730964150991	0.259757767176285	-0.0397089802292765	0.125249115297793	0.0650541843804241	-0.0864902754283572	-0.00117860282062004	-0.0035103510869488	-0.00294342970549571	-0.0107180455239665	-0.0368938046155508	-0.0367478491433335	-0.058039886674785
0.567584223655445	0.291745221697919	-0.0997147812651044	0.214998149670085	-0.0508713277861762	-0.135684376362859	-0.042990661780924	-0.0371662454014776	-0.0452257504208304	-0.0932778520745174	-0.0956771396189586	-0.100216963007045	-0.149093732811028
0.0417434686931259	0.0225533703154848	-0.00550948480590725	0.0281809283573647	-0.0105096577095855	-0.0010393052275251	0.00294665835202681	0.00129043110100519	-0.00372080374311177	-0.00577448146855532	-0.00302398488628618	-0.0122850595698653	-0.0108168994862652
0.569826863438648	0.3164911175339	-0.100277830074169	0.225489373690046	0.00558313815271438	-0.139271281264153	0.0138632901050081	-0.0135358967544549	-0.0383636821683733	-0.0668440715557194	-0.0795483233664844	-0.0770502860072581	-0.119056533176216
0.0267345881125402	0.0495305246713688	-0.00302908017134318	0.0173264602501292	0.0130142516237088	0.0052172997341535	0.0113438440595562	0.00719213193809345	0.0108407169948342	0.00911577567893115	0.00559605117995843	0.00523762501420395	0.00368922584564781
0.258526904379995	0.0953226274098826	-0.0382538549831642	0.140758459603819	0.0123051387451553	-0.0448118023046116	0.00791185406928213	0.0101445538370815	0.00483486241407793	-0.0162533317797281	-0.0186848895926587	-0.0203619010204417	-0.0344046214214279
0.193146352001315	0.12581081172808	-0.0287496694559515	0.100429456083344	0.00967718540648871	-0.0272187322022079	0.0159918680929425	0.0100816013878689	-0.0188341912473719	-0.00877077339785962	-0.00741633661944555	-0.0217917475964291	-0.0310358073531496
0.16097560679081	0.0836978358098238	-0.0257628918718676	0.0701469875984596	0.00889299243110278	-0.0157222207098355	0.0222751727381426	-0.00409614611657036	-0.00207659326164072	-0.00341461413936636	0.00733819292070995	-0.0027939424158209	-0.0148777232254594
0.203519137506907	0.149774763819642	-0.0304447782179694	0.108042753448197	0.0179752449887716	-0.0789640644761254	-0.000883732506547719	-0.0208193643249511	-0.033681427238175	-0.0304944097436769	-0.0396141767726407	-0.0425228690108409	-0.0442038783927173
0.0810762879030739	0.0636503393678763	-0.0122306959460363	0.0461258116440629	0.0221062623173168	0.00528988207554507	0.0285492854167902	0.0271618276037123	0.0139565218865261	0.0136980721964309	0.00486506270242103	0.00774477191503675	-0.00144802212383302
0.516105854791378	0.274985549463679	-0.0961753126839841	0.166063634937459	0.0393944322412106	-0.0962846431981104	0.03293049528654	0.0252158788576693	0.00788412136037531	-0.0284451054784499	-0.01848639972176	-0.0434480757471682	-0.0761139781433428
0.561842459260636	0.386163157981412	-0.1011371083453	0.204824556890045	0.10676731557755	-0.155679473572754	0.028479016524028	0.0273486005048273	-0.0505766349328731	-0.0244560789976023	-0.0470494729751086	-0.0376272740690239	-0.0722406887638974
0.0144354995903334	0.0323141415751372	-0.00137548955951313	0.0132638469329996	0.0119049602331307	0.0066197173160322	0.0111184424694224	0.0066201449964566	0.00784885893707615	0.00926233877458145	0.00856839953845968	0.00357961140133949	0.00357418018287282
0.280922391014459	0.216626123771679	-0.0443171586872388	0.135550659805109	0.000948515288005491	-0.0375907583626224	0.018365111317146	0.0277949575672805	-0.0051116375545382	-0.0183211215373085	-0.0207959353937887	-0.0202133659103754	-0.0490137260389792
0.22419856725326	0.176932256678419	-0.0344129445387412	0.11158376289356	-0.0100188080288059	-0.0499976811211518	0.0353780715381666	-0.004800493375196	0.00142528830171407	-0.0300082445749788	-0.0367165797982039	-0.040845635462442	-0.0295138693901771
0.196526764607754	0.0937217878988003	-0.0324960017999803	0.0857513138430433	0.00943451199921541	-0.00830751140992461	0.0394409326375642	0.018269615867777	0.00482380117525086	0.000563500294645386	-0.00497396677610049	-0.00610682787573652	-0.0129912923446155
0.136950649563575	0.117914749368979	-0.0189929192767901	0.0794395164054911	0.0139961835833645	-0.0266609201674796	0.00111982711232558	-0.020630325433134	-0.0109413088512574	-0.00633236829205758	-0.0135551788331722	-0.021879034961384	-0.032875621866072
0.0939993099678323	0.118279527201037	-0.00907460563379672	0.0800113171299667	-0.0134104961042476	-0.036780865541627	-0.0118900810593822	-0.00758804806811192	-0.0102067174732648	-0.0250956808229373	-0.0361044357039968	-0.0348722316574557	-0.0314289224185258
0.0706147947583077	0.0569551320607777	-0.0098002292080317	0.0433036285138698	0.00557698100481406	0.00167500226228898	0.0075066984741495	0.00485719758558704	0.0105228884096199	0.00362599163355151	-0.00737461914073854	-0.00228731295580939	-0.00772847560496059
0.164976922207409	0.0731132897490502	-0.0267991413108277	0.0689589919223108	-0.00781649014079264	-0.0134647385139923	0.0135734415424574	0.00328949106748427	-0.00244791269448463	-0.0106406143273924	-0.00948804242581272	-0.0123287082175226	-0.024079859985627
0.0097053379544182	0.00225966606117984	2.68161510679037e-05	0.00632889950973171	-0.000492852287496473	-0.000576516833670711	0.0032097577671617	0.00183269612979444	0.000798527472417033	-0.000534684560583592	-0.00139878986898638	-0.00188892774916315	-0.00252796196705657
0.284066419403562	0.105160445777416	-0.0453067547101188	0.13017859617959	-0.00636295600053433	-0.039499268453792	0.0296384519962984	0.00849689860837172	-0.0115180315138751	-0.0229311122271632	-0.00453054630770705	-0.0325188372511723	-0.0411692037812613
0.54853837158358	0.237849513114664	-0.0981664167832028	0.203083944172865	-0.0320309294956979	-0.107605011704086	-0.0138097716971285	0.000391506388058627	-0.0463364712843085	-0.0698179705998919	-0.0839577704375317	-0.0995103579175292	-0.0787338709728073
0.108066053983831	0.048436022571527	-0.0162262714433949	0.0603354526397416	-0.00124516234659065	-0.00884362701425694	0.0160002632259606	0.00676559050269231	0.00944289550868312	-0.00504439468042379	-0.0125367749401873	-0.0043476891367614	-0.0107787076289225
0.407795672071877	0.140853057964119	-0.0678209705832309	0.18425748842975	-0.0113113314407065	-0.0450761590912813	0.0173964608240147	0.00336029606015881	-0.0105435238071037	-0.0281937452659939	-0.0360073862408674	-0.0415539313035109	-0.0529784465199329
0.169070947233593	0.0557348045526292	-0.0239422028704214	0.0920543619772274	-0.0239731287204296	-0.0203052826038147	0.0128000981830859	-0.00874663682003621	-0.0148947858488103	-0.0221392056621222	-0.0289273535645621	-0.0252564957171909	-0.0357693263447561
0.279305144741521	0.193433205254312	-0.0472414913628759	0.11800441347561	0.0388360903636653	-0.0473105207445755	-0.00602678463932649	-0.00716385381318663	-0.0196680791247799	-0.00423721519045511	-0.0155100353082833	-0.0249701080096978	-0.0253427520465787
0.152215201739978	0.152582147989096	-0.0227653464601409	0.0843862810156858	0.0262662634133563	-0.0328118437249364	0.0295136697904517	0.0302530316070282	-0.00694590254600574	-0.00327279015579007	0.00663264565994298	0.00370488821029702	-0.0125676996512405
0.626674717000333	0.222305497280961	-0.119889338459781	0.181342043133567	-0.043025926169343	-0.159039532331965	0.00718096088377995	-0.0221122756839723	-0.0845724774800116	-0.101032729250654	-0.0769699780079988	-0.113651191924472	-0.0853166464307141
0.0350454262663306	0.0202788235039921	-0.00473915806447188	0.0216333630869625	0.00409681030085592	0.00669930938906484	0.0146754471551814	0.0119272430213186	0.00710114054498517	0.00539805984496038	0.00731832723416859	0.00323282726049137	0.00107671719184446
0.206628577205221	0.0851233928326826	-0.0245627497202639	0.159262758728792	-0.0650601450049876	-0.0171304141658287	0.00156990537086177	-0.0108051934626817	0.013058604634734	-0.0410952795854082	-0.0147985345600496	-0.0175742761659633	-0.0596104935685364
0.0986271837909922	0.0363254571806414	-0.0136690476800605	0.0570525389997283	-0.00651085642672315	-0.00652241832058828	0.0112334462306277	0.00120620056354392	-0.00557386856949896	-0.00651663737365571	-0.0046048505691956	-0.0142188925120541	-0.0134904012546307
0.127422449294032	0.046309455286892	-0.0186365031768084	0.067099745360183	-0.0184271101323519	-0.0130980221069922	0.0120222415153659	0.00242592182834064	-0.00592316665916917	-0.0157625661196721	-0.0107357457577378	-0.022315668452779	-0.0136174249462241
0.0859934150065578	0.0477921068179722	-0.012121782157303	0.0454426775197662	0.000470404116047624	-0.0105241853815251	0.019955995318347	0.00635643422818213	0.0106680052923535	-0.00502689063273871	0.000909025198356478	-0.00545091963506056	-0.00520715432418417
0.58292862274614	0.362642457153829	-0.106146784431678	0.203608470959664	0.127150883473357	-0.118613567038469	0.0452037145517775	0.0450290028054894	-0.00945151442663783	0.00426865821744393	-0.0210184209355746	-0.0722478450054906	-0.059337326318423
0.64920034185603	0.300211313285568	-0.122572600665148	0.183628681168176	0.0822789238686016	-0.150945473444231	0.0158756994809967	0.0366867791317717	-0.027156975968348	-0.0343332747878147	-0.0487917197229885	-0.0575884628919612	-0.0286968176394663
0.181951660167456	0.0569037841700797	-0.028442797408938	0.0816579774674837	0.00380127179780901	-0.0100132884402767	0.0185899005756986	0.00438966605984298	-0.00156679451350411	-0.00310600832123384	-0.0137032190190848	-0.0117075918497775	-0.0149166902795725
0.126134663361005	0.0480882397839152	-0.017650692111123	0.064909843090962	-0.00225841063455819	-0.0123571782912932	0.00147062732534636	0.00624888979928731	-0.00195367257945843	-0.0073077944629257	-0.00383257063447712	-0.0217145499132059	-0.0194641368142115
0.165055992114414	0.0975890100392049	-0.0184353442173641	0.125374694962753	-0.00240420645644668	-0.0127840191829848	0.00406867533003594	-0.00627924714557829	-0.0187035793401424	-0.00759411281971575	-0.0385681555583083	-0.0420603680510837	-0.0480023797944495
0.201864521518739	0.301409526773477	-0.0275562810300398	0.126322558135089	0.0192820946673601	-0.09098277542193	0.0213298772871997	-0.0234251239919844	-0.00804674338446248	-0.0358503403772849	-0.0325238515081839	-0.042037035526491	-0.056472044531913
0.635990045290501	0.277074852239542	-0.118660191495095	0.203751606661892	0.0455905766702459	-0.131694552853413	0.00875374860383382	-0.0389818900578658	-0.0529027462278181	-0.0430519880915836	-0.0469806770212737	-0.0785429368564476	-0.0917837868670908
0.00307204992316437	0.000796611645961502	5.18855398202881e-06	0.00292059058910826	-0.000151264269529565	-2.02417945856107e-06	0.00116101256613392	0.000656738823165426	0.000382999733119992	-7.66442244940629e-05	-0.000287018227795513	-0.000614195995742837	-0.000688758223039283
0.28098338812404	0.100374394351767	-0.0435260031727188	0.146137414466601	-0.0107207500704865	-0.0364079252347716	0.00795245449731713	-0.0194937943213291	-0.0257207573724019	-0.0235643376526291	-0.0379372877302658	-0.0385248786776604	-0.0511987134289305
0.549046556213424	0.27555366905485	-0.0947828345029534	0.225451551411458	-0.0688826927615424	-0.110903342128609	0.0112824655245444	-0.000232035840448952	-0.066965659921464	-0.0898930174450758	-0.0778617169230101	-0.091128323347811	-0.0919503724860199
0.195489361932393	0.125587647507717	-0.0295608515609091	0.100579502262215	-0.014762912060828	-0.0213486032574074	0.00663551279609484	0.00253886798615729	0.00121305256159401	-0.0180557576591177	-0.0228182941751515	-0.0263219849117251	-0.045555180092642
0.105332076518394	0.145896933598557	-0.0101835424227317	0.0868311801705896	-0.0154547498701687	-0.0405443338468879	-0.0162701323563468	-0.00986371726080032	-0.0232599676961443	-0.0279995418585283	-0.0182140678127342	-0.0167599792476212	-0.0320327326272282
0.120355196494291	0.116639949391546	-0.0189414048515484	0.0591614637091761	0.042447466419237	-0.0106028198229903	0.0230533041692758	0.024879073903034	0.0186869909460567	0.0159223232981233	0.00969194462219253	0.0113747193744499	-0.00520766176935891
0.522083447028196	0.286805929738724	-0.0896005362775448	0.230704949041208	-0.0144546953962941	-0.110556139464654	0.0125947719024031	-0.0231498898065444	-0.0844783476895888	-0.0625054174304742	-0.0728049337724671	-0.108948906583166	-0.0879150759491816
0.172806945905476	0.0567599035965385	-0.0255654187765314	0.0979779104167174	-0.0142740720101623	-0.0499254036342856	-0.0105232799011013	-0.00829673517034907	-0.032884969477208	-0.032099737822224	-0.0374253091067482	-0.0437112970986396	-0.0436110081266848
0.159802089474619	0.0324130204456254	-0.0213996925183705	0.0931203112755839	0.00547114926035575	-0.0187903537298168	0.0139400562428119	-0.0114252576986517	-0.00929472173569501	-0.00665960223473053	-0.0131247613960426	-0.0171203571911771	-0.0261390092378369
0.279513417325673	0.301682843648048	-0.0443839487244133	0.136356126741106	0.0845670155640491	-0.0823344013740024	0.0279142461600521	0.018823309861117	-0.0148855620547872	0.00111630709502331	-0.0249680257395303	-0.0394175908134538	-0.0428560361089453
0.0142237045076903	0.00750083736548773	-0.000902504741749636	0.0117733032532854	-0.00158254912957266	-0.00195365420135177	0.00195630541571805	0.00233164147295022	-0.00142693572391868	-0.00176810166546222	-0.00344698745346681	-0.00568026636567446	-0.00462869468071208
0.00209423018167933	8.04603859875137e-05	-4.72828609828645e-05	0.00076954677522499	-0.000123960296992294	-6.34346450248007e-05	0.000733155895108657	0.000391865115771788	0.000232322802610244	-9.36974710085471e-05	-0.000219586955438316	-0.000363194435861996	-0.000510505418922916
0.0592728607269108	0.0410107799886857	-0.00338180306269618	0.0625665538552548	-0.0144920381459177	-0.0129716183319918	0.00430935109240595	-0.000620281447932927	-0.00928059043456947	-0.0137318282389547	-0.013091778032306	-0.0190024609600127	-0.0198492770383857
0.0126105240065443	0.0164671006667548	-0.000406222381891698	0.0122814111319812	-0.000790317070997202	-0.00570135038862416	-0.00227261924805572	-0.00108165507259182	-0.00427011569930674	-0.00324583372981068	-0.0056233379731077	-0.00616720672682006	-0.00654050654867223
0.0828850094425826	0.058477768113299	-0.0116337356616924	0.0511238519006729	0.00870650734416585	-0.00266543804800659	0.0203737491575841	0.0125596654849153	0.000989828332132445	0.00302053464807962	-0.00537967535485374	0.00238938236980543	-0.0020285365601511
0.221084351899027	0.120515147557222	-0.0326247069457614	0.122910328140397	-0.0144710625353613	-0.032960466124842	0.00469291857929025	0.0137195944068587	-0.0125817567235008	-0.0237157643301017	-0.00290549071512095	-0.0212200784640589	-0.0226064076246703
0.278120754779559	0.0704390276656934	-0.0467487357025548	0.124413070672739	-0.0359950070525343	-0.0320830117019064	0.0187586433058723	0.00580383571531201	-0.00305081140555558	-0.0340390093772204	-0.0281196643450563	-0.0257117906865794	-0.0467770807354129
NA	NA	NA	NA	NA	NA	NA	NA	NA	NA	NA	NA	NA
0.584196047926085	0.357847617423954	-0.104204225011505	0.207694000979557	0.0138681248513799	-0.116764544631575	0.0138666968599159	-0.00921429475452895	-0.031182234250775	-0.0514482098900974	-0.0467182688323873	-0.020345936456574	-0.097088496411203
0.624585800059903	0.220648291388802	-0.118597586757075	0.179974233308137	0.00502187946534161	-0.126221332197653	-0.0179240982182493	-0.026332318844542	-0.0509470497124092	-0.0605997263661557	-0.0815624332035082	-0.109413642609202	-0.122300655634485
0.155320272317869	0.0873673078469388	-0.0215468813243831	0.0963560137542997	0.00939083424740642	-0.0194934891786173	0.0166744023404515	0.000398148434917617	-0.00631553942279414	-0.00505132746560544	-0.0220718019607913	-0.0316848962538911	-0.0195910520593643
0.231019876367231	0.194496755832348	-0.0350632076119998	0.124446477438152	0.0190626448420704	-0.0244917624902817	0.0251737759050287	0.00107993981984014	0.00574584409721277	-0.00271455882410565	-0.013265866706436	-0.03110474113978	0.00358417577889736
