# Supplementary material for: Measuring re-identification risk using a synthetic estimator to enable data sharing
Source: PLoS One. 2022 Jun 17;17(6):e0269097. doi: 10.1371/journal.pone.0269097 (PMC9205507; doi:10.1371/journal.pone.0269097)
Supplement: S3 File — (ZIP) [file pone.0269097.s003.zip › adults/adults.vineCopula.1.13.csv]

risk_act	entropy_est	ital_est	hypo_est	g_err	g_vine_err	ave1	ave2	ave3	ave4	ave5	ave6	ave7
0.44381898754402	0.300675080587283	-0.0676056741016403	0.182208953882643	0.0271308803247511	-0.0853381819038639	0.0203884889964277	-0.0318013834904219	-0.00821217211593755	-0.0291036507895564	-0.0665272284312245	-0.074558726118426	-0.0421182106938279
0.368261923448526	0.135539868491839	-0.0545605146371739	0.155530359588065	-0.0116939158521314	-0.0510896113572969	-0.00748622803428628	-0.0161006566827182	-0.0175131459968176	-0.0313917636047141	-0.0502969228879735	-0.035566392600047	-0.0561666743947599
0.619670733977866	0.255264161408947	-0.101532006282243	0.182426199543583	0.0209668100177962	-0.132640244220265	-0.00300808840495748	-0.0297047266508027	-0.0518352383449905	-0.0558367171012342	-0.0469794784524395	-0.063584693250091	-0.0610868474016605
0.1871572031805	0.13035953484309	-0.0262288007359378	0.0831507745095816	0.0380412630605567	-0.017188388724839	0.0135359792457424	0.0102561952240296	0.0186477492881794	0.0104264371678588	-0.00261115668763659	-0.00424893953646902	-0.00547409550701042
0.63535547869945	0.278491576656395	-0.103491797339689	0.196280014674094	0.0661258667716437	-0.118317147311369	-0.0164875792766663	-0.0570242894056651	-0.0603937236259658	-0.0260956402698629	-0.031115396498922	-0.0965085076217264	-0.0849504405139606
0.133535076862349	0.159570161573732	-0.0183054413064586	0.0745371768613668	0.0326426776667016	-0.0391044285930869	0.0165899978422294	-0.010997353152242	-0.020562664593089	-0.00323087546319267	-0.0302502865794937	-0.0167888411223616	-0.0177618159711825
0.406951150641581	0.412832282982749	-0.0554262094215124	0.217211242718453	0.00354177213472107	-0.0968591837396071	-0.00270113696490887	-0.0063933925834756	-0.0382383608223852	-0.046658705802443	-0.0498222532970774	-0.112401954876026	-0.0695163693668918
0.328377919145682	0.0794432237113454	-0.0488458845994345	0.141110040877441	-0.00910134909355459	-0.0311097196064852	0.00716824654284137	0.00199355342388458	-0.00722645461780219	-0.0201055343500199	-0.021197253363918	-0.0371764534719904	-0.0494295926138837
0.206162410290656	0.148397821010076	-0.0270367931930624	0.103799662791275	0.00925507661587446	-0.081265745375262	0.00649307307548491	-0.0206362146735089	-0.0165254504006074	-0.0360053343796938	-0.0445650564596028	-0.0250805485642202	-0.0445515556240537
0.220990968894521	0.191256146373201	-0.0321275961083328	0.0907944421079868	0.0228674828492612	-0.014207751343954	0.0324290190792719	0.047651119913131	0.000618654245851558	0.00432986575265362	0.0012831729256868	-0.00451019271569525	-0.00681357386685885
0.55090052674606	0.245479172953008	-0.0868576353746627	0.200654397104798	-0.0193413030207419	-0.135622673220767	-0.0216097949235889	-0.0317130302279357	-0.0387502969755485	-0.0774819881207546	-0.0605270348536596	-0.1314479591595	-0.0932238209202605
0.136371333980313	0.0356085315461852	-0.0174282353184838	0.069893516697287	0.00239119478610791	-0.00596037447340969	0.0134879565432267	0.0044864059679201	2.10688254033142e-05	-0.0017845898436509	-0.0108368674992461	-0.00969703950262074	-0.018859744991477
0.136777112416106	0.0748915835884877	-0.0189471532775891	0.0677542051446608	0.01624851517173	-0.0203301672879083	0.024787354335245	0.0174877743456895	0.0130208765012612	-0.00204082605808911	-0.00179805984635839	-0.00407059655420325	-0.0105778474017068
0.146990906698986	0.0720982858955448	-0.0200383256524108	0.0745167369794268	-0.00374421103308736	-0.0262993400576873	0.0074676867791553	-0.0117513133857446	-0.0104158798301923	-0.0150217755453873	-0.0161506159873709	-0.0263058895202492	-0.0246688446335637
0.345408685762028	0.281996633160363	-0.0498195654693084	0.161868574465569	0.032977263915129	-0.0864702873199084	0.0155319831533881	0.0352086257372105	0.0363453855868806	-0.0267465117023897	0.00145756903534078	-0.0237154667298806	-0.0153432915728902
0.0677531118122048	0.0536102729907974	-0.0092698257927389	0.0360593187552123	0.00113435027471982	0.00439505341086853	0.0172697559631033	0.00815187972662718	-0.000360505054060198	0.00276470184279418	0.00421269127872075	-0.00028485867551574	-0.0030498987955659
0.305618520531241	0.191690112092245	-0.0453790127663775	0.119814288201214	0.0210634854249333	-0.0474742410311094	0.00365286053760472	-0.000647523065533395	-0.00534684130293539	-0.0132053778030881	-0.018769944963978	-0.0195370234748719	-0.0112387180299492
0.185333204592646	0.215782635170991	-0.024467131838006	0.0974283639296292	-0.00157093175579243	-0.0485055782452231	0.030546783359256	-0.00105258459730739	-0.0115229262774217	-0.0250382550005078	-0.0287165199795886	-0.0339583460392869	-0.0423119103355191
0.175780617649447	0.160760871285099	-0.0246171132556683	0.0815818487242238	0.0451902671190084	-0.0238401143436379	0.0296637659689079	0.031355253417189	0.0187982577960043	0.0106750763876853	-0.00483985268540982	-0.00193414364041239	-0.00664265206011902
0.580918305547226	0.252221147484766	-0.0901242847032896	0.203808044868328	-0.0318793628143659	-0.17036307175922	-0.0155148293218752	-0.036214610819102	-0.0806765700708802	-0.101121217286793	-0.0879467152331598	-0.104187731858002	-0.120577070718196
0.0320021527817236	0.0435307650395236	-0.0021448092246331	0.0282644818009328	-0.00958080306955138	-0.0151635096584314	-0.0058544933570454	-0.00100686126419357	-0.00664362411181746	-0.0123721563639914	-0.0158184846925263	-0.0113366532301344	-0.017352760146649
0.26024666116595	0.136863657513973	-0.0383215478560393	0.106030206325075	0.00444292096834653	-0.0656367202038597	0.000973807326750564	-0.0107136272903111	-0.0159367856587895	-0.0305968996177566	-0.030069430939034	-0.03557194077155	-0.0418623049580375
0.236833068923079	0.117513657534259	-0.0349745936369768	0.0980758587241824	0.000482740662343467	-0.036312333888092	0.00670377302147185	0.000653748222453815	-0.00211762562415396	-0.0179147966128743	-0.0181540167527594	-0.0231719832871769	-0.0395188529528499
0.135343326423087	0.0765276362086776	-0.0198728063975141	0.0572938143704544	0.0107303271294197	-0.0151314700636081	0.0173740124819791	0.00822671378307391	0.00259498785362663	-0.00220057146709424	-0.00725516575620272	-0.0116075382882301	-0.00862884525897453
0.258068210924467	0.291051150953775	-0.0366847667188683	0.119089382004795	0.0638314984705138	-0.0895941408173665	-0.00181163251688893	-0.0149233815305551	0.0107443195388471	-0.0128813211734263	-0.0412883412778324	-0.0292474343205772	-0.0361027479913371
0.0397879825582796	0.00886263571546946	-0.00462316953340915	0.0259869068772627	5.47648959827243e-05	0.000257519343486778	0.00738418865180702	0.00405350102355633	0.00253959380573376	0.000156142119734755	-0.00185018663771998	-0.00235340378058662	-0.0051105157054839
0.205290025981481	0.135006534279607	-0.0299939473858705	0.0885275303887515	-0.00502262653393162	-0.00301044733421124	0.0305946917588868	0.0300179283903867	0.034304130750695	-0.00401653693407145	0.00145181396405908	0.00925859588979	-0.00482849646970823
0.271655848730081	0.189176445384541	-0.0329211362966783	0.181312041047267	-0.00850201152296365	-0.0559762583122187	-0.0192303501625796	0.0165578384732734	-0.0299669681951736	-0.0322391349175912	-0.0571987359474642	-0.021966007838832	-0.0691857302492213
0.375762175500642	0.178154393275387	-0.0507147700861288	0.220568042781267	-0.0870345592034276	-0.0624412593910293	-0.00536514281077149	-0.0432782113884017	-0.0433803373469934	-0.0747379092972285	-0.042805918315875	-0.113832134020335	-0.0552130196904211
0.0252644127715956	0.0107229801376068	-0.00110653288765041	0.0213748355316933	-0.00754995210603966	-0.00609521893190782	-0.000456497207218159	-0.00421248974211294	-0.00263077187632655	-0.00682258551897374	-0.00764830640506129	-0.00756815644523498	-0.0101033444014282
0.203683194441594	0.157369849245232	-0.030067873801771	0.0856612954683204	0.0356923653175908	-0.0350804316274104	0.0306439772687827	0.0195545431649789	0.018803202276815	0.000305966845090183	-0.00390767702015182	-0.028378431338339	-0.00853693751136811
0.425935442027534	0.185710395414878	-0.065369102751313	0.176401707639358	0.0172097220230073	-0.0791807502917663	0.00827698617329531	-0.0161742975543966	-0.0313183964660249	-0.0309855141343795	-0.0556197327435815	-0.0515589258770382	-0.0815611960360166
0.644938619953379	0.222695240120574	-0.106019980748382	0.181980804306928	-0.000227823294507323	-0.148345282430952	-0.0249236489971555	-0.00610707056544535	-0.0569570082605895	-0.0742865528627296	-0.0953568129771897	-0.100048086664091	-0.089248164383701
0.204395234647487	0.210295225908015	-0.0272709119507249	0.108376288813337	0.052395858962651	-0.048317620660477	0.0292835441739531	0.0120203824560409	-0.000871460042639438	0.00203911915108701	-0.00387001379605034	-0.0301617258367192	-0.0463564032138575
0.436716857169886	0.217145173106857	-0.0609537802876803	0.227549772624256	0.0240591599578598	-0.090867566138596	-0.036841757891263	0.014766288438086	-0.00295365868345027	-0.0334042030903681	-0.0564310967682529	-0.0732317587012135	-0.0732542163769024
0.113704787848252	0.0839941237293087	-0.0138981797688602	0.0650735512540093	0.0154473503910289	-0.00212951016408466	0.0145821275707145	0.0252121317225406	0.00356850343433136	0.00665892011347209	0.000261832975872262	-0.0049023774909058	-0.0150140842103987
0.218981376535554	0.141892907627539	-0.0313518188674951	0.0934387995800356	0.0309432110069522	-0.0376353566568592	0.0127114081147548	0.000592130418734321	-0.0119130368951528	-0.00334607282495356	-0.0252552538964671	-0.0151595033459605	-0.0325816648962033
0.239945962639722	0.154253922975178	-0.0350161390782712	0.102893226820797	0.0126468536844109	-0.0387964126132802	0.0143455131375324	0.00555255287803844	0.0116513283312825	-0.0130747794644346	-0.00550390642620352	-0.0122604917980292	-0.0230136135999585
0.557225437646337	0.200849991316569	-0.0883841934022295	0.196570356529576	-0.0394972853102069	-0.105564607066928	-0.0193562743210584	-0.0433583393847944	-0.0609884270182832	-0.0725309461885673	-0.0814717867267606	-0.0776572447101102	-0.08865468130681
0.179800719924041	0.0751979823796756	-0.0232713401064161	0.0989533158484159	-0.0128410562225674	-0.0169111268489427	0.0106586048215162	-0.00272118160035328	-0.0078511287678493	-0.0148760915357551	-0.0155649144770754	-0.010846592070843	-0.028059753785536
0.199115507972962	0.141881676372268	-0.026895127898262	0.105614944211403	-0.00494395753050858	-0.0193275709170744	-0.00208985096851064	0.0165619708287921	0.0143734209761453	-0.0121357642237915	-0.0198933164137965	-0.02978527171936	-0.0397574924790206
0.155749050197165	0.0328181113116403	-0.0198259288200402	0.0772197119712559	-0.00334775904997295	-0.00917579007682401	0.0101754270295465	-0.00339445017589998	-0.00234008530830943	-0.00626177456339846	-0.0122621019839825	-0.0221884055712644	-0.0186597071043851
0.157641000826313	0.124780288177901	-0.0225739431449545	0.0757609968270369	0.0298720639939251	-0.028077724504218	0.0367201466317634	0.0265380315750009	0.0185408239102503	0.000897169744853515	-0.00661746943207916	-0.0075730001484948	0.00892371676814305
0.0119499223570581	0.0206432575656158	-0.000977336034698847	0.0103775296428444	0.00621433468965697	0.0037278754177528	0.00782954072753766	0.00890357516465216	0.00580145868483448	0.00497110505370488	0.00231073931910824	0.0029958678521983	0.00190545490634096
0.281339894366508	0.105315622984211	-0.0417820381222732	0.118731661348724	0.00697160010470743	-0.013192337616802	0.00557504784832952	0.00260811428653296	-0.0234314991234235	-0.00311036875604731	-0.0468278193372828	-0.0271916536172825	-0.0333532491875428
0.0630274754050754	0.0402406214413121	-0.00728092857674801	0.0379192958029853	-0.00803723944566383	-0.00636480640114963	0.00140324618264846	0.00156192517999315	-0.00680003252522089	-0.00720102292340673	-0.0156237547126578	-0.0147682748725656	-0.0130254050342319
0.598464247159248	0.353709347487228	-0.0950552233660111	0.200540495884102	0.0763983268717653	-0.170754524461604	0.00928890997343945	-0.0425987361952695	-0.0365734661680496	-0.0471780987949193	-0.0633416784097834	-0.042595555546272	-0.0673185407650814
0.255747352865931	0.0551634091160838	-0.0362438003334935	0.106990232192438	-0.0133393781445691	-0.0199770864537294	0.0139674421173504	0.00123434626318608	-0.0218799887299589	-0.0166582322991493	-0.0233699804284315	-0.0316961727763746	-0.0449672351561784
0.476617907093788	0.361061618935613	-0.0731889166825854	0.184472945211811	0.116072583533152	-0.0651585007046115	0.0630090671698817	0.0257087642936156	0.00598177327952149	0.0254570414142703	-0.0359715685949697	-0.0633166890460969	-0.0645327369096813
0.180815525778809	0.11462616436259	-0.0248425350171271	0.0962173566549077	0.00732677188933117	-0.0262552865983338	0.0128808033498421	0.0137535195066808	-0.0102161461961877	-0.00946425735450135	-0.0140486922661082	-0.0224658593266783	-0.0241962264083743
0.221724450940246	0.099263696888629	-0.0299785573274232	0.115708693319761	-0.00690456740721257	-0.0430746046935644	-0.0018835037381591	0.00160173489594667	-0.0172433585653557	-0.0249895860503885	-0.0295581920171047	-0.0300100939909124	-0.0385970170752958
0.475743001858473	0.188923495885128	-0.0714688222943116	0.19447749587939	0.0302492194055187	-0.108287000967743	0.0109220259096052	-0.0377821205776678	-0.0408358265486696	-0.039018890781112	-0.0614487446728748	-0.0842669391343194	-0.100145567319291
0.429287915383222	0.125510356118837	-0.0659719563643488	0.149367195448264	0.00201434811833279	-0.0655880411242815	-0.00707949722961704	-0.0186958415444768	-0.0323584918294171	-0.0317868465029744	-0.0577488523793963	-0.070026083308055	-0.073838815002417
0.00278228804963394	-0.000109731741620918	-3.88109893600264e-05	0.00166260523398869	0.000127970622040718	-0.00015760367395859	0.0011362150713572	0.000521267391846309	0.000261236577645414	-1.48165259589357e-05	-0.0001609981746459	-0.000554137835119871	-0.000797742093098723
0.390445409204346	0.120237455151059	-0.0584495459430636	0.158070666372305	0.0173920830957313	-0.0466471538918831	-0.00713715573130608	-0.0118120253687679	-0.0213931320070744	-0.0146275353980759	-0.0518706775209471	-0.0517853524681073	-0.0695990936084507
0.439090043627308	0.131669163066866	-0.0682887662651833	0.157838852428156	-0.00192207518315185	-0.0677030956024851	-0.00499617337840497	-0.0148830839696588	-0.031743506218642	-0.0348125853928185	-0.0308061222571916	-0.0650088268857902	-0.0516380910942346
0.129592116000753	0.114194724184316	-0.0182286468981076	0.0640402375508877	0.0336891392846262	-0.00485505369405774	0.0144054553691696	0.0153456520307345	0.00713415885478691	0.0144170427952842	0.0215818305223555	0.00138562735480105	0.00440581941597107
0.211158248774025	0.107954197984612	-0.024363950235766	0.157147672137829	-0.0154701768151856	-0.032023126108568	0.00681730216494475	-0.0291066344505125	-0.0232251176337732	-0.0237466514618768	-0.0375383370400541	-0.0406950146619166	-0.0777953516254851
0.256524544050954	0.0861966512780678	-0.0359896572391555	0.11180641944382	-0.012589858963882	-0.0230874076486379	0.0242648880007605	0.0124748237788463	-0.00646073127068414	-0.01783863330626	0.00162883054066876	-0.0266436158537593	-0.011017501049839
0.00114246100751339	0.000706904226700338	-2.25762771739425e-05	0.000536266549575684	-0.000124586425914115	-0.000380220272140901	-0.000181558728015489	-9.38540267333538e-05	-0.000132997102292507	-0.000252403349027508	-0.000371795599956927	-0.000534262131401263	-0.000617254413202272
0.13475781658786	0.0863446824677067	-0.018534451837553	0.0664122319651504	0.0231877778940562	0.0101542043472144	0.0235780154064665	0.0143092651599736	0.0218456717198859	0.0166709911206353	0.000142949381095797	0.0108407824388443	0.0103257164533482
0.0953438311923912	0.0903520219948289	-0.012769041405552	0.0495145591791514	0.0200809042782445	0.00715179770029865	0.0329433496740785	0.019129929745848	0.0274916258100391	0.0136163509892716	0.0114833943112292	0.0174938154985671	-0.00357659018093877
0.287661793082675	0.0914006875370052	-0.0382935650440987	0.15412858583945	-0.00576491109536675	-0.0404451306491294	0.0158248554632344	-0.0373995911059974	-0.0152109607230656	-0.0231050208722481	-0.0315988758078284	-0.0343535641916702	-0.0505036599229911
0.569430092432208	0.273535247127364	-0.0889693485527328	0.206651091932858	-0.0155554246939791	-0.168039287523031	0.0410099381873635	0.00565702368001653	-0.0519029340085657	-0.0917973561085049	-0.0626431825810486	-0.113004410505876	-0.109863701465775
0.567441803431078	0.195375350364951	-0.0898013883587275	0.183018930362277	0.00132435831880318	-0.13883610623015	-0.0162190532910175	-0.0144941598467526	-0.0457983042540957	-0.0687558739556735	-0.067272846566501	-0.0637474739531735	-0.0888660406348652
0.580759110681498	0.227218705276729	-0.0943419137098359	0.184112160516258	0.0141259964653111	-0.159698569716569	-0.0209991102678929	-0.0612610902690057	-0.0488044151321633	-0.0727862866256291	-0.0842710075986222	-0.0721613630719696	-0.0923788006105165
0.0951343959917716	0.072375068729127	-0.0116508687878155	0.050201583057095	0.00220011479049582	-0.0101886173104225	0.0220070236540987	0.0126367758153327	0.00158879240450165	-0.00399425125996335	-0.00717822762281686	-0.0106992278066127	0.000451395814395586
0.235373537963556	0.145651806505612	-0.0295539152292932	0.150709726106601	0.019445925016055	-0.0215651366183827	0.0434118091769657	0.0259250429901886	0.00142753818322092	-0.00105960580116382	-0.00807800308749398	-0.0245575627675042	-0.0321432710993983
0.489536714322279	0.393774396913707	-0.0727262287442469	0.221548924238322	-0.0237660555818076	-0.103360690656404	-0.0152863775360139	-0.0200614269742331	-0.0332820837522959	-0.0635633731191059	-0.079801033441032	-0.0809698967255565	-0.0907002718206039
0.434631015793042	0.221632153282455	-0.062600031937679	0.209894241401014	0.0136879189134633	-0.1069874533157	0.00268067350358558	-0.0211230787631989	-0.0221825010222131	-0.0466497672011182	-0.0501142847545538	-0.0579139828650402	-0.0995214242601145
0.201682604527139	0.164603796770123	-0.0287348225476587	0.0878768033049512	0.0629380939552224	-0.00574158034718633	0.0300861842370678	0.0116891140101292	0.0301898930236825	0.0285982568040181	0.00433749138124789	-0.0102139942407843	-0.0160916199347527
0.224166529906163	0.0538440598640795	-0.0306385587292478	0.122569269038955	-0.00930848278956709	-0.0376608999578731	0.0195975314636203	-0.00266960650517195	-0.0146830196153082	-0.0234846913737201	-0.0330260710447349	-0.04059900152521	-0.0295535026588177
0.205606217940476	0.132509435259752	-0.0291120668774103	0.0879917738324062	0.0354808596327374	-0.0127797699914018	0.0225113353538909	0.0222202632442092	0.0174321430229183	0.0113505448206678	0.00925045471469016	0.000305151266240561	-0.0108311283735089
0.434491350958944	0.179396333539457	-0.0665061660264582	0.163844421547457	-0.0421479086968351	-0.10544194694876	-0.0457267519175003	-0.0610502565772191	-0.071202914566334	-0.0737949278227973	-0.0740054881421128	-0.0813599147994644	-0.0780688633919793
0.184378163729416	0.0481042231304635	-0.0233908375355106	0.0976446758128441	-0.00262461596880723	-0.0255546768750308	0.00874149871403718	0.00485110166242791	-0.00743895969458136	-0.014089646421919	-0.0245671701418123	-0.0218912714052341	-0.0336421601380255
0.0133949555235578	0.023991956714954	-0.000973857361350691	0.0120188368091338	0.00108750690977146	0.00626889264465409	0.0080488644343821	0.00670982043709295	0.00583132477198758	0.00367819977721277	0.00256127012798074	0.00286128642552331	0.000784578688178342
0.456204373843406	0.320833411987388	-0.0660689999547981	0.232794534183065	0.00745228097689477	-0.0647549879173389	0.0381405049412534	0.0204423449502912	0.0155405885255989	-0.028651353470222	-0.0437079458528002	-0.0358095662418946	-0.0700885339574016
0.36131007129184	0.135683405753289	-0.0528029919020718	0.168136414464739	0.00549886003515943	-0.0607758149921824	-0.00204854709849961	-0.0307781261667004	-0.0214603742199933	-0.0276384774785114	-0.0546164099187407	-0.0609794957909039	-0.0733647706828208
0.0094080519229149	0.00679233914190854	-0.00014393390894623	0.00807822259653975	-0.0018183315593335	-0.00334872148371638	0.000597690281146226	-4.47325920608956e-05	-0.00146545513090199	-0.00258352652152494	-0.00186159207662931	-0.00265927072370753	-0.0027171211222948
0.246438099463415	0.204139535694203	-0.032840109456294	0.134182794403096	0.0370966700603029	-0.0413364960104747	0.0131778337878981	0.00622562221901293	0.0165166888778638	-0.00211991297508593	0.00259433960222719	-0.018064868416612	-0.01283587618331
0.0949673779935813	0.0643165090616898	-0.0112401715898285	0.0554370587973145	0.0139533021436151	-0.028509691994069	0.00275181721960549	-0.00429452334213577	0.000515199874876457	-0.00727819492522691	-0.0078312733124386	-0.0256096034743235	-0.020958750658627
0.34017123488511	0.119847539310592	-0.0505184287064677	0.134367123316933	-0.0104374431898542	-0.0772372973144507	-0.00108520819448454	-0.0088945000072097	-0.0228701480676136	-0.0438373702521524	-0.0394722477597309	-0.0513332350117007	-0.0422479865357436
0.0420994022699178	0.0341571882390023	-0.00476892700686361	0.0267147814095742	0.00940174221103331	0.00375067698130684	0.0145439592894534	0.0126847438601203	0.00852873996196923	0.00657620959617007	0.00381753372137358	0.00133989107189139	0.00204499073442627
0.384609785331524	0.173977841164746	-0.0556873995028193	0.167979309972633	-0.00916337338736117	-0.0546982883212604	0.00624628381805942	0.0027974598155025	-0.0112133264912179	-0.0319308308543108	-0.0376508755632011	-0.0374067323419076	-0.0496802330934799
0.289730352282153	0.0616355075169985	-0.0429901734416214	0.114837984249518	-0.00817660735756798	-0.0172220615984144	0.00570958011206141	0.00271868053252522	0.00577352554768656	-0.0126993344779912	-0.0193889210840302	-0.028566359747053	-0.0298366213830347
0.0720512493379768	0.0547564672463042	-0.00944075149273554	0.0344106287862581	0.0122448207358101	0.00566975238581542	0.017923892252984	0.0127802160262275	0.0119798297504971	0.00895728656081277	0.0087004415586433	0.00042693585414165	-0.000628164694662037
0.625187565299549	0.332440408349987	-0.10205120356461	0.188917603396459	0.0100573427355202	-0.11705387914706	0.0187428628162603	-0.0167061033996057	-0.0184001259902165	-0.0534982682057701	-0.0385391509336851	-0.0549165591523151	-0.0252803148771964
0.066081310730484	0.0578495882908119	-0.0077712781740957	0.0397783091185985	0.0136910074770477	0.000549859261514615	0.0154518031564262	0.0108823514854035	0.0104043737306484	0.00712043336928117	0.00618076633147499	0.00334229749705947	-0.00166592981156131
0.308664826212118	0.110530057015485	-0.0450181832001342	0.14381782047205	0.0242358649882353	-0.0453102955035183	0.0174867032678132	0.00626074564562512	-0.0148766996786548	-0.0105372152576416	-0.016807973721681	-0.0197689675878508	-0.041631586353548
0.0177840488003203	0.0278772107224597	-0.00114479756573025	0.0147250432190875	0.0107772357059186	0.00359280225703206	0.00902638390987923	0.00844884683150896	0.00729578912033876	0.00718501898147534	0.00397237298715171	0.00444749648813591	0.00218918224557289
0.521577822774464	0.387745476385463	-0.0778792057975899	0.220063753150328	0.109157761651318	-0.0711167579691628	0.0438257095101529	0.0339815974822931	-0.0281626119353907	0.0190205018410776	-0.0122442711792249	-0.0664154645714925	-0.0738313228257096
0.519925226871185	0.197766762226843	-0.0818563039043539	0.190813218664934	0.0409909861992084	-0.0825264395947342	-0.00100144773208821	-0.0183239220911179	-0.0508012076800569	-0.0207677266977629	-0.0495541505092336	-0.072391349494622	-0.0735367731134744
0.12972762522212	0.0429753151668412	-0.0157511380972614	0.0756240155935364	-0.0166334345803368	-0.0182086815353317	0.00425429474893924	-0.00630165622710582	-0.0151473194885252	-0.0174210580578342	-0.0210254709961173	-0.0254798850204384	-0.027428486282758
0.468638322076579	0.279969887397145	-0.074373232858974	0.161486109385567	0.0707034379136356	-0.085961011606173	0.0302709542787187	-0.00421417871572211	0.00527031184230625	-0.00762878684626866	-0.0410925031036736	-0.0251228524634571	-0.0586826789283855
0.461268555231418	0.264613745693199	-0.0724810771208916	0.166384146380763	0.0529530728159651	-0.0919931460631588	-0.00528556546969844	-0.040880620886914	-0.0198355925382738	-0.0195200366235969	-0.0746183810774393	-0.0195465727280625	-0.0964898609694159
0.334852077122541	0.24998981245941	-0.0455192246213039	0.192901304353688	-0.0364305381329616	-0.065564844283762	0.0172239698641015	-0.0164530343246201	-0.00562616225401297	-0.0509976912083618	-0.0424727001791334	-0.0546914928887737	-0.0433782290092708
0.418929723790696	0.321357343625481	-0.0627011520854046	0.18761306605441	0.0248203706585247	-0.123750320613014	-0.0176856832174031	-0.0347294346578229	-0.0213774310291022	-0.0494649749772445	-0.0798499293213984	-0.0591212557970976	-0.0758493978662403
0.39845850504524	0.187471227759229	-0.0589866090582226	0.171396127871257	0.00713898455213757	-0.10374476618318	-0.0232939339803915	-0.0253823709180568	-0.0286369469845998	-0.0483028908155211	-0.0540785658035444	-0.0822354190175291	-0.0755610424506135
0.139023365929945	0.131345922207385	-0.019339765508235	0.0655438590379313	0.0227027252418726	0.00895888134423226	0.0325646037005602	0.0501774014097054	0.0155791297564301	0.0158308032930524	0.0206089770752809	0.0113170768965466	0.00903434984212062
0.344232278581895	0.269894528275949	-0.0497011007847925	0.146412128946551	0.0203275590883138	-0.0489221830568176	0.0104425336377065	0.00885876237178618	-0.0066126448074153	-0.0142973119842519	-0.0286946341174555	-0.030205303517722	-0.0336591376637
0.572895091913602	0.249842978387763	-0.0916159408113948	0.193653333327451	-0.00460616925607149	-0.158767218521004	-0.0473896786775757	-0.0260179939160635	-0.0617246897024474	-0.0816866938885376	-0.0898211307661939	-0.101917987175831	-0.123319458618985
0.0404733289212485	0.0290252968077088	-0.00412009977683955	0.0300430062818466	-0.0003674837785222	-0.000343140305501685	0.0212231646924403	0.00619542919228282	0.00124074564191027	-0.000355312042011939	-0.00396936646249974	0.00466936544299491	-0.00168023654889898
0.189580467091735	0.227768349198086	-0.0254987005138203	0.0979136683118555	0.0206172899661869	-0.0375463039400162	0.00304562284083881	0.0110186486168518	-0.017233524946347	-0.00846450698691459	-0.0294487258720308	-0.0332516403715491	-0.0428570001133302
0.330939185876255	0.32633539873521	-0.045045259899644	0.181861734989947	0.0923124165509484	-0.0754109751959036	0.0420970156777641	0.0427448040405028	0.00242288854450878	0.00845072067752239	-0.0294029274661032	-0.0163828743185921	-0.0278134295096387
0.069292569914694	0.0710785851597298	-0.00850227590374002	0.0404570092822066	0.0123692739285847	0.00557899475772106	0.0162411725951394	-0.00190644798393289	0.014154590088094	0.00897413434315288	0.0125445560088258	0.0109014122357327	-0.0125119487387873
0.109589270789792	0.0584714798759904	-0.0141869419584025	0.0559179582636042	-0.010219314916247	-0.016485762829587	0.00768327072495006	-0.00628902881491711	-0.0131344842355244	-0.013352538872917	-0.0147921640134869	-0.0208866065344339	-0.022509199280992
0.51650603793193	0.274771112939562	-0.0828928770460685	0.158239161508657	0.0630176357219817	-0.0771500144112324	0.0530683277258592	0.0126115979541579	0.00628987256449431	-0.00706618934462533	-0.0160304697995113	-0.0163174785129104	-0.0445692052986282
0.0274354320541502	0.0229026538157962	-0.00257656680269087	0.0209787258091929	0.00965419108007474	0.00434257204301767	0.0123338784139848	0.0102553193317238	0.00994694366744717	0.00699838156154621	0.00406178932776777	0.00182847368892106	0.00104538344035972
0.108338639895074	0.064038241085526	-0.0109962650553882	0.0890779453372428	-0.00897168207820838	-0.0270943330363796	-0.00925294260610972	-0.00968527651935795	-0.0130996310116922	-0.018033007557294	-0.0247794607016865	-0.0314512168133624	-0.0346665623700805
0.545631893532098	0.23635458895351	-0.0850866286715203	0.19556320924665	-0.0351253883642257	-0.103426522608643	-0.023160941681042	-0.00323826566386198	-0.0304173862594317	-0.0692759554864344	-0.0563821258891888	-0.0359231604035404	-0.075300661943099
0.147247534972822	0.117538016181926	-0.0211505836992616	0.072749666038555	0.0485644375942299	-0.00148169404455406	0.0302542626251598	0.0262717022914023	0.00780242876786777	0.0235413717748379	0.00607731362162398	-0.000713806762422525	-0.0156818360111525
0.677470221693658	0.301374369125354	-0.112125492174111	0.175580605401484	0.0888256226356624	-0.126632906770992	0.0152312837722853	0.0147668339573029	-0.00479153987678094	-0.0189036420676649	0.00483456166552754	-0.0470221512653765	-0.072063784865095
0.39199185080656	0.161331883568075	-0.0541737128769276	0.213221215766502	-0.00649544840648386	-0.0330175717705788	0.015749390357748	0.0216506258753613	-0.0476236048154624	-0.0197565100885314	-0.0602654236940459	-0.090376272437535	-0.102546969465193
0.202420131559989	0.147139125331246	-0.027122281698209	0.105416494266377	0.0117687914224489	-0.0333975643828993	0.00445133949036516	0.00793607664436771	-0.0150935109179215	-0.0108143864802252	-0.00753047081817595	-0.0339459706199036	-0.0222417487321459
0.287530261932913	0.212637420750749	-0.0382874656388139	0.168798272491905	-0.0567964924384865	-0.0312249978175576	0.0335326367016744	0.00491374883794959	-0.0349731867118891	-0.044010745128022	-0.030497510772038	-0.0480524342497812	-0.0640106356493243
0.231980662932673	0.232685097331991	-0.032411015677393	0.111846145806314	0.0292589797915249	-0.0781911460621098	0.00912456220561181	-0.0291538125381395	-0.0122249015995621	-0.0244660831352924	-0.0387346572035157	-0.0463038827387337	-0.0538801884737327
0.100266957065402	0.066839565501584	-0.0131829069333438	0.0500843240580834	0.0174587116270658	-0.00710839947947546	-0.00589870290679476	-0.0078410680806886	-0.00781430526042351	0.00517515607379518	-0.0022853757553203	-0.00938149803421316	-0.0159996049211681
0.380053016874769	0.246215708265514	-0.0554563142646103	0.169245511247607	0.0189270313956516	-0.0387890883699893	0.0116219329870835	0.0482939918693428	-0.0213604382660511	-0.00993102848716881	-0.00105341350732741	-0.00579142488563694	-0.0405706995373753
0.305535475742118	0.193375865329517	-0.0455921593451183	0.117767583876728	0.0257788155796461	-0.0501306791953977	0.0419748270769124	0.0102281953192283	0.000836801172217905	-0.0121759318078758	-0.0130049075363752	-0.0218241939513202	-0.0293119686329377
0.122361666960785	0.0706540722884595	-0.0166334796934293	0.0626773969322421	0.0173804364179528	0.00658453091722803	0.0268788132420619	0.0224089375450752	0.0198130881931443	0.0119824836675904	0.00732812810339652	0.00544535007839454	-0.00288124386167039
0.0519723451671815	0.0397762192851347	-0.00476050482905445	0.0426734646098404	-0.00758420940911624	-0.0145948507024544	-0.000185485562424016	-0.00132379776308265	-0.00294721611508932	-0.0110895300557853	-0.005119044556609	-0.0170252767226	-0.0172683959477956
0.10163538022514	0.0609907349267155	-0.0128922385871421	0.0588643865684841	0.0121632554626686	-0.0161824425245385	0.00555363881534249	-0.000665398862721919	0.0032707267759875	-0.00200959353093498	-0.00516712396640769	-0.0104374363500028	-0.015462305924514
0.408289401241687	0.158368851937981	-0.0609915637056186	0.161780974169537	-0.0161210620172635	-0.0784019179288646	-0.0257726279920553	-0.0369814265908772	-0.0223265811044199	-0.0472614899730641	-0.0440237282448491	-0.0618809049968903	-0.0744123812676133
0.146845106585882	0.139760124640066	-0.0196614748997775	0.0681618954582263	0.0319328072671203	-0.015090221684055	0.0434764874908431	0.0221890808006663	0.0114254776137656	0.00842129279153264	0.000857605796752092	0.0125442233519629	-0.000691694179155683
0.387505922820334	0.139980725700636	-0.0592664503588284	0.15366813401873	-0.0219695101332653	-0.0529829925774564	0.0190377588319297	0.00574830621141065	-0.0122253284319926	-0.0374762513553608	-0.0174659171735424	-0.0422174062251864	-0.05457921249302
0.198876954990658	0.146939883997365	-0.0260768800225742	0.106133928370212	0.0279310585895376	-0.0389235770233189	0.0286760777958049	0.00912388914898507	-0.0151277927886056	-0.00549625921689065	-0.0177513991136432	-0.0349308327675351	-0.0372988322828182
0.211768565817915	0.151541161580725	-0.0314523440380282	0.0926266954977356	0.0344428857527596	-0.00248357329453791	0.0223005991916028	0.0170984697768625	0.0289751694081501	0.0159796562291109	0.00269982940335967	-0.0084458962673972	-0.0104178882313819
0.438161711178589	0.253225935815254	-0.0675569821194149	0.154233863829373	0.0187615707528571	-0.062520781228311	0.0304162725949814	0.0114086463339414	0.00955776668216013	-0.021879605237727	-0.0060515277781385	-0.0267218041364268	-0.0157548390681763
0.340696631097863	0.259294450736281	-0.0473779742662807	0.168820807707066	-0.00982516473743339	-0.0537526649485839	0.0574928855944244	0.0344068521813107	-0.0183843729121122	-0.0317889148430087	-0.0239549940686474	-0.036240785409038	-0.0528761265221238
0.180628691979839	0.0578118235383334	-0.0254134307317614	0.0785838797192424	0.00279790805505242	-0.00916995816766891	0.0156755027475152	0.0126431718448578	0.00167506262020262	-0.00318602505630824	-0.0110488019097773	-0.0142795420391652	-0.0211746109783996
0.573868223925198	0.273748293181835	-0.0904372536873987	0.1987558673354	0.0212864948610505	-0.140934037687792	0.00444727519999044	-0.0806398880535454	-0.0509256537183431	-0.0598237714133705	-0.106636487559011	-0.0975070415758329	-0.131093616255704
0.23883911568625	0.0897984062037221	-0.0344373788903465	0.103455723989568	0.00116372391233674	-0.00575724107785838	0.00370666525156216	0.0205808068617703	0.00615581165553691	-0.00229675858276082	-0.00908920725923534	-0.0144077402615284	-0.0226143588326751
0.428819756496665	0.326904787257129	-0.0649175195609856	0.167045797589662	0.0393068860860399	-0.0834840840333271	0.00703493103818298	0.0130713902999042	-0.00163593476349477	-0.0220885989736436	-0.00116449337791724	-0.037177152230344	-0.0433216208245091
0.267744219449115	0.152760741226418	-0.0331389333120159	0.172649580979559	-0.0140463907906542	-0.0727483469082179	-0.00324874423962973	-0.0574128520679997	-0.0433388348477783	-0.0433973688494361	-0.0639555080702998	-0.0441571743872419	-0.0879988260464708
0.17901207857763	0.112983652888341	-0.0237655387058729	0.0957360215977421	0.00295015937048801	-0.0198137380278094	0.0120961748264554	0.00759768157589841	0.0060691203148473	-0.0084317893286607	-0.0174052737113169	-0.014421780371653	-0.0334864933477494
0.367961198912544	0.149100420211207	-0.0552866100159455	0.15083588470309	-0.0154715782864385	-0.0614694354816038	0.00388730600316856	-0.0151403171397497	-0.0165737183356072	-0.0384705068840211	-0.0557168808112635	-0.0494668750482812	-0.0564518793873636
0.175285461349085	0.0613223328915035	-0.0230495356261097	0.0972557131374892	-0.0064973933328398	-0.0474109918440343	-0.000300339059113086	-0.00777060990063624	-0.00962081946442928	-0.0269541925884371	-0.027502731287058	-0.031758820000924	-0.0317750472262655
0.138022764266959	0.129960421852477	-0.0193462264122978	0.0645996770372841	0.0245262111678836	0.0107290067351404	0.0345920568711422	0.0382544581040336	0.0260812582724896	0.017627608951512	0.0201932993785394	0.0125494554326079	0.0068003147804393
0.0245200263186534	0.0173803864304213	-0.00257860326875094	0.0161484644384232	0.00265690652634253	0.00499547676688041	0.0106880812599867	0.00895336360073768	0.00711898429615124	0.00382619164661147	0.00434121497853941	0.00234247197248273	0.00132130366258341
0.548851734369467	0.246261442876754	-0.0852255423027412	0.199521052539315	0.0566010787820355	-0.146272797024284	0.00193727153138856	-0.0582665241322879	-0.0377413719602653	-0.0448358591211242	-0.061788472046381	-0.0632018549240366	-0.103660703686548
0.0474554559439627	0.0461571486626214	-0.00552570016762893	0.0310939806521966	0.0121533927202436	0.00502547748964624	0.013924430034863	0.0132448813533124	0.00511738655404349	0.00858943510494492	0.00125963726305928	0.000325454062051173	-0.000988988409619987
0.140177997996773	0.0975732583480192	-0.0185039450406997	0.0704426136042817	0.0164836900709663	-0.00320712141681162	0.025121928867794	0.0241132142853218	0.0166986291483789	0.00663828432707736	0.00458645787593759	0.00146243785601438	-0.00960823759319213
0.0175123703225806	0.0217174478721569	-0.00172977741121573	0.0125499816488406	0.00650859288673448	0.00374910964894673	0.0118571243190735	0.00953436762469851	0.00779241910937031	0.0051288512678406	0.00327591405149641	0.00380830729383456	0.00210450726699662
0.287274988453226	0.0912526774087976	-0.0394022338855851	0.152254348186158	-0.0106767956700366	-0.0501235940159128	0.00854714951773267	0.000453626128408879	-0.0209560612531944	-0.0304001948429747	-0.0350094216466461	-0.0463200063553402	-0.0543406403859145
0.4130192317998	0.211580904260885	-0.060368685811376	0.184928109405189	0.0203533768819302	-0.151255119248265	-0.00633697836371905	-0.0336157955631508	-0.0713051516528282	-0.0654508711831673	-0.0605651369161556	-0.0666183714675125	-0.0706783124173784
0.452737783767253	0.378575541942653	-0.0680188335866269	0.189288914195998	0.0377450952576711	-0.128254762231954	0.0252791560249177	0.0250679963726543	-0.0299276789591744	-0.0452548334871415	-0.0606546048204809	-0.0527363108121119	-0.0995099403723541
0.0257154068099429	0.0195336797461431	-0.00198521449362375	0.0228107985471787	0.00363378095179425	-0.00423134190312472	0.00776605755900526	0.000591348948921242	-0.000203015689181459	-0.000298780475665231	-0.00581564350799839	-0.00453691988413261	-0.00539720711348902
0.455867154692791	0.173429888856456	-0.0699178962690355	0.176573435748323	-0.0459048787718296	-0.0934641179292471	0.00929715276654114	-0.0237187852597436	-0.0224547762477056	-0.0696844983505384	-0.0458622453658029	-0.0766627024021441	-0.0388168310627818
0.0030303408248884	-6.40584879002602e-05	-9.95677017079366e-06	0.000853088649912774	-5.64350349852752e-05	-4.88520064395878e-05	0.00114834135606566	0.000603475468609897	0.000246217575100411	-5.26435207124313e-05	-0.000404847903882827	-0.000520223960020291	-0.000760578001393861
0.434661488651504	0.344806815384383	-0.0624281918476046	0.211285052927376	-0.0866332048610474	-0.110111407740714	0.0298115085488034	-0.0704928537285917	-0.0500374404213267	-0.0983723063008807	-0.0947207381137793	-0.135426194104276	-0.0962199186119588
0.0353432232835895	0.0146282447378092	-0.00258756921045843	0.0313023916803591	-0.000296210151387269	-0.00494886766532909	0.00445906875950774	0.00102206822281847	-0.00508849067687047	-0.00262253890835818	-0.00512340120757497	-0.00733519657164314	-0.00968488319882121
0.317777421883954	0.281405198292986	-0.0436511691708107	0.169626025080265	0.0153367657374364	-0.0478993014179406	0.0531510170112207	-0.00778179410775615	-0.0262102249039113	-0.0162812678402521	-0.0547120549262524	-0.0605754162477304	-0.0827329551616316
0.389586244999769	0.156081234289939	-0.0581508944889382	0.166967209340718	-0.0104811880429086	-0.0736126754711821	-0.0159139714628044	-0.0075504136958236	-0.0170522655740027	-0.0420469317570453	-0.0546724741778554	-0.0430657745478328	-0.0651220800422408
0.150126852487522	0.141198308979397	-0.0208402548939596	0.0682355757056892	0.0329307178037908	-0.0147785131735657	0.0281432322541917	0.0134743612162042	-0.00089235410352323	0.00907610231511252	0.00899706001196321	0.00900944095938067	-0.0227355032662701
0.0676207110543281	0.0579537316637803	-0.00875624775960287	0.0395522847260986	0.0224844766336284	-0.00106559043339324	0.0251401036178095	0.012879366027129	0.00932221068957353	0.0107094431001176	0.000351236501754795	0.00831908777188255	-0.0026244666369292
0.460855396108488	0.263761723806681	-0.0718980054405093	0.16183605624263	0.00758957769439456	-0.0976236472753091	-0.00243964532455382	-0.0103047452148324	-0.0188722351221782	-0.0450170347904573	-0.0288572772993246	-0.0945289208400599	-0.091987728861515
0.010863233022796	0.0046908715943295	-0.000891413560553141	0.0113108033599396	-0.000802371993332432	-0.000702758103331832	0.00207089062278072	0.00115414102559686	0.000820428325819633	-0.000752565048332132	-0.00189328333472299	-0.00190982869728374	-0.002632500975634
0.123254377812112	0.223456416934663	-0.0128580643576493	0.0907624369866477	-0.00925657803405122	-0.0456472751544127	0.0038246943959379	-0.0118360671465261	-0.0141163395859243	-0.0274519265942319	-0.0255231499556934	-0.0412122956428727	-0.0357149959881482
0.518449962611858	0.388132945859648	-0.078003035588939	0.221477406432261	-0.0733861792191109	-0.108345409463446	0.0489868201910288	-0.00324126588788276	-0.0450168137938133	-0.0908657943412787	0.00483920821983186	-0.0197073632234409	-0.0327664967625006
0.00997362347096854	0.0171747027788846	-0.000591247400757486	0.00931476327866334	0.0049059589211006	0.0033776523994323	0.00806168720972931	0.00575733893868974	0.00506326792674417	0.00414180566026645	0.00361032669248093	0.00149037878356533	0.0022751149833777
0.518782022192998	0.274384166542246	-0.0835665297892454	0.157871276175229	0.092159626937877	-0.0384886155631874	0.0168253282365042	0.017202702480952	-0.0078480484021054	0.0268355056873448	-0.0225495078314955	-0.0283349736121236	-0.0245870274791774
0.147090107034526	0.0929234062562078	-0.0186520643694001	0.0754096137968958	0.00268423444766797	-0.0346124114348717	-0.0120301167376153	-0.019099917787142	-0.0221921405318384	-0.0159640884936018	-0.0339659221151593	-0.0299475848371008	-0.0438832317635771
0.0510364134402346	0.0522422339698173	-0.00396299291425124	0.0451210597849114	-0.021163381817361	-0.0160091007723526	-0.0025555218911543	-0.00555521169877102	-0.0162347880752723	-0.0185862412948568	-0.016769537080434	-0.0209092466146415	-0.0213591459464003
0.0807961664089484	0.0748844513912862	-0.00997513129842753	0.0455672799307716	0.0121424383015352	-0.000315694260557442	0.0161725148234464	0.0149294883013419	0.0148691403446897	0.00591337202048889	0.00799677974600699	-0.00375618275356084	0.000331639288698893
0.254688763579762	0.0868933490480143	-0.036847100917458	0.111994487869601	-0.000285243398463808	-0.0192188798313162	0.00657253968967891	0.00497886176011114	-0.00129593341281287	-0.00975206161489001	-0.00830659026267008	-0.0247925383686314	-0.0310660776955564
0.658773414980082	0.301726480395308	-0.108771178043599	0.182346454143757	0.00961765397023284	-0.148067879561725	0.0108641749209014	-0.0340930668434696	-0.0314207639063607	-0.0692251127957461	-0.0639244200649378	-0.05463626897632	-0.109118262270311
0.0772765273618903	0.0392809215889456	-0.00960854956856227	0.0440025315104905	0.00614366850679775	0.00353804363066802	0.0144333614858204	0.00969958813600934	0.0127330649094064	0.00484085606873288	0.0058055666499081	-0.00345461965079062	-0.00327073017773416
0.223369804363097	0.292230200988016	-0.0301056646381268	0.116046355955482	0.0646418134738908	-0.0598606857926063	0.0137918274859247	0.0311008792108098	0.00464614594034085	0.00239056384064223	-0.0148158661221027	-0.0375696972202101	-0.0395636646371463
0.381655088257752	0.216226213205167	-0.0554334834120607	0.182284568367352	-0.00924544640950759	-0.0895299231413161	-0.000703986015586189	-0.0194811444145071	-0.0118725658819032	-0.0493876847754119	-0.0465431344376218	-0.0679982958815604	-0.0949642377784981
0.362547555068202	0.324144199019075	-0.0513265051521086	0.190673470166809	0.0361077774359052	-0.108688752803293	0.035502226137572	-0.048995278734395	0.0113483305157271	-0.0362904876836938	-0.0584279251076183	-0.0752203167231547	-0.066739464333656
0.0539649045473845	0.0155608146549456	-0.00649359369301891	0.0305853617451659	-0.00504751804382454	-0.00505488910647532	0.00633101610184779	-6.60694022373703e-05	-0.00212618306723815	-0.00505120357514993	-0.00699877168388292	-0.0081352936566973	-0.00699951491079678
0.231515647486564	0.0624032822065864	-0.0335360229212447	0.097496285295914	-0.0258468150566717	-0.019959089648767	0.00955923149881421	0.00428777320621571	-0.0122925615332765	-0.0229029523527194	-0.023507867998129	-0.0262339226348985	-0.0267835119644504
0.259714176658774	0.159497004042606	-0.037918185218846	0.106382387512212	0.029038081324972	-0.0363453328758664	0.00868866481457609	-0.0181487895238355	-0.0130075573226987	-0.0036536257754472	-0.0146750760701712	-0.0248866264656713	-0.0269738445116652
0.287335192040904	0.122209774617822	-0.0395818932381589	0.141996111938832	-0.00477059895990323	-0.0507326841723421	-0.00538571703177698	-0.0304419499470773	-0.0198333375052988	-0.0277516415661226	-0.0261764500394913	-0.0303724573648166	-0.0289381248813065
0.0906709724901956	0.118370431459153	-0.0115676399737828	0.0515181316537147	0.00578903210094296	-0.00664630030787257	0.0203666231298799	0.0128770028802448	0.0153260373165521	-0.000428634103464803	-0.0039472648560577	0.00022048120079643	-0.00996032337908838
0.145273340870434	0.138776016078036	-0.0198739977018638	0.0697400207685206	0.0320989991647283	0.00480199764517128	0.0290324879693183	0.0172129211524805	0.0156457313367781	0.0184504984049498	0.00948006090304099	0.0159826011658742	0.00228321916536217
0.114108700232327	0.129447435441967	-0.0138516903323612	0.064558745096176	0.0160173111860223	-0.0227634148460962	0.00306543097993017	-0.00370603514909421	-0.017961064819449	-0.00337305183003692	-0.018399490731731	-0.0204372644026766	-0.0313930713103167
0.283167158501385	0.166781216613716	-0.0420954015923045	0.113526877319871	0.0113870004753319	-0.0607392686942714	0.0156830114922266	0.00494979106702492	0.0063465816563113	-0.0246761341094697	-0.0361067963557417	-0.0468182378317318	-0.0420497038147333
0.386388768925515	0.215233624935745	-0.0522256538147053	0.217701697978763	0.00947060530445587	-0.103907706534635	0.0074044603896789	-0.0244063979595139	-0.036572997058976	-0.0472185506150896	-0.0481125510828858	-0.0562815656478594	-0.0991642426692841
0.529133197739425	0.206777377602112	-0.0802045190702387	0.199730422902518	0.0170288981651464	-0.0807884114946065	-0.0104606486505395	-0.0609262517566252	-0.081447518370008	-0.03187975666473	-0.113194548268678	-0.0655649652072332	-0.11853445438577
0.163544927381783	0.0998832948154623	-0.0228390627499732	0.0774592493066613	0.0372606598364853	-0.000913234554536152	0.0277674911956569	0.0216092493161465	0.0152442485503094	0.0181737126409746	1.85794186938204e-05	-0.00937566277108359	-0.00446616664753358
0.682506856286117	0.285573926487704	-0.115872914132437	0.168514283402963	0.0835460297076061	-0.11695234318961	0.0313777334100337	-0.00351072552812204	-0.0184900322355482	-0.0167031567410022	-0.0219740327199213	-0.0672893874637533	-0.050444329020734
0.430247546329232	0.182376633594832	-0.0664463444891358	0.163688716370023	-0.0310849271767376	-0.122183397151176	-0.0153394644135215	-0.0294448142796265	-0.0470493073510069	-0.0766341621639569	-0.0831208894215194	-0.0922624931883582	-0.0852077840456059
0.206890705854733	0.0766525528473738	-0.0266969153051201	0.116137607642383	-0.0130358867497267	-0.0340603896750769	0.00789713508899986	0.00292167564422141	-0.0111084678920818	-0.0235481382124018	-0.0314851199645857	-0.0435076229569011	-0.0406322343765397
0.00755541559673499	0.00210854591462588	-9.07744142099156e-05	0.00590038420208768	0.000697272877380779	-0.000176680372851338	0.00286438339922748	0.00156253891054646	0.000514073348422115	0.000260296252264721	-0.000633297589235014	-0.00131423126146908	-0.00160136737278242
0.108086400736649	0.0891648194285739	-0.0143624311130565	0.0573253901233109	0.0339881260500234	0.00494491758557362	0.0269623134478394	0.0212284692843789	0.0103749327494013	0.0194665218177985	0.00523041186847706	0.0126944986207306	3.84296265737438e-05
0.139535140920704	0.130495427894995	-0.019586779719244	0.0653258157967519	0.0310454201945979	0.00885124928973047	0.0327503386629062	0.0346525653147302	0.0116883550865084	0.0199483347421642	0.0138688441547072	0.00469915290108494	-0.00277621498847422
0.205809935938729	0.0471432533397344	-0.029750227208257	0.0807377275755607	-0.00647850710357445	0.00105694771879319	0.0183016012522919	0.0102465719993786	-0.000220094491846012	-0.00271077969239064	-0.0142838836141752	-0.0131807574958736	-0.0205283093170507
0.185932564000547	0.131197931100242	-0.026280158975212	0.0837022572458825	0.0372056750713839	-0.0074022308204372	0.0266444411598718	0.0204541591179211	0.0221066316945736	0.0149017221254733	-0.00364337826763	0.00362701070822263	-0.0158333355944399
0.0601266008581105	0.0485165193336445	-0.00741442173750541	0.0342015968409564	0.00281225287426818	0.00223883291727129	0.00854337755938948	0.00434624810469426	0.00850124250648054	0.00252554289576973	0.00378342205688804	-0.00212732089616145	-0.0064149844497059
0.156952696775306	0.118329309616605	-0.0199835181466904	0.0855829693687893	0.0165075087524538	-0.0292432920962276	0.0232110050791575	0.00682694595093714	-0.00488659251207507	-0.00636789167188692	-0.00597561633371119	-0.00847675249191282	-0.0171128636497117
0.0153139500434105	0.0169860270214099	-0.00112639943952581	0.0140091696798064	-0.00235099474859811	-0.00249569290379483	0.00115890587216388	0.00221367974992267	-0.00207349391380011	-0.00242334382619647	-0.00360667100835706	-0.00200300062280387	-0.00533822599367933
0.500833866726418	0.276204918761062	-0.0749778179425357	0.206284138247792	-0.0300349333139669	-0.158161728717112	-0.0285578747017992	-0.0681547164805175	-0.0661759972114129	-0.0940983310155393	-0.105263208615896	-0.125896713216969	-0.104357543723546
0.15550483533047	0.0817000533072927	-0.0212777365023034	0.0638710293219617	0.0174417876709029	0.00534295442937138	0.0274953958647401	0.015903876998241	0.0205797662687727	0.0113923710501371	0.00663128000502927	0.00475733146088525	0.000542397118236226
0.330043025675905	0.231771021555868	-0.0496505180974515	0.128123834691471	0.0609774790811443	-0.0539236589476492	0.0190452988128435	-0.00718565668755783	-0.00111100427004057	0.00352691006674749	-0.0114962684170216	-0.0173472882845953	-0.0326295715101836
0.456537766768665	0.286043589023762	-0.0656727223795204	0.22618833079508	0.027919307867304	-0.159704035343968	-0.0351021166382431	-0.0773817339786071	-0.0779521764591347	-0.0658923637383321	-0.0969591512123921	-0.138691099126504	-0.115485526514064
0.357466751471757	0.2713036239743	-0.0508732138412508	0.181576827899104	-0.0377273634908071	-0.0542177890001961	0.0181422590938029	0.0485807746314642	0.00498867655859764	-0.0459725762455016	-0.0321207372391941	-0.0262307822830352	-0.0604213842701185
0.10039516893689	0.0671112891883078	-0.0128841283082745	0.0505500819632851	-0.0155776748533478	-0.0174101851546707	0.00419364587319776	0.00234570737575501	0.00768241722574489	-0.0164939300040093	-0.00873497028241732	-0.0140702227584093	-0.0143643436083317
0.312820192946182	0.197653310064039	-0.0468554463757686	0.132230856202097	0.0686229495388045	-0.0425608197075595	0.0257201488256349	-0.000725756384872156	-0.0121314666003908	0.0130310649156224	0.0120457843444682	-0.0144893002785078	-0.0312752966570375
0.363445684085235	0.123482860993597	-0.0541230499444685	0.16494280781138	-0.0420722189145656	-0.0620937818634322	0.00847064170710582	-0.0107277256804261	-0.0453751399448805	-0.0520830003889989	-0.056578963302046	-0.0700895630643312	-0.0607205629706309
0.0409905191211378	0.0401248860198518	-0.00180461082292002	0.0367193626683225	0.00426375412985877	-0.00832721618079939	0.01264977175247	0.00198694183265941	-0.00231755645571079	-0.00203173102547031	-0.0078706661192758	-0.00693948497876441	-0.00853262242714236
0.384778432258396	0.230553964845941	-0.051599877963184	0.21824744998302	-0.0593582060902055	-0.0726352066065667	-0.0148834054566081	-0.0120709061135765	-0.0786651778627543	-0.0659967063483861	-0.128525956112604	-0.151324275837461	-0.106968754805284
0.0361459359321998	0.0386639992207463	-0.00435798921049619	0.0242986862013483	0.0104571422869841	-0.0012792170793569	0.00719095206932299	0.00343705202357136	0.00884165027143	0.00458896260381358	0.00437737791244033	0.003480980498376	-0.0067096123052894
0.0528731622907235	0.0803498391619232	-0.00430142612282173	0.0442474886807647	0.00208832775468661	-0.0226947976314166	-0.00337243367660739	-0.000581539992889915	-0.00526785529286244	-0.010303234938365	-0.0107333592800604	-0.015387221026213	-0.0134832702143799
0.27924322868803	0.192512543944989	-0.0410612093226	0.116481910145346	0.0470602096263045	-0.0193126358269364	0.00974803922044898	0.0203574439588221	-0.00376198779815001	0.013873786899684	-0.0248049865264019	-0.024353109386924	-0.025539357033926
0.0958046139472243	0.0705465801103784	-0.0129760341891283	0.0528406029674385	0.00839865156792316	0.00379877376544829	0.0265066167088667	0.0232225561189858	0.0133578543405821	0.00609871266668573	0.00536901814123313	-0.00315711280460332	0.000178161092932616
0.29860701851517	0.182226290061087	-0.0446272117674804	0.121614364914497	0.0256883862159454	-0.0338462938855462	0.0049942707352415	0.00319579609990428	0.0016694095957413	-0.00407895383480039	-0.00946521263309563	-0.00628480886288263	-0.0276866523861623
0.175473142248042	0.247126416786853	-0.0215145161615079	0.11093576569412	-0.000420863135503741	-0.0791682298955942	0.00576658198766081	-0.021989526633398	-0.044108123284415	-0.039794546515549	-0.046163010427565	-0.0608937842694291	-0.0622265516298631
0.367977391980971	0.150744167437191	-0.0553365800767202	0.148970237204782	-0.0299856561529296	-0.0584901304884274	0.00905279957042271	-0.0194038922194191	-0.0195036094781129	-0.0442378933206785	-0.0351497022583816	-0.0484023504980306	-0.0600467294158335
0.260136216706969	0.135451117314486	-0.0385937129327532	0.106507286336872	0.0277745032821235	-0.0566667256641339	-0.00121333880850144	-0.0211773205378765	0.00267191646763115	-0.0144461111910052	-0.0132157130356336	-0.045177539539431	-0.0462343869160511
0.296595575961716	0.158928495082141	-0.0383293460781254	0.171241159463345	-0.0196193725876669	-0.0755922800183028	-0.0100158179997973	-0.0180970739632031	-0.020994684406293	-0.0476058263029848	-0.0577231619746089	-0.0605766398188272	-0.07434076694185
0.370465137407629	0.22497851413435	-0.0569799791090533	0.137831455130761	0.0437213606756882	-0.0507212987375849	0.013335992661851	0.0219367814403086	0.00219636749114255	-0.00349996903094835	-0.00595528597221812	-0.0175584829566302	-0.0285666505199794
0.53352600390289	0.220740560163663	-0.0833364557042973	0.211649616614122	-0.090599158947699	-0.13136646190819	-0.0473700136849062	-0.091165076224401	-0.0776159093524912	-0.110982810427945	-0.064138718126483	-0.100289750898702	-0.158651948003743
0.452655528446663	0.213739725178904	-0.0668433929188564	0.197981457976807	-0.0525227374910628	-0.109947856995739	-0.0173456377297347	-0.0625596373277882	-0.0531804505231872	-0.0812352972434007	-0.132213636695985	-0.0660059603774427	-0.105782786163853
0.600207605352328	0.281467928021876	-0.0971954659678476	0.195234047553905	0.0375906718362379	-0.161228084451033	0.0100307895471655	-0.0125549050816531	-0.0374209464135367	-0.0618187063073978	-0.091250789040876	-0.0778453282083672	-0.100899850328141
0.0426154726394887	0.0391433230000207	-0.00291459659161344	0.0386376274909479	-0.0166375639310473	-0.000783866924868128	-2.10820853937463e-05	0.00400951711904288	-0.00110480691095671	-0.0087107154279577	-0.0109853437460046	-0.00819517663376308	-0.0111987319278634
0.12042226785768	0.107529372456761	-0.0134532013205877	0.086734042628378	-0.0219430961899112	-0.0402978005685014	-0.011014858115985	-0.0161902376276632	-0.0312590113943422	-0.0311204483792063	-0.0426957966640729	-0.0415939506929511	-0.0409731783029485
0.0784847669985771	0.0743042009726285	-0.0101343364552206	0.0441136361303189	0.0142517633436719	0.00442574605739256	0.0277092417745672	0.0241804906075407	0.0197011099069359	0.00933875470053222	0.00286305638828706	0.00988187549520808	0.0113316889311721
0.472762572707299	0.323078648409269	-0.0676983555793002	0.238841013890139	-0.0471896952437836	-0.0890657641396508	-0.00817230677751085	-0.0163801588387811	-0.0505095084653823	-0.0681277296917172	-0.0699718388022307	-0.0735870261561615	-0.0940002922620148
0.619203015327271	0.295828665915434	-0.101176140148301	0.185372028667095	0.0747593897124217	-0.117277281879185	0.0326855251023402	-0.00416912888450027	-0.0372822115827032	-0.0212589460833816	-0.0401871465088354	-0.0586815037250064	-0.0774539017813161
0.677482101393527	0.281658804337383	-0.114068544233478	0.164814302116372	0.0764678054029365	-0.124348137242684	0.0259961003256848	-0.00469458188608585	0.00617186502969946	-0.0239401659198737	-0.0509505189875528	-0.0841351419560026	-0.0646660629109818
0.0760122141298333	0.0275901637551111	-0.00977612548763712	0.0409342895846941	-0.00262664162847111	-0.0160387278112687	0.0010147042471202	-0.00694283889652132	-0.0103416970222883	-0.00933268471986991	-0.0215313182946099	-0.0199186076515335	-0.0290957113214255
0.000569503716418718	1.17318191007669e-05	4.90259605540326e-06	5.69929257721397e-05	7.30882929003457e-06	-5.2102747511273e-06	0.000251852101068592	0.000149544480448385	6.43728183668173e-05	1.04927726945364e-06	-5.33869228550903e-05	-8.48200452794664e-05	-0.000131466961236944
0.0949952522298221	0.0978858810015788	-0.011024347813309	0.0549915258048761	0.0441558052137144	-0.00645003507217541	0.0204716851329864	0.0319199001172912	0.0210003234505123	0.0188528850707695	0.00206383376643995	0.00606049751370026	-0.0029639294215847
0.456321058965103	0.282879520200004	-0.0653542689979225	0.224455437559151	-0.0909788538686709	-0.183390948735733	-0.0357587231953747	-0.0191668343886057	-0.0767840807017381	-0.137184901302202	-0.125790787273803	-0.160564234337181	-0.137772423753033
0.0874561904811269	0.0699857014970816	-0.010333651871432	0.0478822554000531	0.0253882454386707	-0.000888537916648072	0.0260310767186374	0.0184760478864112	0.00290916329004845	0.0122498537610113	-0.00133026932951028	-0.00420868191088325	-0.011872874449465
0.289229037750514	0.0912657070809704	-0.0404284783253388	0.153244403919848	-0.00572943601242781	-0.0626503950288102	-0.00992064733561815	-0.0115153187501906	-0.046497093689567	-0.034189915520619	-0.0383386037096785	-0.0479418014213699	-0.0634394498046694
0.475615356234817	0.233317562407177	-0.0721419658589031	0.185489703219126	0.0202213291952981	-0.115173201239042	0.0243444444215539	-0.051519115077195	-0.0379563691023703	-0.0474759360218719	-0.0661353901893311	-0.0608685945305974	-0.0897326302760019
0.0359281956924366	0.0218377888907531	-0.00337322657754344	0.0251896588791662	-0.0127039595856702	-0.0126285357040345	0.00280693105917575	0.00376807557336675	0.00173806956451365	-0.0126662476448523	-0.00172004764218837	-0.00301588783669095	-0.0135974689204684
0.473466641168717	0.235851919640655	-0.0702703464275843	0.219505887543769	0.0348289894287719	-0.0758115024538317	-0.0242494611665455	-0.0152574315243273	-0.0318106296873028	-0.0204912565125299	-0.0781204572991819	-0.100305761778967	-0.0953937185687052
0.132717958166396	0.0917363935253478	-0.0179662094275676	0.0623070128875736	0.02084804420186	-0.00268784819204679	0.0257066710956283	0.0112324901432938	0.0136296948622718	0.00908009800490658	0.000513279348556078	-0.0118418966439398	-0.00236024663515894
0.602213144563425	0.280467891875431	-0.0963479327227231	0.193725634096538	-0.0114087926120028	-0.16788250145582	-0.00592800595170673	-0.0232747505530145	-0.0593512214629452	-0.0896456470339114	-0.0991568916937806	-0.0911227731696885	-0.101628685941769
0.179314863808664	0.138141637602602	-0.0232171691983119	0.0933404844464839	-0.00970737994105572	-0.0406608380449365	-0.000783828985403773	-0.00611814111173178	-0.0134977310174134	-0.0251841089929961	-0.030917560032949	-0.044688809877184	-0.0389514342364014
0.26527480605376	0.14213996723076	-0.0317794165712756	0.193989290580065	-0.0778144722954371	-0.0460844765713772	-0.0230235527066207	-0.000494723182579704	-0.0720745776927866	-0.0619494744334071	-0.0805900682257044	-0.0716412399373536	-0.0908020863070648
0.0505741003617049	0.0258168098488258	-0.00558454337356072	0.0312114756682713	-0.00230035943669921	0.000275716125962319	0.00459413056628534	0.00572204772599379	-0.00851986602000817	-0.00101232165536844	-0.00674280114473449	-0.0124523089515646	-0.00870639060950979
0.341926767849589	0.120246536305636	-0.050705080869321	0.135549382307895	0.00258670500385982	-0.0519300685700577	-0.00673730671302197	-0.0251590655571129	-0.0391400006903406	-0.0246716817830989	-0.0273050327102976	-0.0506766705467248	-0.0574206037924192
0.161183787263128	0.15737312318689	-0.0214425852530613	0.090723945081046	-0.00168899919922796	-0.0321397097554152	0.0174736835136051	0.00547660389410182	-0.00911421402000523	-0.0169143544773216	-0.0231812938356152	-0.0288427050358124	-0.0221722430063425
0.296088168925623	0.0916481491018683	-0.0438041633668905	0.119951038791319	-0.0101811469299721	-0.027725240630907	0.0188540286182227	-0.000209503393151789	-0.0209951044415882	-0.0189531937804395	-0.0328791873274077	-0.0297796384054747	-0.035652110394176
0.219739273828672	0.191203428447509	-0.0318830609379014	0.0892662863390964	0.0132529068015952	-0.0264131641647096	0.0443267811280366	0.025041251537496	0.0240277902028081	-0.00658012868155722	0.0104107939946006	-0.014094743261424	-0.0143065909505141
0.28052232987979	0.129989288521065	-0.0371583631054429	0.151390744831775	-0.000340487407265222	-0.0393913970674636	0.00287096772068984	0.00445054105662868	-0.0164027662310783	-0.0198659422373644	-0.0259288787932327	-0.0387488206537923	-0.0605610419691342
0.128687855382133	0.136875907027446	-0.0127647660873787	0.101486532518351	-0.0471140962424619	-0.0320102793762613	0.00717863086237855	-0.00308615966550338	-0.00826583377465426	-0.0395621878093616	-0.0337858510296683	-0.0301348229858309	-0.0379445847248793
0.0750536001605212	0.0822361105150059	-0.00621859763240115	0.0619679913988993	-0.00948729917365669	-0.0289096855792493	0.00232973471314453	-0.00854073256833922	-0.0110850324805671	-0.019198492376453	-0.0210861454575264	-0.0243726390987867	-0.0226761857064241
0.255468489205182	0.223255720268033	-0.0344348619129264	0.133169611627812	-0.0058049425188641	-0.0367652541858195	0.0542074834794526	0.0170019138796854	0.039789484946756	-0.0212850983523418	-0.0334913852889984	-0.0444094616835141	-0.0425384224610672
0.603857802332806	0.338989483323583	-0.0967145702903985	0.198699304393018	0.0835870100476547	-0.145424303106594	-0.00132583048913648	-0.0179359636611831	-0.0157187829048356	-0.0309186465294699	-0.0282434335288205	-0.065576260633683	-0.0905298873989285
0.119530859441516	0.0462157614405489	-0.0112057993664713	0.115437594182822	-0.000319023670077453	-0.00633768298556645	0.0222126287422988	0.00634736461393987	0.00507198834373671	-0.00332835332782194	-0.016765905693871	-0.0168794397860352	-0.0251016881599307
0.0986362995803761	0.132639467727276	-0.0123002404967052	0.0589839501124577	0.0279778106492264	-0.0213836806137971	0.00843093719340957	0.00657392061062892	0.00217628578744551	0.00329706501771468	-0.00398905628869448	-0.0139191365509766	-0.0200255010288557
0.105436280781186	0.0861589065255286	-0.0146511760620553	0.050962389523479	0.0162040278969189	0.00683853495373356	0.0195991284765871	0.0250391715239698	0.0177622333372216	0.0115212814253262	0.00707566231793491	0.0051682272637513	-0.00174034462350048
0.596087123889211	0.328525713780763	-0.0964469647380796	0.18875185567587	0.0801948571381307	-0.164564880213753	-0.0246530599942657	-0.0554064878627302	-0.0324867977421742	-0.042185011537811	-0.060024245372336	-0.0529941507796871	-0.10607305755663
0.437952293881657	0.254206443899089	-0.0691426326112822	0.156352846266869	0.0680273123690355	-0.05918944714458	0.0340832129350277	0.0124727222867801	-0.00107547296551863	0.00441893261222776	-0.0309232370976832	-0.0359778691846531	-0.055557731617242
0.287585299516748	0.0915027730767864	-0.0395779699385278	0.152313894457675	-0.0109573320058583	-0.0409915003124565	-0.0024996347482259	0.00589689283242212	-0.0171319093310546	-0.0259744161591574	-0.0399022370369594	-0.0548709009128224	-0.0547338122244709
0.00301446147089294	0.000791763445155685	6.72650164397349e-05	0.00269777149480686	-4.17426922221615e-06	9.25843427807571e-05	0.0011065603894239	0.000580496795625877	0.000296359933205235	4.42050367792705e-05	-0.000226915017564258	-0.000636834188184338	-0.000613053603482587
0.113666788151916	0.0704910304518769	-0.0140010585344709	0.0635517646309744	-0.00770945766394028	-0.0294256796152848	0.00850066287755788	-0.0125389601590675	-0.0123052147714	-0.0185675686396125	-0.0244040115128914	-0.0336680724778045	-0.0308700167897527
0.528527030773244	0.260598680789919	-0.0792993827877258	0.216410399140834	-0.123526583751527	-0.152839638476639	0.00563445392556405	-0.065715999434393	-0.0910568473940653	-0.138183111114083	-0.0929723213810847	-0.13254200353351	-0.115659521711037
0.208242242305384	0.116051396796506	-0.0263485630583603	0.116586983701015	0.0136902441260073	-0.0047520448813963	0.0283309037330051	0.0129572219214687	0.0101163482413758	0.00446909962230549	-0.0284344791383537	-0.027585052840374	-0.036762767615821
0.570861697974754	0.271574663744156	-0.088960564969796	0.211090921065079	-0.00355009467507783	-0.100721174149994	0.00163924572485141	-0.0476565545162471	-0.0524513741092102	-0.0521356344125358	-0.0790293695498945	-0.099749140882976	-0.136777280926527
0.534382211097045	0.199401278286351	-0.0848479495530995	0.187531178925968	-0.0258362774616951	-0.115051728369511	-0.0235348250299637	-0.052165926244009	-0.0493119276018217	-0.0704440029156032	-0.103404310102851	-0.116724316468052	-0.142399172511069
0.288619203215927	0.229634228899655	-0.0357788219028838	0.184884280160651	0.0145582306465763	-0.0377652218814524	0.0346660346339191	-0.00231371756449539	-0.027425079324689	-0.0116034956174381	-0.0135111484279591	-0.0642227443179799	-0.0675738492717573
0.435552313435106	0.158529595866323	-0.0644065222832161	0.192837512096134	-0.0694586015793258	-0.111097093960305	-0.0482823990370506	-0.0571596487063794	-0.0650807267344793	-0.0902778477698155	-0.0601073189206225	-0.131105460148399	-0.0934083707045326
0.476907317701034	0.204373838278115	-0.0718005660624458	0.19843752640281	-0.054147335189866	-0.0875767889996316	-0.0638238074809328	-0.0478862555917691	-0.0460719288805043	-0.0708620620947488	-0.07681897507874	-0.0407798381279204	-0.0892354875824775
0.526715684408846	0.409376975798568	-0.0792434084298656	0.214647303133298	0.0977333803009536	-0.154482753516416	0.0469064811193255	-0.0224335665734018	0.0237125914216544	-0.0283746866077311	-0.0984728694078657	-0.0489379484035571	-0.0852549580303236
0.569232202769193	0.272764241886459	-0.0890286460100015	0.208400954398122	0.0253461263671654	-0.118108027701199	-0.00783710137151228	-0.0216969286558912	-0.0232417345746663	-0.0463809506670166	-0.0804314252284971	-0.0799674193906148	-0.0774642705681705
0.0415554725518721	0.0226497281576772	-0.00453688325055391	0.0262640908386044	-0.0200021626594929	-0.00394145577783226	0.00741825784532204	-0.00107538716741442	0.00148118254477533	-0.0119718092186626	-0.0129999605088404	-0.012824535812775	-0.0123623774841187
0.615760434764383	0.218474209455748	-0.101708235701668	0.17771072058859	-0.017547796269919	-0.17923724439396	-0.0167107686392847	-0.0251100747212447	-0.0746987399066688	-0.0983925203319395	-0.0887853960938831	-0.0809283055606143	-0.111531839965485
0.121473517283101	0.140966441506352	-0.015296462995351	0.0680325362181829	0.0529257769387149	-0.0150040359123197	0.0393606986069606	0.0183620791851298	0.0275517044909067	0.0189608705131976	0.00555616472814724	-0.0116104598430978	0.00842898717805868
0.219996471156823	0.12233694949623	-0.0294381516364659	0.119951534766669	0.0121435679000379	-0.0470375676427355	0.0171256055085002	0.00740925689545843	0.00117043416469573	-0.0174469998713488	-0.0225413827327513	-0.0269624513902323	-0.0219879229958903
0.586359735249791	0.311756679381166	-0.0904552122011588	0.222121915924672	-0.00676081387042049	-0.160673832834775	-0.0468230617813792	-0.0397282053218818	-0.0593668585969801	-0.0837173233525976	-0.126793830383284	-0.10779383442323	-0.0886444636593206
0.231539399414924	0.233006242387464	-0.0328356821799937	0.113479461699207	0.0255070148370207	-0.0665827976677172	0.0259725560774611	-0.0017751173273608	-0.00973834004516411	-0.0205378914153482	-0.0350611363062776	-0.0242565454116606	-0.0529347274223488
0.62890013579355	0.343035632104116	-0.100406223644968	0.197714352290688	0.040183716568268	-0.172980704635693	0.0204753297790171	0.00916538930605393	-0.019646035507811	-0.0663984940337126	-0.0434339263911798	-0.0785532730833953	-0.0643176315234404
0.130360915984799	0.151426036998586	-0.0167957851673428	0.0695575639672198	0.00716986752276036	-0.0206340705457462	0.0151718838773784	0.00788725335355295	0.0132092323821658	-0.00673210151149292	-0.00611833990108465	-0.0122288927315068	-0.0122454369477532
0.518347465900423	0.275004403608424	-0.0839413851973194	0.158645398093232	0.0686340266186876	-0.0914216204581033	0.0142687294485506	0.000178427294248107	0.0203314617328619	-0.0113937969197079	-0.0348871196529484	0.00040463215353792	-0.0505094125134271
0.0818275471748212	0.0688115908395642	-0.0100908435603529	0.0488264364861107	0.0116353907472561	0.00309454678457882	0.0253124569293233	0.0102442089992572	0.0109741663901334	0.00736496876591744	0.0108971911271657	-0.000516779232323433	-0.00575292163523934
0.531979882521837	0.240766252678949	-0.0821022645629256	0.201546241839635	-0.00623436688448387	-0.158905200594867	-0.0200451804719296	-0.0589253924429062	-0.0630173997068031	-0.0825697837396753	-0.0670363447501459	-0.0911866450732499	-0.102756889307142
0.485479718294113	0.252343577816646	-0.0767265523782292	0.153655375688878	0.018377475360486	-0.0798720110685151	0.0229192915180742	-0.00141946838368118	0.00874854644905848	-0.0307472678540145	-0.0259532552741231	-0.0124345637282691	-0.0500933242508275
0.306182050767758	0.123616839211082	-0.0424148135758728	0.167294298694668	-0.010719097732084	-0.0340187084625068	0.0107729609863444	0.0142358215890582	-0.017782271583214	-0.0223689030972954	-0.0386900338826344	-0.0535793811978234	-0.0701769676954896
0.291208543416862	0.124943714990233	-0.0382056521064281	0.164302508551137	-0.0290291267804542	-0.0817139990971478	-0.0011723204823389	-0.0306027806277019	-0.0390129158361078	-0.055371562938801	-0.0599157081462701	-0.0734788205178508	-0.0841685152329039
0.47812474037017	0.333340841656692	-0.0738031947234835	0.194530277446268	-0.0072939509632774	-0.133441596843093	-0.0179249049025576	-0.00608960818441151	-0.0178916642611751	-0.0703677739031852	-0.0803108910086484	-0.0593717655489598	-0.101686607214325
0.0145913168568964	0.0117972522881541	-0.00136339025678932	0.0127845247665962	0.0015190553973028	0.00232789799575275	0.00547749210051834	0.0034091906075802	0.00224901968642255	0.00192347669652777	0.000766514759970246	-0.000152651123602614	-0.000906416320992382
0.549252326565119	0.236462041346816	-0.0862442693442623	0.196843394990421	-0.0718002364042777	-0.109178819856023	-0.012958564699218	-0.0236704743399706	-0.0306540047222305	-0.0904895281301502	-0.0847580390451741	-0.0941599687239464	-0.0661519271683694
0.205777243547396	0.211529215274402	-0.0279739394812811	0.107786296374966	0.0245045417571049	-0.0406360560720938	0.0126867715887289	0.020524689988673	0.0131401097202667	-0.00806575715749444	-0.0333513644404608	-0.0190659751748522	-0.0373468619660977
0.508403557373652	0.256756744685127	-0.075915596501391	0.215389385220017	0.0022847627327568	-0.108388741134101	-0.0649839503505101	-0.0502761669719355	-0.071731875140391	-0.0530519892006722	-0.105069324181195	-0.07423984556165	-0.144121157184513
0.0592221110528925	0.0487842131011413	-0.00762457930846792	0.0343684353494699	-0.00183861779479131	-0.000863325094451819	0.00842805041445633	0.00909345091933881	0.00587903717257344	-0.00135097144462156	0.00215755640749667	-0.00188030497190884	-0.00503080286549188
0.618111552667131	0.25685318672725	-0.101228612932523	0.183437330867251	0.0601037397331313	-0.168867003389409	-0.0198962866928287	-0.0451620150797591	-0.0385821567922046	-0.0543816318281389	-0.0968336850243378	-0.0606093184506318	-0.0838103073503547
0.618151460498263	0.258797981114832	-0.100641881238127	0.181293357724536	0.074266645328804	-0.145176516995488	-0.00711244590688143	-0.0325603234261828	-0.0214875257787736	-0.0354549358333418	-0.0751788630670872	-0.0243094984692775	-0.0842713662453687
0.0364490799870831	0.0205972945256672	-0.00362393718346014	0.0254948447503527	-0.00470190434466607	-0.00609972936830188	0.00167004758744736	-0.000349816482686997	-0.000626045879012348	-0.00540081685648398	-0.0086656948497922	-0.00772462806695766	-0.00875168623520796
0.0490758217423731	0.045171414768683	-0.00587101202973742	0.0292055258552823	0.00524127459801061	0.00326096293352054	0.0190665639615344	0.00720756646265118	0.00502677438844762	0.00425111876576557	0.0007105872486785	-0.00141923548151679	-0.000841467981855304
0.0744978398744577	0.0239584560930537	-0.010157691230713	0.0383091267960134	-0.00112561549181525	-0.000239854755055918	0.0127318693991294	0.00979604286853795	0.00633477891126931	-0.000682735123435585	-0.00109820081134303	-0.00808780163422422	-0.00272881441007006
0.372546911308604	0.331732992550805	-0.0550841582800305	0.168091317126304	0.0270306711835547	-0.0748460497081833	0.0587223938291169	0.0162279804844032	0.036037942177223	-0.0239076892623143	-0.00417015664328324	-0.0219272054428435	-0.0292599527785659
0.00198374283233519	0.000313715320174716	-5.21017123114587e-05	0.000800117226450902	-0.00016945206475254	-0.000249952479338647	0.000526387093659462	0.000307353760836246	-9.04822809422424e-05	-0.000209702272045593	-0.000259795919989448	-0.00034920353279812	-0.0005530792563386
0.178477902564046	0.186868469902675	-0.0241928674205757	0.0968078715089827	0.00576774847424005	-0.0311801216005371	-0.000143915513843962	-0.000909325351246326	0.000672332347186777	-0.0127061865631485	-0.0208041304185844	-0.0329890017205896	-0.0314638034596515
0.212611181722133	0.0692296621470125	-0.0288508808989767	0.113280066187069	-0.0167522562981517	-0.0188595485220605	-0.00903522740873369	-0.000793884522960225	-0.0145446264911811	-0.0178059024101061	-0.0286025696469114	-0.0264557579725722	-0.0344515400540643
0.0314327889660303	0.0285749837232537	-0.00300490206452741	0.0246167543408597	0.00839670460733892	0.00634764122612463	-0.000402819121816556	0.0118441025188996	0.00807222440104038	0.00737217291673178	0.00388643789129606	-0.0005918743640781	-0.00137765181053664
0.328846974737317	0.22810601062137	-0.0440180773296873	0.194662928979859	-0.0337029328314432	-0.130095785248848	0.00851603718235011	-0.0342079244307789	-0.057729922957963	-0.0818993590401454	-0.0530809133221222	-0.0840216124546777	-0.120546949803408
0.517065692771774	0.339417598193192	-0.0750981077021125	0.240523551374324	-0.029631036346882	-0.121667020209935	-0.0308777557716576	-0.0694903545937652	-0.0562838576687632	-0.0756490282784086	-0.0583854069013738	-0.11216600209407	-0.0789968834738148
0.261324183322433	0.290827644431445	-0.0362175578903624	0.119202049714467	0.0524826481298632	-0.110172029062537	-0.00470872777502762	-0.00614441834479296	-0.0123552594338619	-0.0288446904663368	-0.0376342896696829	-0.0536495595015873	-0.0459199289764471
0.184200236669683	0.0660834745184386	-0.0232175139684249	0.117190482642217	-0.0230710256477111	-0.0152204693346196	0.00824319203177193	-0.00202271919009533	-0.0108595593462461	-0.0191457474911653	-0.0273258528241936	-0.0181480694986104	-0.0341772389641493
0.616352392772945	0.256625370229991	-0.100687985665933	0.179529504343008	0.037992094142378	-0.103620906442216	-0.0159672782424521	-0.00934060576803686	0.0149671681895189	-0.0328144061499193	-0.0747524443824567	-0.0821603082117676	-0.0859815594611387
0.0692592830154953	0.0240007169680833	-0.00863468664387758	0.0364430599812159	-0.00907856828102373	-0.0047024769516375	0.00719284261497015	6.39465985073223e-05	-0.000307535499582914	-0.00689052261633062	-0.0095570587926194	-0.00887902280038443	-0.012119415571583
0.388295727963206	0.191303286068241	-0.0548862542115545	0.185729859446011	-0.00292374713749444	-0.0626522940223609	0.0224348803383728	-0.0148052173067447	-0.0455259088724277	-0.0327880205799276	-0.0486741539766513	-0.0716669581286437	-0.0531590516548504
0.355598337921601	0.150445550546952	-0.0510105420582945	0.167551779993906	-0.0707944754524014	-0.0467016502978936	-0.00634653803010382	-0.0219316009540108	-0.0182881101982788	-0.0587480628751475	-0.0698803251748939	-0.048457086354675	-0.0842683775875095
0.193006526533463	0.0453946109807711	-0.0286946711944232	0.0805109391521557	0.0122804412485347	0.00724419587028144	0.0243995137791069	0.0172577026096515	0.0139431336547033	0.0097623185594081	-0.000646181395411699	-0.00214591419155988	-0.000779938448630807
0.30518437326388	0.179170090239901	-0.0411568592726106	0.160785539334093	-0.0502982480014925	-0.0761604445623179	-0.0245043838771568	-0.0430488336856796	-0.0250505167011526	-0.0632293462819052	-0.0475232985303713	-0.0570243957671053	-0.0526056755695762
0.179864463440273	0.105101129506432	-0.0255253441089932	0.0785863897624966	0.0231930014204312	-0.0101999132903462	0.0193328298129854	0.00244558577420054	0.00846979564672173	0.00649654406504255	-0.00590235871967834	-0.0190891799974609	-0.0110889654376709
0.140907768577194	0.0672389473190198	-0.0204061295389054	0.0613888035610416	-0.00670591454561162	-0.00354905040275749	0.0157079592970706	0.0134524892897243	0.000426876275104487	-0.00512748247418457	-0.013940665356632	-0.00923404774320943	-0.00503573462851056
0.335688405007989	0.13873383358198	-0.0452353350929988	0.18103208444223	-0.0470763607002229	-0.0786853784494704	-0.0285290452483252	-0.0457590202310673	-0.0274874330176684	-0.0628808695748467	-0.0721099766296761	-0.0873880539898248	-0.101902883888526
0.259920058403775	0.140966379947893	-0.03528436925932	0.141028614762268	-0.0157204832189593	-0.0701277070010899	0.0148391927994233	-0.0258037290532374	-0.040739955859956	-0.0429240951100246	-0.0371681331684858	-0.0595454327348159	-0.062237072503949
0.0250366510491781	0.039059357588013	-0.00251958080574024	0.01916373693832	0.0108743463938138	-0.00682220218537852	0.00725132845469134	0.00470440868244759	0.00321773185522094	0.00202607210421766	-0.000957129153849649	-0.0046200872587213	-0.00102828559109791
0.48513822323325	0.25075116324007	-0.0775711367593042	0.15482807025845	0.0390123224083038	-0.0533470273203264	0.00260280061548895	0.0155107665391584	0.0171796241437649	-0.00716735245601124	-0.0337410813553823	-0.030521859619346	-0.0447681447025597
0.407030354302454	0.121391558988695	-0.0620086716200233	0.164528584722417	0.00381459928004807	-0.0669309881769014	0.0282579208906965	0.0114545088327253	-0.0227453133521496	-0.0315581944484267	-0.0511905928003249	-0.0423695595739028	-0.0507664717872457
0.673948102971459	0.304197571295855	-0.112885575322392	0.178539126935867	0.0745639421903317	-0.104575730379971	0.0322324450925914	-0.00506894683573744	-0.0234507577268788	-0.0150058940948198	-0.0299335408375441	-0.0266782338796437	-0.0758744518309493
0.108574508568565	0.064685505859898	-0.0144592745270036	0.0538573680197584	0.0101539920703888	-0.0238119325676307	0.00430263204702436	0.00664046670947525	0.00153192620446203	-0.00682897024862093	-0.0120866305273306	-0.0202188827401989	-0.0272826415637998
0.266588152350305	0.0790327902965755	-0.0385520577625123	0.113524665768907	-5.39738860492189e-05	-0.0286125403210293	0.0224210248962604	0.00119900963201641	-0.000255047090388538	-0.0143332571035392	-0.0290210120985182	-0.0323772460029805	-0.0412973149048493
0.078264241895875	0.0254757320395404	-0.00933682951636459	0.0469563176518354	0.0132945279287284	0.0114348933050945	0.0240977683927555	0.0162758990084604	0.0141687077656125	0.0123647106169115	0.00366467221213451	0.00495422175181524	0.00244093740724045
0.176837145930251	0.248923237393354	-0.0217255615517215	0.110376323032367	-0.01375736210564	-0.0809425428665678	-0.0130129152606936	-0.0155231454613713	-0.0458997363094465	-0.0473499524861039	-0.041356706386363	-0.0483624478043454	-0.0583682724193549
0.569928361279308	0.250136442236176	-0.0912774473821825	0.192900161999983	-0.0210048990398256	-0.126686373449238	-0.0276336765005304	-0.0484545276253429	-0.0763380974276143	-0.073845636244532	-0.119715974496276	-0.106199269302431	-0.100116258807239
0.0876276057322186	0.0331421074052539	-0.0104020345191122	0.0463997213870997	-0.0115550721786578	-0.0163259114022041	-0.00264718257427213	-0.00837661760859604	-0.0154076783732478	-0.0139404917904309	-0.00491005204978459	-0.0148571927832921	-0.0190355882646887
0.460691747075428	0.205015031499554	-0.0672199536251101	0.202417768367194	0.0311842737518256	-0.105178367204593	-0.0144424235882649	-0.0074643659278934	-0.0288996232704937	-0.0369970467263835	-0.0743011429401392	-0.0661271188485708	-0.0702823832732464
0.400134771765747	0.273337899089285	-0.0611120077642844	0.154637616140105	0.0793704773553019	-0.0955448347506691	0.0155563782865146	-0.0169489236638194	-0.0358083530879814	-0.00808717869768361	-0.0336495259860575	-0.0450643158964404	-0.0567690732568868
0.033117099661178	0.00424623373782423	-0.00125628558193862	0.0299810237191904	-0.00524136382736478	-0.00179100045421678	0.00932037310484327	0.0035693878481051	0.000974423888701732	-0.00351618214079078	-0.00162005851388965	-0.00442154123140396	-0.00620290289564727
0.261308185142303	0.211996718659247	-0.0387512891702393	0.103611291403522	0.0315432556865067	-0.0308549454250779	0.0291862396222955	0.0136153133498306	-0.0167579568682175	0.000344155130714396	-0.0229534373416664	-0.0123391117857168	-0.0337715861886106
0.145052137538445	0.138690840651538	-0.0202479325768696	0.0691417116175758	0.0163599516994647	-0.0111423147940984	0.03887103999981	0.0181288586000494	0.0112247454626137	0.0026088184526831	-0.00601136179308101	-0.0118745583715928	-0.00485957117853766
0.0562541720812593	0.042143959517288	-0.00725537510268141	0.0328572243259681	0.00862344225682381	0.00800305530874468	0.0199814763426176	0.0142948727972595	0.0100840953819852	0.00831324878278424	0.00364586376653968	0.00322739507783708	0.00254715139785096
0.00275764364623141	0.000352672618865388	-2.44461346466211e-05	0.00171090259860792	-8.19672633709965e-05	4.93054240316335e-05	0.00109275532601367	0.00062203327215294	0.000268297598618109	-1.63309196696817e-05	-0.00019340102853467	-0.000465474684565391	-0.000556543703662311
0.679142684740481	0.281485330178257	-0.116116361513754	0.166388175148147	0.0762078822441891	-0.118338588187388	0.0192702872213912	0.00168070155320543	-0.0280346686334413	-0.0210653529715994	-0.017016492906774	-0.044032279927392	-0.0614798245582527
0.192622856665499	0.127164681875483	-0.0257363510568141	0.0978723002342211	-0.00292908224583413	-0.03069526233452	0.0183393354348051	0.00719885361131292	-0.0166466519851798	-0.0168121722901771	-0.0257899137003327	-0.0267234048125451	-0.0341405792337915
0.317054843992211	0.11509465431111	-0.0440905857684673	0.154095544673095	-0.00630230512839514	-0.0539201871779778	-0.00741797006793343	-0.0128027401069767	-0.0398300374956172	-0.0301112461531865	-0.052082059040174	-0.0541474754282169	-0.0633066505684965
0.291618137078726	0.0603239832207239	-0.0434874904041192	0.125869893429529	-0.00635185131272076	-0.011310931546599	0.0131346565052203	0.00185993870875412	-0.00233099169484857	-0.00883139142965988	-0.0343295260374544	-0.0295159335259028	-0.0345333852040114
0.0831616851335961	0.0852551963492649	-0.0107283931557286	0.0455029567180944	0.00328464390287352	-0.00478239743131577	0.0192908724857163	0.017379206484514	0.00077436447084156	-0.000748876764221126	-0.003836942607348	-0.00127543340157961	-0.00463596340655782
0.153825668357078	0.114607232375795	-0.0213772144098875	0.0711164322195312	0.0418679527279588	-0.0113730062442715	0.0380868313348453	0.00966252988845503	0.0144365380247732	0.0152474732418436	0.0108134764405712	0.00382236078841139	-0.0209015340413981
0.0403853652137417	0.0213789680305036	-0.00308613042014074	0.03690994523616	-0.0119835109124364	-0.00915680668923613	-0.000823545940480681	-0.00394445645609621	-0.00718976628334819	-0.0105701588008363	-0.00681244968836427	-0.013419496292569	-0.0141806901338776
0.194138078101746	0.0521233067040477	-0.0266977739521974	0.0855616189766921	0.00382342875164501	-0.0193559344054894	0.0220796588729313	0.0111084983972674	-0.0098850189064289	-0.0077662528269222	-0.0140421271468424	-0.0128001167164443	-0.0209963476331748
0.262476509028852	0.210116478173784	-0.0391656911042428	0.104676847004547	0.049110595496498	-0.0337513053290453	0.0170608529090801	0.0272035803003868	-0.000446014512808457	0.00767964508372637	-0.0177178358044875	-0.0315224980828927	-0.0239547898687422
0.175137101025	0.0621545859371821	-0.0215821144553874	0.0960092331387001	-0.0083547403031918	-0.0325775417763509	0.00436327165882333	-0.00632412368199164	-0.0127524418447798	-0.0204661410397714	-0.0244242503992026	-0.0326768337052809	-0.0303345432084776
0.0993311704929111	0.0410310826152936	-0.01337832265779	0.0459512908340513	0.00396239671259599	-0.0282015143221634	0.005497169692183	-0.000882408647061378	-0.0099075191413017	-0.0121195588047837	-0.0117596544696383	-0.0157116112379189	-0.0223574268392004
0.472486725298579	0.234115453823961	-0.0702237600941616	0.217606350586242	0.0269615517402824	-0.0776011443944664	-0.0224279969524816	-0.0265457275835089	-0.0787131532890608	-0.025319796327092	-0.0864562528798045	-0.040190741675909	-0.103746450367066
0.332527330155771	0.266927069651997	-0.0432258579734611	0.206068566062512	-0.0183008591168244	-0.0948829956287325	0.0254071571763822	0.0246249475774548	-0.0316202563538304	-0.0565919273727784	-0.0343797175862304	-0.057091710062926	-0.0626213872399
0.127134654454659	0.0388420269861225	-0.0153654430502384	0.0763522394938638	-0.00124773755267515	-0.00104262678992353	0.0197382855460407	0.010594936699418	0.0029135142879553	-0.00114518217129936	-0.00774248453309007	-0.00739077537086	-0.0125738702492741
0.590775155240924	0.325182829231291	-0.0961873844392971	0.177605125540244	0.0408678324602503	-0.151494952787105	-0.00899979395566552	-0.0354720433469912	-0.0232648799657178	-0.0553135601634276	-0.0512753554018995	-0.0692313452624268	-0.048025291807848
0.0858226803856953	0.0503743239735036	-0.00815991944256043	0.0670722841781854	-0.0121704049106921	-0.0307698122170016	0.00273011850187584	-0.00793333360081447	-0.0269719340766501	-0.0214701085638469	-0.0235488884602491	-0.0282860400262315	-0.0345396908176814
0.199936273205122	0.0474353379883525	-0.0293925159503266	0.0689138379221622	-0.00250723635955036	0.0114471921543173	0.0266939647947891	0.0201698847730231	0.0115437010709066	0.00446997789738349	-0.00278208335321661	-0.0023194301830069	-0.0143357287311887
0.200603092619636	0.08248303716004	-0.0284637494656192	0.081904366391032	0.0073943003246143	-0.0105663548078384	0.00310583690656005	-0.00369289314559909	-0.00739168526602857	-0.00158602724161205	-0.019933617817153	-0.00957359617487186	-0.0223192208860339
0.0931798549019285	0.0796724163281104	-0.0114820334799149	0.0546167375699194	0.0218876473366891	-0.00952075354244583	0.0222783327350638	0.00286673051503999	-0.00288591063689977	0.00618344689712161	-0.00840166189181486	-0.014069056216605	-0.00454103115979423
0.156230512038619	0.112627175002912	-0.0210402833717913	0.0834525332813258	0.00701422195029638	-0.0227203184392816	-0.000454901905402455	-0.00254826765218957	-0.0128976490610467	-0.00785304824449262	-0.0146203914886139	-0.0187410193502893	-0.034084975250833
0.478029978966552	0.35894265449483	-0.0733830073182389	0.185318805883076	0.0604219308876066	-0.119845764027319	0.0389826972769529	0.0194313784352284	0.00848520989500268	-0.0297119165698563	-0.0216759382511993	-0.0400325619808005	-0.0496005938582122
0.0464523645843965	0.0254181319873515	-0.00337730922058488	0.0409251828362857	-0.00789555924035676	-0.0193791248693621	-0.00546274472721513	-0.00586424579759418	-0.00663889555438186	-0.0136373420548594	-0.0132980415145087	-0.0123504854288421	-0.0223535041915089
0.627030302980611	0.329866838539102	-0.101494459401893	0.190785283602791	0.0342879427998108	-0.155989825211106	0.00613202456155726	-0.00841842804288861	-0.0124073528252207	-0.0608509412056475	-0.0617896384682728	-0.051805139354307	-0.0482216802373585
0.0211406535664366	0.0133207080497266	-0.00164240115696818	0.0187431995027606	0.0038538540520087	-0.000488271880435504	0.00518879415530798	0.00495451800525863	-0.000513657209930716	0.0016827910857866	0.000331933422564205	-0.0030632528839697	-0.0059991742354697
0.376314603206223	0.335839024171467	-0.0536130922859763	0.178268346600899	0.138687426182683	-0.114511780468038	0.0460407432638976	0.0093832054983734	-0.0170166447193451	0.0120878228573221	-0.0276987276294662	-0.0450719132785084	-0.0607277054909834
0.530863772859558	0.191863934385778	-0.0842756172284196	0.181454625089032	-0.0220082557517616	-0.0895436898620868	-0.0185810728593107	-0.0280768576560059	-0.0507065738264946	-0.0557759728069242	-0.0895736819156909	-0.129197370468204	-0.0952109321559153
0.198512374448496	0.0721120688350741	-0.0253174963440713	0.108720095324471	-0.0126185074028408	-0.0291370167533979	0.000472679592766229	0.00167854446689791	-0.0141341210589841	-0.0208777620781193	-0.0138174695269955	-0.03813483779872	-0.0396096680080928
0.472589261244903	0.321863617250421	-0.0691007199614654	0.238274733709685	0.0184047704571875	-0.103372091255228	0.0130796814864935	-0.0125767321298866	-0.0688880056550178	-0.0424836603990201	-0.0736479048387191	-0.116864362665679	-0.0644082383341655
0.157954137556803	0.0810108840806086	-0.0215476347599908	0.0662131347393516	0.00886491254619623	-0.00596602735029128	0.0115060372223987	0.0078577359322457	0.00182447227268617	0.00144944259795249	-0.00420259964429015	-0.00403614011543257	-0.0138977627852954
0.341612090970316	0.263336221663961	-0.0413653841150974	0.233570657014471	-0.000849724150675135	-0.0447256666349433	0.0204570191876894	-0.0387092302749251	0.00260961258813419	-0.0227876953928092	-0.0266567961497034	-0.0464244961353752	-0.0721718638062019
0.0852318381476724	0.0759961223996396	-0.0095357623547784	0.0479817638373684	0.00336807927926223	-0.0164572692189815	0.0130089129706352	0.0118194434275723	0.000642127644227303	-0.00654459496985964	-0.00518625497756484	-0.00719552361854167	-0.00996013106855487
0.326995185412566	0.0784258345459953	-0.048231731254368	0.139730659109806	-0.0104734596714166	-0.0170048154463478	-0.00345292139632475	-0.00405229273259183	-0.0125248121867213	-0.0137391375588822	-0.0299713883461289	-0.0302668544697022	-0.0359562181857326
0.217099886671736	0.216449486648017	-0.0289710272660656	0.11681120482719	0.0266275770671457	-0.0293837421348727	0.0482720686254846	0.0461051069576393	0.0281957921498339	-0.00137808253386351	0.0145480942053043	0.0127816748676091	-0.0104801874937246
0.163300768690643	0.127682603767182	-0.0235892564363606	0.0765596366382508	0.0266313864711953	-0.00476601979522945	0.0179131112340008	0.0188176792640146	0.0157431039957699	0.0109326833379829	-0.00460110784382717	-0.00451192236122785	-0.00726597514300475
0.110502889767403	0.0462654202994461	-0.0139131819957775	0.0568225477756299	-0.0158593803249464	-0.0178016943650345	0.00116888749169031	-0.00730213423791762	-0.0101126946117112	-0.0168305373449905	-0.0202821267179412	-0.0323255219687965	-0.0337431644488565
0.24365662102691	0.138674391386327	-0.0353108774239931	0.103818601333493	-0.00533052485946528	-0.0216922214325793	0.0170394822135783	-0.000649598892384112	-0.00669276403756219	-0.0135113731460223	-0.0169030613705649	-0.0239739126062439	-0.0223880165173707
0.0906383154106386	0.0407246495487838	-0.0123499761632853	0.0457455979895966	0.00160655924780637	0.0098566832247223	0.0194548977322029	0.0175163781892888	0.00541015274655544	0.00573162123626433	0.00393279902594795	-0.0043134933396526	-0.00504718820930565
0.0660129836233879	0.0244408796698941	-0.0051529052420045	0.0593607487879907	-0.00616707022890368	-0.00527631541192323	0.0136303087355446	0.00692600485530218	-0.0004801534988228	-0.00572169282041346	-0.0113361109368732	-0.0104415034744237	-0.0140593496678039
0.550609074587734	0.289122218253566	-0.0851518673052295	0.221549326188284	0.0514571056190144	-0.122590041355302	0.0223729538006685	-0.0543276604196548	-0.0551475695750197	-0.0355664678681437	-0.100877369085961	-0.110401149631556	-0.0915772814951362
0.269749203434149	0.0767334122436592	-0.0391618817231396	0.109279956732111	-0.0171843047176689	-0.0384538433979876	0.0102269111363762	0.0108018585705786	-0.00943396020172232	-0.0278190740578282	-0.0204276967719375	-0.0268734456637507	-0.0433200520309968
0.673116346272171	0.304199012806791	-0.113203649003142	0.175973282537348	0.0627686574831409	-0.114275986192665	0.0452727782148939	0.00966227008986764	0.00081435553065945	-0.0257536643547619	0.00569919571266975	-0.0394302426810635	-0.048905624023125
0.204675797172286	0.148102009817805	-0.0274233117487493	0.104142076563336	-0.0140869030754146	-0.0621371861471957	-0.00146147001382099	-0.0202027717022489	-0.032333543563168	-0.0381120446113052	-0.0390810222499049	-0.049697440507374	-0.0622470044151244
0.712392543480332	0.271725991766681	-0.122694253248285	0.163841534469191	0.117756825687685	-0.0979067933696892	0.0151482435930932	0.00512294857569073	-0.00475672882811984	0.00992501615899788	-0.0156145369432389	-0.0490474390673522	-0.0809472063866231
0.0168641778594217	0.012374092018728	-0.00108321648748998	0.0131824133822566	-0.00288076483009755	-0.00558245714805682	0.000691315402064376	-0.000596373183564307	-0.00167077380232673	-0.00423161098907718	-0.00341298628559187	-0.0053544353092556	-0.00658102848284937
0.23650332812164	0.159762010588603	-0.0345867614164638	0.0964986830541359	0.0353408778958352	-0.0388771890804882	0.0227149627072326	0.00686148921932725	0.00919427901504843	-0.00176815559232646	-0.00284634780851811	-0.0206352634439391	-0.0169443010813752
0.373003353001994	0.235795772453446	-0.0470681478598772	0.223952195778685	-0.0518468234788079	-0.108577307169476	-0.00520873666560273	-0.0158953594982038	0.00857868348145191	-0.0802120653241421	-0.0593335824258431	-0.0937422419545269	-0.104476357525955
0.227018566363899	0.152079429421538	-0.0262293936050337	0.154223344651749	-0.0331449416967975	-0.0707402934235696	0.0066169777992898	-0.0463113120349826	-0.0507816688552203	-0.0519426175601835	-0.0747162551545708	-0.0827775214981917	-0.0877912468886808
0.631379046569819	0.32932610310006	-0.103891335747983	0.187464500117598	0.0132034156577368	-0.165941375038674	0.0173411924512978	-0.00523729932908301	-0.0216790784278286	-0.0763689796904686	-0.0627147471412949	-0.07506500214634	-0.0539710898304698
0.267074826146657	0.0728382715266875	-0.0376847899817831	0.133843475768626	0.000375462849321773	-0.0364076211165457	0.00456879415476413	-0.00862306494234072	-0.00410007500470227	-0.018016079133612	-0.0559876766654139	-0.0351085959489308	-0.029739576613447
0.322310283596898	0.122678976032869	-0.0453054553327844	0.168682033847772	-0.0289448348617399	-0.0635438214927252	-0.0242714724530725	-0.018745821444169	-0.0179193075148847	-0.0462443281772326	-0.0366394163061923	-0.0384713672163427	-0.0617248826931783
0.112668744043273	0.11210017435604	-0.0149713994353871	0.0623453846192362	0.000253489024184872	-0.0189670708837575	0.00475818595738371	0.0127048466166325	0.00370475185737353	-0.00935679092978631	-0.00708029527368816	-0.0157388193779366	-0.0152735028504234
0.0751023257333618	0.0229530415661197	-0.0101647491948225	0.0387317706160318	0.00044248425980084	-0.00166190886640037	0.00968784401633348	0.00792631545413765	0.00453291174865959	-0.000609712303299773	-0.00252044892761515	-0.00086970851633264	-0.00516444844055901
0.192079121319736	0.173218000436589	-0.0255892764512244	0.104061363033091	-0.0123019718469583	-0.0275273164161358	0.0157657427817948	0.00626004043347717	-0.016788150682182	-0.019914644131547	-0.00841650532602256	-0.012324001568954	-0.0336134766488707
0.19827185104886	0.0897314614937917	-0.0261605115756168	0.105121672967669	0.00810326461558195	-0.0259512965856969	0.00931103947461753	0.00385473817342752	-0.00125714019391196	-0.00892401598505752	-0.0252431629200584	-0.0265816510141186	-0.0328212063617654
0.579231286373792	0.350044843803046	-0.0913079304987858	0.203848518474294	0.0869202561900002	-0.105689171319701	0.0448683071742192	0.0195537488607644	-0.0123835335329991	-0.00938445756485062	-0.0763745643847553	-0.0405502192884897	-0.0362740654697771
0.477582429150558	0.233567207068894	-0.0722438940833112	0.184845845751789	0.00803336023285772	-0.0894729832750194	0.00273780133715401	-0.00435134060665432	-0.0196576180773086	-0.0407198115210808	-0.0638819202772262	-0.0598820303330897	-0.083868612725838
0.511302000686823	0.314924836531415	-0.07717856800305	0.220670724648924	-0.0186806492240496	-0.124683007604213	0.0173716506490019	-0.0280907286786922	-0.0512147291410731	-0.0716818284141312	-0.067837393901498	-0.0785344294450467	-0.069430657074857
0.34622396126915	0.27119054243013	-0.0512835520460304	0.148075073870167	0.0379231144919624	-0.0515622981039637	0.0244872726753903	-0.00314365831924535	0.0155450466767138	-0.00681959180600061	-0.0168457546695723	-0.0209525078389416	-0.0137729330937595
0.217797219475574	0.140956151255852	-0.0316169848827347	0.0946508662392942	0.00618078194954103	-0.0372126119735517	0.0287459996412187	0.0131785622041904	-0.00470511862932577	-0.0155159150120054	-0.00654155253306268	-0.0192824773022459	-0.0306524331908858
0.431229139328673	0.126256939294967	-0.0674136866894304	0.149856811625152	-0.0126645117057759	-0.0984779349992406	-0.0157693940102359	-0.00909502252258881	-0.056115669042792	-0.0555712233525082	-0.0652092100302272	-0.0803569146265678	-0.0789878674515585
0.024264161179911	0.0251675674139083	-0.00248091441738519	0.0221220194667935	0.00486882978002776	0.00415593636396777	0.0053263259160383	0.011770444721572	0.00865733726924231	0.00451238307199776	-0.000538795792797905	0.000570977774769395	0.00331195457616049
0.594571509359078	0.350568315861545	-0.092290945629156	0.205840372306733	0.0503502613124996	-0.153046553705259	0.00659346397943172	0.00333701101063333	-0.00102735571543267	-0.0513481461963798	-0.0112323086985012	-0.0520748602958583	-0.112115882290867
0.567052323552273	0.195691553139692	-0.0913915192384124	0.184275293934298	-0.00986942255909695	-0.0951869826511402	-0.0156151076992693	-0.0326467625420234	-0.0249397409259972	-0.0525282026051186	-0.0582257814532511	-0.0877782991612535	-0.0819715095844464
0.489146958665691	0.225795339239631	-0.0740888794610733	0.207897128960858	-0.0460164664581638	-0.112010074586612	-0.0197896060790228	-0.0328949147342043	-0.0159339524185361	-0.0790132705223877	-0.0932308582180414	-0.0857490692647376	-0.0914799017352841
0.174805974843567	0.0725973982069035	-0.0220496088567016	0.0957254575768807	-0.0106497166938864	-0.0310588895038594	0.00798535407762113	-0.00744972948734529	-0.0190560149609924	-0.0208543030988729	-0.0236415174232311	-0.030330846234609	-0.0354853244609632
0.0265689300934487	0.038615765436178	-0.0025788674890573	0.0193388982220396	0.0102110046618163	0.00691201415682968	0.0128694319502002	0.0101966425817451	0.00803901539389683	0.00856150940932298	0.00233864210988826	0.00565560639468649	-0.00107180375102488
0.0380221599362213	0.0403060246159307	-0.00408308993250923	0.0265899739644075	0.00889857374819196	-0.00105721255528597	0.0145804776268125	0.0080564295887074	0.00970236781779919	0.00392068059645299	0.00457249266881055	-0.000160065362498872	0.000333926306973618
0.0612844310704541	0.0628709875467597	-0.00698012167545953	0.0342501892030991	0.00361965316127702	0.0027388093404634	0.0188214514842647	0.0192793673330557	0.0094468595851295	0.00317923125087022	0.00309588870035095	-0.00152373752049492	0.00451106828535151
0.100820389126007	0.069187270958498	-0.00786355141238738	0.0939191970425385	-0.00898920969752724	-0.0145748673807864	0.00556000315758681	0.00204962448765364	-0.00623389396018068	-0.0117820385391568	-0.0170195129717906	-0.0250007372500262	-0.0271549896622183
0.651163776195045	0.29872063071792	-0.107822085511489	0.180369458412353	0.124797660645695	-0.123723686781373	0.00642472837604591	-0.022251381516589	-0.0550658649511779	0.000536986932160977	-0.0184227401629264	-0.0868212507778157	-0.100617936205425
0.101485382402967	0.0560292471125257	-0.0139073143815932	0.0521473839753302	0.0112721610475594	0.00120697439874151	0.0250332686442303	0.00967531736174805	0.0155258245956904	0.00623956772315047	-0.000469582484677156	0.000242207168807212	-0.00474075999535713
0.23929659390285	0.0533699064236368	-0.0351751843491393	0.087836582117106	0.00541997900557439	0.00319011433076585	0.0337068010178302	0.0158933621848694	0.00789146181744635	0.00430504666817011	0.00291269299889285	-0.0156505106190138	-0.00652528247139422
0.0543836260493299	0.0723167792983109	-0.00658909426895793	0.0327308550715978	0.000688681688770107	-0.000567582364924706	0.0184616587598833	0.0254080634090073	0.0128910758681518	6.05496619227042e-05	0.0073583062218499	0.0028612592950006	0.00305468153447991
0.282755536866352	0.124230308756002	-0.0415773641193953	0.121302700173797	-0.00373221345380892	-0.0583108349293072	0.0118078317484579	0.00586732848408039	0.00845587690156369	-0.0310215241915581	-0.0210345986054188	-0.0305455535375485	-0.0483587328958127
0.30447245738021	0.192399034411969	-0.0465267027285027	0.119286621747376	0.0360926779030421	-0.0397673249270607	0.0117834630900437	0.0074787569614575	-0.0104973635751743	-0.00183732351200927	-0.000126163579005301	-0.0299379351943353	-0.0298580405733889
0.510049816895968	0.177780848438049	-0.0811671767043701	0.176634676889462	-0.00875356614979583	-0.0652620759883102	-0.0142483987872064	-0.0323400413408868	-0.0304524893333163	-0.037007821069053	-0.0527142323293204	-0.0812617823117571	-0.0878653706234929
0.150059743604201	0.0639312969356894	-0.0214109512634767	0.0636293836377667	-0.0131454268551096	-0.00765836785587012	0.0180315194816249	0.00599328706902941	0.0154517623917744	-0.0104018973554899	-0.0166703084142119	-0.0033461682644057	-0.020318191330702
0.0817187582610098	0.0696152183829688	-0.00691670581806823	0.077736438023994	0.000659195013458652	-0.0208856199996475	0.00722845317513494	0.00572334433692218	-0.0036301648079422	-0.0101132124930944	-0.020923613376728	-0.0153819365666145	-0.0244091066688948
0.211120385587402	0.158260683541359	-0.0227588708103404	0.155892142045092	-0.0144090994229976	-0.0362497425649207	0.00289374549046087	-0.00363569935718253	-0.00205184803250696	-0.0253294209939592	-0.0477853968239964	-0.030325308217111	-0.0539408827815393
0.134264017213901	0.0922984642045607	-0.0171067949479903	0.0725134429963502	0.0255132510629226	-0.0113048746007886	0.0144000552119919	0.00734260478763202	0.00252740003860816	0.00710418823106701	0.0103224886542606	-0.0150563803364828	-0.0159320028530341
0.537254820431339	0.396269239380195	-0.0823052451921846	0.216137902834522	0.0354261163038467	-0.0981821317113716	-0.0307509068052867	-0.046448254193649	-0.00989398530008145	-0.0313780077037624	-0.060268381897867	-0.0828022354099225	-0.0824340346581323
0.631871333310442	0.329237253129933	-0.10375916726905	0.185759760381899	0.0669654167365175	-0.17321609489234	0.0613843314901277	-0.0190196384368784	-0.0397781889213292	-0.0531253390779112	-0.0677561665147769	-0.101376257327706	-0.0824906600576478
0.152925501092395	0.153639301709541	-0.0205327615289	0.0818076951783325	0.0104439371394066	-0.0340339464680011	0.0257317984834201	0.0107087262804901	0.0221933356763712	-0.0117950046642972	-0.00137210601120538	-0.0107126304073031	-0.00826918377622413
0.58593562815295	0.361955343141311	-0.0924956502676938	0.196995494273819	0.0229294742305771	-0.0923349044144836	0.0468186546583992	0.0315060654177396	0.0104829397381888	-0.0347027150919532	-0.0413174501885009	-0.0747793363633245	-0.0537913639633141
0.102881567676298	0.0758182475686404	-0.0134883492493453	0.0552198428994464	0.0200036621645408	-0.00199385805325147	0.0281072414998142	0.0216268750312471	0.0210454016459978	0.00900490205564469	0.00284933305130536	0.00403376984541295	-0.00684034927075919
0.35377570284752	0.148544456671034	-0.0494917241798736	0.164837141290107	-0.0132292068119161	-0.0645103712633889	-0.00703504795441634	0.000222007851150841	-0.0204163204389092	-0.0388697890376525	-0.0469356883878242	-0.0616313971062421	-0.068299404036764
0.181729600674063	0.113949983350852	-0.0265760718360845	0.0769480662326081	0.00505247507509771	-0.0227236211190251	0.00976389337853042	0.00197833795657223	0.00792983030915775	-0.00883557302196367	-0.0125174942972993	-0.0139715225593045	-0.0203426039701091
0.363765001959011	0.113667830860019	-0.0535887336983146	0.152451237128097	-0.0278116009407171	-0.0343271018605789	-0.00248295369364115	-0.0174517987978796	-0.0176447443525702	-0.031069351400648	-0.0338122595625854	-0.0552822636259823	-0.0475774722899957
0.343936164170498	0.269076593976065	-0.0504634783709591	0.147761745665734	0.0136424301436686	-0.0452577725096904	0.0220725248468789	0.00232811935529736	-0.000327088731470471	-0.0158076711830109	0.00314343005133882	-0.032850734434647	-0.0209964041852702
0.0343089645628192	0.0321095072200115	-0.00368614818330471	0.0239292827438266	0.00399868278957219	0.00176334170820205	0.00567600679438394	0.00464720299192298	0.00276899816504763	0.00288101224888711	-0.000155699804349853	-0.000148396369840577	-0.00282123579353444
0.0429885859909757	0.0208213091337857	-0.00439017086552739	0.0346766257131748	0.0121602838930711	0.0164690649741034	0.0250347194261993	0.0189898583264932	0.0201194003346257	0.0143146744335873	0.0105865462536502	0.0106945000092235	0.00908094538239389
0.0909948014395169	0.073827106325701	-0.00885722761370375	0.0691955543135233	-0.00149190986225596	-0.0217210387371671	-0.00369479007105984	-0.00365935462376921	-0.0239771482957376	-0.0116064742997115	-0.020125457798373	-0.0305666781036754	-0.037845788542431
0.625243955364454	0.330759238650439	-0.103053648482929	0.190455397332828	0.0912891314382701	-0.089896472784847	-0.0282577686584463	0.00485511355574142	-0.0177990067699993	0.000696329326711598	-0.0505081397340462	-0.072907472454403	-0.0243760704720241
0.426121135988703	0.184552842987403	-0.0648520721312558	0.177086161883323	-0.0088369479827195	-0.0971264839874397	-0.00159726361404766	-0.00729605798716626	-0.0172514108241412	-0.0529817159850796	-0.0539517574754191	-0.0776493549964948	-0.0540836878494373
0.522034271103201	0.250336445273145	-0.081908070566791	0.203649595454747	-0.0144818053239307	-0.104807128983154	0.00672775461741126	-0.0209821643111706	-0.0202095306126348	-0.0596444671535424	-0.044463907215903	-0.0793409800448697	-0.111613312565074
0.143281090159985	0.147883284721791	-0.0181372424237295	0.0766797733333629	0.0151439829642084	-0.0313765789263996	-0.00374217736405064	-0.00803794780860415	0.0083066100738623	-0.00811629798109562	-0.00540773581530535	0.00521623731962503	-0.013624847258909
0.564772364207332	0.196360965736806	-0.0910971450443929	0.18694215619502	0.0105836402013459	-0.108045780650261	0.0230479756453121	-0.00063479563129698	-0.0603286817477974	-0.0487310702244573	-0.0469800396511934	-0.092593264746588	-0.0857199689163033
0.118054447041706	0.0479473433469119	-0.014879686315947	0.0595493586784122	0.0061603718169832	-0.0216805932020086	0.00575905324720799	0.0163632398634838	-0.00273550017326413	-0.00776011069251273	-0.00290328600467821	-0.0203138169856876	-0.0137625837100568
0.115163835981492	0.0842932135001167	-0.0154793596546705	0.0597225376397896	0.0184770985052172	0.0105884370360062	0.0223556976432599	0.00312554874530273	0.00649589155543275	0.0145327677706117	0.00273509309589302	0.000784155110032617	-0.00247021005959258
0.491600198987399	0.222374295467303	-0.0744956693418846	0.207109451690866	0.0192058808616819	-0.11156245507795	-0.00995078223531437	-0.0565750957069228	-0.0618398502510394	-0.0461782871081339	-0.0703429063144344	-0.0810115701655772	-0.095532893786476
0.129492081291841	0.09812164988328	-0.0181043963040199	0.0683939107187161	-0.028668829801697	-0.0360338942718251	-0.000138805356952959	-0.0132746758500472	-0.00828986091876308	-0.032351362036761	-0.0256649321735564	-0.0246949604003906	-0.0310446450801805
0.409708131556102	0.257827144746361	-0.0624630742397496	0.16791414425205	0.00687289519369577	-0.0753798276919145	0.0177638931754734	0.0166957518644676	-0.00336538286441168	-0.0342534662491094	-0.0353342330766995	-0.0139859502802582	-0.0494818000735229
0.0423254685298271	0.0175346341162224	-0.00384284783696501	0.0354366175858579	-0.00172159416694078	-0.0119984008075342	0.000554649190597306	-0.00431912654913509	-0.00649396291776037	-0.00685999748723747	-0.00841204622923192	-0.012407187922829	-0.0154176389409419
0.677470798670727	0.282598412247668	-0.114781651798589	0.16611895401733	0.0909289098059964	-0.162401898701679	0.000762093802400887	0.0144460358621665	-0.0100287907207661	-0.0357364944478413	-0.0369555072316026	-0.0487736899414206	-0.0634079604538428
0.258204603562043	0.0991004572722453	-0.0314815326102867	0.16440673676838	-0.027124586445984	-0.0388427810053891	0.00126177344865935	-0.0200474230391995	-0.0368607868069156	-0.0329836837256866	-0.047425070799673	-0.0759335434265145	-0.0763108439478576
0.468160934392703	0.205420533928513	-0.0726843485640406	0.178482854492623	0.0223466746166782	-0.130322120837747	-0.0353235021427522	-0.0332762461704073	-0.0405533636960674	-0.0539877231105341	-0.0577413550343161	-0.0836746148048472	-0.0835209055992152
0.00286451844191273	3.1457332598146e-05	1.12785972095301e-05	0.000948206266282085	2.38129052122921e-05	-0.000170241000936716	0.00112212718338313	0.000660314928874794	0.000144638843562952	-7.32140478622119e-05	-0.000206667147000065	-0.000612081209500587	-0.000606563984528135
0.354158756994934	0.147600454701525	-0.0497347513783074	0.167398016958333	-0.0140424144719558	-0.0535407232860077	-0.0047642298604379	-0.0245826506449005	-0.0278730233987246	-0.0337915688789817	-0.0257495147284653	-0.0372021504995935	-0.047953824291931
0.580757777942972	0.224099561624926	-0.0931870772589289	0.183219007753369	0.0353484409654432	-0.0995817663946271	-0.0286624539309519	-0.0173551826129356	-0.0502902556880211	-0.0321166627145919	-0.075728973516936	-0.0933623903482422	-0.0790979384269589
0.645329825797754	0.223070483654035	-0.106888205509908	0.183166606633604	-0.0347480449437615	-0.140942810025275	-0.0499373322722908	-0.0460566208395271	-0.0590901484388847	-0.0878454274845183	-0.0857021974417651	-0.0911813987937112	-0.133511741680065
0.102134192786557	0.111370864714536	-0.0138368798347526	0.0533437835559001	0.0454499510408281	0.0121005058871435	0.0481137492778736	0.0333752341872888	0.0230012525097703	0.0287752284639858	0.00836526494438186	0.0187429672013447	0.0182142575045915
0.148467916585988	0.116112954630432	-0.0202067961261376	0.0726485675760652	0.0218232046315534	0.00218691504293925	0.0234495149739051	0.0264124168018082	0.0220079184310491	0.0120050598372463	-0.016250665800408	0.00964732692299178	0.00713511770936306
0.240542837269031	0.295237251642957	-0.0287958253302818	0.172569263326733	-0.075831758341974	-0.0585096764344572	0.0210033512800335	-0.00594553585509541	-0.0140477542914756	-0.0671707173882156	-0.0455658011031843	-0.0510901665875469	-0.0842434360760846
0.151688009297821	0.133936346408522	-0.0188610468139789	0.0822670195232264	0.00665462503324185	-0.0365840600447284	0.0119993892693902	0.00572108622153902	-0.00733286931714869	-0.0149647175057433	-0.0200148236269945	-0.000448893102932973	-0.0182024212296783
0.648602896609877	0.270189214791776	-0.106868153386089	0.198577104350867	0.0362426209355424	-0.163900130219347	-0.0841694281419744	-0.0368683494956514	-0.049485133952884	-0.0638287546419022	-0.10191644534094	-0.0954000657480557	-0.109871820891856
0.0302176471897126	0.0252539578834288	-0.00304535962178775	0.0222332173095638	0.00500555222777484	-0.000718297180046647	0.00710314777123392	0.00556923560420865	0.00415960041796804	0.00214362752386409	-5.37240467805497e-05	0.000916969953419246	-0.00537906959383825
0.229351197806197	0.192236603838009	-0.0303829477550506	0.119477337486234	-0.0161212955121719	-0.0310237517769956	0.0548181793447765	0.0211680083940561	0.0314810584430338	-0.0235725236445837	-0.0146042821257147	-0.0328569515126342	-0.017347444074039
0.261646806055311	0.11363094175141	-0.0358043261077728	0.137063254899121	0.00457506217529935	-0.0323034406215529	0.0142297698551421	0.0157269716500197	-0.0139787939715881	-0.0138641892231268	-0.0248804430466634	-0.0291221492475781	-0.0436543714756971
0.277058767124886	0.106287973132688	-0.0364711131403719	0.154677874930414	0.0164888179450111	-0.0284435954719127	0.0353721031343974	0.00833894606694879	-0.0130509761283462	-0.00597738876345083	-5.10136387696369e-05	-0.0387050943657609	-0.0607243431676507
0.468308925124013	0.204458775765579	-0.0722040214318809	0.177767838550329	-0.0222930447484719	-0.174576921364001	-0.0541917621516608	-0.036075637707748	-0.0643609292729032	-0.0984349830562364	-0.060283729582452	-0.0966963523870116	-0.0811638666990085
0.116336504641812	0.0899171016370542	-0.0158304501671838	0.0594986189407583	0.0157450743345012	-0.00153169926564951	0.0267603033167284	0.0356132286709328	0.0101539542485981	0.00710668753442585	0.00236007472862119	0.0155298758574867	0.00490470408879938
0.0719800678967107	0.0599667439579388	-0.00858224410037509	0.0418623921973784	0.0127449327480177	-0.00974627496605387	0.0101528185890963	0.0166656760902229	0.016957246708861	0.00149932889098194	0.00542571911997848	-0.00250148054318203	-0.0113784044198604
0.560295235719837	0.338800949569882	-0.0885879311329659	0.192510685811747	0.0932734555009784	-0.162092087987512	0.0274096834646413	-0.00427910533949583	-0.0753646593744799	-0.0344093162432668	-0.0712866449122726	-0.057576103742384	-0.0964525764353948
0.1809289045491	0.0821072239480787	-0.0243029061384994	0.0979305620535255	-0.0158277732535501	-0.0222664695253653	0.0216281941837596	0.0119387282942978	-0.000519140756014114	-0.0190471213894577	-0.0150466865979839	-0.00425016058295757	-0.0224740546990559
0.254014213276677	0.217452409341475	-0.029855338816468	0.186338138672997	-0.0267483686967462	-0.101519869492116	-0.0270891816181736	-0.0464982950975447	-0.0539682714230713	-0.0641341190944312	-0.0658153940063666	-0.0619792853240861	-0.0839037244692394
0.398668647766258	0.317324028148565	-0.0594242136637162	0.184415463532129	0.0310211328992097	-0.0883442838542978	0.0144903776873778	0.0191248833385371	0.0101233894064914	-0.0286615754775441	-0.0137974121335663	-0.0147568228166421	-0.0525644856046434
0.526497938309763	0.342108941660845	-0.0836561433412913	0.177700983765882	0.0777418625534717	-0.129778725954686	0.011661642330362	0.00569942468399065	-0.00407211463283064	-0.026018431700607	-0.0262348392346153	-0.0641670481824405	-0.0651077891482665
0.163388974210683	0.178932138542547	-0.0231410313941553	0.0739470089415221	0.0304238980914525	-0.0137691952096537	0.0325459325924718	0.0113793109376863	0.0365114562723613	0.00832735144089938	0.0171960175999723	-0.000504320405240649	-0.016613603999317
0.490980011551666	0.206075815188368	-0.0748232322579874	0.199582923416448	-0.0191370515825945	-0.131400808481756	-0.0699750450718658	-0.0370293522921206	-0.057295318922115	-0.075268930032175	-0.0862966998422731	-0.0918568538081744	-0.131326039834214
0.113649386320138	0.0842605170566591	-0.0142894623160073	0.0642727024057824	0.0156549118940449	-0.00529569864730339	0.0113950635301331	0.0224741194995448	0.0129856023293302	0.00517960662337073	-0.00255811904988035	-0.000288892906197324	-0.00223490955412076
0.397821056176019	0.270043039533947	-0.0607453843016405	0.147856381305904	0.0480321815509367	-0.0580423704387802	0.0466481501316036	0.0222130203266014	0.0155891019300038	-0.00500509444392172	-0.0195111835387567	-0.00497518865183894	-0.0374529082775973
0.108083748554403	0.104977668246543	-0.0140366128915604	0.0628151860231239	0.0163491332124336	-0.0216876387407301	0.0166513605410978	0.018166371746473	0.00288610595512011	-0.00266925276414827	-0.00836592002854793	-0.0118257447295186	-0.0158458046230755
0.493375996091581	0.206396819231061	-0.0745108247302007	0.19968472638678	-0.0504386653954434	-0.135943356966158	-0.0310199321866392	-0.0589181857467864	-0.0800864563233732	-0.0931910111808006	-0.0720521164822179	-0.107200933147289	-0.139968121984354
0.271693422030603	0.238413273787825	-0.0391214830136613	0.133209972740416	0.0620817789377973	-0.0530079355518429	0.020753726994114	0.0156377902154441	0.007549387385824	0.0045369216929772	-0.0209014385286966	-0.0110044877335198	-0.0295083463983557
0.279555887092516	0.275273557196543	-0.0371864898409153	0.144645833522561	0.0779979209735281	0.00283628448651274	0.0656345176538358	0.0507790444982446	0.0347017126107872	0.0404171027300204	-0.00222803052235643	-0.0350576906746078	-0.0351928578821215
0.512930063779071	0.313607728247989	-0.0776015375460544	0.221588304396601	-0.0212097466946178	-0.113816990877536	-0.0220342938186361	0.00201432503272148	-0.0268486952521401	-0.0675133687860767	-0.078975258329594	-0.047237975105823	-0.0837666935824067
0.532582746905642	0.190083537344166	-0.0833899408453977	0.182100933695987	-0.0334841294124472	-0.118058683586005	-0.0121270532550843	-0.0352837791323685	-0.0551613794986157	-0.0757714064992263	-0.0743267775236198	-0.103355225391222	-0.103537968955462
0.434307449966153	0.252166987333447	-0.062952464673929	0.222114902719162	-0.0566410126915963	-0.0642339885457989	-0.0295508240708243	-0.0610101893545527	-0.00653452397234938	-0.0604375006186976	-0.0447378867963606	-0.0674839602498438	-0.0967865664174489
0.0385467433302668	0.0404997519538566	-0.00411871114678906	0.0261239581475133	0.00949652790149019	0.00425363230954164	0.0134025528059872	0.00643093323835944	0.0060576386086642	0.00687508010551591	0.00494544487191591	-0.00174937133024382	0.00163070745376861
0.0616929039984399	0.0427213454898204	-0.00767009812955652	0.041055662356969	0.00238109196079193	0.000944208205890078	0.0183462924145911	0.010864393756571	0.00920037810496673	0.00166265008334101	-0.000138744675682027	-0.00202486865141673	-0.00105976619664516
0.310803272575614	0.109720495857547	-0.0453515490171377	0.145276195406522	-0.0138041461281902	-0.034665085802399	0.0232189792862535	0.00713795256715516	-0.00989560168641435	-0.0242346159652946	-0.0221239919707585	-0.0335071266774565	-0.0461848474688897
0.115534575994566	0.0904942806620696	-0.015294445631545	0.0587505885629433	0.0262495483557257	-0.00245399882840204	0.0399710885140659	0.0178142495167912	0.0166016716620059	0.0118977747636618	0.00455843519777471	0.00668729832966437	0.00257239774216299
0.0081210320670961	0.000663528721545461	-0.000654734710228746	0.00876022796159337	-0.000112067312214584	-0.000457181349842097	0.00204056194719953	0.00135285049072409	0.000276836246642367	-0.000284624331028341	-0.00123746268079769	-0.00155918932288717	-0.00184750520496812
0.156692492727206	0.123382337059008	-0.0211925042319184	0.0742290939984844	0.0387380197276132	-0.00300352180236366	0.0346614262655797	0.0245345177848488	0.023358410170446	0.0178672489626248	0.00270857213497613	0.00895127741342869	-0.0100121719309153
0.133208449469125	0.0915267504483625	-0.0183953425860696	0.064437924797722	0.00488113643453128	-0.00737767819193547	0.0145582556200912	0.00871207339386751	0.00184214134159441	-0.00124827087870208	0.00514154408740222	0.00553997354887795	-0.000151017856726443
0.118062174352216	0.211252018498023	-0.0121733761909863	0.0919679575173297	-0.0216566443547945	-0.046766421512713	0.0118090330567677	-0.0174146504193407	-0.0159569144437519	-0.0342115329337538	-0.0287736649500972	-0.0395531613104711	-0.0340002758363676
0.64638390860342	0.281182782684971	-0.108905953618852	0.16948779720829	0.0576704449097697	-0.0993259189251856	0.0211238476413914	-0.0086284392104331	-0.0284630120223153	-0.0208277370077079	-0.0286031593968814	-0.0950404290668532	-0.0797079969395498
0.486123542386867	0.25116949897636	-0.0781861358457679	0.154058968599153	0.0236259847305574	-0.0871320179112143	0.0158066277716604	0.0258809517904675	0.0155908130256743	-0.0317530165903285	-0.0154834268856311	-0.0323652949211168	-0.026445766573902
0.409112723637697	0.27887676575345	-0.0601406363125546	0.173513823030986	0.0164710226704374	-0.0986334687964272	0.00215097861232455	-0.010500826632544	-0.071153146019318	-0.0410812230629949	-0.0622088319255856	-0.110958665215062	-0.0918569057379845
0.0418656312975872	0.0348540559463625	-0.00437841824563222	0.0307856722564096	0.0114182458672777	0.00550309602580813	0.0130362082594796	0.00864813253408456	0.00864129705214828	0.0084606709465429	0.0021817163465122	0.000604723494962961	-0.000729507638251414
0.104628369875434	0.0866228777587109	-0.014058470051136	0.0500381921507902	0.0204763603371451	0.00506245988817736	0.0292481217732992	0.0197535458782217	0.0166658067885374	0.0127694101126612	0.0145238839391648	0.00537652402762402	0.00982038743508397
0.311432867102091	0.179140930938644	-0.0460768490247425	0.135820382656926	0.0527388388254207	-0.043638360855338	0.0155031747846603	0.0115062986709384	-0.0221869230418513	0.00455023898504137	-0.00988498391745496	-0.0467470500270992	-0.024698941487745
0.100815990759874	0.131927460956389	-0.0128192548406189	0.0584411415113829	0.0147646325087079	-0.0325475586319144	-0.00173913342750244	-0.00584803707516439	0.00435322015773504	-0.00889146306160321	4.57787920293551e-05	-0.00292727152872332	-0.00777915997788745
0.441373584866095	0.251913468231247	-0.0684039130970128	0.154872692227452	0.0411667130244074	-0.07976084331776	0.0120960757239384	-0.0084959068073997	-0.00192214001828106	-0.0192970651466763	-0.0283028548416344	-0.0283007150111984	-0.0528275660206723
0.0210339845168055	0.0343713638717869	-0.0024308045998115	0.0154829306819021	0.0139800438630837	0.0037007188296273	0.0129740353319804	0.0142416722166388	0.0114301339081535	0.00884038134635549	0.00205851202736563	0.00235231499948744	0.00537688702083155
0.231644729545821	0.13322291400856	-0.0329855404751768	0.101138172680933	0.0170471960221455	-0.0222904114700345	0.0409389580151404	0.00298163522220776	-0.00166781894569815	-0.00262160772394451	0.00135706001808245	-0.0178778017568837	-0.0218592457793599
0.284818518423198	0.104111037488462	-0.040748509425138	0.130165565993787	-0.00559540854110213	-0.0219904681706456	0.0183569243248897	0.0129049922930543	0.00482325235390152	-0.0137929383558739	-0.0258168724515707	-0.0332807554303511	-0.0365484972616461
0.43775723118961	0.219800684219113	-0.0618569883359827	0.209144382067552	0.0491594156022676	-0.103970918341158	0.0176230051293088	-0.00878385242147195	-0.0313002409379728	-0.0274057513694452	-0.0598211952366016	-0.0613535714700517	-0.0736730395713441
0.0466476728393385	0.00999753351886497	-0.00519068785974661	0.0351291419427417	0.00174679230038834	0.000629034796784451	0.0120331298189818	0.00728451917749818	0.00300544895585362	0.00118791354858639	-0.00121161297797762	-0.00297447376004176	-0.0044222677513306
0.219797104149666	0.0479523035594198	-0.0332998406539248	0.0753051904237317	0.00164825733490698	0.00130911573031681	0.0196691993662774	0.0117284868635264	0.013948205527703	0.00147868653261191	0.0010254340292099	-0.00650707471265077	-0.00556149935315486
0.594870968030666	0.254301154114633	-0.0955398996480731	0.199447013134301	0.00642458194943785	-0.0934455052590047	-0.0440651331555914	-0.0764898003153307	-0.0378139918115101	-0.0435104616547834	-0.0506789205139415	-0.0829073922160936	-0.105928156894041
0.630025893119108	0.257216000050805	-0.104085679143301	0.186711300588021	0.0240507395909076	-0.210886197446161	-0.036160953196327	-0.0400621148747795	-0.102531270719866	-0.0934177289276268	-0.0902667190921782	-0.104897862724211	-0.108325698099157
0.103372790941264	0.110919974206259	-0.0139542732284564	0.0538876315426322	0.04469372492827	0.00442458521841051	0.0385720301137792	0.0216108532421529	0.0292443911565139	0.0245591550733402	0.0240194639387759	0.00111796211226059	0.0180382838865999
0.499962725003957	0.294065309140082	-0.077824618396203	0.178602718066827	0.0329068385259249	-0.0808551435092502	-0.000425033339378711	0.00170599541630223	-0.0259052906001926	-0.0239741524916626	-0.0534967693287172	-0.038188208142761	-0.0685776999502703
0.138243615097666	0.119079679040347	-0.017361613201518	0.0774972238880579	0.0106686588315305	-0.0260816027966801	0.0136857953442052	-0.00622436417683159	-0.016901527755698	-0.00770647198257482	-0.0150197917474932	-0.0293009597115822	-0.0256528800708705
0.301336882768477	0.138783391985213	-0.0396113566785694	0.18054729195258	-0.0247166442853217	-0.0691569344733354	0.00575722745818003	-0.036069367816659	-0.0301222987749781	-0.0469367893793285	-0.0651954070097414	-0.0806581942849375	-0.0828171861396753
0.526849624048341	0.342889638235526	-0.0841442175116938	0.178751048572762	0.0676445166217504	-0.113520857260204	0.0190202350117802	-0.0141085436041263	-0.00980322058589722	-0.0229381703192266	-0.0414808505969583	-0.0529240396138591	-0.0776362458021704
0.514247298582788	0.314634613974575	-0.0768918265571242	0.222363868131408	-0.0557920353503364	-0.0717930368724067	0.00429623611281493	-0.00377384646903822	-0.0385170721301303	-0.0637925361113716	-0.0932086494969507	-0.06618874595851	-0.0595679357880498
0.167651038317473	0.0863075898774537	-0.0237481165388087	0.0766380824756661	0.00358372430439607	-0.00738116453949889	0.0229894523087225	0.00989205377664748	-0.00260528088119388	-0.00189872011755141	0.00355352711293214	-0.0019157161393579	-0.0170936560805605
0.0157529326966538	0.00979286780779603	-0.00114701312410797	0.0158905389610145	0.00116995372071781	-0.00617076525287243	0.00543327126290351	0.00339689124010014	-0.00118411502078432	-0.00250040576607731	-0.000297760474458494	-0.00198416070784404	-0.00191279048595397
0.529736676234556	0.341347633017192	-0.084099211171629	0.17867092852334	0.0551566325373936	-0.149137031694625	-0.000585427330752175	-0.0712472251859753	-0.0166909969038864	-0.0469901995786156	-0.0427887156184303	-0.0498188969852287	-0.0623778611862638
0.214986112544582	0.067826538693835	-0.0311565174007431	0.0936750753624628	0.00675859815232588	-0.0176621360123242	0.0141869013690591	0.0126437583419876	0.00430295559093738	-0.00545176892999918	-0.0117021549275355	-0.0134804429392968	-0.0216158387590741
0.178946596098756	0.0591006650120481	-0.0214979823996294	0.103631153085575	-0.00700692475562367	-0.0169985776788264	0.00299959898126628	0.00345820377746206	0.00166654465009539	-0.012002751217225	-0.0118106970455045	-0.0194689746407533	-0.0265969272792856
0.248273858307832	0.220963102162838	-0.0303009533110536	0.160641977278806	0.024188152168948	-0.0355188162974491	0.0217462255397709	0.000885809787816549	-0.0117472635290883	-0.00566533206425057	-0.0663618839882295	-0.0347933161607171	-0.0521577548415546
0.598826046387111	0.328742623402357	-0.0975685871238215	0.192147988438438	0.00720161984821743	-0.113046730881211	0.0221170944016981	-0.00879077381706017	0.000698313815404306	-0.0529225555164968	-0.0506387950480622	-0.0723679195603605	-0.0760546757204789
0.18931054849435	0.0951165292758818	-0.0281569292915901	0.0801059909364579	0.0131730656880805	-0.0266487027419732	0.00996854123004498	0.000916938232668363	0.0142132410559671	-0.00673781852694633	-0.00513698756725733	-0.00441211914229822	-0.0204976381534594
0.332605880717457	0.291314391694537	-0.0500651324302956	0.127425823762709	0.0594874102539167	-0.0958650751289406	-0.0025804468716788	0.00460392631604306	-0.000672134350430398	-0.018188832437512	-0.0236245002938684	-0.036823011457817	-0.02796677566302
0.135874168848719	0.0682763697165076	-0.0168617513380207	0.0754771674202015	-0.00435783932365197	-0.0289653411801861	-0.0030185297868659	0.000525041766069101	-0.0108929586389861	-0.016661590251919	-0.0300909420097748	-0.00501625477965706	-0.0295141920960624
0.114245309639213	0.0723307310448593	-0.0149523000967268	0.059906634113455	-0.0356085607243757	-0.0376976942172972	-0.00515884219909471	-0.0013435283977396	-0.0176977720406404	-0.0366531274708364	-0.0246689439050616	-0.0283612992054348	-0.0337925263088815
0.185796653979704	0.0490419577028628	-0.0244955200895098	0.0992662724274262	0.000988162693540989	-0.0273667700944931	0.0165063970599329	-0.0049082288519508	0.00380600257068647	-0.0131893037004761	-0.0261672585702911	-0.0274015754488181	-0.0285757916699764
0.181886332743411	0.130537148456397	-0.0267569171393468	0.0844725966460609	0.0247270582138997	-0.00616372266536902	0.0317838013030441	0.0240831902590374	0.0287015052788899	0.00928166777426531	-0.00380287571854565	-0.00169069863119339	0.0140294165388924
0.301497854180149	0.110895520267489	-0.0424194613805383	0.157888027423068	-0.0203019215144298	-0.0485347331246086	0.0271853728351377	-0.00520688719875045	-0.0174169141974995	-0.0344183273195192	-0.0291020672878397	-0.062757919775258	-0.0510029889004374
0.315166040047827	0.095622026038805	-0.0468419879167981	0.129307960165082	0.0258851099455369	-0.0282379532808534	0.00958179345827914	0.00335901488699586	-0.0103307715782137	-0.00117642166765819	-0.0146366045636536	-0.0245871043397939	-0.0272584317327553
0.33264830798455	0.290913806496272	-0.0498644509400644	0.126268962491017	0.0764508006479333	-0.0754194277090933	0.0277419127200307	0.00858868685721248	-0.00439781439426806	0.000515686469419963	-0.013263704657111	-0.0198249879061668	-0.058248838653856
0.156706777049443	0.0801175260571858	-0.0212038730255773	0.0647204402587591	0.00997175292545616	-0.000147689575240889	0.0268461684643683	0.0187187206313585	0.013272605357638	0.00491203167510765	-0.00248013272938438	-0.00428334009557788	-0.0135986664486548
0.0880779341443195	0.0378820830361615	-0.0108860515350317	0.0491014942009816	0.0104323232750675	-0.00572528433714968	0.00411442761146623	-0.00747930262966173	-0.00350681221541962	0.00235351946895893	-0.012619472579188	-0.0167493275316941	-0.00814812814109686
0.64357954117027	0.310377397896311	-0.105523789363806	0.1785760044548	0.132386129496662	-0.123024341620024	0.0106425876461104	-0.00230394436683423	-0.0276891250424917	0.00468089393831927	-0.0454887674525518	-0.0379460382815341	-0.0793243493364121
0.122652441274309	0.141078042762582	-0.0154362623782014	0.0687114907213948	0.0360628703851265	0.0035040553004831	0.0287487816311206	0.0139845049480018	0.0326494406691239	0.0197834628428048	0.00668623468252198	0.0067947874219607	0.00347395297869603
0.0989747501172997	0.0580616549173631	-0.0132242785589387	0.0490664456081997	0.00349891006709953	0.0072561946560038	0.0257460013358903	0.0225840733029342	0.0105303733076287	0.00537755236155167	0.00482542440892576	0.0023543331116271	-0.00726142048888294
0.421134352243055	0.177784962296985	-0.0616779779003556	0.206524437696973	-0.000930988793317933	-0.0471129728783284	0.0220069384740455	-0.0572942952784637	-0.0277853513386027	-0.0240219808358232	-0.0618180900823483	-0.0898139384682439	-0.10435071500285
0.406709852619328	0.188544271084248	-0.0578422026129419	0.208764733590465	-0.0360274389830407	-0.101744259007987	-0.0266360644181353	-0.0508154716275399	-0.0649762249061231	-0.0688858489955141	-0.0407044983933972	-0.0909275933129193	-0.100657035705672
0.196070355687553	0.200316289088378	-0.0278040550789964	0.0876074354150335	0.0736875109264714	-0.033115061682872	0.0185153133148274	0.0134791354028864	0.0191626913530392	0.0202862246217997	0.00506859318422859	0.00121328320117189	-0.0222039976045083
0.0577408924027341	0.0332985032180034	-0.00664420752971083	0.0356412916393003	-0.00790504150798332	-0.00574658779138495	0.00395817020324118	-0.00188447500606814	-0.00246941787863811	-0.00682581464968414	-0.00689171112846025	-0.00877020166559921	-0.0123759608884464
0.166892031086437	0.0796025552509083	-0.0244560824985205	0.0709539105678722	-0.00106464366312428	0.0012196496476336	0.0148514464926822	0.00113312521094888	-0.00728969981673169	7.75029922546744e-05	-0.0112034737361622	-0.0216401515746213	-0.0190447452283996
0.099857365144196	0.0513828542746385	-0.0131382689454191	0.050536942712196	0.0152361195321036	0.00521249886526012	0.0196889278981938	0.0123337712807766	0.0114911179865944	0.0102243091986819	-0.00103801524921021	-0.00546877344236095	-0.00506577384700836
0.0581976333781133	0.0697922915145412	-0.00710845792515478	0.0344485038699784	0.0273627016229065	0.00684485502431092	0.0315230419672822	0.0198743164440804	0.0216763027365234	0.0171037783236087	0.00797700608914339	0.0156185502661867	0.00550226162613576
0.22183742280143	0.292499692657482	-0.0288402286667326	0.116001943836102	0.0974755969414701	-0.0658740512445967	0.0318699665823666	0.00804146672987874	0.0418744993721401	0.0158007728484367	0.00516213495399143	-0.0162374247254198	-0.0274075205456639
0.15104011421705	0.0763689033250678	-0.020855951660976	0.0699726991699385	0.00393796650626657	-0.00450073843944274	0.0325808015058613	0.0268883623270713	0.010934623345366	-0.000281385966588082	0.0058537800590733	-0.00142841852996803	-0.00925693017680077
0.180074186458539	0.158824191550491	-0.0244738266553344	0.0939602113644329	0.0260288020990627	-0.028735531383737	0.0167515522251584	0.0241793025423475	0.00921367034803047	-0.00135336464233712	-0.0139700181385289	-0.0225884765135869	-0.0194072121947398
0.462144444045468	0.264922550766063	-0.0719675932340068	0.16416924421087	0.0164564954193814	-0.106744570174217	0.0102490720912214	-0.0225196783130485	-0.0147308087617983	-0.0451440373774177	-0.0659079224933978	-0.065632362413167	-0.0837133933960288
0.417216223123209	0.176975831278026	-0.0642580217213451	0.167631752889379	-0.0048598044413401	-0.0738093168053348	0.00370397425219759	-0.0310339143564606	-0.0397774712996265	-0.0393345606233374	-0.056306788301708	-0.0643504229647437	-0.0961511584091118
0.180126903037223	0.081830379626731	-0.0195368166812361	0.1315286144784	-0.0218407117733256	-0.0448356473521963	-0.00680471965641141	-0.013394104473646	-0.0432456991761014	-0.0333381795627609	-0.0455585105544243	-0.0526758622407976	-0.0627867767585298
0.0293837692817735	0.0255597763809093	-0.00316808276311862	0.0259646843739343	0.00118660651614257	0.000128426040815876	0.00676966012396288	0.00381592976069554	0.00298098082480531	0.000657516278479223	-0.00188968914824476	-0.00365353781045393	-0.00425548912404595
0.11409056500237	0.0704832033754961	-0.0144556221656367	0.0634069882713472	-0.00615260931871768	-0.0266998287550195	-0.00449052585384452	0.000456860930022174	-0.00780335436369617	-0.0164262190368686	-0.0123213203732603	-0.0283850503581031	-0.0237064763738722
0.166686337286855	0.145850699740141	-0.0234241993941743	0.0779586510596853	0.0454149608920143	0.000503238957963559	0.0371202520282498	0.0135067721860027	0.0256899640824611	0.0229590999249889	0.00450147578210175	-0.0036688198521026	0.00437660528974676
0.369889455912791	0.124828699724712	-0.0522099223777661	0.178804650536414	-0.0278115361520874	-0.0568999766413662	-0.028490947510908	-0.0136917118214564	-0.0390081971661578	-0.0423557563967268	-0.0440164695308614	-0.0408475729279793	-0.0621961501537254
0.0193871965866635	0.00606800655593971	-0.000759028794354424	0.0171839102996756	-0.00139000241241328	-0.00346228386609961	0.00297613131189478	0.00026141817989046	-0.00156718688925876	-0.00242614313925645	-0.00367430656985523	-0.00453861577831899	-0.00538442591476717
0.485116543226828	0.236348519167966	-0.0766965396365604	0.155449467529253	0.0338267318308917	-0.0884198895337749	0.0200668551181126	0.014927211916489	-0.0429529256796332	-0.0272965788514416	-0.0296476054316036	-0.053130563429595	-0.0207830260334747
0.230184886871978	0.176497684323727	-0.0336168790217712	0.0977495687642893	0.0690651138322358	-0.0010526737170872	0.042501350087132	0.0348207402631533	0.0010007217190581	0.0340062200575743	-0.00343860657247994	-0.011031712515826	-0.00804861859922523
0.203792283961656	0.15791737543122	-0.0290852762312454	0.0848341845396568	-0.00785195949655315	-0.0285839905715882	0.0197616528112932	0.00647902244216214	0.00516346515819066	-0.0182179750340707	-0.00897260836123101	-0.0299964222887822	-0.0189570788474168
0.422127376703962	0.170389547952605	-0.0640562051617833	0.160195627792538	0.0104380018634032	-0.0562304393205916	0.00156213386297654	-0.0112257338663891	-0.00638677143767619	-0.0228962187285942	-0.0263672816916857	-0.0345725151000263	-0.0422592604610953
0.373284650064784	0.170176614309902	-0.0544913146492308	0.165639630107248	0.0478157304702977	-0.0500380239904372	0.00613413224326748	0.0067153433514579	-0.00448433005559246	-0.00111114676006974	-0.0393841766453476	-0.0269639663549871	-0.0395204735198493
0.572461292723572	0.248835924070725	-0.0910152349390342	0.193333054009708	0.0606721638764856	-0.122187600861754	-0.0409313126385447	-0.0106441748039019	-0.0696932229433896	-0.030757718492634	-0.0880716760444956	-0.107624891816171	-0.125987223533158
0.0970186887917117	0.0315455290715443	-0.0118711635581266	0.0553762974282604	0.0106985282239892	0.00654483899422566	0.0246240456357448	0.0181422674939291	0.0127361996696269	0.00862168360910742	0.00332114109142129	0.00280421000811577	0.00204752452974485
0.0697195206468723	0.0363824168147898	-0.00871815665507746	0.0415576511059785	0.00776633357711125	-0.00410757238490506	0.0148926870496416	0.0143254703780688	0.0102776697920959	0.0018293805961031	0.00498094226386686	-0.00544439072031772	0.00413883673125881
0.314716388032097	0.253883372373007	-0.0434235356761828	0.155334366516799	0.0207932975652411	-0.0921435796753144	0.0379395451613888	0.00506730929308646	-0.0233105224947219	-0.0356751410550367	-0.0755322596810234	-0.0519570192467222	-0.077130182869284
0.118982512447692	0.0461213975973521	-0.0158253889684272	0.0571530006082691	0.00595759944471728	0.00196849244411691	0.0211786090988894	0.0127892929141309	0.00867294267581034	0.0039630459444171	0.00357741903419112	-0.00398381408580276	-0.00568468052110821
0.0939867051740527	0.0766745144588903	-0.0121477782204831	0.0530302443948367	0.0155633843211468	0.0236712942062745	0.0219352510904342	0.0108333924576559	0.0286520684525461	0.0196173392637107	0.00682947690344508	0.00839186689478999	0.0106931427883027
0.176534902520485	0.145576753668117	-0.0226422802914148	0.0952636169430086	0.00429998209419469	-0.0303259294055468	-0.00548475990265415	0.00447765998062027	-0.00909227508441485	-0.0130129736556761	-0.0117143232433234	-0.0146564481652342	-0.0309910168750679
0.401951360266729	0.272193768079907	-0.0614174254622197	0.151492287876871	0.030984860833535	-0.0885615384106283	0.00672057890587402	0.000355528324599563	-0.0454524374129989	-0.0287883387885466	-0.0471615755244024	-0.07034611804722	-0.0604907958552715
0.179055914256903	0.187103154001889	-0.0240938551292857	0.0967072953828053	0.018771731417654	-0.0312052904706155	-0.000631336185978104	0.00254020710870925	-0.00732788982993218	-0.00621677952648078	-0.0255214733268141	-0.018030999405542	-0.040942342699853
0.0876706080736309	0.0891971817023629	-0.0108865549420271	0.0496607643342477	0.00670424418007691	-0.00153342675441873	0.0199166232991927	0.0238502484594183	0.0105104761127154	0.00258540871282908	-0.0191861174782637	-0.00532835694503937	0.00325617771973775
0.036937179568917	0.0508923991692689	-0.0040198490722782	0.0253883879271871	0.0153886026991993	0.0118900383709597	0.0205123017566423	0.018031904189662	0.0177562321404264	0.0136393205350795	0.0121220357971488	0.00896661665266361	0.00620216849086418
0.564039354399355	0.346284047574227	-0.0885989852211398	0.20507903113803	0.00191147315274454	-0.123578820970299	0.0119298132561341	-0.0163767970653665	-0.000787918763372919	-0.0608336739087773	-0.0781311641778392	-0.0882891000774099	-0.0838012909967141
0.0670408453281671	0.023798002740696	-0.00590647691952205	0.0610357914006556	-0.00673963939879393	-0.00654486419639393	0.00786031384010122	0.00220694503175134	0.000346335272736309	-0.00664225179759392	-0.00849059045170057	-0.0131465622116004	-0.0171875971851092
0.0718548369530238	0.02373225648682	-0.00576406101459948	0.0613956544650301	0.000609334436986839	0.00448662733674407	0.00654297156614905	1.61899128641868e-05	-0.00590255873371114	0.00254798088686546	-0.00482033512204365	-0.01864418987478	-0.0139602094587069
0.157116687460877	0.0549569250525395	-0.0211194965815775	0.0704133508843514	0.0284950291385461	0.0107772914153422	0.0322793688226869	0.029617688040845	0.0125649234165387	0.0196361602769441	0.00978562558294177	-0.00590509716992099	0.00593998920627303
0.316178418222009	0.213428337393674	-0.0431240803722391	0.15231934662369	-0.0180303080622159	-0.0265594531115778	0.0379707175644355	-0.00736187930907695	0.00310195159094068	-0.0222948805868968	-0.03903922506464	-0.035812893780918	-0.0299457511010658
0.0880166289715141	0.0458876088001905	-0.0105264622815125	0.0513057822435462	-0.00317876265752587	-0.0142651624401771	0.00667004393102405	-0.00221115656665066	-0.00204068428368534	-0.00872196254885146	-0.0088554205291089	-0.0114155383139681	-0.0115582174966601
0.396631493363571	0.394745999493296	-0.0563091232065701	0.194001844652627	0.0970689652039158	-0.041427568346187	0.0362011420877014	0.0104446093545486	-0.00969225274223601	0.0278206984288644	-0.0449895982569258	-0.0331375219111482	-0.0556933618927642
0.383337395681023	0.119296773468367	-0.058359350032857	0.14966015303503	-0.0113502169151183	-0.037956687768804	-0.00175560495672172	-0.0214959555503719	-0.0149792569560361	-0.0246534523419612	-0.046259603443614	-0.0474421633572398	-0.0738630741217438
0.0726862381769048	0.0332517205220243	-0.00893357307706739	0.043876648342094	0.00316193271293443	0.00716651597425161	0.00905012470753551	0.0109478031933257	0.0024604415735444	0.00516422434359302	0.00317549263534396	-0.0213970455435016	-0.00260408289052219
0.120623729776505	0.109925659441484	-0.0160624174953313	0.0595608926106505	0.0328763305601243	0.012520376795722	0.0338508911366287	0.0254372728852934	0.0168667234134902	0.0226983536779232	0.0104659946346298	0.0147580782440794	0.0046361778210121
0.0044851995244858	0.0123948929681368	-0.000413934282937649	0.00330372381387978	-0.00249854657930756	0.00218227473318063	0.00439197293453097	0.00349632687403703	0.00260282463053126	-0.000158135923063463	0.00186451745046947	0.0011312670900954	0.000713521429544677
0.23330935657979	0.122190036044028	-0.0274756763392966	0.174663645844759	-0.016856942235617	-0.0336843465137718	-0.00225192097231988	-0.0104088752826975	-0.0227541322644849	-0.0252706443746944	-0.0429010098038863	-0.0467322971225536	-0.0597677035236632
0.595943903160973	0.329055478812004	-0.0960970746634343	0.18800188890613	0.0557184655683485	-0.121229127145424	0.00371129044478147	-0.0448414570000436	-0.0225034354618929	-0.0327553307885377	-0.0615097394923133	-0.0842702017688358	-0.0554262249589575
0.303414451164599	0.137599840592395	-0.0398552115985439	0.181083241651146	-0.00490261085777211	-0.0646568533204624	7.47110303798149e-05	-0.0343343549517703	-0.0391730376101271	-0.0347797320891172	-0.0495701979947833	-0.0735118641494761	-0.0775368491552962
0.102756830440867	0.111416741929765	-0.0132312002167498	0.0534867061593759	0.0454998257263064	0.0123366857125183	0.0430338125236166	0.0250859230609425	0.026607075101398	0.0289182557194124	0.0254616807668173	0.0128297097272139	0.0075339993664844
0.499157675802371	0.246819740480178	-0.0754841553006989	0.206497191658733	-0.00544765391817797	-0.0899222404355058	0.00123601141066126	-0.0673769182003532	-0.0282852667076821	-0.0476849471768419	-0.079079687882248	-0.0643004413790858	-0.10553208328658
0.240454363938452	0.15081681344255	-0.034429449634806	0.102059209722966	0.016055980479103	-0.0459194027046209	0.0172499556993009	0.0180477913767712	0.00360787729649353	-0.0149317111127589	-0.0240603518271822	-0.0288591549320105	-0.0192763702754825
0.146111866029172	0.0624633258226925	-0.0208736804136555	0.0617577488054575	0.0111726951098237	-0.00880541302596141	0.00548505551730508	0.00463140526019146	0.00531696769632345	0.00118364104193111	-0.00437043390698957	-0.0133949238671076	-0.0138724121958886
0.376166809390929	0.284130732698718	-0.055427325057452	0.170361158694371	-0.00632406182785367	-0.0956060742842837	-0.0235886454147559	-0.0268896525124213	-0.0661862784406459	-0.0509650680560687	-0.0668414402474615	-0.0360559319902965	-0.0604831874101492
0.216157329375952	0.103305006153678	-0.0310115226318503	0.0877181421289689	0.0179439676460685	-0.0269519535017506	0.0113846516754774	0.000180957835690498	-0.0124584872515514	-0.00450399292784109	-0.0129086570313808	-0.0128763777174107	-0.0227946447183472
0.00793353616090631	0.0014179613090107	-0.000103774668935764	0.00577246307953159	-0.00277165466208406	0.000582001696565491	0.000939420363896529	0.000302351993874848	0.00140224916358519	-0.00109482648275928	-0.000267097036129401	-0.00229579223504546	-0.00149973205397913
0.620043165667726	0.296385764203984	-0.100218172981254	0.182704758212074	0.0236522867651059	-0.160541534034609	-0.00624789005051418	-0.0220862753671198	0.0132679019872509	-0.0684446236347513	-0.05581296944728	-0.0928587027673078	-0.0907837318997843
0.139389839146792	0.0785382801349278	-0.0199358551281285	0.0673104273558817	0.0171555002791776	0.00738325979379689	0.0319209943068483	0.0199687313183462	0.0197195899217059	0.0122693800364873	0.00242090071696946	0.00819703936927024	0.00021961946812421
0.11887188676345	0.207531923696569	-0.0116498338188544	0.0911866608192173	-0.00709143881535453	-0.0485125579181803	0.00926824023024571	-0.0108920365630386	-0.0196363655633163	-0.0278019983667674	-0.0255134242012002	-0.030627076997032	-0.0431715735709334
0.147155438000937	0.0646102481016071	-0.0179886404405231	0.0848451600520564	0.0105260835310067	-0.00769184426978389	0.0140179150947667	0.0108838011549061	0.0108470826680389	0.00141711963061142	-0.0251665456158608	-0.0238736229794083	-0.0403364517856846
0.316133749589176	0.28449402175534	-0.0437140214977508	0.169740671358092	0.0117544555260222	-0.0813596067740223	0.00646245845571036	-0.0319505015238585	-0.0292259410662349	-0.034802575624	-0.067167678398729	-0.05551872569315	-0.0725917060254781
0.372381480120649	0.183216094358124	-0.0540047466930226	0.185103295410788	-0.0192155907880935	-0.08475413591688	0.0115207956346353	-0.000680514252519304	-0.0156535541263362	-0.0519848633524867	-0.0631598898115514	-0.0766114206661042	-0.0777939835585434
0.0734505349688194	0.0218765812916375	-0.00538364019817734	0.0685418753181271	-0.0239776330246086	-0.00563385434976715	0.000326899991794208	-0.0042087351511725	-0.0128989089487311	-0.0148057436871879	-0.0118226685938527	-0.0164683829058562	-0.027817017193546
0.526876366214362	0.377404360187669	-0.0806425107794213	0.203525906638794	0.0561195790650694	-0.126065638170209	0.0135356718065557	0.046408259658184	-0.0680193208771116	-0.03497302955257	-0.0476128641186223	-0.0515449099604997	-0.0550881471612081
0.0897692193315579	0.112892028099391	-0.0113039752191898	0.0514451496740291	0.0277837282089706	3.73094218479725e-05	0.0330827248317553	0.0224537029623865	0.0252062227838518	0.0139105188154093	0.00749451852031205	0.0167169474606691	0.00697459865307511
0.315881766047527	0.12901985650573	-0.0421648795741145	0.167737422375432	-0.0360742461633494	-0.047767045485401	0.0255468326185512	-0.00123015019603523	-0.00776902079823938	-0.0419206458243752	-0.0265688783966332	-0.0455704541075592	-0.0582262217850968
0.199942608430934	0.105351529162722	-0.0263884433155423	0.10745055248325	0.00301499158270077	-0.0520475107996651	0.0112524011768476	-0.000126796016973546	-0.00372326874049936	-0.0245162596084822	-0.0231255278112229	-0.0352915678939167	-0.0360350533779144
0.00804770482070668	0.00213705315587064	-0.000392431461291756	0.00710603666463911	-0.00143942188080746	-0.000429999514002981	0.00152912495848142	0.00103913483668311	0.000289361138169434	-0.000934710697405222	-0.00179737918254789	-0.0017649427008191	-0.00181406173071796
0.175479993929619	0.0734028509941645	-0.0245109400645856	0.0723692121685144	0.0247714242163073	0.0163961160076752	0.0281678945625473	0.0331628158477794	0.0252406656014128	0.0205837701119913	0.00560616713453554	-0.00507940543040328	-0.00592375258935066
0.554597713273688	0.291430015942259	-0.0870892278704092	0.207264239706662	0.00587079225432563	-0.135595870409157	-0.0457134453444604	-0.0114474466192196	-0.0507164152296731	-0.0648625390774159	-0.0373917605913073	-0.0820410255546233	-0.0870988981561232
0.481977243674618	0.360009330573268	-0.0728690785643816	0.188986148441446	0.0961788719011907	-0.123835748898224	0.0191546091444824	-0.0123790497090573	-0.0200763931939559	-0.0138284384985166	-0.0476745979140542	-0.0254604169102508	-0.0336529136350516
0.58246891457589	0.364202587975573	-0.0925111518945134	0.196194456565453	0.00802371752755215	-0.119613778502825	0.0315682679662633	0.0235945621761741	-0.0151611969719138	-0.0557950304876363	-0.0832125444861939	-0.0287599272000248	-0.0534964489471293
0.37587713157394	0.189356136027196	-0.0551176073645545	0.171975461006471	-0.0156624059180523	-0.116825312372586	-0.0229704549564658	-0.0428806246682648	-0.0568223630883878	-0.0662438591453191	-0.0830217759789149	-0.0966259769546575	-0.0958181233159623
0.130977056216109	0.0471642332870941	-0.0159324948392699	0.0801865824966877	-0.00746869847335953	-0.0170265593994885	0.00746394064555839	-0.0054682336655211	-0.0077881115989414	-0.012247628936424	-0.022067659069554	-0.0292363257588784	-0.028241357566701
0.144347324888051	0.176855389240547	-0.0162129372509235	0.104522580228413	0.0134068868275612	-0.0695893265876958	0.0118539948668941	-0.0199958215619967	-0.000116849517357354	-0.0280912198800673	-0.0271922112257408	-0.0235771491708191	-0.0532585884591345
0.492481751909888	0.22505947223817	-0.073316778801049	0.206879594550927	-0.0216276339863628	-0.12990060778105	-0.0240510274897404	-0.0242415159756134	-0.0760299286339773	-0.0757641208837064	-0.0945146696204951	-0.0669105102717198	-0.114279156768491
0.0939675166491082	0.0802258006011807	-0.0119641632837621	0.0544457510469252	0.0157993905857327	-0.0126219307971073	0.0282207508041811	0.0211652118810951	0.0048133793057261	0.00158872989431269	-0.00153435265216297	0.0125230138127295	-0.00653173692924505
0.452453657046215	0.377268263388387	-0.0683649300828747	0.190154618468763	0.119597643909081	-0.123300300297647	0.0383847915392102	-0.0241904376203873	-0.0269237026256514	-0.00185132819428285	-0.0608184924870189	-0.0517660174690545	-0.0675149167032774
0.474477923686078	0.395079673073204	-0.07161103158066	0.215975768363672	-0.0105789843221992	-0.130906238892258	-0.014321130623419	-0.0252291028613484	-0.0401992964333773	-0.0707426116072287	-0.0571135430134473	-0.0906216735111568	-0.0459125937709269
0.161974747146343	0.168820479074496	-0.0216082681415199	0.0872746337400259	-0.0234113432476638	-0.0468107738397939	-0.00656767013563375	-0.0131074403869485	-0.0148783932973824	-0.0351110585437289	-0.0266346341641059	-0.0393370700587646	-0.0388090363454538
0.472909839130652	0.323845852910873	-0.0668269777791785	0.234448137836963	-0.0502498468509828	-0.105049473815547	0.0063672721418449	-0.0226813166346865	-0.0356070458442708	-0.0776496603332649	-0.052509417373209	-0.0624750769601033	-0.105482611931031
0.138272564028847	0.0319123350195398	-0.019271386342975	0.0568294152730893	-0.000912384945018968	0.00809155435693809	0.0183701314900484	0.0147176079072354	0.00875754730982711	0.00358958470595958	0.00375018389523751	-0.00343254134242979	-0.00758801032435943
0.122355617093496	0.225402180589879	-0.0140024162922908	0.0911349137224464	-0.0167251061420428	-0.0532704717046543	0.0168520254292611	-0.0122199710735382	-0.0295704419529905	-0.0349977889233486	-0.0205435640500568	-0.0268707498011715	-0.0408601608505854
0.0255537332537179	0.0253685262947269	-0.0023179147313623	0.0179291558876582	0.009012487964871	0.00563697495868841	0.0132489602139986	0.00845836802545848	0.00553528420514588	0.0073247314617797	0.00553162054638514	0.00350456361385885	0.00339012014340197
0.355558352683134	0.0932424874377226	-0.0520953421733285	0.147890282790983	-0.0041653151333933	-0.0403022533787079	0.0183209545410887	-0.0158580030328523	-0.023519458548221	-0.0222337842560506	-0.0409857969316403	-0.0445312696286399	-0.0602355444599702
0.0851283408304405	0.0393540396617749	-0.0103978120281348	0.0478460661316701	0.00374350064331211	0.00333373483989358	0.0168521226767893	0.00794776573072478	0.0103332280333159	0.00353861774160284	-0.000951960872439483	-0.000634198718262161	-0.00384416813922969
0.229906601982066	0.232790455996082	-0.0286874122962407	0.138569774803101	0.0129300643372646	-0.0332537229831075	0.037901246580449	0.0305450073587839	-0.0167146058497546	-0.0101618293229215	-0.0484598509399248	-0.0501788035303889	-0.0456208761566898
0.203051490142908	0.0827798439579993	-0.0275984146270497	0.106778229526169	-0.00253723276412954	-0.0533686813573873	-0.0063093396546417	-0.0268066052293221	-0.0307006640331112	-0.0279529570607585	-0.0333954603058166	-0.0490774349301908	-0.0547919110099201
0.0663453966690689	0.0386084463870369	-0.00858098205522703	0.035153734764827	0.00535331498261322	0.00123761032092549	0.010779014192453	0.00579999672445392	0.00235699474893468	0.00329546265176936	-0.000283863740079174	-0.000129770492721407	-0.00787771213604468
0.188286975901025	0.130796361024853	-0.0272286722148535	0.0827387098188659	0.0444909333952602	-0.0195060171246431	0.0270165427697838	0.027624460267253	0.00773348614065011	0.0124924581353085	-0.0073710093146232	-0.00865073315869563	-0.00189438106370335
0.37464697411786	0.286397497051863	-0.0544614454704201	0.16894733402058	0.00568698987745025	-0.0859654872457636	-0.00146370689395448	-0.0269218713499358	-0.0495825194303244	-0.0401392486841567	-0.0876414596523775	-0.076610551425126	-0.0763055841042201
0.227976279140034	0.0712575175367526	-0.0311604380645576	0.112268728248181	-0.0342313905958682	-0.0534231820622061	-0.0134074380252424	-0.0295513163319157	-0.0123870360760541	-0.0438272863290371	-0.0329823348710349	-0.0592624470433535	-0.0582815403009412
0.0389399408116922	0.0238399478653509	-0.00271936565140746	0.0354444129347804	-0.0083595501942489	-0.00615212118026928	0.00103371965577199	0.00366881491610782	-0.00490377290910928	-0.00725583568725909	-0.00770459116777036	-0.0137992906357582	-0.0114859430516192
0.396546390760658	0.253496035262812	-0.0569608450141186	0.197417961011688	0.00476884707151304	-0.0993728029259286	0.00265913043515797	-0.0233166564355143	-0.031443147264786	-0.0473019779272078	-0.0407497750859083	-0.0875479897470234	-0.0553915475828688
0.547859469899082	0.352172834599049	-0.0853764450998202	0.198416243896378	0.0565156425605915	-0.104024451425451	0.0162560678484923	0.0220107708316056	-0.019627886492021	-0.0237544044324297	-0.0544775998509236	-0.0831587313699918	-0.071061167596558
0.312123537706003	0.253786495986312	-0.0465527319679093	0.120445435946428	0.0687903164670654	-0.0859357595730905	0.00142279511015159	-0.0129726108889945	-0.0341157973780429	-0.00857272155301253	-0.0337029069494801	-0.0394047866820554	-0.0316934976744142
0.268741082014162	0.152306847788286	-0.0335254111465434	0.171625329284494	-0.0300145318881029	-0.0644036292228924	-0.0303265373927626	-0.036705802862985	-0.0458229183164493	-0.0472090805554977	-0.0451972623025521	-0.0666892891761529	-0.0976065093344279
0.061831050244014	0.0879637391251151	-0.0074886430302051	0.0364172526869747	0.0264041332857844	0.00487430821807804	0.0316349501452349	0.0229061020508227	0.0241368717381253	0.0156392207519312	0.0179399050049156	0.017563969141937	0.00428072779772437
0.684787826007354	0.283574268061091	-0.116503421529923	0.167952587520639	0.0740063522206632	-0.106883959423238	0.0254878115519771	0.0179830146498259	-0.00247493640742202	-0.0164388036012876	-0.0901193766232476	-0.0193263268124338	-0.0838798268623308
0.648243292034057	0.281579644397167	-0.10964438039028	0.170878122217185	-0.0076230817113605	-0.130787325002983	0.0130356412987536	-0.0396311318894386	-0.0139856233190313	-0.069205203357172	-0.0693118536597143	-0.0784702719352333	-0.0751630907121851
0.0296539311957816	0.0251457161642742	-0.00298878282971604	0.0258824467205452	0.00122374393383923	-0.00156225161890903	0.00675710262164816	0.00440922837760221	0.00107106828278894	-0.000169253842534901	-0.00275461761292518	-0.00478279719123804	-0.00617913259787922
0.126191596334791	0.0531282478218148	-0.0177394760531468	0.0616825673713541	0.00593674632563651	-0.0131317230002942	0.0229635761088761	0.0167432959204039	0.00901461101232315	-0.00359748833732884	0.00538172188529051	-0.00994628108166384	-0.0157369581846188
0.0136536288359939	0.00110747842098534	-0.00165914726166965	0.00730029649194579	0.00157933702250171	0.000489574398169695	0.00374876843357613	0.00248939606763178	0.00201101602112694	0.0010344557103357	0.000509936856775726	-0.000171197335581779	-0.000568352750948797
0.5675812697418	0.290400386067582	-0.0870864968795754	0.20999916871764	0.0453066105742483	-0.164339992479931	-0.00809206944999652	-0.070674186543885	-0.0815835904848727	-0.0595166909528413	-0.0887515677077696	-0.107179861969275	-0.136715797153734
0.0976282540028457	0.079887119150586	-0.013156193164231	0.0545912713501436	0.0157995861117116	-0.00498535737664683	0.0203058158339004	0.0121992672974909	0.00926211640986513	0.00540711436753238	-0.00893870647382394	0.00408049740428169	-0.0133015968066849
0.0405954394466585	0.0586250716964809	-0.00305651128599382	0.0348919038301485	-0.00337265719042953	-0.0186448221096319	0.00540368453701039	-0.00950719859691005	-0.00430632939505532	-0.0110087396500307	-0.0128378509283345	-0.017044613070233	-0.0187800933741035
0.0289038034369257	0.0100097021726427	-0.00194037453155984	0.0241781070044132	-0.00238683974450856	-0.000590227680750729	0.00788838645687555	0.00263114511809572	0.00250443655803033	-0.00148853371262965	-0.00309767866256266	-0.00475184403921302	-0.00631991608042619
0.0907344761663033	0.0235476290342313	-0.0126193642126499	0.0372416522240207	0.000665128205918367	0.00391177116636338	0.0117589475125294	0.010960507369175	0.00147223883296393	0.00228844968614088	-0.000908022128423489	-0.00182743904077319	-0.00517634124047821
0.325835974815702	0.122982000424907	-0.0452957471839995	0.169283582027807	0.00750935564416938	-0.0408468736889166	0.0046316849653103	-0.00428601173521587	-0.0131371650614172	-0.0166687590223736	-0.070208844136477	-0.0330581325571686	-0.0396276477929714
0.389989775629533	0.120824098697204	-0.0585111436696468	0.158711565905712	0.00350365036496403	-0.0575439677740065	0.00464380759635935	-0.00457183523116117	-0.0125987796938838	-0.0270201587045212	-0.0356516504802761	-0.0557271627158268	-0.0509125807714608
0.314362052284361	0.070632048182924	-0.0456371206476277	0.125641325608547	0.00038733993284007	-0.0257610013038033	0.0194618207566439	0.0113312286232806	-0.00665146473666123	-0.0126868306854816	-0.023862226322251	-0.0248956062485182	-0.0403836280047937
0.185100590143423	0.0476857315964089	-0.0248405789104547	0.0909461613185925	-0.0125442478629627	-0.00113119767887204	0.00979738311382755	-0.000538852665628475	-0.000774689528337452	-0.0068377227709174	-0.011617201257212	-0.0145531645234694	-0.0281193985138613
0.534604676036799	0.25383625131095	-0.0813665962432388	0.207779100428401	0.0272082959199618	-0.167428890015102	0.00467886997227673	-0.054329372602349	-0.0699656364272019	-0.07011029704757	-0.142909553155208	-0.143520701328047	-0.100493019468222
0.199917793998635	0.0713449731309871	-0.0258500974702393	0.107845034011428	-0.00361352794249703	-0.0242760666428115	0.00167330976877511	-0.00687634144191429	-0.00960962825269651	-0.0139447972926542	-0.0368110765265689	-0.0156634234766405	-0.0362545642088303
0.464980355541141	0.15930084221466	-0.0715073135859434	0.188408228250476	-0.00972843937522211	-0.0446664677398986	-0.00350092711655714	-0.0210999791177852	-0.0403968904064371	-0.0271974535575604	-0.0318101674772509	-0.0437815597580928	-0.0750364885288593
0.0769337087803431	0.0476452609078772	-0.00904633009210694	0.047388991603644	0.0092527133690551	-0.0149682387444781	0.0120253427041463	0.00536786709368928	0.0047763036417473	-0.00285776268771151	-0.00654175042301879	-0.00701357209900005	-0.0100203909386548
0.177027738786596	0.230583157003208	-0.0181277206693828	0.144301384732657	0.00882743190869564	-0.0404484375788452	-0.0188744924499115	-0.0260759447138301	-0.00964889037810837	-0.0158105028350748	-0.0278789435033361	-0.049809101866866	-0.0512905229465752
0.138712029995967	0.0747187500722825	-0.0189650884188571	0.0684364255227225	0.0116832511110309	0.000387170451716018	0.0188012905725251	0.0117373353754045	0.00961752509965133	0.00603521078137348	-0.00749866051577017	-0.000819990490003281	-0.0118361664910226
0.536509202731488	0.340619961775415	-0.0834849207671237	0.205388754088559	0.0708256715017213	-0.0965976532166941	-0.0046547811474692	-0.00172428918818857	0.00248120155285581	-0.0128859908574864	-0.0476250291863069	-0.0496389497254316	-0.0744599518682214
0.0860096224846018	0.0593306426131413	-0.0106597774848249	0.0518059212319494	0.0136294811688644	0.00704794261338244	0.0245481405964098	0.0145843975578914	0.0138886112707713	0.0103387118911234	0.000773089912188663	-6.72262402121176e-05	-0.00223487786323476
0.0653633019807375	0.0614674183609087	-0.00772956296247203	0.0376614143037516	0.0152696211651994	-0.0010417759539559	0.0223681299693786	0.0147767408134037	0.00918823222450765	0.00711392260562173	-0.00188231251989042	0.0003308299248347	0.00566657651798079
0.359097264970522	0.32548249297148	-0.0496525954235491	0.186874310717573	-0.00691588392799641	-0.108897146941569	-0.00231607585488797	0.00778481241292306	0.00230967187406655	-0.0579065154347829	-0.0452700079853265	-0.055297687436266	-0.0792789694256043
0.25101660560413	0.247371375586745	-0.0352678022654814	0.12436629753513	0.0366735915297144	-0.0765328441330527	0.00583108021979301	-0.00335567689625127	-0.00195011209776891	-0.0199296263016691	-0.00170367473358257	-0.0279081045810617	-0.0358408538475407
0.030955514474433	0.00569530821211509	-0.00333363939960912	0.0202334766625286	0.000361180371102051	0.000113716073868161	0.00487006726689583	0.00345857387289946	0.00230580395323219	0.000237448222485104	-0.00111860340353419	-0.0019109046641604	-0.0035143788403965
0.468539603588693	0.184818539747614	-0.071147292351527	0.194008840668466	0.0105047057978777	-0.0878535599020597	-0.0033634134891608	-0.00305639057847323	-0.0394231166555847	-0.038674427052091	-0.0821006340139039	-0.0729319891665641	-0.0927826740233621
0.223241590691792	0.177252078663862	-0.0308416351928107	0.109190755187787	-0.0122091677490774	-0.0508431744974177	0.0144602028297043	0.0260564632105338	-0.0165487263639829	-0.0315261711232475	-0.0158613415366333	-0.0321571748158429	-0.0541461655550515
0.649089522735936	0.268246217228683	-0.106128058971169	0.197122699243467	0.065978228331835	-0.176409519065279	-0.0441358274541251	-0.0130576262743908	-0.044814812913935	-0.055215645366722	-0.063907498695245	-0.0784141526824463	-0.138622619559556
0.493900403120254	0.314047906559059	-0.0775819665934945	0.165852070324132	0.0316112393725908	-0.132276071948609	0.00922019818760689	-0.0239208921304006	-0.0480772160960732	-0.0503324162880089	-0.0616092768636609	-0.077369404299594	-0.069846375404498
0.236250097736663	0.0914176678085027	-0.0333344295669052	0.104264609348874	-0.00600554969258693	-0.0166340887745089	0.0227795603699494	0.0127342562164411	-0.00200937038311885	-0.0113198192335479	-0.00909993154225722	-0.0184022929327678	-0.0167708834696045
0.159127723704919	0.0815839010209635	-0.0220427998523897	0.0666102567375599	0.0201786588186475	-0.0022282233339829	0.01151285951216	0.0118528649956562	0.00123110532487514	0.00897521774233229	0.00278966560031757	-0.0155870378466261	-0.027166302799031
0.538739336364645	0.394241697563497	-0.08189953631688	0.217680320619398	0.0791542073587969	-0.125936760070493	0.0609617702976126	0.0247232018958214	0.0257046962047546	-0.0233912763558483	-0.0291241373895399	-0.0568525738635633	-0.0987553133149113
0.174822367267886	0.23482152555422	-0.0215086594922907	0.11189265678737	-0.0322012544205842	-0.0799867319075194	0.00170764882037408	-0.010689256516094	-0.0221116699503315	-0.0560939931640518	-0.0359870151404683	-0.0399286613970883	-0.0544400081860411
0.124628704224083	0.145060127515213	-0.0164229831852538	0.0704393580345783	0.00802919709949049	-0.0169312862011825	0.0289843042584481	0.0179883021754393	0.021555543725749	-0.00445104455084602	0.00258668988895316	-0.0147878873423713	-0.0159897074034881
0.0959616559217937	0.0895046178106704	-0.0130888483462096	0.0500128793292524	0.0277177437137905	0.00109111130831387	0.0275388429711665	0.0415076505493108	0.00783982142447591	0.0144044275110522	0.00491057299453136	0.0117898729516233	0.0109879326746144
0.544237003444107	0.260833521317337	-0.0822960837692913	0.225152181795731	-0.0049346399128497	-0.105802775369244	-0.0233132631691749	-0.022123613067374	-0.0688802814507971	-0.0553687076410468	-0.066899024302344	-0.122196697470919	-0.146320342548973
0.194446975345636	0.0817219733246569	-0.0254471669083084	0.10713079381807	0.0154875342179802	-0.0250369968997956	0.0171529535518328	0.00636249187627377	-0.00378085184146768	-0.0047747313409077	-0.0131923417784771	-0.0123122648120175	-0.0263389506259478
0.0765128981986911	0.0338794930950025	-0.00852718586778908	0.0468597606776842	-0.00331913896663243	-0.0236188828434573	0.011286152018987	0.000749401945621869	0.000520351387447965	-0.0134690109050448	-0.00835463253910236	-0.0162254714471075	-0.0169287960915978
0.168571529478216	0.0717338650055778	-0.0186389692775202	0.132382887233291	-0.0136408023185907	-0.0196851501082293	0.00643362398472044	0.0019249988802609	-0.00182141606377792	-0.01666297621341	-0.0403038822783956	-0.0282057894589993	-0.0374538100688204
0.504610816590317	0.215130614751476	-0.0762198546708915	0.195701835530663	-0.0635248889801965	-0.118301343379673	-0.034882372366509	-0.0394809736011803	-0.0337013698537755	-0.090913116179935	-0.0840886687434912	-0.0910162088028315	-0.0885194991392868
0.397645907065396	0.271757830625086	-0.0611103694154104	0.148634337546513	-0.0144788044271616	-0.0725494601326332	0.0326235994589456	0.0360129500717293	0.0072927689466778	-0.0435141322798974	-0.0132458849397992	-0.0190377442218034	-0.00910101076741726
0.142892363144356	0.192293632743734	-0.018298909267442	0.0764330097020692	0.038684383118973	-0.034941244042153	0.0175598259211631	0.00931411003466223	0.00422287782497527	0.00187156953840997	-0.011746369341581	-0.0111544142022028	-0.0259683702687232
0.194305434623979	0.0566347144035418	-0.0230514289521291	0.120009998397271	0.0040981363566924	-0.0263931841278613	0.0211559245637568	0.0133703543456664	-7.63070357165108e-05	-0.0111475238855845	-0.0155485255661646	-0.0200411459120786	-0.0260849878506395
0.239588462683108	0.152528715289718	-0.035283734433624	0.102705415235662	0.0115452323660877	-0.0393626325501199	0.0130329779327059	0.00336700968710768	-0.0100462431331658	-0.0139087000920161	-0.020094255849181	-0.012376094186082	-0.0374656816392676
0.417138387657063	0.166315800565973	-0.0594183640452555	0.198700903266067	-0.0171080865629603	-0.0496328148415163	0.0165666758468997	-0.00441296918843348	-0.0158784143916457	-0.0333704507022383	-0.0511098973945867	-0.0663075346515647	-0.0712412279783851
0.527348072594344	0.25951284051311	-0.0801888020680934	0.218767359415769	0.0369457246808086	-0.108496606221929	-0.0625689463056203	-0.0197097147774112	-0.0128299559945615	-0.0357754407705603	-0.0623713245800029	-0.0871618201483813	-0.115891408388292
0.58515193441196	0.280620222528705	-0.0924719054179697	0.204965230258786	0.00540351959448304	-0.0964048980675946	-0.00567930344220091	-0.0798912640421445	-0.0486883480155853	-0.0455006892365557	-0.0665432600943899	-0.076888460879158	-0.109513127650452
0.145596752151469	0.0609783684484217	-0.0206825253900467	0.0706489619158081	0.0233116399460082	0.00967184248634104	0.0332840489423762	0.0276970430374247	0.015841933480615	0.0164917412161746	0.0112912134216329	0.00400633019618019	0.000889084086251046
0.300400636648665	0.181219616366432	-0.0443497581408479	0.12145111038331	0.0216619327267462	-0.0291828175105291	0.0316711902205338	0.0253686496980641	0.00687855589254199	-0.00376044239189149	-0.0142989791497655	-0.00937429626037817	-0.023877851953983
0.032285956680883	0.0310110219142433	-0.00365566156789343	0.0213242382678296	0.00429794748020919	0.0123127710285263	0.0167631221363575	0.0166504144575712	0.0113905420303819	0.00830535925436776	0.00634981942733186	0.00759232968959139	0.00337169610022511
0.119859922832274	0.133555093452039	-0.0126574914509109	0.0885853569153304	-0.0235135210432232	-0.0379087023516234	0.0197665841349572	-0.000115288604130834	-0.0231224805843443	-0.0307111116974233	-0.0247453792314394	-0.0364128041995732	-0.0464693736525094
0.127277227575688	0.103367056951581	-0.0180937596039038	0.0596897534072986	0.0281364675074457	0.0143365920822226	0.0402122199687306	0.0279297098832075	0.0127912438575557	0.0212365297948342	0.0123685449955538	-0.00161998484570344	0.0111674337983091
0.189557316005823	0.13637290084235	-0.0250265166550916	0.0996521228044139	0.0214997408894406	-0.0265767119868217	0.016171397860065	-0.00823253432259846	-0.0104182189447027	-0.00253848554869057	-0.0147240944769984	-0.0240040368157479	-0.0245804849196695
0.109757334206287	0.0928245585926719	-0.0139311120234941	0.0597591242920387	0.00925789496168526	-0.0168739227338587	0.00770140515948776	0.00520206927597021	0.00584964818717822	-0.00380801388608672	-0.0128343948127241	-0.0103817829270661	-0.0112372785260808
0.10372030239196	0.101064980475743	-0.0127662778754751	0.0588437773089287	0.0211402529975483	-0.00815479433164809	0.0153769554190903	0.0281764697058535	0.0226219800532586	0.00649272933295007	-0.000687418378542526	-0.0034605066837695	-0.00890231766570572
0.121625062881823	0.138948001631068	-0.0147613628722496	0.0682009413965075	0.0434427991016455	-0.01157581783396	0.0278922496791683	0.0298804064901028	0.0219781849606028	0.0159334906338427	0.00539126745910773	0.0136796832961963	0.00696605755171209
0.204335943711489	0.178946993833585	-0.0276732869383063	0.104563965633701	0.0176765450017722	-0.0582559088860263	0.00501926763847826	-0.00141920895934863	-0.0213537181540623	-0.020289681942127	-0.0247741781156615	-0.0437918120479292	-0.0444897409175899
0.0688756898724682	0.063934491231408	-0.00807190297484453	0.0398812265662298	0.0066455083001077	-0.00651015368445284	0.0233889981280215	0.00849017200115405	0.0107878726994815	6.76773078274323e-05	-0.000226302070122378	0.00857845328313948	-0.00412485493909304
0.519713956642515	0.385557208467217	-0.0795555897777161	0.222373704194846	0.0624587213615377	-0.0996200263820921	0.0608899809801287	0.0292824185047218	-0.0132984724211807	-0.0185806525102772	-0.0595699098653105	-0.0226338177896865	-0.057981869486817
0.298491678732299	0.142548054724033	-0.0407152728068461	0.156608606555663	-0.0105599978906701	-0.0299527011548494	0.0162553376394132	-0.00253067362517151	-0.00434070575802153	-0.0202563495227597	-0.0332850421912009	-0.047258411415588	-0.0485526693051074
0.58421185714317	0.364096618617463	-0.0928721756450806	0.196891375690441	0.0734558514236829	-0.115264110918722	0.0135346372390071	-0.00908709594465773	-0.000503357293985873	-0.0209041297475195	-0.0421731095122465	-0.0457960900603732	-0.0170133770672831
0.102223230094546	0.0269825706947043	-0.0130077016138574	0.0508369437313839	0.00306159447055242	0.00302287748015535	0.00692963220057669	0.00758751956693797	0.00311907657082358	0.00304223597535389	0.00101423360604326	-0.00793008971773539	-0.00799807333988047
0.14237345996142	0.153971695441747	-0.0146631283932865	0.119343775404862	-0.0112302673253249	-0.0209504341539191	0.008039647214198	-0.0079474676671405	-0.0216341742878784	-0.016090350739622	-0.0490807401932577	-0.0402704195954236	-0.0444223411612963
0.258483605653914	0.0945539014527883	-0.0340197217191485	0.136926521648014	0.0169259437872712	-0.0237947024352593	0.00898633687956002	0.0285684957880499	-0.00422771405991657	-0.0034343793239941	-0.0151684213618589	-0.0457186420608529	-0.0509907221601635
0.445673222899187	0.330763953138405	-0.066365856180603	0.177961454118583	0.0470931919044835	-0.122665284615851	0.0309115513905482	-0.0166895146575494	-0.0377650881374343	-0.0377860463556839	-0.0529745941250624	-0.0586936436619608	-0.0739955704388749
0.18572499997391	0.0918070062496077	-0.0261867279520922	0.0789352696992205	0.0156356762309638	-0.00159812136975448	0.0278272506320178	0.0181251265250984	0.00276733207503663	0.00701877743060467	0.00502034191983056	-0.00561085734249586	-0.0114147443419627
0.086327183481762	0.0487917361355382	-0.00725813969209574	0.0763989813258696	-0.0231212660077354	-0.0283534937804483	-0.00422740510301087	-0.0141498081475606	-0.0208157671458396	-0.0257373798940919	-0.0289641903591424	-0.0300005672504744	-0.0332673157530247
0.547247910202077	0.238172567895196	-0.0861903971391064	0.199573587373491	-0.0696126111226311	-0.0990682780723541	-0.0387199682265336	-0.0239294258789922	-0.0350611326104944	-0.0843404445974926	-0.0608761597828684	-0.0546937653768217	-0.0896226048118867
0.374474341561174	0.190118001017401	-0.0547874946719735	0.17095941152515	-0.0314528127372328	-0.083476004054403	-0.00831066510909306	-0.0273950927779987	-0.04888896798016	-0.0574644083958179	-0.0590963994952907	-0.0924001813147737	-0.0822278708115529
0.0890233153794538	0.110386767083871	-0.00948071239946753	0.06352956165249	0.00243809301644449	-0.0304505134563235	0.00624054041374512	-0.0032319713460868	-0.00738068586275886	-0.0140062102199395	-0.00574512025674279	-0.0248049918984811	-0.0233494969051462
0.0594110061109881	0.0339756550546091	-0.00686675791770959	0.0377226478486625	0.00718002229566348	-0.00341746486205112	0.00553838156660438	-0.00400629935836699	0.00607661642442994	0.00188127871680618	-0.000971794758462735	-0.00585185280234986	-0.0102346677763622
0.520437066852417	0.178210196515542	-0.0823685140542429	0.180203217741253	-0.0189570465667771	-0.117170033993315	-0.0188071242481359	-0.0268921282128856	-0.0374252798522666	-0.0680635402800462	-0.0542603125282913	-0.066230921164505	-0.075994974522264
0.178901190861692	0.0576511535210437	-0.0246681787945685	0.0782413745802895	0.00334510061348689	-0.00367631748152533	0.0188361852684598	0.00766298944575231	-0.000669888561459803	-0.000165608434019221	-0.00108700720925417	-0.0084760322633109	-0.0186016762076842
0.294059149850017	0.0745481952492717	-0.0435412264351224	0.119210522509572	-0.0330307903448747	-0.0154378206367649	0.0088900463652572	-0.000464813336433667	-0.00722793828366008	-0.0242343054908198	-0.0253376317330574	-0.0250952033763914	-0.0352106122411704
0.059827770852965	0.0306118564581438	-0.00766556541411709	0.0383248345225113	0.0103119266532577	0.0106490375815625	0.0193352966016752	0.0186414721246251	0.00794549169724761	0.0104804821174101	0.00747179617200953	0.00461048977287208	7.55852399777351e-05
0.34502866631996	0.283937628634443	-0.0503759104466722	0.160020387906059	0.0902693260293825	-0.0635316638432363	0.0176908575571617	0.0131529934390913	0.0373884461302549	0.0133688310930731	-0.0351267721778447	-0.0475466644678688	-0.0342804939173496
0.0552291477317102	0.0132762962218103	-0.00599250476150405	0.0322914392709088	0.00260669381716085	0.00151689256661876	0.0122972442285701	0.0087482251705649	0.00477027991942717	0.00206179319188981	-0.000787764773533414	-0.00139893483811192	-0.00368892114795321
0.217809652163677	0.141887470541916	-0.0303209952412828	0.0932958124781183	0.0283690600819264	-0.0210721389779026	0.0214939863186705	-0.00620589303160804	-0.00704476945538127	0.00364846055201187	-0.00985954736894304	-0.0306936087188515	-0.0146503083171852
0.216294090770055	0.103059606661041	-0.0310494273115848	0.088091281242874	0.0143123104002064	-0.0419556047129022	0.00121452309856759	0.00570992404202206	-0.00825554061646486	-0.0138216471563479	-0.0303173373497193	-0.0294577118796298	-0.022526813791245
0.107172242416255	0.146988504736147	-0.0109169266296745	0.0859868795349636	0.000579730497938136	-0.0409038219142076	-0.0139267705138051	-0.00787596413230485	-0.00348114278220166	-0.0201620457081347	-0.0351965193297924	-0.0338649437115408	-0.0437240874393883
0.0439982464962971	0.0247026078095137	-0.00530559870812647	0.0267276868667799	0.00503458149064342	0.00270837821760124	0.0107275136835779	0.00767205376234011	0.007482002708839	0.00387147985412233	0.00334617646849045	0.00306888270182441	-0.00101834780015719
0.216532921927997	0.14245111476735	-0.0314368387295239	0.0938359919825013	0.00494014385644995	-0.0190296899828206	0.0217887591546002	0.0118177796683361	0.00761109063533275	-0.00704477306318532	-0.0150484450317396	-0.0177278339871625	-0.0277084553416892
0.22635483171017	0.110845419766467	-0.0331763304155448	0.0961105509810752	0.0184502370371724	-0.028288448453187	0.0232676869347913	-0.000142499414172881	-0.0261008471389137	-0.0049191057080073	-0.0136759686600388	-0.0252069194844314	-0.0277655168947536
0.313193090178984	0.089773873807885	-0.0464427222704824	0.124385509118629	-0.01480184686873	-0.0421811264884865	0.0107704250811251	-0.0169895052266779	-0.0323500513906985	-0.0284914866786082	-0.046624153529111	-0.0486769810841098	-0.0466852417190396
0.379236560012165	0.267742753389344	-0.0557542610299927	0.16503568215137	-0.0285401205496591	-0.0522937329140756	0.0295072577166058	0.0500823283835496	-0.00934670233570944	-0.0404169267318674	-0.0336034345606403	-0.0235996856780369	-0.0607160690569915
0.31787272031176	0.282105951911275	-0.0434335046142864	0.166895460655048	0.0142386088873294	-0.0593652846184256	0.0211899877644348	0.0144950836666518	-0.0146713754907274	-0.0225633378655481	-0.0731963463469293	-0.0596547055191912	-0.0361126046595631
0.00753304482416725	0.00699884268179655	-0.000181004354559329	0.00603005737315629	-0.00337620911186322	-0.00275169974433307	-0.000589728764593855	-0.00206613843630952	-0.00249506948512796	-0.00306395442809815	-0.0034374826822308	-0.00377713004656755	-0.00387147295275227
0.0978043237005982	0.157272943656851	-0.00945676918448279	0.0767676425967579	0.0195699576461419	-0.0253962041200494	-0.0174267354966501	-0.00647767634997073	-0.0315031151852844	-0.00291312323695375	-0.0259024569465216	-0.0409363908387969	-0.0245264013189835
0.108026054969544	0.108054121060483	-0.0136785092533691	0.0607864241087303	0.0195008867129664	0.00476004676914052	0.021458984409661	0.0190462107776655	0.00558859701951374	0.0121304667410535	0.0087882057272884	0.00473942013900451	0.00380635101254749
0.684878682714165	0.28376687406402	-0.115835996666645	0.166662157711177	0.0981474398404955	-0.116125493932921	0.0334268858525272	-0.0046079847752889	0.0367119620763388	-0.00898902704621274	-0.0442164365976322	-0.0258165553280642	-0.0999556577795609
0.058555383672461	0.0274130926066193	-0.00722441858641645	0.0337968122032217	0.0066633931348646	0.00478869069575209	0.0162937804529673	0.0114084806449199	0.00721731327658506	0.00572604191530834	0.00547374804792491	0.000443773560549893	-0.00123205352547605
0.14714188557844	0.0346762937920035	-0.0193755369619973	0.0692932593647607	0.00462597530422773	0.0060936594899218	0.0125958454236682	0.0109487312959329	0.00521913126301282	0.00535981739707475	-0.00494322721982085	-0.00667151850731657	-0.000432433330506021
0.408126697065381	0.343737612156595	-0.0605026554539102	0.172782463838493	0.0457981347927932	-0.109226283280278	0.00699551430507661	-0.00993796186734808	-0.0349933291207302	-0.0317140742437423	-0.0484263366544326	-0.0497564343666091	-0.0776574945909958
0.0774405990512518	0.058352983822992	-0.00892066557577428	0.0455488165517443	0.00500361608260443	-0.00706901508427496	0.0054137865920955	0.00872723655008202	0.000858981137054113	-0.00103269950083527	-0.00493976408668757	-0.0154496965973753	-0.0129720658810109
0.150576180846803	0.156700532838973	-0.0196894125461756	0.0771911091954061	0.0210122973223793	-0.0302937992561499	0.0153062815103882	0.0127972428635626	-0.0114645887584512	-0.00464075096688527	-0.014923311379144	-0.0212092081443703	-0.0416363339429162
0.475982802126984	0.274904758431654	-0.0677015325386769	0.239216252954555	0.0167813043122444	-0.161121074708078	-0.0404131788805504	-0.0349823316329718	-0.0347189803717092	-0.0721698851979167	-0.126980621514491	-0.12713549332393	-0.0939856861044769
0.023913325890634	0.0335486371238532	-0.00228953299711388	0.0201012347270387	0.00021341317919334	-0.0104832101935909	-0.00369453232331794	-0.00336727306922127	-0.00294536064990772	-0.00513489850719876	-0.00605055842594532	-0.00637676259561256	-0.00869143427221024
0.0972054100366635	0.123420148919802	-0.011969271879249	0.0556762713191516	0.0240990451292408	-0.0156417408723624	0.0316927144576219	0.0235477034875879	0.00229483456314734	0.00422865212843923	-0.00361099249921075	0.00685097664743615	-0.0129026314995519
0.343733566449283	0.205012127312003	-0.0475408083629531	0.181112934551431	-0.0202179616329169	-0.109439925899002	-0.0105784248602212	-0.0430574174753199	-0.0323503486358613	-0.0648289437659596	-0.0632659956358383	-0.0564664618919852	-0.0750525608211562
0.0100843016535897	0.0120147588702135	-0.000499776947325533	0.00794801838847642	-0.000232586854996384	-0.00572503960080576	0.000461110080533827	-0.00141329924031274	-0.00086952660782901	-0.00297881322790107	-0.00531090239565476	-0.0034153976336484	-0.00582392379058024
0.397156349764109	0.270719609706917	-0.0610091159278002	0.148653195951547	0.0484654885316604	-0.0605673248752417	0.0450963704030237	0.0339671524492807	0.0227394873335479	-0.00605091817179065	-0.000958009566794094	-0.0218583181704886	-0.0547495960441991
0.113477558578971	0.110967559142355	-0.014694752324765	0.0625774917437624	0.0151561333489399	-0.0202418700665828	0.00468937700035225	0.0189277956442293	0.00424034906404727	-0.00254286835882145	-0.00726049231038944	-0.0124868880833264	-0.000913200134467315
0.0735504454484742	0.051466900313862	-0.00978188400650884	0.0382745459334008	-0.00405876321804476	-0.000265967723526453	0.0181853532109862	0.0192390804027925	0.0121835060573786	-0.0021623654707856	0.00392425510143952	0.00364162997813666	-0.000936603907316397
0.0742163852081824	0.0261797412276648	-0.00873054517903989	0.0354829979005054	-0.0101922604603691	-0.0011248025259909	0.00860950822142488	0.00343026847543902	6.53704291112972e-05	-0.00565853149317998	-0.00906859947971171	-0.0114129383837375	-0.0116450974012863
0.376305069154664	0.337273059631057	-0.0534023445534311	0.175510369808041	0.077060400214482	-0.0766832175806999	0.0274645978284806	-0.0105738374994521	-0.0124115052413254	0.000188591316891029	-0.0306561908284488	-0.0299125478931743	-0.0593038318565068
0.521498684139629	0.230131592999054	-0.0799213242184143	0.202207859362137	-0.0131971494842951	-0.127994867901469	-0.0244793398217856	-0.0172226264513125	-0.00683112770550609	-0.0705960086928822	-0.0981426344320387	-0.0983610046037621	-0.123251629919628
0.159770986328285	0.096933347476124	-0.0204901672490419	0.0817852244515034	0.00822763114957181	-0.0194534245002375	0.013452849746543	0.00340188607615022	-0.0103473370982991	-0.00561289667533282	-0.0158229351626215	-0.0108437632733945	-0.0195757095329113
0.034588148053984	0.0305685386506762	-0.00280243317823371	0.0283905130878585	-0.0116206629464068	-0.0140107850617509	-0.00386197970657978	-0.00593911637236861	-0.00581612033942681	-0.0128157240040788	-0.0123908514207814	-0.0136036715201614	-0.0141179015722113
0.341607606146567	0.212702620847874	-0.0480123413020364	0.157645297397718	0.0633242846492028	-0.0320095847662032	-0.0153025779288302	0.0181022733847949	-0.0178688826679843	0.0156573499414998	-0.0274197698409497	-0.0150055398136208	-0.0538874479241312
0.235700983114277	0.176963443644991	-0.0341675280751208	0.102961577814662	0.0194407697410533	-0.0292866416688711	0.0081178585041293	-0.00857571736438381	0.0168004522920021	-0.00492293596390889	-0.0152291278048099	-0.0171242261014578	-0.0436768005727034
0.168399412216858	0.146947323456412	-0.0239578900570686	0.0775745449488882	0.0578767330678146	-0.0159418783732829	0.049747715943537	0.0249092694033025	0.0212367132708849	0.0209674273472659	0.0140793866817983	0.00361853226880279	0.0043836925049055
0.199104800770295	0.0876458866420722	-0.0268984811206417	0.107475500902691	0.0104165457555895	-0.0290446928061517	0.0092579626722159	0.0063627048056249	-0.0101455844306624	-0.0093140735252811	-0.0249327487885337	-0.0360727449566346	-0.0237727136411776
0.568936619317796	0.204046448492332	-0.0910691719686119	0.202485802156286	0.00199651746626872	-0.143909831235028	-0.0171495166459633	-0.0822561461976989	-0.082869731323051	-0.0709566568843799	-0.122688126788992	-0.110499734675859	-0.0995767534159214
0.597863295579876	0.255007523452819	-0.0953738147520239	0.199259614571294	-0.0122294030661696	-0.125825001448142	-0.0139988266295652	-0.0382583420579961	-0.0545824036158798	-0.0690272022571558	-0.0703854439637072	-0.052727531826306	-0.0780577605947776
0.463400381557043	0.184840728902144	-0.0707603371589037	0.193236329156823	-0.0219798598516323	-0.0837212543727155	-0.0224016056397697	-0.0221399065574413	-0.0340983307295905	-0.0528505571121739	-0.0649215163023283	-0.0498356267159111	-0.0875099514039838
0.00766564916012202	0.00490297242977381	-0.000249838572974981	0.00811016482196132	-0.000352119160400522	8.48866796193861e-05	0.00121272322428077	0.0010535278414949	-0.000414448503414951	-0.000133616240390568	-0.00145837668304065	-0.00184641480529627	-0.00202586260414761
0.599045962252915	0.32885411552744	-0.0977460186271774	0.189423556783491	0.0799116177937782	-0.108217837152715	0.0216141362914026	-0.0108089110453475	-0.0177038061238851	-0.0141531096794683	-0.02964440438668	-0.0746772064104348	-0.0952468912128394
0.459652097678827	0.207784351268527	-0.0666303122467024	0.200369595106476	-0.0526914892586542	-0.114479561293277	-0.00356522317981334	0.00562042360415904	-0.0191250658530552	-0.0835855252759658	-0.0548721444780955	-0.0852503566760248	-0.0820321316727212
0.540168842131933	0.393340389050172	-0.0806368086675191	0.214666643959489	0.0557389517889334	-0.0911949328490107	0.0436306862461358	0.0290473725108914	-0.0396704179889384	-0.0177279905300387	-0.0381178882175029	-0.0456137370567498	-0.0829292081281988
0.371323087390275	0.170103882870336	-0.0538417005451032	0.165302005503455	0.0141768196557029	-0.0925734053174602	-0.0032577858532909	0.00715953910846334	-0.0233527041114709	-0.0391982928308786	-0.0334923066161856	-0.0458091146436003	-0.0392482980049668
0.217128745838157	0.132298658847508	-0.0310740327174143	0.0957104386644198	0.00532772761435202	-0.0212099901925588	0.0063500033564188	0.0189608644171682	0.00643501826604603	-0.00794113128910337	-0.0123210703145205	-0.0126774133539154	-0.0240532109089426
0.496090450476442	0.369769113135009	-0.0753865587601177	0.206998640778652	0.138837130342483	-0.0971557539777311	0.0190852035881823	-0.00515246401439495	-0.0403089557926901	0.0208406881823759	-0.00397356819805039	-0.0248244845535713	-0.0857793219986481
0.48465821704969	0.236093071514619	-0.0783694255175825	0.158701235275772	0.0298867508845144	-0.0928842039523773	-0.00748118096193517	0.00159070253024163	-0.0219509800780973	-0.0314987265339315	-0.0213462789472062	-0.0493282743776884	-0.0417572199868913
0.0716944108394021	0.0567787925080187	-0.00885509865553795	0.0428876130173484	0.0114327584030477	-0.00915703128758785	0.0151530786722218	0.0128734029098018	0.00892031514689155	0.00113786355772992	0.00635474825770783	0.00791236108110367	0.00272178190280427
0.41567276039818	0.122477799545888	-0.0653068716827894	0.155909738286721	-0.0103572435804508	-0.0585116248822633	0.00850951896116731	-0.0165808342805086	-0.0129839786651678	-0.0344344342313571	-0.0410006334695472	-0.0628058096209192	-0.0619783833989022
0.375584861560317	0.176937666822569	-0.0558952844171775	0.160442448736476	0.0125483403787469	-0.0645426502291074	-0.023996537573462	-0.0302493623460809	-0.0148155168724102	-0.0259971549251803	-0.0462984008699867	-0.0514034801115341	-0.0830333416096994
0.381591206628793	0.282536472039147	-0.0498056266961005	0.230384838806111	-0.0164953721965627	-0.140042567433647	0.013815233594143	-0.0554935387121288	-0.0904291929107196	-0.0782689698151047	-0.0727154493250442	-0.104973525436544	-0.103106074138064
0.365938388395107	0.13408043935279	-0.0552867232013657	0.157147089673011	-0.0105210555359629	-0.0589136959891005	0.0157707020037562	-0.0115166970099567	-0.0288981832563825	-0.0347173757625317	-0.0388803845403068	-0.0510674952957075	-0.0558977414506734
0.128911837243605	0.117279206229547	-0.0165349463770709	0.071898609113301	0.0285704922871383	-0.00965364971463822	0.0291824825243575	0.0149255336003951	0.016070581748937	0.00945842128625002	0.00756382647620235	-1.05644159783813e-05	-0.0107957776211607
0.120698587819287	0.120770656265413	-0.0132398418686969	0.0903273179697167	-0.0297668490855225	-0.029561945929804	0.00765712826799271	-0.0103253156013718	-0.0127091979230584	-0.0296643975076633	-0.0314813257835452	-0.0320220730524684	-0.0386381494570938
0.128849898814272	0.0758237031746962	-0.0170393463464073	0.0656597785844105	0.00952919225229468	0.0116789611799169	0.026103040600495	0.0210367242712429	0.0214838664362275	0.0106040767161058	-0.00570844889451042	-0.0049476734050482	-0.00444540022113304
0.222334249617635	0.0907192417817553	-0.0295878336698069	0.107393185174589	-0.00157970517489442	-0.0133884712617047	0.0149724556831292	0.00576339464516801	0.0009927580800215	-0.00748408821829957	-0.0197668585068679	-0.0230086460872742	-0.0293471921133798
0.195251741606175	0.0810028749563195	-0.0254383274938903	0.108067427268278	0.0302231040845062	-0.0203802481209869	0.0218239291537789	0.00267752164742832	-0.00673527953201783	0.00492142798175965	-0.0202343801168173	-0.00969653879710253	-0.0315020457135161
0.138286547282128	0.0326906619584057	-0.01897967141684	0.0648730858445127	-9.61298430154911e-05	0.000924269427156815	0.0155105934815524	0.0108590075198679	0.00689101459544503	0.000414069792070676	-0.00255750186859824	-0.0096028744031596	-0.00945273945101743
0.147360807641014	0.14006654386678	-0.019859434141945	0.0673395858621393	0.00631277360830335	-0.0111461228875693	0.0525164176127048	0.0283185861301025	0.0377285301102352	-0.00241667463963299	0.00398884840633801	0.0152073182644957	0.0155242001392712
0.525574689566816	0.376558801046413	-0.0810090114150522	0.203385556657652	0.111025296958667	-0.132531379092878	-0.0070368158246219	-0.0155884167151369	-0.000159017454176569	-0.0107530410671052	-0.0593816571544995	-0.0974323309311842	-0.0894906342761396
0.473993886607879	0.32097818399816	-0.0668171420593218	0.23595489504591	-0.0169652808256275	-0.0976321035151422	0.0234060497945388	-0.00820364770676119	-0.0443845408381442	-0.0572986921703849	-0.0631340571496754	-0.0713783769743441	-0.0864680882936028
0.0630208410484975	0.0632438781407179	-0.00798314892102945	0.0353205817193319	0.0141531794459315	-0.014484158833975	0.0296188189605219	0.00632592239514126	0.0235120735994268	-0.000165489694021748	0.00302278280013575	-0.0020174515448632	0.0017871178994424
0.0232045947251361	0.0253875160700007	-0.00203204431430066	0.0199899130913072	0.00366674353541905	0.0143793141819875	0.0189336810932634	0.0178438281077818	0.0117203738337487	0.00902302885870325	0.00967606752908167	0.00642948971631461	0.00581510191270384
0.441271434522916	0.206576122563225	-0.0662522641390461	0.171711123718816	-0.0315502994973775	-0.115250732861347	-0.018594030820982	-0.0100139591646846	-0.024693963236849	-0.0734005161793624	-0.0531802447219163	-0.0571697602951161	-0.0921139527994248
0.369004873324554	0.134690739565088	-0.0548157804840024	0.155616811768814	-0.00734241415889036	-0.0711076953311538	0.00151647272096811	-0.0217641673890885	-0.0325214487784307	-0.0392250547450221	-0.0201322213229665	-0.0530119541559624	-0.0384282421100712
0.109538644155286	0.0501921359727851	-0.0153886917269323	0.0565840435125273	-0.00481054871385497	0.0114701769146412	0.0177810409296435	0.0198511698053506	0.00905373458946877	0.00332981410039311	-0.000198559597620607	0.000584223901459111	-0.00802746932004948
0.173305378711097	0.0723560625916115	-0.0219313281209111	0.0943634259779499	-0.00437419357887378	-0.0448302115085166	0.00144014434020928	-0.00193097560038175	-0.017032543673393	-0.0246022025436952	-0.0264101266134907	-0.0307368571992727	-0.0306778546888269
0.274817409623394	0.158739820381831	-0.036573529943844	0.152728179832904	-0.00872570744338802	-0.0469405638950255	0.0178826107523729	-0.00683817841920281	-0.00774253318131757	-0.0278331356692068	-0.0349468567678957	-0.0455012911109736	-0.0399865480331688
0.0948645518879119	0.0711905390152165	-0.0112821245529469	0.0502268461801589	0.00402616798806377	0.0125135178760992	0.0215567193471639	0.0101940014232104	0.00870024441103182	0.00826984293208147	-0.00178963673440713	-0.000262416487939399	-0.0147597885006653
0.463071046663579	0.16416801541635	-0.0723815768343316	0.16854245616558	-0.0105840176563882	-0.0962851402567139	-0.00628995871836574	-0.0282277331530146	-0.0539548514881658	-0.0534345789565511	-0.0682930029202481	-0.0891926965972968	-0.0843895900914259
0.278508328604416	0.302974843317831	-0.0395313993955885	0.130616987854916	0.0539124412745333	-0.0872231566376837	0.0120555640889336	0.00759366318947896	-0.0128124728128101	-0.0166553576815752	-0.0276046524797578	-0.0207825140414639	-0.0457550565571591
0.093255111159115	0.0622469051062118	-0.0115537473885662	0.0531196534267669	0.0163103724153366	0.0014197404333718	0.020523986463956	0.0149956407913331	0.0112592148649219	0.00886505642435421	0.00285531395812617	-0.00418933215274732	-0.00417012949396296
0.287259610194794	0.068630615789436	-0.0414614018492085	0.114184645704192	-0.00887232991339632	-0.0296525394780874	0.00638567268358387	0.000986146189723924	0.000501326920921585	-0.0192624346957419	-0.0232565562290046	-0.0283847926024209	-0.0375688341048875
0.514815607159875	0.312240724672967	-0.077049557196452	0.219363890090882	-0.0311147258576932	-0.130921848746767	-0.0240977838804574	-0.022019029637419	-0.049008942876918	-0.0810182873022299	-0.0582674457615145	-0.121259852861867	-0.101189778886064
0.237784423036807	0.0902231482259028	-0.0340232937817811	0.104441004735959	0.0035559540607609	-0.018141286998809	0.0246510733420883	0.00643352562710042	0.00395403656510124	-0.00729266646902405	-0.0102536900253383	-0.0209142463416561	-0.0158399187462904
0.407826137653521	0.119419457268732	-0.0614340083416918	0.164589763516726	-0.00493071005998247	-0.0491492481237965	-0.00525544004697182	-0.00270862590265225	-0.00608216656960342	-0.0270399790918895	-0.0526061186316976	-0.0274261544261615	-0.0398153320483468
0.198660567649608	0.0840413626399083	-0.0293715078432036	0.0829665116144287	-0.00310223335369594	-0.0519908167219829	0.0195922214509077	0.00376542458044121	-0.00842866583210419	-0.0275465250378394	-0.0159847194942215	-0.0264466349167575	-0.0324622143296842
0.0839092324173813	0.0733506106645176	-0.00778640244071284	0.0649813435015348	-0.0257696938670062	-0.0188729224942925	0.00211365245448843	0.00195345492873659	-0.000642769053806239	-0.0223213081806494	-0.0201936615753443	-0.0194233417421945	-0.0229288428877727
0.0449435719455229	0.024591054608016	-0.00548273806549735	0.0258705453608388	0.00135661182832435	0.00123344044768094	0.00740511873386899	0.0116147477998099	0.00874832631677478	0.00129502613800265	0.00180874884903314	-0.000864202910309621	-0.00383523640864601
0.280697576920769	0.124004299140344	-0.0408031401256823	0.11836775056575	0.015995300957713	-0.029282335810232	0.00924703291043266	0.00256547766884546	0.00756013850780085	-0.00664351742625952	-0.0248681475420186	-0.0382719964575324	-0.0279940749375876
0.127433796198135	0.0588812952939467	-0.0175644965643002	0.0608746730326951	0.0171681018538053	0.00876656614039123	0.0190044162140268	0.0171223853098199	0.0169433656683751	0.0129673339970983	0.00999296477130951	0.000547952330834878	-0.00219752887216745
0.0446263739611553	0.103245209152953	-0.00409708797344497	0.037289995310961	-0.00370079440017353	-0.0163345233692056	-0.00665160696218594	-0.00638248109344418	-0.00632473641309667	-0.0100176588846896	-0.0103841369216427	-0.0101396312411511	-0.0122479825834462
0.617042082403249	0.259172706593125	-0.100819517126642	0.182592736624371	-0.00574259968638546	-0.121088079588666	-0.00536100885673929	-0.0247024279272211	-0.0507021323986144	-0.0634153396375257	-0.0500555355766559	-0.10160842670004	-0.0824002902773661
0.0756783283626259	0.0296610852205747	-0.00683104932129529	0.0613231297645487	-0.0066936035232288	-0.0179157476846772	-0.00183515341085208	-0.00478824842893427	-0.00573767923693327	-0.012304675603953	-0.0150785842483011	-0.0240588057913322	-0.0226562173445005
0.449709957780519	0.214917330445977	-0.0674062738754446	0.198213036717428	-0.0150402979890524	-0.143004004526702	0.00388064800538684	-0.021174997408252	-0.0772719713617935	-0.0790221512578774	-0.0626036333414259	-0.118078935518202	-0.0968405063885541
0.0216695428692962	0.0345545207876526	-0.00230232716148224	0.0146119968059075	0.0110668138625398	0.00536761554419623	0.0128092542967924	0.0082959800932038	0.0119713613141825	0.00821721470336802	0.00597108438895127	0.00990613753902963	0.00373859205206092
0.466533265247835	0.385004423835369	-0.0696595986651519	0.199306932906399	0.0374210898445411	-0.0759831740272972	0.0408621652104223	0.0308832326440049	-0.029525585771412	-0.019281042091378	-0.0486555076020573	-0.067095634606366	-0.0610053990997251
0.113654088956738	0.0912350683837841	-0.0152902776139948	0.0589278566118134	0.0272569532155776	-0.00929680996155666	0.0260394874261254	0.0276748253891985	0.0268430958635051	0.00898007162701046	0.00699223978309535	0.00724127504352495	0.00332739491370099
0.282064108282444	0.165906343195428	-0.042066011170393	0.115030072335006	0.021299740768802	-0.0678940358470272	0.0104615970808687	-0.00368182582370002	-0.015217366298186	-0.0232971475391126	-0.0296910844770791	-0.033418583167539	-0.0523365512205154
0.241038019986246	0.0477939266123258	-0.0355402181285326	0.0873342188163146	-0.000683435905642071	-0.0196533117727855	0.0051560176239773	0.00640685179705025	0.00446041450017062	-0.0101683738392138	-0.0210714943938224	-0.0149268870785454	-0.034085189619064
0.618390198351465	0.294941236001551	-0.100350479267461	0.181405499763146	0.020019629651133	-0.138863192146332	0.000551703444549023	-0.00814920277809827	-0.0445752289114483	-0.0594217812475997	-0.0451992460444457	-0.0657974975380181	-0.069045214999103
0.0861443731670499	0.0495537993750769	-0.00835277579644134	0.0762838668121683	-0.0296101986149135	-0.0280138294470622	-0.0075551642230538	-0.0101551933393109	-0.0106990264884878	-0.0288120140309879	-0.0243434530838805	-0.0294708387180913	-0.03248161552758
0.0640092987876284	0.0900863943197496	-0.00856658078777819	0.0371852301912356	0.023825907465704	0.00517936716937427	0.0282454487178494	0.0273514908183371	0.0145575522752962	0.0145026373175392	0.0238991232964463	0.0122678184449065	0.00732665349116805
0.0327359383553077	0.0266785797969835	-0.00355213243894923	0.0270281764972655	0.00394110363337915	-0.00039904010501985	0.00811471496355487	0.0132876604512417	0.00780901497287	0.00177103176417965	-0.00680352792433114	0.0039912055204953	-0.00247285261216382
0.0395977751324036	0.0622077793578959	-0.00270112706636384	0.0371919099855351	-0.0142744935139863	-0.0181380292636419	-0.00794001621773571	-0.0132034520362866	-0.0066592755629168	-0.0162062613888141	-0.0111815369669257	-0.0116208487346087	-0.0201549314298699
0.332351755849488	0.127570805029527	-0.0501578155755047	0.130282787588559	-0.00674793066774398	-0.0454943143731293	-0.000681546018663992	-0.00571199697608504	-0.0200227286457401	-0.0261211225204366	-0.0296975642293589	-0.0261249366807499	-0.047056853262587
0.399175789538293	0.398107153004004	-0.0563836715539142	0.200410307470714	0.0225691009166867	-0.148739003052663	-0.00407715538750497	-0.0150420107883592	-0.0145618420593696	-0.0630849510679884	-0.0648863730103492	-0.0466840076559438	-0.0814251085138834
0.258774813548381	0.0943042333517911	-0.0371902709864506	0.109255567271674	0.00789312582284701	-0.0208209461173616	-0.00541827121076277	0.00624253282292031	0.00355890951744203	-0.00646391014725728	-0.0180241945392789	-0.0139148754643341	-0.0325255135696503
0.438693692397016	0.249685661430964	-0.068532176228146	0.1700708325072	0.0138119047972775	-0.0618332768041497	0.00675101510241305	0.0124452822379841	0.00150199061587347	-0.0240106860034361	-0.0446309377558489	-0.0223070260078919	-0.0405846217093012
0.246628758604879	0.0742034646768965	-0.0326378764344095	0.135241421319777	-0.0189710541111151	-0.041296432310415	0.0204781754065016	-0.000556617199859971	-0.00866190735253333	-0.0301337432107651	-0.0365480959392588	-0.0536076355628438	-0.0402702622458101
0.142445282298058	0.191542723821393	-0.0186578986717209	0.0786676288076367	0.051360661212949	-0.0379011628990448	0.00936508571113576	0.0213136778265501	0.0195694179880327	0.0067297491569521	-0.00861040610405059	-0.019134942180033	-0.0235705277185811
0.464098262082587	0.15270506674553	-0.072597957753158	0.157503718780742	-0.0108963454690625	-0.0983342293717562	-0.0213460380088462	-0.0355347413275467	-0.0479236319574794	-0.0546152874204093	-0.0451910687833051	-0.0623862920992295	-0.0801902795583992
0.0804278180353559	0.0597539071797758	-0.00928711868232766	0.0495719705450701	0.00585189879227041	-0.00237610195065757	0.0101063724294646	0.00117468996131719	-0.00715780999443728	0.00173789842080642	-0.000237791817011321	-0.00708548067124991	-0.0134899938872617
0.143040226064526	0.0631898028967005	-0.0198401397999075	0.0595250954857726	0.0219062039447737	0.0134535466676095	0.0334229205932979	0.0231526007071613	0.0197621133763569	0.0176798753061916	0.0097502011588427	0.00757894968671077	-0.00688901019029226
0.0937419562276428	0.0783237794877914	-0.0113669087970386	0.0574317333207909	0.0159112896156892	-0.0114532712437149	0.00755789465693867	0.00471284294166378	0.00202181204845849	0.00222900918598713	-0.00334229095977311	-0.0131857607422712	-0.0111796699101063
0.258617579915426	0.292810880122553	-0.0373812807377509	0.120522565951566	0.0473583680726565	-0.110376383999382	0.0115083016543089	-0.0101401715689219	0.0110087994976179	-0.0315090079633627	-0.0300041875128049	-0.0361453384744902	-0.0459208945911974
0.0634105610889124	0.0808547928178465	-0.00515927364055933	0.0542040294347425	0.00619342829164365	-0.0239604275532295	-0.00665793897102997	0.00177342862022552	-0.0203987594059598	-0.00888349963079292	-0.0252867646124895	-0.0106228561591103	-0.0163458715684657
0.618521473026253	0.295173014819768	-0.100259391690928	0.183051347718646	-0.0508647150029491	-0.12510184770259	-0.0120703758770442	-0.0323243686780472	-0.0537802019874599	-0.0879832813527698	-0.030473485607256	-0.0757081025258214	-0.0774439859220114
0.0797145195125285	0.0573008784882164	-0.00975779936215516	0.0455987085657346	-0.00206514227018345	-0.00849867792985008	-0.001598536786784	0.00102662584503123	-0.00304103996307074	-0.00528191010001677	-0.0109819429593069	-0.0136940800780762	-0.0185047484379537
0.221504866647365	0.156698372928675	-0.029464449147843	0.11967236323258	-0.00592243505677489	-0.0411609547561722	0.0443247779352827	0.017375506405525	-0.021432614437898	-0.0235416949064735	-0.0379205614079228	-0.0303781759868285	-0.0249114574636484
0.260152370183152	0.135134953482967	-0.0388156708067848	0.106147057142221	-0.000368379432171995	-0.0513676404270786	0.0114261735367182	-0.00807071947794669	-0.0138015545078169	-0.0258680099296253	-0.0405318260660576	-0.031878023965339	-0.0425919081606206
0.545287884360481	0.238649104024283	-0.0853665907221333	0.195404470682132	0.0217897156013802	-0.107780848584802	-0.0130324630530253	-0.0163262950006398	-0.0329690626592501	-0.042995566491711	-0.0687710593323259	-0.0861594037484085	-0.0500942926213782
0.0797591475545484	0.0197971418568888	-0.00723082242325877	0.0700390376194712	-0.00550384720378175	-0.0119379238137711	0.0131567201322191	0.0115059098480517	0.00246747133094657	-0.00872088550877642	0.00122459898428148	-0.00959899299918283	-0.0154636283717575
0.660874172602882	0.245507161026901	-0.111212563035892	0.171250730069165	0.0547274553005253	-0.195927610965273	-0.029994520663578	-0.0393583958696054	-0.055552538181337	-0.070600077832374	-0.0956473901131683	-0.0969770662945946	-0.0981384066688265
0.0699112301893377	0.034155955116689	-0.00821551167731311	0.0403087852665457	-0.0103871713783195	0.00263953791101448	0.00422515012432374	0.0091041861405118	0.0079642453711756	-0.00387381673365253	-0.000236618283364298	-0.00996624407898147	-0.00711079820498978
0.486377733710763	0.234773008243499	-0.0778405518668731	0.1566425934569	0.062532533058178	-0.0693525263269739	0.00571478010558524	0.0375680272108065	0.0248196384296914	-0.003409996634398	-0.0223955221558838	-0.0448986520956371	-0.0462741304688293
0.120697325687759	0.118149025129925	-0.017173652545533	0.0579567430642556	0.0406076416280326	-0.0161715405377249	0.018625447091817	0.0277115798775754	0.0135087678973305	0.0122180505451538	0.0101214778746571	-0.0057230057585225	-0.0140621547247204
0.232148542623618	0.0629074447613664	-0.0335276922544703	0.101039883008282	0.00211551712565627	-0.0159373398373074	0.0132898649721694	-0.000183428521023377	-0.00431957544993569	-0.00691091135582556	-0.023374042643348	-0.0265215683049269	-0.0202910950999224
0.192042858079469	0.173210267866309	-0.0255963735244973	0.103913882990949	-0.00177018507164334	-0.0173925457738674	0.016856619984751	0.0104231565954634	0.0209074434709415	-0.00958136542275537	-0.0155982354378199	-0.00814345408045997	-0.0248104430199032
0.710087630561409	0.274342687453734	-0.122386930627971	0.161879026770222	0.102184400998272	-0.131329222087138	0.00245097384971982	-0.0101822459976874	-0.00846948195177388	-0.0145724105444329	-0.0443068826618314	-0.0444014131296575	-0.0602466255180683
0.121164619437957	0.0444099846932366	-0.0152010536374756	0.0619176666363712	0.0103709173625718	-0.0234990106018548	-0.000389586042283618	-0.00393948265197973	-0.0079888896674489	-0.00656404661964155	0.00191455936312736	-0.0154855118679691	-0.0195109907542416
0.0522875615442689	0.0737887160821759	-0.00588986734646989	0.0318773991349995	0.0205091300997624	-0.00132299707252456	0.0124735423022988	0.0152695456848203	0.00160558957830157	0.00959306651361892	0.00740678273283742	0.00976945366750129	0.00564166695171255
0.109210178945657	0.0493226791306472	-0.00883011347778499	0.0975684865472687	-0.0279315182067364	-0.0216511482315278	0.00583548226601294	-0.0138880734817657	-0.0212868991170185	-0.0247913332191321	-0.0345667900112405	-0.0371361888423154	-0.044050314615714
0.52529429509939	0.342829819601107	-0.0840968308662641	0.179105202660464	0.0569297680115922	-0.107199111318058	-0.00425413007356146	-0.00544137529527855	0.00565440742034451	-0.0251346716532327	-0.025584002857394	-0.0262818524654698	-0.0458189013349678
0.407792426635843	0.341746819361327	-0.0604991004001701	0.173058181982424	0.0918330532563064	-0.0941196910446042	-0.0118423777473613	-0.00786805319752004	-0.0327486209724182	-0.00114331889414893	-0.0628951354874793	-0.0847131896454424	-0.0898140776655821
0.12917414542902	0.0971137547560757	-0.016213601858422	0.0669191452357392	0.0139826825530318	-0.0287538321334619	-0.008051642817351	-0.000387657665173374	0.00238619058806563	-0.00738557479021507	-0.0215211598725973	-0.027905614549788	-0.0500924540621313
0.169946321383687	0.171785671603532	-0.0210889829833013	0.0952947781582937	0.0342325849172002	-0.0354693017110408	0.0189083626091372	0.00351920974408862	0.024570062881424	-0.00061835839692026	0.00477461726982373	-0.00895773027559901	-0.0142522527296315
0.0817046233001733	0.0954124212712183	-0.00980058033657813	0.0490155600905189	0.0216531674209876	0.00550130846477118	0.0298253875459037	0.0318405863040964	0.00938811277694089	0.0135772379428794	0.0174595192114232	0.00648348243491957	0.00419616869928131
0.280548063276896	0.192153348663629	-0.0415824173323332	0.115796647927206	0.0296312489508379	-0.0642356182526413	-0.00640920244901166	0.0197407549296695	-0.00345049981925077	-0.0173021846509017	-0.00742473933063181	-0.0220530280347855	-0.0227733514109964
0.223639801939962	0.196648125026081	-0.030550259346424	0.115795520135295	0.0071318683318298	-0.0639905427924378	0.0188340951755218	0.016779469754619	-0.000231705980772379	-0.028429337230304	-0.00289480187833063	-0.0152780111551848	-0.0261972192207981
0.192150429753311	0.0941532228886117	-0.0281220718881565	0.0789335276131114	0.0165709876575542	-0.034563067704283	0.0133525930709725	0.00767563644203464	-0.015510176738027	-0.00899604002336438	-0.0134106924306568	-0.0212961858964874	-0.0220087804271279
0.532808033083888	0.201435958271824	-0.0857217003408147	0.185004778533896	-0.00633498346079364	-0.146646930282267	-0.0235644463168907	-0.0875168996366543	-0.0514604453117935	-0.0764909568715302	-0.0953712110016759	-0.0973884663052647	-0.0973122107677905
0.569106198383183	0.21663936469466	-0.0925469926988515	0.186289751954649	-0.0184322158404403	-0.128934792740589	-0.0573174640690491	-0.0579469321758581	-0.0686647388887994	-0.0736835042905144	-0.0496123897375222	-0.0671563337233925	-0.100133443249402
0.0462917065818481	0.0718652980887216	-0.00548725478941462	0.028049086485739	0.0215964324817964	0.00904285027812947	0.021385960196061	0.016524921469669	0.011942331294094	0.0153196413799629	0.00511864260464603	0.00507672751392101	0.0179581381996199
0.311311771830122	0.254739857175033	-0.047879996907854	0.120642137704166	0.0458594504824915	-0.0767014239009555	-0.00061982065164462	-0.000412034431421848	-0.0252231553328037	-0.015420986709232	-0.016885973949677	-0.0422673600843439	-0.0416833311289861
0.189908312388798	0.0447404525350429	-0.0272474005032949	0.0784119575557125	0.00845097419966701	0.0127088949355369	0.0269277540182801	0.0198226552615626	0.0064401123646543	0.0105799345676019	-0.00518025996452501	0.00350972455335663	-0.00201069587136399
0.534475468034078	0.389211065812726	-0.0811644143582318	0.222585916581508	-0.157376879177589	-0.104703331048688	-0.0264746358922234	0.0160498425593488	-0.0428622520090413	-0.131040105113139	-0.0783508894493113	-0.0862944729857721	-0.104002139798622
0.0946185159211728	0.0760548185942058	-0.0123454809139257	0.0535373825178687	0.0161662892775928	0.0131919640876695	0.0244749708573576	0.0208652842240009	0.0217820626966964	0.0146791266826311	0.0129751367054755	0.00790832053244481	0.0129347370467508
0.0246542494567028	0.0175325413136689	-0.00251249580071726	0.0163615070381859	0.00597770942023933	0.0053838066612286	0.0105830999307537	0.00913422598436113	0.00661146736873413	0.00568075804073396	0.00465318939101396	0.00257160277728399	0.00104899466565518
0.133665913690485	0.0972810790791497	-0.0169724389416892	0.074045153256703	-0.0128554343781871	-0.030927461417474	-0.0059020476124855	-0.00775069591877139	-0.00397558155261926	-0.0218914478978305	-0.0281238476839916	-0.0207256405397891	-0.0309376203007092
0.63852741827446	0.308237180179692	-0.106306133748294	0.180467269557192	0.0843198712519873	-0.137916884902642	0.00707928759288046	0.0329766399690867	0.0194303643196572	-0.0267985068253274	-0.0387419850693631	-0.0142688814861023	-0.0364086542744233
0.221868392974725	0.195340602089515	-0.0300394841984618	0.117506830250342	0.008426079974757	-0.043060021942291	0.00759988956668065	-0.00969948971257034	-0.011562851306104	-0.017316970983767	-0.0148444438060358	-0.0289139529356881	-0.0281774652490379
0.259082505936116	0.0974174346170598	-0.0376923003438863	0.109271984726967	0.0138777607639563	-0.0311106593589302	0.013923126208034	-0.00143082533764172	-0.0106006286020525	-0.00861644929748695	-0.0172724288905342	-0.0255643174337208	-0.0132669856220916
0.0832609380651217	0.092260300685152	-0.0117226538685213	0.0452013165238749	0.0254558959741561	-0.00127729673158984	0.0317057453511015	0.0236962231422675	0.00824630525019462	0.0120892996212831	0.00991288430068057	0.00865315846180831	0.00471800916547009
0.129377326964223	0.114125539077065	-0.0176952448485712	0.0637316886175064	0.0233863092395145	0.0191742047122379	0.0363630809907607	0.0233960808453618	0.0300002371077175	0.0212802569758762	0.00593368079449769	0.0144796071843446	-3.71376778393606e-06
0.517523490785205	0.192699066149774	-0.0806476342372401	0.187168393965869	0.0496679882350428	-0.133129549566976	0.00457649167585361	-0.0115253767322672	-0.0517872111812908	-0.0417307806659667	-0.0368742224469341	-0.0802912496602643	-0.0916918746711708
0.534925717099075	0.388042028184167	-0.0799813759575624	0.219641688505494	0.0475568114208162	-0.138579846757366	0.000403522314927907	0.0247593259332758	-0.0680970408987775	-0.0455115176682747	-0.059948512710495	-0.0978131756407261	-0.0957203711815701
0.189366877316498	0.0927045595875497	-0.0263607889018739	0.0773644124436312	0.0291697781904616	0.0109202092410872	0.0424915343236905	0.0176463305277513	0.016953993476237	0.0200449937157744	-0.00820532254565501	0.000140614077257045	-0.00806090156348815
0.307908856765585	0.135640906744224	-0.0427595896549864	0.162373940526299	-0.00190171279365331	-0.055384478822124	0.0119295405914458	-0.00523718321946237	-0.012661356211105	-0.0286430958078887	-0.0490872627081208	-0.0514183312227076	-0.0579928860259019
0.205114456723164	0.135458376892011	-0.0298837711123332	0.0888723950955511	0.0423785967732513	-0.0236085589987232	0.0321578219147742	0.0305720407755953	0.0200027292835568	0.00938501888726403	0.000759266398221603	0.012387297133544	-0.00946553396850708
0.4138441157212	0.3868154977156	-0.0597130968877408	0.197159355521899	-0.00804207494339998	-0.108131848930175	0.0376088530490334	0.0248915196906719	-0.00287196749575208	-0.0580869619367876	-0.0291498733609357	-0.0421271203376657	-0.0233261783948525
0.437410296967143	0.132461160731456	-0.0691418880492515	0.159531043547455	-0.0199136401021632	-0.0824600681648487	-0.00216402140100991	-0.0163811398715731	-0.0194825461075088	-0.0511868541335059	-0.0548442679232477	-0.0478497035533847	-0.0587371000210311
0.502538020924994	0.214466147824277	-0.0767285860597615	0.197052525146955	-0.00500883582242012	-0.136263379275885	-0.0512043257453857	-0.0514186195304862	-0.0945517706189797	-0.0706361075491527	-0.0765083280138806	-0.10042931768367	-0.0974652326870151
0.683889622762926	0.284365655777257	-0.115956071928464	0.165237289284105	0.0620059368439867	-0.126115680668981	-0.00750540383334986	-0.0157771942093609	-0.0428483235593619	-0.032054871912497	-0.0132152351427268	-0.0514677767272126	-0.0569194489410956
0.177461889024257	0.230527802080172	-0.0175617034538815	0.144299843507996	0.0454844817716232	-0.0518303444771277	0.00702507048595172	-0.0184888782453258	0.000797313784318548	-0.00317293135275226	-0.0479514039197947	-0.0108389365370237	-0.0287632662632006
0.587579806383252	0.279313098519594	-0.0943179838697816	0.203436094785345	0.0229071293893629	-0.0875266163288588	-0.0242107229761162	-0.0328759346704331	-0.0492868275735472	-0.0323097434697479	-0.0476810467468233	-0.103812912950466	-0.0936916923820978
0.130420654961344	0.0409611822706159	-0.0160393441442054	0.0755852106290484	-0.0195574410697351	-0.0158963771529638	0.000461104271012813	-0.00718875457451781	-0.0158084622690003	-0.0177269091113494	-0.0227039654066035	-0.0268118945272321	-0.0271941032092033
0.234344201805244	0.160010930260007	-0.0351164867316023	0.0977468733811031	-0.00716909514087655	-0.0325702986836117	0.0231254763631429	0.0104523050815254	-0.00428625839386884	-0.0198696969122441	0.000559683762992175	-0.0129500629935178	-0.01233160683337
0.103352854300646	0.0734026677978036	-0.0130617975640519	0.0571187930167532	0.013943191618356	0.00411995404331644	0.0336282456234144	0.0185599707811305	0.0202490518172578	0.00903157283083622	0.0169574074054454	-4.93587175495608e-05	0.0058198357115888
0.519141807905709	0.17925574905569	-0.0824342089848238	0.182988744061364	0.00567554775923362	-0.108933808432918	0.019425400843225	-0.0500015780035793	-0.0544310480618631	-0.051629130336842	-0.0678213287265527	-0.0626512291938794	-0.0995555878080575
0.16306641661223	0.170092843591511	-0.0220498131954892	0.0865193602235222	0.0138156229730364	-0.0421401360136348	-0.0135964775923007	-0.0240210243106912	-0.0207552530549392	-0.0141622565202992	-0.0277623418822353	-0.0474243432157403	-0.0503804440530832
0.0673724279783894	0.057419296310171	-0.00835419169218509	0.0399979947680712	0.0129298973377838	0.0103616806668948	0.0125052935930518	0.0169487266749603	0.00669983433747572	0.0116457890023393	-0.00240258303424286	0.00316796423589959	-0.00365761844325192
0.178916889606962	0.0640349619614847	-0.0253777374048553	0.0773029598581055	0.009003720722569	0.0022971238284091	0.0288119683577576	0.0225249391339949	0.0127439511927195	0.00565042227548906	0.00532936657978905	0.00148176911730985	-0.00270483513173791
0.166010188633244	0.0869630692859689	-0.0234417988304234	0.0765757858503701	0.0267361514191187	-0.012879868553956	0.0178368945455745	0.0171764893033496	0.0128439342890554	0.00692814143258136	-0.00383994117361602	-0.0148217189502466	-0.00494135737684748
0.282869599524259	0.116760207112501	-0.0419189507699893	0.112285384378785	0.000859910463789026	-0.0172532798304937	0.0127290106671678	-0.000328736431283838	-0.00331171998559043	-0.00819668468335233	-0.0231239983927208	-0.0312972671546589	-0.0309663763445337
0.23525987908038	0.160224801964677	-0.0338557338970812	0.0972165060017631	0.0371728850036351	-0.030072515024523	0.0316958344981495	0.0137207733580189	0.00114655119969195	0.00355018498955606	-0.00194629274626315	-0.0169847181576994	-0.015492649087783
0.368719941379235	0.13407563393851	-0.0536945773177692	0.154524035477397	0.0013598103194058	-0.0487456895153038	0.0155785293038846	-0.00757995868218003	-0.0499449467409817	-0.023692939597949	-0.0254896764460828	-0.062913822766163	-0.0723770796711404
0.181397369090329	0.0799702274904101	-0.0198586254726997	0.13177542682273	-0.0294014523776732	-0.0441612067248118	0.000466435936689852	-0.016254997225755	-0.0238958463120064	-0.0367813295512425	-0.053884709017541	-0.0519180538191764	-0.051208594909103
0.63052256422891	0.330023256010262	-0.10376924296507	0.187039033359027	0.0172496007767554	-0.0974922587625463	-0.00201878943038558	-0.0269516646966398	-0.017171813799334	-0.0401213289928954	-0.059486959289202	-0.0457524395924399	-0.0961310335990286
0.29339767958307	0.155447478871014	-0.0399231408854931	0.149108772683476	-0.0496221546265541	-0.0869350642647214	-0.0117336082083632	-0.0328916466406237	-0.0482937894087781	-0.0682786094456377	-0.0633276881528099	-0.0792568058069146	-0.0575273526407557
0.376811667935551	0.175706369393801	-0.0559362086140603	0.160352454573895	-0.0571225898312617	-0.0907307104128302	-0.0210743144592977	-0.0334314046800837	-0.0296496778765671	-0.073926650122046	-0.0395170498292553	-0.0751004884036423	-0.0802527869568334
0.225114144143456	0.196010311227202	-0.0297950082532957	0.116225469786955	0.0133904723838116	-0.0640355833492108	-0.00121177565667333	0.00817632628461515	0.000449369050517706	-0.0253225554826997	-0.0192907051473345	-0.0187658891409349	-0.0267423472319935
0.577990954566215	0.322438407595781	-0.0924169092019267	0.191991251478395	0.015818809099146	-0.112103411496887	0.036588272678348	-0.000425970162886924	-0.0358861342169409	-0.0481423011988703	-0.0329611262102047	-0.0649592518498893	-0.0803936716812286
0.508730484992353	0.168471198604246	-0.0789920648230773	0.193995631655288	-0.00446816818915619	-0.0952376047604698	0.00521007672559681	-0.0214759414677048	-0.0173044170103531	-0.049852886474813	-0.063688749515678	-0.0622655347271768	-0.0992686515575446
0.647927633065763	0.270779723652607	-0.106292145204476	0.197125747379468	-0.0420060604152271	-0.200732072085949	0.00689349982164611	-0.0379448768084071	-0.02724776616249	-0.121369066250588	-0.107265415862	-0.0808550203190962	-0.116392714434796
0.153895243695251	0.135367504844992	-0.0202905124856261	0.0844861612110814	-0.00590850345629762	-0.0320994962543605	0.00829187980543392	0.00443180134898788	0.000932766749989961	-0.0190039998553291	-0.0166345546918679	-0.013446966941448	-0.0238370735795073
0.127934058219228	0.104547553814384	-0.018468123607091	0.0597442734501696	0.0278160887966417	-0.0111839145226421	0.0299776708082064	0.0159217873105506	0.0345498028443055	0.00831608713699977	0.0127493792744391	-0.00125118513568856	0.0024866894199746
0.438225421971233	0.150669828445587	-0.0687235403614289	0.155876947501288	-0.0208225478378358	-0.0910704042622437	0.00196321365591245	-0.0185022414940956	-0.017568202414425	-0.0559464760500398	-0.0673585123455694	-0.0541644873903376	-0.0702836056270233
0.147993695170811	0.0327322417263599	-0.0192809510952449	0.0741451599699073	-0.00577991403556724	-0.00513655264489701	0.0236474114733927	0.0121492272287425	0.00878466459952956	-0.00545823334023213	-0.00980850055042601	-0.00967718219496386	-0.0123453390605109
0.0258517751780483	0.025522471069377	-0.00281904401913327	0.0185396060945542	0.00293969042594198	0.00677365338810039	0.0135202774086905	0.0124647310367126	0.00549271065158255	0.00485667190702119	0.00626179919855574	0.0044926702438156	0.00310052086203383
0.186705032353382	0.13112297612329	-0.0268533035007443	0.0835483843930876	0.0273634183979443	-0.00631341225344201	0.0379886892071081	0.0213215585669564	0.0197250257028742	0.0105250030722512	-0.00594607309928039	0.0089098520963844	-0.0133267101323843
0.528815342371259	0.375937642792144	-0.0807388562179778	0.202479458467206	0.0808307796207176	-0.123471194174003	0.0103521822650104	-0.0218331310145808	-0.0699358274280432	-0.0213202072766429	-0.0171396193283442	-0.054102538062832	-0.0725993281761018
0.435729167625806	0.327494790556583	-0.0676226401750193	0.169199620742696	0.0896411179017912	-0.114480564439892	0.0336127050534524	0.0180981939957046	-0.00108632691888033	-0.0124197232690503	-0.0228995114505148	-0.0657776090446395	-0.0191743938304916
0.219956652100512	0.0986674304804885	-0.0293638656898909	0.117241608753843	-0.00610252102535264	-0.0233352694045711	0.00651173683722375	-0.0112048992767741	-0.00765627318221315	-0.0147188952149619	-0.0197837598477622	-0.0279991518304386	-0.0370711138604294
0.0692018304479231	0.0333573307703906	-0.00656330706409622	0.0538948267673868	-0.00712616999123406	-0.0204210839028098	-0.00509332573247698	-0.0167940962931996	-0.0131410883949358	-0.013773626947022	-0.0219817301537315	-0.030413567874165	-0.0245650990379453
0.031909305984464	0.030681318677595	-0.00352856673392311	0.0212513869237782	0.012381910427198	0.0124205808055096	0.0150701390509648	0.0106656098619587	0.0112144253443986	0.0124012456163538	0.0029844658664762	0.00574012998312921	0.00751946305945335
0.630658607044174	0.329966054481924	-0.103578685536075	0.1862155816283	0.053488899085112	-0.110355360492051	0.0164128682071871	0.00170075908253076	-0.0415402259871871	-0.0284332307034696	-0.0423044380801681	-0.0463700376445033	-0.0853687750784837
0.225723643799362	0.0516676592782838	-0.0333542455639854	0.0870505006421596	0.00804592912238702	-0.0249854657567407	0.0266007906011845	0.0126477903886463	0.00602710805061774	-0.00846976831717683	-0.0107851367941827	-0.00995750421490094	-0.0272184764456394
0.582348594639565	0.364821118008614	-0.0925351178790764	0.199349562466305	-0.0190920470407665	-0.115988507189025	-0.00424081481134864	-0.0342936325750512	0.00178140747878719	-0.0675402771148955	0.00235054666561196	-0.050465988029239	-0.0720590959734917
0.517506414765166	0.276322612727926	-0.0835012796250986	0.159521690722369	0.0554914111530075	-0.0939328061582064	0.00667973978621117	0.041698112825586	-0.00523345675506914	-0.0192206975025995	-0.0431719655267572	-0.0376753884985417	-0.0352492393844467
0.0688663597175648	0.0722772620816826	-0.00821100173452669	0.0402098411151159	0.0237959142179296	0.000424955804149058	0.00931006363626663	0.0116091995933273	-0.00162547892828879	0.0121104350110393	-0.00304585400830336	0.004641703774589	-0.00320731450521333
0.00125217328108679	1.03584962895941e-05	-4.10127765975757e-05	0.0004670388743667	-0.000329242148961306	-0.000180937851367065	0.000262767431291074	0.000199410310668634	-1.95646169513059e-05	-0.000255090000164185	-0.000192614442296249	-0.000259804634173689	-0.000351689859160118
0.656978224618129	0.303372010272566	-0.107816475681988	0.179766010996633	0.0713105563415611	-0.139223918850311	-0.0121263973700384	0.000649219565765802	-0.0235273873588925	-0.0339566812543749	-0.0630283664913259	-0.0451827621064623	-0.0956243059803897
0.080653028016316	0.0919769823983598	-0.0104157841570998	0.0448006869793348	0.0259332485926155	0.00425741276364482	0.0445726304659484	0.0146300438983699	0.0152468127651198	0.0150953306781302	0.0122795215204703	0.00760194213142985	0.0118773645694599
0.712568574217377	0.271534342167128	-0.121603848962144	0.163444654676452	0.0746522673774767	-0.144031968936861	0.00126289696789661	-0.0209398787343336	-0.00350779668980006	-0.0346898507796923	-0.0355053331076026	-0.088616941415803	-0.0252772198381952
0.429759584714474	0.182371131587128	-0.0662140787158479	0.164935488206485	-0.0104470862546115	-0.112585657226027	-0.0332877467294593	-0.0576077303850323	-0.0699002658730526	-0.0615163717403193	-0.0741852967504134	-0.0659462993891877	-0.0864539249976823
0.345986913454721	0.124927560403482	-0.0496622463964966	0.154116028539958	-0.020028974103099	-0.0766133771698447	-0.0155736224798509	-0.0275994878059431	-0.0443284157331819	-0.0483211756364719	-0.0562160750710347	-0.0589946544880917	-0.0828151023728808
0.517160744275049	0.274903783046479	-0.0845984738550653	0.160243553394745	0.0417742163899329	-0.0925340563898829	0.0505604432217756	0.0115742519374753	-0.00384656574585895	-0.025379919999975	-0.0217515326500499	-0.044987465487736	-0.0589218062692334
0.581805926884012	0.348731808240353	-0.0916379610663907	0.20389309237537	0.10051639670511	-0.137705450405492	0.00435177026732425	0.0203379013222807	0.00433607705183514	-0.0185945268501909	-0.0365568966680166	-0.104745151800936	-0.0664800904886733
0.631197768372296	0.259109036098417	-0.103777061141248	0.187006728684866	-0.0296035334571341	-0.161535044370925	-0.0436022377416054	-0.0552464086371722	-0.051803990736986	-0.0955692889140297	-0.0677200195014357	-0.0788606057910313	-0.0877578198247615
0.0641529055489784	0.0902791981426037	-0.00772969383047711	0.036306460586298	0.0358493101036582	-0.0126131764565384	0.0301464940744969	0.0152442264138268	0.0195401541709449	0.0116180668235599	0.0196799889034031	0.0108919562599182	0.00839755632096362
0.65604412609661	0.321814156061218	-0.108057163459219	0.184042238081551	0.0841515508612644	-0.167070767918272	0.026859258934561	-0.0262601736856404	-0.00690399224776306	-0.0414596085285038	-0.0379130865795728	-0.0565408110829267	-0.0611136508871617
0.278566414505101	0.373888923622081	-0.0340453357430051	0.178863812269182	0.0243509313848644	-0.0572688695086223	0.0289215544085908	-0.00364625509133559	0.0284809128909435	-0.0164589690618789	-0.0246266403399212	-0.0412841781927754	-0.0609886909259876
0.212258275449478	0.0659745558264027	-0.031108323194604	0.0910659594518693	0.00589219102194907	0.00663247324634397	0.0233851569711956	0.0225887999725295	0.0128519397972931	0.00626233213414651	-0.00348529215103946	-0.00598896819063188	-0.0130019326611282
0.0278121820171238	0.00925173198982454	-0.002139014289211	0.0236141145894864	-0.00193480450047257	-0.00136013709754475	0.00431555685555725	0.00339217315249071	0.001850809085964	-0.00164747079900866	-0.00472251777445592	-0.00504118766184507	-0.00676238027697243
0.712958397503431	0.271562781578419	-0.122956553220453	0.163891553975728	0.0477637823039693	-0.129968848863335	0.0284372028580702	0.00532454961327522	-0.0464997660356984	-0.0411025332796828	-0.044793564340709	-0.0762490390878203	-0.0956353995275362
0.548639923613885	0.213411230563562	-0.0858473720974686	0.202383663811532	0.0124143443257611	-0.0956290216314814	0.0229887216810766	-0.0267688185336377	-0.0133210525347841	-0.0416073386528601	-0.0649134894025267	-0.0793604255801249	-0.0539321390285059
0.618346251814945	0.257556303038957	-0.100585930139845	0.181792083315124	-0.0278721299568193	-0.140136132202708	-0.0126658516758008	0.0139728766443645	-0.042077897965286	-0.0840041310797635	-0.0654849101623041	-0.061492097482543	-0.0965673531435481
0.0718897229835621	0.0671144727107508	-0.00858837212286592	0.043314900022842	-0.00667208292321569	-0.0127350516426126	-0.00482726151353877	-0.00273715101498784	-0.00386666605961117	-0.00970356728291413	-0.0113135999887293	-0.0126538429086041	-0.0181787331452022
0.649451995974713	0.300966031670598	-0.107542275000844	0.180071305055652	0.0755957054064323	-0.159908261405263	0.0232817836032775	0.00314381359673122	-0.007922774053855	-0.0421562779994151	-0.0358313141380162	-0.0610172390315722	-0.0697744084943637
0.568717325735373	0.252032485755509	-0.0911221869026252	0.191343779486604	-0.000355732962667776	-0.125319204871597	-0.043936519995101	-0.0329609480540538	-0.0967457189366933	-0.0628374689171326	-0.094838467920203	-0.102437949938768	-0.100114824588706
0.0308121679205595	0.0249974714467252	-0.00350183920232083	0.0223620726065357	0.0064869066605648	0.00684416589955405	0.00422624235627213	0.00931378782917553	0.0104540059122258	0.00666553628005942	0.00807289882030859	0.00585317898965865	0.00318878272675826
0.0430693670436889	0.0222763993475943	-0.00556405429074505	0.0277535133710132	-0.0109091719799554	-0.0033419284193351	0.00435438499908539	-0.00243655416246476	0.00111367787900919	-0.00712555019964525	-0.0103717444017769	-0.00383482952717961	-0.00639271045875844
0.0964423144939026	0.0705094761366805	-0.0126119433520277	0.0499716064677875	0.00916715823026708	0.0131348136154385	0.023701706157473	0.0149660464735016	0.00327299532892186	0.0111509859228528	0.010242026318687	0.00849491003562788	-0.00841420527096871
0.199429481989578	0.144959849528196	-0.023660531741336	0.144384339324324	0.0313342074479579	-0.040966147019552	0.0197345386478464	-0.0100095316638513	-0.00836914864734467	-0.00481596978579704	-0.0252374002309491	-0.0447385187968193	-0.0566848276785409
0.254749778257	0.055691579841979	-0.0359451464616474	0.106717412693647	0.0123818382405169	-0.0267929493616409	0.0119226445623218	0.0121493330315336	-0.018737774731914	-0.00720555556056199	-0.0187045021162106	-0.0420200255503476	-0.0257178066314095
0.374337751520697	0.179993049061632	-0.050188753425829	0.221115609238062	-0.000397212267657543	-0.0629004178250452	-0.0423441846044581	-0.0364085472518894	-0.0496552558848811	-0.0316488150463514	-0.0812124124678575	-0.0914530426469579	-0.0517249494646383
0.444464848757016	0.331789946355065	-0.0670447030851291	0.175874071717111	0.0426096268680612	-0.112066786572323	-1.56278646150643e-05	-0.00482383883999971	-0.0259382086408574	-0.034728579852131	-0.0632019333573511	-0.0628037607177147	-0.0567286721599773
0.175254387516637	0.072589366490579	-0.0233794156335576	0.0958367579127382	-0.0017489943642304	-0.0321589295294572	0.00498258841365115	-0.000571204335404779	-0.0176650606180315	-0.0169539619468438	-0.0213106431396704	-0.0253653359455772	-0.0328637621599935
0.0827994304017772	0.0418097080709541	-0.0113630383047037	0.0464822414436099	-0.0032122066950208	0.00767524036923892	0.0119300434863439	0.00813554816949004	0.00953109981710386	0.00223151683710905	0.000362347180064143	-0.00480860628181551	-0.0106571267426605
0.135184841203329	0.0920438420350309	-0.0179386830868997	0.0693610681428808	0.00193255330130487	-0.00935815116740066	0.0149331074631068	0.00182742119385659	-0.00457533786950215	-0.00371279893304788	-0.0136966462895945	-0.0013413692171117	-0.0104384076841803
0.0126313413126857	0.0173389039668755	-0.00106701327254486	0.0106583757709394	0.00601026507422345	0.0045224857242538	0.0110822270921222	0.00940522149110279	0.00771477110042428	0.00526637539923863	0.0058752867984904	0.00409229004970408	0.00284519628167838
0.569692773345478	0.355577051682997	-0.0906781046461174	0.201806734649986	0.0918614552190085	-0.0691519007622627	0.0378354922725717	0.00123626306718883	-0.0254295972053123	0.0113547772283729	-0.00279504639633277	-0.0540932273136558	-0.0108064272992772
0.0809710147658308	0.0647325877200353	-0.0107170124959135	0.0446253346921024	0.0202149102171935	0.0131496776271775	0.0282731442375261	0.0192271931717289	0.0159308274230109	0.0166822939221855	0.0154922157249781	0.00497716933773182	0.00295331784638586
0.0588197749515957	0.0407505663509147	-0.00443677325780327	0.0601579675350528	-0.0140953429935429	-0.0100458943784693	0.00270553542099838	0.000293383084178818	-0.00534283952802084	-0.0120706186860061	-0.0177847259622599	-0.0199015288881179	-0.0188031942052824
0.443255554891083	0.304227848391747	-0.0689574248350667	0.170254071700086	0.0443205625551026	-0.079011683882152	0.0420618357726645	0.0266482171009173	0.00951090841337782	-0.0173455606635247	-0.0596891509683352	-0.0485383917672361	-0.0543542895331441
0.00392992365156878	0.00468120260973564	-8.32628128482134e-05	0.00325181770704352	-6.04767681411001e-05	-0.00137125916454905	0.000648780007557672	-0.00012237445065424	-0.00119847545039398	-0.000715867966345075	-0.00133615259568013	-0.00194276553560633	-0.00195234350045061
0.0952171876975819	0.0774170856602606	-0.0128749298057629	0.0527332970610343	-0.00866774984127031	0.0106646022424913	0.0210068181259166	0.0266486629272059	0.00610917765488397	0.000998426200610483	0.0153129048515052	0.00970992413003179	-0.00510011078434036
0.15286631482314	0.148271583468821	-0.0201326347250893	0.0833819328889794	0.0227030081239731	-0.0119665181864848	0.0262345749097428	0.0225485784904601	0.00743643046184697	0.00536824496874416	-0.00158994115788247	-0.0106564504152716	-0.0114758512817779
0.253559024095848	0.259838146077587	-0.0294998973018526	0.19916174982673	-0.000103311532595574	-0.0520964853248755	0.0639253345195155	-0.0181317948811473	-0.0227905059551531	-0.0260998984287356	-0.0269742780901324	-0.0524187847406225	-0.0749022551038016
0.192576310397338	0.0963671170729524	-0.026940273479342	0.0812900543111879	-0.000904550934777315	-0.0287529076502754	0.0127164390416399	0.00897338668798695	-0.00416724676579294	-0.0148287292925263	-0.0133494035356758	-0.0163755810922908	-0.0290350304923729
0.377865940398338	0.187160134876123	-0.0538330435067522	0.171024028047015	0.00391378797978986	-0.105505576107395	-0.0174871654542332	-0.0289434854528643	-0.0677302498792814	-0.0507958940638025	-0.0614957985908595	-0.0781752785742516	-0.100922485947582
0.685003036933986	0.282713835514959	-0.115783558730923	0.165962458015543	0.0899710770406423	-0.135473744043378	0.0135618689460503	-0.0185100793798745	-0.0222395421221944	-0.0227513335013676	-0.0477619507724323	-0.0710873721705796	-0.108476591248711
0.422665445233931	0.339678298147594	-0.061498917789344	0.19896158446384	0.00503142872627377	-0.0718187788667742	0.0266389717251994	-0.0326550905566109	0.0175847045551399	-0.0333936750702502	-0.0498047822031636	-0.0549535870403461	-0.0638314980411085
0.2321452579806	0.06320034572075	-0.0335460697141823	0.10053747908558	-0.00980019386571029	-0.0190399871409722	0.0068313670023975	0.00698090546239077	-0.000541386837521474	-0.0144200905033413	-0.0158142486818837	-0.0218651538733563	-0.0297058481380877
0.0801740752326187	0.0632427724631064	-0.00990533821615257	0.0439798990439479	0.0177956559561821	0.0029139348204598	0.0292800040976138	0.0199519500721172	0.0207130726397291	0.0103547953883209	0.0143754280503735	0.00712507475545128	-0.00185437553525168
0.442241833833057	0.185281985701589	-0.0683961951060809	0.178767197378573	-0.0133310088947931	-0.0528250070867901	0.00439523978582679	-0.00913769454206576	-0.0241475289588806	-0.0330780079907916	-0.055995537661826	-0.0426139216113162	-0.0839156517752953
0.127670685570238	0.0590526342877383	-0.0175723473469272	0.0624996394756633	0.0149520434834516	-0.00466298407534682	0.0249714624603322	0.0180047755259141	0.0151256395918277	0.00514452970405238	0.00605957253067899	-0.00144515696127204	-0.0104271498972175
0.145957727179857	0.070203538411004	-0.0191197888533897	0.0846446055961997	-6.65317238889851e-05	0.00925325307379202	0.0249883954372873	0.0110924529141599	0.0123977235993527	0.00459336067495153	0.00214276933556701	-0.0172278263231602	-0.0166654573622404
0.583871746214961	0.311968188116128	-0.0910699098458161	0.22265252818888	0.0511581352101963	-0.195276465936118	-0.0295342831612915	-0.0456503784321691	-0.038196515149883	-0.0720591653629608	-0.0283186406873761	-0.0989086763067087	-0.105586398410485
0.526869405125886	0.340601275266396	-0.0844727158678564	0.178979012909646	0.0815326096871363	-0.154516283124937	0.0137548219973279	-0.000596590283619913	-0.00991114177715691	-0.0364918367189002	-0.0417791811841328	-0.0363605801126546	-0.0484687713984625
0.0662040627984075	0.0554714173857042	-0.00806496859487955	0.0400257298020285	0.00397254338251447	-0.0170651030914733	-0.000697984513073721	0.00806783358773103	-0.00548465219276179	-0.00654627985447943	-0.00530356008906087	-0.0191729523535417	-0.0129328248004502
0.5354270744771	0.259087741440039	-0.0824070837268657	0.208728036688981	-0.0956123619430625	-0.152187900519806	-0.0257384152074007	-0.00461831711740435	-0.109691719930284	-0.123900131231434	-0.113323410108906	-0.100753359193024	-0.110367780640416
0.119961089958602	0.0670061284520914	-0.0162475165193371	0.0577197244090736	0.0150493552485627	0.00244343867342807	0.0217230433324408	0.0101704609147916	0.00212219190159474	0.00874639696099538	-0.00576523539626354	-0.00648340027084809	-0.00798841595613831
0.0226675195421722	0.0517144648223524	-0.00224169329658763	0.0157094771605262	0.010470657982962	0.00547812955544333	0.0167975801919399	0.0151268938723244	0.0149273497632531	0.00797439376920268	0.00897217097574594	0.00511129398515136	0.00561792128449132
0.12570711741415	0.0582953622858631	-0.0170550564908241	0.0611961077654327	0.0190810776531742	-0.00189107153763383	0.0266413688408283	0.0207228981522496	0.0143256593881722	0.0085950030577702	0.00664197641124353	0.00157442538469346	-0.00866265747761669
0.475635175013098	0.23424336686565	-0.0729895747327506	0.184896888257665	0.0537642597354086	-0.106041155312958	0.0212525764740839	-0.0139726829572608	0.000801906544690034	-0.0261384477887749	-0.0537331917637337	-0.060396684988445	-0.0664892235663369
0.296253256914062	0.102672862758808	-0.0393247823400052	0.163161284681483	-0.045312603284042	-0.0149096251358073	0.0217936247269898	-0.00975179892363492	-0.0129253136085466	-0.0301111142099246	-0.0277919999982687	-0.0359845150620778	-0.057704648026569
0.261770677728555	0.141150628237418	-0.0362826083266516	0.13358119245996	-0.013666360685445	-0.0655085554806664	-0.0190904348868288	-0.00997829912799075	-0.0321473216387335	-0.0395874580830557	-0.0459391090936395	-0.0441777231453877	-0.0457654323913242
0.0381101551540686	0.0507349779330471	-0.00419103840536596	0.0260624722098852	0.0106545564868667	0.00557065942119391	0.0207200248743246	0.00901257254430779	0.0112844897400335	0.00811260795403033	0.00418992284517544	0.00600335326485357	-0.000289434685785676
0.17759540734392	0.0552918565993148	-0.0226258067130654	0.095412912281978	-0.0101987775798842	-0.0466176495635025	0.00461489553546005	-0.0032850062952329	-0.015842175801718	-0.0284082135716933	-0.0300256465722114	-0.0280730606613703	-0.034380792885899
0.382133100777777	0.118141831127847	-0.0585831527933912	0.149329845808054	-0.00274593550570124	-0.0654305838037657	-0.00885876738398772	-0.000141410215340421	-0.021208915404287	-0.0340882596547335	-0.0601186435392808	-0.0374967051072684	-0.0533861607276449
0.128544468823005	0.0592338965506235	-0.0175254131974071	0.0607097046992974	0.0119435023872072	0.00471272955612398	0.0231951633779487	0.0249753401956149	0.0119655482807318	0.00832811597166558	0.00678500403132279	0.00417536508132907	0.00218558961144905
0.409644265343685	0.278791759605544	-0.0610784473673101	0.175356110857307	0.0104037384237142	-0.0737644895832661	0.0020979584221909	-0.0281535853512646	-0.0802121994514224	-0.031680375579776	-0.0442804753666702	-0.0538196075316694	-0.103809072130464
0.156156374682505	0.109100323298092	-0.0209179158915306	0.0776699123379858	0.00175865462880023	-0.0159383643491093	0.0128288575058286	-0.0147310137473542	-0.00372390411216106	-0.00708985486015451	-0.0254434099775246	-0.017655774621005	-0.030350731714124
0.110199729865518	0.0937481355064897	-0.0134993556087977	0.0594428180748008	-0.000453877502124014	0.0026395813587024	0.0256554880326243	0.0107477401438214	-0.00401935575640336	0.0010928519282892	-0.000472500327005493	-0.00800501995548203	-0.0117242615447189
0.0464282766788813	0.0555441879754673	-0.00552670559782836	0.0283757657203094	0.0144819248652592	0.00364404317355287	0.014609617960905	0.00921794099965548	0.00677738827993525	0.00906298401940601	-0.000551817023340527	0.00363376450795443	-0.00279268961404452
0.403853277863281	0.218553626502734	-0.0610581839262156	0.161947485399453	-0.0101182789260458	-0.0607318409682784	0.0338333492921848	0.00469218517167203	-0.0111567304621493	-0.0354250599471622	-0.0394311375085289	-0.0590068354502907	-0.0174090075750782
0.0651137674550985	0.0563375404313994	-0.00844583514461262	0.0360986939645465	0.0130498649128006	0.0102637366452943	0.0284909873736506	0.0255057806883689	0.0151261868463971	0.0116568007790474	0.0139124701696762	0.00481194511735518	0.00572020474502635
0.510465656027781	0.217625665722414	-0.0756740076638723	0.21806038021798	-0.0142605929374058	-0.108855177058117	-0.000245661062136748	-0.00645123643404588	-0.0454685555689631	-0.0615578849977614	-0.0966242931871574	-0.122401539565697	-0.0821976470561142
0.475817050032606	0.23261547367076	-0.0721503369028609	0.184119515167933	0.0132952384165466	-0.0997757928230342	0.0167073427896774	-0.0174838266198374	-0.0234655483739008	-0.0432402772032438	-0.0289551535575828	-0.06749825196251	-0.0595561310503015
0.125147392291551	0.0425691822339622	-0.0163899802954003	0.0579397416297971	0.00546922885060655	0.0129160485895684	0.0210648330572343	0.00822670066250519	0.00935849836979549	0.00919263872008746	0.00313099963742758	-0.00453132270331499	-0.00525907635529967
0.323949586237254	0.0858363012707192	-0.0471676840993454	0.154802740133317	-0.0213196036773636	-0.022995864726195	0.00516658271320197	-0.00641115041084356	-0.0144102331170387	-0.0221577342017793	-0.0286477400036076	-0.0393663480310132	-0.0558209900543436
0.584330266771885	0.311049314539666	-0.0908077751385477	0.223461267577947	0.0511535519421134	-0.117710175074942	-0.0154700715407154	-0.0252480098024704	-0.0313586791910864	-0.0332783115664144	-0.0937117238074101	-0.0913679108923151	-0.124322962008432
0.396775352548918	0.395149601416382	-0.0567104628850003	0.195336395807831	0.00465280538787488	-0.0963610391603891	0.0439551935713925	0.0101552730309128	-0.0199986113225442	-0.0458541168862571	-0.0154792833962151	-0.0193142126685345	-0.119664519179032
0.336665037434672	0.152078273985898	-0.0486014008406908	0.167845277320305	-0.0173242505013018	-0.0792086190290407	0.00988250026328585	-0.0212328212615562	-0.0233567615239272	-0.0482664347651713	-0.0527417556025785	-0.0515427426406736	-0.0702230562697011
0.0326754096135099	0.0150280594794126	-0.00363690030736631	0.0233685497911108	0.00477526951148746	0.00490265490515222	0.0116298360132086	0.00802281590877424	0.00684884265293307	0.00483896220831984	0.00103590098452881	-0.00108477718234733	-0.000205203304777829
0.068482037204546	0.0538593554104997	-0.00789085944933515	0.0420493681801467	0.00133102583462992	-0.0134811567183554	0.00682057196243056	0.000911578245645084	0.0034276650487296	-0.00607506544186272	-0.010715587500542	-0.0130884123953661	-0.0110333020926509
0.286797391715843	0.212622184494541	-0.0373411361439331	0.168898471312456	-0.00500271103583166	-0.0380894470095344	0.0198935590470112	-0.0034756340394565	-0.009781645902807	-0.0215460790226831	-0.0376330920951462	-0.0553449033898171	-0.0685962720853844
0.134969032704802	0.0767276120938012	-0.0191507209449563	0.0566680618336226	0.0132659424949929	0.000580672428747264	0.0168607654072062	0.000304055829205063	0.0124670434900077	0.00692330746187009	-0.0134560496976825	-0.0156595739582354	-0.00996010304257325
0.236753957602529	0.0804421964674619	-0.0306852935328345	0.146849030997084	-0.00435314587153607	-0.0394108761044296	0.00921665478958072	-0.00570316629442863	-0.0142551094707251	-0.0218820109879828	-0.0361132494585401	-0.0412793470533066	-0.0378224247354843
0.442341361779793	0.329554846848168	-0.0671681765695991	0.17286042946315	0.0341032367750763	-0.0616758510825076	-9.44982437126596e-05	-0.019138314015216	0.00921164072301339	-0.0137863071537156	-0.0303011863708562	-0.0291415431153517	-0.044479777981843
0.587806791340981	0.278712573227424	-0.0922316967476721	0.205419000800581	0.0249274226189935	-0.128599383102967	0.0201686741161522	-0.0047651197904115	0.00155003143789922	-0.0518359802419869	-0.0475925488698484	-0.053065640000708	-0.0714420329595925
0.0526677575908851	0.0548645824006048	-0.00626269186255803	0.0317611009453073	0.0111304003484981	0.00763886137193077	0.0127906566162325	0.0216294122210096	0.0141099314768266	0.00938463086021443	0.0111173786000234	0.00926471514837108	0.0028198182815909
0.0446193774257993	0.0314562822101448	-0.00473066696995162	0.0315457923867344	-0.00239066040662711	0.00423166941803169	0.00877033514542289	0.0101676617594741	0.0056782337045991	0.000920504505702295	0.00351289745410729	-1.09996052502781e-05	-8.10205156011878e-05
0.40707715598932	0.268301971850637	-0.062890251746207	0.166953521712011	0.0113511062346972	-0.0863025648210123	0.00988589673329832	0.0401959036490985	-0.0076565038235657	-0.0374757292931576	-0.049053985814669	-0.0544104310324147	-0.0693652766066573
0.157194317318987	0.0817776137901104	-0.0220727439894778	0.0634050309623498	0.027037700883781	0.0140575210331279	0.0286919483477171	0.0214262696184925	0.0201807062477123	0.0205476109584545	-0.00754601817049103	-0.000849046590207153	0.00954236396286565
0.495914586616777	0.29320562507256	-0.0777149590986742	0.178296021612324	0.0164354717617053	-0.138146851070531	0.0681185838508671	0.0121195694031603	-0.0726110937521061	-0.0608556896544131	-0.0769101908536118	-0.0591277585137341	-0.100294272507666
0.0530722599904124	0.0446310834421939	-0.00633889864373435	0.0326856374263067	0.0106823606638222	-0.000313358650670878	0.0129305212666576	0.00636246610543408	0.0104663082713693	0.00518450100657565	0.00314492646100213	0.00269810590828765	0.00191568770241057
0.162269483228979	0.141990636520901	-0.0211454373489048	0.0802050155564658	0.0242684801245574	-0.0353719770711896	0.022582148635099	0.0238852016099465	-0.00201646539587308	-0.00555174847331608	-0.0147433793974103	-0.0323944728639189	-0.014077871809886
0.560990257045176	0.300719317193344	-0.0902941418779167	0.182479168069145	0.00585061492505634	-0.120559527257846	-0.00608149884851494	0.00816158341157736	-0.0383405388548637	-0.0573544561663947	-0.0211182890771078	-0.0866641467698823	-0.0578603343392314
0.71238083197853	0.271751371610948	-0.122183337681782	0.163333946759989	0.0947909097728569	-0.203310426275998	0.00385632647402678	-0.0227285079429577	0.0317875419312051	-0.0542597582515704	-0.057319163939803	-0.0500184617452966	-0.06734937498911
0.0824351111220596	0.0426789890125258	-0.0108411338691718	0.0459867370202997	0.00174272623375857	-0.00453671895310417	0.0103811454228198	0.00588984111180929	0.00584398335345161	-0.0013969963596728	-0.00626734718393965	-0.000889919452303906	-0.00140639579480566
0.147471878477599	0.138068444533103	-0.0209844375787803	0.070029717664384	0.0192410244323127	-0.0105163351207076	0.0265209857015828	0.0300230290117561	0.00669535640337862	0.00436234465580251	0.0158987303514587	0.00379251243404408	-0.012811957581132
0.042679481064412	0.0172931116231073	-0.00361856808257085	0.0356566455583886	-0.00437221342242314	-0.0068314565057161	-0.00085355874364481	0.0013691046025205	-0.00690885145824185	-0.00560183496406962	-0.00971169258179477	-0.0136468767695401	-0.0134128169130447
0.504527895641381	0.305013791974443	-0.0736186281818579	0.223943188905256	0.0248729471031555	-0.11311184830895	0.000295600510693217	-0.0252656850147295	-0.0536260302788347	-0.0441194506028973	-0.0796601097520387	-0.0976080997954965	-0.117875293085916
0.0507527513407081	0.0377749383851901	-0.00643002490884691	0.0306517873235152	0.00492085581180227	-0.00959034233938769	0.00800468678625209	0.00700098543099929	0.00313578724029558	-0.00233474326379271	-0.00275866318809048	-0.00846879196931127	-0.00866726327489414
0.0134151379807985	0.017206152890471	-0.00146116658229689	0.0127277289028608	0.0043482445333316	0.00774897286584483	0.011267348658424	0.00753944968268667	0.00736135286384043	0.00604860869958822	0.00400914848094397	0.00265733597929178	0.00283598568497482
0.199676967883372	0.0966722863407055	-0.0290111199020343	0.083086696967229	0.000818303895177647	-0.0140099058843208	0.00975969883704533	-0.000375401139256576	-0.0194613663093576	-0.00659580099457158	-0.00950572636629501	-0.0154643792302448	-0.0389734088182727
0.156762803527117	0.111865999896372	-0.0202498464941113	0.0824431922760165	-0.000302260395939891	-0.0283078749990131	0.0140972223430142	-0.00381507100706044	0.00479912160543569	-0.0143050676974765	-0.0261137932062306	-0.0265618003731713	-0.0365964481783945
0.195758623823715	0.200395074381009	-0.027969643187558	0.0883750989155016	0.0606637890881997	-0.0348802796479595	0.0321661962258137	0.0144355934811207	0.0129447161580034	0.0128917547201201	0.00259568669630678	0.00429708972339127	-0.0149326382455655
0.496637060334957	0.294307377004219	-0.0783813976772952	0.176670177462962	0.0980737253893521	-0.0863939774275399	-0.000581075419200439	-0.0224838541360519	0.0147060152551298	0.00583987398090607	-0.0378953420777685	-0.0482629658501268	-0.0524954947455943
0.235487765667717	0.11029480246225	-0.0334286732496016	0.107016871699878	0.0354804491207522	-0.0167418395255245	0.0278523544992954	0.025035962547493	0.00665961230228193	0.00936930479761386	0.00524968709541432	-0.00801885774940012	-0.0163328387995614
0.0321195474081375	0.0273607414224824	-0.00380886062742612	0.019952843827988	0.00884828226149435	0.00647136229117039	0.0162159316982674	0.0125729843739635	0.00779626841129871	0.00765982227633237	0.0031786732873474	0.00492170239075303	0.00390655278086059
0.141413115506296	0.0981775875462037	-0.0191042677974116	0.0699503509259182	0.0184193930151381	-0.00477485936879762	0.0223712575244954	0.0154077373236058	0.00539396131231878	0.00682226682317022	-0.000558045623507225	0.00725224576078648	-0.0113872025737795
0.230917781825598	0.0812040309005274	-0.0308282194328166	0.119426832944224	-0.0167851301583654	-0.0359848905405221	0.00470486380793472	-0.0174428008538766	-0.019979903163703	-0.0263850103494437	-0.0406532218515532	-0.0458861393493747	-0.0485450168187872
0.206272872339816	0.105862343220728	-0.0281774053462543	0.103372068049573	-0.0012343282411735	-0.0159359988474464	0.0169912087142364	0.00275964080125643	0.000780096745835457	-0.00858516354430994	-0.0198490220625555	-0.036646519766679	-0.0326036982165768
0.0946769533482287	0.0629004519026511	-0.0127189202810337	0.0514890842465835	0.00622783854563132	-0.00392522058260257	0.0167107476654356	0.00738788964824408	0.0135329817778693	0.00115130898151437	-0.00557110895812402	-0.0109749659517655	-0.00605515999154629
0.317934364842113	0.237410567485433	-0.0455013663817835	0.147634614245486	0.0693604702579433	-0.0486191969486331	0.0273778016358042	-0.0036483154949527	-0.0129264019156291	0.0103706366546551	-0.00543624234733586	-0.0105015815760559	-0.048693295586795
0.340794078984302	0.144481082967116	-0.0446940056532099	0.191609204052999	0.00888406303622741	-0.0312705544674341	0.0263097486256262	-0.0159609906937106	0.00178135383509098	-0.0111932457156034	-0.0200380006622984	-0.0463918146697106	-0.05894345379342
0.405465104843577	0.269500962003635	-0.0616321085449377	0.161214321424106	0.0366485544848729	-0.0646715512044381	0.040304014430013	0.0112311845988923	0.000606185521328129	-0.0140114983597825	-0.0194833410324926	-0.0554416909842263	-0.0575123277738637
0.584353483444663	0.362084450761467	-0.0925482038886843	0.197978153976684	0.0587602322493711	-0.133362935325143	0.0596420043426253	0.0227277898918249	0.00597586409736794	-0.0373013515378861	-0.031159304186873	-0.0190783382672155	-0.0723986724883922
0.072471535443055	0.0352381319063943	-0.008777182336517	0.0440221310380043	0.0109314809921515	-0.0079513397877428	0.00710012981896629	-0.00400773795503986	-0.0102684009018373	0.00149007060220438	-0.00684852595386745	-0.00643450436000022	-0.0167119422876132
0.306695664292931	0.240288372050115	-0.0456047268661077	0.121053783088234	0.039551533418298	-0.050232209105343	0.0206335165353371	0.00296128252168165	-0.0174628706201103	-0.0053403378435225	-0.0316088766182019	-0.0293760725332453	-0.025478683984739
0.308328214788161	0.111867203409217	-0.0435566658240183	0.143512574468269	-0.000747328870302044	-0.0564666019874542	0.0196376517786894	-0.00845629968568939	-0.00416028141585734	-0.0286069654288781	-0.0281101480834126	-0.0297652097749516	-0.0447051826016786
0.433394855361394	0.180856274499517	-0.0663164517621756	0.16503767048539	-0.0183499043606135	-0.104465094488907	-0.0352730068988327	-0.00459500058711759	-0.0425503545876426	-0.0614074994247603	-0.0644700221673915	-0.092457590205769	-0.0851714834169523
0.10656548900883	0.0565108839848221	-0.0142057899755827	0.0546716900068056	0.00319590425295188	0.00154456161062642	0.0210365280824384	0.0141103445850726	0.0161997476288081	0.00237023293178916	-0.000205803561161733	0.00327053795980538	-0.00400981586398928
0.311483103687921	0.0900026028176094	-0.0436516603265394	0.153297630259803	-0.0499184008742302	-0.0172063495851079	0.0241617662640575	-0.0138885207248849	-0.0217371025653852	-0.033562375229669	-0.0524184765414512	-0.0503127864967743	-0.0478771024548738
0.451349208674033	0.214130467183276	-0.0666118047753979	0.195651419160819	0.0032274914843024	-0.137712121045043	-0.0424016568642743	-0.0607148369867573	-0.0840840155837234	-0.0672423147803702	-0.0899896549680585	-0.123267294251505	-0.108307343911974
0.0865906473371182	0.0496683046294931	-0.0119170218674208	0.0466829665798757	0.00943925837096442	0.00965744837543531	0.0268859037813241	0.0190473708114893	0.017587656298112	0.00954835337319986	0.00682715414626633	0.00299448962035052	0.00357278936416937
0.174063230352966	0.158835754429577	-0.0236911141430009	0.0801038211547856	0.0279116440126749	-0.0228594211490367	0.0356081440455789	0.0204138411110551	0.0174274859663769	0.00252611143181913	0.00379808373722701	0.00312330896989174	-0.00878877819968993
0.378688184002713	0.174743271793389	-0.0566262506700566	0.159056254324805	-0.00977848272950305	-0.0743253920028251	-0.0128510135285529	-0.0374552483587258	-0.0413413521500098	-0.0420519373661641	-0.0487626305676943	-0.077197182301296	-0.0812066285234674
0.317585663767193	0.281643866446487	-0.0465402467091159	0.14459792131747	0.0714460454545673	-0.0528985763122443	0.0255730144446696	0.00132299686963477	0.00420971599186426	0.00927373457116154	-0.0226788066532199	-0.0364528111444413	-0.0557769674042151
0.0526300893685844	0.0730977280580032	-0.00558892117022178	0.0314222633683569	0.0157496513829056	0.00746459938033636	0.0195258237078121	0.00830847761210789	0.0130711839567775	0.011607125381621	0.0072656879748477	0.000628685673881309	-0.00246544852444464
0.478704753765896	0.309720460326463	-0.0708424706490395	0.237750605928961	-0.0209644946274601	-0.099299045492134	0.027541697970118	0.000364124440254743	-0.0231373390763947	-0.060131770059797	-0.0652435624213862	-0.0387512357895722	-0.0458649337140598
