# Supplementary material for: Measuring re-identification risk using a synthetic estimator to enable data sharing
Source: PLoS One. 2022 Jun 17;17(6):e0269097. doi: 10.1371/journal.pone.0269097 (PMC9205507; doi:10.1371/journal.pone.0269097)
Supplement: S3 File — (ZIP) [file pone.0269097.s003.zip › adults/adults.vineCopula.1.14.csv]

risk_act	entropy_est	ital_est	hypo_est	g_err	g_vine_err	ave4	ave5	ave6	ave7
0.658607927537062	0.301171528602336	-0.0941789533572098	0.174350480907056	0.0656085912126487	-0.155711767321469	-0.0450515880544102	-0.0726375103241998	-0.0480839337449317	-0.0595244443298057
0.0883041736022517	0.11078383422332	-0.0085120105030875	0.0587579262833526	0.0137699351674254	-0.0369499464435309	-0.0115900056380527	-0.0278536661288504	-0.0220312196404853	-0.0227227717552232
0.151225272878906	0.126029965594049	-0.0169053700008201	0.0790266980421994	0.0551908347688667	-0.00812863932210239	0.0235310977233822	0.00999517082173951	-0.0037636382244699	-0.020118988138174
0.0375421889204807	0.0205965187873325	-0.00354463338749834	0.0252873052143661	0.00271069770139967	-0.00351109121220288	-0.000400196755401608	-0.000477946185075559	-0.00520443511104723	-0.00299883662028366
0.578546378421431	0.225281595524025	-0.081358542603088	0.175555420977212	0.00232492932521933	-0.122057201886488	-0.0598661362806343	-0.0512670376551696	-0.0605761451793904	-0.107455920758951
0.152998433987127	0.135211085642483	-0.018445536717495	0.0800761739044827	0.0406725101862068	-0.0324774884339631	0.00409751087612184	-0.0194701756870526	-0.0100364012493509	-0.0206352846973167
0.0488967955556766	0.017856815226658	-0.00521356538919813	0.0298927588126708	-0.0111332687810109	0.00405801191386543	-0.00353762843357273	0.000184520280262855	-0.00611365139104163	-0.00218377157317331
0.0332509364130606	0.0439916899391068	-0.00256663501570592	0.0266568813003757	-0.0149599539127534	-0.0127430587659676	-0.0138515063393605	-0.0128816085060293	-0.0185329070020009	-0.0125234241048648
0.0276376822192733	0.0293370714128758	-0.00196976358546467	0.0210885332316481	-0.00423389036591556	-0.00923578230197303	-0.0067348363339443	-0.00760173595895954	-0.00807462855083876	-0.00846775940536615
0.168037144874945	0.178071686023784	-0.0201478157874817	0.0867279327203305	0.0548971325202248	-0.00179030798141031	0.0265534122694072	0.0235254541874456	-0.00731620411735787	-0.00848431163850158
0.418772337490531	0.23248573172634	-0.0547663960321872	0.175313625784879	0.0191050181123658	-0.0752261528529403	-0.0280605673702873	-0.0361444644843406	-0.0357446040036026	-0.0721419045458823
0.144937592176535	0.280607975737873	-0.0148014236576633	0.096494233599724	0.0342716460521446	-0.0595767834097634	-0.0126525686788094	-0.0337791338287657	-0.0442407278844327	-0.0257223478858479
0.0902815473304793	0.0340231403007996	-0.0103640405373088	0.045025196849509	-0.0168384533085061	-0.0128838942867979	-0.014861173797652	-0.0165934356578948	-0.0229906236715293	-0.0106848600569604
0.0941381545589954	0.0632537107227967	-0.011323367703995	0.049841518480747	0.0123416988067009	-0.00710881118035313	0.00261644381317387	0.00271161216461609	-0.00456493247017425	-0.00490914800567012
0.293070076802481	0.103291844186617	-0.0382696116791755	0.116728448794556	0.00755761715286069	-0.0245604319386072	-0.00850140739287331	-0.0273439010745324	-0.0270189124415545	-0.0395597986612199
0.281097785061739	0.271851986033802	-0.0333143692395913	0.137208186876781	0.0161179260257632	-0.0106007400103522	0.00275859300770553	0.00159510821511855	-0.00876094177359171	-0.0447051097815271
0.452394964110169	0.376688766864001	-0.0604216795857143	0.178160241694696	0.0998618672557563	-0.116799170671221	-0.00846865170773214	-0.0551342888116462	-0.0678857322938612	-0.0667552828731838
0.199543777713982	0.141267220866782	-0.0232884405824555	0.0965515997347052	-0.0107839601230714	-0.0283383888607884	-0.0195611744919299	-0.0269138755011056	-0.0267808935117397	-0.0169577682740504
0.516051308272787	0.256139220705487	-0.0672864822093014	0.203987652192422	0.034294394227905	-0.133620455324617	-0.0496630305483561	-0.112392259609894	-0.111366711131511	-0.120131464477173
0.435831164611909	0.251227964195726	-0.0554362285415942	0.210567696754973	-0.129706000561114	-0.0642931069716025	-0.0969995537663584	-0.0524358043941808	-0.0633115202027978	-0.0912785928692788
0.0801437526583971	0.0538741357192027	-0.00914862692090575	0.0434996138458711	-0.00604754364465412	-0.0131378612831528	-0.00959270246390349	-0.00217451890431415	-0.0169641148713737	-0.00859197845108269
0.648165201519188	0.281186591849721	-0.0936292535020428	0.162186126533805	0.0558118093698605	-0.120993852194253	-0.0325910214121965	-0.0443715555991123	-0.0868975253666265	-0.0740084784629105
0.0319050630518577	0.0242954660946227	-0.00220175464068001	0.0248943936540773	-0.0103053029678418	-0.0105755449416303	-0.010440423954736	-0.00902338443301958	-0.0118688706754658	-0.0104870704666718
0.228414431019957	0.111160779133988	-0.03040153809058	0.0907126096334122	0.00725641329908117	-0.0326872050512468	-0.0127153958760828	-0.016153755427197	-0.0243534874856313	-0.0281739487573359
0.182043860713839	0.0440480256765559	-0.0219322747666441	0.0855608956136334	-0.0210570430082867	-0.0173821901905986	-0.0192196165994427	-0.0175179903801618	-0.0219964335716565	-0.0278118909312049
0.254726352226353	0.258393575637295	-0.0288406410036949	0.155094709409917	0.0251055395022914	-0.0831761780498343	-0.0290353192737715	-0.0495987786402189	-0.0448675466290792	-0.0707848712125377
0.23373024114218	0.133425960180026	-0.0301007023125917	0.0968311961344639	0.0514811991635218	-0.00668510988887469	0.0223980446373236	-0.000545194599897492	-0.0148734214234988	-0.0164664337897822
0.591219928705366	0.353749140963517	-0.0817269842572946	0.196670125107087	-0.0199343698602166	-0.147174652005827	-0.0835545109330219	-0.0556448401830797	-0.107114398379908	-0.0781411546971268
0.097266541462505	0.0312531528257813	-0.011006444157238	0.0523937818175296	0.0041202296736214	0.00585910525089811	0.00498966746225975	0.00331184226842067	0.00221065836487887	-0.000684692238418994
0.217634046142114	0.143450940792118	-0.0281146986913033	0.0886123550458244	0.0174622897339599	-0.0281205067495474	-0.00532910850779372	-0.00434511277532129	-0.0173996883414868	-0.0181834736160718
0.13060871292579	0.0846697096799185	-0.0151413440287978	0.0645025603800501	-0.00488064218697598	-0.0184319769182033	-0.0116563095525896	-0.0173397318007762	-0.00936279369387004	-0.018475750813895
0.113628312661447	0.132242908698974	-0.0130167367933764	0.0601942891059647	0.0456184214484744	-0.0183058091227826	0.0136563061628459	0.0105778143906531	0.0109033151265858	-0.00730229248202952
0.263327064316521	0.265207808301594	-0.03252402994287	0.123136990638014	0.0365523407197199	-0.0307775929462578	0.00288737388673105	-0.0100835252771365	-0.0251794317786194	-0.0112565590177758
0.319307704623404	0.11211546445157	-0.041561369503923	0.120276600384921	0.0231575910098131	-0.0752376802994228	-0.0260400446448049	-0.0258722265057627	-0.0272547684867571	-0.0327108357374919
0.335537718358255	0.172981943847355	-0.044308791883068	0.12259247262854	-0.000838158352396201	-0.0193084988855554	-0.0100733286189758	-0.0202010953431679	-0.0387657647763736	-0.0270389738513961
0.631127049167387	0.258671262673853	-0.0903225258659367	0.180375385478706	0.0307979990285838	-0.135310684404007	-0.0522563426877117	-0.128112279976487	-0.107786891915111	-0.104906635973314
0.127311491131455	0.103950788088956	-0.0159406779596344	0.056407434678814	0.0244156747449352	0.00363907300236027	0.0140273738736477	0.00467025626408965	0.00186602706814845	-0.00719343887472039
0.571094281382955	0.251401703965599	-0.0804010765630784	0.184821159378953	0.0400479336665979	-0.134538897099706	-0.0472454817165542	-0.0783568370258133	-0.121552044234749	-0.0917474421798455
0.273488193771769	0.071509227305548	-0.0358335119849595	0.10493909907109	0.000854205503509675	-0.033357447574957	-0.0162516210357236	-0.0214068759786336	-0.0355415412554457	-0.0431303859581191
0.016062185713678	0.0243146635417878	-0.00135366231317196	0.013498991641453	-0.000983500886610937	0.00931401617869177	0.00416525764604041	0.00242894622395555	0.000918324169134094	0.00210015681999667
0.548999848698853	0.213576085757092	-0.0754548350822846	0.194571825195877	-0.0109405751292694	-0.0955125184578091	-0.0532265467935392	-0.0518834226675977	-0.0747954436999673	-0.0974388137925045
0.328309316463639	0.233088510730153	-0.0437096183699733	0.122332156738313	0.0496824732121245	-0.057555728810496	-0.00393662779918574	-0.0141192270579091	-0.032131374565136	-0.0335805751355278
0.598107125625107	0.353542659451135	-0.0830396164200117	0.191736759785239	0.100992893957823	-0.137640392474182	-0.0183237492581795	-0.0629087359617755	-0.0641118733765601	-0.100873211424064
0.56242158527794	0.386019545062812	-0.0769348507813278	0.19008517170641	0.127711628397908	-0.11074821484295	0.00848170677747895	-0.0628743954794841	-0.0919616768815094	-0.0606917140408034
0.25423974545149	0.0965891870626567	-0.0305398584594861	0.129609176260295	0.0269766149853414	-0.0221271210354626	0.00242474697493944	0.00234965069451482	-0.0452857946089938	-0.052868396655089
0.038722632532404	0.0527165504405467	-0.00301998870585827	0.030010251943816	0.00175733227908418	-0.0130472685926313	-0.00564496815677355	-0.0098825276151085	-0.0118787378060421	-0.00676148949058072
0.359947188542869	0.21499047652132	-0.0474335308685797	0.131407316614595	0.0165198215146861	-0.0458003729786606	-0.0146402757319872	-0.012822653293971	-0.0314574092335585	-0.0463091816728888
0.629073961944586	0.331911597574696	-0.0901841950232403	0.177146699952729	0.0135132171470942	-0.139479836106862	-0.0629833094798841	-0.0386526112823685	-0.0579650316309729	-0.141445472160025
0.45888484556245	0.226091087620445	-0.058762612818489	0.202525252582071	0.0029427005918542	-0.0852152562622812	-0.0411362778352135	-0.123956624201331	-0.101378778579401	-0.0876238754863445
0.201706534889487	0.104825741171446	-0.0236598187189506	0.102119809279044	-0.00356315584442576	-0.0339233056783608	-0.0187432307613933	-0.0248169803307854	-0.0320357157740597	-0.0403610919991108
0.0169523546983045	0.00502297399681556	-0.00165563635926386	0.0145642562421766	-0.00138552625972845	-0.00121530686178602	-0.00130041656075723	-0.00170772876325128	-0.00283482633197075	-0.0035895532220578
0.0610151351093621	0.0287002267452705	-0.00502854920090097	0.0449180883472525	-0.0133964787847303	-0.0145581452660995	-0.0139773120254149	-0.0164268844703278	-0.0156613700024296	-0.0191110998056766
0.335349372563608	0.261331486541528	-0.0399411882144368	0.195709298561574	0.00116901001520497	-0.0762644979145367	-0.0375477439496658	-0.0572431728659386	-0.069446399258222	-0.0965002401981738
0.288980634000464	0.152240987636247	-0.0347651940088766	0.143269177452685	0.0216273843148628	-0.0454539593324944	-0.0119132875088158	-0.0281474423172128	-0.0421254611764878	-0.0485451644857248
0.0166443436557828	0.013157173705129	-0.00185629910226472	0.0121804231234717	0.0021998213566361	0.00547422232402673	0.00383702184033141	0.00262690509736887	0.00160253733558738	0.000495449315062974
0.10958272297634	0.0778691366671555	-0.0132308940892565	0.0532573927779678	0.00719434885931947	0.00244767575337915	0.00482101230634931	0.00627511592846854	-0.00345927061109713	-0.00935747744022171
0.232065087566487	0.13295798876373	-0.029332770261427	0.0958607651254563	-0.00721753818886525	-0.0116832348878164	-0.00945038653834082	0.00495568818836128	-0.00475439199218497	-0.0120375973688533
0.178297564836888	0.0748037713717979	-0.0208859644789262	0.0914759909560035	-0.00562286781339291	-0.0204051646137976	-0.0130140162135953	-0.017405674866451	-0.0226293271948754	-0.0197304573896327
0.217480534999614	0.188593439116386	-0.0230422726828805	0.167082171843566	-0.0169250768101599	-0.0277588372036392	-0.0223419570068995	-0.0352187307396616	-0.0459768567939962	-0.0497431777756247
0.0723780568221021	0.0821710614361933	-0.00699948184448272	0.0548838104202177	-0.0229152900374665	-0.0171113760777173	-0.0200133330575919	-0.0265053097306989	-0.0214800133371762	-0.0268237814299295
0.533563089120466	0.291858935951045	-0.0715790817454399	0.205896641398728	-0.0103506480134766	-0.0626952754894014	-0.036522961751439	-0.0592330955985622	-0.0522293915104359	-0.0375745009702204
0.616821373460048	0.296028385622936	-0.0876672491970778	0.177241524357581	0.0550194833223506	-0.131391681720201	-0.038186099198925	-0.050923001480051	-0.059427810478065	-0.0813826325472534
0.629796076855086	0.331979856376941	-0.0890194384728377	0.176267881636345	0.00342539133126951	-0.101598784050697	-0.0490866963597135	-0.080461094549392	-0.0499598985035172	-0.0439518444115896
0.0372896119186784	0.0170328877022523	-0.00327067118228886	0.0293280331413651	-0.00135384569804767	-0.00960521338495536	-0.00547952954150151	-0.00843072160237283	-0.00909437244418092	-0.0121151357675494
0.525303174589035	0.204823832443699	-0.0706533841796068	0.189799127674836	-0.0125319329471129	-0.158022490668329	-0.0852772118077211	-0.0891359178474468	-0.0909857400261905	-0.0963619289426455
0.0982195422490631	0.0963813532485395	-0.00777134153174396	0.0867903931689258	-0.0221631168604425	-0.0114136460935445	-0.0167883814769935	-0.0182547685249151	-0.0212693063764236	-0.0291204165181129
0.341966429897574	0.261952847842972	-0.0452833042141979	0.132157154227479	0.0345714121957423	-0.0461499290752678	-0.00578925843976275	0.00385009009358317	-0.00862325064891195	-0.0187051979870583
0.342859673849423	0.145486625113469	-0.0408285632693033	0.181103396761146	-0.027824509367996	-0.0293201015831512	-0.0285723054755736	-0.04645382605636	-0.0223760189666065	-0.0607404761016122
0.345847454130605	0.281923143448849	-0.0441962110555269	0.150870047319374	0.0201928600778192	-0.0486629671531248	-0.0142350535376528	0.00249814475695093	-0.0079419213536126	-0.0202554909845044
0.513624560057736	0.31353919714222	-0.0678716681200509	0.210071781738073	0.00577662686645308	-0.111284048954924	-0.0527537110442354	-0.070064655822642	-0.06776418656958	-0.0912672548219523
0.0413511956925662	0.0394367555846799	-0.00452769138176272	0.0260252632113705	0.0170413853222713	-0.00439949525792326	0.00632094503217401	-0.00279236936734732	-0.00557970076447353	-0.0030334166239722
0.0798738040978904	0.090132660569712	-0.00730934241819163	0.0652764662807699	-0.0301419724321848	-0.0221816916175789	-0.0261618320248818	-0.0243285662314749	-0.0218025984654316	-0.0307426399101991
0.262420741575652	0.141681290083811	-0.0325870184222708	0.125865379393543	-0.0101371943177983	-0.0418978500554422	-0.0260175221866203	-0.0424004414936976	-0.0328565161091847	-0.059350318659218
0.243845550610139	0.177688725273305	-0.0321835418832838	0.0937271708359169	0.0253018357762094	-0.0708647020466694	-0.02278143313523	-0.0199598632329153	-0.029652804807532	-0.00613602501303281
0.49192424952025	0.225831448852847	-0.0650867915226367	0.1977811148952	0.0150520808572946	-0.147161089137547	-0.0660545041401261	-0.0571746772336436	-0.0993178670653603	-0.0655087321462592
0.184908802717827	0.0653167421292788	-0.0206163871009895	0.108028051006288	-0.0184498135041697	-0.0265698631920138	-0.0225098383480918	-0.0163871379651103	-0.0251639182554612	-0.0340578845689416
0.20779883593253	0.100413228323029	-0.023623608782507	0.11753479634871	0.0211448222344295	-0.0168473888946619	0.00214871666988378	-0.012726778745714	-0.0341159769513749	-0.0275137121247673
0.313036487951682	0.0913798001928047	-0.0410408587797714	0.116595983001921	-0.00104825280564719	-0.0458493014329591	-0.0234487771193032	-0.0410592066544062	-0.0263673051633663	-0.0501329709674035
0.519713059824754	0.275840116732976	-0.0735256839502894	0.153895239095349	0.0766996829654326	-0.082125229319036	-0.00271277317680174	-0.00780555884024203	-0.0537225215431757	-0.0472998510025596
0.0813854477524827	0.0503542627732588	-0.00948794090415543	0.0431320443845082	0.00451305791572403	0.0191040045279791	0.0118085312218516	0.00921638936057401	0.00166585349705298	0.00520115477449834
0.199735822518278	0.082274558604343	-0.0230573717300517	0.100046784232493	-0.00434297867507386	-0.0827621545118004	-0.0435525665934371	-0.0365644384610186	-0.039801001071393	-0.0483378647026158
0.179386822904448	0.112547819379614	-0.0200126246375009	0.0990977504203893	-0.00891317045782475	-0.0176544484484241	-0.0132838094531244	-0.0172391329530892	-0.0272003212648833	-0.032942446516587
0.13490734954787	0.0926924084012688	-0.0162154552339824	0.0641114020270434	0.0267328238855129	0.00368029684604146	0.0152065603657772	0.0123366801905912	0.00432379340395178	0.00689490908757973
0.372043406379551	0.23576823100562	-0.0428802665513633	0.213243061768686	-0.0360256025894549	-0.0718081538913742	-0.0539168782404145	-0.0781285737530368	-0.0627549878319608	-0.0723610174504217
0.0533288248832321	0.0447886456648227	-0.00598885317504029	0.0307585957533586	0.0125845223147869	0.00657334643449745	0.0095789343746422	0.00140617146438256	0.00538915659996857	0.00199694738140013
0.0822637669715332	0.0844894154019624	-0.0093686542567549	0.0419296294078184	0.00642153727765106	-0.0027528715850588	0.00183433284629612	0.00714223468842491	-0.0037475628313586	0.00128106276424118
0.172219034689611	0.140904827213778	-0.0210587063547323	0.0825856687057089	-0.00645663623748835	-0.0739713303965809	-0.0402139833170346	-0.0426026140372002	-0.0372189480405456	-0.0541944471293945
0.198418883738977	0.0940901324160031	-0.023234021169293	0.106959193924791	-0.00108908342279215	-0.0134377218811065	-0.00726340265194933	-0.0207896108075797	-0.00720082620566478	-0.0184699465328525
0.153482616905187	0.147873347360225	-0.0179251122410573	0.0785484405048142	0.0269864518101455	-0.0132154286733212	0.00688551156841216	-0.00490156299340491	0.00623375058831827	-0.0179941103388099
0.0701917127266979	0.0350994087223186	-0.00817597494793948	0.0395486793088387	0.000519923231511177	-0.000637310081814016	-5.86934251514126e-05	-0.00455176245559681	-0.00732627222444324	-0.00860332723692123
0.0935249960103701	0.079664507047038	-0.00967194552724421	0.0506666756753109	0.00744978309805405	-0.00658234744219209	0.000433717827930974	-0.00487078559886303	-0.00833294717446649	-0.00517295099251371
0.0732102950840264	0.0224239908119429	-0.00546336645686168	0.0632011711756311	-0.00578742069007113	-0.010983575391211	-0.00838549804064105	-0.0140771032722578	-0.013607180393215	-0.0287897191853049
0.174112309924175	0.114636723408756	-0.0213179892503256	0.0854827277408072	-0.0175457739329962	-0.045093617468506	-0.0313196957007511	-0.0395257857650994	-0.025258821738554	-0.042383146162746
0.10492042371893	0.160917304722889	-0.011668582209248	0.0539265177576795	0.012894211799043	0.00360147148138418	0.00824784164021361	0.0120418532470303	-0.00281098323820021	0.010578512815069
0.496828005463212	0.294350301684656	-0.0680844663410333	0.169036720288246	0.0820696906034491	-0.0928494228896612	-0.00538986614310605	-0.057468240496482	-0.0713018236199252	-0.077369447679064
0.252398696811086	0.24848612737916	-0.0320147364785449	0.118929714358637	0.054539623662227	-0.0525994398237949	0.000970091919216098	-0.020584176894506	-0.0300178725248972	-0.0386147798034274
0.452121241150346	0.211004673271647	-0.0620218495713699	0.142987857136467	0.0862368211882077	-0.0560978665213074	0.0150694773334502	-0.0494688480211865	-0.0556487611225964	-0.0384869824744499
0.135431131044174	0.09360703320424	-0.0165601856412015	0.0643742336803217	0.0228760427471925	0.0104249987657183	0.0166505207564554	0.013119244732045	-7.53465624375727e-05	-0.00222721022613889
0.41262253765365	0.172936068613539	-0.0543661295300363	0.171804519805398	-0.00711599785838601	-0.0720655328762691	-0.0395907653673275	-0.0433701717535945	-0.0904614122233097	-0.0714116394074686
0.0895859504774229	0.0722082049480571	-0.0105131980495252	0.0508683757078123	0.00512061437948524	-0.00232397139595801	0.00139832149176361	-0.0113016559455593	-0.017465025364692	-0.0240248491083594
0.0950985396956595	0.0788304806357408	-0.0113119035422583	0.0535019674402562	0.0121417286652648	-0.0139569070367004	-0.000907589185717803	-0.00770064373777814	-0.0156429610098268	-0.0103519213306536
0.67917825105832	0.281597536451075	-0.0987924904935218	0.159381470853133	0.0573655959969009	-0.105975517817215	-0.024304960910157	-0.0575464961948818	-0.0655198620325669	-0.0587820368600188
0.418481240933323	0.321804629309403	-0.0550112403234891	0.177953425064118	0.0185457424970608	-0.0930435470918305	-0.0372489022973849	-0.0401322526660139	-0.0781825319033594	-0.0964223673786401
0.0954444819654333	0.118376425183016	-0.0082244791785516	0.0726276774938299	-0.0128083700397104	-0.0328822741971258	-0.0228453221184181	-0.0218208361789811	-0.0342846095563752	-0.0382167071535351
0.439836862141151	0.131531229211856	-0.0593850312227964	0.151543759210625	-0.0187053882920135	-0.0465268520594874	-0.0326161201757504	-0.0680719992866266	-0.0698392643130106	-0.0688287470403408
0.649070536503998	0.281103920364812	-0.0935307235846262	0.162367587275548	0.0162933572405202	-0.145830948837066	-0.064768795798273	-0.0306083578457172	-0.0286335873655126	-0.089473634207392
0.314706553891126	0.090489931482208	-0.0407874594106215	0.116487825645616	-0.015037731199762	-0.0646542901411435	-0.0398460106704528	-0.0408530700033476	-0.0436128326586162	-0.0528233308292556
0.0689856303093425	0.0997338399022631	-0.0060474361892018	0.0548059838755349	0.0117449084889464	-0.0244944411637558	-0.00637476633740472	-0.0217999108215879	-0.0303794432983483	-0.0195307041657796
0.417255835381573	0.177197589418952	-0.055704611546064	0.157048336148471	0.0149680123433442	-0.0797340899071788	-0.0323830387819173	-0.0592153072633501	-0.0645550365109988	-0.0877041408209134
0.376466710624933	0.338237668959973	-0.0477039133303192	0.167212916246567	0.121808609487512	-0.0843689886266673	0.0187198104304225	-0.0226729854660717	-0.0536872162062046	-0.0465682562693606
0.442122130668966	0.261093951118726	-0.0552600002558419	0.213690960683664	-0.0532709493725107	-0.107622183540826	-0.0804465664566683	-0.101419591184326	-0.0717624438593132	-0.0957948886628259
0.279738643307367	0.271825229470703	-0.0344415495447861	0.139015686788373	0.0596455080886082	-0.0313596081344264	0.0141429499770909	-0.00279360325638905	-0.0111311938135774	-0.0272901561872218
0.442885101459657	0.301478802394447	-0.0595769548781535	0.173577083794921	0.0953446964723012	-0.120383166105133	-0.0125192348164156	-0.0818130624165135	-0.0531059962863357	-0.0643188633027005
0.0699895723429584	0.0346009648928591	-0.00809593632871024	0.0346963494882026	0.00178731621644411	-0.00835655482854876	-0.00328461930605232	-0.00223649484485106	-0.00608460889793981	-0.0133585775521918
0.463970228691744	0.188147034183843	-0.0609743835682347	0.181087428817301	-0.0253500912178215	-0.129804227444336	-0.0775771593310788	-0.0812032816015306	-0.0796309259713724	-0.0657402364222017
0.0476335923170371	0.0556074169390319	-0.00455992845917452	0.0260118579780376	0.00987094326856525	0.00475454036742261	0.00731274181799393	0.00959374730967839	0.00913936024984723	0.00376584606829828
0.534023735668353	0.291985820660298	-0.0728757350661056	0.20615831431816	-0.00397797988813453	-0.078200710783894	-0.0410893453360143	-0.0572074695412359	-0.0748405783827281	-0.0644979359051095
0.191885375008468	0.274131768111662	-0.0190247484585369	0.124475348334402	0.0445739198770327	-0.0328624513528305	0.00585573426210112	-0.0182624902812298	-0.0394630278744144	-0.0202904801535003
0.284957676141581	0.204598318310538	-0.0375667806436398	0.107866482385251	-0.011357654690816	-0.0709157276969281	-0.041136691193872	-0.036996864788877	-0.035586174591574	-0.0437191019309006
0.182583191656789	0.0618283855075634	-0.0195142978450355	0.12937224306027	-0.0148869462579023	-0.0232608788111501	-0.0190739125345262	-0.023607661826665	-0.0280175145482538	-0.0299557094374045
0.180911663244569	0.131949903383391	-0.022358516645738	0.0780081094041673	0.0455696144607118	-0.00921108050406422	0.0181792669783238	0.00850999557545901	-0.00114768496824477	-0.0118599638491846
0.638694014253611	0.308811742752824	-0.0917683946828931	0.172928151149882	0.0671008239336419	-0.131465404799173	-0.0321822904327655	-0.0584496517560018	-0.0482515649431957	-0.0844722316545348
0.0614276243738176	0.0490126862844706	-0.00666148184518121	0.0358548208203564	-0.00470102486745144	0.00300426258818684	-0.000848381139632301	0.000163190853043456	-0.0110538675651984	-0.0184044509366467
0.0209055868426251	0.00696357759269306	-0.00218032524911434	0.0145689390568272	-0.000359921082334871	-0.00169906433576035	-0.00102949270904761	-0.000432313998330096	-0.00289867926781693	-0.00340857271953092
0.0661637028801897	0.0244758254868945	-0.00543510271004	0.0555847387423691	-0.00458354624852816	-0.00575862023790243	-0.00517108324321529	-0.00695324249670695	-0.0111471540131902	-0.0167152345601351
0.559970931537324	0.299104214217101	-0.0778367052413409	0.173368369728453	0.0308052916856791	-0.114997966274996	-0.0420963372946583	-0.0603308122385622	-0.0598986091835992	-0.0295235434879016
0.465517823817138	0.386421879741249	-0.0613367602105284	0.190471235270773	-0.0241098768680162	-0.0754030177300437	-0.0497564472990299	-0.0401880407460371	-0.0170368591434632	-0.0840456527076218
0.0539808336872329	0.026618960650224	-0.00605474511531198	0.0300316803036809	-0.00823926647569809	0.00303629727956056	-0.00260148459806877	-0.00686670212125407	-0.00907877729965541	-0.0105897135260031
0.333247790944243	0.290185984106794	-0.0439100597647563	0.120767226344575	0.0408707588344091	-0.103624705993069	-0.0313769735793301	-0.022012867113503	-0.031677360325489	-0.0238079016994839
0.118468104058728	0.0806673709253395	-0.0104508724781261	0.0922632098603138	-0.0286993017777862	-0.00660492350896358	-0.0176521126433749	-0.0292060541429424	-0.0136127288648778	-0.0187897621165594
0.198354365125959	0.14818887082062	-0.0228900223619421	0.099891516443403	0.0150352023634349	-0.0299611123411368	-0.00746295498885094	-0.0133935034943153	-0.0260618070113372	-0.0210886448662823
0.0525994178647283	0.050564533895116	-0.00392011746949181	0.0410121702873317	-0.016013298912822	-0.0146758795656449	-0.0153445892392335	-0.0162575138702641	-0.0115019711495482	-0.0185753036748618
0.27693776400712	0.125384450804248	-0.0320712250748827	0.157968564095189	-0.0419435809799743	-0.0582669842387852	-0.0501052826093797	-0.0516393475075413	-0.0623903509186918	-0.0707576044738168
0.169730216929935	0.14574260245127	-0.0212900072928937	0.0747427950537684	0.0454363289327979	-0.012371740031493	0.0165322944506525	-0.00690716518274773	0.0090420503940972	-0.00701956657930866
0.181607511854404	0.062553840705025	-0.019156304707175	0.130354057561019	-0.00749084378015794	-0.0227138248661209	-0.0151023343231395	-0.0230683144631175	-0.026176419690027	-0.0374483799416629
0.204037793027529	0.148531725778701	-0.0240549647534071	0.0963727411964081	-0.0013730036283788	-0.0659615016814616	-0.0336672526549202	-0.0427761305333418	-0.0459832841120035	-0.0484095866572609
0.223532899273356	0.0520718591315967	-0.0292221182815275	0.0831385847674216	0.0071962203217541	-0.0196108792627991	-0.00620732947052249	-0.00939622140489832	-0.00607624713114441	-0.0207991971093019
0.517125498599536	0.363908726927588	-0.0716748277220944	0.184601443304329	0.128856974850993	-0.133686818948604	-0.00241492204880567	-0.0763351883291888	-0.0423824808643724	-0.0614582346029422
0.340586175224174	0.120002784313292	-0.0444878179875435	0.127237027258462	-0.00212204360131479	-0.0619101271459152	-0.0320160853736149	-0.0235367569272187	-0.0431239262124104	-0.057929877027446
0.148464569969822	0.156007298832208	-0.017498874287287	0.0723318344174536	0.0244399058279454	-0.0239462103009502	0.000246847763497648	-0.0159074891121974	-0.0173693893404917	-0.0323421759249734
0.100782753551553	0.130920847632237	-0.0112182177907488	0.0551595035269247	0.0442120563640687	-0.019300164915778	0.0124559457241454	-0.00594306131274261	-0.020513237542734	-0.0173588634308161
0.0819085044858047	0.0399064563185464	-0.0094165544390246	0.0459505885913313	0.000545926135980174	-0.0160992927090298	-0.00777668328652484	-0.00296262671920949	-0.00133170617830516	-0.0171534140601883
0.0360892106508481	0.0287021098598496	-0.00341995650439296	0.0217822735528516	0.000899083797072292	0.0106374542071765	0.00576826900212439	0.0039701716178281	0.00245561346758078	-0.0023619953793116
0.0951058743028919	0.0697102226191268	-0.0109795737707179	0.0482730688451819	0.00528931640029233	0.0054997444662743	0.00539453043328332	0.000482391303862101	-0.0033181507345373	0.000605867547912517
0.0378436738645554	0.0330656852516989	-0.00370067585629023	0.0237775047230179	0.0118795940677164	0.000955715785194516	0.00641765492645546	0.00430375048395897	0.00310180925416069	0.0001315831683232
0.21849939515302	0.0465470363867462	-0.0279149566577652	0.071110957876137	0.0125193566714652	0.00297124529626172	0.00774530098386345	0.00698523402662651	-0.00670465753488547	-0.000557191566925741
0.0611156539188413	0.030068010795975	-0.0069451388622324	0.0356299756252925	0.00612456941104182	0.00820662484523191	0.00716559712813686	0.00602126678168279	0.00454552193090243	-0.000816036299784051
0.203968509415011	0.246296034591069	-0.0246357981355451	0.100251430064989	0.0168619666023083	-0.049565415268371	-0.0163517243330313	-0.00652569940181411	-0.0298692590859467	-0.0250914029599527
0.109499112678851	0.0647895531433268	-0.0103810210178928	0.0840461384063024	-0.0109853666736859	-0.034246332814865	-0.0226158497442755	-0.0263381301698257	-0.0376252198486098	-0.0305346354567941
0.0209399245527719	0.0242538254244439	-0.00203140390492781	0.015495250959566	0.001501611354244	-0.00242499377790819	-0.000461691211832094	0.000154632604846293	-0.00274527299737963	-0.00399905949605702
0.234755914238455	0.0553205394040038	-0.0279127520784287	0.106402523261484	-0.0105591250482448	-0.0182654192223065	-0.0144122721352757	-0.0239102473420897	-0.0296334371813622	-0.0336408478292139
0.0241775732107652	0.0244727484281805	-0.00195796013518114	0.019590340221167	0.0042100472652003	-0.000435327321412052	0.00188735997189413	0.00735801974203378	0.00503592604564028	-0.00189827873053318
0.411646692771824	0.172136108134829	-0.055163391073223	0.172669973194778	-0.0110401188374921	-0.0689661550141971	-0.0400031369258446	-0.0566135552153708	-0.0630909877725849	-0.0654917753968228
0.39044633029288	0.121361138869356	-0.0524301790990986	0.150353496031412	-0.0149399602808973	-0.0543736909888288	-0.0346568256348631	-0.0246428968451249	-0.0694163754315011	-0.0479528059801819
0.225712712847397	0.088658419118356	-0.0245191585873029	0.150263172663833	-0.0135145053945083	-0.0345829895220608	-0.0240487474582845	-0.0425370294160976	-0.0528062288854148	-0.0494212540127133
0.00425486826338227	0.00092493632568963	-9.29013512899913e-05	0.00228753342338716	0.000248354193005235	0.000194197671117225	0.00022127593206123	-0.000635981750402599	-0.000444419295113613	-0.000792513275209623
0.179622303899271	0.0612860396084977	-0.0204650006569755	0.0935938045026171	-0.00042762861352344	-0.0258927909167932	-0.0131602097651583	-0.0243833720928342	-0.0295902416462393	-0.0454417721766737
0.112643676660505	0.0672973547377376	-0.0131361633695722	0.054697178061032	0.0244644674195808	0.0138142850719207	0.0191393762457508	0.00475079011826472	-0.00420420854813421	0.000221794417156515
0.332159200846348	0.127415376491164	-0.0427550587093181	0.121970509599892	-0.0110430382162594	-0.0420209008179451	-0.0265319695171023	-0.0354551580055906	-0.0309355856542249	-0.0537171472814656
0.633689614026523	0.277570716546853	-0.0886210708347126	0.186621118248144	0.0146114131067436	-0.118519053351176	-0.0519538201222161	-0.030401141412268	-0.0739829190555226	-0.108486915997865
0.239439240768696	0.181614033226666	-0.0288696922787983	0.114068962529087	0.0424557771787219	-0.0144738730150596	0.0139909520818311	-0.0280319645943879	-0.0231302865973913	-0.0290839035127906
0.148746554935162	0.156758902854392	-0.0171731583965537	0.0712235229472137	0.0122222164836804	-0.0352304791123328	-0.0115041313143262	-0.0301296458194775	-0.0243451628926552	-0.0210750525872372
0.152882057679149	0.0922062532402858	-0.0194202742266354	0.0644578795702885	0.0131801791907667	-0.00392252112892455	0.0046288290309211	-0.00574806381910375	-0.0106453770192431	-0.0174664798575468
0.322300158338698	0.145392374817344	-0.0399212709593323	0.153293533001044	-0.0372043263649763	-0.0342914278116773	-0.0357478770883268	-0.031099560690681	-0.0460501600831001	-0.0491061314227151
0.44227327241372	0.260381185129574	-0.0560724951112837	0.213840352375042	-0.0123257289022466	-0.12232248485861	-0.0673241068804282	-0.0751571254803603	-0.119920906910788	-0.0829990068001613
0.224271260715065	0.290938390177832	-0.0265114389497391	0.110072479743931	-0.000675750684972914	-0.0421594334292621	-0.0214175920571175	-0.0125209297029737	-0.0207492649863215	-0.0070113605033206
0.0638269862987933	0.0673776219066747	-0.00666199764921608	0.0363064639870393	0.0123813517542249	-0.00220457615353469	0.00508838780034512	0.0110004108478424	0.00170914253248027	0.000914634350774546
0.261736391360064	0.229140512304009	-0.0329534780238623	0.103459016646364	0.0404391691681544	-0.0813499807554627	-0.0204554057936542	-0.0104750379811996	-0.0369047490130932	-0.0287790697079063
0.299202186110617	0.181315353800328	-0.038535920527443	0.115333238031259	0.0283758774767743	-0.0366820070369545	-0.00415306478009014	-0.00387622022677236	-0.0107279032464636	-0.0300409130252556
0.0538101429964763	0.0265599831438358	-0.00574082169061803	0.0296611779067016	-0.0121078818073031	0.000539762674871561	-0.00578405956621576	-0.00246654906306513	-0.00497489436439812	-0.0119256610526623
0.357747993747247	0.179329065937957	-0.046042967047555	0.167070385848539	0.0237410234951616	-0.0558378202398104	-0.0160483983723245	-0.0291989649720886	-0.0411514398611217	-0.0576034572021585
0.109189839635067	0.087047016073332	-0.0132812502746379	0.0529292023178328	0.000964389700910187	0.0138903804385349	0.00742738506972253	0.0100632023017387	0.00940398691468745	0.00524116758456754
0.328104283257972	0.228874566012072	-0.0387853002754693	0.18445306726981	0.00205913017226128	-0.141735427080169	-0.0698381484539538	-0.084115692646772	-0.102792167815923	-0.0944604477401956
0.0321554527991749	0.0440402246703741	-0.00204629739038385	0.0263746504607488	-0.00294575121338075	-0.0138593590099293	-0.00840255511165505	-0.00948677513455225	-0.0116896392975892	-0.0124481152898718
0.0462718272189678	0.0213509631916302	-0.00485542398253003	0.0247533412188047	0.00718831119181325	0.00665569988233657	0.00692200553707491	0.00409018270682931	0.00268628524419311	0.000774576285377047
0.570049148497639	0.21630755607493	-0.0786426875143499	0.176146232004273	-0.0495557736398751	-0.100803308792348	-0.0751795412161113	-0.0752273453053076	-0.0777907486011474	-0.0957221675684216
0.184636519601987	0.0485722873196312	-0.0214757134203551	0.0909843483938493	-0.00810694814950502	-0.0250525096278739	-0.0165797288886895	-0.0215327491970831	-0.0274443341658966	-0.0300214244450473
0.140481264372211	0.126900803411581	-0.0116154531633317	0.126907895744258	-0.0245830693538122	-0.0312497722741523	-0.0279164208139822	-0.0238701284296491	-0.0270984297498793	-0.0386318791301939
0.0935950329729395	0.0770825245854018	-0.011428918955205	0.0495420069247038	0.00680616466648906	0.00458228802205021	0.00569422634426964	0.00711836184677629	0.0197625639009845	0.00256967339364016
0.458187960485498	0.283274477943188	-0.0571480766546225	0.211261957187821	-0.0327865468754164	-0.164405146468393	-0.0985958466719049	-0.127655628410293	-0.142082968082279	-0.113198168284766
0.231270120893296	0.0716796748826694	-0.0279997941217948	0.112752897832892	-0.0360619473507544	-0.0216545551315978	-0.0288582512411761	-0.0198696510903007	-0.0624008755778087	-0.028262210413322
0.607382464821946	0.298095623166496	-0.0861870716693486	0.174021584000806	0.0255771788485969	-0.129827666042353	-0.0521252435968782	-0.0970838019921898	-0.0719367344088103	-0.108481303344838
0.329577316858748	0.290963835409379	-0.0432418757194991	0.119359737029373	0.0533821040224297	-0.0794750598387203	-0.0130464779081453	-0.0272507791997636	-0.0123807854228676	-0.0115580488549312
0.394359656865982	0.305152346100561	-0.0513868300144688	0.162246846403328	0.0333374844026598	-0.0610187446610507	-0.0138406301291954	-0.00472385651129276	-0.0219108363641167	-0.0260602005780244
0.0262198130717287	0.0129624614326298	-0.00243182804801967	0.0194403853416008	-0.00834584855686599	0.00173926816558369	-0.00330329019564115	-0.00201769074754789	-0.00333903765252295	-0.00335098072756921
0.287743271399833	0.097198533663341	-0.0369099440047289	0.103974904137401	-0.0162632031696736	-0.0271516131571135	-0.0217074081633935	-0.0281262047533816	-0.0278086497690769	-0.0403133895886644
0.685938519372901	0.293462084878277	-0.099927265582276	0.169556273698284	0.0436930823052841	-0.158687329033405	-0.0574971233640603	-0.0713606821330802	-0.102366995417635	-0.0295895566086027
0.470762044975472	0.279378279641484	-0.0654984743487375	0.155672840531246	0.112786815799373	-0.0882513310605467	0.0122677423694129	-0.0380798023221322	-0.0183087003556036	-0.0343556886729072
0.259232069500202	0.0951949940556224	-0.0330052984475969	0.104313164790232	-0.00408064959719429	-0.0304654768608748	-0.0172730632290345	-0.0116948424827489	-0.0153984401975205	-0.0315373283705796
0.0153716552438199	0.0233352719881023	-0.00122531016399464	0.012140453274474	0.00273613297594018	0.00255202315454752	0.00264407806524385	0.00263209027831598	0.00433030036448946	-0.000232940198768456
0.161717367257579	0.0424737810930531	-0.0204207778386575	0.0658173508663805	0.00942548269321161	0.00537139984205093	0.00739844126763128	0.00553781977760862	0.00594787782288927	0.000734131344413691
0.495885010546621	0.371090197967883	-0.0658734269705728	0.195172023327845	-0.00100038081401127	-0.107745612935375	-0.0543729968746932	-0.0273845141819585	-0.0500989972448095	-0.102456786981039
0.616075413659037	0.353879572357478	-0.0862952333649671	0.19186452389938	0.080168054242702	-0.108623195320437	-0.0142275705388674	-0.0478716147393291	-0.0240881447892246	-0.0564336759380292
0.458091621138517	0.455095165025883	-0.0591675783808304	0.219271564994896	0.08318122727273	-0.0892438995495686	-0.00303133613841933	-0.0494341908109402	-0.0693765515439224	-0.0769542272675507
0.643260789562216	0.222709759641262	-0.0914554683871369	0.176595061272014	0.0133815488597344	-0.136263388931044	-0.0614409200356548	-0.0588780709182409	-0.107923234140558	-0.0785521901131599
0.143667949109029	0.192769585126952	-0.0167541169143757	0.0725896231412932	0.0442849037513467	-0.0233595418765181	0.0104626809374143	-0.00521576701174611	-0.0142874371662616	-0.0190508333046496
0.0529091973837187	0.0389910081450952	-0.00550605331516019	0.0296256347366243	0.0115400107216396	-0.0230724536892779	-0.00576622148381913	-0.0181662812160145	-0.0184688724640227	-0.00948749594630007
0.169868353362598	0.176104869241136	-0.0203212959089386	0.0873487212172669	0.00706653243491248	0.00273354819892732	0.0049000403169199	8.78908001244461e-05	0.0157096240152457	-0.0110881091121638
0.011278174189735	0.00431248860425142	-0.000853947617281458	0.00910767745880593	-0.00251291503492767	-0.00385016952747831	-0.00318154228120299	-0.00354712698941191	-0.00322134778082249	-0.00469296232350049
0.0683104170894567	0.0576945293281483	-0.00731453828951912	0.0379007407824525	0.0148682895319201	0.00805050996865067	0.0114593997502854	-0.000103549103369349	-0.00164702882910434	-0.00657519716678934
0.0391700853042386	0.0276944587918254	-0.00422443900210701	0.0249328082912141	0.00687923679133724	0.000605866759353396	0.00374255177534532	-0.00104037152713914	-0.00475331667936749	-0.00242806271224506
0.120632033394415	0.0467061296368194	-0.011025209343796	0.106958031971926	-0.00182679602562007	-0.00689006397486454	-0.0043584300002423	-0.0146224402304498	-0.0211102780863559	-0.0252972562094637
0.0803942186743532	0.0541799780782946	-0.00876794483670965	0.0466810754054974	0.0103189343734438	-0.0158409896490527	-0.00276102763780445	-0.00895712175597033	-0.00185366481151164	-0.0134162281036732
0.413820329464527	0.299358875835981	-0.0549081214304264	0.166902365043818	0.018267168684244	-0.0524890971687637	-0.0171109642422599	-0.0126242184596705	-0.0444616784914654	-0.0610754305134685
0.532574659256553	0.220514241072156	-0.071089858111736	0.198711452397854	0.00377815438088214	-0.137251579340284	-0.066736712479701	-0.0856413706714656	-0.116150216244982	-0.121809152573324
0.259736365612715	0.134969516088241	-0.0337223447965243	0.100399828932948	-0.00547215596835637	-0.0622314955012716	-0.033851825734814	-0.0204694412063367	-0.0452383396227248	-0.0359355191896349
0.0480328822922389	0.0456315339864341	-0.00515652692693969	0.0273922583242508	0.00771940133008315	9.84509210618795e-05	0.00390892612557251	0.00524443129902234	0.00276150601534325	-0.00359192360649824
0.180404267720371	0.113782948123322	-0.0218585234006732	0.0893617063160954	0.0138604010354161	-0.0300659339454159	-0.00810276645499988	-0.022285558993597	-0.0181193904859177	-0.0303048311236762
0.442565471774952	0.263625659129954	-0.059222487052018	0.156999237854792	0.0115712062255552	-0.0793889522821676	-0.0339088730283062	-0.0381109727593639	-0.0407397839933044	-0.0285682673114739
0.543219020163812	0.262987665141611	-0.0727047025036351	0.214093439008574	-0.0613216414567003	-0.167490502923057	-0.114406072189878	-0.137088174680244	-0.0884368762062686	-0.0775107897778057
0.176415723239591	0.104416499908158	-0.0227060401903986	0.0706370608854585	0.0180730222624934	-0.0134596191535054	0.002306701554494	-0.00754795446556947	-0.00572852266466242	0.00120924173916212
0.217020483320885	0.0663770676827177	-0.0273239157490114	0.0874732710299876	0.00347607839007444	-0.0101262116437802	-0.00332506662685292	-0.00806605269383506	-0.011845886547024	-0.0206230515491684
0.288500373619822	0.282376148014204	-0.0331942507801894	0.156761862099671	0.0196922545976072	-0.0592209684925457	-0.0197643569474693	-0.0302325876693447	-0.0184482601208851	-0.0637756924047694
0.152881249048278	0.0918118352273127	-0.019504692416866	0.0653948528852509	-0.00655790418623567	-0.00481121900990619	-0.00568456159807093	-0.00405974791848573	-0.0144534823574275	-0.01066886534133
0.231945893138816	0.0560970071961362	-0.0292016323266382	0.109390982167916	-0.00792087377838138	-0.0110997191550501	-0.00951029646671575	-0.0182836635558185	-0.0298953734594316	-0.0346203990388355
0.0832304047520932	0.0416219166946148	-0.0103142612274312	0.0441860131259502	0.00649217880607482	0.00460383441589017	0.00554800661098249	-0.00321218436975053	-0.00977193349368934	-0.00404158569627179
0.260016982368604	0.211254479117852	-0.0335994848928168	0.0986714322190478	0.0567921436400673	-0.0372252325228494	0.00978345555860899	-0.0168013053071848	-0.0163546910405331	-0.0293742838830005
0.414800736911051	0.299330634376564	-0.0548002262902203	0.166247609375756	0.0420176374426671	-0.0494023098044947	-0.00369233618091386	-0.0177043253666691	-0.0136571136468081	-0.0241049976521832
0.180337828776167	0.0906926144942252	-0.0229577297176661	0.0709153293305504	0.00798748106482008	-0.015678760658196	-0.00384563979668795	-0.0084367297118759	-0.00747809537974087	-0.0279198465018804
0.314518076981147	0.165396409360438	-0.0388936345811975	0.155092711961063	-0.0626279907170062	-0.0624801522381241	-0.0625540714775651	-0.071446964361661	-0.0599500266252689	-0.0825416731205416
0.414858746791284	0.121977692504739	-0.0559877641902796	0.145773369447032	-0.00612947784024287	-0.0520471553416453	-0.0290883165909441	-0.052919334316692	-0.0577494639188466	-0.0840731381378936
0.29602598283843	0.0932049639630202	-0.0380904689215808	0.113631714140206	-0.00235606777579828	-0.0197672489826627	-0.0110616583792305	-0.0113905318347745	-0.0351447874677842	-0.0351980875857689
0.286205747586353	0.342496578457837	-0.0322650303940125	0.181678413986484	0.0126919546867453	-0.0865019366095753	-0.036904990961415	-0.0756296156588969	-0.0639676323853552	-0.0860744173733543
0.20899860429883	0.11723305409798	-0.024823568147778	0.109170020751995	0.026628088186265	-0.012321763478884	0.00715316235369048	-0.0269776584401125	-0.028628809895877	-0.0330290054335128
0.0440608230183485	0.103006157597805	-0.00347459457763806	0.0347167407182084	-0.0186897964489647	-0.0164173884886062	-0.0175535924687854	-0.00616863996765486	-0.0151717238928288	-0.0175065512737946
0.244859661569183	0.1563296194985	-0.0254265122009917	0.188463588989072	-0.0715703006544598	-0.0251936638479705	-0.0483819822512152	-0.0408725776935718	-0.0488141072954821	-0.0378854816509036
0.225817255681714	0.233737606461725	-0.0260877274046536	0.129672394187508	0.0622510195373569	-0.0509562570224443	0.00564738125745631	-0.0227264110373526	-0.0115148811558796	-0.0691392624412351
0.193674167231028	0.275266769474707	-0.0215093664491961	0.126855156046544	0.0201854710224981	-0.046648802658916	-0.013231665818209	-0.002686284235838	-0.0238982217591569	-0.03522764093999
0.485470777615148	0.233522013973156	-0.067510942502156	0.149772726368977	-0.0370753410887165	-0.0658501657432802	-0.0514627534159984	-0.0401741264270766	-0.0402323122336667	-0.0441389633102446
0.0720366013604495	0.0564904738502727	-0.00864563427093945	0.0357190400780759	0.00367647224385982	0.00693579356750473	0.00530613290568227	-0.00376164947000551	0.00273734910431553	0.000916833088083338
0.192187181194664	0.0942972633132002	-0.0255415695546706	0.0767644505751376	0.00753938093671594	-0.0309956127631003	-0.0117281159131921	-0.023908834731659	-0.0253372156251275	-0.0191616117066127
0.0539685936142783	0.0302753671756087	-0.00500488013245839	0.0321386468951765	0.000228467772915304	-0.00546212936168172	-0.00261683079438321	-0.00706466399250271	-0.00649727046012234	-0.0129711398513626
0.560338648996496	0.385221026652301	-0.0773113835068327	0.188957924248077	0.114304628336458	-0.125783230903317	-0.00573930128342948	-0.026507627877187	-0.0597942023403192	-0.04870357649733
0.340792662898982	0.182123351464317	-0.0428957313358399	0.161795615009067	-0.00523941212897255	-0.046600820991517	-0.0259201165602448	-0.00629650991615088	-0.0403457870536696	-0.0358927954696243
0.119995131085662	0.0848283848415302	-0.0141285600301087	0.0562626389541437	0.0303223317648959	0.00861364091938036	0.0194679863421381	0.0100056322897535	0.00832996124050697	0.000157361969802802
0.479455853924547	0.192070049123263	-0.0642004962234871	0.178117643634368	-0.00747091156277385	-0.0839545157731445	-0.0457127136679591	-0.0660910894449839	-0.107625239086094	-0.100689727931147
0.478187113391205	0.38227768386604	-0.0629569449669011	0.198023059575252	0.00588835045038005	-0.115295915615813	-0.0547037825827165	-0.0750171886039216	-0.0719073030313147	-0.0923506764950628
0.371058276941622	0.196780163994237	-0.0463893963315433	0.185634603432327	-0.0678125116226272	-0.0628367195431275	-0.0653246155828773	-0.0467027679772402	-0.0847588395675676	-0.0855252023419052
0.269026152860437	0.12279841089935	-0.0331089759576852	0.125078719145215	-0.00675264202739068	-0.0361196214373293	-0.02143613173236	-0.0297421369498752	-0.0290248931088771	-0.0435841995649058
0.286542191837711	0.283686383926544	-0.0375782361324534	0.113127373579172	0.0453620546207211	-0.040271133224657	0.00254546069803208	-0.021031105495681	-0.00228055725598908	-0.0194703353460646
0.515811091791284	0.312768070181405	-0.0695646470104004	0.210375137192482	0.0290675208855254	-0.101207236444516	-0.0360698577794951	-0.0663048545210259	-0.0722409257849447	-0.0594707237344922
0.521272499004855	0.248294274362432	-0.0703566185518478	0.190649480972705	-0.0557064025811806	-0.162067509377377	-0.108886955979279	-0.0628484658390795	-0.0902581249320272	-0.0949534435296552
0.67724222820122	0.255423177624912	-0.0971730273647385	0.173341893162137	0.0469317694672841	-0.136472877308438	-0.044770553920577	-0.078777982367095	-0.0647551322325094	-0.109378047026767
0.351687101537542	0.341747559934013	-0.0450928889361981	0.154812715982872	0.0433906457705417	-0.111927983151128	-0.0342686686902933	-0.0224581275723278	-0.0477018526005464	-0.0764049192835155
0.039806780702127	0.034540199805504	-0.00389454868567571	0.027035867327852	0.0116730074480738	0.0102591633594667	0.0109660854037703	0.0063508614830749	0.0034818743621233	0.00504905059934761
0.477703229293942	0.203727731575734	-0.0625765259743352	0.193289865992141	-0.0091127600816604	-0.11966335370592	-0.0643880568937901	-0.0757019430694492	-0.107693589038653	-0.131767066357422
0.676722223734043	0.282887366565492	-0.0983615248385094	0.159724462801569	0.0360477385234241	-0.145408309257808	-0.054680285367192	-0.0455761499158308	-0.0809636119551164	-0.0506981137657435
0.417823467788606	0.165730666899047	-0.0532130670593736	0.188955644924966	-0.0160956927395097	-0.0587295777555052	-0.0374126352475074	-0.0569518429884984	-0.0488190221129113	-0.0636100627633008
0.232842794047003	0.0714097396159921	-0.0275701777912055	0.113474454677589	-0.0160183689681142	-0.0265001754097179	-0.0212592721889161	-0.0273311420992332	-0.0489153696374916	-0.0292576834530801
0.0788352634523377	0.068198657739651	-0.0087065023113934	0.044243604632994	-0.00606762357218515	-0.0178441484971975	-0.0119558860346913	-0.00846295971560773	-0.00377299560790628	-0.0184757915301323
0.0358322054797403	0.0286646132372049	-0.00373917332381703	0.0221707174587807	0.0113222199790375	0.00819783367451919	0.00976002682677834	0.000807889961960177	0.00374703113423563	-0.00404086383906544
0.00263753480429477	0.000396750912084929	-6.48769460867139e-05	0.00180490236016787	2.06191407285056e-05	-0.000181345202779372	-8.03630310254331e-05	-0.000435222646299027	-0.000604338556575731	-0.000678099262543697
0.156502072204148	0.0824407477683086	-0.0194439820425023	0.060642419586322	0.0116334501677076	0.00414544058648442	0.00788944537709602	-0.00862599138720879	0.00657410914849829	-0.00989266002159878
0.185796459154105	0.0448068658621074	-0.0238902355643748	0.0547653972907823	-0.00706433534464807	0.0109641760267056	0.00194992034102878	-0.00402603071893626	-0.0043954112441166	-0.00753900124254733
0.657078866152452	0.32046276053258	-0.0935717337895248	0.175786663447184	0.0855499935122662	-0.177964190672226	-0.0462070985799798	-0.0705822397278051	-0.0585912432836424	-0.0753093709360801
0.368292382520254	0.134264066126187	-0.0477587073167983	0.146057406840621	-0.0515232305215444	-0.0634903925367394	-0.0575068115291419	-0.0314802942558157	-0.0526507533312677	-0.066725577178451
0.44431481172589	0.26942333799592	-0.0569219546035952	0.201797293900689	-0.0120559552564516	-0.132885861059153	-0.0724709081578023	-0.0916063732931812	-0.100385215500874	-0.107686919341775
0.467592840772511	0.206232253242876	-0.0638984833552979	0.168021418887268	-0.00741741269495982	-0.119044113292952	-0.0632307629939558	-0.076407024603355	-0.0861943971215879	-0.0938236995430386
0.641641409075663	0.239416382401048	-0.0915852009094398	0.177768294870329	0.0132926688592987	-0.171784788873441	-0.0792460600070711	-0.0854045213967032	-0.0711702282682957	-0.105683358467641
0.0729386061305061	0.0801748332010927	-0.00628410320661997	0.054013420408398	-0.00355748317570227	-0.0168226292900025	-0.0101900562328524	-0.0157824842090702	-0.0217154130442291	-0.0187622876806968
0.204060595531356	0.298938484680346	-0.0233973286553636	0.116315525653491	0.0337081836015374	-0.112551575262004	-0.0394216958302334	-0.0177377523908253	-0.0522392187314805	-0.0643316033829201
0.631326777152235	0.329947189163504	-0.0886471178451063	0.177548049355256	0.0665590197218658	-0.151942374109925	-0.0426916771940298	-0.0249079925452625	-0.0557916347555295	-0.0880906050322208
0.242773965596688	0.0845715541349595	-0.0315515453090329	0.0857574073602992	-0.00736319110932573	-0.00886717273318588	-0.00811518192125582	-0.0167737536310084	-0.02369709706363	-0.028794862750197
0.106993400831579	0.0634989076075188	-0.0119009120987061	0.0490697320242921	-0.00248342237584533	-0.0244122494837068	-0.0134478359297761	-0.00723868236483391	-0.0169399192008246	-0.0106201609454114
0.127515575839489	0.102963797136533	-0.0157635321549593	0.0566639660279285	0.0277567138775229	0.0069375554938737	0.0173471346856983	0.0148744568959099	0.00319588115026667	-0.00513470435302926
0.34635721440859	0.146700971572085	-0.0449330651853398	0.132546751702049	0.0148909096245825	-0.0299185411820594	-0.00751381577873844	-0.0146931726382233	-0.0256010095671245	-0.0185463467680208
0.109835547775649	0.0403011301250929	-0.0129485888138724	0.0583481228855897	0.0148674004518169	0.0214896955743652	0.018178548013091	0.0161208154518595	0.013489682163522	0.00824516701746339
0.387771582785945	0.220884979814712	-0.0492484002237246	0.175080448269053	-0.01194365896817	-0.150582818853078	-0.081263238910624	-0.067555710656021	-0.0827514387943131	-0.101107765062744
0.148135243030268	0.0938426090381181	-0.0178595471394171	0.0724392573161481	-0.026914705062768	-0.0547631765321201	-0.040838940797444	-0.0302077661291864	-0.0369124708137516	-0.0406318974497689
0.644581078171355	0.220311425714207	-0.09189897916458	0.175385614559086	0.0118687949455826	-0.145850360875386	-0.0669907829649017	-0.0901065956610909	-0.0787362988606091	-0.0910475771871071
0.194300486140983	0.0937954288939304	-0.0243671052859867	0.0775340988392668	0.0138327109532285	-0.00813751804102614	0.00284759645610116	-0.00236940209685771	-0.00980372716655975	-0.012078417416271
0.0123943203388492	0.00874990969690256	-0.000521925568545238	0.0105052215979741	-0.00192161646605679	-0.00271413109318919	-0.00231787377962299	-0.00283111304345051	-0.0038303489399282	-0.00447892075785098
0.570392375072257	0.354780305075342	-0.0790434331173622	0.193584692419451	0.0706637814413431	-0.123411739828039	-0.0263739791933482	-0.00053915687124273	-0.0219344294176963	-0.0672770366997466
0.677151543480203	0.300902649182546	-0.0977642995739334	0.171637105695341	0.109288802567035	-0.122870199657253	-0.00679069854510905	-0.0343993773445816	-0.0563487583442196	-0.0600963304564587
0.349808280278061	0.147650514172078	-0.0442814278870172	0.14249056171155	-0.00369090795813987	-0.0428349571903713	-0.0232629325742556	-0.0353577767010899	-0.0431396661459239	-0.0439376760350398
0.491814922651912	0.315285278364001	-0.0675824581092839	0.15770777074144	0.0152057555702894	-0.138731927571881	-0.0617630860007956	-0.0654951435474352	-0.0503807899293089	-0.0933516195201933
0.181559480851778	0.06199467173234	-0.0194236975436903	0.131069487421589	-0.0222333115694767	-0.0266821823443175	-0.0244577469568971	-0.0184528066668551	-0.0325376813379873	-0.0387225250370273
0.62867894518075	0.333388686209677	-0.0907588687824572	0.179984087151402	0.10457695332713	-0.121751406166211	-0.00858722641954013	-0.0706093368756179	-0.0765740550258315	-0.0319528065384883
0.254853598100288	0.22731773114955	-0.0311307970464472	0.112327428015795	-0.00746245584887639	-0.058025520635257	-0.0327439882420667	-0.0206040564408599	-0.0483400170071207	-0.0409286473121506
0.0989615839504021	0.0769891859861705	-0.0103096454819043	0.0515126758038378	-0.000385547436388273	-0.0146451059745308	-0.00751532670545953	-0.010229019159478	-0.0114433796999236	-0.0193895706244188
0.231249277802031	0.0614453708213993	-0.0296638122039707	0.0924056283237321	-0.0147786512720603	-0.0140354498890275	-0.0144070505805439	-0.0150748097672926	-0.0187432206869001	-0.0284022876820486
0.331048695797722	0.290713837868309	-0.0442359985953462	0.121268754653051	0.0465093676331693	-0.0936036570456985	-0.0235471447062646	-0.0176551926129208	-0.0423115332427147	-0.0500570887967778
0.379944511920497	0.267467801761546	-0.0498923905009926	0.156947620099425	0.0311385409078204	-0.0605182637912157	-0.0146898614416976	0.0107338995782023	8.67890458285947e-05	-0.041575686029887
0.499496457908604	0.245981708056646	-0.0660268572877623	0.198561338505229	0.0306851721272093	-0.114295888731894	-0.0418053583023422	-0.0777256023639548	-0.0742929703126831	-0.120980798055918
0.157156402402695	0.116820163968752	-0.0152931729972091	0.120841550760459	-0.058256907740355	-0.00544881967111555	-0.0318528637057353	-0.0209526451742317	-0.0317655584149247	-0.0378209576138464
0.353564732881569	0.154559680331954	-0.0456387978863641	0.153840246890398	0.00696044817722102	-0.0619952286322117	-0.0275173902274953	-0.0528980202335798	-0.0548389854336374	-0.0811392038888877
0.36800681339188	0.184166297333211	-0.0469110904861755	0.172217951660684	-0.00776683289374142	-0.0791719845175649	-0.0434694087056531	-0.0744043264419054	-0.0555513738484699	-0.0932824534027313
0.164287878438819	0.129829831025517	-0.0192854142563336	0.0840770561958953	-0.00649140447350544	-0.046362447869966	-0.0264269261717357	-0.0244557621015883	-0.02581614196722	-0.0416957484830378
0.0351202942108617	0.0267857416375868	-0.00360054183001782	0.0231566130879365	-0.000690462784235124	0.00420266006235608	0.00175609863906048	0.010459578578928	0.00214580325087986	-0.00162958959479504
0.0695768184829342	0.0438379856896408	-0.00746381409671905	0.0398352539351342	0.000926424126480085	-0.012450753371302	-0.00576216462241097	-0.00580926508222084	-0.0119414536311081	-0.014258566906978
0.28253034230617	0.105079842394597	-0.0339854289858784	0.153520677666576	-0.0629112111477883	-0.00194576937181934	-0.0324284902598038	-0.0576230891509611	-0.0225459648596484	-0.0203291720916775
0.358050419555574	0.252008361747053	-0.0462869009771533	0.160026078196188	0.00538646633630979	-0.0517065747628163	-0.0231600542132532	-0.0334382856643557	-0.0508650933945534	-0.0297693513095775
0.417255173878253	0.322378762243253	-0.0542403071136109	0.175808209012827	-0.0316829445666204	-0.129106734584048	-0.0803948395753343	-0.0671599825321835	-0.0856501519934757	-0.0898209838661522
0.473817799154019	0.360600068343273	-0.0637263478247149	0.175126553094539	0.0379395663074326	-0.127824654615083	-0.0449425441538253	-0.0235974344219133	-0.0379468619600069	-0.0282290568926115
0.046011799804218	0.0310569470179426	-0.00453041136461474	0.0290822073399732	0.00808408446493383	-0.00561791812868997	0.00123308316812193	-0.0126943939584214	0.00198319664227911	-0.00623318439917964
0.354033356451551	0.154146530520895	-0.0453927885134892	0.152156034482835	0.00587967255032956	-0.0813017674096563	-0.0377110474296634	-0.05569247223994	-0.070513660665084	-0.0743464844448649
0.295210175535308	0.0912611893798965	-0.0382740889699644	0.113020911181329	0.0165718920932634	-0.0417021888194955	-0.0125651483631161	-0.0279145452939599	-0.0289142762097236	-0.0335320557541494
0.36346935631438	0.113240767218508	-0.048010237334665	0.145489744431999	0.00519698781344291	-0.0460081894684152	-0.0204056008274862	-0.041626593513895	-0.035826818282537	-0.0529229662862532
0.202381642979997	0.162527512967135	-0.0259987222205347	0.0849226600215357	0.0572561628355653	-0.0247839075811015	0.0162361276272319	0.0147220449096336	0.00820376135766909	-0.0154193562036255
0.170843449270727	0.102167813504383	-0.020447902930771	0.0822031543759093	-0.00365785133281923	-0.0223601414233873	-0.0130089963781033	-0.0197031682537515	-0.0281216250309449	-0.0318029360171624
0.130927609054336	0.0757007149685135	-0.0160167178748728	0.0618827469315605	0.00430356662928424	-0.00419682176046704	5.33724344086162e-05	0.00989029824230259	0.00126138343179028	-0.00787026230610746
0.34512385016522	0.260793217901218	-0.0446722208850219	0.132779530993896	0.0496070784682774	-0.0463414460433698	0.00163281621245376	-0.0255459162156768	-0.028471390213075	-0.0229990010666815
0.414780204348995	0.158107056195807	-0.0555210738431124	0.161072487575896	-0.00733905239556326	-0.0837143182985758	-0.0455266853470696	-0.0490643686166506	-0.0709716117361144	-0.0743937545145218
0.175040544712421	0.158002375395665	-0.0219898403566884	0.0768312185044638	0.0160390994180321	-0.0205771308389674	-0.00226901571046767	-0.00172384591351427	0.00316875123135349	0.00106266213679312
0.677519973252942	0.300152825146733	-0.0969914106571699	0.16931198767905	0.0893607344065407	-0.119220890872939	-0.0149300782331993	-0.0469282307680937	-0.00857146306331646	-0.0208553711657825
0.237503131708908	0.11028833497922	-0.0293826015561185	0.101140752702269	0.0104854081242926	-0.00694072695089354	0.00177234058669953	0.00442286099914366	-0.00530183250200192	-0.00888026625054256
0.4382933973482	0.249051484590606	-0.0588949532510592	0.159988846423093	0.024071567634112	-0.0434665442391932	-0.00969748830254058	-0.018930143880949	-0.0452148363679534	-0.0355674132057205
0.0274663401725577	0.015892485505388	-0.00214638141952492	0.0192355658289026	0.00238193999228821	0.00125447546225224	0.00181820772727023	0.000525616930165878	-0.00158360937498333	-0.00284856654282493
0.143879177405453	0.0630418255905589	-0.0180969286716907	0.058979825679343	-0.0126739944842249	-0.00186632124150493	-0.00727015786286492	-0.00524282445733568	-0.0119422118818203	-0.0209485000686566
0.445106073977367	0.331630259773878	-0.0581702922171508	0.168058763829379	0.00602917863878805	-0.13736026708426	-0.0656655442227357	-0.0371430442579019	-0.0506717185198482	-0.043938378960192
0.175759999361933	0.147007510130623	-0.0200040011866366	0.0881870196013476	0.0105124130132472	-0.0222281693198542	-0.00585787815330355	-0.00608219126624124	-0.0132476371287599	-0.0332228082480798
0.205419427755092	0.176669562397931	-0.0248596830743801	0.0988271149582246	-0.00437264141990881	-0.0615619523787703	-0.0329672968993396	-0.0326336385926171	-0.0261620022960782	-0.0359603100548299
0.119166446130561	0.0475606356999269	-0.0134687986045998	0.0555756563367134	0.000493911393074184	-0.0118361166015988	-0.00567110260426229	-0.0183211920616323	-0.0107511722885194	-0.00992547646207941
0.530714705876685	0.239471713736502	-0.0727350152334083	0.192907619666371	-0.0139809051804494	-0.121251062841612	-0.0676159840110307	-0.0920078489043832	-0.149493921305817	-0.115460080452022
0.565090516730925	0.194991261440315	-0.0791330293949122	0.176484818129189	0.00961516557552611	-0.153584507603949	-0.0719846710142112	-0.0792317217700757	-0.0669243648074236	-0.10674357626698
0.120416893972636	0.085772779852525	-0.0143902772133608	0.0557356804187899	0.0348580990868605	0.00439066412812206	0.0196243816074913	-0.00815845716223226	-0.00291124400811466	-0.00108486689774945
0.217865449740815	0.0550924088337008	-0.0249620045742015	0.111737167110353	-0.00617668312203604	-0.0459064159871009	-0.0260415495545685	-0.0510734040639348	-0.036260829870793	-0.0497489138687164
0.395411937892617	0.270211521941744	-0.0532363146306451	0.141365086496105	0.0473395134603766	-0.0731822698167557	-0.0129213781781896	-0.00660741529010211	-0.038251039620037	-0.0442186698431287
0.042569857786343	0.0320446550167008	-0.00458972016401783	0.0241039036582793	0.010628219913093	0.0102383287874661	0.0104332743502796	0.00787165151607002	0.00745527634105925	0.000684588124130941
0.122297885741865	0.0893177839870924	-0.0151258226153902	0.0559955700401806	0.0182875168938641	-0.00360340221285252	0.00734205734050576	0.00382417691384872	-0.00691508297754846	-0.0165772526694948
0.309916683021512	0.0894055494044392	-0.0382314349470854	0.144920364331425	-0.0180741857584975	-0.0312441979889098	-0.0246591918737036	-0.0287958223074737	-0.0404844538357624	-0.0663475719716488
0.234542964129135	0.0799692266866594	-0.0280363105599217	0.136874700583077	-0.0256111623390727	-0.0263150591727734	-0.025963110755923	-0.0209192008376213	-0.0335444436767579	-0.0379618984668009
0.406580503979283	0.121581091628901	-0.0549848838673903	0.157375250010225	-0.000987140402396225	-0.0235764356650976	-0.0122817880337469	-0.0362183340760179	-0.0642211198091126	-0.0585867546391571
0.0459047542476775	0.0548879104419456	-0.00466059846200721	0.0264269309399286	0.0217564066539792	-0.00345632842984047	0.00915003911206937	-0.00104609210824157	0.00680269938155722	-0.00145115930844733
0.519471952514634	0.339098528987485	-0.0665394239429658	0.229353570967282	0.00227309431471234	-0.109673859817411	-0.0537003827513495	-0.0373396407702051	-0.102200604389988	-0.131904995343243
0.477242046615333	0.234918781057099	-0.0634405454863118	0.17440809842695	0.0421373890243177	-0.0941624834525702	-0.0260125472141263	-0.0318573527720431	-0.0744430819566987	-0.0541792514423353
0.146546139466174	0.282593047724068	-0.0150261439755401	0.096222504081511	0.0157035311309414	-0.0700893698290893	-0.027192919349074	-0.0225714564574326	-0.0305931924885592	-0.0583872038337188
0.0571889353941626	0.0278357279212612	-0.00415608797948088	0.0466191046989439	-0.00585443712879164	-0.0128937367788391	-0.00937408695381534	-0.0152346651364032	-0.021460783008678	-0.0212237203374734
0.373932522680023	0.0876510334482736	-0.0497183086195143	0.137858541838093	-0.0244108262946274	-0.0453739073615758	-0.0348923668281017	-0.0340296145178181	-0.0523845052066728	-0.0435126173751406
0.663255792563262	0.246037983424253	-0.095450219236184	0.164500925303177	0.0137430466957386	-0.174812965523216	-0.0805349594137384	-0.057878996755992	-0.0836757891682192	-0.118904690127788
0.0942278889225933	0.0536652562502395	-0.0106188409357714	0.0492473498681967	0.00811281262618213	0.0114938695170565	0.0098033410716193	0.00662203309441285	-0.00785176997753674	-0.00468546104830384
0.137436701419301	0.0751665223533449	-0.0171391222729182	0.0644615209181589	0.011345035912419	-0.0134146209821216	-0.00103479253485134	0.00269584715645815	0.00463753386196275	-0.00695593276100603
0.373561060415213	0.234246786652621	-0.0441720136314833	0.215766939217102	-0.0348103318261196	-0.109659201009519	-0.0722347664178194	-0.0446435961992617	-0.0863951431684317	-0.130312062821846
0.190743204405499	0.176061676741389	-0.0231442777779504	0.0913054707317293	-0.00113766658866105	-0.0597504128646869	-0.0304440397266739	-0.0104034318415628	-0.0376548217490859	-0.0367140119196534
0.0253314991689178	0.0196559375187414	-0.0026026049026537	0.0178892080887586	-0.000408659386408081	-0.000227030797421639	-0.000317845091914858	-0.000735061067553753	-0.000625837711311625	-0.00289121994224692
0.317592494120517	0.138814565546131	-0.0402908453384889	0.128974503790966	0.00102248721149784	-0.0468453040223817	-0.022911408405442	-0.0306644078003299	-0.0428885624752387	-0.0523147515814452
0.32585934054343	0.184061842701104	-0.0385680752019804	0.200776588453296	-0.0912112388779718	-0.063179529752209	-0.0771953843150904	-0.0529264479077026	-0.0588897659926708	-0.0752243805633537
0.0943027091568012	0.0902136944035688	-0.0110812700656777	0.0460190828677657	0.042033840055665	0.00483518206947242	0.0234345110625687	0.0117292178782778	0.0203454932811795	0.00411570071029284
0.313397315908565	0.08935506892825	-0.0384519547078614	0.144849553846504	-0.0691880869166593	-0.00916943150056815	-0.0391787592086137	-0.0561014326482611	-0.0560281174642171	-0.0539491565580856
0.0940986202686285	0.0339893809780788	-0.0104238292258307	0.045698183710674	-0.00951362668322325	-0.011833512771246	-0.0106735697272346	-0.0165700628014826	-0.0114202532016007	-0.0173899901954959
0.612996603900333	0.328631862587292	-0.0865067994271587	0.180969725618514	0.0507803967447505	-0.125096454559729	-0.0371580289074892	-0.040188093882747	-0.0581190555576314	-0.0653612542699169
0.148135198032472	0.186759256705916	-0.0160413213708384	0.0934782493584294	-0.0198871514388116	-0.0587356455609541	-0.0393113984998829	-0.05718692259716	-0.0422920427181306	-0.0583786750908131
0.464569506363002	0.257030133025895	-0.0612375102318352	0.200189251518934	0.0114314190558857	-0.0859122934639618	-0.037240437204038	-0.0701615586534334	-0.0865484602517679	-0.130469451642885
0.0877278798146962	0.0408030185110648	-0.0102901348372708	0.046557945749981	0.00227207587278398	-0.00936829192446884	-0.00354810802584243	-0.00379371500714935	-0.00667980336221771	-0.011178941383456
0.108436303374646	0.105599449434006	-0.0125412971619271	0.0586114456922557	0.00784943380080026	-0.0158944688836404	-0.00402251754142008	-0.00414526405686429	-0.0106036616744242	-0.0150242606911413
0.548847448873992	0.244963717322431	-0.0743381273484545	0.204783521309868	0.0344827097541086	-0.110797537246587	-0.0381574137462394	-0.104449208117946	-0.0789361676219386	-0.112153416322516
0.0899501854585206	0.0668169533902764	-0.0107994445673697	0.0465228872052334	0.0188929237777869	0.00988680661478351	0.0143898651962852	-0.000228551334297208	-0.00539766129563979	0.0022206037859803
0.376247034663314	0.249365960449174	-0.0488316333084818	0.16312638865463	0.0555183538411555	-0.0465721297167302	0.00447311206221263	-0.0361258983653495	-0.0304123197443638	-0.0614092837170264
0.569274168743677	0.316232724097681	-0.0771383767089374	0.209415266126809	0.0223748549635393	-0.119398065309118	-0.0485116051727892	-0.122895368321251	-0.133065464937111	-0.101484798185776
0.386755716401303	0.223206922943001	-0.0493046285383824	0.174553027598572	-0.00060489220052351	-0.129629133288388	-0.0651170127444559	-0.0875016733337462	-0.120979350264971	-0.0895731420806535
0.0960546015264604	0.0642989571195282	-0.0106295587778133	0.0521696530833445	-0.0116095565739707	-0.0349123913680044	-0.0232609739709875	-0.00985206098949606	-0.0191687791611521	-0.0164960909189193
0.441807751432156	0.299071193249686	-0.0589604493325844	0.172250670384999	0.0276363418989285	-0.132312104207528	-0.0523378811542999	-0.0484369238990756	-0.0121225797720217	-0.0533483603828449
0.222897264663164	0.223956685917754	-0.0246129920351163	0.134196666967193	-0.0339941838724118	-0.0434110666321736	-0.0387026252522927	4.84078352604167e-05	-0.0362300900878365	-0.0190385491200097
0.312127810557113	0.198327244069026	-0.0404558435281382	0.12304746446365	0.0302401540279669	-0.0329972070488522	-0.00137852651044262	-0.0117689064234853	-0.0230094016297818	-0.0480772278934316
0.037289142149774	0.0437570638903194	-0.00394153373180351	0.0223888568011613	0.00668980634248897	0.00805259708184037	0.00737120171216467	0.0087157141907606	0.00642026909022254	0.00690621833457217
0.467411783548527	0.383385852393397	-0.0615242501077228	0.191120502274333	-0.0563053669070436	-0.0808270496401161	-0.0685662082735798	-0.00512012184194283	-0.0464284633666445	-0.104556826086228
0.338547496935862	0.280031561041121	-0.0418486039695165	0.159263275556017	-0.0124415563187718	-0.0787734691061203	-0.045607512712446	-0.0481654752546195	-0.0532942607223175	-0.0635555741025803
0.110857456550937	0.0858040984275678	-0.0136230491038603	0.0508044279443456	0.0246753406414326	-0.00536171882017711	0.00965681091062776	0.00507885877344802	-0.00168629592492608	-0.00750074885852331
0.320421078808393	0.120997858933599	-0.0415809784205992	0.124343647585868	-0.00730552659786293	-0.0216554335406321	-0.0144804800692475	-0.024139901294688	-0.0510259554894612	-0.0179998864571115
0.290790589732217	0.0917179154441819	-0.0359737268576332	0.144560035517533	-0.0165892147592183	-0.0375789307985528	-0.0270840727788855	-0.0424161873162227	-0.0567737757910494	-0.0534059899884534
0.331618586101391	0.14482101804318	-0.0429999605117207	0.134703232667383	-0.0220083822796218	-0.0612775127999975	-0.0416429475398097	-0.047753801885685	-0.0525077174703437	-0.0650581175982885
0.0711308440932629	0.0766837159360862	-0.00852720258298742	0.0367750977866849	0.0235295541016798	0.00650018077546557	0.0150148674385727	0.00615609115910007	0.0149110881344779	-0.00566026553782842
0.395147069872997	0.270064892890288	-0.0523469948359083	0.141089729062394	0.0679298128152351	-0.0392600259254303	0.0143348934449024	0.0144480561373339	-0.03267056902874	-0.00876558589219223
0.223852272151367	0.0991687679671709	-0.0260947825444864	0.116821388956333	0.00928247231956947	-0.00194635873399263	0.00366805679278842	-0.0214724674447739	-0.0393240762509281	-0.0521542782242252
0.056285744034908	0.0394423680784384	-0.00511667785490851	0.0333478535593399	-0.00223076789690154	-0.0111290589392883	-0.00667991341809491	-0.00257290389616376	-0.0109286400082125	-0.00760086149266231
0.439560543087403	0.2651981291891	-0.0589276300353557	0.156721806997503	-0.0109566595634164	-0.0742439503391382	-0.0426003049512773	-0.0297495899029087	-0.0295686913871821	-0.0685530358648494
0.258947639859038	0.115412583749379	-0.0314838096343392	0.124648710818085	0.00939065562558439	-0.021228222077956	-0.00591878322618578	-0.0130365422673296	-0.0265297048083369	-0.0371307626670793
0.202228213339475	0.133675279784499	-0.0259776812649847	0.0829423648818772	0.0340980675016717	-0.0051184356720598	0.0144898159148059	0.00613385452485288	0.00421370847663816	0.0077871520368841
0.310039239621241	0.225245334395979	-0.0394893805219282	0.142444716824287	0.0448198039664333	-0.0318364693419441	0.00649166731224465	-0.0129144773150309	-0.0274226076263821	-0.0329341943830175
0.289770542775888	0.069694998550938	-0.0376822399733572	0.109633029454549	-0.012525523447729	-0.0366255480921012	-0.0245755357699151	-0.0266231317650535	-0.02226101833573	-0.0481458874961279
0.385620540549052	0.191069675448991	-0.0486512967475726	0.176102886061392	0.0109287019147174	-0.0747995991547347	-0.0319354486200086	-0.0591439951405893	-0.0708011321451088	-0.0591785347468855
0.319630427344275	0.0973775679149424	-0.0410090315465665	0.126792644002529	-0.0206451524247995	-0.0122758780082174	-0.0164605152165084	-0.0236889742761092	-0.0186226660157282	-0.0256593323952564
0.393008673922685	0.30561528563398	-0.0520287051656605	0.161813461476982	0.0819159128184611	-0.0673968306953709	0.00725954106154508	0.00735088803179679	-0.0401468738673519	-0.0557012433703082
0.57975134934392	0.322500648649968	-0.0813822563248164	0.185569636618544	0.05259020779268	-0.0960223349936586	-0.0217160636004893	-0.114129424188468	-0.0666192415815677	-0.0150036718482576
0.0933521104882122	0.0428989587846029	-0.0102012038253232	0.0446125805915496	0.00100537175772922	-0.0185689804622067	-0.00878180435223873	-0.0135525169370452	-0.0166572456946984	-0.0279671748255596
0.386713479807231	0.14213718215261	-0.0506345315193215	0.144775534078323	-0.0113517238345523	-0.0513684013676005	-0.0313600626010764	-0.0305267790281287	-0.0481940128045976	-0.0411824595654522
0.084617979129233	0.087579375381647	-0.00970271052107929	0.0469609238009255	-0.000506631393250398	-0.0159889392394252	-0.00824778531633781	-0.00566952792576066	-0.00366486209449066	-0.0196314548090983
0.599919002082343	0.328242608616926	-0.0845154781579283	0.180377049665433	-0.0146843600763366	-0.0724607432694965	-0.0435725516729165	-0.0233369907912374	-0.0512935569721406	-0.0856776444717726
0.491344407955865	0.315303564619634	-0.0676430825448164	0.158317686496252	0.0260835271562418	-0.14353872227457	-0.0587275975591643	-0.0631183644910783	-0.0788143476848587	-0.0688886532779129
0.0210605011934745	0.00686848774933162	-0.00126207938963923	0.0168220114059605	-0.00322820632280768	-0.00210027067191977	-0.00266423849736373	-0.00520067747763751	-0.00545613640998577	-0.0062583963532761
0.509820524856049	0.24320090187923	-0.0683554507143369	0.202474434905449	-0.0253969667123132	-0.0909925808550398	-0.0581947737836765	-0.0839622047049243	-0.109719495739965	-0.102684068504052
0.421188184071379	0.231096600046811	-0.0547666535151021	0.174246520984396	-0.0241623631241035	-0.0615474432336937	-0.0428549031788986	-0.0535164593343905	-0.0288985196338746	-0.0321687489851394
0.43064883473285	0.125085761989712	-0.0588190428709852	0.144513678567651	-0.0195216921229601	-0.0913964064077727	-0.0554590492653664	-0.0526923248465728	-0.0644695775259131	-0.0810405202647171
0.224963805854103	0.196760874536921	-0.0272995269950301	0.110486962274904	-0.00707033364229115	-0.0650659668566576	-0.0360681502494744	-0.0135248443361031	-0.0280469022633037	-0.0289012142208378
0.0438330372849447	0.102779249710959	-0.00354917111709226	0.0345649014742073	-0.0068691542510733	-0.0169257326782727	-0.011897443464673	-0.0209627079763149	-0.014510831763425	-0.0197657719301096
0.378700008472508	0.317636352603997	-0.0476807874981127	0.179457136324786	0.0337404065456574	-0.0869409029712624	-0.0266002482128025	-0.0526830086776968	-0.0702401511276676	-0.0720538447121333
0.202450305302523	0.105850493169732	-0.0239917451192732	0.101233520576216	-0.00694043608490771	-0.0547143750625822	-0.030827405573745	-0.0207037719520323	-0.0229145043731908	-0.042839789419436
0.280530852227101	0.193458234763639	-0.0365541491755056	0.110729270536521	0.0492123349576987	-0.047606869072942	0.000802732942378315	-0.0370880302924675	-0.0256485078392031	-0.0360433148229481
0.0465986759204517	0.0342113020167491	-0.00529201675795839	0.0302461302424353	0.00444013850466708	0.0043514177200057	0.00439577811233639	0.00211153754272241	-0.000433645009733002	-0.00600058006151125
0.580824355088089	0.250289795402808	-0.0794212633653331	0.196914690646359	-0.0630728313563123	-0.14429657329917	-0.103684702327741	-0.0823799476238219	-0.0651309124808015	-0.0937986518293045
0.216604516087585	0.132944410083302	-0.0266319526954202	0.0893240488207102	0.00829144253329162	-0.0361280831112911	-0.0139183202889997	-0.00643800625309504	-0.0221549026809539	-0.0191616969388154
0.0387554931672393	0.0422668292256896	-0.00422270549526276	0.0234040272338371	0.00610186016360043	0.00692553710406588	0.00651369863383315	0.00729785187642183	0.00510871821269429	-0.00244110905595881
0.0448465765773481	0.0250851911881119	-0.00491419034957695	0.0243066989671711	0.00342548445260278	0.00153172002873086	0.00247860224066682	0.00198198936417942	-0.000541883337088246	0.000508958237576823
0.0805775264799301	0.0502863915257716	-0.00834741947051823	0.0464740538893382	0.0068472894915238	-0.00514996298647256	0.000848663252525625	0.00678559429440052	-0.00817820999720582	-0.00488226707854438
0.021532994164434	0.0135466817365935	-0.00197247683819389	0.0178941636293161	0.00074951839046776	-0.00732844461968666	-0.00328946311460945	-0.00438716057009636	-0.00014269484687188	-0.00355069427914867
0.0928278853409104	0.0420772154079579	-0.0103946959582565	0.0451593413997269	0.00107993576637422	-0.0120519270384521	-0.00548599563603894	-0.0164417269467192	-0.0206152632269556	-0.0166574637922295
0.206977721158067	0.21655287330331	-0.0254554555477918	0.0979517988549326	0.0607364531541122	-0.06133689937148	-0.000300223108683884	-0.0310506743438651	-0.0372489857262422	-0.0274066357001401
0.492555726827497	0.205561457733528	-0.0660172867915236	0.190727367454878	-0.0407135393051179	-0.14082050567484	-0.0907670224899792	-0.110556129928615	-0.1151828992897	-0.102581211195941
0.189721286726955	0.0841278582414986	-0.0195868950733035	0.105004410944034	-0.0256028150085937	-0.0271602676175924	-0.026381541313093	-0.038144746948907	-0.0312451155192928	-0.0337619306375805
0.300222928152491	0.185239358908344	-0.0349488540033686	0.164304511952221	-0.0524599643871974	-0.0426087471631179	-0.0475343557751576	-0.0546774051826235	-0.0764013852364372	-0.0809438244736092
0.354682938995583	0.154722957507868	-0.0458817050284001	0.151661542844399	-0.00345122172334877	-0.0848564780713432	-0.044153849897346	-0.0527729253953643	-0.0739555036746507	-0.0686179094361523
0.203286543583621	0.163956860108201	-0.0262727026652316	0.0834498891545178	0.0673090774064952	-0.0175600274046485	0.0248745250009233	0.0108637614837394	0.00018022870826942	0.000104040447513137
0.143873500529516	0.0598216050659988	-0.0178931561098769	0.0578111898867971	0.0111600877022509	-0.0232897351434241	-0.00606482372058659	0.0072845071581506	-0.00340413963118405	-0.00658579923000499
0.618129618590147	0.296305169853283	-0.0862935181159317	0.19718783325924	0.0454147509901103	-0.177247157764633	-0.0659162033872616	-0.0568196827547575	-0.0548852547696499	-0.0981584618668228
0.48540143898226	0.250629521325893	-0.0680679241223696	0.147768531652251	0.0408837917050535	-0.0666916256619516	-0.0129039169784491	-0.0261466092264577	-0.0187783831948539	-0.0265069436605832
0.218361416074396	0.123318464746065	-0.0225068371352793	0.143871857513278	-0.00231543734861833	-0.0681200383913232	-0.0352177378699708	-0.0333090244170045	-0.0623109029727072	-0.0586268663585256
0.313750415313256	0.129055050176891	-0.0376590781084554	0.159326820800533	-0.0128014993928152	-0.0441702255332518	-0.0284858624630335	-0.0476944050943525	-0.0436208471741797	-0.0443323197933657
0.214828226996758	0.0834401700767415	-0.0268798103425454	0.0912540643061434	0.00102385580889741	-0.00351871425349273	-0.00124742922229765	-0.00562633781299404	-0.0143486376255093	-0.00157319539259843
0.464641023948129	0.388424529610558	-0.0613239228497854	0.189562817553245	0.124444962878049	-0.0952494896978162	0.0145977365901164	-0.0094086071330482	-0.0252814286905244	-0.0267442509962113
0.313554855784905	0.181991710984695	-0.0391587818780897	0.16541152388318	-0.0688294370988439	-0.0295016993333215	-0.0491655682160827	-0.0354344321183627	-0.0526278763971258	-0.0830544300556232
0.191268786009608	0.229853020216001	-0.0219164896408748	0.114008676671267	0.0164070330868749	-0.0600592587287437	-0.0218261128209344	-0.0235070567179046	-0.0225861711999714	-0.0262952479817195
0.598419265422046	0.335469992957334	-0.0841910194093146	0.190044731331486	0.0569697312597293	-0.0945604768415089	-0.0187953727908898	-0.0395992130153308	-0.0510857911712123	-0.056589491413336
0.416705565272876	0.322822324202728	-0.054305920459518	0.174761296902876	0.0778642374445111	-0.119773282270419	-0.020954522412954	-0.0681728193475971	-0.0687149903179443	-0.0933305413686635
0.0758856930156832	0.0429203797493604	-0.0093575530609275	0.0453751135896947	0.00611769215704086	-0.00606850260081375	2.45947781135625e-05	-0.00379379580605038	-0.00387212160974275	-0.00494201704484865
0.443016551156678	0.208082582527407	-0.0597384587346432	0.163774487077935	0.0158996234518411	-0.0867302754656329	-0.035415326006896	-0.0462092921879128	-0.0762133043581427	-0.0755073906597295
0.341456361334048	0.197020345319812	-0.0418923690755529	0.175478095283677	-0.0290645583655197	-0.0981455311041549	-0.0636050447348374	-0.0447402180423546	-0.0610157162676563	-0.0751149435662029
0.117470216269469	0.0714173651692268	-0.0134632973769432	0.0620979374135508	0.0136737192746048	-0.0114308009250653	0.00112145917476977	-9.64598957283874e-05	-0.00590122936503218	-0.00632747385350864
0.677725659861411	0.25636142210809	-0.0972748095368435	0.17252640873308	0.0310049018428566	-0.171300207673867	-0.0701476529155053	-0.104033134442091	-0.0803654217315564	-0.0964193963588423
0.202921841887425	0.0519047493156814	-0.0231298314261253	0.098568994635658	-0.00970916310601128	-0.0251035524130283	-0.0174063577595198	-0.0231073868957549	-0.0391481165000386	-0.0358814104580855
0.114640976274301	0.0398233705352866	-0.00965110995893885	0.0905130141732827	-0.0102835271888363	-0.0119798126880415	-0.0111316699384389	-0.0202562229366792	-0.0269063670624623	-0.0268752604127105
0.0910261231605764	0.0819214948284235	-0.0100069851786447	0.0491209455465943	0.0110526123704839	-0.0212745254569079	-0.00511095654321199	-0.00664392557235441	-0.0162824206866513	-0.0107484846614648
0.26753360208107	0.0792454342372869	-0.0332223509656064	0.111036526353996	-0.0149074666040659	-0.00679166052034835	-0.0108495635622071	-0.0138210338260835	-0.0199869512197303	-0.0197613993861926
0.0105113611257204	0.0169943859844677	-0.000685887676919256	0.0085127575523495	0.00151117700676822	0.0036686166525769	0.00258989682967256	0.00234749502919823	0.00137772149306653	0.000876932285475725
0.439723454941438	0.263771036731699	-0.0590469231881326	0.156004965564231	0.0432569886088329	-0.0802368394995973	-0.0184899254453822	-0.0171393376042053	-0.0118479037000102	-0.0165850087497997
0.105601106846455	0.0967903839212324	-0.0126011883102927	0.0507480952120831	0.0248136001204798	0.000765841107462223	0.012789720613971	0.00339274284841079	0.00701174508920172	-0.000800188958990131
0.428888876332608	0.327417942039427	-0.0567849394370615	0.158091596796909	0.0986805960295657	-0.0826098547701594	0.00803537062970316	-0.0493366483656509	-0.0289199940911387	-0.0413460868363669
0.375992580596237	0.0888067577072594	-0.0505929191702869	0.139061428849757	-0.00522726369701604	-0.0673766662616116	-0.0363019649793138	-0.0342671829569366	-0.0421388891013395	-0.0625803069309291
0.361694727195993	0.181442582239086	-0.0452522232380775	0.163485697473831	-0.00855197250891648	-0.0808770072073	-0.0447144898581082	-0.0832346641040428	-0.0603421786930816	-0.113422578035546
0.468380538511416	0.178154638789783	-0.0634567093762352	0.171883553717338	0.0162047776189176	-0.101696064148546	-0.0427456432648144	-0.0784821223526384	-0.0435977851624622	-0.0719950700319004
0.638419903086768	0.307488424260295	-0.0924762833646046	0.172445736565227	0.0655256512417253	-0.123337331577304	-0.0289058401677894	-0.0396833177826925	-0.0413322217465499	-0.0178478494236662
0.15763857742204	0.0977550055746123	-0.0178670457495258	0.0776160153586915	0.0368223363882466	-0.0260633170810538	0.00537950965359643	-0.0181440059111725	-0.0241607624559826	-0.0198267704963987
0.67512778302152	0.302741910289094	-0.0980692096442398	0.170488266961105	0.0959460979535632	-0.130299553494405	-0.017176727770421	-0.00718014548207768	-0.0402744690448602	-0.0642894042845921
0.586338945825467	0.360408126988578	-0.0811140673374232	0.189059539020049	0.100308841815533	-0.125579428331046	-0.0126352932577566	-0.0525681301942462	-0.0313836618930391	-0.100450774068963
0.0933211991418593	0.0451488447460055	-0.00791188038036711	0.0776336380221766	-0.0340385753139395	-0.0222520041341635	-0.0281452897240515	-0.0282436271978843	-0.0270839162219881	-0.0313885256210834
0.386373408342208	0.222477334549795	-0.0489993719843694	0.175168136434597	-0.00506365453332708	-0.133831694509104	-0.0694476745212156	-0.0649478552504063	-0.0820688993152774	-0.11226125189727
0.114004521906378	0.0294841416063654	-0.0139304736044355	0.0457649287936595	-0.00629806681617676	0.00657335988356882	0.000137646533696037	-0.00104867975118149	-0.00844000508660929	-0.00613399822302314
0.326258022196227	0.213833053772168	-0.0396692986263057	0.171704381468911	0.0307051377770383	-0.0917059611775637	-0.0305004117002627	-0.0623531507617018	-0.0824313044229846	-0.0777913120350734
0.154539470676247	0.0378049318427988	-0.018702089519794	0.0650095154560986	0.00266318220297737	0.00979884741245254	0.00623101480771496	0.00366096661660206	-0.00372985572102988	-0.0100123633128429
0.313406466862427	0.131664704741757	-0.0380606281839992	0.160579151383912	-0.0320714611575219	-0.0480179486514835	-0.0400447049045027	-0.0598263041749775	-0.0523110091334191	-0.0524226771140393
0.0794191104395527	0.0753450907048898	-0.00904548661599351	0.0413320378466493	0.0313299960591141	0.010587062367054	0.0209585292130841	-0.00144018483222895	0.00908249036831167	0.0138201946446555
0.21467321326164	0.104372307147997	-0.0277732983132814	0.0845287276589151	0.0197941345441433	-0.0192636663423839	0.000265234100879669	-0.0292250821402279	-0.0205845319321405	-0.024346032702292
0.0433321337714997	0.0562165712488487	-0.0033913446873923	0.034288870273773	-0.00675268705130581	-0.00886740381959674	-0.00781004543545127	-0.0080061206549106	-0.00704294062407605	-0.0156204419889226
0.31608424542032	0.0996274504598356	-0.0398531511996804	0.14741545454383	-0.0526292270876346	-0.0550810391310119	-0.0538551331093233	-0.0506230142994079	-0.0495088848771225	-0.0669389026263723
0.262449559119217	0.0595890974388759	-0.0338996057787808	0.0957353798613284	-0.00567008656317608	-0.0219867492121099	-0.013828417887643	-0.0161254309333928	-0.0205600720103633	-0.0309470635718983
0.250004077857513	0.0781344032335979	-0.0318774231085121	0.101713773327408	-0.0147247908890303	-0.00828986536905307	-0.0115073281290416	-0.00981711407671867	-0.024247197018225	-0.0311588849135505
0.146309679268502	0.0623863597027969	-0.0188774991420717	0.0601918121701515	0.00836114220118014	-0.0146632394815988	-0.00315104864020929	-0.00208576482855077	-0.0103004635986396	-0.0124879884881535
0.381453657515386	0.118719707673786	-0.0519670088346806	0.143640655600295	-0.0132461473054098	-0.0580306302240761	-0.035638388764743	-0.0386599802743884	-0.0466696383250062	-0.0711605384231201
0.554134005492328	0.247191552120172	-0.0774526759831011	0.190356136135636	0.0227101245917992	-0.163567034944289	-0.0704284551762448	-0.0963461512667471	-0.0614060560846604	-0.107326018744306
0.625444677813184	0.330175586113533	-0.0884013270749606	0.182229792592107	0.0820057795924098	-0.102826563052772	-0.0104103917301811	-0.0672639819828584	-0.0562557266979323	-0.0419599999959218
0.230303056142873	0.177042535126106	-0.0288778459290219	0.0911462649434165	0.0604602958524812	-0.00168423146531499	0.0293880321935831	0.0133244169050379	0.00448110941733865	-0.00828042038442647
0.294167688928542	0.112970599126765	-0.0367130488346221	0.144052008077446	-0.0341911760250243	-0.0447882350635659	-0.0394897055442951	-0.0469309969425741	-0.0567437574630147	-0.0521258637035097
0.181999223925662	0.104191375947048	-0.0230998672048157	0.0739371463859704	0.0168439403502591	-0.0146278788726091	0.00110803073882498	-0.00628384533111082	-0.0113605805803896	-0.0111509954650536
0.0105379118279978	0.0172084290960459	-0.00101234765269133	0.00883995389739836	0.00437080981613965	0.00180690791409869	0.00308885886511917	0.00217168479228677	0.00106335320590928	0.000394785201471121
0.135558295887075	0.0883820534648277	-0.0165148022125582	0.0603058150127022	0.0239330136027124	-0.00357388736853304	0.0101795631170897	-0.0021152180933508	-0.00753825447870105	-0.00676334959963393
0.458321849237143	0.207569324574512	-0.059494518339562	0.193630625274336	-0.0209348353364885	-0.0893801299745413	-0.0551574826555149	-0.0824040416702868	-0.0639905587520218	-0.0726399146906992
0.280194487496237	0.273041588894099	-0.033784513943291	0.137370213187567	0.0211433090697952	-0.0316543860596315	-0.00525553849491811	0.00525574244881971	-0.0228428057404806	-0.0196453570378952
0.130660358284916	0.114439452094596	-0.0164671294768842	0.061065261282731	0.0406425649725946	0.00408887645745959	0.0223657207150271	0.0148058298634891	0.0106092035087763	0.00260012552984662
0.203335044231369	0.133833711624105	-0.025395881972946	0.0833525725088111	0.0426073757927073	-0.0211818513247194	0.010712762233994	-0.00768012361291587	-0.0124869927340982	-0.00751670679485908
0.103244526749683	0.0284841759972468	-0.0115899887480186	0.0477867539340143	-0.00291957825949064	-0.0217789123462941	-0.0123492453028924	-0.00910467421492403	-0.0127456159506135	-0.0109566522711759
0.458273784100141	0.452348541833397	-0.0585683288523931	0.21784647187438	0.0909895699587141	-0.110302867427639	-0.00965664873446226	-0.0514974430658861	-0.0378454264767211	-0.130070700524001
0.175602349350058	0.144124558874393	-0.020076432574949	0.0892086110543045	0.0132188233050657	-0.0429985665614166	-0.0148898716281754	-0.0126613625981143	-0.032245587280591	-0.0299617074286209
0.315915491138498	0.207742282366216	-0.0357912000804214	0.205244509915207	-0.0405449493037575	-0.0925414194745402	-0.0665431843891489	-0.094662612819483	-0.116467539505288	-0.1385689140353
0.550181432129854	0.212720616954713	-0.0753661991554035	0.191784229420742	0.0221751253934798	-0.120843118716557	-0.0493339966615385	-0.0675768811181736	-0.0965436205193655	-0.0992736832153213
0.595442816232172	0.256654435979803	-0.0835189674175243	0.189296990014749	0.0162462144419974	-0.143518195061482	-0.0636359903097425	-0.0967038359246129	-0.0712142394952252	-0.104835108692172
0.39600774971994	0.270066277225762	-0.0528708356950761	0.140489980427823	0.0526932834735444	-0.0438960632005259	0.00439861013650927	-0.0125751689097401	-0.0269761314947837	-0.0332359166151375
0.227145963594622	0.15312408239478	-0.0252543931118479	0.145698401506931	-0.0272063762272465	-0.0766508385089614	-0.0519286073681039	-0.0765854375228708	-0.0860543120332906	-0.0862404686723858
0.262211978562532	0.143534739384217	-0.0319860263977333	0.126058121968906	0.0228656968440985	-0.0436796977196659	-0.0104070004377837	-0.038828616590845	-0.0417630727070902	-0.044589377907032
0.396040923802832	0.18311757640741	-0.05004227712304	0.179314341373429	0.0206414907965951	-0.108385954846713	-0.043872232025059	-0.072993043209984	-0.0777547007597795	-0.0934395179458416
0.452865991427329	0.378727608678332	-0.0594886574935342	0.178652575654189	0.0370367828374873	-0.144355898011963	-0.0536595575872378	-0.047593682193229	-0.0485718914481795	-0.0924314140094777
0.48051959876773	0.222564617464143	-0.0631969354731768	0.208667358020451	-0.0314210315992261	-0.126604947772815	-0.0790129896860205	-0.0589953560680318	-0.0842514276164063	-0.10368516445579
0.169749234895659	0.1741494893776	-0.0184405584420923	0.0880710777590563	0.0121558362611285	-0.0322593565093426	-0.010051760124107	-0.00268729681995197	-0.0231583191839125	-0.00696566863868725
0.599996068983978	0.283444266900981	-0.0844408653659374	0.186196490640435	0.0147359739289584	-0.149201114184916	-0.067232570127979	-0.0884054646320421	-0.0668517277762868	-0.103000459777905
0.476957938717346	0.19020470020607	-0.0625192946317771	0.18486752906387	-0.0628545796345724	-0.11754751097439	-0.0902010453044812	-0.0706583359523656	-0.100227997357838	-0.0958930784496893
0.142991303728792	0.0740284366917297	-0.0154618725738159	0.0751891165376943	-0.00148784625697851	-0.00160781651474909	-0.00154783138586378	-0.0188768720718996	-0.0123429445018341	-0.0284342894178878
0.505780679161608	0.177433021959958	-0.0698512722208187	0.166986655389552	-0.0224428424582695	-0.107991277837929	-0.0652170601480991	-0.0761336084910337	-0.0983157061924797	-0.0800338887943715
0.251371923575112	0.247542598429714	-0.0309214499209995	0.116527146797542	0.0237965005871856	-0.0574793400652481	-0.0168414197390312	-0.0448769951994311	0.00332961356936629	-0.0190048534351555
0.121368823927834	0.0630672853227633	-0.0151311112270697	0.0546304791812209	0.0187758256953853	0.00325928951470104	0.0110175576050432	0.00556501633673492	-0.00758346269248278	-0.000155824262930204
0.0178016163870217	0.0198447810251809	-0.0013587712548597	0.0135128832154036	0.00718674313795528	0.00694231500064705	0.00706452906930117	0.00488915882736361	0.00456371629710415	0.000757045465538873
0.578032579536007	0.350232250462844	-0.0810729644624282	0.196538863521191	0.0255176342559936	-0.106121671852222	-0.040302018798114	-0.0312296773239593	-0.0554831444832847	-0.0398636100386915
0.38450853838958	0.152222192050932	-0.0503864831707355	0.142468456179832	-0.0283910259633517	-0.0677908406659842	-0.048090933314668	-0.0691316604594497	-0.0749865479318602	-0.0684871480804468
0.265088344320366	0.0750812594505605	-0.0328592658110943	0.126202302170245	-0.00612037482742944	-0.0278868094372222	-0.0170035921323258	-0.0423776672855579	-0.0303472142355219	-0.0390153632718172
0.203888591747143	0.156207876952569	-0.0253188852829748	0.0795344374052663	0.0212654805226133	-0.0212937953313586	-1.41574043726334e-05	-0.0175356301743712	-0.0150697208109284	-0.0187731995745501
0.329441057299073	0.231646986347651	-0.0433245614725531	0.120673236022253	0.0816415741287325	-0.0875562718669343	-0.00295734886910087	-0.0172297683852292	-0.0243201310919258	-0.0108790476686166
0.00522959582507275	0.00129479008180738	-0.000171387330093465	0.004434110596739	-1.88190002352569e-05	0.000177634800407171	7.94079000859572e-05	-0.000410761120059338	-0.000972284325815401	-0.00171122239691862
0.225680929168252	0.0984906780166009	-0.0265116468792493	0.117526223490009	-0.00598451295829255	-0.0422938233494987	-0.0241391681538957	-0.0355844968111748	-0.0392046608836336	-0.0422292709180448
0.640503863666213	0.307574328079944	-0.091171608804166	0.171763602213922	0.116952891508375	-0.114300080747293	0.00132640538054096	-0.0686561654188573	-0.0216496368624901	-0.0802213660085235
0.137031906248067	0.0799252247754443	-0.0173268409909407	0.0642532978864877	0.00506587907644249	0.0168797145246519	0.0109727968005472	-0.00060236045714257	0.00576400970734245	-0.00258622254129762
0.637546911080276	0.333221354396308	-0.0905437992141715	0.188742011388551	0.100663164401334	-0.179718956510002	-0.039527896054334	-0.0529379171549395	-0.0447197082213203	-0.0575148043177435
0.35970159774454	0.270228717464571	-0.0456863735153121	0.170727258889147	-0.0261203419079442	-0.057467818767051	-0.0417940803374976	-0.0338074179186822	-0.0520478621673435	-0.0429354764923278
0.122188551647944	0.0640195195308589	-0.0144086335303447	0.0536938144894608	0.010433241996542	0.00808869921528607	0.00926097060591402	0.000687876988565012	-0.00014150102240372	-0.00864133853147978
0.114957421732666	0.128947490189004	-0.0129318501692584	0.0618341091390271	-0.00111669296162367	-0.0249126005456013	-0.0130146467536125	-0.0183377749863048	-0.0180340521150753	-0.0249227611662147
0.32507796288215	0.182307851830955	-0.0374133279036779	0.200278853631228	-0.00786861293978403	-0.0581830296385988	-0.0330258212891914	-0.045816397583212	-0.0560907105979657	-0.0597322088308163
0.52717258221418	0.339756704217022	-0.0725345554698957	0.16902808251485	0.0710760676285901	-0.129987803833083	-0.0294558681022463	-0.0162279319153651	-0.0378829563219585	-0.0484069794211979
0.174914924630351	0.0697806615779864	-0.0208072061130902	0.0722692285522196	-0.0278535927189095	-0.00672314824540088	-0.0172883704821552	-0.0194760784797237	-0.0121012299221662	-0.0224312015999411
0.0472534895172813	0.0161495221564295	-0.00532176613228712	0.0273314339370744	2.22527657257748e-05	-0.00214213259001267	-0.00105993991214345	-0.00622407410869531	-0.003942684851381	-0.0092874964918508
0.533972899819298	0.341172678210936	-0.0717907383871474	0.19383442749055	0.0619427387935407	-0.0979831953811706	-0.018020228293815	-0.0260825380837018	-0.083144248696478	-0.0696863431208125
0.0100089144417802	0.0070309617305815	-0.00084403056723306	0.00945562013866432	-0.00397603748835663	-0.00371305982753936	-0.00384454865794799	-0.0009927710104537	-0.00154152657441305	-0.00485859003818863
0.397405797616335	0.268847641152165	-0.0530007047560334	0.139435182003919	0.0147359312480618	-0.069208070704724	-0.0272360697283311	-0.0236184375360399	-0.0331019726102239	-0.0140886602663264
0.204680917682418	0.13420980462697	-0.0256336204458884	0.0831346405460984	0.0166563579756975	0.00299131579774278	0.00982383688672012	0.000948241263975885	-0.00346404770047537	-0.00290158829841836
0.159972345905323	0.109672571887418	-0.0203510879867588	0.0710480827433293	0.0260906099352857	-0.0125701412669154	0.00676023433418518	-0.00202089093989144	0.00251904392710806	-0.0120598033167643
0.464529222477382	0.257675599439291	-0.0606472683017414	0.205894197809703	0.0297438316528053	-0.111609299949375	-0.0409327341482846	-0.0733284973727069	-0.0753975608004909	-0.109454999443563
0.374125789662543	0.0880018585419689	-0.0495167540304107	0.137537778677092	-0.0169373353199103	-0.0416470692825601	-0.0292922023012351	-0.0487324541962885	-0.05271620494374	-0.04337097470965
0.107532254366562	0.0918631972989476	-0.0122296288351293	0.0561051024797957	0.0156011690927089	-0.0109091240787167	0.0023460225069961	-0.00482407507430635	-0.0127153467025146	-0.00981855533813523
0.0883605526246461	0.0666713806921044	-0.0105535887674841	0.0470151465339541	0.0147831410266184	0.00623115854722811	0.0105071497869232	0.00551481857285857	-0.00949400499949382	0.00256769490243595
0.420194467319397	0.233179205507728	-0.0558495146479315	0.175985046597393	-0.0085548915332857	-0.0653469634957844	-0.0369509275145351	-0.0337836662995823	-0.0506366002336641	-0.0441583450427785
0.449139443182125	0.377173349210596	-0.0602313703186341	0.181147568920686	0.071428527997993	-0.122035941889241	-0.0253037069456241	-0.0710687037285809	-0.062378629449262	-0.0597766022031403
0.624072123773973	0.331830678766164	-0.0876151147043113	0.180832818137675	0.0683162666817393	-0.157051953314351	-0.0443678433163059	-0.0467781049818126	-0.0201442714859901	-0.0519940530416129
0.226380611043828	0.153107635608009	-0.0242306495017978	0.144854918271653	-0.0628046042418114	-0.0656482380833187	-0.0642264211625651	-0.0762603711884247	-0.0724093027000495	-0.0808233298863166
0.292649160928566	0.104016038171344	-0.0378991830461147	0.11587763099934	-0.00233838501762673	-0.0264155025463192	-0.014376943781973	-0.0278216784063299	-0.0301323326835281	-0.0376811315211992
0.2009453511472	0.0488545403930446	-0.0260564796337396	0.0650974393324475	0.00966478220889203	0.00996534006588101	0.00981506113738653	-1.8219446239448e-05	-5.93460488115816e-06	-0.00369616557596311
0.0675052694628809	0.0439545960316907	-0.00816592741087225	0.0442977101737427	0.00176493294907	0.0024054146505906	0.00208517379983029	-0.00307919239294906	-0.00406917316639105	-0.00641110526316334
0.0470193515286996	0.0462523561688138	-0.00511135305885882	0.0298779336902992	0.00507480296009732	0.00506894448395397	0.00507187372202565	0.00855356013588844	-0.00054987710213477	0.00147756599516943
0.25159368676685	0.0544784624588024	-0.0326649279261224	0.0864567008642221	-0.00699675170677347	-0.0206581507057611	-0.0138274512062673	-0.0170008320627772	-0.0205914520113408	-0.0263057873348884
0.163005585663958	0.127836749284159	-0.0204852615918936	0.0720003590607819	0.0183325535198832	-0.0157354644632539	0.00129854452831465	0.00250439525100007	-0.00953117117355748	-0.0145181977716811
0.512184626418505	0.311414932178417	-0.0713253833383952	0.18313114536518	0.000317336333216067	-0.092866146793342	-0.046274405230063	-0.0348635205985082	-0.031941030027989	-0.0456576562845569
0.317797798507647	0.140989940811443	-0.0407532249187	0.128272984897325	0.0047188998046061	-0.0329547051415096	-0.0141179026684517	-0.03003316366431	-0.0365789880709081	-0.0507818388288402
0.677347871403947	0.25690215573459	-0.0971243924377669	0.173228815412942	0.00785182512228766	-0.136674512929482	-0.064411343903597	-0.0704269916522169	-0.0954569795272677	-0.105933663872097
0.374418331053727	0.180295493747762	-0.0454617339608558	0.209589038997291	-0.123418605169262	-0.0685640280463784	-0.09599131660782	-0.0805419507124795	-0.060974558243717	-0.09835410858919
0.193889142997804	0.183190339038943	-0.0242001582072843	0.0887515995403269	-0.0243013991172313	-0.0850655991203361	-0.0546834991187837	-0.0202764145888304	-0.0370970866706747	-0.0360105545362955
0.0493666192384681	0.0722918291412277	-0.00588835196438986	0.0300977021817218	0.0129563272575156	0.00318010001057433	0.00806821363404498	0.0109821853280231	0.00984159094487527	0.0165060859397931
0.180304710624724	0.0582508777841287	-0.0201962877105741	0.0975503201506437	-0.0104356659240833	-0.0269977971499885	-0.0187167315370359	-0.0188039299178821	-0.0343714075860307	-0.036222839383324
0.548841950083527	0.343143461129638	-0.0752318682642731	0.180398787560044	0.0546593452279261	-0.115807651407251	-0.0305741530896625	-0.0593369781397405	-0.0754520061325241	-0.0881540535256345
0.132926152919725	0.0615546369012892	-0.0160730060820832	0.0605491138294898	-0.00327937681331658	0.00551718161598552	0.00111890240133447	0.00825580404535833	0.00434072434972813	-0.00461155844686262
0.573517578535559	0.25079594202504	-0.0798774702412015	0.184695591462966	0.00893467276204252	-0.156518929352408	-0.0737921282951828	-0.115463111155672	-0.0735364554362204	-0.0979098658301399
0.520188498016772	0.248705931944135	-0.0697944010920594	0.188195573375861	-0.0133679535259199	-0.122881213110967	-0.0681245833184435	-0.0337949766741638	-0.0977386129191508	-0.102378654607443
0.322986896421486	0.0790651919522594	-0.0429731940325405	0.125917947608563	-0.005631826790368	-0.0251785303385607	-0.0154051785644643	-0.025337946406005	-0.0308188146633764	-0.036228049386389
0.0981606341850901	0.095524098303413	-0.00745623792753826	0.0861314702238929	-0.0225831494926752	-0.00722323488152621	-0.0149031921871007	-0.0103278398856251	-0.0201379964194169	-0.0272085331755902
0.0640188748138415	0.0406242742581354	-0.00739887760110656	0.0398534119060125	0.00245795232959241	-0.000865149609026616	0.000796401360282903	0.00198487624727668	-0.0042581368759535	-0.00592378747464103
0.594584860914588	0.352125758010841	-0.0802198354826603	0.194932938825333	0.135668208992271	-0.0897499441089742	0.0229591324416486	-0.0989453391492311	-0.0427508089590826	-0.0744840265827976
0.0961225631605385	0.12364789753285	-0.0110700393829321	0.0524032963419677	0.0374924093088115	-0.0269195711031926	0.00528641910280946	-0.00660858688337368	0.00309985954017426	-0.00226482817397287
0.456255134150237	0.320817661272152	-0.0587569387966532	0.220184489948998	-0.0196969269862113	-0.0534177946476172	-0.0365573608169142	-0.0155628562878391	-0.0732875586796642	-0.0771635607964532
0.105467491979063	0.0282644199292975	-0.0114328817208955	0.0564036646789115	0.00859657878221209	0.00623730115995356	0.00741693997108284	0.00407732588317618	-0.00185604532113295	-0.00506351189994578
0.000621121093753515	-3.43912711263586e-05	-2.04110484592658e-06	0.00011910529184756	2.07165332401075e-06	-1.34692248424265e-05	-5.69878575920786e-06	-6.35838970834754e-05	-0.00010535750701735	-0.000154508390027241
0.172172547692999	0.115266263743078	-0.0202470959792025	0.084749558695515	0.0161334491326789	-0.040317305233853	-0.012091928050587	-0.0278452281926286	-0.0302433657083631	-0.0448146008117777
0.165134623126309	0.0798891635555795	-0.0211258792209198	0.0646392683148196	0.013935339514075	-0.001914498175074	0.00601042066950053	-0.0067541428578797	-0.0134043850537369	-0.0273684085425779
0.00256558418180283	0.00356862881665788	-7.64909253349482e-05	0.00162567348374522	-0.000909628723886547	-0.000889353053474069	-0.000899490888680308	-0.00118379130181642	-0.00128050128617372	-0.00135136808878467
0.254579352005857	0.227888714775019	-0.0316032148280181	0.113078095861576	0.0774279145607169	-0.0439201515427981	0.0167538815089594	-0.0280602016497156	-0.0326855287464577	-0.0194221828479796
0.572231537084586	0.250767156071393	-0.0790297502518847	0.182840337530885	-0.0419816132347052	-0.176428308415313	-0.109204960825009	-0.0963676565719003	-0.0879831641751383	-0.0829707943031151
0.294835994112808	0.114102129275429	-0.0361926262688773	0.143586331479673	-0.0249676994313055	-0.0508593932292244	-0.0379135463302649	-0.0630352506697398	-0.061390160626743	-0.0640484627992466
0.5966829365553	0.230725270113626	-0.0836723436616895	0.186690254475819	-0.0478506409115026	-0.157076433749322	-0.102463537330412	-0.076804804843397	-0.102265555921637	-0.10446208964724
0.408636262331891	0.140052194652288	-0.0534202409888887	0.17099402339565	-0.00088303877421092	-0.0308515549717034	-0.0158672968729572	-0.0376667233267599	-0.0459145663044066	-0.0441662655332585
0.275238269628666	0.0667714231766289	-0.0351996858113595	0.102619620952108	-0.0129055645385621	-0.0437298372760588	-0.0283177009073104	-0.00771393842192125	-0.0198902904017159	-0.0455292397658527
0.03314816161688	0.031048048547976	-0.00329780864151162	0.0209803466185254	0.00782605247282973	-0.00633709299682427	0.000744479738002728	-0.00113016346951011	-0.00657433738265806	-0.0024976249807532
0.16019362624185	0.0827288823045246	-0.0208699503465001	0.0649739966515263	0.0031337211667927	-0.0322999061146079	-0.0145830924739076	-0.0114579007006035	-0.0216960060572711	-0.0136011720589612
0.0535495791181632	0.0274181857634119	-0.00534733252760435	0.029216416333888	-0.0132817729298902	0.000317587156154868	-0.00648209288686769	-0.0104213109684585	-0.0159997591011875	-0.00495429274265196
0.187772888542288	0.214314556681633	-0.0226467885482361	0.0932740835052606	0.0517801262204541	-0.0661039038559826	-0.00716188881776422	-0.043088360633868	-0.03550239572446	-0.032538481853571
0.549658479770752	0.273350963204779	-0.0738282627195014	0.209200685709103	0.0135216143137561	-0.121025398719537	-0.0537518922028902	-0.0527340679587038	-0.0689283693677823	-0.0618431663810644
0.495403165358589	0.373062615616835	-0.0658672227892154	0.194609776994097	0.00241339649889716	-0.111437546236808	-0.0545120748689555	-0.0821569756921244	-0.103623482165343	-0.0895092183962219
0.25636956139547	0.0788871012136853	-0.0333452681936434	0.101979342255985	-0.014665160690454	-0.0380845962543793	-0.0263748784724166	-0.0409540845964791	-0.031060936249439	-0.0311220637432015
0.480258450440253	0.224973457114386	-0.062503159596199	0.209519084809131	-0.0308917942112766	-0.092690288234822	-0.0617910412230493	-0.104723760430903	-0.0916768510772392	-0.0767258719629841
0.0436281419116143	0.0342906102820452	-0.00487004673387779	0.0262746514505468	0.00121954647487172	0.00892478459350145	0.00507216553418659	0.00596697699159702	0.00282405055776169	0.00233582383620373
0.0376658830607228	0.0407709608771269	-0.00371254041978628	0.0240384669198713	0.0107357431779283	0.00492450395463835	0.00783012356628331	0.00534047068768928	0.00333689360247907	0.00134606237563928
0.534209697585206	0.256893012356176	-0.0721569024750842	0.199322080788636	0.0181094416291566	-0.154673568695124	-0.0682820635329838	-0.0803711568213447	-0.130206080140757	-0.139127873122386
0.11777726325827	0.0458580377781092	-0.012904997735148	0.052889900561393	-0.00247641533459197	0.00389369798477572	0.000708641325091866	-0.000523853394931703	-0.00647360361318609	-0.00730737981143174
0.53541518934714	0.388981293343702	-0.0709180096696325	0.21329227001668	0.0788803552445548	-0.114760992771374	-0.0179403187634094	-0.0500575643038494	-0.0270945776638352	-0.0836239905740083
0.180493504280024	0.137232024216522	-0.0212263501453201	0.0887581126078828	-0.0146733606637652	-0.0473329226716588	-0.031003141667712	-0.0236103935021008	-0.0289729707013895	-0.0435152333050358
0.20231343162104	0.105107350354393	-0.0231320201262771	0.100558496355749	0.0139839775070361	-0.0348200907992417	-0.0104180566461028	-0.0296719561501065	-0.0381274929874702	-0.0456381820729768
0.455889825300443	0.32056857492519	-0.0584141056547752	0.218124713953849	-0.045021492723696	-0.0819721637647763	-0.0634968282442362	-0.0221575222469253	-0.0766578234498507	-0.0664147188560308
0.126242262777012	0.0484635822458112	-0.0142894300456997	0.0601617573648952	-0.0164618524541613	-0.0167814771307517	-0.0166216647924565	-0.019412308559345	-0.0253749502596077	-0.0200748022690096
0.549030810244998	0.351665919472719	-0.0760244251340353	0.192087227015704	0.0872786768529176	-0.083817303699791	0.00173068657656328	-0.0799971205349801	-0.0664132201817332	-0.0564345903698652
0.612947483355927	0.355513397701694	-0.0857608497456691	0.190782787038169	0.116065440227512	-0.131862568075079	-0.00789856392378374	-0.00155856771985963	-0.0386583106771705	-0.0224716632712472
0.15949438125886	0.163192418392252	-0.0176449881284058	0.10244282654353	0.00521773753469054	-0.0428204226134963	-0.0188013425394029	-0.00909857876420544	-0.0384499014999353	-0.0344836311063866
0.18701506247556	0.0908837034399682	-0.0220641865438727	0.0961141862661822	-0.00513907817956571	-0.0109150967718058	-0.00802708747568576	-0.013606538128323	-0.034652712694582	-0.0220231092161642
0.475581889709297	0.288967524430627	-0.064187747318309	0.163293211937559	0.00815896481209033	-0.063014609023187	-0.0274278221055483	6.16369973929221e-05	-0.00397018364573432	-0.0284700922205432
0.113575698284085	0.112795837292769	-0.0135874040803474	0.0589661888310656	0.0227606883896599	-0.0121523648991412	0.00530416174525934	-0.00339961704491751	0.000612002801892719	-0.0155766274003312
0.456408189343941	0.283018871039785	-0.0575028807594821	0.213401840600975	-0.0134503880846168	-0.161258344577735	-0.0873543663311761	-0.113732491681162	-0.121684531453601	-0.12511998217027
0.602856470541222	0.338413380389803	-0.0828587070417544	0.188821040636812	0.0480195226077813	-0.116115550601663	-0.0340480139969408	-0.0816294009064054	-0.050573692389872	-0.0592012725310156
0.114301377229602	0.084301341086772	-0.0133494602340586	0.0595861373409538	0.0209612264556493	-0.0078209796906288	0.00657012338251026	-0.00148137591394143	-0.00324278901028513	-0.00520070335015993
0.431037096658589	0.182591859085544	-0.0575786822314047	0.15559636228744	-0.0260005843476097	-0.131031287265573	-0.0785159358065913	-0.0868625633409207	-0.0782211233680725	-0.0964804203281505
0.00833649496503193	0.0017607253327946	-0.000224257080218691	0.00539855018463616	0.000107490622270634	-6.31834494522164e-06	5.05861386627064e-05	-0.00136092873778549	-0.00159989933313654	-0.00213974571431748
0.296416655052209	0.114212401982639	-0.0366750750283312	0.144321073215922	-0.0346229538094281	-0.035555397097942	-0.0350891754536851	-0.0486805007165637	-0.0473155401700401	-0.0645215706795799
0.475184347261946	0.358824811685965	-0.0636685127094591	0.176876960436686	0.00279916997705931	-0.0680748761195809	-0.0326378530712608	-0.0435099448918385	0.000745800280378683	-0.0675900903665503
0.09792133151277	0.0961842958278224	-0.0120728203926088	0.0494562793759407	0.0108537536280148	0.00603319580603094	0.00844347471702285	0.0115714995862003	0.00411829472489751	0.00460215382089282
0.258994014257514	0.0958727055241059	-0.0328875917276922	0.101300764554859	0.00279655817280111	-0.0210984296162236	-0.00915093572171125	-0.0178606697537521	-0.0324414875955412	-0.0282917553006974
0.412236844920969	0.387508588454089	-0.0532501055652974	0.187552952535601	-0.0118805559072498	-0.0467644710793962	-0.029322513493323	-0.0319493429381893	-0.0591949862825769	-0.0653504094564675
0.396578132581025	0.189614924851322	-0.0525850776542758	0.164916046335992	-0.0593731927204951	-0.108302394643696	-0.0838377936820953	-0.0491762021087501	-0.0845315950438223	-0.084723980054941
0.128695977663534	0.0972065212277677	-0.0145752845817186	0.0626464113628092	-0.0190380778646084	-0.0369107250535717	-0.0279744014590901	-0.0207689056844764	-0.0375821731416743	-0.0406686927798366
0.221929280026253	0.129225955233192	-0.0291375013785636	0.0874864335705285	-0.00974147773381129	-0.033462358440361	-0.0216019180870861	-0.0228495033954603	-0.0270048021626246	-0.0304305659262197
0.265103393440239	0.0735711883731892	-0.0327077952576284	0.127092138327694	-0.0166074158511214	-0.032164292417147	-0.0243858541341342	-0.0271988147733326	-0.035865501580906	-0.0388225378375666
0.596546843749032	0.329966350717537	-0.0837179964049495	0.180435969742092	0.120111367282698	-0.121599870326319	-0.000744251521810901	-0.0530764682265824	-0.0690803773276784	-0.0753598954654693
0.475183762662424	0.288111160764069	-0.0645800218158915	0.164107951731236	0.0736924523167459	-0.0759666290205826	-0.00113708835191834	-0.0132667380189177	-0.044322223603554	-0.045817471117224
0.00888321500753926	0.0138647458700661	-0.000604390811598306	0.00620641588339971	0.00399999880002311	0.00563081159205828	0.0048154051960407	0.00483789027227619	0.00337524107418345	0.00277374383669493
0.0445291931748883	0.0532766551873043	-0.00487418187659984	0.0275246815205393	0.00795135559919104	0.00584567886046453	0.00689851722982779	0.00245421423509822	-0.000469376377881289	0.00351064860947227
0.201410335428875	0.158209823476717	-0.0241604530313429	0.100745048527903	-0.0122891347966863	-0.0390806491964021	-0.0256848919965442	-0.0226530629419505	-0.0389224567870226	-0.0153541546016212
0.0506982132292093	0.0387318809670186	-0.00538111286184019	0.0283064839335906	0.00440700799054497	0.0056704040887112	0.00503870603962808	0.00425768923681152	0.000134100774716636	0.000171942055066765
0.246415028650402	0.203988079439784	-0.0294124150773527	0.127638054736849	0.0217007245667187	-0.0063066202842699	0.0076970521412244	-0.00956087689249055	-0.0280419146638643	-0.0137780493536788
0.129395768922571	0.118120333744803	-0.014698035754143	0.0685549882738356	0.0535522167356549	-0.0238599647323804	0.0148461260016372	0.0139664537926676	-0.010328951479243	-0.00446110123367716
0.259816755750939	0.293020322810076	-0.0323040834089313	0.11374448616904	0.0290319938040082	-0.0695869049714048	-0.0202774555836983	-0.058383183159101	-0.0345966651933047	-0.0664698263062507
0.675945946507333	0.25684367522687	-0.0975776628508469	0.174884713294206	-0.00306653269116208	-0.1239364871996	-0.0635015099453811	-0.0477137972887232	-0.0619403876133631	-0.0877628720230269
0.204987921605021	0.157754348265558	-0.0265178629778041	0.0806548649256893	0.0278787632525913	-0.0213836499380114	0.00324755665728996	-0.0165731179394013	-0.00490730309353718	-0.00440211745269803
0.325794416974226	0.418922231561017	-0.0378932914364062	0.191301718615127	0.0603621615520715	-0.103767925800289	-0.0217028821241089	-0.0374288174258409	-0.0863732524255383	-0.0817271416630105
0.329862992318193	0.213745931991599	-0.0403040666710156	0.171522652468056	0.0075039847759385	-0.113367424925558	-0.05293172007481	-0.0511979897713254	-0.0891583666982354	-0.0847008091571565
0.135974746416661	0.0353075281803546	-0.015661677975495	0.0661659760939402	0.000551615927935317	-0.00254706437084248	-0.000997724221453583	-0.00947942120761919	-0.00963405801105732	-0.015911888154691
0.546433713929065	0.342976887348647	-0.075518387090862	0.180702329431715	0.0439805920168458	-0.0825690644229409	-0.0192942362030475	-0.0477117670409748	-0.0416760737136899	-0.0332545845242922
0.0543724822258923	0.0302322930433902	-0.00570037293777746	0.0329280834226679	-0.00771005120223357	-0.00603507193994654	-0.00687256157109006	-0.00770664638668688	-0.00952565445788991	-0.00913260864816363
0.0131740069130408	0.00610694255229727	-0.000434650089389083	0.0114210708401674	-0.00297477103363516	-0.00287864979405405	-0.00292671041384461	-0.00331834785060279	-0.00300799197938402	-0.00578116446533568
0.474718806598001	0.276867162206066	-0.0591904575456734	0.228456490816926	-0.109994578926591	-0.1190420210879	-0.114518300007245	-0.0696889106498461	-0.0917604626206721	-0.133616188456315
0.213227792929082	0.215951359342679	-0.0246341617001598	0.107014580075554	0.0472009833512077	-0.0439465582882559	0.00162721253147591	0.0238124613531618	-0.0289570634406551	-0.00304523110617577
0.679273464649493	0.281154152446372	-0.0988996816353658	0.159934493031009	0.0631946956798606	-0.164824641518361	-0.0508149729192502	-0.0486540302819858	-0.0580839362170471	-0.0655403176678435
0.0908608471974919	0.0282364561236945	-0.0107980224585312	0.0564335660746276	0.00448620831339187	0.00465662522580219	0.00457141676959703	-0.000284904428981922	-0.00268148656632765	-0.00599749752419203
0.0421709331159034	0.0394469475673912	-0.00271228897714096	0.0354329115839064	0.00427150069634877	-0.0084806748267864	-0.00210458706521881	-0.012452735078226	-0.0027258730982252	-0.0128746128208819
0.26821393993636	0.0835168585222703	-0.0312448088040047	0.133210199708609	0.00552661580448321	-0.0278223655583073	-0.011147874876912	-0.0301223352222991	-0.066316419236903	-0.0475953626774725
0.192606942467958	0.183024951664664	-0.0229035836295556	0.0890715017871448	0.0472310546740061	-0.061942686444236	-0.007355815885115	-0.0302073255102139	-0.0483811883902747	-0.038253232837072
0.478122721294691	0.380446709336058	-0.062527661485447	0.196667933586083	0.0384999986841431	-0.123454781576565	-0.0424773914462108	-0.0973383437304552	-0.0552894260885773	-0.0670752176874114
0.482176782846501	0.362357285702778	-0.0649346155725139	0.180947050604665	0.0934270600679807	-0.129926386137843	-0.0182496630349309	-0.0488614395483063	-0.0687116741860369	-0.0782598827035261
0.2136895107859	0.218074103762293	-0.0255913098509397	0.109294105475416	0.0348201139589614	-0.0527730430269255	-0.00897646453398207	0.012354508917112	-0.00175756237116073	-0.0162888297265437
0.235221750325435	0.109739854535698	-0.0288447715313681	0.100998119537692	0.0211415804606132	-0.0118893501734641	0.00462611514357458	-0.0093943464590939	-0.00231407918361132	-0.0176212919184423
0.220303837430387	0.167783153171221	-0.027273420475237	0.104934550579071	-0.0195093143873721	-0.0325956506360456	-0.0260524825117088	-0.0220271870497913	-0.0261884768531566	-0.0361972180191412
0.260362187251392	0.229805163013282	-0.0339154223307456	0.105030157277021	0.0193988963068352	-0.0465642140141862	-0.0135826588536755	-0.00926275767667112	-0.0428362361743959	-0.031921445195364
0.637484541662464	0.332927683247874	-0.0893099661227514	0.186532985625477	0.0656478875117504	-0.129804486273859	-0.0320782993810544	-0.0542073716403549	-0.0921721219400972	-0.0597849826557361
0.279424547927344	0.166493360951979	-0.0365968065544102	0.107296039311018	0.011030085226819	-0.0538576190977187	-0.0214137669354499	-0.0224651565894631	-0.0352810286614998	-0.0397432297366787
0.157884936374702	0.123029642784187	-0.0192670160156115	0.0714737165081624	0.0333633981550887	-0.00176629947437451	0.0157985493403571	0.018547043692043	-0.00745836082647383	0.00670932745012548
0.130017847450788	0.149641591033789	-0.0154595911118913	0.0667935882102091	0.011020379790199	-0.036841377741019	-0.01291049897541	-0.0101008328503307	-0.0261884757212123	-0.0106936170576887
0.0936796813864811	0.0822528236270198	-0.0105436355369581	0.0477125120787618	0.0151288123775446	0.0176133361235269	0.0163710742505357	0.011591602584071	0.00623209874692375	-0.00514370766209368
0.0624411535841674	0.041298857340832	-0.00688719208775608	0.039656143728377	0.0156787375842181	-0.0038470509511475	0.00591584331653529	-0.00208777081467346	-0.00246301021528723	-0.00941816495992802
0.196479200830522	0.22930500079963	-0.0231004514204229	0.100192909937726	0.00733232580223964	-0.0380989243392932	-0.0153832992685268	4.62603722703459e-05	-0.0114446290256091	-0.0442757286693115
0.126902019435389	0.0864822403075135	-0.0146134930409828	0.0670836115142339	0.0212814193915796	-0.0179483563291321	0.00166653153122373	-0.0145730796047102	0.0134256927429739	-0.00756367008924597
0.230070919792322	0.0775792854046574	-0.0276362724572687	0.124696406226567	-0.0134691041387296	-0.0342736176555759	-0.0238713608971527	-0.0245355190095488	-0.0386586170886953	-0.0478613256356127
0.45026764976789	0.215718356832955	-0.0599614444438987	0.188220285195931	-0.021454430648617	-0.128080106832426	-0.0747672687405215	-0.100403479667715	-0.0889302936199093	-0.101594481124745
0.0423032007146932	0.0394799896980881	-0.00269154658137204	0.0346962348588315	-0.00191341264704169	-0.00134505768480619	-0.00162923516592395	-0.0126635173981315	-0.0064058891434608	-0.0125958268901931
0.0259503425375684	0.0200238367835928	-0.00211380935018928	0.0166227655638001	-0.00174532895761511	-0.00061104365588957	-0.00117818630675234	-0.00299843535474598	-0.00509862447619855	-0.00584249369572218
0.0805631629747875	0.0309530628710892	-0.00658748761835369	0.0713953263487453	-0.00829505744403108	-0.00205373747530409	-0.00517439745966758	-0.00588763345465163	-0.0095807265896892	-0.0171628187595827
0.519489954977288	0.285013834040768	-0.0695173431651303	0.211280660543398	0.0251840275948436	-0.135998350086029	-0.0554071612455929	-0.0556577448281461	-0.140186568345724	-0.0909894553954683
0.403537922184591	0.219970458008872	-0.0527155518257309	0.154004921669949	0.0174641419904648	-0.0409596834236823	-0.0117477707166087	-0.0318510659378954	-0.0397976153923472	-0.0641896638279308
0.0931424693111694	0.026674379262685	-0.00910187004138036	0.0494814022167903	-0.00144442788662096	0.000270816157279169	-0.000586805864670886	-0.00404716760022145	-0.00914560048526644	-0.0113247551304076
0.163847198476618	0.0690863283072141	-0.0161507462254094	0.10902893717921	-0.0195157327049192	-0.0356170719874665	-0.0275664023461928	-0.0398575623721352	-0.0635427696312718	-0.0539088910981574
0.650920350772228	0.300570491106699	-0.0927780670909311	0.172220020878643	0.0582373618979625	-0.146415798393692	-0.0440892182478647	-0.0651647812492679	-0.0411440162371683	-0.0829076374831917
0.241246450447789	0.190017101585561	-0.0307675628400322	0.096854608290259	0.0558551374417138	-0.0300608283728819	0.0128971545344159	-0.0158297070376895	-0.0215014138360836	-0.0299513712275057
0.330557142503719	0.127524835381799	-0.0432122173928594	0.12113681744486	-0.00805709584481901	-0.0534708244875334	-0.0307639601661762	-0.0302764646694921	-0.0346936893488239	-0.0561535954227301
0.148325014208072	0.0312720839617278	-0.0163436215435405	0.0669045432562227	-0.00375685571199402	-0.00780334102806748	-0.00578009837003077	-0.00861018261984342	-0.0104056225000344	-0.0167666550360634
0.203490813234574	0.163201915628168	-0.0259553468567688	0.0836533019527642	0.0153901799398786	-0.0407028106093702	-0.0126563153347458	0.00343752343178083	-0.00658328972071612	-0.0142422587184097
0.107930454418493	0.0243572454299997	-0.0116578025783478	0.0457564391954491	-0.000465100379937258	0.000596722337000255	6.58109785315053e-05	-0.00497934709540021	-0.0119857368575385	-0.0181942287586143
0.223355667216404	0.11084104750544	-0.0246222974934549	0.147433941191128	-0.0292538144626796	-0.0318816455548559	-0.0305677300087678	-0.0551485417352001	-0.0640717106829424	-0.0655693709403146
0.0586238360796291	0.0487969756076684	-0.00707603489207706	0.0333824832110764	-0.00190954958070928	0.0037102162486677	0.000900333333979209	0.00581670436105856	-0.000648775078946714	-0.00527618686787833
0.162913270065968	0.10051622908925	-0.0207107048491102	0.0734385110950584	0.0253537413367123	-0.00023726957739284	0.0125582358796597	-0.00635676463297635	0.00221367567627234	-0.00586235352753786
0.266473024802802	0.151089309915992	-0.0301159084231102	0.163594822177279	0.00572926312644062	-0.0683265739801456	-0.0312986554268525	-0.0490695804971893	-0.0790403544872847	-0.0850207877557251
0.0279617482462746	0.0241208598901193	-0.00275628372970227	0.0190512588313108	0.00728356697392039	0.00541145817286352	0.00634751257339196	0.00273923451798576	0.00127172252445533	0.00221109479367482
0.379558497520399	0.118216647346676	-0.0507296077968931	0.142032185670075	-0.0194102040207803	-0.0482427599312426	-0.0338264819760115	-0.0398369383199193	-0.0620663849324862	-0.0664072033522853
0.325289082328308	0.419785574272858	-0.0383979436163221	0.192651970975431	-0.0114742088436934	-0.0820807030081006	-0.046777455925897	-0.0420716769300123	-0.0757848830478766	-0.086918358722498
0.520126459773565	0.229248299588597	-0.0707025328798297	0.194552372795689	-0.0719109780198398	-0.135019077536747	-0.103465027778293	-0.0670656705216624	-0.101607576894904	-0.112845540945443
0.0789843439832001	0.14327523319242	-0.00801443543756929	0.0547457478765475	0.0135529075344755	-0.0336584115564209	-0.0100527520109727	-0.0217064668896673	-0.0211462972330778	-0.0238793035454486
0.640526248654623	0.307305637764132	-0.0926330920906724	0.171977583466357	-0.0233571111545936	-0.0995226661053171	-0.0614398886299553	-0.0357966288218364	-0.0197338057228881	-0.0555108670471333
0.650237662182751	0.301230347459812	-0.0934884462726584	0.173084782125714	0.0766026748214366	-0.0864253288719611	-0.00491132702526231	-0.0526708941269751	-0.0585724044347717	-0.059589500179713
0.328508915604119	0.230604412872129	-0.0392182508537213	0.184672892372676	0.00144830237403465	-0.130942428798044	-0.0647470632120047	-0.0510442000261644	-0.0701451418617873	-0.123101794212108
0.176871752532444	0.0640371337981394	-0.0220422401763379	0.0732352419664321	0.0105413701989065	0.0130984916659696	0.0118199309324381	0.00547029733464116	6.70875604693033e-05	0.000677413953017292
0.201037809599032	0.0945000956958731	-0.0254242836234988	0.0777766754378136	0.00994068293160966	-0.0230126321400544	-0.00653597460422237	0.000804692176790245	-0.014528733873726	-0.0058706925464001
0.179507510150629	0.103253894488972	-0.0223442576425616	0.0704141694445978	0.0183780946810856	-0.0015711645102168	0.00840346508543438	0.00806432836116486	-0.0219834311192571	-0.0112302476631002
0.137654987012317	0.0790326402494002	-0.0179419287741277	0.059603932084948	-0.0129797340137645	0.00338281029252779	-0.00479846186061836	0.00984906228997082	-0.0150112883884886	-0.00960997784034973
0.171213400506947	0.102930705248355	-0.0206154508216573	0.0826652191238944	0.00539567950244885	-0.0160329036597376	-0.0053186120786444	-0.0255508110623593	-0.0182734368230682	-0.0235043212896295
0.14371101467268	0.0799508246879577	-0.0167264013540093	0.0684869063144707	0.0102076406498241	-0.0168138096916681	-0.00330308452092201	-0.0150335184674392	-0.0248092975047463	-0.0324041845593123
0.145051608119272	0.0710832741119976	-0.016602456530927	0.0684550202547576	0.00568192095390507	-0.0308800552573918	-0.0125990671517434	-0.015350006242306	-0.024531849850223	-0.0224617659366121
0.162897426472145	0.12145258302003	-0.0165887855523645	0.121481916414237	-0.0216745102167349	-0.0180860181237999	-0.0198802641702674	-0.0219780719267813	-0.0410499056717767	-0.0388867468684419
0.0644822820857322	0.0539480629553604	-0.00739516991938992	0.0328394593298779	0.00541478817992375	0.00370062779749127	0.0045577079887075	0.00689916153492925	-0.00454118403882318	0.00471861649586995
0.141501696071029	0.0893377081248289	-0.0164447155239237	0.0705680150524693	0.00569345423022702	-0.0158782554910686	-0.00509240063042082	0.0112094171675552	-0.0282488540180664	-0.0119052842509936
0.615773277989078	0.353283939638769	-0.0857259435797426	0.191699102430905	0.118919811736333	-0.0732531630204905	0.0228333243579211	-0.0137660276255628	-0.0134187943696187	-0.0178097915052084
0.0556170464559287	0.0199293197491851	-0.00539542624432666	0.0352271630542753	0.00840673744368222	0.017677160972537	0.0130419492081096	0.00940926313671927	0.00769467393374314	0.00425900584780654
0.0171646003101762	0.00829687385866139	-0.000883962809341873	0.0138554456058075	0.00129891911604321	-0.00331016328002343	-0.00100562208199011	-0.00343613945847776	-0.00240888608999426	-0.0055656310596476
0.377104320254678	0.337496091143305	-0.0473702700121317	0.16606683980376	0.0686377395891025	-0.0994018645430715	-0.0153820624769845	-0.0454889889456359	-0.0588162747165871	-0.0140010029374629
0.203441242133416	0.300170675220214	-0.0225350500051484	0.114980209469413	0.0298308021965367	-0.0920343478076054	-0.0311017728055344	-0.0314121408988831	-0.0688387088408602	-0.0286561874383237
0.0356380906752219	0.0451412136333325	-0.00323644338639228	0.0220466338529031	0.0172145417013705	0.00861005490582406	0.0129122983035973	0.00574193939736072	0.0107240727019154	0.00740702047456857
0.713023389204315	0.271878752575274	-0.103941623518168	0.156163620265953	0.0584830201569141	-0.117556582455254	-0.0295367811491699	-0.0421408810498479	-0.0329476641818169	-0.0865194845869832
0.0309622555318237	0.0168621662354509	-0.0030468103198047	0.021169347221485	0.0030583814791987	0.00609256536250376	0.00457547342085124	0.00253695799770863	-2.95399141410184e-05	-0.00136135112774825
0.0740417561286558	0.0261257114262669	-0.00783309842427854	0.032949134591323	-0.00573693930064689	0.000624554696886701	-0.00255619230188009	-0.0068510627355946	-0.00733180360444488	-0.00967846925555485
0.37621670124436	0.317683507066518	-0.0480773270718526	0.179343886729623	0.00260642104797482	-0.0703280582035403	-0.0338608185777827	-0.0514962456760762	-0.0796442439300344	-0.0821668805446021
0.0559920260696919	0.0277869295235186	-0.0054283324215114	0.0418750112617444	-0.000918383623064879	-0.021271730637968	-0.0110950571305164	-0.0170936254600159	-0.0169552224498735	-0.0176939861621857
0.283238733845307	0.0830575083483891	-0.0361244587702941	0.115913450638846	-0.010005140615586	-0.0416811084158796	-0.0258431245157328	-0.0313478532306797	-0.03034264997519	-0.0420509155630499
0.288030867280871	0.284423903260152	-0.0373855755338752	0.111923812986282	0.0265013225791491	-0.0613918605351813	-0.0174452689780161	0.00471389020941893	0.00669343342199463	-0.0425976060651758
0.398308505910028	0.270835133844041	-0.0544155075398888	0.142505851484065	0.0570441901638137	-0.0513660091971844	0.0028390904833146	-0.0123604405038324	-0.0621978354812855	-0.0158587506346732
0.173146536495743	0.0448772410787866	-0.0198871594729677	0.0834471886878796	0.0054216089952705	-0.0137968847725902	-0.00418763788865983	-0.0147805748388214	-0.023724569280247	-0.0320479076388424
0.0445306166104635	0.0588611709592256	-0.00455090898034674	0.0270330408717276	0.0189694024799092	0.0157035326513652	0.0173364675656372	0.014576829284301	0.00570225840013908	0.00993512997294257
0.0519691348551734	0.0190267851021321	-0.00530853868967714	0.0309737681927444	0.00790877286508083	0.0102619186428676	0.00908534575397422	0.000811955408313879	-0.00128562766936426	-0.00462020323903398
0.253435297521749	0.228439811059605	-0.031679784822902	0.111556906281257	0.03759878312134	-0.0548198984741678	-0.00861055767641394	-0.0218950558731215	-0.0204519984812363	-0.0562315125213124
0.495658263756208	0.312705692390877	-0.0685643132515115	0.159340597029596	0.0785598722506213	-0.0938886470234835	-0.0076643873864311	-0.0387449189697545	-0.0255378035018288	-0.067860216616268
0.496515386627568	0.372151172861175	-0.0666744010843583	0.196862499626621	-0.0913807185652602	-0.105628447057502	-0.0985045828113814	-0.0817128168649724	-0.102293536819435	-0.0620842850224724
0.233568336407013	0.0557895994778766	-0.0286830442903137	0.107857885842586	-0.0165295083665168	-0.0196498854279776	-0.0180896968972472	-0.0205167475418795	-0.0339963224041635	-0.0341523565256359
0.582850555514484	0.357366777044771	-0.0801854292790128	0.194541700215265	0.101065476072398	-0.0908626089803135	0.00510143354604231	0.00387976022149028	-0.0974381820767424	-0.0703400311231175
0.116653006679555	0.0582000240406664	-0.013237839861584	0.0583311220688517	0.0112657739934563	0.00635785939520389	0.00881181669433008	-0.00854605105712271	-0.00199038309387987	0.000243110433533852
0.103675743439862	0.0855585035131404	-0.0122900069142779	0.0468225498763727	0.0121537209783091	-0.0025958487790651	0.00477893609962199	0.00845416986878195	2.93976607537716e-05	0.0142755507232643
0.187502464936277	0.129998987219124	-0.0239836697715615	0.0793891204571403	0.0339474348267424	-0.0109851113803838	0.0114811617231793	0.0168155170306662	-0.00488152643348908	-0.00978922342206234
0.350037687697268	0.222288729385038	-0.0430444983526485	0.164448661216954	0.0369806905541428	-0.0847054721177664	-0.0238623907818118	-0.0633123780525668	-0.0899428442528873	-0.0991618264703173
0.0464352206595699	0.0484689364984191	-0.00491684813171823	0.0274409800722905	0.00811863995173998	0.0079973451352268	0.00805799254348338	0.00712468312402382	0.00443103219415797	0.00403073192406615
0.463902477964928	0.153694730976843	-0.0639565748485982	0.150310755054319	0.0121707723191845	-0.0944927071355335	-0.0411609674081745	-0.0702965338749952	-0.0625101426375499	-0.0681314523543804
0.00335779339402708	0.00105053615129045	-0.00012239920960515	0.00168235550488201	-0.00112153424601272	-7.95591468176482e-05	-0.000600546696415186	-0.000377066620275386	-0.00101443714850284	-0.000722399140836627
0.175440258896489	0.0607547655968209	-0.0200555864474603	0.0900654040554529	-0.014104958864319	-0.0228426711077357	-0.0184738149860273	-0.023983384351911	-0.0256273856573819	-0.0281470078113892
0.195160141634007	0.0937953832816842	-0.0252205661805809	0.0785314124982558	0.00585253368855104	-0.0123418164748943	-0.00324464139317165	-0.0031512072448853	-0.0182680049779537	-0.00798114652665793
0.639618737305854	0.30617837598681	-0.0911930528249574	0.17170910837624	0.036671440603939	-0.110245671319699	-0.0367871153578799	-0.0459763075717331	-0.0310094209812924	-0.0574585288247531
0.108034599740547	0.105104270845084	-0.0123179104342198	0.0582646271027596	0.00257447007650614	-0.0230277403892281	-0.010226635156361	-0.00408458694169525	-0.0156252108965661	-0.0197640302528219
0.269528123596698	0.15220257288912	-0.0299454229770571	0.16260487611602	-0.0243092236168198	-0.0820630463022388	-0.0531861349595293	-0.0477458104889241	-0.076035434849601	-0.0641380709434844
0.361922609845442	0.181841920743	-0.0457997236027445	0.162223666284014	-0.0193354682321024	-0.0721946065597703	-0.0457650373959364	-0.0743624305905222	-0.0927484688142278	-0.0557107531082294
0.475076080077505	0.203270606238091	-0.0610462562882524	0.192767045930903	-0.0515509634215934	-0.0764186593467811	-0.0639848113841872	-0.0574127307713329	-0.117813375177459	-0.108842570536373
0.00175967483995208	8.33261455025166e-05	-1.22244713992052e-06	0.000357011074340042	9.51458664052475e-06	1.68525978496898e-05	1.31835922451073e-05	-0.00012337507873321	-0.000250964915303925	-0.000356025699183098
0.222997597492673	0.225566304754895	-0.0248018056027368	0.132567852983969	-0.0213871895449917	-0.0311475254054406	-0.0262673574752162	-0.0351916424253061	-0.0517724552151889	-0.035398713925866
0.615659599229175	0.298863255285519	-0.0882726646502634	0.176188999486648	0.0249571321650394	-0.123776670119035	-0.0494097689769978	-0.0326939801906936	-0.0528144961423596	-0.11032050533857
0.195845260168459	0.199194807752777	-0.0249439043086877	0.0832707691400046	0.0484552236312221	-0.0185407601500249	0.0149572317405986	0.00356643320811412	-0.0122194780427661	-0.00752513872492594
0.202513685248416	0.245464818605452	-0.0242894984559326	0.0997473028895134	0.0153531160265982	-0.0449700571380245	-0.0148084705557132	-0.00206384421700223	-0.00413412734114837	-0.0299431546681725
0.64971409784291	0.280449779191166	-0.0940241673267866	0.163109085072859	0.0862655099571331	-0.127056518159845	-0.020395504101356	-0.0479833811337113	-0.0622098318791973	-0.0932197060335601
0.403540037606731	0.270518405328003	-0.052769157283464	0.144615243133004	0.00611117580657633	-0.0824125281873493	-0.0381506761903865	-0.0493089385280505	-0.0439621684450608	-0.0588658263103879
0.676529322778135	0.300755900145787	-0.0975386118173678	0.169977477723899	0.139759297263154	-0.129362763657847	0.00519826680265367	-0.075197942832946	-0.0382419769518834	-0.0459062026514045
0.0955620896912927	0.0689017309238916	-0.0111932843559402	0.0482039952683882	-0.00194953322934913	0.0045243710214101	0.00128741889603048	0.00437095784477584	0.00293122185942019	0.000389901689811234
0.0707621581138356	0.0358517605488879	-0.0084059128712972	0.0348223311613329	0.00549435497491657	-0.0111005255762508	-0.00280308530066713	-0.00925891882515792	-0.0107709712817616	-0.0114525610268663
0.156496874491996	0.113865646698045	-0.0193974324575932	0.0684258399945047	0.00887299184966395	-0.00530274388489543	0.00178512398238426	0.0089907257690677	0.00440526642897965	0.00298510683167183
0.245798861122338	0.156173096753991	-0.0249418820195093	0.189008172901732	-0.023342558204923	-0.0486905019791919	-0.0360165300920574	-0.0363098376106883	-0.0796858764885796	-0.0479787929507829
0.111800035778777	0.0933880206851393	-0.0133708283304507	0.0571802751328936	0.00496395209307289	-0.0214246814446715	-0.00823036467579932	-0.0099092872957388	-0.00628756571620288	-0.00784595261148181
0.0839633932839469	0.143430953247064	-0.007511359810963	0.0634280921876163	-0.00420481906163085	-0.030597794971737	-0.0174013070166839	-0.0118810600814268	-0.0169597661585268	-0.0224725149562612
0.165265842613883	0.104611712783141	-0.0211444069502992	0.0722644580477146	0.0162558439413291	0.0031483095368838	0.00970207673910645	-0.00310835482256308	0.00384848440360541	-0.00782471081869324
0.0105601000975072	0.00673127022960473	-0.000408074808101256	0.007784421438231	-0.00213980431989367	-0.00108435928602226	-0.00161208180295797	-0.00204272480385376	-0.00345534386446301	-0.00343822051059337
0.143232218869164	0.0629231090331391	-0.0178109478237215	0.0586106593508493	0.00261075753130854	0.0033780652109584	0.00299441137113346	-0.00638400963879979	-0.00802353177763124	-0.00970480101763685
0.174879738751246	0.147001525772595	-0.0204203422358744	0.0892245071663821	0.0315349429462081	-0.029865902880645	0.000834520032781588	-0.0138357846897549	-0.0363434702496681	-0.0310575988898544
0.23832819510116	0.182950353095135	-0.0257166570544719	0.175560015810352	-0.05478197647191	-0.0296290309572016	-0.0422055037145558	-0.0553876006418946	-0.0740009129268321	-0.0477546692504001
0.339212222058707	0.259927107102007	-0.0421643270562927	0.15969521835264	0.0122570414101508	-0.102433994698878	-0.0450884766443636	-0.018148724771254	-0.0439729897395148	-0.052879278508227
0.0721647217638671	0.0555443693872565	-0.00845721416369757	0.0397825990015911	0.0229766751225253	0.0117217121471749	0.0173491936348501	0.0108546965923721	-0.00105041926773963	0.00346401034587968
0.503627871194155	0.216295666175429	-0.0666348022404424	0.186838509041291	-0.0537939136276926	-0.115438727866515	-0.0846163207471036	-0.114593956000951	-0.108584829337405	-0.114306548939883
0.281489397339696	0.21710264658199	-0.0355121893279129	0.126344286143736	0.0109811985690634	-0.0378654685711027	-0.0134421350010196	-0.021408328554945	-0.0306303300419329	-0.0234686084789794
0.0756834624885989	0.0467918097560193	-0.00874034990608005	0.0393494959214264	0.0193738322722711	0.0095499883233774	0.0144619102978243	0.000902809203504912	0.00351614003385936	0.00167599857652516
0.147188684877412	0.0345517642155424	-0.0179670148368472	0.0654899323130122	0.000332968795877076	0.0153792666469828	0.00785611772142994	0.0018842420408075	-0.0129314861404019	-0.0155501907012807
0.218791827552391	0.121111563285989	-0.0234935632869369	0.145228990054088	-0.0532292582413461	-0.0550437642908606	-0.0541365112661033	-0.05225220135705	-0.0665367892501322	-0.0614699889364755
0.118121838833751	0.0918141151461031	-0.0136230286963502	0.0624122738471414	0.0001380529900636	-0.0146279626362506	-0.00724495482309349	-0.0207541802836491	-0.00285382604866516	-0.0196693756337839
0.0917776421139975	0.0523369720120042	-0.0106916803473212	0.0425732584283041	0.00563676524639992	0.01023115109223	0.00793395816931496	0.0038571080081659	0.00494899369521627	0.00287738800104621
0.518600526142831	0.275090384724746	-0.0721012668338978	0.150472884152014	0.0690314156182106	-0.071187291249368	-0.00107793781557874	-0.0239999721964742	-0.036400189216125	-0.0451461916001117
0.271725321892614	0.193027648458211	-0.0307856448039711	0.165937060423503	-0.0133129022189065	-0.108167414752265	-0.060740158485586	-0.0477488002835746	-0.100143650666304	-0.0876705630874809
0.075252869984457	0.0528099885672373	-0.00812943689589024	0.0427001287574183	-0.00381931283573603	-0.021484339355364	-0.01265182609555	-0.00234541973418567	-0.0170628286646527	-0.0111856241264114
0.19277127043022	0.181771098435094	-0.023467990646089	0.0889685189548152	0.0405752289089773	-0.0584029383559281	-0.00891385472347542	-0.0409043838318856	-0.0443141652905156	-0.0233251435106822
0.0611726149929087	0.0947135702213686	-0.0058245906151157	0.0453984152175037	0.0172242372182535	-0.0275940529206393	-0.0051849078511929	-0.0144193115409958	-0.0217207915305905	-0.0225352336066194
0.571912409962869	0.38906173073561	-0.0773765612717982	0.210095453334533	0.0645463840326674	-0.129349511951052	-0.0324015639591921	-0.020067871505327	-0.0702087842676116	-0.0818836521739101
0.117915085663418	0.0792515599706647	-0.0142302682127806	0.0555324128115441	0.00920623586226943	0.00138147450451427	0.00529385518339184	0.00636789285675274	-0.00151666144789568	-0.00386365098399961
0.19511526107664	0.125991982151651	-0.0231373596942425	0.0922797733666472	-0.00279372241662029	-0.0417661853979095	-0.0222799539072649	-0.0269259565663897	-0.0243341567258322	-0.0274615398798178
0.60748904377795	0.196899753514596	-0.0859634533606185	0.176935029316083	-0.0355040056343908	-0.132113622090537	-0.0838088138624641	-0.0913233354983174	-0.114586633209826	-0.0904107846461687
0.317945178753627	0.281655712227941	-0.04128312194866	0.136131661084106	0.011939590948391	-0.0729651577387718	-0.0305127833951904	-0.0306737718284544	-0.0409180928849611	-0.050488922353174
0.153891536622732	0.146346971022519	-0.0176288630312152	0.0794973660929831	0.0172993056573502	-0.0236697630617521	-0.00318522870220092	0.0145193008168454	-0.0173140322980856	-0.0178736108015957
0.404588132052609	0.103031459703447	-0.0538544930331344	0.144325802290469	-0.00954286419073452	-0.0474003707741283	-0.0284716174824314	-0.0460620245566654	-0.0612668793577344	-0.0767354165164579
0.31302581166272	0.16491749008274	-0.0381267144515471	0.154737806232753	-0.0272793978603273	-0.0550025749414553	-0.0411409864008913	-0.0445778435914656	-0.072505910284451	-0.0711662811045674
0.110714310402909	0.0487502347525627	-0.00959902494066608	0.0922675192872272	-0.0321000820258063	-0.0217936274976297	-0.026946854761718	-0.0312439544484609	-0.038600902102978	-0.0417191757001941
0.367749967484814	0.151358665610627	-0.0484102857436514	0.141328042139639	-0.0141500506212132	-0.0540142968159116	-0.0340821737185624	-0.0457145832955798	-0.047308430107033	-0.0577309831542001
0.171935465104645	0.141555200931195	-0.0203396097540083	0.0812131526142423	-0.0252587124702195	-0.0547146016578836	-0.0399866570640516	-0.0293924828076091	-0.0518586848952997	-0.0473787459559982
0.140411756062622	0.125296722894233	-0.0162328651059107	0.0713798847882001	0.0172174057012304	-0.0234713761293197	-0.0031269852140447	-0.0114415881441866	-0.0246796442655356	-0.0278364084439678
0.377511822669783	0.201870442226195	-0.0473739126223783	0.189435118399214	0.0213112442436467	-0.0787017764586704	-0.0286952661075118	-0.0803022209359344	-0.0447740612406529	-0.0625551249187761
0.313022399003953	0.171803512846948	-0.0367344436048835	0.162410249911638	0.0135846763289764	-0.0453921488222708	-0.0159037362466472	-0.0236757224528307	-0.0291027823840841	-0.0480481465681513
0.352455001129197	0.28375242888604	-0.0447543098815595	0.164330655100375	0.0134982178177303	-0.0565978674659912	-0.0215498248241304	-0.046895041863647	-0.0532712965173642	-0.05382210151511
0.347152363076795	0.27904005658051	-0.0429908429194801	0.151236999937745	-0.0152692930624286	-0.0834901932791138	-0.0493797431707712	-0.0493205344572449	-0.0211444852954494	-0.059974353985971
0.585886204379896	0.362082774729178	-0.0813481163145845	0.189196318839334	0.0877864963879137	-0.108471067619103	-0.0103422856155948	-0.0216234683935475	-0.0479715443465485	-0.0628962064428207
0.592926390231163	0.352534194198506	-0.0815219764406568	0.196911180569608	0.0676566175476033	-0.137491628334774	-0.0349175053935855	-0.0711034421740967	-0.0785142012893693	-0.0677403617158673
0.181418167551616	0.0722446465346035	-0.0206676896429367	0.0969474292010215	-0.00476453196212029	-0.0444847551600539	-0.0246246435610871	-0.0149107315317124	-0.0265398166179884	-0.0227605746375819
0.0705444507765798	0.0368233334794495	-0.00863797720243286	0.0401405053361475	0.0083490141776686	0.00774627142312416	0.00804764280039638	0.00517835710840067	0.00651506239278714	-0.0109118330456839
0.0373073198870346	0.0370594563442855	-0.00384429665495021	0.021986982171323	0.0135020473240159	0.00822188643234149	0.0108619668781787	0.00343263772951842	0.00365656494389904	0.0016843166581169
0.0940604976497487	0.0900398325739658	-0.0111973885564415	0.0464059034364522	0.0307847519203273	0.0159509058520834	0.0233678288862054	0.0152792520203269	0.0130218179950574	0.0163043632122587
0.206452518304933	0.104689634608166	-0.023911607789516	0.0954091846503818	-0.00715480698236221	-0.0157558228960247	-0.0114553149391934	-0.0213290232287881	-0.0203748934720175	-0.0327843815921416
0.547926761176397	0.274439744398739	-0.0731605254425706	0.207621586404614	-0.021317246663842	-0.0970510087020185	-0.0591841276829303	-0.0950256493529913	-0.108912151126319	-0.138670283559401
0.573802502129563	0.274559530203941	-0.0796819459539321	0.191734021927392	-0.0207079613022387	-0.144162252441241	-0.0824351068717397	-0.11214949285692	-0.0861909762102585	-0.0947853396484476
0.656440537494494	0.303271908221795	-0.0936634633781462	0.17349018345358	0.039991298461504	-0.16976737732522	-0.0648880394318581	-0.0373492657800027	-0.0269425144674569	-0.0960864166463931
0.121777903941133	0.109782541327874	-0.0139126882765833	0.0583941276808107	0.0172926475539774	-0.0309521484712887	-0.00682975045865565	-0.0157485042671113	-0.00615434827195678	-0.0269649294484258
0.0654107083360827	0.055334116243023	-0.00824202173414355	0.0345839650660419	0.0193691510455388	0.0106763301677254	0.0150227406066321	0.0145226452411848	0.00598348754343934	0.00618214445024164
0.185480016514519	0.15650328069262	-0.021415545291462	0.0987763708029134	0.0031254315975002	-0.0159009598199251	-0.00638776411121242	0.00151543889529041	0.00234174446345284	-0.0219293934187375
0.475962358309015	0.233262418554029	-0.0639643540096296	0.175238038803267	0.0407084143044223	-0.128819174181266	-0.0440553799384216	-0.0833943508469348	-0.0667052005998344	-0.0746908000639122
0.156371520599441	0.111876046159089	-0.0183293900830219	0.0792392468079414	-0.0103646057892074	-0.0262449833054773	-0.0183047945473424	-0.0108047353735198	-0.0213223241706345	-0.0252151544828073
0.445123739471554	0.302547123047843	-0.0601816612728576	0.159945994602254	0.053792634959611	-0.0741318388829318	-0.0101696019616604	-0.0336216708167748	-0.0334727103339423	-0.0498682213790387
0.0823391671436075	0.0916512839002743	-0.00940802096597283	0.0425560309042119	0.0134770367861583	0.00190069936219323	0.00768886807417575	0.0168910129372264	0.0105619045402287	-0.00532280333283251
0.0848077630174132	0.0559950886953249	-0.00959357591328283	0.045774933921986	0.003284412563744	-0.00757858568630854	-0.00214708656128228	0.00487254957089987	0.00428801985571937	-0.00852786440214955
0.368809188683564	0.227758466112676	-0.0495460763798061	0.132793499351043	0.00546845411643648	-0.0424324327905367	-0.0184819893370501	-0.0384708668261148	-0.0284102203453478	-0.0225923409665308
0.258537185257371	0.26117889754574	-0.0326203748572819	0.116678951605891	0.0433893877607948	-0.0791781198278513	-0.0178943660335283	-0.0269685538968739	-0.0317720171720934	-0.037500017126024
0.28981015798471	0.281187189658657	-0.0331533427972959	0.156603850578454	-0.0143232045703431	-0.0456571442681075	-0.0299901744192253	-0.0479812271458409	-0.0742238320188061	-0.0673214411926784
0.210070215716071	0.157825893531787	-0.0229698118893391	0.148858965954341	0.00779800374491169	-0.0509239635004351	-0.0215629798777617	-0.0377955030265454	-0.0625372446813454	-0.0466519037555108
0.413586325660489	0.21425580039844	-0.0534690254077441	0.177199987463647	-0.00221962203772835	-0.118022422954627	-0.0601210224961778	-0.0932953378830353	-0.0855245763355928	-0.115182242106073
0.474112370042245	0.23450341697163	-0.064501702357143	0.177037242769789	0.0138050864463117	-0.122095057449602	-0.054144985501645	-0.0322290419880024	-0.0888539424304563	-0.07974236479944
0.396917803873463	0.393506104574149	-0.0505547930890066	0.183360354128532	0.053353466728484	-0.057722993504469	-0.00218476338799251	-0.0263503273150264	-0.0308355808776529	-0.0753793836866386
0.464545170197193	0.189392503728394	-0.0618452838047828	0.182485016684619	-0.00682626061606018	-0.0817546896636051	-0.0442904751398326	-0.0790838513431136	-0.0556329573294415	-0.0674206109142814
0.386605278382141	0.162206716444997	-0.051334094786712	0.159247818962089	-0.017073967559443	-0.101747494478608	-0.0594107310190255	-0.0455636377288623	-0.0677430354537006	-0.0851483175689735
0.688116504754413	0.291487459298643	-0.0994114106128136	0.169161036007112	0.124370620105209	-0.177341232053225	-0.0264853059740083	-0.0889882028724398	-0.0472610169707725	-0.0704016095217768
0.0811093675429066	0.0512057593637183	-0.00887959123352725	0.0483725632469775	0.0116385989144993	-0.00610075672886985	0.00276892109281474	-0.0112716595423136	-0.015027418621083	-0.0137873051082588
0.396114875028271	0.270386390735896	-0.0528703937709767	0.140887636049537	0.0400590794143757	-0.0617670755367958	-0.0108539980612101	-0.0311343231846912	-0.0314845277395169	-0.0399707659906964
0.149352760677144	0.0925102394771536	-0.0176475334679675	0.072751832859096	-0.0232976840960147	-0.0517552769992091	-0.0375264805476119	-0.0177538396017558	-0.0319048570679101	-0.0445774947847133
0.0689464501968901	0.0542139221205729	-0.00736098361202276	0.0395200769780075	-0.00707655266838682	-0.00526081151165207	-0.00616868209001945	-0.00974497830525781	-0.00821321083481993	-0.0171052460302832
0.0723254498015684	0.0531104448225076	-0.00846212776913564	0.0375734195755661	0.022395494377478	0.0083109798239426	0.0153532371007103	0.00942084174323359	0.00854243769788159	0.00566814651389917
0.136377652780935	0.0435764607090832	-0.016145996740268	0.0713350127943957	-0.00813384473097228	-0.0222954941059666	-0.0152146694184695	-0.0177795753587143	-0.0171193447111679	-0.0200955121646889
0.0535170673092039	0.0369944689506608	-0.00390103172335941	0.0443712619429298	0.000943166853898489	-0.00987755477066928	-0.00446719395838539	-0.00929199754207272	-0.0107548254738555	-0.0170611069174379
0.712013609485459	0.272332688319134	-0.104631551985744	0.157529534591153	0.145450924284319	-0.172342288948163	-0.013445682331922	-0.0685851119075329	-0.0749686416076845	-0.073205919461548
0.509502285170329	0.311844820690577	-0.0692676613188454	0.18061550698388	0.0208949327056515	-0.0686589638517003	-0.0238820155730244	-0.0523379417684365	-0.0277380692687357	-0.0725421139598281
0.598185411535167	0.228459812945973	-0.083693907808992	0.187221384912604	-0.0212505309126357	-0.0941996102326125	-0.0577250705726241	-0.072788784208918	-0.115723339577353	-0.109915832701152
0.46715147584001	0.205017142584547	-0.0630518286461442	0.166678729415971	0.0452329453719554	-0.107133705636209	-0.0309503801321269	-0.0827553961717889	-0.100373042890129	-0.111661015794007
0.413561089895514	0.122915549356523	-0.0554984124675995	0.145472546616946	-0.0374102566864238	-0.0622665382506542	-0.049838397468539	-0.0588347474981021	-0.05189932400366	-0.0640674864993079
0.491001840028498	0.228827349531105	-0.0637080259800712	0.215027229085581	-0.0524146443815671	-0.127942195977659	-0.0901784201796129	-0.0742550592364232	-0.0884167059167368	-0.13623983332156
0.00116103722236567	-6.0313905455533e-05	-1.32391881000652e-05	0.000377114837418403	-7.06983053652887e-05	8.38845369036051e-05	6.5931157691582e-06	-3.41230643309226e-05	-0.000148657949552872	-0.000229979297677916
0.639103995128516	0.332245687464368	-0.0900530249107104	0.188449916751222	0.150444962775761	-0.117038985869334	0.0167029884532138	-0.0232791323230335	-0.0482903412256005	-0.0703900674825932
0.129056358939963	0.118053241440666	-0.0146170234288104	0.0683100534847398	0.0228053289014058	-0.00565792411935823	0.00857370239102379	-0.00110406677092439	0.00111103027308687	-0.00708761509847458
0.0712892912652321	0.056864023287868	-0.00832707025705018	0.0402342361573651	0.00212200801611706	-0.00604806894297044	-0.00196303046342669	-0.00516421909074742	-0.00937541484467538	-0.0119690114668282
0.144293409239373	0.192406341500068	-0.0172228108883882	0.0736196882129482	0.0445639808749373	-0.0253497668624362	0.00960710700625053	-0.00827134941369381	-0.0301830427492901	-0.00157660373798096
0.465537673096506	0.383333335022063	-0.0611482503527098	0.190309774608702	0.0686931930904212	-0.0875026310727503	-0.00940471899116457	-0.00353781761002481	-0.00481306793436126	-0.0460782616532741
0.160675586568007	0.0553709048846895	-0.0179912404155352	0.0767008356327636	0.00410631637861711	-0.0060234428372781	-0.000958563229330495	-0.010019937612423	-0.0175475090576884	-0.0192598738123368
0.0396466798131439	0.0119285461061083	-0.00379768283132636	0.0287205293603021	-0.00207625594217214	0.000277145355525893	-0.000899555293323126	-0.00087574080421296	-0.00651787335107333	-0.00732518071195722
0.0386975180406476	0.027612564153998	-0.00382530214014222	0.0248137839566228	0.00836634117024161	-0.00453837048498811	0.00191398534262675	0.00468429508630264	-0.000226577644391893	-0.00104996171464328
0.129267962218665	0.103842173808799	-0.0146106459428546	0.0689298754394216	0.0332879751040307	-0.0104600053504498	0.0114139848767905	-0.0185269340100638	-0.0174712286582832	-0.0307120112461546
0.408487501520533	0.140350731823418	-0.0529379957010228	0.169973369444923	-0.0142156698926175	-0.0431495014959533	-0.0286825856942854	-0.0516827624889349	-0.0578873513635503	-0.0585844105974677
0.453882642211292	0.377993387842901	-0.0597582683563196	0.179702294216247	0.0524857888739012	-0.131174610023352	-0.0393444105747252	-0.0517864267850984	-0.0663646650312309	-0.0773901457129808
0.325813050397008	0.183810736086879	-0.0377948657087259	0.201506521801162	-0.00334983373985009	-0.0542763015055193	-0.0288130676226847	-0.0544997690577516	-0.0686799271706085	-0.0789550848530283
0.35069348028681	0.340267447485913	-0.0441330628410584	0.153976768622198	0.0656787616040324	-0.0812072242030905	-0.00776423129952908	-0.0375593390786284	-0.0395011369068414	-0.0501004578055743
0.619262168257685	0.257049517340681	-0.0872542796090855	0.17332612449179	0.0265054412908574	-0.163867223929277	-0.0686808913192095	-0.0556649458494516	-0.0924074832923202	-0.0882527625760441
0.568669720141	0.217460175759797	-0.0787100204045766	0.176597961031842	-0.0016348813683863	-0.124634713843417	-0.0631347976059016	-0.084174494057695	-0.0979126044319606	-0.0824244115044355
0.293710157875297	0.0924053436181242	-0.0383638635123019	0.113594169122472	0.0173207341394115	-0.0129199299547739	0.00220040209231886	-0.00928219769930361	-0.0210071371229935	-0.0254754038519528
0.221505974866114	0.190173983942423	-0.0281593249518519	0.0859506408645567	0.0468679992684433	-0.0371428306478119	0.00486258431031569	-0.00564927996291786	-0.00915053019756729	-0.0104736493165248
0.465686203056352	0.303871686971607	-0.0581115551230574	0.231399540538409	-0.0437958665159929	-0.162379689319561	-0.103087777917777	-0.0794696146382473	-0.125912558217488	-0.0889218293811572
0.238139250249661	0.177516597743815	-0.0302074989823379	0.0977886656016096	0.0285676816640074	-0.0460056746374609	-0.00871899648672678	-0.0124396483424408	-0.0138438058661203	-0.0223102643404862
0.0909362770762599	0.074024792029896	-0.0103944239285897	0.0482116280820808	0.0130432605413717	0.0010243124136315	0.00703378647750162	0.00143203500989574	0.00163521433143142	-0.00344817244163366
0.10784385049474	0.117498115261973	-0.0101298228265425	0.0734193453795042	-0.0262636515257707	-0.0454326021300752	-0.0358481268279229	-0.0400818723619564	-0.0224254879359579	-0.026385217636198
0.346196616795162	0.283566056176013	-0.0447866904829188	0.152310899528937	0.0600115218371949	-0.0401209232824431	0.00994529927737592	-0.00566189601926093	-0.0508579462118098	-0.00391716719988505
0.261557456494539	0.292747541021372	-0.0306740444213051	0.145872965064675	0.0161896457955481	-0.0551643071812009	-0.0194873306928264	-0.0211083546413744	-0.00827208569177135	-0.0449099180048417
0.477770660809954	0.289622812506775	-0.0646804775288753	0.16537560448797	0.129003389527734	-0.0830600456666203	0.0229716719305568	-0.0253962988343244	-0.0545424792773757	-0.0413733740531685
0.153503771990905	0.0443455043101627	-0.0180902816092579	0.0747378320583815	0.0103613167498885	-0.00468637513046072	0.00283747080971389	0.00770995829232998	0.00023065830496749	-0.00368682964107198
0.583184399358382	0.362600753374424	-0.0822740938428076	0.19122688634758	0.120843304552406	-0.0892822594868504	0.0157805225327775	-0.00193948177095604	-0.0485294714240729	-0.0771128098329993
0.354752531433557	0.0934197931963038	-0.0463604991651453	0.140073651530168	-0.0200225711267131	-0.0357268883678101	-0.0278747297472616	-0.0436326344145876	-0.0389461306874715	-0.0565699973314197
0.0681521349694978	0.0531120060423796	-0.00765312568095499	0.0373223949053995	0.019242850643391	0.0121834133272855	0.0157131319853383	0.00406897005687402	0.00691092063772221	0.00700459778898894
0.0336358768740903	0.026080071615429	-0.00365938358187888	0.0210978287473549	0.00128356014495045	0.00163021444118826	0.00145688729306936	-0.000733877814228463	-0.000827438888817138	-0.00303965583937786
0.0746017712999797	0.0360559494792319	-0.00860706652245215	0.0403681241589249	0.00515752336349876	-0.0214661780479212	-0.00815432734221125	-0.0083209863533644	-0.0133661839042422	-0.0183412689433248
0.00292088107120697	2.83176969357885e-06	-6.05693819198416e-05	0.000808188232963034	2.14879438926161e-05	-2.05083235105324e-05	4.89810191042078e-07	-0.000371237550796525	-0.000540187548379456	-0.000666706345022416
0.156160938291831	0.110397093774843	-0.0180678417275614	0.0733277558277022	0.016197592095501	-0.0325643336252037	-0.00818337076485134	-0.0248915701208721	-0.00808805671531068	-0.0100154191439384
0.141671467205887	0.0894673630561892	-0.0160227458576247	0.0706149582259875	0.018401306857238	-0.018822438691746	-0.000210565917253991	-0.0160870593976994	-0.0274459217794284	-0.0346504157703216
0.440816301340646	0.326452428382094	-0.0586914081950066	0.163520601516072	0.040654252233325	-0.0961338431567451	-0.02773979546171	-0.0266586711875385	-0.00917663146041087	-0.0621420655725063
0.11584241898132	0.0292844382011341	-0.0143730093250465	0.0361224985512535	0.00638398814787421	0.00684027665842056	0.00661213240314738	-0.000885354906816321	0.00112851844322119	-0.00165260354579307
0.526907512451669	0.407616773893452	-0.0693012498001703	0.20269080059417	0.148566910819135	-0.163668961986692	-0.0075510255837784	-0.0434471060285992	-0.061935413757066	-0.0968475745758132
0.409603144137312	0.413152680034002	-0.0511445102017817	0.205821428031015	0.0312428708556475	-0.07506480809547	-0.0219109686199112	-0.0646898778833758	-0.0840279022616808	-0.0470044546120921
0.135623357314797	0.0927422827691251	-0.016446543919112	0.0643064258462062	0.019221218920202	0.0144052594273033	0.0168132391737526	0.00577629469410099	0.00504788654096103	0.0023155633599394
0.203422436637995	0.106027699242662	-0.0239993128761329	0.102003889780852	0.000733444499769809	-0.0206665888276158	-0.00996657216392299	-0.0256219344001635	-0.0455102612230737	-0.0326791767172492
0.227619683829545	0.0714948063305425	-0.0277460178662511	0.107351304364574	-0.0137515079985929	-0.0545604338794723	-0.0341559709390326	-0.0493309505786675	-0.046443779763999	-0.0554555953436381
0.426186734681957	0.137397578605319	-0.0560299795584049	0.165845943710464	-0.0349947724052	-0.0969949860151433	-0.0659948792101717	-0.0768064838255475	-0.0867881996613838	-0.0837441361726737
0.152712356534017	0.06707668425615	-0.0193048345736019	0.0667561060617728	0.00269236458658562	-0.0190560492437065	-0.00818184232856045	-0.00849946720630884	-0.0107493476982237	-0.0114565880262772
0.114250746289755	0.130545299903852	-0.0136119559189137	0.0617200710933398	0.0218080319129036	-0.00453464245867197	0.00863669472711583	0.0111495951746933	0.0106190144598702	-0.00591872518620622
0.244835206306422	0.175885766104972	-0.0322595539338297	0.0931034218255745	0.00666746448617969	-0.063722612199861	-0.0285275738568407	-0.0155904235918349	-0.0302080856469986	-0.0496484253176673
0.342368362173545	0.148287299521862	-0.0453053608956654	0.132582607339102	0.0330078972417306	-0.0455325178746525	-0.00626231031646096	-0.025180707877877	-0.0302074316189057	-0.0502386908361128
0.0764723488981845	0.05582443049361	-0.00836023961279511	0.0380211807440789	0.00541981763730391	-0.0171315973725079	-0.00585588986760201	-0.00503990471099065	-0.0112311296060448	-0.0121702416358112
0.171870724065417	0.0513667945500053	-0.0201632111543437	0.0905694077811633	0.00759349895554812	-8.68723952200667e-05	0.00375331328016401	-0.0174814567913722	-0.0170266483028133	-0.029129262760815
0.314491316481691	0.0900403564701052	-0.0406800863388398	0.116657690476505	-0.0121299007205001	-0.0490330701910462	-0.0305814854557731	-0.0520111743000414	-0.0487826018696474	-0.0497708469530759
0.528589027302211	0.339447460367214	-0.0738889880127484	0.171215866445127	0.0478445508611578	-0.155601517799557	-0.0538784834691994	-0.0585537122629607	-0.0292731038482605	-0.0466211828718127
0.443861186426868	0.180388770161401	-0.0586398355763084	0.166370345210943	0.00392367612417954	-0.0646148822106493	-0.0303456030432349	-0.0429094498384126	-0.080640544212942	-0.0588320986647119
0.435717057708039	0.235028810187375	-0.0595848945755911	0.152945753801998	0.0472168733686046	-0.0438280222957304	0.00169442553643712	-0.0238353312282372	-0.0440868287980974	-0.0497574438550744
0.306630191614706	0.181051496169765	-0.0387063987979581	0.154152440655038	0.00659179851027902	-0.094936135312433	-0.044172168401077	-0.0662213140859595	-0.0866439401528223	-0.0675482980182746
0.329250759173796	0.0954714779049972	-0.042723658373636	0.14594139926525	-0.0112981413591809	-0.0612871361265217	-0.0362926387428513	-0.037832321744657	-0.0468077005049783	-0.0537695639425154
0.043462406390632	0.0134818702099213	-0.00520645125057112	0.0251428299682682	0.00206003796191383	-0.0023481513529199	-0.000144056695503034	-0.000506628527833425	-0.00106639482481982	-0.00151945322178069
0.153192497393184	0.0654170511062727	-0.0193117869159128	0.0669171360802178	0.00564602469954686	-0.00257602212677829	0.00153500128638429	-0.00926424820824392	-0.00248156161822316	-0.0096414344700764
0.510387972436735	0.314112063791864	-0.069472153642858	0.181514611055999	0.0529175419913031	-0.0761963411485881	-0.0116393995786425	-0.0296434947498131	-0.0393595874512143	-0.102020511989577
0.21289953113319	0.215870619932251	-0.024271998666436	0.108245072180262	0.029588434131961	-0.0424561064349634	-0.00643383615150123	-0.0018463161888021	0.0131855643301491	-0.00862052793442786
0.53431087221583	0.390432872633937	-0.0698675853526197	0.211577635258173	0.0658536347222034	-0.0944337994785228	-0.0142900823781597	-0.0826251623336044	-0.08690254845928	-0.0551675285927916
0.180861093854425	0.160088585585836	-0.0217227174140116	0.0902139173030648	0.0175624112329232	-0.0319164505393742	-0.00717701965322548	0.00413032627803794	-0.016991810041851	-0.0171115784503001
0.120504194517211	0.0457172248746445	-0.0111038142808619	0.106486295691183	-0.0193343204532866	-0.00841878326535317	-0.0138765518593199	-0.0147158633269864	-0.0154848656945542	-0.0214967669710967
0.348943911465883	0.149460734408549	-0.0455328024885047	0.144973423627952	-0.0174727590551756	-0.0500735464504358	-0.0337731527528057	-0.0467827020149598	-0.0467703944547059	-0.04393280151185
0.131786764670089	0.116730165376162	-0.0154546757750844	0.0654336016743376	-0.00371224466817444	-0.0272700077969986	-0.0154911262325865	-0.026946512101575	-0.0203951634720841	-0.037383496845732
0.0192228581772731	0.00208254031964808	-0.00115064319209181	0.0162365956062254	-0.000809228730261798	0.000666888924282648	-7.11699029895749e-05	-0.000998282533863425	-0.00353600019927701	-0.00453762274499644
0.157148548046649	0.0658444183281828	-0.0179293298571463	0.0841101178723296	-0.0145496724416058	-0.030997795244309	-0.0227737338429574	-0.0294992518527886	-0.0339602282914738	-0.0369307724439207
0.458901065487114	0.205425401511413	-0.0603110511768078	0.194296158646297	-0.0250591659953044	-0.0837290313590554	-0.0543940986771799	-0.0575304753348904	-0.0716985885728287	-0.0766959234965028
0.413312143123309	0.214970648565576	-0.0536827481172251	0.176681636528498	-0.00925403918009521	-0.0992322168332681	-0.0542431280066817	-0.0925074515613137	-0.0687851515023515	-0.0742259185254208
0.629224048207042	0.257878270874165	-0.0892953290479944	0.179174763917557	0.0480510463529876	-0.159602019228189	-0.0557754864376008	-0.0664175913902602	-0.116507167230032	-0.126321493186628
0.563494218333946	0.292681009398106	-0.0758379011400456	0.200650864448915	-0.0155392962164836	-0.210904280173642	-0.113221788195063	-0.0792317623651184	-0.109747636761266	-0.150240292484588
0.346206793040525	0.281214645547735	-0.0441736600468912	0.153191595245174	-0.0107423521823597	-0.081286156816222	-0.0460142544992909	-0.0427726730429092	-0.0563543735926343	-0.0795869541337353
0.36272560853305	0.214569492713202	-0.0477633608406657	0.132458131842421	0.0100215126485423	-0.0381851210665896	-0.0140818042090237	0.00708566023724327	-0.0447156860488409	-0.0201677613954755
0.570220025151255	0.271648098590687	-0.077918704721658	0.198427416377823	0.055225956802773	-0.162801789875905	-0.0537879165365661	-0.0734789552408136	-0.0731689574966999	-0.0874720042337679
0.00593376549913586	0.00413330864958367	-0.000185500363192067	0.00416249326679353	0.000394465266405574	-0.00249431252805181	-0.00104992363082312	-0.00260289546789878	-0.0026421770729338	-0.00236168612549347
0.102437235965013	0.100928777659606	-0.0115076775072662	0.0543117417142031	0.00279335732967707	0.00470245739679664	0.00374790736323687	0.00687178395803299	0.0155587522441274	-0.00321860957783715
0.112080943678576	0.0724902084140955	-0.0132106223255445	0.0556746072816808	-0.00463431586272345	-0.0283853466132436	-0.0165098312379835	-0.0265453308466913	-0.0324543207892881	-0.0292349690938511
0.0595891409332173	0.0325383540001909	-0.00660667525320554	0.0349782512799264	-0.00965405670161881	-0.0019463799466573	-0.00580021832413805	0.00361272634702766	0.00167959714846058	0.00112902474881007
0.607719862293551	0.299827231309904	-0.0866125065832992	0.176038013902757	-0.0025668917710856	-0.108397715377702	-0.0554823035743939	-0.042587131054497	-0.0422568354986397	-0.0887968428233481
0.0730536436761682	0.0439977832798983	-0.00856466065322299	0.0383310090177448	0.0161354273419058	0.00319656784853353	0.00966599759521966	0.00230354301254333	0.0023884739153507	0.00124250602150285
0.0327653138709988	0.0742008821783666	-0.00245885692138798	0.0269994607303959	-0.0096923596130977	-0.0141186574095444	-0.011905508511321	-0.0132184796069881	-0.014853290397839	-0.01705961936053
0.206017273213706	0.215792710853029	-0.0256046567325999	0.100021057029233	0.0393978869716352	-0.066573431658174	-0.0135877723432694	-0.0356243641302751	-0.00251955565117942	-0.0315804586954661
0.501887233300559	0.276288005098312	-0.0660583584895337	0.196733681874759	-0.0226963133408837	-0.172230902182207	-0.0974636077615454	-0.0593743474422547	-0.107922827756307	-0.11520953976678
0.528546243852057	0.339378331141868	-0.0727833440399165	0.169965414843569	0.0823712682507173	-0.145087965569717	-0.0313583486595	-0.0328017298146738	-0.0587272584103489	-0.0647827356306547
0.13684937174049	0.0923197073056934	-0.0166328967708754	0.06360631362318	0.0158068626719408	-2.25115370945939e-05	0.00789217556742311	0.00601216164730964	0.00140527663429724	0.00021329104192705
0.282212607955681	0.164889719811306	-0.0361955693044363	0.107365593434576	0.0176658298982573	-0.0632761676933286	-0.0228051688975356	-0.0338782560731219	-0.0278267861714878	-0.0399863830207708
0.144939296869716	0.118812337240341	-0.016352416305269	0.075128041925364	0.0145653729215474	-0.0335051862283318	-0.0094699066533922	-0.00924576402872315	-0.0159267911126334	-0.0238053399688157
0.338156691794063	0.262628284916876	-0.0402584929165244	0.195845532770475	0.0717640716992288	-0.0798661712020615	-0.00405104975141629	-0.053239355774706	-0.0758166289952401	-0.0983966525846388
0.67770008228051	0.257405963391288	-0.097306680367179	0.173732941255665	0.0322797711726928	-0.17127669224221	-0.0694984605347585	-0.0495896878793021	-0.0776906966386141	-0.10159661209517
0.566443390134329	0.290773553763771	-0.0757695197538099	0.198991233209245	0.0285921498185939	-0.200217321488337	-0.0858125858348714	-0.140913302212921	-0.110104994633469	-0.105644324734551
0.28589539849139	0.203483256678544	-0.0380897413061756	0.107842632124046	0.0302804808623262	-0.0564597140088479	-0.0130896165732609	-0.0234804232561694	-0.0240672161152019	-0.0411425929190552
0.0766191807346457	0.0336137635473711	-0.00784577272125146	0.0441453546859561	-0.0161198356145639	-0.00963432486194081	-0.0128770802382523	-0.0137029512421092	-0.0115161702389075	-0.0117338504779071
0.480008182865747	0.192585009156951	-0.0657271075869748	0.180820733857612	-0.00839143971793704	-0.139818413696409	-0.0741049267071729	-0.0906123169892498	-0.10606897625323	-0.0841242753096658
0.438399353965381	0.207785062444788	-0.0584623834386175	0.161630036634095	-0.0328217778712744	-0.100014800663224	-0.0664182892672492	-0.043967641264865	-0.0731794248020021	-0.0592927286490376
0.569034942682889	0.217585911472439	-0.0800712174675655	0.17756238566484	0.0110096518491745	-0.0882288448971387	-0.0386095965239821	-0.0918224452841157	-0.0785975706430507	-0.0730819951816714
0.631832401626091	0.257514648761397	-0.0903790245517921	0.180374678150392	0.000652671659676862	-0.159233484291557	-0.0792904063159403	-0.0737443440540991	-0.105899448778398	-0.101559867808032
0.032052449706856	0.0406689662192204	-0.00316999813730667	0.0221621564026296	0.0142562936745604	0.00981708436838181	0.0120366890214711	0.00549911295953726	0.00542348373530329	0.00414073279629596
0.258536964450588	0.0954528556240478	-0.0328624474386473	0.102831527748866	0.000242501727219957	-0.0295561191650717	-0.0146568087189259	-0.00779866131884838	-0.0321084755799007	-0.032069820674849
0.402760403224287	0.270782049568818	-0.0540886244881983	0.146066601268446	0.0659159917470385	-0.0890437576283645	-0.011563882940663	-0.0332336856195089	-0.0521633622798313	-0.0583116986008252
0.165965750738792	0.0863839008937698	-0.0206245888074977	0.0720921197059441	0.0186832307932892	-0.0184591658721167	0.000112032460586248	-0.00370493175982686	-0.00598660197526252	-0.022294971533007
0.17035355414289	0.114492046148068	-0.0200523630358745	0.0849084507602413	-0.00639995018107345	-0.0421167915069248	-0.0242583708439991	-0.0209702199886372	-0.0432072250564479	-0.0361372145882689
0.181093905962615	0.16207107100183	-0.0210530755711118	0.0882063071898933	0.0305750919220304	-0.0305904860413765	-7.69705967304524e-06	-0.0166459193578796	-0.00110449117585093	-0.0338520978516323
0.432250970617775	0.326903898904977	-0.0576643824206336	0.158989338893826	0.03993576092082	-0.0894100256973399	-0.0247371323882599	-0.0557281100335637	-0.0280015751220446	-0.0430130997527919
0.589127113722024	0.229867615096054	-0.0825122368466515	0.182719289566134	0.00168234937771627	-0.118511355260348	-0.0584145029413159	-0.101695365861416	-0.0880627844698386	-0.118041045880328
0.0497502600291651	0.0322036452601255	-0.00539665550894819	0.0290709922700991	0.00117929891601831	0.00727333811931114	0.00422631851766473	-0.000220043633001092	-0.000506348509520839	-0.000637679177623925
0.135328457594325	0.0309523673418682	-0.016202875881501	0.0592070525491777	-0.00407773792191587	0.0054324454979563	0.000677353788020196	-2.69237939504174e-05	-0.00650454092988367	-0.0120953646268697
0.101420515048966	0.0539557316141209	-0.00796082591014893	0.0896441395480492	-0.018687872584408	-0.013950265894731	-0.0163190692395695	-0.0271404255438847	-0.0166783364180973	-0.0396385874587056
0.589820359325855	0.300375184459118	-0.0802522676213511	0.205417193633847	0.100779412602341	-0.177115522384057	-0.0381680548908583	-0.109671862655986	-0.12749303994867	-0.100812358188129
0.208473629879717	0.0890161797111528	-0.0247423255335647	0.10697196934922	-0.0150075650643697	-0.0266283964662991	-0.0208179807653344	-0.0375940757655041	-0.0330644840411797	-0.0489555385290867
0.121614279810976	0.0451058149190647	-0.0131558499397817	0.0659904287145382	-0.00359251640807808	-0.0197826433038923	-0.0116875798559852	-0.0192004706109286	-0.0201279105411797	-0.0264829639661248
0.220809398961855	0.192004572421177	-0.0284906073368079	0.0853242426761674	0.0400680155799616	-0.0355208137715302	0.00227360090421569	0.00389913401305164	0.00105404726013258	0.00985585222950602
0.0226954269762952	0.0335313168776336	-0.00142294574366169	0.0180667703255315	0.00127429122746994	-0.00846663052433509	-0.00359616964843257	-0.00562680978373595	-0.00462466399925492	-0.00725607137633699
0.151180788048931	0.0655738821169597	-0.0191871005969459	0.0669337574549473	-0.00275304466898163	0.00143160613795218	-0.000660719265514725	-0.00146407681357905	-0.00704777178694926	-0.0113355681406115
0.582875479640327	0.357101737316045	-0.0806374979232336	0.194306705527009	0.0692544858981684	-0.074851673737204	-0.00279859391951787	-0.045565771845917	-0.0325410689180454	-0.0552101412108978
0.439171040550537	0.149940386385562	-0.0587291790566188	0.146203396970053	-0.0209803726212335	-0.0987738617676612	-0.0598771171944474	-0.0492800755475769	-0.0630360803144976	-0.0627533694167839
0.234480616057336	0.106459725197287	-0.027048774606988	0.131958550875764	0.0117711752652152	-0.007879836045666	0.00194566960977463	-0.0399868900587244	-0.048704992393639	-0.0419827139229441
0.467395961598935	0.385470463035743	-0.0619303596781889	0.190569555784934	-0.0254254659078081	-0.0967137500131293	-0.0610696079604687	-0.0378471745682167	-0.0489714215473362	-0.0423233574923644
0.00857494413363113	0.00385556772425131	-0.000371688296112975	0.00576765886425965	0.000551690869639724	-0.000135973829921721	0.000207858519859001	-0.00197281694929938	-0.00266647292428662	-0.00170966197229462
0.229228840276532	0.193804309372512	-0.0284164092812896	0.112142389733253	0.00665155424725386	-0.0200452026284525	-0.0066968241905993	-0.0239747701596092	-0.0323697003835331	-0.0355683468597552
0.0976772274373922	0.0920889649167889	-0.0076511611960829	0.0888438407501826	-0.0182195794541574	-0.0127462547404644	-0.0154829170973109	-0.0220426613604636	-0.0226565090076712	-0.0282971650177149
0.191153717183472	0.0623284284926376	-0.0215531076381253	0.100858461953981	-0.018244434520406	-0.0254872260536665	-0.0218658302870363	-0.0456631964358674	-0.0418101175873171	-0.0525549847415727
0.384413482675443	0.173110537822903	-0.0498987636768353	0.161054089199889	0.0244678060847727	-0.0576679151420406	-0.0166000545286339	-0.0466776308827525	-0.0555773687412545	-0.0762880529031564
0.649196687554571	0.301139424313413	-0.0930884541724726	0.171208307161775	0.0454423200034062	-0.15556203898404	-0.0550598594903171	-0.0529707820371806	-0.0853366966217667	-0.0563931500517724
0.00628812324988632	0.00155953396482898	-0.000209998679056039	0.0049523501785077	-0.000609109594067485	-0.000579638506169808	-0.000594374050118647	-0.00113708521131108	-0.00195641638817401	-0.00196014318913246
0.081764662707679	0.0396705119518085	-0.00872650956486991	0.0453595778856628	0.0010116666169193	0.00278746617577638	0.00189956639634785	-0.00951348191978481	-0.012384948377685	-0.00604087361674431
0.206567009871719	0.186620857121691	-0.0244744915419156	0.0970748891242528	0.0206401282994002	-0.0751296517447069	-0.0272447617226533	-0.0546759136362809	-0.0532382769792565	-0.0375899336490507
0.677030527809334	0.300406362039343	-0.0964232703148591	0.168717460818425	0.0806184131769339	-0.136434960086297	-0.0279082734546814	-0.030501482836079	-0.0550225659483337	-0.0457064369048058
0.14562509045732	0.0639987869847057	-0.0154397113365115	0.0780640974566257	-0.00326343278758451	-0.0120291243734459	-0.0076462785805152	-0.0194659849582011	-0.0182603344225092	-0.038113568934579
0.220940184474713	0.190954835482586	-0.028210384918355	0.0851315762337192	0.0541492824321136	-0.0165298923098063	0.0188096950611536	-0.00135747508491454	-0.0107509080286877	-0.0264295926308742
0.530942711200871	0.338206008596255	-0.0729023764723431	0.170490932968121	0.0972465548640584	-0.128128700779546	-0.0154410729577437	-0.0311450364717825	-0.0817977678457239	-0.0663076498920344
0.477266193723071	0.28830293486488	-0.0647360422447669	0.164886542285285	0.0343235995951902	-0.0780376105115558	-0.0218570054581828	-0.00455769349244056	-0.0503369607891151	-0.0411446441152879
0.40358333412695	0.121129587368396	-0.0543477549552416	0.155771284569338	-0.0184726974504501	-0.0437275205760704	-0.0311001090132603	-0.0313989549358774	-0.0459398619100399	-0.0591406943483029
0.341136530696179	0.120602316595252	-0.0447875809091623	0.127983780681257	-0.0197971155255683	-0.0657701633678258	-0.0427836394466971	-0.0476521066524407	-0.0391537553538643	-0.0390396286581244
0.0321898846371498	0.0259760871328664	-0.00297262140574561	0.0203534315873418	0.00651763024209281	-0.00406198648128395	0.00122782188040443	-0.00421966355327838	-0.00628310647554473	-0.0047854452497617
0.295682316155263	0.0921670873358369	-0.0379776412229441	0.11378482887459	-0.0252944042550556	-0.0354264066245025	-0.030360405439779	-0.0203153962718728	-0.0382360973387393	-0.0243066945575579
0.56050333402875	0.300055754273658	-0.0788459254164543	0.174385294198098	0.0441545602191213	-0.135388555442166	-0.0456169976115224	-0.0620253142812476	-0.0525746242596623	-0.0839521018865571
0.441158038261369	0.12985546792375	-0.0605618570910321	0.151711701683376	-0.0134966400912329	-0.0503842898830098	-0.0319404649871213	-0.0507603165239576	-0.0456744608494009	-0.0622999223672157
0.710923784594587	0.273286925937199	-0.104933255482079	0.156250258921039	0.0553126434071877	-0.15064180343952	-0.047664580016166	-0.0631611808149927	-0.0449312991353052	-0.0847013716444642
0.18927638014757	0.100566606106529	-0.018979984812528	0.155971100852576	-0.0621771519438229	-0.0211763997155413	-0.0416767758296821	-0.0060600209239354	-0.0629562932078547	-0.0248632521917622
0.118530314256658	0.0875923697857526	-0.0135750604211171	0.0613588512860698	0.00356893884582245	0.00132368058452195	0.00244630971517221	-0.0137151357761903	-0.00376438098599299	-0.00373814991779506
0.167562227881508	0.103456199125601	-0.0217527927160813	0.0723894584941849	0.0250260806292724	-0.0128549182246121	0.00608558120233016	-0.00851465514497446	-0.00137776742751919	-0.0113448256815795
0.230885116761243	0.127323283437989	-0.0263050155222254	0.119403196661735	0.00123565798213932	-0.0267106999863028	-0.0127375210020818	-0.0286349973872604	-0.0356707135314248	-0.0349358307074503
0.579636318831159	0.227398394291788	-0.0808728233227652	0.183034356517161	0.0286610439497421	-0.115558569732232	-0.043448762891245	-0.1277814390224	-0.0941870649164281	-0.0980497471945719
0.39772091254717	0.271085214970671	-0.0534898735863947	0.140460375565309	0.0208154077586742	-0.0566664440029744	-0.0179255181221502	-0.0138322950258825	-0.0291164961421617	-0.0275945855054818
0.25664381492738	0.145959952273973	-0.0330158622562014	0.102120720347533	0.0386011021989975	-0.0490289617023265	-0.00521392975166451	-0.0263588149088059	-0.0303878822680118	-0.0128050637453501
0.476474394452565	0.233320549944511	-0.0637402352297071	0.175752501305199	0.0206756852608222	-0.0968638725627134	-0.0380940936509456	-0.0748621596835043	-0.0838992281244622	-0.062549652829647
0.40766394688877	0.157133259995497	-0.0541605186306652	0.154216785297763	0.0114283875797542	-0.079271096643461	-0.0339213545318534	-0.0610416763363362	-0.0603554090367083	-0.065687578571237
0.0662935807120778	0.0475906599933459	-0.00541307573552552	0.051598654590251	-0.00312186835699278	-0.0129337870644432	-0.00802782771071798	-0.0113037056477652	-0.0183942790377741	-0.0184478872852956
0.0923252018648893	0.0517404687364571	-0.0103645968463711	0.0424120305467107	0.00562827457289142	0.012040756491204	0.00883451553204774	0.00441387429799499	0.00242341220772845	-0.0070339535339672
0.0413464592465708	0.0362022866097304	-0.00409293264713086	0.0290672346439684	0.0109669844581442	0.00634839537922465	0.00865768991868442	0.00273530626035163	0.000254107757626208	-0.00547418808303855
0.64439779215431	0.222230945540785	-0.0920114027024683	0.174595328497293	0.00396282449944052	-0.157642643484156	-0.0768399094923575	-0.0993033575755274	-0.0998852116225442	-0.112936194365443
0.0251912063967729	0.0386118250244582	-0.00199855012322199	0.0174179604676591	0.000398575508169633	-0.000771261983263737	-0.00018634323754705	-0.00161556443859093	-0.000868806207190303	-0.00254382715139714
0.428014862788458	0.204982468785627	-0.0545595580346012	0.185615414462699	0.00701925837562623	-0.124228145525569	-0.0586044435749716	-0.106932566971683	-0.0746896027487209	-0.0996358427484347
0.601585132327803	0.280564955555262	-0.0830687120909214	0.185609879918177	0.0362017994997937	-0.160121237027533	-0.0619597187638699	-0.0809016903744659	-0.0915093614098598	-0.0816746764996739
0.280014777077528	0.165874924842841	-0.0369392521207443	0.109151612362328	0.0143749727833223	-0.0365483052705565	-0.0110866662436171	-0.0423513710797471	-0.023122382210105	-0.0384192516873683
0.186358671347705	0.157762425306675	-0.0210006508632262	0.0991637227865813	0.0220263140807891	-0.00588853364249428	0.00806889021914742	0.00276114495714158	-0.00611719425299551	-0.023736640734571
0.173931566018378	0.0738139700346364	-0.0205797535655719	0.0907134365333747	-0.00485515066788186	-0.0351769968518587	-0.0200160737598702	-0.0246751357277935	-0.030598890408526	-0.0372213916782384
0.563871397392695	0.324082291929712	-0.0773221877398165	0.189928997554405	-0.127423812547354	-0.0741254052447545	-0.100774608896054	-0.0330117694599238	-0.0943866210087995	-0.108036908902979
0.466152558605955	0.177918681149445	-0.0631971251312666	0.172902740818799	-0.0308741051087449	-0.0863821995206701	-0.0586281523147075	-0.0608435532037114	-0.0731801654015957	-0.0819665600835917
0.0173441427236904	0.0418641404392747	-0.00138763811715699	0.0113935487800506	0.0125818763137572	0.00146649961576494	0.00702418796476108	0.00426049013999309	0.00714600525133721	0.0008580119265762
0.283679866658964	0.203286187600302	-0.0371152916960158	0.106648272537818	0.0311429182914285	-0.0708845400238747	-0.0198708108662231	-0.0178945208359689	-0.0319728156506496	-0.0303867202754886
0.0406105847236489	0.0408829238562961	-0.00424593060957393	0.0244833260971373	0.000867645215274604	0.00908108492363425	0.00497436506945442	0.0057438142621119	0.0123204937779414	0.00397073512889771
0.341837020460183	0.165412716950674	-0.0409536134405474	0.189532068706776	-0.0924911832806481	-0.102877112941243	-0.0976841481109457	-0.116865893915411	-0.0958598958686774	-0.121786084633051
0.400532651497469	0.397789079817751	-0.050609772776329	0.189907636184659	0.104886819419237	-0.121930480071927	-0.00852183032634468	-0.0593896315631673	-0.032139751445522	-0.046744961385546
0.231194402025321	0.0716914474066668	-0.0267961714958919	0.111037485365064	0.00244236350122415	-0.0357962954466612	-0.0166769659727185	-0.0408669978012951	-0.0317106060887366	-0.0279487201403723
0.0197514673481701	0.0247951504329596	-0.00102733759119562	0.0153545931248138	-0.0048136014387684	-0.00371381707546863	-0.00426370925711851	-0.00621097613560906	-0.0044093440635344	-0.00880822532661115
0.328635467380829	0.213750022120372	-0.0391320114848547	0.171167964086685	-0.000243799128548716	-0.12507377303276	-0.0626587860806543	-0.0611996484942246	-0.0942331839760906	-0.0643213872007384
0.0899717790378635	0.0941913631269187	-0.0103559032349069	0.0429643566626096	0.0199675784332829	0.0103051687891195	0.0151363736112012	0.00698981873909625	0.0163922570811721	0.00262346573719786
0.146056954054818	0.0844424001060941	-0.0178082365374345	0.066136183841702	0.012766327757073	-0.00643851013214064	0.0031639088124662	-0.00222199034676496	-0.00717893264646891	-0.0152741159731384
0.395200808498767	0.254148926728851	-0.0502807461026225	0.183322422427974	-0.0062833090441155	-0.0785182499070827	-0.0424007794755991	-0.0411339185268482	-0.060627430833342	-0.0742368912298506
0.301462606315257	0.18209962295165	-0.03932022947141	0.115275414401869	0.015965323597155	-0.0286844027795609	-0.006359539591203	-0.0182562748778753	-0.0267290083541886	-0.0307191952571574
0.123107182320105	0.223569853692467	-0.0118631710509761	0.0844516054321863	0.00268129917541036	-0.0546688960434474	-0.0259937984340185	-0.0314069731626033	-0.0370941669604388	-0.0375946029505446
0.0817654190016729	0.0918350625685619	-0.00932730090140892	0.0431391515772247	0.017841546752344	0.00711848293473294	0.0124800148435385	0.00975535884805605	0.0104647738349903	0.0102799410597928
0.604256151200646	0.338740366835334	-0.0835578965235146	0.190547564886725	0.0927058080938127	-0.126352709847062	-0.0168234508766246	-0.0598512396702873	-0.0135976772335799	-0.0784980778287131
0.249066131521436	0.0539200185146672	-0.0327188002025537	0.0966164103362787	-0.0092673063976936	-0.0150386084907797	-0.0121529574442366	-0.0147153572928871	-0.0226655629180955	-0.0231558429569832
0.405548805647086	0.252789419280044	-0.0507021075880817	0.20456011529892	0.023829326885203	-0.0469183199692451	-0.0115444965420211	-0.048772019922203	-0.0707665157500825	-0.0825174770947008
0.674274645958181	0.302140904708748	-0.097652232317895	0.169713240190106	0.115532628870377	-0.112214759673571	0.00165893459840283	-0.0266402528403666	-0.083243778955452	-0.0307350735978292
0.129888102273316	0.11825373667969	-0.0152360592426448	0.0675877497036214	0.0347536968109428	-0.0145588400538172	0.0100974283785628	0.0076594391480912	0.00306571147097945	-0.0112367683330538
0.51945486494797	0.285261972686197	-0.0701565599441237	0.213415913805054	0.00160367532144168	-0.113316188667438	-0.055856256672998	-0.0671483672048573	-0.0763527396426728	-0.107145792318449
0.014224268612791	0.0101180733122018	-0.00114175342055303	0.0128351844763802	0.000153729149976601	-0.00401371609748358	-0.00192999347375349	-0.00527021012915375	-0.0037420213778974	-0.000667021171012709
0.394631640875592	0.201118482419894	-0.0500302699888104	0.188502704746425	-0.00864175336866757	-0.0987013329971105	-0.053671543182889	-0.0641569460156128	-0.0641028549462073	-0.0759265047065617
0.484738993931452	0.23553761773342	-0.0675917149653465	0.149686197838444	0.0375512288164722	-0.0927472956820102	-0.027598033432769	-0.0716165324195595	-0.0470394810636003	-0.0565030492168744
0.051910367875791	0.0300040228043389	-0.00574140920606826	0.0336974887910098	0.00978674777595701	-0.00914160595096512	0.000322570912495941	-0.00543203551481682	-0.0078429863112013	-0.00840754063607781
0.6786032427501	0.256176516473262	-0.0987112252179058	0.175590554151097	0.0402371930928707	-0.136624647024784	-0.0481937269659566	-0.0699260312167928	-0.102986083298258	-0.109573124889813
0.176461444893655	0.160529231677281	-0.0217753509721427	0.0773315858398657	0.0567311772709344	-0.02021749039455	0.0182568434381922	0.00170667359816237	-0.0132062695062918	-0.0162975966761339
0.0229041593960642	0.00760432530454278	-0.00215481780174639	0.0163249729391836	-0.000696547042229628	-0.000284459863023768	-0.0004905034526267	-0.00175197873464124	-0.00281711321393835	-0.00457882738446683
0.00203966726776005	0.00174692428850238	-6.63834787376343e-05	0.00108850412919964	-0.000623025028306755	-0.000990195174472841	-0.000806610101389798	-0.000526964432859707	-0.000706760766216338	-0.000838863278806654
0.278100589385641	0.190979765903538	-0.0356563803620552	0.108562861598791	0.0229669122221189	-0.0776889150075847	-0.0273610013927329	-0.0206575291139992	-0.0243034758980457	-0.0294654794137389
0.348089692011514	0.244257962630889	-0.0418592064912477	0.180652119158785	0.0481825316213819	-0.0340837842622247	0.00704937367957853	-0.0104792476974456	-0.0228615124496114	-0.0501604042536974
0.168885710797753	0.0978167354322009	-0.0187168291060809	0.0898914088871383	0.0295876076278659	-0.0186044294573987	0.00549158908523364	-0.00164802423231691	-0.0125190260828836	-0.0210268970688388
0.0974139146264748	0.0916050420889662	-0.0105726689779633	0.0536139582178987	0.0163015961910381	-0.0200379195149532	-0.00186816166195752	-0.00422604888318345	-0.00969486319290896	-0.0151593238921967
0.0203480668604726	0.00950761946062036	-0.00207901646971309	0.0120818322103935	0.00209611787763228	-2.12336247664389e-05	0.00103744212643292	0.000553577100444218	-0.000875606487329508	-0.00122428935593731
0.135790580291298	0.0751877785046282	-0.0163362831130208	0.0635405481074736	0.0283989245974794	-0.00902275216530918	0.00968808621608511	0.000111498360453127	-0.00675597533958608	-0.0038679466230428
0.261532715815628	0.109964265261003	-0.0319368272862462	0.121590836737955	-0.0192285698997355	-0.0638743219274782	-0.0415514459136068	-0.0477610312107977	-0.0564581888759972	-0.0627397867479508
0.375596790227994	0.188799506118807	-0.0481751040580324	0.162391615774327	0.00682644057526438	-0.106006526080506	-0.0495900427526206	-0.0658307806280157	-0.081450901054699	-0.0911542274402291
0.232831999412755	0.0632559744777575	-0.0295673155369291	0.0952980408127681	-0.00764585116096805	-0.0161688269606637	-0.0119073390608158	-0.0134462348449565	-0.0210383990546126	-0.0142847799514291
0.209253012494319	0.127345019670754	-0.0261472263955344	0.0866701702358315	-0.00053170877159528	-0.0337791703052373	-0.0171554395384163	-0.0141596898336913	-0.0108786877366284	-0.0222099967877583
0.529978999531542	0.256877637932011	-0.0694734684360179	0.206727179654714	-0.0107483079818026	-0.142760290111314	-0.0767542990465584	-0.0753686646753561	-0.114695063509474	-0.125687793794354
0.383297407514004	0.1522393181428	-0.0502132345380215	0.141851340313903	-0.0156847442421634	-0.0705800226924251	-0.0431323834672943	-0.0590191307036568	-0.0677790462676351	-0.0703260168823847
0.191296471120885	0.0618260122582022	-0.020939941659974	0.100530717026795	-0.0136324036756331	-0.0302163088594117	-0.0219243562675224	-0.0450216255034888	-0.0345411707321025	-0.0550426458831588
0.369304290276931	0.15255204795383	-0.0485346402350193	0.141168337869785	-0.0105807130247093	-0.0800568075724007	-0.045318760298555	-0.0152067958655862	-0.0400356863873638	-0.0408240436235238
0.382380649497605	0.202891425182329	-0.0490810513122839	0.157744492228011	0.00805614194370452	-0.0551348429385939	-0.0235393504974447	-0.0329992745037764	-0.0345786212748641	-0.0397059558754109
0.161237235777377	0.0554231137186266	-0.0183468548435127	0.0775172572032251	-0.00705826119324512	-0.0249778935411993	-0.0160180773672222	-0.00994298470461705	-0.0204137739352436	-0.0222643592149568
0.424341196932619	0.170452264136118	-0.0567311348745205	0.15428360837919	-0.0222426129098395	-0.0390778125568605	-0.03066021273335	-0.0250761011684378	-0.049048800869436	-0.052198676460851
0.0762420066665832	0.0300989000331877	-0.00660188651857734	0.0569244172222012	-0.0188182440328106	-0.0183032783866323	-0.0185607612097214	-0.019544122697721	-0.0254909954624071	-0.0234501277902866
0.221909787326099	0.147496800373681	-0.0250030554176094	0.126743127687045	0.00123803972392303	-0.0323914984998493	-0.0155767293879631	-0.0233065836746396	-0.0530380154930155	-0.0497663678236504
0.147699470566912	0.141072696226437	-0.01880952691962	0.0657831095360502	0.050983446138222	-0.0170095542039418	0.0169869459671401	0.0191781895665473	0.00585256556750705	0.00685768170406206
0.0530410973138854	0.0598738652380185	-0.00378364887256256	0.0451440523921208	-0.0167202463192551	-0.0114636834829749	-0.014091964901115	-0.0191399364171006	-0.0203477249903318	-0.0198953204455582
0.0894731823018684	0.0714657143696288	-0.0110956875616741	0.0478439500316611	0.0208571719951779	0.00388119508842447	0.0123691835418012	0.0147115456729437	0.00133609719686638	0.00727339332908668
0.289838523482156	0.337674611192891	-0.0340514611289304	0.149811117558234	0.0870479167669695	-0.0458743527415238	0.0205867820127228	-0.015949754045365	-0.0425492654088415	-0.0329255909834997
0.352852167514816	0.352732496228218	-0.0436427980378847	0.164688752501293	0.0730157653969051	-0.0966934284873624	-0.0118388315452286	-0.0287690800763228	-0.0564740131998162	-0.0690783799788173
0.220071357296931	0.0982297237079305	-0.0270607995111947	0.10900818478573	0.0038661425863433	-0.0354671878175053	-0.015800522615581	-0.0311922156212971	-0.0402435994805643	-0.0403990586261182
0.239783498166863	0.0898086373337541	-0.0300707597169953	0.0986081903182015	-0.00062342960695036	-0.0111073646749522	-0.0058653971409513	-0.0181093743015886	-0.00378575842831175	-0.0135273776932686
0.16280873725804	0.0714647650201413	-0.016757292773918	0.134262377330346	-0.0122669088725123	-0.0355896983074614	-0.0239283035899868	-0.0404843434520328	-0.0311799281835303	-0.046050821974836
0.0730922336798947	0.0815169603598983	-0.00668188723860115	0.0545887206994776	0.0142171667285567	-0.0238066110724099	-0.00479472217192659	-0.0264346710494303	-0.0138726191867074	-0.0296515318437808
0.0601399461835269	0.0491703222005177	-0.00659140800823581	0.03570768776819	-0.0135111449773879	-0.0075417301161208	-0.0105264375467543	-0.0107266761394482	-0.00156191279606125	0.000755873558693818
0.2024264070012	0.105590529603204	-0.0242666547444305	0.103319421521921	0.000334522944894056	-0.0474798669200324	-0.0235726719875692	-0.0360176655217328	-0.0263333703691291	-0.0451856372964151
0.612718750335872	0.232359261499379	-0.0857061956650855	0.190244205586731	-0.0201087826862647	-0.140686413633212	-0.0803975981597382	-0.0790690167934935	-0.101870791828472	-0.114360093313643
0.338801628810589	0.101733084434805	-0.0447358610984246	0.129710935104971	-0.00994579304276133	-0.0598989004972638	-0.0349223467700125	-0.036598324245827	-0.0382323151873611	-0.056997678172968
0.170602374648344	0.101895647270275	-0.0203305681254287	0.083079247984308	0.0178447435092343	-0.0310927649696684	-0.00662401073021701	-0.0187908342050949	-0.0206955400983536	-0.0283817834430163
0.593024460359229	0.228930118970989	-0.0825831252656	0.181715680693085	0.0570148306972315	-0.181032684996643	-0.0620089271497057	-0.0532206281388881	-0.0778906651013618	-0.0823726252462941
0.0181778661646171	0.0200086294171415	-0.00181153996304101	0.014159401772631	0.00839183668397443	0.00222941082814504	0.00531062375605974	0.0033214146766827	0.00314830491919816	0.00251155060802057
