# Supplementary material for: Measuring re-identification risk using a synthetic estimator to enable data sharing
Source: PLoS One. 2022 Jun 17;17(6):e0269097. doi: 10.1371/journal.pone.0269097 (PMC9205507; doi:10.1371/journal.pone.0269097)
Supplement: S3 File — (ZIP) [file pone.0269097.s003.zip › adults/adults.vineCopula.1.15.csv]

risk_act	entropy_est	ital_est	hypo_est	g_err	g_vine_err	ave4	ave5	ave6	ave7
0.676942851029997	0.28210947485205	-0.0835377884128673	0.151743065366501	0.0379176499933633	-0.151184068872374	-0.0566332094395056	-0.0358334099609803	-0.0349259603917852	-0.0426652203296787
0.0342206986925787	0.0293490843727421	-0.00313052757033348	0.0208829717927836	0.00778249540123367	0.0071081129846965	0.00744530419296509	0.00714382352871776	-0.000770701829346389	0.00165584267497321
0.0796914508250932	0.0681103228482839	-0.00847814002437691	0.0417054612388503	-0.00521645541716478	-0.0189711514355322	-0.0120938034263485	-0.000254428047428826	-0.01861987477633	-0.00919684211575572
0.363135367769771	0.140886890091233	-0.0402961506175896	0.166996238962987	-0.00777590869861278	-0.0768008944684049	-0.0422884015835088	-0.0919605560042417	-0.0827654481618994	-0.0757182690340728
0.117703180787304	0.0812680824638532	-0.010157292459429	0.0857146016614429	-0.00597279390041873	0.00031380575564921	-0.00282949407238475	-0.0100901176660465	-0.0299017345395014	-0.034001538901586
0.25842322861309	0.158210881464422	-0.0294880407609426	0.0951944142811597	0.0226110773768726	-0.0439287813180061	-0.0106588519705668	-0.023815744948907	-0.0231675462907267	-0.0430113823442611
0.0987616605362732	0.051663144909698	-0.0110263571185534	0.0466552300541088	0.0113205336221813	0.00800102733702571	0.00966078047960348	-0.00121034013373972	-0.000837552807322367	-0.0072507497224248
0.167440250128948	0.0993884063995407	-0.0169121196282074	0.083065396097739	0.000374099609518647	-0.000610330833390654	-0.000118115611936004	-0.0112161138775042	-0.0033294661990439	0.00384471727630065
0.113253659564312	0.131702952330823	-0.0120615961079493	0.0568911678044198	0.0267962891787511	-0.00434071253231891	0.0112277883232161	0.0178189683488567	-0.00280406581625692	0.00568214560757327
0.396021409102421	0.189139918462339	-0.0452378552699447	0.155396358214501	0.00246502736162962	-0.0771219082258711	-0.0373284404321207	-0.0739031078277382	-0.0683275614579068	-0.0691195709668666
0.0993053852895234	0.0430928810035498	-0.0101173184558875	0.048657131792507	-0.00136562354847945	0.012726541295896	0.00568045887370829	-0.00274396165991522	-0.00766931070106065	-0.00607128073070935
0.411622071124116	0.223698247243259	-0.0470026791941207	0.200190753305984	-0.11360269458454	-0.0655740974789998	-0.08958839603177	-0.027622265815125	-0.0492043472577562	-0.074283768532063
0.298879462150614	0.185325044063013	-0.0310801193442239	0.153363328379673	-0.0251703813206308	-0.0277969538526734	-0.026483667586652	-0.0451639775341978	-0.0563086510196316	-0.0747458466923927
0.203630035837473	0.300262241569622	-0.0210752622371766	0.108344894791778	0.00517752652709927	-0.0923586886445438	-0.0435905810587222	-0.018697450784546	-0.0553372197844871	-0.0612329190947329
0.168989359550482	0.0805421757570313	-0.0166481059774592	0.0815000968005492	-0.00680485696761549	-0.00952528736751168	-0.0081650721675636	-0.0108938610712	-0.0154139439422196	-0.0193904137602169
0.146375795987595	0.143721989505913	-0.0149635299991077	0.0882111041026384	-0.0142335352724342	-0.0489747903748396	-0.0316041628236369	-0.0396126650916073	-0.0496238169485703	-0.045552751081196
0.19112601262151	0.0545294117848999	-0.0208983755619195	0.0661382362209192	0.010674470558034	0.000900149890212421	0.00578731022412321	-0.0124025428652505	-0.00587409824884749	-0.0220218728435097
0.0833303126206583	0.0695115682793858	-0.00815465446197938	0.0412642252850066	0.00839269131451034	0.00698926168397694	0.00769097649924363	0.00292516448152624	-0.00244092545075462	-0.000999943396591013
0.175771794784127	0.0449048991999797	-0.0176508169025239	0.0736082635755698	0.0107996569973177	0.0105826752137976	0.0106911661055576	5.09849437349552e-06	-0.00412766918817761	-0.00555579164594147
0.204235420802172	0.157144869118836	-0.0223051647501462	0.0748674528441443	0.0391297175733656	-0.0299313032747673	0.00459920714929912	-0.00652387287241493	-0.0127075078157739	-0.0377125195240988
0.515314145101726	0.311567031314326	-0.0605948684123658	0.19868799167808	0.0364512681443292	-0.11615995940855	-0.0398543456321103	-0.0708618876397283	-0.111731251299006	-0.109309938963377
0.17580483433291	0.0639208461034185	-0.0190829543130402	0.0684655549379084	0.0103231917298117	0.00332317832201032	0.006823185025911	0.00707436678181597	0.00544890638856016	-0.0004575665703343
0.396832923912087	0.394357675926286	-0.0443333914864307	0.172995234345259	0.0483923184289782	-0.12184097161394	-0.0367243265924809	-0.0368506089915842	-0.0194514169101898	0.0222241315597189
0.478875964812902	0.310373890874462	-0.0541401337554255	0.210968092861545	0.0527666799076987	-0.0452886610139421	0.00373900944687833	-0.0327075860013222	-0.0448449579601246	-0.0634429378093835
0.445280324301291	0.303353619467828	-0.0523692737677758	0.15284771775736	0.0498478091743382	-0.0540193293984481	-0.00208576011205497	-0.00430363834943626	-0.00918370951209807	-0.0335000203805364
0.377431954267875	0.2135291700365	-0.0416737664353745	0.191562139794228	-0.00131550147593518	-0.101097252510984	-0.0512063769934594	-0.0740376573724553	-0.0969825305617033	-0.0749308308408951
0.474765235600328	0.233994301867559	-0.0553018967081771	0.197374497076903	0.010114843366783	-0.105175014976512	-0.0475300858048647	-0.0685736800436215	-0.0913246832601103	-0.069137818072758
0.439767450410181	0.207811891933384	-0.051788493416615	0.154475959574776	0.0225226513643264	-0.0659839553092256	-0.0217306519724496	-0.0543196782310396	-0.0651824161934116	-0.0738416195492954
0.0748727007957151	0.0270963152468384	-0.00803602283120802	0.0351233731611337	0.00120677108678434	-0.00131601771790915	-5.46233155624132e-05	-0.00266674876115891	-0.00535713636944035	-0.00357089464519367
0.558737292744026	0.338662809411847	-0.0664196626845762	0.175675287985752	0.00701303951173959	-0.127434402645515	-0.0602106815668875	-0.0501060604067608	-0.0353249365732416	-0.0492027733191738
0.220965786859576	0.121706795224575	-0.0234219763762915	0.10601147641692	0.00816570793966603	-0.0344360625941212	-0.0131351773272276	-0.030371972051298	-0.0184128884084518	-0.0313655862443272
0.166367641140006	0.0869081267879151	-0.0190429289892601	0.0693118472740627	0.0181046927294569	-0.0306957972539148	-0.00629555226222897	-0.00684719469119399	-0.00434793394506486	-0.00301935750840474
0.173200558021811	0.0467207843521868	-0.0178772077777288	0.0746664003106187	0.00648237006991065	0.00316752469062978	0.0048249473802702	0.00715051947262588	-0.00480651205589491	-0.00968614522094771
0.611614847724759	0.328225724629413	-0.0741922029826352	0.172342942689314	0.044639548261609	-0.0789761454014813	-0.0171682985699362	-0.0770977183815807	-0.0318850767038839	-0.028553527843786
0.00275490445352171	-0.000101955233805091	1.44128883978155e-06	0.00137613747228821	-0.000134279427476879	-0.000209394959090229	-0.000171837193283554	-0.000369304811372799	-0.000499024509103456	-0.000585483948890462
0.0949728596499813	0.0647905944156802	-0.0106681747755858	0.047305962404752	0.0201208739979319	-0.000924811739669545	0.00959803112913118	-0.00583333379118986	-0.00417631629943735	-0.00639874015564039
0.16682728550583	0.0965655427871299	-0.0153000903761345	0.107721535964464	-0.0196713834807543	-0.0412884986105092	-0.0304799410456317	-0.0457286912979761	-0.0393465651560936	-0.0446785017474821
0.317849750576929	0.120727989258365	-0.0361458907975739	0.116491988193731	-0.00203013908634864	-0.0490128194321934	-0.025521479259271	-0.0175920938322801	-0.0331377971225384	-0.0435378035674908
0.0309320442736071	0.0278268543485221	-0.00289991284649148	0.0176483101772391	0.00772455168867733	0.00821698063089667	0.007970766159787	0.00540134329286512	9.92380812607357e-05	9.83284797538217e-06
0.54839050898112	0.352930262199682	-0.0661862525325949	0.182336997501345	0.00431412791651375	-0.106515877679131	-0.0511008748813085	-0.0491126536286636	-0.0704862307709415	-0.0602615437561405
0.451770448487881	0.21289850356621	-0.0516458895363322	0.176234187967441	-0.0454052987613194	-0.135799817447001	-0.09060255810416	-0.131186587791488	-0.0802818036166733	-0.116886907398079
0.477517137204471	0.358319992992793	-0.055836661705353	0.167603715077757	0.0520557324832153	-0.080604886590209	-0.0142745770534969	-0.0433113302150572	-0.0236427378445337	-0.0463534114175119
0.0031330195082072	0.000725469972409836	5.33621189226533e-06	0.00216024153294765	5.05302575597635e-05	1.84219513289226e-05	3.44761044443432e-05	-0.000375890748954008	-0.000528507325729065	-0.00077249929740647
0.371487503042018	0.332734191479198	-0.0415102600777036	0.145381539443864	0.1077605428982	-0.0568013050399602	0.0254796189291198	-0.0216690099795255	0.0166943493657546	-0.0345927288863678
0.485759223087015	0.234613434294824	-0.0588029797300672	0.143779057690987	-0.00686241123117665	-0.0836905400128948	-0.0452764756220357	-0.0222014461543799	-0.0728389315536385	-0.0464538297255784
0.682907022676585	0.285565188552643	-0.0844530690089924	0.153078812753534	0.0178534877636162	-0.117632947747384	-0.049889729991884	-0.0706694054866733	-0.0770974079364515	-0.0774252600075525
0.555187295234567	0.247080467924872	-0.0653578246301242	0.17818139164662	0.0142301340607994	-0.139386757420538	-0.0625783116798694	-0.0610168622878954	-0.100553229243701	-0.0803819586094053
0.0597074128922124	0.0196389313073132	-0.00627593870524394	0.0382768924085054	0.000970421696827081	-0.00366588119571402	-0.00134772974944347	-0.00218821906370122	-0.00264631543716478	-0.00595393886987849
0.0638271709238862	0.0400765426489714	-0.00610120639567965	0.03237828648546	-0.0114729463489173	-0.00323164837034719	-0.00735229735963226	0.00132955137655129	-0.00892003291314411	-0.0151552671078601
0.510621902277291	0.31167324164763	-0.0604837989280164	0.170881559729474	0.0335078804436568	-0.0876229079388025	-0.0270575137475728	-0.0499612784351241	-0.0526304350366343	-0.0779233350806978
0.0887966502410252	0.094000368542315	-0.00939422204248812	0.040981353822103	0.0257683356404413	0.0131883166480968	0.019478326144269	0.0110849594643403	0.00442010064760452	0.0179266521239916
0.243894091787304	0.0567787907046589	-0.0277202288083197	0.0893545080338146	0.0118707547387234	-0.029320006294964	-0.00872462577812028	-0.0169931492749373	-0.0366904317442957	-0.0436773839886333
0.283024107723722	0.12927009136799	-0.0295258219792837	0.134842150673603	-0.0208581940761743	-0.055325362969715	-0.0380917785229446	-0.0341485608180606	-0.0683235406141891	-0.0624436546484858
0.188498124099536	0.212897319998422	-0.0203814359854119	0.0877376745496214	0.00894633086522481	-0.0400416098448916	-0.0155476394898334	-0.0318478600999004	-0.0346875309607299	-0.0297657370669427
0.546118115632136	0.344491188017817	-0.0640310398572226	0.168568564100643	0.000137096715334906	-0.108484105100202	-0.0541735041924333	-0.0467571863755996	-0.0259620696905343	-0.0406910095026788
0.0108533035323792	0.00424301715748776	-0.000691259341684158	0.0083155659874484	-0.00258743593472008	-0.00330959773547605	-0.00294851683509807	-0.00330777198395634	-0.00472569960378711	-0.00403643733809834
0.381640721250012	0.127703150304247	-0.0426667835451188	0.142429888358947	-0.0375576759343293	-0.0794758895361987	-0.058516782735264	-0.0614174947309166	-0.0756323367644026	-0.0710383469461378
0.0675580856468559	0.063872479229649	-0.00676432658354769	0.0353640081576699	0.000276578800159605	0.00307013835465988	0.00167335857740974	0.00189650956007449	-0.00228083804912167	-0.00220604382828953
0.262822854348597	0.226066978182394	-0.0294778114101693	0.0990685159094836	0.0170525665357057	-0.0385114291118221	-0.0107294312880583	-0.0288540914447425	-0.0289873020139614	-0.019671067808473
0.0732967449081913	0.0929674052067708	-0.00640841626978597	0.0552734413450728	-0.00636457645885753	-0.025184178869224	-0.0157743776640408	-0.0172482634305014	-0.0194223874861499	-0.0204534505824248
0.0608420789278074	0.0288346983378965	-0.00500644008805978	0.0429740349499657	-0.0198714521694374	-0.0118283373003191	-0.0158498947348782	-0.0139677696201776	-0.0151268607590531	-0.0228385895359877
0.65513884439738	0.322002831838262	-0.0794157353162521	0.168387083108967	0.130518087194117	-0.15612427440979	-0.0128030936078362	-0.0185374073861184	-0.0369224462074427	-0.0622780346495716
0.0557349031248049	0.0602806238646951	-0.00440935202184656	0.0408833184022733	-0.00884540566841074	-0.0194859200054809	-0.0141656628369458	-0.0175296692422684	-0.0203316003083241	-0.021425040907009
0.675928106796287	0.301877291586825	-0.0829507895465704	0.162405405152385	0.0870383068024285	-0.134390703948441	-0.0236761985730062	-0.0420931176329176	-0.0420952678872054	-0.0789775690597909
0.444742648634711	0.300246616808681	-0.051755683872361	0.16399686801542	0.032689190713641	-0.124033987280708	-0.0456723982835334	-0.0167168106688277	-0.0459687994388095	-0.0730783640912264
0.710496556104839	0.274077541265739	-0.0875567898988191	0.148629137862707	0.0971737254827667	-0.132922909286767	-0.017874591902	-0.0366650729669289	-0.0353300474754032	-0.0414936111628044
0.342434115823497	0.214397814518647	-0.0382628584230221	0.143762457486518	0.0541623103645537	-0.0423431332630906	0.00590958855073154	-0.0540746506197017	-0.0177707991631945	-0.0516843898613998
0.383711313197751	0.217335272891902	-0.0431436733387379	0.160517995436323	-0.0223202713078131	-0.0897282794198734	-0.0560242753638432	-0.0579981022923328	-0.0478533803233036	-0.0663757227660803
0.458841102546991	0.455045095018477	-0.0520009792009598	0.206844150974762	0.0489025044141594	-0.11034048988096	-0.0307189927334004	-0.081272273479058	-0.0381655091085957	-0.0570550152377086
0.129621849673515	0.0980969752866122	-0.0134685640727986	0.059426465523785	-0.021352827067227	-0.0453481824537162	-0.0333505047604716	-0.0123282269138874	-0.047171140502988	-0.0301738513601376
0.340653455876409	0.258048617481399	-0.0375245643555824	0.151262559008353	0.0231064305570148	-0.0802755632970251	-0.0285845663700052	-0.0486991447176578	-0.057422431810598	-0.056366716247549
0.0291729386352069	0.0264616042207116	-0.00277438995841199	0.0154865325714036	0.00527164014591717	0.00619497499618729	0.00573330757105223	0.00277832179747759	0.00328980441516072	0.00156072037394349
0.0855375724177102	0.143047353015387	-0.00728772063873077	0.0589828572811898	-0.0231467027893676	-0.0334177793201545	-0.0282822410547611	-0.0293735868723361	-0.0323449441666382	-0.0255358578541993
0.306613010292009	0.240972796631045	-0.0358460513365792	0.109272252899274	0.0311671165430671	-0.0590663906289718	-0.0139496370429524	-0.016659704594434	-0.0224041822164994	-0.0361146621418513
0.439492201483891	0.207861586871082	-0.0520802484967255	0.152756618223061	-0.0176256146978114	-0.101566283095498	-0.0595959488966546	-0.0466754065126988	-0.0659649353750335	-0.0769581643556114
0.526116548027528	0.409147454250264	-0.0614665356842985	0.195479917239535	0.0868934110532601	-0.142589774221398	-0.0278481815840689	-0.0676467161137728	-0.102368667175898	-0.0951897005622568
0.316885683884357	0.281113956153887	-0.0357966610959156	0.126766615700893	0.0517423575641486	-0.0585883076161738	-0.00342297502601258	-0.0335109127570258	-0.019523815540931	-0.0115410802941581
0.384845698968884	0.153933421657559	-0.0435847569090025	0.133495379385813	-0.0190449409670865	-0.0745804460143894	-0.046812693490738	-0.0644053870960012	-0.0733399998562893	-0.072513064760733
0.188568516437846	0.227642833336226	-0.019977524326573	0.0858615105613797	0.0138745950297395	-0.04957279151833	-0.0178490982442953	-0.0273183307927126	-0.0204114562505292	-0.0407005680272794
0.203420030257322	0.105883027674308	-0.0214845264099729	0.0954836524834456	0.00374283423902982	-0.0389419610867523	-0.0175995634238612	-0.0214960250431502	-0.0411349118001888	-0.0343080456132317
0.178674821114992	0.114349202147684	-0.0191877934077352	0.0837160307369962	-0.00815824039321775	-0.0265181964831271	-0.0173382184381724	-0.00487184678847605	-0.013843154033657	-0.0383835390324424
0.288509159250066	0.341865978427388	-0.0306705299865447	0.170835529292803	-0.0161418914212104	-0.0808596383253689	-0.0485007648732896	-0.050504437038247	-0.0682663166591665	-0.0802968082855268
0.259798374585358	0.136264705964817	-0.0290072290327193	0.094689388360721	-0.00417500549213334	-0.0487610080438	-0.0264680067679667	-0.0471268405926638	-0.0378991733685043	-0.0334008829699118
0.153136293522054	0.154452930650475	-0.0159236525015281	0.0713578379409697	0.0380360099666006	-0.0325779008208172	0.00272905457289171	0.000268918986953526	-0.0118327226077317	-0.00847290455901745
0.0857216807675534	0.0551617260122435	-0.00860363811091468	0.043303780606704	0.00849836645638377	0.0145164574387866	0.0115074119475852	-0.000512021130687407	0.00679937746203099	-0.00101362311075229
0.0873146404408189	0.0421773976616037	-0.0102487222377448	0.0454209568056761	0.00199234723604633	-0.00439891986192048	-0.00120328631293708	-0.00431469625402929	-0.00468580847352477	-0.010898334259329
0.0714711004521009	0.0554977499370158	-0.00735835838199331	0.0369411665085111	0.00147151052852323	0.00950772980678595	0.0054896201676546	0.00866232664834839	0.00653620765481135	0.0052160323111401
0.102734449748214	0.112610846809681	-0.0113877211903564	0.0474489133950419	0.0414070497472605	0.0103456947346773	0.0258763722409689	0.0237531256320322	0.00361373096709569	0.0132772570107961
0.594410424451095	0.351356907786272	-0.0692405776229275	0.18719169070444	0.10654471039564	-0.105694669084887	0.000425020655376085	-0.0951936471343603	-0.0559796740623737	-0.115458748986559
0.20676152708748	0.186750717456858	-0.0230025251530414	0.0920110826707462	-0.0261367639098928	-0.0637230491507278	-0.0449299065303103	-0.03429177354639	-0.0582333968533705	-0.064085504763322
0.440091630632379	0.206645268560433	-0.0513743419330207	0.152807923256559	0.0497843589317684	-0.0939954674762185	-0.022105554272225	-0.0466754222302342	-0.0754028429564063	-0.0603148246986584
0.531473762439927	0.201000028764694	-0.0643039660936865	0.168574642987716	0.00939796711758567	-0.14303378325006	-0.066817908066237	-0.0735989904540715	-0.112223865248347	-0.10615632017498
0.44009099076951	0.218451209515715	-0.050677071961249	0.180765477900233	-0.00499091622355796	-0.11589460975134	-0.0604427629874488	-0.0904596574793357	-0.102355177462944	-0.0939886614324175
0.287453818999017	0.284133026725863	-0.0325515056903183	0.104142544551429	0.0616437818199438	-0.052028666848433	0.0048075574857554	-0.0221359738114902	-0.0127630728535988	0.00537404346884063
0.380039235825402	0.0962955524875834	-0.0446471056838685	0.130717796061553	-0.0121405777370728	-0.0458423440595641	-0.0289914608983184	-0.0343160772606528	-0.0541443741018784	-0.0685371280536105
0.375631870406001	0.177378396208205	-0.0437124733616572	0.143401900165064	-0.000515671585570476	-0.0725385286238394	-0.0365271001047049	-0.0315131270705588	-0.0809007935397361	-0.0784028128216355
0.135715792294665	0.106592906956528	-0.0150479293307317	0.0584421067439319	0.0289041545197214	-0.00914431376778171	0.00987992037596983	0.0201453432595857	0.00508030612832799	-0.00114944274168483
0.144268293471321	0.17630252755533	-0.0141191468415848	0.0911292176856183	0.00389076778506051	-0.051315121889952	-0.0237121770524458	-0.0376427576093089	-0.0271058641012869	-0.0535057768610904
0.283684808731803	0.204829798784391	-0.033399719840964	0.102946865068279	0.027465772239162	-0.0671832465644043	-0.0198587371626212	-0.0135099406003173	-0.0232418297833913	-0.0360540479814255
0.443512764447302	0.300758952897989	-0.052098504601396	0.163360068586419	0.0588581018401426	-0.0668633043858531	-0.00400260127285529	-0.0696851571176857	-0.0534086932265989	-0.0587960727123875
0.5449340719177	0.344197826082668	-0.0651078934881531	0.170833736552851	0.042742735389365	-0.088391303826324	-0.0228242842184795	-0.0244648516770223	-0.0312301621833093	-0.0440669259126466
0.0174805897980269	0.00805358968117851	-0.001000489337747	0.0125750285579503	0.000896389155861908	-0.00273517108275347	-0.000919390963445784	-0.00406454480621739	-0.00492127970136006	-0.00522012517423918
0.202433953127355	0.300165319311684	-0.0213889804964844	0.108858327618746	0.0124936813118271	-0.10437026817411	-0.0459382934311413	-0.0595639583944325	-0.0352433208696849	-0.0738810221537475
0.48577057879575	0.251713280292034	-0.058123291326732	0.140622206199426	0.0587094807105806	-0.0759397778857748	-0.00861514858759715	-0.00218883397992803	-0.018959846958775	-0.0500072071646633
0.150931341781526	0.134913610335365	-0.0155085903572144	0.0732816295574909	0.010671043782803	-0.0412815364792312	-0.0153052463482141	-0.0193554296526022	-0.0216270740556171	-0.0306345737027108
0.150008354834171	0.124739083307816	-0.0147866610179645	0.0740964717903738	0.00641577274554272	-0.0148548100574454	-0.00421951865595133	-0.010263561966556	-0.0235570649417648	-0.0185847686803952
0.302762011266065	0.110822394514167	-0.0336670130815512	0.141769244983231	-0.0195355213476243	-0.0428851193527469	-0.0312103203501856	-0.0264404101133848	-0.0551457756594382	-0.0474954609715931
0.428033058919002	0.240509535487893	-0.048176564277619	0.211246723858878	-0.0330832713042297	-0.0951336914092946	-0.0641084813567622	-0.106537580038869	-0.13214591291536	-0.137870018426092
0.413987259820804	0.147041401101794	-0.0477365512931141	0.142337860078036	0.0110444568545894	-0.0502675500098884	-0.0196115465776495	-0.023238601180394	-0.0343607032569118	-0.0628661394948936
0.51896209777389	0.34006008560988	-0.0597231263180181	0.220433815594901	-0.0653588318849164	-0.14919469022508	-0.107276761054998	-0.0903966818970803	-0.0868350792164772	-0.0821608484273403
0.409093690488111	0.266046361066314	-0.0472023045898059	0.147278255007935	-0.0592568835565275	-0.0789453677200369	-0.0691011256382822	-0.0693046646045496	-0.0797260030185336	-0.0683688361301288
0.60916590639827	0.299840234542582	-0.0735668741583682	0.166360158238493	0.0693152040963931	-0.0471938178996293	0.0110606930983819	-0.0143172221365901	-0.0807703036198637	-0.0499964770241483
0.144790069878701	0.192507810219399	-0.0154426252405063	0.0688717679402149	0.0439113442532176	-0.0328874171837616	0.00551196353472799	0.0122638723015247	-0.00096355782123822	-0.0105193058693598
0.2823458300517	0.218236486247213	-0.0316443115078954	0.118077742423319	0.015461446895058	-0.0540503676005457	-0.0192944603527438	-0.0252048273665117	-0.045633822741057	-0.0488916635067867
0.142350561377469	0.12921871932266	-0.0142234780426342	0.0705358521694497	0.0447936375991072	0.00328700483369182	0.0240403212163995	0.00258184868957528	-0.0109972605994614	-0.0106071775947234
0.0817872647674956	0.0548174256205239	-0.00839627118251973	0.0405868161424106	-0.0212518163237959	-0.00150498740827761	-0.0113784018660368	-0.00288005298066221	-0.0035585120554701	-0.00413506329071776
0.225193290603603	0.0538936727413422	-0.0241911904743801	0.106009334477054	-0.019030380004301	-0.0476933312078042	-0.0333618556060526	-0.0255612534911762	-0.0329192947756406	-0.0400654715420918
0.259573376562024	0.291596436094042	-0.0283459241207582	0.106331510224466	0.0200443381551109	-0.0914943612962794	-0.0357250115705843	-0.0234523963211947	-0.0323512784536855	-0.0251165037837317
0.600239004835291	0.28077595833194	-0.071158774234186	0.176166445941272	0.0412476749616709	-0.16196738215997	-0.0603598535991493	-0.0839097207438952	-0.133325949762304	-0.107089216532076
0.366926312176296	0.086143316959071	-0.0416904455708696	0.125165348344053	-0.0123817374192358	-0.0422056678985138	-0.0272937026588748	-0.0356842245907061	-0.0343761728438553	-0.0568947555014002
0.179611266717196	0.131586945137683	-0.0204124466604386	0.073808541349184	0.0389440246247355	-0.00943707583118036	0.0147534743967775	0.0157548147899911	-0.00718728104327129	-0.014364022684528
0.340399351619795	0.25899799100281	-0.0390429864356897	0.15334081189818	0.0307870372162653	-0.0646155639032353	-0.0169142633434849	-0.0349006139172744	-0.024988708692732	-0.0553537025975388
0.260012611390589	0.0740128054489758	-0.029729608241031	0.126293276289377	-0.00769100163241332	-0.050052589676939	-0.0288717956546762	-0.0494850397855331	-0.0377314365146768	-0.0568052230421675
0.180148583450185	0.10488560922603	-0.0198095360536212	0.0700473096454308	-0.00330333883970271	-0.014358480277306	-0.00883090955850438	0.000417668039226715	-0.00376303665307237	-0.0102123007990151
0.33136425113774	0.291675687760544	-0.0376153814397988	0.113537582075424	0.0911963611681763	-0.117623659059701	-0.0132136489457625	-0.00604555137620344	-0.0221166002929077	-0.0290228760422489
0.223220683331669	0.134651028110102	-0.022457108695502	0.120244930566628	-0.00396750104161939	-0.00878344292968752	-0.00637547198565347	-0.0336367142852916	-0.0291391208718947	-0.0367458809068753
0.0389792797790033	0.0419666299651437	-0.00380806315881778	0.0216819673379419	0.0112811394011073	0.00713426041985592	0.00920769991048163	0.0088469960113095	0.00444766152909528	0.00488591149279529
0.405818946978727	0.252545779108223	-0.0457130642976894	0.192925718983441	0.0132746556216333	-0.0425498043332277	-0.0146375743557973	-0.0972959068698892	-0.046137834368476	-0.0406653370280456
0.203410289532152	0.182446182915409	-0.018501904013465	0.138206798319613	-0.00859510015041923	-0.0692213627470328	-0.038908231448726	-0.0390810764835337	-0.0793428307955558	-0.0713892352626366
0.158355311689435	0.19421559365175	-0.0150576352476505	0.105643667522668	0.066727496489761	-0.036904641700726	0.0149114273945175	-0.0297159829060421	-0.0273488495517985	-0.0209895146366879
0.649115822686187	0.271255582379094	-0.0789521369899867	0.181425613520657	0.00399883615325625	-0.172189465910106	-0.0840953148784248	-0.0956960614242948	-0.0717555615954153	-0.0844203293193089
0.395403071352842	0.225040658638382	-0.0412044197006807	0.192196734106047	0.00774807083720924	-0.123329024389648	-0.0577904767762193	-0.0860964292405138	-0.102598715191799	-0.170615139042348
0.0370689167608265	0.0290051352604621	-0.00391908794258865	0.0245151568663402	-0.00328602865122143	0.00912518924145504	0.0029195802951168	-0.00660951935838295	-0.00762751048215795	-0.0140112711064789
0.107220914770124	0.0240031149884083	-0.0111780294161974	0.0393111294731742	0.00190602826597278	0.00124967758950534	0.00157785292773906	-0.00294649931604901	-0.00554932139900181	-0.00707862391671508
0.374431394097152	0.284926352722394	-0.042555492364787	0.151095982553498	-0.0027819376418769	-0.0947249932177684	-0.0487534654298226	-0.0589650640652448	-0.0978323284148198	-0.0615136834270826
0.15405666672005	0.154000786662116	-0.016221835598958	0.0718486066968416	0.0510455601445726	-0.00862043591150374	0.0212125621165344	0.00882005195325392	-0.00890209199827424	-0.00653808519691176
0.242982895990623	0.157439546444626	-0.0230217193500278	0.17341748269331	-0.0419863840898534	-0.0316766334848355	-0.0368315087873444	-0.0417938562434056	-0.0530437231140999	-0.0490791281272603
0.0680917439024885	0.0525386699854998	-0.00674259473190129	0.0354168082739839	0.00682142832212594	0.0113254704275699	0.00907344937484794	0.0136054306592671	0.00330095809700359	0.00734105523557196
0.499149827656278	0.276144490828214	-0.0582094484192657	0.186386554943976	-0.00014100641099718	-0.185520542261926	-0.0928307743364618	-0.0685973747372416	-0.145672256599123	-0.141147636522918
0.202497182070544	0.301370638274115	-0.0214345809142947	0.108546906261929	0.0390109832423929	-0.0925108529386113	-0.0267499348481092	-0.0330370756171685	-0.0277068820781879	-0.0505149024080411
0.475731756621633	0.393752852399077	-0.0549682452088256	0.193583141435858	0.0493164458207274	-0.117393069417285	-0.0340383117982789	-0.0772972185429702	-0.0808119162719859	-0.0748725272690736
0.547382791299981	0.237781275319873	-0.0659982527212349	0.178215676344489	0.0373042683039257	-0.0916299152272688	-0.0271628234616715	-0.0571821682007502	-0.0710490114522182	-0.0742243820282803
0.181346553365601	0.164008831043081	-0.0195027949159935	0.0723832723797905	0.0403415385228806	-0.0127093242812622	0.0138161071208092	-0.0114325002311467	-0.0150160875765668	-0.0158682264944656
0.468188353708343	0.203063223667399	-0.0545436112993564	0.158894622431992	-0.0399344160022715	-0.11470588655981	-0.0773201512810406	-0.0511236963281034	-0.103586813205068	-0.0903340650262635
0.146360593157588	0.139799482522951	-0.0162073256861621	0.0625065910815552	0.0190696818020657	-0.0039147517184365	0.00757746504181459	0.00544140044806946	0.00324681764271625	0.0124363718444208
0.341075684635869	0.258579866055048	-0.0379742285872758	0.150924073046418	0.0811943289375902	-0.0651291660403396	0.00803258144862529	-0.0173826666765399	-0.0685922633182832	-0.0445502164749686
0.155089917122161	0.0326725805022992	-0.0155826086604842	0.0683057247420469	0.00153963212498173	-0.0203861532354547	-0.00942326055523648	-0.0169930567520298	-0.0253665604251014	-0.0161519403812595
0.25173921253799	0.113425554144874	-0.026222978852908	0.118139385905794	-0.0318649921111069	-0.076006114260328	-0.0539355531857175	-0.0542907414014928	-0.0498588135142823	-0.0434486998588781
0.271769780938014	0.124545356194301	-0.0302694845768955	0.116960902143423	0.000302427598037835	-0.0356214189006129	-0.0176594956512875	-0.0481872130769609	-0.0379969463587223	-0.0479651611922045
0.477379076978218	0.205677305835622	-0.0553897701222026	0.183868612987264	-0.0182538761934239	-0.127289898528183	-0.0727718873608033	-0.0936768041896016	-0.0926762142379209	-0.1094828399719
0.633276109685191	0.277535404456041	-0.0768858241321518	0.178734997821099	0.0019757417102505	-0.129076653390159	-0.0635504558399543	-0.0404438797175348	-0.0442796822391314	-0.0946630257252508
0.476466853932199	0.289340035494374	-0.0563884268171791	0.157373383299174	0.0378206071951104	-0.0686863858572895	-0.0154328893310895	-0.0030079986156018	-0.0394624836926953	-0.0282770771059664
0.108126433239563	0.118418325425057	-0.0106148088996436	0.0688291543883961	0.0136744008245365	-0.0416051727954182	-0.0139653859854408	-0.034710292124619	-0.0316058039259187	-0.0341049257646035
0.0241091086697097	0.0246985424220252	-0.00219060020011093	0.0188854249935096	0.0040151276684943	-0.00308433178082765	0.000465397943833327	0.00635872432572429	-0.0036833526782313	-0.00129190394594831
0.658114641768378	0.31947963075023	-0.0800969644314078	0.169999511648942	0.0850491957266513	-0.145294188911591	-0.0301224965924699	-0.0625581677320396	-0.0447671599061769	-0.0886204162925809
0.31729889095146	0.282840818594654	-0.0343538634676782	0.146570855904249	0.0357447145558997	-0.0584447507572575	-0.0113500181006789	-0.0899949279733844	-0.0601533773738431	-0.0652436315875547
0.337129851760423	0.101889364962254	-0.0389608252673176	0.122186116058442	-0.00510950755573847	-0.0423420368810668	-0.0237257722184026	-0.0356664726015631	-0.0528525586170437	-0.0477683096665892
0.045191968764536	0.0315674815564898	-0.00477839911986916	0.0282831413245044	-0.000354896099386992	-6.70931289580082e-05	-0.000210994614172497	0.00617600959644169	-0.00700331602090348	0.000253412034350989
0.279009991423698	0.194677161621832	-0.0320373664851339	0.10333830526182	0.0218454124541396	-0.0483501542436547	-0.0132523708947576	-0.0314475747147891	-0.0237847490344955	-0.0317870805153297
0.0937649954955482	0.0777009863165821	-0.00919739262694744	0.0498216446316444	0.00386619179417672	-0.0175656277720224	-0.00684971798892285	-0.00273188307229423	-0.0140711245670085	-0.0151154445642598
0.139985399957946	0.119154419436898	-0.0150623704706127	0.0659369268206025	0.0130544029948231	-0.0229772098774656	-0.0049614034413212	-0.00314744831425542	-0.00528655066845937	-0.00680347641527404
0.584739104014412	0.311059032083597	-0.0681635777021203	0.201824025952204	0.0102154971596707	-0.195956890845437	-0.092870696842883	-0.102204344378494	-0.135969181844168	-0.142052639257972
0.0950597090738912	0.0775303426394943	-0.0093907724575143	0.050429062532601	-0.00269498791026887	-0.017333930921745	-0.0100144594160069	-0.00903942960960431	-0.0159399916572936	-0.0146819390514175
0.125759821637993	0.0865539420522982	-0.012142866673007	0.0617707101512399	0.0113609500594485	-0.0349021042699081	-0.0117705771052298	0.00616889600708806	0.000204761376556978	-0.0170909056458147
0.262824030083396	0.29369572562945	-0.028316196942448	0.137581918057846	0.0200243355058881	-0.0670710601358815	-0.0235233623149967	-0.0289923176655563	-0.0303216880737927	-0.0462860851769619
0.0763738609715418	0.0478400247651592	-0.00753093059759739	0.0420042639373809	0.00607682548526274	-0.0129403247614789	-0.00343174963810809	-0.0101180135121734	-0.00854845193344886	-0.00982502145087598
0.260571098459138	0.292354329102227	-0.0286488526436725	0.104907140444646	0.053142198670891	-0.0808669465844453	-0.0138623739567772	-0.0500847494858502	-0.0450620033978701	-0.0518240909360148
0.275545893654072	0.14790672522025	-0.0312276947046174	0.0995907065506473	-0.00457353991806109	-0.0286381300326782	-0.0166058349753697	-0.0062848766911463	-0.0218393441914335	-0.0350183137857288
0.332789511748525	0.291708218741034	-0.0383373014870436	0.113753680007383	0.0744370922215049	-0.0769419170528752	-0.00125241241568519	-0.0203892989131436	-0.0542783286031923	-0.0508424190727927
0.134856655767869	0.0918636148997741	-0.0137110098803307	0.063589670252198	-0.00157135654215693	-0.00930600497094211	-0.00543868075654952	-0.0102995896054943	-0.0209342735714357	-0.0190492268085505
0.190692545830087	0.136416393314496	-0.0202467076760251	0.0887644583401046	-0.00244547785312382	-0.0390467330956659	-0.0207461054743949	-0.028723809613166	-0.0220183429716701	-0.0304289552242422
0.338903726736731	0.107937573176961	-0.0377663003147853	0.133068807077206	0.0161092853297196	-0.0542249339230487	-0.0190578242966645	-0.0332341048221802	-0.0409166462938431	-0.050712836951797
0.300118719561765	0.342842173120244	-0.0338265434213551	0.151126547313855	0.0814345549310309	-0.0300007517852008	0.0257169015729151	-0.00277997016660647	-0.0446318003309475	-0.0280088702008894
0.439422445411441	0.131899858843687	-0.0517984901735664	0.14251139278584	-0.0112946944961125	-0.0600738910692383	-0.0356842927826754	-0.054812841340626	-0.0752753079653332	-0.0842190608371882
0.17743575554021	0.0753444496512406	-0.0177287391917932	0.0849916382930299	0.00125806177369153	-0.0243242436611779	-0.0115330909437432	-0.0141752015974544	-0.0280444671222747	-0.0249351835778324
0.372088343340117	0.170387168320924	-0.0420927341171117	0.146048110256288	-0.0186395094405323	-0.0665248508779997	-0.042582180159266	-0.0261378249339068	-0.0460238908817399	-0.0647780183068472
0.216941256107453	0.102899836444134	-0.0239448449421039	0.0789420213497868	0.00137033174603002	-0.0213891287950174	-0.0100093985244937	-0.0168349470548901	-0.0194981086542089	-0.02359341947929
0.145233825295376	0.0962688360888901	-0.0157927825002002	0.0626879619513439	0.0184014641860116	-0.0214986153973233	-0.00154857560565586	0.00300279346615986	0.00596849227487956	-0.00318956860657862
0.0954409225933924	0.0340294771728418	-0.00960169395901107	0.0429048478989719	-0.0153391795989586	-0.00379101356106559	-0.00956509658001208	-0.0101705130465151	-0.00340337035050711	-0.0160363232153341
0.67880459795731	0.281223105967995	-0.0833011295460189	0.151408370447202	0.0628159664869892	-0.114621076750146	-0.0259025551315784	-0.0274927586624873	-0.0651864734551956	-0.0776776045123703
0.221132481749725	0.130457122844975	-0.023384999255645	0.114730369747813	0.0118197514053214	-0.00724526659010016	0.00228724240761063	-0.01497808084412	-0.0337591003620594	-0.0306872012750986
0.627307409350673	0.344514218771773	-0.0760713941182979	0.184923101585283	0.0840143237752224	-0.172997327396456	-0.0444915018106169	-0.072021745694464	-0.0746909758699521	-0.062010084875082
0.196354917200577	0.200738875976812	-0.0216496238521901	0.07854634702086	0.0465150329851265	-0.0499540322408956	-0.00171949962788454	0.0111117440414731	-0.0112967456679849	-0.0139521032528876
0.205459108929746	0.217406387200323	-0.0221255433813012	0.092199281076185	0.0724986574737086	-0.0730592885871654	-0.000280315556728389	-0.0298474459762748	-0.0306476263375771	-0.0311778695401036
0.389266174132043	0.155210325763576	-0.045026945193525	0.151003924867639	-0.0209257198235735	-0.0532314768540478	-0.0370785983388107	-0.0382382381054725	-0.0673617543088782	-0.0762275911240076
0.570458849822205	0.354739376098075	-0.0679704962868665	0.183610842201717	0.0594011223541117	-0.0815148157793429	-0.0110568467126156	-0.0119946451021229	-0.0277166234381054	-0.0312231525478839
0.0727149689706789	0.0380202892893518	-0.00729062620240034	0.0335795178366785	0.0129713138518613	0.0160826698415558	0.0145269918467086	-0.00262463367354869	0.00507321031461766	0.0047327341048275
0.0489057992840151	0.0315274615460284	-0.00498017281150531	0.0295821710848566	0.00750388573144424	0.0116866929098705	0.00959528932065736	0.000581569467975634	-0.00134340535873884	-0.0160662629904573
0.592585701414256	0.230564412768477	-0.0708458686648223	0.173892639453741	0.0524714037513312	-0.144554514250062	-0.0460415552493653	-0.0878672579089398	-0.088251333906649	-0.114191141909681
0.0730871403029314	0.0916506168112776	-0.00589513245145719	0.0547189785299701	-0.00539468209360842	-0.0268066691944665	-0.0161006756440374	-0.01253580186432	-0.023364493637193	-0.0118821760291011
0.100043962504338	0.130578033798263	-0.00965258982634799	0.0509283562556395	0.0227487671005595	-0.024775984762006	-0.00101360883072325	-0.0148383159321032	-0.0308838930250691	-0.016301976366616
0.313494287447402	0.271125218454738	-0.0349215929188657	0.129628285915248	0.00244449335982838	-0.101367093570315	-0.0494613001052433	-0.059380961446654	-0.0693314033209811	-0.0436696129239122
0.056890742469667	0.0418750652878969	-0.00591182488448854	0.028882214106649	0.00467260484801647	0.00763954434344475	0.00615607459573061	0.00626847163646339	-0.00147489719947261	-0.00373132842178703
0.224169298848355	0.0895435400413347	-0.0237970735114114	0.0945047736964345	-0.0142073732661934	-0.00875588398923738	-0.0114816286277154	-0.0271228325844875	-0.0303204001920007	-0.0287310168291138
0.080426404088815	0.073001697692257	-0.00837204277953277	0.0380023359248873	0.0191009060754668	0.000137698317737078	0.00961930219660194	0.00908214065789166	0.00144366255918081	0.00546129835613436
0.031014859749261	0.0377751397860681	-0.00266845685725458	0.0223460062922801	-0.0118153893194902	-0.00903829635414635	-0.0104268428368183	-0.00939044681318126	-0.0140752337131982	-0.0130633138144501
0.135703140251333	0.0332183578110317	-0.0144179001044503	0.052630805506573	0.00454158853094597	0.00543836758610414	0.00498997805852505	0.00124923847286573	0.000761686871857292	-0.00266874348296589
0.0248754949237272	0.0108965955891412	-0.00111955864578145	0.0176088533072036	-0.00665723516993853	-0.00308585298983739	-0.00487154407988796	-0.00779419203999796	-0.0082310245604325	-0.00972120317708716
0.571609213847461	0.249925515472459	-0.0686472445325106	0.174731361741427	0.000710369079084505	-0.155139942298456	-0.0772147866096857	-0.10570434154684	-0.0897983494571342	-0.0955673407122333
0.150792233317989	0.125826460988779	-0.0159697125103054	0.0749577910643086	0.00840519414588864	-0.0157731835673244	-0.00368399471071787	-0.00836317888840116	-0.00589102898307853	-0.0171482559622521
0.371227286031905	0.198899539846831	-0.0413773095915457	0.174825791996624	0.0225022356465578	-0.0859387642837674	-0.0317182643186048	-0.0512831004208056	-0.0720133360857977	-0.074704564417308
0.21822377101497	0.142415050207163	-0.0243963641789727	0.0828175589793758	-0.0157543364419981	-0.0276510009944269	-0.0217026687182125	-0.00479307777708771	-0.029846140719466	-0.0244489975613469
0.474673511669071	0.290983194482204	-0.0558241031581847	0.156091238526426	0.054890257520547	-0.0672994745702692	-0.0062046085248611	0.00683814943618127	-0.0136189441996136	-0.0392638982938753
0.339982989380363	0.0695959324594452	-0.0395324695759702	0.118702418703671	-0.0123519152963285	-0.0494303366436757	-0.0308911259700021	-0.0365728292929601	-0.0405656707042363	-0.0448721727758399
0.0588356037418819	0.0643872284122149	-0.00557576796620815	0.0289376696224954	0.00399212991910693	-0.000554722923406283	0.00171870349785033	0.00943873595671326	-8.54775988926512e-05	0.00196569837673487
0.0548251355076817	0.0117527013234529	-0.00264406040163997	0.0444141315201206	-0.00936595145682983	-0.00354903951097402	-0.00645749548390192	-0.00191322233284563	-0.00990457270804158	-0.0135486551608436
0.255764676147602	0.262334570787286	-0.0269935867256884	0.120776119830283	0.042747275745165	-0.0478400889461517	-0.00254640660049338	-0.00951730097548747	-0.0547161665334811	-0.0378802640680922
0.090153333868906	0.0814447376849319	-0.0091474847151902	0.0456061572902624	0.0293044467187574	-0.0300278362972907	-0.000361694789266634	-0.0102327059638511	-0.0157985718130207	-0.0176955707425352
0.381811550796213	0.2814425197889	-0.0421211698409353	0.205157000381763	0.000528699142593403	-0.12382464971351	-0.0616479752854582	-0.102539093908545	-0.0934036238373175	-0.144698414251181
0.00128022131231193	-6.71072958357709e-05	-4.45078527809852e-05	0.000395770267866694	3.605195244317e-05	2.55895800511687e-05	3.08207662471694e-05	-8.33206572607153e-05	-0.000192755561807052	-0.000271243923287538
0.467841634764778	0.258649494936417	-0.0538930290919387	0.19679681969144	0.0344603062978416	-0.117147605377999	-0.0413436495400787	-0.0768488812330975	-0.117634743502792	-0.147339801331707
0.0888690053902358	0.0704811343342404	-0.0100069376760879	0.0444912636410918	0.0202742984854031	0.0127127764674896	0.0164935374764464	0.00626381142205006	0.0107743622399502	0.000482484542215361
0.087193863166438	0.0414293751225729	-0.00960196939243865	0.0447061573496548	0.00260775538904201	-0.00660132256773599	-0.00199678358934699	-0.003346662446745	-0.0123861614097409	-0.00831493896395136
0.318422340569119	0.139763060750434	-0.0358280110734402	0.120632214075274	-0.010630960648436	-0.0477902954228293	-0.0292106280356326	-0.0352515624808646	-0.0376715837658664	-0.0473633423893179
0.0675148685691595	0.0526408092538624	-0.00645920295092026	0.0346218821508197	0.0188871307128499	0.00945671714580858	0.0141719239293292	0.00703845217860247	0.00388616472825064	0.00626739575788061
0.344627531445641	0.261165227618197	-0.0388104399666036	0.123897785828087	0.0341372597678035	-0.0236758256837346	0.00523071704203443	-0.0171832006551997	-0.021975166224493	-0.0244333386674648
0.631908891797775	0.257639182112373	-0.0759126750285933	0.170847999543741	0.0306188288870577	-0.176584986105987	-0.0729830786094647	-0.131012913392584	-0.0930560688339832	-0.0792275782760663
0.143668774657819	0.060637173965295	-0.0154324354720844	0.0547268056857817	0.00877850768571981	-0.00637751347622584	0.00120049710474698	-0.00975087961257426	-0.0148011805690394	-0.0178671211304857
0.142276168677672	0.0352954438657603	-0.0148784464851085	0.0671257691433301	-0.0213583573900858	-0.0200668714776117	-0.0207126144338488	-0.031780758567304	-0.0194105235010598	-0.0334963048395844
0.32056893114271	0.0866701082384092	-0.0370221959392362	0.137248520968727	-0.0331931625537599	-0.04697053991693	-0.040081851235345	-0.0338944357437641	-0.0391314711382038	-0.0440205088537675
0.124147583336096	0.0641459663313714	-0.0135354099010884	0.0539112142376528	0.00188396166330189	0.0143128079317245	0.00809838479751319	0.00284123120187578	0.00228780336482541	-0.00593710603938981
0.457388634593583	0.283164093079682	-0.0515615414737371	0.200025282544359	0.00104783474070042	-0.166158627925811	-0.0825553965925554	-0.12542888456073	-0.113106431435392	-0.0843578111016101
0.31543652458372	0.1971106221023	-0.0354353763096093	0.114265418567081	0.0235959397637475	-0.0291099212086289	-0.00275699072244068	-0.0124066473090593	-0.0021942624627812	-0.0256418971739174
0.352051351298001	0.103358623813651	-0.0400638004114512	0.146686588139634	-0.0331870972746355	-0.0429407500164836	-0.0380639236455595	-0.0606764394505015	-0.0806417266179119	-0.0716345185040411
0.0521187812989486	0.0200736216125872	-0.00560127415894206	0.0292961017891495	0.00783788256608924	0.00233763051438281	0.00508775654023603	-0.00284453735918775	-0.00659071295884379	-0.0120684395740501
0.339253305833203	0.238532990723017	-0.0379660374268568	0.137135930601335	0.0446524880549007	-0.0446511808340547	6.53610423007045e-07	-0.0234816132715421	-0.0356216962050874	-0.0466807561651379
0.165821343656393	0.0874149122053009	-0.0187039442345243	0.0681628873827162	0.00975472103986788	0.00301945724894634	0.00638708914440711	0.000817874323692874	-0.00733738047315355	-0.00940091767940213
0.219730668115659	0.122191390803484	-0.0215233471515399	0.136539861440536	-0.0175696269031242	-0.0412273711422477	-0.029398499022686	-0.030994214307614	-0.0764300503638028	-0.0836987662174035
0.0723982665325657	0.0376372901257043	-0.00695646511365419	0.0331375549131148	0.0110205293854144	0.00641735777188468	0.00871894357864954	0.00719523684998416	0.00576867528211898	-0.00185758820053865
0.484652962185578	0.235326462669719	-0.0586101621900336	0.14294470826725	0.0196762984217703	-0.0706448028075743	-0.025484252192902	-0.0243194351573147	-0.0360894323939934	-0.0610752490100849
0.188921535256784	0.129406564653245	-0.0208933778598399	0.0745937063044154	0.0134676345463258	-0.0205435444298874	-0.0035379549417808	0.0104171948363579	0.0106866842060988	-0.00781310394546583
0.369573739015217	0.226229123986595	-0.0426462374091264	0.125038996667666	0.0135380520903336	-0.0578954391347759	-0.0221786935222211	-0.00702668007227708	-0.0207017640227667	-0.0405892748643348
0.0556630452098803	0.0278456592467949	-0.00478517245978124	0.038462484938307	-0.00957001021640945	-0.0123283566594212	-0.0109491834379153	-0.0151432027265449	-0.0197266487225888	-0.0221393530039882
0.0983990506389513	0.0710953539691348	-0.00964723445934292	0.0467670075157104	0.0171536557451334	0.0106967813307217	0.0139252185379276	0.0027315087988946	0.00762239548129819	0.00742270249418099
0.324664646528332	0.153279950611902	-0.0355143419649099	0.137703477493379	-0.00900655734782546	-0.0572272694335463	-0.0331169133906859	-0.0586517316643091	-0.0630050476489318	-0.0863063211926066
0.338685120881711	0.279536486447809	-0.0370918073114415	0.150111133593308	-0.0112229810943524	-0.077824768953657	-0.0445238750240047	-0.0346990534747223	-0.0534140031087445	-0.0671165107496632
0.149514242999132	0.115185017019186	-0.0169020717600278	0.0651393999315525	0.0246717953166669	-0.00494318559717818	0.00986430485974435	0.00100183298826781	-0.00403907135461629	-0.00560380724589329
0.217907931465104	0.143090264932225	-0.024328483396384	0.0980593589605694	-0.00019184929905644	-0.0212479587343071	-0.0107199040166818	-0.024282238601769	-0.0260905947221345	-0.0367880902037636
0.0875659041744771	0.0467612157695781	-0.0088326311274375	0.0449710776534874	0.00354792565403471	-0.00785152115393385	-0.00215179774994957	-0.0171252775407645	-0.00649886923633296	-0.0158565564095486
0.114733097553105	0.039425989422381	-0.0101835721595287	0.084576786164822	-0.0219418891638035	-0.0177269114653134	-0.0198344003145584	-0.0188521491730646	-0.0287863960353896	-0.0256218595234834
0.396370867658241	0.183813759846861	-0.0456394722474331	0.171061368102894	-0.0275390643258947	-0.048149071693343	-0.0378440680096189	-0.0850613770339427	-0.0801105315835758	-0.0635546861444429
0.591333799543755	0.230028614791002	-0.0710771514800501	0.173346769640093	0.00811700017802663	-0.157410494840788	-0.0746467473313807	-0.0925756223516491	-0.138976762995349	-0.11220886003054
0.289746911977341	0.125030525103899	-0.0311802474703538	0.146642482351787	-0.0157027106296098	-0.0821578286684992	-0.0489302696490545	-0.0723850636101568	-0.0701548345095559	-0.0786876766476473
0.282546512384126	0.165346763131256	-0.0316457850488095	0.101382039649413	0.0163142729701247	-0.0348922292957934	-0.0092889781628343	-0.033108631702916	-0.0531810085039311	-0.0379123091078
0.377445562584339	0.339126668383173	-0.0427670374691654	0.157800894033776	0.0936321023758634	-0.0753119691654928	0.00916006660518526	-0.0471739580503861	-0.0175748004561346	-0.0497350088362286
0.0874157767606735	0.0495949385025339	-0.00982758215843915	0.042281588903062	0.00911101317907145	0.0110923411015259	0.0101016771402987	0.00437678177838202	0.00322870580352955	0.00177589961941629
0.582397852801216	0.356851542386627	-0.0690903886653393	0.183685033333784	-0.000304853879009026	-0.130682310554008	-0.0654935822165086	-0.0109102316541756	-0.104138342259804	-0.0884468404242608
0.459495277603685	0.207075758010356	-0.0525582269469545	0.184180604926474	0.0240682799734901	-0.0908220640273125	-0.0333768920269112	-0.0736877720985311	-0.072374565904116	-0.0905138124042121
0.121990772151737	0.10123225049633	-0.0125634007701911	0.0590202878555324	0.0269016583084177	-0.00615875703151218	0.0103714506384527	-0.0261707934823583	-0.0228846330181717	-0.0211166776654745
0.204318238275343	0.132405637742556	-0.0223492723702357	0.0901961828896837	0.024441321996156	-0.0486998938869641	-0.0121292859454041	-0.0188180963832885	-0.0345847783363236	-0.0388085820556451
0.132093223535212	0.0848778273083242	-0.0138139585806849	0.0611461923032226	0.00214135119325287	-0.0193158835996226	-0.00858726620318484	-0.0150436555505382	-0.0186442634085535	-0.0115968709510904
0.17896597455002	0.138600660911305	-0.0184120990338226	0.0826056306716907	0.000104855025060302	-0.0415255320315966	-0.0207103385032681	-0.0341477418393198	-0.0264578345494393	-0.039441699994898
0.109272474092389	0.0724157364655725	-0.0110483277030233	0.0551515777411571	-0.0136337821864014	-0.0267035675020887	-0.020168674844245	-0.000217034576181802	-0.0217688888733901	-0.00590578118987363
0.0786148652720987	0.0570580854505745	-0.00784664678426657	0.0400902153371476	-0.0028177560851962	-0.00909566372594857	-0.00595670990557239	-0.00416699110407684	-0.011680906778219	-0.00965464645553339
0.483849946457469	0.236544663466656	-0.0580773631786778	0.142713479015839	0.0625677658741103	-0.0743038236859994	-0.00586802890594451	-0.0573368270256751	-0.0299698642223075	-0.0569255079203235
0.113746233101436	0.0840070111750038	-0.0117025349879818	0.0564154204779465	0.00726000918857062	-0.00766446792283068	-0.000202229367130033	0.00768940804090551	-0.00358659542738071	-0.0131286118527872
0.0856260329763663	0.0240117003879122	-0.00877414168419474	0.0355126432007646	0.00663275917639627	0.00460463334307737	0.00561869625973682	0.00240755129328282	4.60732827121668e-05	0.000821959621194912
0.0403524806955675	0.0479513625678933	-0.00365831947670216	0.0245356309549533	0.0127226806890121	0.0130970956456193	0.0129098881673157	0.00848770466873978	0.00958802649709061	0.0069354342328897
0.455839080310866	0.283385431852418	-0.0510947988607015	0.199947575257607	0.00216480867782332	-0.154092444649679	-0.0759638179859276	-0.0873127319170284	-0.0907382451869388	-0.11212813775233
0.106120393493496	0.0657046020471693	-0.0110104470428809	0.0492112285936478	0.0174402259608654	-0.0173038588858612	6.81835375020978e-05	-0.00431413638915017	0.000390821065249583	0.0101305720976177
0.157015213552573	0.0972123142889295	-0.0157513203859364	0.0721158627597707	0.0108153739398877	-0.0110173292147192	-0.000100977637415761	-0.0181699842179392	-0.0134166726362215	-0.0156652864539548
0.223677680555405	0.128540251873088	-0.0235865733889792	0.114718223909626	0.0158691611043486	-0.0220681716460693	-0.00309950527086031	-0.0037031871847979	-0.0358488569095458	-0.0179805908909674
0.414440667239939	0.212584982938663	-0.0471710416302773	0.167789146280621	0.0103689817034173	-0.133106740837702	-0.0613688795671426	-0.0733045649092512	-0.0696303403341563	-0.0954280219236587
0.0372225032134984	0.0173896339575862	-0.00315991017282422	0.0274514487645687	-0.00240683652823701	-0.00900909332041039	-0.0057079649243237	-0.00732139306526389	-0.00949279824803871	-0.00884766814983155
0.105957243984048	0.0656675401804026	-0.0111239267741506	0.050380459762545	0.0217500952171141	-0.0104244057047049	0.00566284475620459	0.0141459291161593	-0.00990606308923066	-0.00642670720758398
0.0381152415426615	0.0377186389038921	-0.00400339973163406	0.0208633815254239	0.011954199800307	0.0062236962080786	0.00908894800419279	0.00431141636885213	0.00524664774342086	0.00340369383124617
0.550331977105467	0.289583795741828	-0.064641087449064	0.19934317461053	0.0169422215267819	-0.113227090299721	-0.0481424343864695	-0.0788956889859339	-0.0888048980225913	-0.0961707570560827
0.211690101139829	0.152774756311414	-0.0241543092774142	0.0818523075767726	0.0197114990935343	0.00419342697503106	0.0119524630342827	0.0161634692283642	0.00472554014394191	0.00314606749735438
0.304350457552867	0.241750049252519	-0.0350101936575878	0.108005618649722	0.0754573218614976	-0.0704361003013741	0.00251061078006171	-0.0283130377797298	-0.038790733621226	-0.0392191583201704
0.246292279565091	0.140455822716037	-0.0289094130838578	0.0943002491138404	0.0329727130090556	-0.0349101010102226	-0.00096869400058347	-0.0197169251395172	-0.0317927435869568	-0.0192929045175348
0.14014227375696	0.105624492382651	-0.014320481572058	0.068399375506218	-0.0201251564837444	-0.0269713038628484	-0.0235482301732964	-0.00889136687202605	-0.0253723538805092	-0.0294008665414736
0.281433883782463	0.217978817437404	-0.0307273324511491	0.116783031657698	-0.0248665468298759	-0.0339400985708213	-0.0294033227003486	-0.0225318070588404	-0.0274462206240985	-0.0434546732107706
0.00396784282024528	0.00119529919343581	-0.000147161296191188	0.00268402586936779	-0.000146034588923227	-3.33803762476333e-05	-8.970748258543e-05	-0.000469086066165192	-0.000677910581473536	-0.00101997322017601
0.159475517371204	0.0823475747384916	-0.0178443983612137	0.0615564191769848	0.0131483815415551	-0.0107275864579186	0.00121039754181823	0.00174464894162032	-0.0218561191837123	-0.0100440567905268
0.204731197288706	0.149482651959023	-0.0213495726777227	0.0911766890078729	-0.0114577249880628	-0.0694480176674962	-0.0404528713277795	-0.0404621564498153	-0.0355530055371632	-0.0443310592463298
0.156262232480331	0.123413064320307	-0.0172514429781031	0.0672922112432426	0.0225613830709219	-0.0140198637972735	0.00427075963682422	0.0119800249160722	-0.0109455937237594	0.00243148965334378
0.289319419021409	0.283256794696636	-0.03407578331448	0.106221105274426	0.0925749113293231	-0.0564371580423589	0.0180688766434821	0.00859954543185631	-0.0192155595326019	-0.0118639289917212
0.0180772105082213	0.0127965759451926	-0.00104354460487455	0.0132684952116738	-0.00142249798334359	-0.00547633318786884	-0.00344941558560621	-0.00436110874406481	-0.00371736641252203	-0.00637017645019504
0.51460909148451	0.257020877424311	-0.0592713020828194	0.194064131125854	-0.0166980411868167	-0.150072658565437	-0.083385349876127	-0.0930904502967402	-0.0927628409217735	-0.119642168059818
0.313212629282842	0.197653379649082	-0.0358109405704323	0.115580928670375	0.0287565551198826	-0.0230159139106793	0.00287032060460168	-0.0138083636514116	-0.00775634657476759	-0.0590831025267869
0.376984805661668	0.339679384359812	-0.0430738596144188	0.158946382887801	0.0455112003177483	-0.109874558826625	-0.0321816792544384	-0.0203120124435151	-0.0662734815385132	-0.0467981044637961
0.175507312779647	0.10479905080379	-0.0191101183032465	0.0657417797231628	0.0118946080458865	-0.0144657243871396	-0.00128555817062656	0.0042078327775518	-0.0100200816997223	-0.0111645766568973
0.498331104664093	0.245205285630056	-0.0571235317262984	0.18590418113869	0.0241870626617954	-0.127446555248351	-0.0516297462932779	-0.0665918108061673	-0.0708910689844026	-0.135938465503198
0.339320477666971	0.238146736003671	-0.0389489796400673	0.138661710511643	0.0222554552870862	-0.0317220466237189	-0.00473329566831632	-0.022952736053153	-0.0169365893979842	-0.0312037537169805
0.16977597919523	0.0813131519547589	-0.0177216002446966	0.083251154248393	-0.0108152558905989	-0.0126545769962892	-0.0117349164434441	-0.0129965747438015	-0.0271631806812446	-0.0162735668290081
0.647737605742197	0.280518322438243	-0.0791722871073643	0.1557296960796	0.0585483148305063	-0.124025948381058	-0.0327388167752757	-0.0684942592730213	-0.0866009238704567	-0.0613006823275637
0.094556798723639	0.0449677878605139	-0.00846967591478311	0.0734895425592032	-0.034569145230643	-0.0206529891141634	-0.0276110671724032	-0.0297567491138389	-0.0286419910622165	-0.0311221313088876
0.0472871253697785	0.0312966372442875	-0.00464041368606784	0.0264887319975942	-0.0127877754049115	-0.00708254445995536	-0.00993515993243342	-0.00645073454220092	-0.00999593223402186	-0.013711946543166
0.677900457299554	0.256289833451547	-0.0834390145943451	0.166305574175766	0.030384862636348	-0.169101333876575	-0.0693582356201137	-0.0944537754731022	-0.137373610901211	-0.0982779349076534
0.155722432964245	0.119372094356504	-0.0166527487940899	0.0755114059511331	0.0292463421423596	-0.00882261887464086	0.0102118616338593	-0.00214455494098525	-0.000507002552036062	-0.0298319014677925
0.254441714789046	0.228018661089239	-0.0269274903576583	0.104277373570042	0.0513629560361947	-0.0634771359763823	-0.0060570899700938	-0.0435602018652786	-0.0365534320125119	-0.0413912315002941
0.598462280427701	0.334050853774174	-0.0720167097125126	0.1803734591381	0.0545174124813818	-0.110668107786247	-0.0280753476524328	-0.0253289776478929	-0.0948657819958314	-0.0699577130931547
0.0563808164033963	0.0443277408845415	-0.00565222026226487	0.0305200916890504	0.00247948082107107	-0.0134795256182894	-0.00550002239860917	-0.0159175850366044	-0.0150588250664775	-0.011046962614118
0.280492872025952	0.274023631778408	-0.0301633977803826	0.129731127044631	0.0853902817460185	-0.0246300519631168	0.0303801148914508	0.0182650413757835	-0.0406810667508849	-0.0101357366225037
0.417454803351296	0.176567831952421	-0.0493839445478385	0.148337403289006	-0.020461533004598	-0.0630870141798881	-0.041774273592243	-0.0726313546993042	-0.048734512566239	-0.0811195084216048
0.235956274283651	0.117670043280524	-0.0257829392670596	0.0875494795546805	-0.000307282427291583	-0.0402349940764628	-0.0202711382518772	-0.0125329714218016	-0.0251799726585315	-0.0381060469684164
0.0830571406025205	0.0469457167495382	-0.00779908970472022	0.0336587756827835	0.0206007793573058	0.0239377436051869	0.0222692614812463	0.00963300991047301	0.00603979458691606	0.00813782596513804
0.0497985461202442	0.0449649610334297	-0.00486570628297265	0.0259696893545554	0.0134424808000743	-0.000337348733223913	0.0065525660334252	0.00168342496997643	-0.00146247636193308	-0.00534441423984983
0.402802582838811	0.272086603255522	-0.0463089390282876	0.143094454300579	0.0267292700844055	-0.0740314739119611	-0.0236511019137778	-0.024957918311079	-0.0278369955745616	-0.0452054345096914
0.580004296838854	0.226224210369072	-0.070394200296963	0.167535616222622	-0.0518657894360922	-0.124498500929286	-0.088182145182689	-0.108644702688957	-0.0827622548040811	-0.0689958745945674
0.480900657635146	0.360251830556484	-0.0565792614503792	0.172845370263506	0.0551047791684379	-0.127666563842766	-0.0362808923371639	-0.0599116765562402	-0.0754146032736123	-0.0860024108354389
0.180221321460998	0.137900206335943	-0.0186383239520965	0.0830228367738141	0.00362690023406947	-0.0524227758608498	-0.0243979378133901	-0.0377821644830532	-0.0141036530080803	-0.0484944699898998
0.125834277997389	0.0486325797893726	-0.0132316477028956	0.0591915653228167	-0.0164990326690506	-0.0382607771505464	-0.0273799049097985	-0.0340545180085104	-0.0201793813272275	-0.0353552146679629
0.141131134880632	0.089191485307523	-0.0145967712011393	0.0672910465627585	0.0144042376669246	-0.0262519479392007	-0.00592385513613808	-0.00702008863195	-0.0204582348945727	-0.027746486990633
0.467172949955436	0.160103644927396	-0.0541059612358648	0.165955548499266	-0.00514048504766002	-0.0605500558326607	-0.0328452704401603	-0.0547366374114517	-0.0607157608566452	-0.0478736613482654
0.475056232720392	0.202717516186016	-0.0545861571292348	0.179899947193035	-0.0214610785178273	-0.104445976865118	-0.0629535276914724	-0.0566564572520386	-0.0675408821397888	-0.132799553311576
0.630387855370804	0.331155643716637	-0.0765315578196194	0.170724448217129	0.0669739948699527	-0.132290081054274	-0.0326580430921606	-0.00399743339664693	-0.0783319817424113	-0.065206693009249
0.40185950914303	0.270804509417273	-0.0467920180486721	0.136527272374136	0.0514495003296572	-0.0900650060640804	-0.0193077528672116	-0.0274815640492339	-0.0544053270763475	-0.0726141413559191
0.183586633174698	0.112210784952798	-0.0205325686806946	0.0684861207003886	0.0255530028446612	-0.0165493418491544	0.00450183049775341	-0.0162227377011669	-0.0113016984768257	-0.0261404040607817
0.27483786579668	0.150587032239144	-0.029368648069067	0.134218974035	0.0300438818809948	-0.0289153430084289	0.00056426943628296	-0.0287091496847699	-0.056289039119836	-0.057132331392395
0.100369804369438	0.0325307549753703	-0.00993122343051996	0.050155326859066	-0.0119341974591202	-0.014934950194334	-0.0134345738267271	-0.0128146184513578	-0.0203543081628932	-0.0192214008239602
0.534457528973519	0.256751168895436	-0.0644257175665841	0.190032043992144	-0.0241870174946878	-0.152009620519333	-0.0880983190070105	-0.0939562985511446	-0.131704065648608	-0.14438337781699
0.0742838969355024	0.0648164115389836	-0.00789562991723941	0.0384966911369878	0.00869801675448705	-0.0120690788467609	-0.00168553104613696	-0.0120715173223088	-0.00201856971025259	-0.00573258977735845
0.163362918684734	0.10016789235392	-0.0176746689427545	0.0675862967450011	0.0126558392555394	-0.0111260556616272	0.00076489179695613	0.0096137424931157	0.00928901585578951	-0.00535722101064762
0.225787890791439	0.14381899739635	-0.0221983274799573	0.144027646384805	-0.0288421483845797	-0.0361433348036637	-0.0324927415941217	-0.0252188785896253	-0.0438967998147146	-0.0586716777719822
0.571357600598668	0.388769073980807	-0.0678168761163903	0.201364130641947	0.102879419447862	-0.109966111792278	-0.00354334617220808	-0.0412345706959548	-0.0217530946116903	-0.0503687829949732
0.113018517793112	0.113411672175418	-0.0124248511397057	0.0499255823305178	0.0407150122395803	0.00301649887033514	0.0218657555549577	0.00299795807774771	-0.00552289564249851	0.0172360542466529
0.410193330730437	0.139171011979873	-0.0468704115638295	0.158816342496594	-0.0129250198356303	-0.0526436932128845	-0.0327843565242574	-0.037872520530893	-0.0609544325219256	-0.0594958241281582
0.124548023852311	0.0531066555228348	-0.013265623419559	0.054007452858576	-0.00647294463267706	-0.000437580458536632	-0.00345526254560684	-0.00158230996567738	-0.00198585639013078	0.00166934230669218
0.365903411309373	0.196828724873318	-0.0417615699689836	0.129420685642932	0.0089522754844365	-0.0738547556249878	-0.0324512400702757	-0.0610170745084777	-0.0340316622624632	-0.0597203668053041
0.0435533962714042	0.1037956010468	-0.00333354591500325	0.0313824001725733	-0.00111832228517668	-0.0180118886226505	-0.0095651054539136	-0.0111756805733192	-0.0228209398163458	-0.0150881468343374
0.581018492928941	0.225511056243046	-0.0686647515710851	0.165988255567529	-0.00143582297237765	-0.115553010464214	-0.0584944167182957	-0.0624253174746373	-0.0863959030433462	-0.0938276004911128
0.0434002844491068	0.021332050957	-0.00411859212169231	0.0251356490244235	-0.0140966175097835	0.000689655014001152	-0.00670348124789118	-0.0047707711277398	-0.0166797944823349	-0.0070020001627553
0.549997907337154	0.35017120159617	-0.0654877275435877	0.180840755957347	0.117719209045555	-0.11306516307537	0.00232702298509257	-0.0474173311636018	-0.0639575056866929	-0.101623441077766
0.0803845081169855	0.0465719734531976	-0.00871781167534752	0.0380954343925795	0.00112072260254102	-0.00428167491072153	-0.00158047615409025	-0.00408666052799718	-0.00427556985242802	-0.00850837233449879
0.593936403856855	0.319255103668123	-0.0722206028717852	0.162264205608084	0.0484628941640466	-0.129392567135515	-0.0404648364857343	-0.0475188675500932	-0.0621781501537017	-0.0349790678867616
0.422479184831423	0.244285789539157	-0.0481266397418801	0.17560768695551	0.0122066504599008	-0.0817329461933131	-0.0347631478667061	-0.0442699677142386	-0.0691665840041998	-0.0709298830089257
0.333773646242259	0.188467460120016	-0.0362183275559761	0.150048379385113	-0.0185654068849355	-0.0873205717173027	-0.0529429893011191	-0.0600392125058056	-0.070851998980062	-0.0947400298425193
0.12047520528365	0.0885332117175298	-0.0121417821304923	0.0513491081820057	0.0264925817820079	-0.00530392982693165	0.0105943259775381	-0.00250699021453359	-0.00950968085063246	-0.0122418788101856
0.657827022193466	0.30177427458014	-0.0801891207966576	0.167116839975315	0.0475774755983769	-0.0839518941896918	-0.0181872092956574	-0.0596354629362759	-0.058403744880519	-0.0773610297243701
0.0646392353007883	0.0482999288122997	-0.00661985625459063	0.0329599913237831	0.0137140256823252	0.00775136367372456	0.0107326946780249	0.00561946796739286	0.000525294292603631	-0.000809926343637565
0.237009929495945	0.0794371095878012	-0.0263353056407361	0.128976008476261	-0.0107859612003563	-0.029524124418225	-0.0201550428092906	-0.0287336019502505	-0.04104258580708	-0.0546901684526443
0.221194645603523	0.120776939697048	-0.0234120079408522	0.104766857789068	0.00769250553326503	-0.0373392163585448	-0.0148233554126399	-0.0306530335431169	-0.0261497776923166	-0.0335783086182113
0.20865016402416	0.0756240548324675	-0.0216866909086463	0.101916531568092	-0.0049126488210583	-0.0312184747995351	-0.0180655618102967	-0.025120433511777	-0.0254326539591068	-0.0360671155537325
0.0877246559171189	0.0407846335985963	-0.00900780781552628	0.0453945693991685	0.00944842470289532	0.0015627839603104	0.00550560433160285	-0.0107238410172583	-0.00814164037895701	-0.0168389124389086
0.283905087186056	0.203179848058995	-0.0329465232847214	0.102703508003561	0.00258884654917063	-0.0679092568178985	-0.0326602051343639	-0.0381457656836383	-0.0305194485928161	-0.02888795636859
0.24094155710089	0.181933225658152	-0.0259050199798598	0.167443333895601	-0.012380652795629	-0.0549905358138814	-0.0336855943047552	-0.0568306131763625	-0.050918081122129	-0.0452683457388293
0.032758435202339	0.0433048403054871	-0.00271571045994015	0.0247010404161105	-0.00639057458398416	-0.0149044707357323	-0.0106475226598582	-0.0168488225009084	-0.0137671821658474	-0.0129483230024896
0.0177045768374963	0.024525957476785	-0.00171182591324125	0.0137371034878397	0.00523786949037066	0.000427184533502451	0.00283252701193655	0.00204544356182312	0.000762634461905044	0.00106991940384573
0.533415858592997	0.201880779863631	-0.0648073711001679	0.167920636198767	-0.0180827750275205	-0.117511510120659	-0.06779714257409	-0.101786149769928	-0.10568839949959	-0.0838551919675742
0.349421987555899	0.339866976288893	-0.0383876403807161	0.144168272626209	0.0438200473382719	-0.117432229612237	-0.0368060911369825	-0.0545922756368857	-0.0367878156857274	-0.0627683016239698
0.200091368481692	0.0945210144695826	-0.0217315091084067	0.0734796312316105	0.0139480515008897	-0.00622276307300956	0.00386264421394006	-0.0107991198621882	-0.0129194381179326	-0.0143642078930222
0.399582793825472	0.397749068733702	-0.0444731891283571	0.180036092965149	0.0385033784067844	-0.153244204694696	-0.0573704131439557	-0.000496811623480642	-0.0663814551253686	-0.0730367547224313
0.2258428362562	0.0878011599385923	-0.0235264845841092	0.14187771321378	-0.0223801336023339	-0.0264660868060302	-0.024423110204182	-0.0520870440720765	-0.0376185903472997	-0.0525515714691512
0.0390381964862028	0.025916614209648	-0.00429526493275512	0.0240856693483113	0.00469090219299732	0.0118212669760087	0.00825608458450303	0.00538151246486861	0.00260835024506448	0.000857323851138805
0.580886123396936	0.321945954336791	-0.0713938382756663	0.177592258279737	0.0112936506226514	-0.11682744520201	-0.0527668972896792	-0.0328066641706559	-0.0680849982771203	-0.0952600887976729
0.385334046524265	0.215341427554203	-0.0420753446167974	0.160380924017859	-0.0352693004426843	-0.0705013675962003	-0.0528853340194423	-0.0475304584396208	-0.0500304254854171	-0.0582529451198198
0.0821039871225389	0.0950168188078363	-0.0082379493872379	0.0430083764308854	0.0267473770011777	-0.0105974938450061	0.00807494157808579	0.00867642099203768	0.0060515110634257	0.0101526447753115
0.273895119170198	0.071156980717852	-0.030856507641305	0.0992978457356236	-0.00736841309441166	-0.0216871853803696	-0.0145277992373907	-0.0163625633155571	-0.0301213731570665	-0.0312777389889966
0.185204921284986	0.065551966439574	-0.0194282917783549	0.100907846835896	0.00317651046666603	-0.0193135206748733	-0.00806850510410365	-0.0250701110626206	-0.0225020940649333	-0.0302559665734842
0.344972958733248	0.147231480338677	-0.0381809682269882	0.123117193000137	0.0341557843815989	-0.0308342844932006	0.00166074994419912	-0.00315657359948279	-0.0225556040189497	-0.046802233736515
0.108060702201744	0.0239084642624764	-0.0103513757380037	0.0439098154646571	0.00041233566355324	0.00250050509626534	0.0014564203799093	-0.0083724289291298	-0.0115116986416891	-0.0176938709045055
0.631017123422997	0.329876431815554	-0.0755055306135385	0.167654945964083	-0.00517322397933428	-0.153062256412144	-0.0791177401957393	-0.0413932507281844	-0.0630141492180034	-0.0525128175868337
0.174272408659497	0.0684246198079342	-0.0182612018293159	0.0677855353214181	-0.0183647516793909	-0.00721121596149685	-0.0127879838204439	-0.0108988092914359	-0.0316413556936736	-0.0202266296236445
0.245274877806435	0.140485422195792	-0.0270598592368412	0.0915099257563269	-0.00182599356555974	-0.0442143684763136	-0.0230201810209367	-0.0215263131340247	-0.022546258529271	-0.0248110709648221
0.42317287002098	0.169566114552757	-0.0491775421029821	0.146226608977991	0.00204429147230895	-0.0531602172855177	-0.0255579629066044	-0.0384202289207352	-0.0260755173338214	-0.0556381845978704
0.0745643756322809	0.0781434088736439	-0.00681151829617443	0.0512027757958533	0.00556229418375399	-0.0303164976404903	-0.0123771017283682	-0.0235677659840136	-0.0173482075588369	-0.026490973101932
0.103037582580751	0.0604282902096927	-0.0108878312611067	0.0502492862579041	0.0161513321816856	-0.00273544743341422	0.00670794237413569	0.00511237895123939	-0.00340092657967953	-0.00778520487932859
0.366372002313842	0.13544719433277	-0.0421333262421249	0.136808404205739	-0.0360527312016488	-0.0769860363557809	-0.0565193837787148	-0.0278205423683063	-0.0540000487836911	-0.0471762219090715
0.222939756457017	0.194599687104407	-0.022886078414283	0.102459135861083	0.027907139930896	-0.0441749104509035	-0.00813388526000375	-0.0200517528296132	-0.0180941361234745	-0.0154018542808959
0.147898285241712	0.138169858756543	-0.0159945583846507	0.0613147382430356	0.0366560855593867	0.0163586174296296	0.0265073514945082	0.00709817720385117	0.00887356975810474	0.00836099355779546
0.329699364541191	0.126346720034908	-0.03757945262107	0.115264116050956	-0.000665855364866574	-0.0427432821224602	-0.0217045687436634	-0.0448614169468801	-0.0366194328268735	-0.0552308675797463
0.0186206273788491	0.0201743684164307	-0.00180228884464395	0.0129363276550362	0.00565790402631459	0.00251795066739772	0.00408792734685615	0.00321541857971422	0.00275538322747775	0.00228439623562423
0.146545848909802	0.144211012375167	-0.0142139909520631	0.0877390984714309	-0.0104436925047978	-0.0487875182931641	-0.029615605398981	-0.053103421859719	-0.0381133483806539	-0.0492319862220096
0.290535360171163	0.124373670261289	-0.0310475838339394	0.145705855887806	-0.0217293354751915	-0.0809026086482328	-0.0513159720617121	-0.0448039252869989	-0.0609574203548536	-0.0827933668375674
0.146221086628065	0.0626495159379436	-0.0151120124397758	0.0662064014945438	-0.0145297104951518	-0.0387399202975025	-0.0266348153963271	-0.0321189153630643	-0.0332096140409423	-0.0421029957445968
0.27383096865664	0.10977690051872	-0.0305597770896408	0.10259537093094	-0.0103463446207552	-0.00949843009771933	-0.00992238735923723	-0.0187367445927271	-0.0184894011112275	-0.0339755256175112
0.0952017449643586	0.097709761257279	-0.00953854297197518	0.0493877158068817	0.00825724735142137	-0.00968252949697875	-0.000712641072778686	0.00668289459357364	0.0157558117631294	-0.00723125415075697
0.184359040157135	0.0476856588958789	-0.0193705102558822	0.0836075709784286	-0.00991596708824938	-0.0547923822697253	-0.0323541746789873	-0.0218456210519567	-0.0409955386862494	-0.0511195487120969
0.114368560424672	0.113881346910668	-0.011611363213124	0.0562031631996117	0.0214415919906802	-0.0146272782370558	0.0034071568768122	-0.0147427207071203	-0.0114390276727528	-0.0156753333403414
0.109078465928976	0.0725660518032518	-0.0112042687227488	0.0548436605443562	0.00152998542748602	-0.01743026082977	-0.007950137701142	-0.016769533523332	-0.0123054013222279	-0.0242508943307628
0.207464547842276	0.104553493989536	-0.0222309130579495	0.0905382461529337	-0.0165458337827561	-0.0160274671065465	-0.0162866504446513	-0.0259026353573915	-0.0361876790635163	-0.0317681590943746
0.295198577766705	0.126817494679425	-0.0340396451411245	0.112897041244395	0.0160251442588218	-0.00953237525753903	0.00324638450064135	-0.00160476527052023	-0.0223259870665208	-0.0339918464623867
0.122379111239389	0.223058940826142	-0.0115128541402729	0.0793326029823361	-0.0333911805581376	-0.0530591449297819	-0.0432251627439597	-0.0400303360473947	-0.027891309060505	-0.0421163362485522
0.0476074375642608	0.0281996460352583	-0.00451688790635029	0.0252570881047169	0.00603922249053386	0.00856145050206462	0.00730033649629924	0.00718020934767134	0.000243433456216274	0.00214248339653938
0.00135423024937243	8.31449416823376e-05	2.01564567831624e-05	0.000797620626979919	6.95916982185502e-05	-4.52648082223219e-05	1.21634449981142e-05	-0.000124113750496758	-0.000165201387595751	-0.000284865888111358
0.477855613501211	0.222781389078346	-0.0544609479648444	0.197069368486	-0.0859592707302074	-0.086071525189223	-0.0860153979597152	-0.10853777445819	-0.115457845982072	-0.138407589900156
0.449279945536722	0.264723311171708	-0.0505562647646083	0.202276548958143	0.0121713140757258	-0.116127793351699	-0.0519782396379867	-0.0988549503945206	-0.123961499645576	-0.0876479114245068
0.25489567340768	0.26227263761675	-0.0261502875976519	0.171236249642186	0.0169789972522294	-0.0497047323202025	-0.0163628675339865	-0.0573052196324048	-0.0502837043934602	-0.0674413407213576
0.149003373109707	0.0636328126338274	-0.0162942132954919	0.0561578529373301	-0.000671425225360178	0.0118356962544779	0.00558213551455888	-0.00643931018380439	-0.005367851055428	-0.0083107559771842
0.198820827539107	0.0955649978539569	-0.0220400027271066	0.0735044181065314	0.00332113812231949	-0.0380473552796993	-0.0173631085786899	-0.0152634517510419	-0.0206125168754615	-0.0162025018497939
0.632955459901907	0.279049959053938	-0.0766288569980897	0.178913713803017	0.0312623908730988	-0.124323258179434	-0.0465304336531678	-0.0875434371147428	-0.0930163543376115	-0.111738125474598
0.240545217918906	0.177765524615247	-0.0256210891972314	0.116885466023426	-0.0392723834703981	-0.0666196973652574	-0.0529460404178277	-0.0339328104102601	-0.049209221403825	-0.0327808738835832
0.437616259474001	0.253532960461269	-0.0512293699973435	0.138388766313091	0.00132493510151804	-0.0695697420792446	-0.0341224034888633	-0.046951823898345	-0.0304719273625237	-0.0452446926322506
0.191524387594282	0.0945903753078264	-0.0218123750013696	0.0712715129658982	0.0104953675665866	-0.0144100244463714	-0.00195732843989241	-0.0181574940778048	-0.00363921635115036	-0.0307830728902785
0.33037522177364	0.128147772993618	-0.0372029591908565	0.113347174738822	0.00655555213664633	-0.0603211582414633	-0.0268828030524085	-0.0361271772159977	-0.0461058319880795	-0.0456056141612765
0.476849786603359	0.360261650624113	-0.0564482798034809	0.167907182275115	0.055801151002159	-0.100215159101922	-0.0222070040498816	-0.037286013975629	-0.0395544292593352	-0.0481439949747795
0.219924620529006	0.131452767762007	-0.0253515642104529	0.0826674622428361	0.0326325000433376	-0.0371475720481865	-0.00225753600242445	-0.00613833874292222	-0.0222467699087109	-0.0271416770772051
0.651121723849311	0.269034672340167	-0.0778173230115522	0.180901307022262	0.00778490589085445	-0.198618108382281	-0.0954166012457133	-0.105970059006308	-0.115595881807285	-0.104941824750809
0.0872186552241741	0.0495587975706149	-0.0095263396138726	0.0419627803879999	0.0114665877054536	0.00912313870106417	0.0102948632032589	0.00425421206403835	-0.000223620642000058	0.00160437165446176
0.122849604576547	0.100665475737683	-0.0127758129457911	0.0588256775643366	0.0311045824838418	-0.0147738899636057	0.00816534626011801	-0.0045401042229636	-0.00975647751828998	-0.0158313368645023
0.613109939913212	0.32801714806351	-0.072987185231695	0.171558949023583	0.0594122281623151	-0.129111177873133	-0.0348494748554091	-0.0503486103149053	-0.0468155237984346	-0.0586504475747759
0.383415365348319	0.152309442088565	-0.0443846942146671	0.135289901939063	-0.0109411519626448	-0.0705184580974297	-0.0407298050300373	-0.0425225465792921	-0.0632636323896073	-0.0691671814440813
0.712145795657132	0.272281820520874	-0.0886009932361495	0.149832877750734	0.0728889266990539	-0.133943992629225	-0.0305275329650855	-0.0770458120228763	-0.0591433874572798	-0.0752402263508692
0.601541877312042	0.281349137150936	-0.072456703718398	0.179598919328503	0.0208936234701281	-0.110446765644208	-0.0447765710870401	-0.116771536832764	-0.128449037209578	-0.123008357741956
0.166572640279136	0.0867884750271524	-0.0182557489325025	0.0683630709767653	0.00856257326404367	-0.0210243708931303	-0.00623089881454333	-0.00246005048839401	8.49418899837862e-05	-0.00943036149101387
0.236068008367127	0.142422033178419	-0.0249913666721407	0.120994290159946	-0.0510493425102295	-0.0421542993563268	-0.0466018209332781	-0.0587903840553844	-0.0476909775392765	-0.0662603887397089
0.163118781872536	0.0508165143295843	-0.0169381030189313	0.0727511822252948	0.00490600139667435	-0.00849534479934969	-0.00179467170133765	0.00132976363503498	-0.00971820371756474	-0.00875206112343077
0.175977499578896	0.159358671562196	-0.0197889018961097	0.0727926289445794	0.0347953848419958	-0.0195388431408517	0.00762827085057205	-0.00378027246593171	-0.00413680262560567	-0.0085475566338144
0.0595007948675922	0.0663816265537706	-0.00617846104500432	0.0303438961784175	0.0104761645255316	0.0121679612111202	0.0113220628683259	0.0104401389243881	0.0140070962582868	0.0044358972691736
0.617885284175808	0.259004773411439	-0.0753067287690157	0.167393866939163	-0.0147037448304606	-0.148217248407662	-0.0814604966190613	-0.0471654442973228	-0.0490532696633827	-0.0852874798989568
0.413665149092276	0.200059207789629	-0.0476596138237882	0.157158936290742	-0.00947686070556403	-0.0628125345022995	-0.0361446976039318	-0.0650392804864028	-0.0459382916300386	-0.0707218310599715
0.227537285934959	0.0873836950144428	-0.0237552070607989	0.141563310232776	-0.0296159282308815	-0.033714801864669	-0.0316653650477753	-0.0416138104638109	-0.0462231131721863	-0.0441897682089144
0.393625701512511	0.226079326052894	-0.043891816086839	0.195680789385399	-0.0282166092460004	-0.108905708329057	-0.0685611587875288	-0.130756232071087	-0.113407745128691	-0.103333366853154
0.369790014390687	0.220865079339544	-0.0418582766035166	0.137979545177184	0.0340746958387436	-0.0353363445741065	-0.000630824367681471	-0.0241301437271207	-0.0439579169185622	-0.0576810853067207
0.0490897906131025	0.0281572215255744	-0.00470539438191377	0.0300205833934068	0.00633207697689305	0.00697922445141546	0.00665565071415426	0.0052301234512233	0.00303782386762159	-0.00161296042257625
0.282018080411662	0.130585290920109	-0.0308889134791266	0.135250544656673	-0.00834575234672996	-0.0585185137456186	-0.0334321330461743	-0.0442336499575235	-0.0158161906352233	-0.0488153971485583
0.0493862246635805	0.0455225192357379	-0.00511940586939875	0.0261238747544904	0.00510626315881933	0.0110374492199783	0.0080718561893988	0.00259431219207334	-0.00307586239229606	-0.0016771817493258
0.0343520708605064	0.0140907647172706	-0.00326094321113926	0.0229855645932146	-0.00328963672391695	-0.00136892509795482	-0.00232928091093589	-0.00516581434317136	-0.00837255506644076	-0.00645805266966141
0.533220319228397	0.220829402413062	-0.0627746190795747	0.190313971807492	0.00575505810382049	-0.104723446449532	-0.0494841941728558	-0.100506197910797	-0.0841456940739121	-0.109212737557338
0.534690803085961	0.339337346414863	-0.0627458257171765	0.187018939194653	0.0487901808101364	-0.114067859244794	-0.0326388392173289	-0.0651237890663354	-0.0614706206741857	-0.0822094405325173
0.135967073441609	0.0792940681961015	-0.0152501162598525	0.0561092147610416	-0.00367180612840654	-0.00342899457142776	-0.00355040034991716	0.00107627478369077	0.00108591974757982	-0.0074944026388101
0.0669435618049814	0.0609348034991955	-0.00689046954591609	0.0346702065331521	0.017691428398013	0.0161032389043199	0.0168973336511665	0.00793662696916339	0.00546591233157274	0.00706443657319414
0.362014685278493	0.214857140489194	-0.0411853415732535	0.123988965818231	0.0367135820907286	-0.0241863631544189	0.00626360946815491	-0.0150371275065316	-0.0200500787402983	-0.0299791398558037
0.164572809966936	0.126808005722975	-0.0180509360615426	0.0682128269198327	0.0137669369896713	-0.0113311531248047	0.0012178919324333	-0.0152093259717262	0.00644555406478023	-0.0110601794416217
0.146927468648832	0.0628232860740092	-0.0164154853913686	0.0576172800555558	0.00375767489165954	7.82030753584961e-05	0.00191793898350903	-0.0109574520393078	-0.0175234327748733	-0.0143685452191436
0.519329579828247	0.249386438734976	-0.0601198352354271	0.177355518790961	-0.0035473037538013	-0.105967197891516	-0.0547572508226584	-0.0658476118230878	-0.124346351921178	-0.0621436581735229
0.282852229727105	0.126250995207855	-0.0321186020426734	0.106651264735647	0.0129616194815858	-0.0374549595693778	-0.012246670043896	-0.0122277309842519	-0.0286907758286576	-0.0307688529629733
0.342905473010101	0.182172795284934	-0.0382605184668894	0.153460048216837	0.0123543377843159	-0.0312127512701133	-0.00942920674289871	-0.0352972191637955	-0.0416900307564322	-0.0444373797247319
0.0751250634739822	0.0828510380316379	-0.00679682920305776	0.0546142441679526	-0.0107650531245523	-0.0314251479074236	-0.0210951005159879	-0.0267606096220173	-0.0251223019659614	-0.0281186726066165
0.41124272280008	0.223983361952037	-0.046113462555629	0.198139336466394	0.000815270044673466	-0.0593695970019322	-0.0292771634786294	-0.0708082282998764	-0.0309893129699965	-0.0832895371722909
0.0374407676038389	0.0209635592481299	-0.0038088708321856	0.0230190357958512	-0.00657754010620142	-0.00903921623380509	-0.00780837817000325	-0.00841810426824783	-0.00855159965302451	-0.0135758471436242
0.0103939459522887	0.00744655117839379	-0.000725831345529894	0.00797492381679504	0.000316999906270994	0.00147400869901892	0.000895504302644956	-0.00108242167307253	-0.000869792178948231	-0.000666095594778924
0.139365421399817	0.119517750540386	-0.0146466363052427	0.0648325188389408	0.0299418825350454	-0.0285759720673342	0.000682955233855587	-0.00939016122548711	-0.00637784348018886	-0.00238750802866602
0.215123641934877	0.343579486152728	-0.021095055825185	0.140143371172586	0.0220629287105442	-0.0681751873196573	-0.0230561293045566	-0.0173289605607307	-0.0472825459443937	-0.0257194562021592
0.19781003765301	0.0895785235091635	-0.020785389641294	0.0940536513424808	-0.0102901321080368	-0.0324291611867252	-0.021359646647381	-0.0211657451480659	-0.0194465294233302	-0.0270899703803061
0.50894962386306	0.179069346163365	-0.0601849205944805	0.159159414961825	0.0031551738779273	-0.0844371100210871	-0.0406409680715799	-0.047172532425872	-0.0771116519250382	-0.0840005958235179
0.437636281527646	0.232746722315087	-0.0507253982975984	0.1444795447893	0.0326653268424783	-0.0821383947676536	-0.0247365339625877	-0.0301114272656189	-0.0379114906114122	-0.0420935262505161
0.0435253052909504	0.0567788510603349	-0.00367238957279561	0.0322238215455424	-0.00564433628622804	-0.0158070795677916	-0.0107257079270098	-0.00820284127144113	-0.0166770189916319	-0.0134659562469984
0.248791231958247	0.192634440179794	-0.0273695206878851	0.106276284147548	0.022653807164407	-0.0478738441132079	-0.0126100184744005	-0.0171450430559904	-0.0478207491918106	-0.0207924081494996
0.0748814797401747	0.0884324034665687	-0.00716834219690288	0.0383896451410057	0.0174640779550242	-0.00382170927204557	0.0068211843414893	0.00407786585490132	0.00232537053958336	0.00743740377885972
0.141986334065883	0.176256982537163	-0.0139713071922427	0.0908549979904001	0.0258277955234132	-0.0431958447393728	-0.00868402460797979	-0.0202110025084617	-0.0343239333687563	-0.0423640527472841
0.235490074126862	0.1482022242463	-0.0238265366967372	0.130671437474852	0.0482998140480735	-0.0188471745316898	0.0147263197581918	0.00225304293168702	-0.0124702567033092	-0.0361814388601807
0.0401994922045161	0.0241679947717087	-0.00305405859613071	0.0284909572596126	-0.0064017809227245	-0.0083215150875847	-0.0073616480051546	-0.00906006542204104	-0.0125163602840066	-0.0137720625049566
0.0498633375229176	0.0327120891578807	-0.00476891976761068	0.0272280635197175	0.000956022550950918	0.00513027285456488	0.0030431477027579	0.0048148614309414	-0.00016058168032141	-0.00298742437438714
0.228462089265948	0.233343317552221	-0.023615393344341	0.122521127660681	0.030385777645495	-0.0353637246210724	-0.0024889734877887	-0.0321747032845683	-0.0336043575344225	-0.02293562348505
0.18433022085433	0.0650031625058841	-0.0200864843638855	0.102972115927482	-0.00641064435974556	-0.0196408388992093	-0.0130257416294774	-0.0190519688864867	-0.0339982428794847	-0.0302620186676449
0.508734221186913	0.168209456426546	-0.0597815324990898	0.172510427573038	-0.0587201328504084	-0.0730277549009518	-0.0658739438756801	-0.0750298773553463	-0.055491855459587	-0.0665941499471613
0.461240605667317	0.165396228511877	-0.0558770242631737	0.153103418218315	-0.0141323360773226	-0.0755671892898187	-0.0448497626835706	-0.0630540729211448	-0.0554187317468873	-0.0751647145444896
0.231730864955371	0.242264924457111	-0.0253189289271288	0.0976631494921359	0.0248815033863821	-0.0946256159204009	-0.0348720562670094	-0.0368169278230812	-0.0586075078691809	-0.0460962761409162
0.204243014821867	0.187810412406223	-0.0229847552425688	0.0925742327344463	-0.00181145121607815	-0.0670629759645326	-0.0344372135903054	-0.0407594861682199	-0.0535390333037981	-0.0415416259567366
0.135549846225036	0.0748241733016432	-0.0148830967902275	0.0605771343283525	-0.00311759084883498	0.011433356011755	0.00415788258146002	-0.00103827358042755	-0.000289907947062906	-0.00424401146058831
0.026274963528715	0.0152868040629548	-0.00227593452727599	0.0137483443065039	0.00366608628895736	0.00347382718630799	0.00356995673763267	0.00272331620370811	0.000711167932117774	0.000392336533125402
0.362984628013095	0.214759455526169	-0.0419678320751757	0.125742882538898	0.0387874978809394	-0.050658364123126	-0.00593543312109329	-0.0336202838479575	-0.0119936694670738	-0.05925793763165
0.59270391326439	0.322523024106923	-0.0726071071062684	0.163801763286295	0.0387205735912229	-0.158121571872312	-0.0597004991405443	-0.0478094162820194	-0.0684899008321305	-0.0509719847822259
0.35258239331607	0.270676147286361	-0.0402878905988936	0.140821821620232	0.0364982609939544	-0.0588521295807357	-0.0111769342933906	-0.0277759086949714	-0.0399138813362239	-0.0535781670449511
0.201938423109474	0.300113312114702	-0.0205519228872232	0.107701421256354	0.0614925528582447	-0.0859088758189124	-0.0122081614803338	-0.0515290141975777	-0.0330343465438316	-0.0499477423975883
0.307724835587592	0.149129427207253	-0.0339648836094718	0.135229476666864	0.0157440876273229	-0.0257937661127752	-0.00502483924272612	-0.0293454683808953	-0.0379415231418943	-0.0385824847557467
0.554588019085657	0.28794676268153	-0.0638905042437198	0.184977227389454	0.0319732216460273	-0.10005517521799	-0.0340409767859814	-0.0747314631968938	-0.0811314377280409	-0.07661097506864
0.000408883123437556	-3.65182548578253e-05	2.29869325077913e-06	6.92175185790342e-05	-2.00719686249982e-06	-8.89929934451211e-06	-5.45324810350599e-06	-4.26251389917266e-05	-7.3076486064393e-05	-9.71357591958608e-05
0.108400351305755	0.0731918162927722	-0.0111830752564837	0.0555891863261147	-0.00783184005887511	-0.0313450551922801	-0.0195884476255776	-0.00541294939786342	-0.0274504333570338	-0.0257848803539885
0.43248987405151	0.32745399181653	-0.0510003986949136	0.150371084654791	0.0630255455798778	-0.0800928381968139	-0.00853364630846803	-0.0374909702191266	-0.073152682432284	-0.0391612799317781
0.498167770402606	0.370601499853966	-0.0582689704609931	0.185775737802139	0.0743920618091214	-0.110185290828144	-0.0178966145095112	-0.0964948716366765	-0.0360605738636856	-0.0951684812714203
0.0568131373350041	0.0704676244714234	-0.00595449857110714	0.0302085297410889	0.0123265782669059	0.00845412062941819	0.010390349448162	0.0173145328700443	0.00849140292774182	6.5711452674512e-05
0.171323419248227	0.07484464653003	-0.0184793918489867	0.0669619809605046	-0.0037240038646911	0.0100122011922978	0.00314409866380336	0.00747052291129013	0.00846363369378195	0.00631829494557867
0.283461200747734	0.124060529102797	-0.0314888422957418	0.132424440128897	-0.0101401749894612	-0.0504019212555068	-0.030271048122484	-0.0594149418726457	-0.0600508789949272	-0.0449615003041909
0.59406701980584	0.320492871357473	-0.0717248969905133	0.161875059475742	0.104815786508451	-0.110197375840426	-0.00269079466598754	-0.0655379462774486	-0.0819068971086866	-0.0636257702952304
0.429297596669825	0.327375509581681	-0.0497535690264886	0.148521395497467	0.0599349639151131	-0.101501999418288	-0.0207835177515873	-0.0260347352248639	-0.0323043989359785	-0.0410772061022504
0.439189829202548	0.206901931174025	-0.0500104155529068	0.151893245662422	0.017075375386051	-0.0798347969540709	-0.03137971078401	-0.0415165471596349	-0.0634493980345442	-0.0786568404356764
0.548903802348662	0.21493391316983	-0.0652231485755936	0.182345838152587	-0.0533110906541361	-0.114463724348527	-0.0838874075013315	-0.0785262869587392	-0.0840236674988784	-0.100370959696318
0.488856615364143	0.393422469069956	-0.0554382069020034	0.199204887793949	-0.0228920014062953	-0.107877529937794	-0.0653847656720448	-0.0813032688399523	-0.135714396034333	-0.0550155640139822
0.558471862739354	0.200272821860475	-0.0667647681962059	0.17818029694944	-0.00114244419692533	-0.119665402104338	-0.0604039231506314	-0.0495749598913794	-0.100924199559017	-0.112518618963243
0.0661209618865862	0.0357213696526341	-0.00582438155050839	0.0465394383635135	-0.00781769911216567	0.00109297916875502	-0.00336235997170532	-0.00936703429192384	-0.0120276419178549	-0.0183100598645264
0.0579652113608044	0.0331121298570384	-0.00536409807888318	0.0311305700024323	0.000849565528010091	-0.00848400307797954	-0.00381721877498473	-0.0100405143237863	-0.0147171641654051	-0.0137750407905245
0.335935740831187	0.264384913286753	-0.0375726104658792	0.183741295890203	0.0593221216924223	-0.0897258484447314	-0.0152018633761545	-0.0406282148182356	-0.0712184737171334	-0.0697063843362031
0.0354955542832637	0.0431073357756546	-0.00271927268020658	0.0272930155441249	-0.00290570099999664	-0.0107294323449419	-0.00681756667246925	-0.0119679166533396	-0.00972225389375827	-0.0111577552943319
0.387708900859959	0.156410750425299	-0.0442933152881818	0.150234356444866	-0.033640124614067	-0.057437210400729	-0.045538667507398	-0.0490393896677375	-0.0580060892465128	-0.0669071109211098
0.232985955748845	0.244343943778405	-0.0268839907146042	0.099027566219831	0.0450945393446354	-0.0877388077658504	-0.0213221342106075	-0.0546644755968868	-0.048398713840883	-0.0664435360151483
0.344233118302359	0.192534556734648	-0.0375758801074565	0.148427368077984	0.00154188142422307	-0.10320310261947	-0.0508306105976236	-0.0982776195759867	-0.0949607331521203	-0.09801422896159
0.0212177394507862	0.0133771389942868	-0.00163977624748644	0.0165925498077436	-0.00658957754504568	0.00356603818552865	-0.00151176967975852	0.000502275660224635	-0.00239891902918221	-0.00382848281832644
0.00803977329821593	0.00285829683216101	-0.000400182155243192	0.00615185760742447	-0.000389752001938627	-0.000935428228322373	-0.0006625901151305	-0.0013388669011631	-0.00202912469352821	-0.00219455236472622
0.11492998714117	0.0739997760861566	-0.0115444416097132	0.0560651814468301	-0.00913240277884196	-0.00821109525174857	-0.00867174901529527	-0.00584029758098531	-0.0188098629366213	-0.00825381997747618
0.548911379235647	0.212119852559158	-0.064692696854362	0.182643833536214	0.0276542195122786	-0.0978927462459207	-0.035119263366821	-0.0527156115985183	-0.0458259807867604	-0.0827780703066617
0.408451891406074	0.27742040115524	-0.0472253978847973	0.156304741391257	-0.0450259907224607	-0.0998290825171007	-0.0724275366197807	-0.0540193487827766	-0.0588199314502701	-0.0525762653009555
0.133693796435726	0.158871829561331	-0.014525399884354	0.0646794113190057	-0.0141107086267581	-0.0469137806989457	-0.0305122446628519	-0.0125731758854675	-0.0204840505125719	-0.0302233093449977
0.586988618637543	0.279118634409691	-0.0709103479017307	0.186555228233303	-0.0181804160817529	-0.119512623898489	-0.0688465199901211	-0.0547507627693506	-0.110002837834502	-0.077353712705435
0.079382991270462	0.0628547018531223	-0.00763274096147723	0.0374545496827869	0.00569384845440672	0.0152895198062456	0.0104916841303262	-0.000201231347024808	0.00793735646946477	-0.00210431313288575
0.281583230219064	0.124575852458885	-0.0310654254835048	0.106692329707391	0.0119803871805836	-0.0475833554070875	-0.0178014841132519	-0.0130605272798494	-0.027326025698019	-0.0193371073803428
0.464875702874454	0.153473030478077	-0.054549461587338	0.142088339699167	-0.0119898867174399	-0.107086907633658	-0.0595383971755491	-0.060730796696168	-0.0628555033581312	-0.0762691642717362
0.0988419327647854	0.0462745793252274	-0.00952414361318221	0.03989095389941	0.000346114673194661	0.00340266175916211	0.00187438821617839	-5.18113699806422e-05	-0.00269781888060006	-0.00494049053713375
0.344306434933917	0.268547215714406	-0.0383182905979465	0.129766619579077	0.0353607227211287	-0.0601289634412023	-0.0123841203600368	-0.0246586626668209	-0.044662331052412	-0.0142944365400244
0.4386511111586	0.208149372388355	-0.0505665986902271	0.152300896295575	-0.0483842537843593	-0.0954640461797013	-0.0719241499820303	-0.0621151755345157	-0.0597864421708906	-0.0803012890839916
0.638340227655971	0.332786598410127	-0.0766152382944136	0.178841873940391	0.0946555124376902	-0.147376881177726	-0.0263606843700179	-0.0617063737408465	-0.0338509746180202	-0.0298364751378668
0.0556459952213208	0.0418752438580762	-0.00580158428450391	0.0291945711423899	0.00635853439289516	0.00563094764015507	0.00599474101652511	0.00541455140527284	0.00238381224276847	0.000879166985281357
0.0378275188925121	0.0171435477639059	-0.00296114724185916	0.0266992319626186	-0.00340148819328311	-0.00667106307152493	-0.00503627563240402	-0.00870815042913607	-0.011913208803181	-0.0114495941297347
0.392428856011142	0.159986429063832	-0.0436199585247024	0.188721868042591	-0.0143136570655732	-0.0201798227234416	-0.0172467398945074	-0.0668638941698161	-0.0831768936294071	-0.110854118938273
0.137348702109337	0.0880667069017649	-0.014780121255301	0.0665346039410543	0.00311647443946478	-0.0274144984778761	-0.0121490120192057	-0.00536113343057754	-0.0165982469108695	0.00118914788068883
0.478739811594068	0.356886149995271	-0.0558104827248893	0.169067794482667	0.0294232174328215	-0.0696376381021441	-0.0201072103346613	-0.0247235938528374	-0.0363083232531152	-0.0334639821920133
0.146071042190324	0.140182411266601	-0.0159970496724791	0.0612465130595826	0.0512232584297107	-0.00352307221052242	0.0238500931095942	0.0113000442162092	-0.00753991352821137	0.0112410996205102
0.041834826147891	0.0582834724806199	-0.00333576958044139	0.0293196785777706	-0.000870267055609546	-0.022229924160654	-0.0115500956081317	-0.0115088323562394	-0.021387570012701	-0.0163878546406108
0.0201003647586339	0.0105722061262758	-0.00175528955915435	0.0128057241912666	-0.00136052552106189	0.00125400553677539	-5.32599921432494e-05	-0.000206586359887746	-0.00318882050425996	-0.00300080268405341
0.0726472251333696	0.0812002568811911	-0.00610836973003864	0.0506906472865967	-0.0159768381690297	-0.0148007654879689	-0.0153888018284993	-0.0030598425042427	-0.0216089391894993	-0.0162092140743943
0.0301932024158149	0.0283386836097176	-0.00261078210561188	0.0193260622042947	0.00873498894722383	0.00223433962776402	0.00548466428749392	4.91912083259299e-06	7.36310541209276e-05	-0.000453291372203797
0.512769090718301	0.312525422613341	-0.0596014076937764	0.197587627826695	-0.0188812454396556	-0.105589416265772	-0.062235330852714	-0.0766969377190623	-0.0790512123573455	-0.0833465356693243
0.533153471169835	0.291440787735275	-0.0620304531416084	0.193095549002055	0.0325413925947924	-0.0811421214676562	-0.0243003644364319	-0.0971415516426689	-0.0954235369459112	-0.0618236656489077
0.0466866312458713	0.0482705422733079	-0.00459007409336917	0.0255306632707672	0.0142200105444971	0.0077180140378121	0.0109690122911546	0.0126560019305924	0.00288355739703643	0.000309651422378349
0.117913456243993	0.078849072031404	-0.012547126267547	0.0531023067630493	0.00600917321621383	0.00524072833210323	0.00562495077415853	-0.00492321491071908	-0.0005533747698203	-0.0116019296842952
0.34206126332254	0.146242941650487	-0.0374044006499306	0.16884114144719	0.011134099530911	-0.0295082933290207	-0.00918709689905484	-0.0370719771923303	-0.0764241128967145	-0.0485361094677594
0.110266354705355	0.023485153888706	-0.00995316156918613	0.0425677789404246	-0.00590427071113787	-0.00143703922388858	-0.00367065496751322	-0.00318879401751228	-0.00506303598531925	-0.00916838972343866
0.395900400770915	0.336518962419977	-0.04300140720774	0.222757135151264	-0.0725618650311047	-0.0629703511429184	-0.0677661080870115	-0.0758117608168842	-0.0705019310585668	-0.0485930089130989
0.0935570686566202	0.0319402844054457	-0.00938293055517037	0.0452160959244478	0.00583004317022741	-0.00171679465149199	0.00205662425936771	-0.00442306257726528	-0.00489543132578026	-0.00895264425020753
0.508506525157928	0.178195201692517	-0.0600824841597692	0.158471314552652	0.0387127272050546	-0.0887144250153961	-0.0250008489051707	-0.0350253778384209	-0.0644146487184058	-0.0914526751330012
0.251779795176911	0.247971847661272	-0.02786049996806	0.110124588057585	0.0210542594679219	-0.0759339526392254	-0.0274398465856518	-0.032368361188221	-0.035511042022266	-0.0512739329578174
0.253022919928918	0.078907433707454	-0.0280500762937062	0.0961232055055515	0.0029012678676591	-0.0374615702551479	-0.0172801511937444	-0.0251611443450892	-0.0307350191275739	-0.0209617864391664
0.0571026746397509	0.0746909742398519	-0.00578761496632592	0.030013491693932	0.0230769979526152	0.0125453447823334	0.0178111713674743	0.0221069931243615	0.01242340022228	-0.00026912267076943
0.529568967493216	0.257616985805113	-0.0626029245843743	0.199033087700273	-0.0197695757366303	-0.105480319162606	-0.062624947449618	-0.110549390916036	-0.105611597704602	-0.102279401524526
0.374641803331651	0.0880857700462168	-0.0439069234900454	0.130979915804744	-0.0059549185766567	-0.0401252445986761	-0.0230400815876664	-0.0371627695917264	-0.0441257275301812	-0.0508637778897446
0.181472893705138	0.0716201394396257	-0.0204340440867594	0.0682489637724879	0.00482114357934407	-0.0136739357250522	-0.00442639607285408	-0.0082518443526661	-0.0113727498855687	-0.011905093485575
0.571141036059178	0.215636404474148	-0.0675873235857486	0.165928526390158	-0.0146691019682857	-0.132600480544081	-0.0736347912561832	-0.0685118332392839	-0.0748817132250953	-0.0901233478267693
0.0251039414517098	0.0101003619103932	-0.00193699158075909	0.0190627215058663	-0.000481661036637902	0.000464204537526464	-8.72824955571935e-06	-0.00386865247701972	-0.00503774978165247	-0.00699800174039566
0.15603846389266	0.0562713643540641	-0.0165033861725041	0.0689589022412393	-0.00615302337671828	-0.00165974529900334	-0.00390638433786081	-0.00901284977950223	-0.00617907806051779	-0.00893087703533446
0.24915621798516	0.222693006888743	-0.0255455263640598	0.141667025019644	0.00440545595427272	-0.0403225279652475	-0.0179585360054874	-0.0290608522350159	-0.0311485727001325	-0.0439185682029966
0.527688656837431	0.341724347241991	-0.0630331007870542	0.160032628409995	0.0481133787828337	-0.117002556590772	-0.034444588903969	-0.031359916282188	-0.0264007448467786	-0.0452649397678184
0.442161416263016	0.180915009014416	-0.0516719488526767	0.157845709089939	-0.0446492583979826	-0.0709262748148494	-0.0577877666064159	-0.0597524243464823	-0.0689650315734534	-0.0674098907663481
0.260752994725498	0.178850970648071	-0.0293345122501224	0.0992503564533005	0.0161522919103641	-0.0272412726481971	-0.00554449036891652	-0.0116830300991373	-0.0127799717865891	-0.0282150317520047
0.081279895334203	0.0685882708217109	-0.00859809586431731	0.043947647950741	-0.00133086034644075	0.0166039915851428	0.00763656561935104	0.00961925975843046	-0.00425976109388664	-0.00631652061363978
0.0695457039383775	0.0207735987355316	-0.0060255383585	0.0329003919563988	-0.000189661760997731	0.0003387021495216	7.45201942619345e-05	-0.00260128842285656	-0.00526158038383889	-0.00647495046199767
0.403534991282265	0.218938917789765	-0.0463527427557772	0.145577042515679	-0.0470326195142469	-0.0672351915991205	-0.0571339055566837	-0.0393373849278435	-0.0545816549615913	-0.0590431207013467
0.159054273296707	0.0970009212443558	-0.0166140111527465	0.0730289347867824	-0.00505390184461874	-0.0169556276410986	-0.0110047647428587	-0.0134217505582935	-0.0164249537701125	-0.0127982482968902
0.278325063695852	0.274449192202476	-0.0298808460618231	0.129511823918852	0.0156881652999222	-0.0320633790779728	-0.00818760688902526	-0.0156348186392333	-0.000180683018858818	-0.00947909020416932
0.374057188000281	0.349983218212444	-0.042461940658785	0.159539267854613	0.00836757655260634	-0.0981823333581348	-0.0449073784027642	-0.0544264025542894	-0.0792235599562695	-0.0417489612792683
0.430968685631037	0.124569972527084	-0.0503962952567557	0.135309341846269	-0.0205230860765483	-0.107044370991689	-0.0637837285341185	-0.0561173251617604	-0.0694378897840613	-0.0876433497517432
0.345806441931642	0.202794896398135	-0.0395818780169526	0.163252971403819	-0.00480756777754054	-0.0974904607814114	-0.0511490142794759	-0.0478114874449454	-0.0656814160493313	-0.0802570705736335
0.0627260646980458	0.0336197143700669	-0.00618026532989547	0.0301669225687593	0.00770485324564696	0.0108753272721598	0.00929009025890337	0.00700726692549644	0.00690614642664544	0.00250582365949847
0.647355029304907	0.280669012256189	-0.079887260135579	0.156944838384721	0.0293175767981777	-0.144139533143692	-0.0574109781727574	-0.0576549892935951	-0.0640883981071079	-0.0916987697204619
0.00170965578655865	-7.42079300368873e-05	1.85440036998942e-05	0.000920516127220643	-5.05046097422387e-05	-0.00012408550191923	-8.72950558307342e-05	-0.000161746458258718	-0.000241585716671535	-0.000378302262481676
0.520152324057965	0.230047305775916	-0.0616924850226352	0.184091241617455	0.0234128829534053	-0.0838158252085303	-0.0302014711275626	-0.0998566168348294	-0.0936078211768039	-0.0917645643471672
0.0814848878295589	0.0563457126530148	-0.00844235612207613	0.0338157046010652	0.000699541166408302	-0.00465216346328806	-0.00197631114843988	0.00511505738169657	0.00245223517018069	-0.00405444089512445
0.124590124895431	0.147560915743261	-0.0129200949645524	0.0612389257087145	-0.00381350542893956	-0.00831066679661877	-0.00606208611277916	0.00861851947322832	0.00112218620344105	0.00938639695088143
0.0443637608540402	0.0297190852487227	-0.00397283531355584	0.0259440181679003	0.0131101134520582	0.0104244658080733	0.0117672896300658	0.00911001043507449	0.00295721138112889	0.0032717377155135
0.0398308338567143	0.0187973852760847	-0.00356399442726465	0.0204980685321423	0.00441187329541687	0.00662733556995798	0.00551960443268742	0.00431422150899582	0.00241100763276708	-0.000410515755220116
0.291182256895586	0.0626385966491262	-0.0326688679752528	0.103147280690063	-0.00759958531799981	-0.024094483962148	-0.0158470346400739	-0.0238462529020353	-0.0315336900222245	-0.0373157839464364
0.0900612969461973	0.0737454262183657	-0.00927851959564574	0.044863469468481	0.0148879733118542	0.00526591171610011	0.0100769425139772	0.00632985512247515	0.00591828800567358	-0.004958427313242
0.128721584327838	0.0980473600945198	-0.0136810509672998	0.0595751269969593	0.00654605612909476	-0.0387054749434257	-0.0160797094071655	-0.0186175221315116	-0.0153242825833038	-0.0357621576269837
0.473640115579562	0.279404065523166	-0.0541035184690395	0.144368170207153	0.05217740546849	-0.0489250649152834	0.00162617027660328	-0.0163256749468743	-0.0469592253296353	-0.0591277414876856
0.632361068580279	0.256472886463994	-0.0758987890386204	0.170680028918524	0.0050313716071162	-0.124954936080985	-0.0599617822369343	-0.0963266045764504	-0.088891175149506	-0.107222795246027
0.145607786902058	0.139452275720555	-0.0158307757099702	0.0611307930380192	0.0228198261474026	-0.0134641132978509	0.00467785642477583	0.00568188626688679	0.000753451253291598	-0.00352361177790841
0.2531841341758	0.166171310900719	-0.0280573532366219	0.0999970701642874	0.0226581681729494	-0.0200444975566237	0.00130683530816283	0.00292561573797628	-0.00704276936051129	-0.033713588845109
0.0391981673111141	0.0262975992810062	-0.00389982433258187	0.022624981458924	0.00474473257751008	0.0109006232478962	0.00782267791270316	0.00818618142185541	0.00717538546774011	0.00254617091760893
0.0179407151909484	0.0243783811272637	-0.000983487801201513	0.0131461571573001	-0.0030814079547786	-0.00666679479558406	-0.00487410137518133	-0.0064450025777095	-0.00488218307674175	-0.00779199812968551
0.0894502590507558	0.0484635379506265	-0.00964194953794831	0.0456675953605655	0.0174573796452702	0.0183282307838961	0.0178928052145831	0.00832554146609651	0.00447917381598199	0.00339049993046574
0.335204110927101	0.18886640729817	-0.03705840499593	0.150242646909269	-0.0278678246483944	-0.0944115741702378	-0.0611396994093161	-0.0551097868697834	-0.071924271132303	-0.0983227737428067
0.526379793958262	0.341184936387081	-0.0643906123674466	0.161685529379756	0.0833492936655524	-0.107282091318437	-0.0119663988264425	-0.0413290630467332	-0.0692209995956981	-0.0792845312922821
0.149360793064344	0.116132382717773	-0.0165483406889926	0.0645975903859586	0.00418449849893365	-0.00144532773837194	0.00136958538028087	0.00545121718995312	0.0123283211409338	-0.0172964713346827
0.438540195467032	0.150599866415862	-0.0509732293507693	0.138213405236056	-0.00569263581536295	-0.0861892707959441	-0.0459409533056535	-0.0581685544617213	-0.0716721145056026	-0.0752783405589027
0.527059636217621	0.341687025572627	-0.0630697652727871	0.16258881119579	0.0748669481874479	-0.156698988259464	-0.040916020036008	-0.0393272263319382	-0.0811750291878974	-0.0452599233859716
0.065288165738305	0.0896105294595765	-0.00651210250224543	0.0335358028446771	0.0223279002598734	0.00886092490526506	0.0155944125825692	0.00891214706149206	0.006348592948044	0.000846146882435395
0.266682199320487	0.241923091675442	-0.0298939020557538	0.0971583280275572	0.0618480916833152	-0.0403296501984336	0.0107592207424408	-0.0139601384796179	-0.0123383719519732	-0.0394458843640259
0.151063772514084	0.14180995212013	-0.0167284421495057	0.0631814931033507	0.0304531234843668	-0.00421637772968764	0.0131183728773396	0.00641389399979408	0.00345395268794907	-0.00651398966174047
0.391798104306189	0.160013800237172	-0.044049101428812	0.189205422987911	0.00581658065851953	-0.01368656186755	-0.00393499060451524	-0.0242413844779348	-0.0667367946463769	-0.0492973054101327
0.0517022139101552	0.0295562882754898	-0.00489466391950984	0.0336907299567658	0.000934495386642434	0.00200265198010054	0.00146857368337149	-0.00141355801376454	-0.00192849356386092	-0.00399210882731988
0.0478030079623977	0.0714825607343518	-0.00475164285439912	0.027763360217523	0.0237204908673646	0.0066234529662664	0.0151719719168155	0.0110802085320568	0.0140078988297412	0.002769491601593
0.389342022498951	0.122236681573955	-0.0456226325107958	0.143758995683479	-0.0404738832530407	-0.0516368153563196	-0.0460553493046801	-0.0454155388488878	-0.0413894349182531	-0.0494309499307178
0.227580570286355	0.232959696162095	-0.0241788791270334	0.123251535723533	0.0665431487498867	-0.0353216635934086	0.0156107425782391	-0.0438558163813689	-0.0448906945771546	-0.0602108142825322
0.197683959926157	0.0923704778104123	-0.020403508802455	0.0995903888637965	-0.000977254376170522	-0.0191056781026141	-0.0100414662393923	-0.0141481765392946	0.000139931916186969	-0.0253991457652677
0.166468151159679	0.10345659239495	-0.0186065036222503	0.0681758694674967	0.0344728275264938	-0.00134303207429035	0.0165648977261018	0.000206107504569536	0.0052944173425685	0.00625020206682692
0.133545650690591	0.0396634701450979	-0.0147931393235918	0.0571919387809629	0.0180660494747142	0.0207976247552133	0.0194318371149638	0.00898191671822438	0.00787735714228238	0.00866191597112406
0.258538528445393	0.159255279333795	-0.0290578961007045	0.0948954617205708	0.0216644212539093	-0.0481803313109715	-0.0132579550285311	-0.0275140092300844	-0.0143033815391981	-0.0351294530657611
0.00109170429244933	0.00150881979304786	9.0775968887393e-06	0.000249368041589081	-1.43782512185392e-05	-0.000443274351352722	-0.000228826301285631	-0.000266683120260087	-0.00052935892900956	-0.000450112895863062
0.219017839692436	0.066798667016326	-0.0238666682415048	0.0828308262847025	-0.00126338995852751	-0.00364859005041843	-0.00245599000447297	-0.00752708609074892	-0.0112937580165492	-0.021390717307412
0.0198779344376279	0.0107310279212002	-0.00166157399634154	0.0130044863972314	0.00242295009797072	-0.000469692701025634	0.00097662869847254	-0.000561083559388977	-0.00219131465483088	-0.00300987400414343
0.206627090454067	0.176655884215014	-0.0228210054493598	0.0931305329280853	0.0118062906482704	-0.0580034469015757	-0.0230985781266527	-0.0339004087191234	-0.0306354714320073	-0.0245492978796946
0.09728189034618	0.0704671776869099	-0.0106774648688904	0.0448605761584594	0.00813052403697186	0.00610822060991074	0.0071193723234413	-0.00182037516687274	-0.00114153651163344	-0.0051415004229662
0.248656032348576	0.161704149894651	-0.0266971439700132	0.104982438391081	0.0110964221097119	-0.0376964596227811	-0.0133000187565346	-0.026245930117642	-0.0189353279203271	-0.0208061095947739
0.418508490044386	0.321486360496149	-0.048778510147825	0.167975385917317	0.0333897394716846	-0.1230814734195	-0.0448458669739079	-0.0665961890870018	-0.0242811822065838	-0.077600930774284
0.340574645609267	0.27695847764436	-0.0373310908633782	0.151248867439646	0.0172677567620041	-0.0697759991802239	-0.0262541212091099	-0.0641827734939522	-0.066897143174287	-0.0639400462411946
0.378139702077975	0.199170266427187	-0.0425472841545963	0.178525211907586	0.00535113387101382	-0.0534451325377543	-0.0240469993333702	-0.0407229163302105	-0.0499378626855979	-0.0599566204591098
0.484862285714465	0.250032070104455	-0.0578814844601948	0.139456594089745	0.028575799270041	-0.0882715846654458	-0.0298478926977024	-0.0366811069008854	-0.0210490666005544	-0.0545299386228853
0.087173075733228	0.0295568480619541	-0.00825154752416292	0.0371521305074504	-0.00803146229058624	-0.0183298333600801	-0.0131806478253332	-0.00635442967781681	-0.0179006444936973	-0.0199967522192396
0.462305787996865	0.1654613628779	-0.0544989238780157	0.15024082371154	-0.0391204858477975	-0.0875191835173367	-0.0633198346825671	-0.0615024409472473	-0.0659012326816668	-0.0751093735080002
0.554144309759207	0.245635031235937	-0.0660656931152883	0.17999670477556	-0.0101339754078166	-0.136210452384835	-0.0731722138963257	-0.0813691301259346	-0.0830599529762741	-0.128459882323806
0.677705412800072	0.254735600749105	-0.0830018337959016	0.164815212965036	0.0235121996767115	-0.0998387691337741	-0.0381632847285313	-0.0687640828088286	-0.0822632681193508	-0.117440392612321
0.0656845277200101	0.0492607938678748	-0.00642284749245139	0.0358988666288517	0.00581396999155352	-0.00799935530089239	-0.00109269265466944	-0.00757097689966055	-0.00855499940599962	-0.005274899873645
0.26144583907421	0.211750623649327	-0.0299954448946032	0.0930488092893422	0.0614563697898243	-0.0414577593405685	0.00999930522462794	-0.0142447080743304	-0.0329156200840041	-0.0194421766052089
0.429994960329511	0.327935402794473	-0.0502680728625459	0.14921146549572	0.0660640495590571	-0.101369863359019	-0.0176529068999811	-0.0357834688689138	-0.0477208209589356	-0.0608052020231823
0.236715790786893	0.1598201313265	-0.0268181606148382	0.0867730712601498	0.00871684743207465	-0.0446543107993084	-0.0179687316836169	-0.0184216400163932	-0.0113323187074108	-0.0251844305650308
0.160035176646308	0.0721011393758006	-0.0160774759825061	0.123992099154784	-0.0271570303649264	-0.028105871662435	-0.0276314510136807	-0.0273394014761938	-0.0431216498859707	-0.0465877077977236
0.26732531962492	0.242255868387461	-0.0303456340563261	0.0988841485251126	0.0442156564106297	-0.0468384369621124	-0.00131139027574129	-0.0355635084982154	-0.0256399787284985	-0.0373433091506951
0.0857082613002458	0.0420847514284496	-0.00842141835984925	0.0445986128664048	-0.00182229363281984	-0.00282495521536673	-0.00232362442409328	-0.00230906615750567	-0.0005628630590096	-0.0116964089885641
0.508720877965324	0.31121474347262	-0.0598448167632837	0.170022160722913	0.0318477407143036	-0.0744812575620375	-0.0213167584238669	-0.0633268575578121	-0.0502545037772529	-0.0839687524300823
0.115812850919865	0.0781170695238498	-0.0127549653445401	0.0529256770923238	0.012556221295027	-0.0159144182429814	-0.00167909847397719	0.00246000836971443	-0.000189374168622525	-0.00727948433395426
0.685528183737871	0.283022419854472	-0.084630266264863	0.15379947995037	0.0937180059702827	-0.100989118246055	-0.00363555613788624	-0.0761096457167415	-0.0353828987644201	-0.0834584709534604
0.143387778652685	0.0633865415439422	-0.0153935382779039	0.0666539600929063	-0.00576405187788712	-0.0451728260976626	-0.0254684389877749	-0.034028184925581	-0.0264902029849623	-0.0301813080767131
0.473510525284286	0.176841900761553	-0.055677915797699	0.145386291250286	0.0346325073229261	-0.111830234072852	-0.0385988633749632	-0.0624738224623828	-0.0438489390727658	-0.0602524085146406
0.618948915580499	0.294492311735852	-0.0727389458859541	0.186669098542127	0.000260688674289855	-0.139345835865104	-0.0695425735954069	-0.10413143000728	-0.0912216212641587	-0.109293901510415
0.235961637749443	0.0899744697499185	-0.0248103312451387	0.0908463129448119	0.00409715618198861	-0.00846861684194175	-0.00218573032997657	-0.0138378585606845	-0.010917111279984	-0.0240157575272469
0.493389482890397	0.224071193745632	-0.0570347704126462	0.187482895683497	0.00897655097069633	-0.110653998595288	-0.0508387238122959	-0.0564820157911223	-0.0934874047663602	-0.0903198343719464
0.120739501409491	0.063181702773007	-0.0129417239550225	0.0514255445891916	-0.000231515100483554	0.00103843063895093	0.000403457769233687	-0.00128839267151201	-0.000201071294970045	0.00061664715537002
0.373683469886861	0.169279094292018	-0.0419041886541646	0.146037712203081	0.0153470500237033	-0.0732089537076089	-0.0289309518419528	-0.0357615324255779	-0.0350959974438046	-0.0561566146134746
0.109107904274741	0.118024178781559	-0.0101639256703721	0.068686020002619	-0.019426470876984	-0.0426248829346732	-0.0310256769058286	-0.0417847818334503	-0.0365092453185802	-0.0327484957191637
0.163487019075736	0.178823374144623	-0.0176020789574516	0.0667725324883121	0.0380465666065475	-0.0140646324234266	0.0119909670915604	0.00769425407850607	0.00144072835360839	-0.00646376795568079
0.492992278959835	0.313259906168727	-0.0581547440024338	0.151166412718755	0.0552523446401356	-0.134716859855691	-0.0397322576077778	-0.0504730830308104	-0.0655326697421663	-0.0825569052165342
0.394400017233523	0.253374451596779	-0.0449701885063011	0.173775623503851	0.0283997854712029	-0.116157118057827	-0.0438786662933118	-0.0487313391551639	-0.0969569553653747	-0.107600490675278
0.286097275977918	0.283113553764057	-0.0332324032687058	0.105537062517767	0.0567563339379676	-0.0424412252646958	0.0071575543366359	-0.0128482188686938	-0.012183161057665	-0.0103191329988025
0.0777470339679829	0.0336998135508186	-0.00773933473146725	0.0417846950450005	-0.00781775130983708	-0.00877014629756616	-0.00829394880370163	-0.00401144598072904	-0.0193878258843983	-0.0114783235657573
0.2271270157203	0.111209670159948	-0.0259197084054061	0.0852388385917484	-0.0028723999706331	-0.0399249313659034	-0.0213986656682682	-0.0169883204515732	-0.0174997611051477	-0.0321827193849325
0.129531107605266	0.0848336396004094	-0.0134213477119668	0.061031675729728	0.0055013306576599	-0.0211345473322374	-0.00781660833728877	-0.009406388362188	-0.0190773446572126	-0.0196486310907771
0.149101566016302	0.107601789909824	-0.0153886434297731	0.074634689731181	-0.00327172379168925	-0.0162042290534529	-0.00973797642257107	-0.0084454550597205	-0.0203222498189363	-0.0221653749996847
0.677038547978913	0.256752012480717	-0.0832536890563047	0.166737400426176	0.0454837151686911	-0.186626177381941	-0.0705712311066248	-0.063518548243963	-0.085793084367345	-0.105090559326214
0.0524355284906941	0.0291142866662258	-0.00500095746675108	0.0305355325973005	0.00643125002816335	-0.00900833153961492	-0.00128854075572579	-0.0023728386703528	-0.00131039970215578	-0.00857285122592371
0.0863661818325281	0.0533210213429008	-0.00891871363479775	0.0406782672909799	-0.00820197182160957	-0.0132309408298912	-0.0107164563257504	-0.00819282784780725	-0.0165976120827627	-0.016371601702666
0.352857058293196	0.360698442599845	-0.0381775792832758	0.162736533627298	0.0601807991376514	-0.135748355792397	-0.037783778327373	-0.0454326727401271	-0.0716918572357252	-0.0775301615826288
0.551143801822417	0.2439018639946	-0.0641291542566082	0.19378761219014	-0.0348115148583613	-0.111962129744919	-0.0733868223016404	-0.0595702957677118	-0.0622717247636403	-0.0883371123497608
0.388439754428579	0.135203007218948	-0.044232485036966	0.154991696795546	-0.0522480377747597	-0.0645562784433749	-0.0584021581090672	-0.0339574106802902	-0.061199693339588	-0.0658041738921444
0.289915747460449	0.280983134047806	-0.030631802795524	0.148540077915256	-0.0194124878112484	-0.0450281666886611	-0.0322203272499548	-0.00574631665353015	-0.0111284314169118	-0.0607595656253003
0.221048788871629	0.0998063651631905	-0.023298431381312	0.102003502903805	-0.016422468796525	-0.0486487822548593	-0.0325356255256922	-0.0326195625525602	-0.0278099474366739	-0.0449755319795667
0.074447255387475	0.0207169589185454	-0.00696719418143324	0.0315829524377923	-0.0112979431565569	-0.00935582884488162	-0.0103268860007192	-0.0086613619302147	-0.013953962569727	-0.010158203370122
0.23112091314133	0.207668899718987	-0.0252202056527385	0.10098384158145	0.00687698136276463	-0.0577521466130551	-0.0254375826251453	-0.0218665757209574	-0.0307030709700678	-0.0428215373359356
0.206413014524857	0.218600054189686	-0.0192815106702721	0.14648648572791	-0.0257223657703039	-0.0122354908220484	-0.0189789282961761	-0.0204642023560189	-0.025452536665781	-0.048403849769401
0.0575734684652302	0.061690249857492	-0.00528686926301951	0.0324664015399494	0.0120791254522091	-0.00871382016613223	0.00168265264303844	-0.000216724663291909	-0.00383247101349032	-0.00434918217357812
0.0788739213681805	0.0618340328785452	-0.00804846208927219	0.0382551441461217	0.0195424502464318	0.0130680378614576	0.0163052440539447	0.0158015389562358	-0.00119511269095453	0.00434385108221846
0.446409351472859	0.309586481560195	-0.0518591493771166	0.170226763696247	-0.00388582367598039	-0.135024060381749	-0.0694549420288647	-0.0959389457069244	-0.0901876587226459	-0.0516136819224733
0.280763926601675	0.193011435037148	-0.0312223121114922	0.102147075909952	0.0328866395986586	-0.0610456494603523	-0.0140795049308469	-0.0217883873739087	-0.0215244120230054	-0.0418990872908072
0.145832165856215	0.0647411860175678	-0.0144376143018341	0.0728982297067227	0.00966450500637789	-0.036337119350423	-0.0133363071720226	-0.0133929069016225	-0.0145307729809836	-0.0265681038510807
0.549052354461403	0.214542039954447	-0.0640011486397861	0.18199521990014	-0.0523488337696597	-0.103593155571435	-0.0779709946705472	-0.0637159218439701	-0.0956055260093068	-0.0962032548952091
0.214332290360744	0.217210702528445	-0.0224492965184983	0.101239314303239	0.0197363209627898	-0.0138373752029788	0.00294947287990555	0.00883719692636367	-0.00819010862103009	-0.0135248659293453
0.0778257362457487	0.0290786971559253	-0.00723206161361795	0.0404752167323136	-0.00153357780583513	0.00354965004970721	0.00100803612193603	0.00112121680387017	0.000362598373240791	0.00116547857955797
0.130288454590287	0.103762863913517	-0.0142787354414147	0.0565831395592289	0.0316876451754342	0.000981948111702019	0.0163347966435681	0.0059847986594197	0.0102094956223955	-0.0108962123658579
0.204913213179785	0.176706262731383	-0.0213168611970329	0.0919644951662787	0.0211040006064881	-0.0599999434685798	-0.0194479714310459	-0.0295609708000686	-0.0396080702636911	-0.0263352711540572
0.447545924054709	0.212050483960788	-0.0499848815317719	0.180696104888378	0.0107201799050959	-0.0898235185985856	-0.0395516693467448	-0.095401931147281	-0.070538776619947	-0.131976145188345
0.111984217616962	0.0725143517835599	-0.0113819668679246	0.0515625034311668	0.00222470493721093	-0.0350845510403276	-0.0164299230515584	-0.0176112417083754	-0.0346718805458393	-0.0242101719059247
0.467088633208214	0.383910531982929	-0.0554029708740716	0.182809003448063	0.0473150038838197	-0.0989014506429384	-0.0257932233795594	-0.0746860551089013	-0.14073975157213	-0.0834120821279505
0.0651271024034817	0.0551295656873045	-0.00451597702736016	0.0528291378094901	-0.038810076929221	-0.00275424852587573	-0.0207821627275484	-0.0080201905248513	-0.0276893538343518	-0.0152060934797451
0.263960449047114	0.264781698290106	-0.0280558743830262	0.116398937451912	0.0215648176494511	-0.0329565355932885	-0.00569585897191871	-0.0181480870260707	-0.0382588270061359	-0.0479455339231944
0.143769285740182	0.191594646705692	-0.0146457387042469	0.0679044810875148	0.0189334324439827	-0.0441162462336801	-0.0125914068948487	-0.00419516964260602	-0.00789125137561714	-0.00539302874459421
0.134359284810331	0.0620139134910165	-0.0147560530437138	0.0568491287222966	0.0147278297487378	-0.00178821635768378	0.00646980669552699	0.00651445636126968	-0.00673730671873718	-0.000404181609729576
0.01105277250728	0.00450739527425949	-0.000862801365275745	0.00927750718278779	-0.00112701272436875	-0.00111790755842843	-0.00112246014139859	-0.00189125223467209	-0.0030020650094896	-0.00273780429446226
0.53055508977821	0.190729322466345	-0.0626934777981296	0.164330375424182	-0.00738105882574092	-0.113488617836365	-0.0604348383310528	-0.083423760811784	-0.102856196362109	-0.0800379725661436
0.00190347609877446	-8.62773808312533e-05	-6.7694098325003e-05	0.000839087139884475	-0.000224877649096548	-0.000224876225584906	-0.000224876937340727	-0.000398741858867339	-0.000385010029346793	-0.000524942302112815
0.0861629791032168	0.0571642157310318	-0.00907514346710535	0.0449927463435454	-0.0214179665709033	0.00176749430847144	-0.00982523613121593	-0.0126641120998699	-0.0136482350652894	-0.00632858366047513
0.293345286367397	0.103391481926868	-0.0332363170200674	0.109907347923328	-0.011348417163237	-0.0245407175325615	-0.0179445673478993	-0.025849183915981	-0.0322135031954988	-0.0401062834249381
0.0391871455418874	0.0575913547069081	-0.00341033467878014	0.0224231547351251	0.0279960225952443	0.00010121003463745	0.0140486163149409	0.00216090201592786	0.00172586393675728	0.0067788872592969
0.136677053696205	0.0752709499770757	-0.015153839427661	0.061049822346956	0.0135198999588693	-0.00549281565955265	0.00401354214965829	-0.00070393773161978	-0.00572482383373704	0.00370425504428887
0.0681263184471572	0.0577179498603154	-0.00719763535814918	0.0359859808334367	0.0191167524359322	-0.00311815376342203	0.00799929933625508	0.00291476053605795	-0.00249804960172822	0.00171623623621874
0.447477958312172	0.213725782186069	-0.0507770581933563	0.182251015186574	0.0065102064720079	-0.0652468986786141	-0.0293683461033031	-0.0764981413367233	-0.12738869158132	-0.102567424131962
0.425350869642082	0.184090551797611	-0.0480924541837362	0.157772546851959	0.012811147478727	-0.112688410516395	-0.0499386315188342	-0.0455987477785129	-0.0580835291504548	-0.0847419944310115
0.377488952093401	0.349352691984174	-0.042126153008522	0.160557222061411	0.0388575289795581	-0.0917316756824315	-0.0264370733514367	-0.0533441488052337	-0.0493675625239045	-0.0526574162279208
0.0986866679285824	0.0921604530913531	-0.00858550939111126	0.0826432751671486	-0.0164411596613421	-0.00872033058948579	-0.012580745125414	-0.024341215811937	-0.0224978062358305	-0.0440904445796198
0.0526562805661049	0.0746520269528457	-0.00546141352135197	0.0284455552650701	0.0183060452875351	0.0033345935168774	0.0108203194022063	0.00987510706998503	-0.00082910956461113	0.00514616535533936
0.200680721902939	0.0490554655848941	-0.0222016031493721	0.0618288646323946	0.00228445636862531	0.00464436356488721	0.00346440996675626	0.00733777065286528	-0.00162774239279584	-0.00743121947159808
0.0401777458956685	0.0511102398520834	-0.00285547473258318	0.0293808409735398	-0.00201606645593059	-0.00776929893796338	-0.00489268269694699	-0.00700458833811324	-0.0101365117916615	-0.0110247035743269
0.164617321811566	0.0812753211064567	-0.0191779600161944	0.0650184416726948	0.00522752976976265	-0.0120484146764416	-0.00341044245333946	-0.00377051084754101	-0.014259725190748	-0.0194926159332449
0.0275160392325481	0.0238606110181802	-0.00250360058878126	0.0174050776129866	0.00866132928390817	0.0072998470679194	0.00798058817591378	0.00304310021225502	0.00441862914537532	0.0040622046559289
0.176830877578562	0.0558142636609275	-0.0184410325436651	0.0842233136787002	-0.0191591284930833	-0.0396445928053772	-0.0294018606492302	-0.0387168114434367	-0.036130257532294	-0.0284779640702462
0.119462605507909	0.11840450985552	-0.0125923526869652	0.0505584153639269	0.0212115490447553	-0.0117276277949648	0.00474196062489524	0.0128722126667931	-0.00139568079797692	-0.00391849509397607
0.170304543323625	0.146190245074744	-0.0184702613555141	0.0693501381698794	0.020209698385566	-0.0249289593122586	-0.00235963046334625	-0.00402888935059692	0.00130299471538689	0.00573872505326978
0.326344356030069	0.183014488564652	-0.0339443216588088	0.186606119950735	-0.0124994449288689	-0.0464003948440722	-0.0294499198864706	-0.0518192131426932	-0.0382084679904372	-0.0592404645448782
0.101659034354156	0.0604034430574851	-0.00974751498090895	0.0514685297593569	0.0053269172747044	-0.0109653268107156	-0.00281920476800561	-0.00867358567174102	-0.0217834279952634	-0.00899721452415521
0.440011216200114	0.149809979824263	-0.0533021800849993	0.141024929549362	0.00973355787811997	-0.0720788858611109	-0.0311726639914954	-0.0503437728366487	-0.0564370474746569	-0.0672205559616342
0.202560957553907	0.0710932018048663	-0.0200866525518937	0.107404474319785	-0.0256275746862779	-0.032254032644405	-0.0289408036653415	-0.000149616074505504	-0.0428243951059289	-0.0376867364302121
0.0457003830251231	0.0718369289701229	-0.00448510713543177	0.0243349594320238	-5.84664890509179e-05	0.0089370666546444	0.00443930008279674	0.0119849668995628	0.00540619724936272	0.0131812581440943
0.378614871646907	0.246907949952656	-0.0431882557974956	0.154610509457664	0.0311008883777053	-0.0551707172618982	-0.0120349144420964	-0.0377421579425734	-0.0159631715882561	-0.072310499841175
0.127989829329178	0.0345029784942999	-0.0132133383911188	0.0474038155338791	0.00219709165024295	0.0114413289797254	0.00681921031498414	0.00625213204020367	0.00075422724207716	-0.00391174953426912
0.0937792977597535	0.0816464665731242	-0.00951353504779597	0.0448801070951568	0.00942767551562836	0.0175674634217545	0.0134975694686914	0.00703179189609215	0.00853894719444932	-0.00182418017898189
0.259875076105604	0.135997756251053	-0.0289683168201841	0.0941761220009311	0.0160079188181971	-0.0671532602654013	-0.0255726707236021	-0.0481330171066182	-0.0322027625927976	-0.0381428718384897
0.235976068445536	0.146874503208224	-0.0244995761624624	0.130634539235247	0.030983530034487	-0.00530144636846719	0.0128410418330099	-0.0161434223704175	-0.0348272751542427	-0.0213808142147332
0.528280394674372	0.342029932142949	-0.0636930892403273	0.161669097229641	0.122122951780186	-0.127331253466668	-0.00260415084324084	-0.0317894504060487	-0.0700019912848822	-0.0704804167390665
0.194146493331835	0.274916554313923	-0.0190764523624234	0.117135557674801	-0.00402564707952957	-0.0488815050721487	-0.0264535760758391	-0.0446685472022622	-0.0216815038473367	-0.0470572496695508
0.135954831707137	0.106592825306831	-0.0144060050995534	0.0571681131452985	0.014217212191955	-0.00416508659436507	0.005026062798795	0.00836578880899477	-0.00111699057125594	0.00748602183845976
0.37705749180929	0.338411066031758	-0.0419620203206088	0.157923002841308	0.0653846522870484	-0.124831254868157	-0.0297233012905544	0.00467996086435396	-0.0246065876787536	-0.0501709718805808
0.236775340509269	0.115757061057198	-0.0259135410602183	0.0873835083437871	0.0247025021768912	-0.0383068378701603	-0.00680216784663457	-0.0251458231505226	-0.0313208211576519	-0.0344984502924956
0.571479101778797	0.252227901954525	-0.0689707481591935	0.17417463775318	0.00645838111817898	-0.175558364248931	-0.0845499915653758	-0.100276641392442	-0.0816759242022606	-0.0827779132379522
0.510901225687859	0.311160665142744	-0.0610082174094862	0.171680659216868	-0.0884455086565638	-0.0897166239227238	-0.0890810662896439	-0.0499406135962134	-0.0584206098631597	-0.0459074051647326
0.677413102336516	0.28246471253452	-0.083442939309947	0.152046227634697	0.0480578020231915	-0.1287201507203	-0.0403311743485544	-0.0397640774078559	-0.0911944218760069	-0.0574975713374755
0.650158164292696	0.300914633696443	-0.0790611890827601	0.163825670934338	0.0367423235093045	-0.103126787562316	-0.0331922320265056	-0.0522510759806063	-0.0690052839930145	-0.0710176899119092
0.384552459991052	0.152038304068826	-0.0440718219571956	0.134796725194749	-0.00508059978516129	-0.0780560554960194	-0.0415683276405903	-0.0665703087850234	-0.0606981448055577	-0.0878772299264458
0.0372580589444092	0.0221519270146107	-0.00346775282883234	0.0234377446380334	0.00310034985317571	-0.00341016256722478	-0.000154906357024538	-0.000799223257454268	-0.00183936203684958	-0.00388722073408013
0.285798516156293	0.203903626226369	-0.0328724305728851	0.101257953420313	0.0229553404095573	-0.0762314053318443	-0.0266380324611435	-0.0192590551531194	-0.0326541635908289	-0.0191579583566956
0.372243358048974	0.330243953020867	-0.0414134531179093	0.146211206267874	0.0484894482933171	-0.0679803178531345	-0.00974543477990863	0.00986912599475409	-0.0423760972105119	0.0146952971852215
0.0694428791936041	0.052826659398796	-0.00689666250533483	0.0349704340363483	0.0139303642393813	0.00803519906823044	0.0109827816538059	0.0146604762895475	0.0064387483239793	0.00775401349872708
0.376090125539526	0.175276020568761	-0.0428186432750366	0.14222541395348	-0.0498731852539109	-0.0637412322071937	-0.0568072087305523	-0.0449195340880099	-0.0623759111670475	-0.0860050280797225
0.251546810446344	0.0534667355040918	-0.0283564029475987	0.0812804568259042	0.000802902941660466	-0.0185848198726336	-0.00889095846548657	-0.0100549951334906	-0.0160569418838141	-0.0250760030435243
0.657505696747536	0.302969210006609	-0.0796501821978944	0.166427322188796	0.00347118418695302	-0.1489110707822	-0.0727199432976234	-0.0322621948629809	-0.0470942344914255	-0.0760465245444037
0.227419220594682	0.0884181826868544	-0.0232502064883883	0.141864884985104	-0.0213989311096107	-0.0322597879624832	-0.0268293595360469	-0.0335116397584346	-0.0442022959478402	-0.0502183033003612
0.255489584118521	0.086597592817911	-0.0280620503206561	0.0981568607658162	0.0119104379921862	-0.0257433943510034	-0.0069164781794086	-0.0176344339621723	-0.00912234151305025	-0.0234269769238865
0.568017265979402	0.3166804096403	-0.0671975454723921	0.200927922475529	0.0603033522581401	-0.112910548699439	-0.0263035982206495	-0.0717131463625339	-0.121430171756819	-0.0869300997769361
0.55851782132252	0.298959606071042	-0.0651213036770985	0.16226532360436	0.0118238507878325	-0.11659309223782	-0.0523846207249937	-0.0539973900005238	-0.0495178311817347	-0.07544827973829
0.612798581105694	0.228415866783108	-0.0722873606072509	0.179513283625787	0.0174958542164076	-0.18519697515057	-0.0838505604670809	-0.0831710460213522	-0.0902082142521569	-0.135568424147874
0.592639646705926	0.318936879411151	-0.0723746432133703	0.164397156896625	0.0186364975110327	-0.110107120328926	-0.0457353114089465	-0.0377930690837913	-0.0289719127638696	-0.0556676786508488
0.257870021505714	0.289975455016827	-0.0291363863857484	0.107653832602257	0.0618596456264237	-0.0915535926707439	-0.0148469735221601	-0.0439919971479587	-0.0501939240332518	-0.041569625651789
0.423887287287552	0.243387196403844	-0.048030384420612	0.177269301519558	-0.000933655786039378	-0.0821053504685735	-0.0415195031273065	-0.0575313471246092	-0.0771246860729514	-0.0714977080416238
0.223055189150379	0.196088694299118	-0.0235486672448378	0.103091672001734	0.0173986904738996	-0.0362128052256407	-0.00940705737587061	-0.0022154258903726	-0.0298520357700205	-0.0534221667757282
0.569907201596654	0.217349779723966	-0.0684342598995333	0.168530773167458	0.00123310460548731	-0.107011244012947	-0.05288906970373	-0.0431266429016874	-0.0626535819301535	-0.105784772784042
0.11312909123345	0.112680095254076	-0.012275884587081	0.0496080118111197	0.0367651971576788	-0.000186007582247974	0.0182895947877154	0.00672616574775141	0.0133401405336279	0.00907234626671605
0.0485596513791245	0.0457385157722733	-0.00512129400397526	0.0264715153167826	0.0145779122742417	-0.000145897152671021	0.00721600756078532	0.00223487576447273	0.00286330627770024	0.00332869502599713
0.183087311408949	0.163129237498847	-0.0208796647494693	0.0744435515474096	0.0353657304247098	-0.0266051299611148	0.0043803002317975	0.000701866261349604	-0.00401942900791785	-0.00304515839851249
0.17197249227223	0.10207156270378	-0.0174370316254102	0.0771521617373415	0.00439702915936041	-0.03027350402208	-0.0129382374313598	-0.0178926494469331	-0.0291620164667289	-0.0288442635431292
0.295037969960946	0.0737566608471413	-0.032833270165932	0.104586953673228	-0.0128344752209995	-0.0248486226411073	-0.0188415489310534	-0.0303485872298715	-0.0290729685813172	-0.0293969616747072
0.0960543783981783	0.069656846014091	-0.0102160372362984	0.0456038569369713	0.0185611324265441	0.0133510182416828	0.0159560753341135	0.00468341533120065	0.0109793959801728	-4.39344167693367e-05
0.00450704163023209	0.00173504782649973	-0.000122549195182413	0.00387881771647014	0.00013361566730132	-0.000370942517287663	-0.000118663424993171	-0.000571851913452348	-0.00101195858529606	-0.00106662996759315
0.503665868037926	0.250483755086562	-0.0587925195297178	0.187191491654873	0.018767837248468	-0.140580479085811	-0.0609063209186713	-0.0997469476726426	-0.0962134694643982	-0.1277398446967
0.332803628320042	0.324962838005854	-0.0368812623470279	0.1621232392648	0.0481239864027944	-0.0808696851412926	-0.0163728493692491	-0.0132330603900037	-0.0530105353662946	-0.0144909379333824
0.280315454017384	0.17882873244628	-0.0316849669277988	0.121099711822131	-0.0141344168853586	-0.0310626555837957	-0.0225985362345772	0.0162793699435292	-0.0338161575912383	-0.0326266301214141
0.127717686129193	0.0874542681870913	-0.0129974125195083	0.0627179093058435	0.0312214299545898	0.0116315880034668	0.0214265089790283	-0.00655805116890859	0.00723920657744376	-0.00751163163365992
0.1897254664883	0.0971968374511163	-0.0207174837280129	0.072823953476606	0.00602574713565415	-0.0205416523430344	-0.00725795260369011	-0.0192845223766517	-0.0194301506971833	-0.0239824397709905
0.259544965531787	0.260777849799326	-0.0296220014313602	0.111305801057706	0.0247477315007418	-0.101487497969516	-0.0383698832343872	-0.045826263239875	-0.0537139071153772	-0.0564780496632791
0.0397874071286666	0.0191527085183502	-0.00335699355335373	0.0286480650367466	-0.00234747194050531	-0.00691020917022143	-0.00462884055536338	-0.00322812757835254	-0.00670785481835744	-0.00932628375504276
0.157055711345412	0.0819048471493586	-0.0161501389789839	0.0561169046549835	0.0127778782380287	0.0100479057915359	0.0114128920147823	0.00279872593174185	-0.0047585017725956	-0.00800837882565561
0.165922658313508	0.0797919625320148	-0.0182883895557213	0.0610514387791401	0.004040437306122	-0.0293612557357894	-0.0126604092148337	-0.000447145945828342	-0.0036371799506783	-0.012314091599935
0.00342687408830566	-0.000175890669033736	-9.46187300487631e-05	0.00138317717454278	0.000130771052607435	-0.000300883364767792	-8.50561560801787e-05	-0.000237554319071487	-0.00104551675790496	-0.000726653668257604
0.0869102751955615	0.0874603988961882	-0.00829645576270439	0.0439774006183059	0.0140214008969108	-0.00942004360867661	0.00230067864411711	-0.00144598811910054	-0.00353220433596603	-0.0157660632987364
0.0613456115527373	0.0503083026065956	-0.00670621990061769	0.0334912386334973	0.00520247395866564	-0.00634472339229257	-0.000571124716813469	0.00134112982408303	-0.00820170625324468	-0.0029369575358986
0.279791840926229	0.166886005927792	-0.0314874555259285	0.101754554902813	0.0174463827229482	-0.0533182938046528	-0.0179359555408523	-0.0302789112457673	-0.0431191073124098	-0.0270756087374439
0.254140608400098	0.279467663036221	-0.0261299279740464	0.136124160996344	-0.0423135455571479	-0.0970668781355394	-0.0696902118463436	-0.0321942187504321	-0.0768370064767724	-0.101003907327276
0.112740431757719	0.10641487948555	-0.0109171726088751	0.0726223008951558	0.00216183151235184	-0.0415837114345604	-0.0197109399611043	-0.0381663374304309	-0.0327377721061134	-0.0356847839483776
0.420876698600081	0.260858420408777	-0.0466477634908378	0.202379763632785	0.0421565612805661	-0.108546816516743	-0.0331951276180886	-0.041938557039262	-0.0693356467549648	-0.142328850085613
0.0944341020392809	0.0611826596135804	-0.00986002076844893	0.0475985935921263	0.0121191159631527	-0.00049688171984423	0.00581111712165425	0.00423991581320908	-0.00362037727694915	-0.00226040335412823
0.335079476837024	0.171673460598898	-0.038077356804399	0.115172678363494	0.0183364892325473	-0.0455917951818026	-0.0136276529746276	-0.0228614213505484	-0.0246648329704653	-0.0367745011026822
0.363651348408735	0.123524770750754	-0.0413192826938086	0.146793545066243	-0.0347492923815151	-0.0585193099605822	-0.0466343011710486	-0.0534219203181017	-0.0658980728605639	-0.0804091292483158
0.385853504261331	0.173916045623786	-0.0440303913157333	0.151876601521517	-0.0160582638527243	-0.0425904178125969	-0.0293243408326606	-0.0284087997461829	-0.0737648242392346	-0.0726534082833338
0.129390643999865	0.0986532025729427	-0.0134474868943204	0.0587063911287525	-0.00495132492899474	-0.0497382961745174	-0.0273448105517561	-0.0273376936150964	-0.0285137942759444	-0.0361571424138496
0.26088290017338	0.178742433186843	-0.0289099041686109	0.0982286878747595	0.028471626996668	-0.0348405274072084	-0.0031844502052702	-0.012527207177895	-0.0298690284073244	-0.00853219756118184
0.282757808459859	0.217302798378846	-0.0315460583175814	0.119201898384343	0.00725702328304767	-0.00914159859699082	-0.000942287656971574	-0.0238202835002248	-0.0138725632684407	-0.0295554059825474
0.351308536253342	0.220452785135101	-0.0383953433208487	0.154420510236709	-0.0185920383190445	-0.0831741248987459	-0.0508830816088952	-0.055126459936412	-0.0795136985887929	-0.0658716854547272
0.464962795425908	0.256920093132034	-0.0554309524598862	0.191087600804171	0.0145933719586379	-0.0869483735235803	-0.0361775007824712	-0.0662987496607394	-0.0764189499626989	-0.0614899765439154
0.1491019556978	0.1556675994381	-0.0153581179851783	0.0676057382345167	0.0437258248194895	-0.0275426955027413	0.0080915646583741	-0.00332390806250521	-0.0220313464600311	-0.0221002369864554
0.0393147980687314	0.0254968673939797	-0.00382973602770939	0.0265411376323638	1.98291280092966e-06	-0.000323617097456902	-0.000160817092327986	0.00814032836996311	0.000948941087084994	0.00196365739803981
0.012911614964017	0.0165512725838109	-0.000767201797520611	0.00978513520910842	-0.000567235457685769	-0.00654345330471968	-0.00355534438120273	-0.00396211944846509	-0.00704017735221395	-0.00486206719312821
0.0805346712397706	0.053805332476944	-0.00759671949060918	0.0428781982505076	0.0091222524136315	-0.0116496818499868	-0.00126371471817767	-0.0147167632274798	-0.0135011741550225	-0.0207125876989885
0.157250935737916	0.0815787963745451	-0.0171195055994853	0.0576979161977931	0.0188007661661121	0.00538239984374217	0.0120915830049271	0.00498158285728445	-0.00498523401801404	-0.00223793605111514
0.0261343014318239	0.0251144634240934	-0.00256365583351127	0.0159081351390486	0.0086999556045933	0.00470767434560331	0.00670381497509831	0.00112444600142457	0.00415308804542363	0.00175013118767651
0.162544499790907	0.0793585778180005	-0.0178365752792218	0.0600096889088336	0.0176534292015103	-0.0125747111494118	0.00253935902604926	-0.00259484916263047	-0.0250845404699989	-0.0111853478935994
0.104544247612649	0.0580946376722694	-0.0112170979118874	0.0487547657695658	0.00743937408856661	0.00313315820648921	0.00528626614752792	0.00523331696240914	0.00477365367981498	-0.00555987923069562
0.443448010092248	0.299864424409883	-0.0519108491175703	0.162798375659005	0.0447136318647443	-0.104794425992456	-0.0300403970638557	-0.0353086697452051	-0.0699801561410892	-0.0824547753956903
0.121880607530434	0.0644505743177808	-0.0125324226531173	0.0509838144439665	0.0026164420696872	0.00628035654536632	0.00444839930752677	0.00354090557865583	0.00404957059325245	-0.00588219371848431
0.211900235592242	0.152262834380931	-0.0231721042660711	0.0818718150108185	0.0181917528208272	-0.0127582686520727	0.00271674208437728	0.00846776590993004	-0.00444646425289605	-0.0034807790963535
0.353058130394648	0.359648353049431	-0.0393417376549027	0.164081025612002	0.0634303253060588	-0.136881820649114	-0.0367257476715276	-0.0540969184841358	-0.0545057851132701	-0.0782272785945252
0.0962997257599005	0.118088101049125	-0.00922395906422095	0.0681115897270931	0.00485497637877204	-0.0378345745630499	-0.0164897990921389	-0.034915282189562	-0.0187088395708357	-0.0408420457884755
0.213857960518539	0.0740298745407401	-0.0228325644050439	0.0962265923033382	-0.00618714353302965	-0.0465659651770755	-0.0263765543550526	-0.0386602181665077	-0.0312092022749231	-0.0505778031078955
0.390104625507828	0.12214497965532	-0.0455689070145303	0.142905563044884	-0.0195576362054183	-0.0587001480536015	-0.0391288921295099	-0.0414567629517792	-0.0452661259174858	-0.058974067825256
0.274031927393179	0.275559062171311	-0.0290560804437533	0.130911297904765	0.0354487036524402	-0.0433769812294565	-0.0039641387885081	-0.0409338714774746	-0.0263605306214959	-0.0436838375667605
0.605166681370404	0.338348692526213	-0.0728927616116223	0.180964355166017	0.0747059771368399	-0.105509218089755	-0.0154016204764575	-0.110536404397467	-0.031889937810787	-0.0919435322609939
0.401216338874475	0.397372451178087	-0.0449784880589361	0.179808960862846	0.120025943627285	-0.116631878472907	0.00169703257718906	-0.0566545485223562	-0.0695105019904265	-0.0694366744089746
0.117893487591768	0.0912438148754009	-0.0127752607555609	0.0581018296426625	0.00453800464578591	-0.0186225942040131	-0.00704229477911358	-0.0109957250515847	-0.012400115464636	-0.00788150008897168
0.122823086086672	0.100111164509411	-0.0128005446686105	0.0599745181805842	0.0183431617197	-0.0152807322272185	0.00153121474624074	-0.00963380776758097	-0.0270681794557337	-0.0252815828154014
0.293936850272328	0.170796979876294	-0.0319860207334177	0.141921902022442	-0.0244881390851366	-0.0675432765895425	-0.0460157078373395	-0.0855766555282346	-0.0650343390412038	-0.0825793933396955
0.521387368884569	0.249161310609484	-0.0608404557236719	0.18079451009054	0.0160095645830032	-0.0957562942616541	-0.0398733648393255	-0.0469510607377721	-0.114159849905278	-0.09553711359437
0.166661645165743	0.0716235406784702	-0.0182409794832717	0.0607034790446454	0.00872785755854791	-0.0137249249943433	-0.00249853371789768	0.0034449609760826	-0.013167132666429	-0.0269284680861895
0.0085261545778466	0.00408744321163281	-0.000320503145554903	0.00545490866271602	-0.00045640070760899	-0.00069125972572639	-0.00057383021666769	-0.000729347974798834	-0.00250601455669719	-0.00302992397697676
0.526269315399133	0.204428069978934	-0.0608694429762385	0.180785295101336	-0.0022610106817037	-0.126196317884422	-0.0642286642830631	-0.0678126247897577	-0.0732212504463687	-0.0933517065076491
0.463690521557601	0.185513709066073	-0.0537891931127927	0.172008636823838	0.0131505622577401	-0.114722579705381	-0.0507860087238206	-0.0556372407814079	-0.0703716639857588	-0.0846382769107946
0.252931582185546	0.227915238129838	-0.0271374702719431	0.104437698625848	0.0325936360509453	-0.0560223254130667	-0.0117143446810607	-0.029271662044201	-0.0241849545367819	-0.0423530737288504
0.242738498064723	0.0569803134029441	-0.0270545212749744	0.0887245986768222	0.00608560551802184	-0.027928180395272	-0.0109212874386251	-0.0262954484839969	-0.02648714264727	-0.0271073158832119
0.491979677859257	0.241657956338089	-0.058002543942492	0.184508743482422	-0.0383404433555714	-0.0592010391936779	-0.0487707412746246	-0.0345775246000053	-0.010978507500609	-0.0885742666437197
0.222663003306821	0.177525142887183	-0.0241107548185255	0.0951013670297233	0.00817015602697349	-0.0413760709248439	-0.0166029574489352	-0.0326196871871779	-0.0366615340364388	-0.02347239915074
0.203175784127795	0.0581740478441588	-0.0217313687442458	0.0910693907353309	0.00573853784775283	0.00113785944078804	0.00343819864427045	-0.0149913119400012	-0.0132144619478821	-0.0282361234488583
0.287450363879064	0.164004367014222	-0.0303303913632058	0.137689129171743	-0.00959822495494106	-0.050330514949218	-0.0299643699520795	-0.0518691361378819	-0.0453430485710859	-0.0537989455600855
0.367757370664417	0.152586144391952	-0.041971510622301	0.133283573735833	0.00272365157398025	-0.0643925441500792	-0.0308344462880495	-0.0389034544819497	-0.034770922328833	-0.0497096340057818
0.102175608683629	0.0669392200709442	-0.0103186551956274	0.0468623278067308	0.0118113635446011	0.0148930954870474	0.0133522295158242	0.0140528483103034	-0.00379065854895698	-0.0104972698859562
0.246579848812093	0.140359322434879	-0.0274084135466574	0.0930203374182063	0.0371450814288502	-0.0442382354965208	-0.00354657703383529	-0.0116918824670286	-0.0103133354895518	-0.0350153825591839
0.167230041439519	0.126705313234006	-0.0182225911847754	0.0772724408333052	0.0240868989827361	-0.0390045659207501	-0.00745883346900703	-0.0258077734866302	-0.0138193203120637	-0.0227174317738859
0.205321769738174	0.217663855004758	-0.0219728654706565	0.0926220423961421	0.0176760290251557	-0.0305996112429024	-0.00646179110887335	-0.0205170111060867	-0.0286023449480533	-0.0340142789817241
0.686499412820913	0.293212150026971	-0.0843087587351176	0.162380661467291	0.0579693185163241	-0.163809245011806	-0.052919963247741	-0.0609943743625596	-0.0311068377170848	-0.0729159552310858
0.191698084596185	0.0966177990107992	-0.021060229331467	0.0738393037753859	-0.00511354750998635	-0.0247210250599768	-0.0149172862849816	-0.00918675381599754	-0.0275148628674654	-0.0224356535870934
0.150053081066634	0.155535244653272	-0.0150584885204393	0.0675509794845511	-0.0124552026601294	-0.0241730980034383	-0.0183141503317838	-0.0162036242409982	-0.0317910240417145	-0.0276306179512723
0.579905884454993	0.225791913109934	-0.0685958999886923	0.173600697091431	-0.0272400939372827	-0.138277489513191	-0.0827587917252367	-0.0795003135742078	-0.0751685127245727	-0.104589306362369
0.0371345360298137	0.0327548662791658	-0.00284349518274733	0.0266853122036533	-0.0142753550119743	-0.00853473701236527	-0.0114050460121698	-0.00671565905178123	-0.00958884176282411	-0.0126782820297144
0.204789395149786	0.157079202178043	-0.022565739133327	0.0752982852823846	0.0258469707582791	-0.0318762695181238	-0.00301464937992235	-0.00709735451925037	-0.0130433231523442	-0.0237556270458633
0.00761108912753873	0.00511402023425225	-0.000272502447034063	0.00669427896941586	-0.000982071416223331	-0.000864348943444086	-0.000923210179833709	-0.000830629453307105	-0.0023442582640222	-0.00172025266854569
0.688691978918589	0.290844841463285	-0.0847667372122584	0.163185097075983	0.0662698304988979	-0.173423957274694	-0.053577063387898	-0.071179018256066	-0.0660121216289972	-0.0692233184674256
0.0502853680263982	0.0250455347330441	-0.00541938559019173	0.0262054449724872	0.00577274729569451	0.00441037413756217	0.00509156071662833	0.00468365194717277	0.00147507472782422	0.000138855365170207
0.0175075166991451	0.041918338825184	-0.0018398624194104	0.0115727626140089	0.0100792914186943	0.00258666380172526	0.00633297761020978	0.00676328301826825	0.00501281858910421	0.00643821960629611
0.133682032079923	0.0917832640034929	-0.0141954799175714	0.0562100973862183	0.0184577207150795	-0.00401375049515959	0.00722198510995997	0.0047919642789416	-0.00427032769578886	-0.00441142115468951
0.155962815473462	0.0558814282198176	-0.0173565539127802	0.0648995394542671	0.0148958450083827	0.0171891330828511	0.0160424890456169	0.00136083190831746	-0.000214582012676462	0.00113451864385175
0.436781579615992	0.233940590078304	-0.0502307064145694	0.143002558010067	0.0502037534289939	-0.0311086177395307	0.0095475678447316	-0.00630257282995422	-0.0248455299735318	-0.044121331719327
0.182824342576518	0.0615361552312839	-0.0189754885236632	0.120970496748512	-0.00428994493866708	-0.0155382918472065	-0.00991411839293677	-0.0216026825883226	-0.0259233354160091	-0.0245143207179206
0.413086990872901	0.173082363450595	-0.0477544438911671	0.163695227183299	0.000440870796676096	-0.0676988349496436	-0.0336289820764837	-0.079670558447309	-0.0713449352783128	-0.0475040213370668
0.154709762150908	0.0554158408479138	-0.015449087829994	0.0693764443173412	0.00840519621785144	-0.00411703177179371	0.00214408222302886	-0.0111189715259597	-0.0114238107479929	-0.0121373976898596
0.260530826036605	0.108638827735508	-0.0283266310932457	0.113196346028599	-0.00296545856887387	-0.0516162396502399	-0.0272908491095569	-0.0457333439384195	-0.0536329551634121	-0.0427019546579051
0.414210076273116	0.300046739161287	-0.0470552631394832	0.157329460278464	0.0179516614375432	-0.0736141430821922	-0.0278312408223245	0.0110016759600754	-0.0400008862686377	-0.0290307480106724
0.238889205734866	0.15323633460913	-0.0264441921975107	0.0918502764331136	0.0277780664946775	-0.0425914459384542	-0.0074066897218884	-0.0267995849878909	-0.0231290901092903	-0.0336862262208077
0.267922188173687	0.242390754249207	-0.0298278831634346	0.0981304124008321	0.0742059891514361	-0.0597118784914311	0.00724705533000247	-0.00682570643677555	-0.0109655855298295	-0.025289384008378
0.530771414956278	0.239639915975901	-0.0631586624904114	0.184100134906621	-0.0289685808657936	-0.118004071021369	-0.0734863259435811	-0.0841834765687711	-0.094991857960097	-0.126251778442056
0.238019276627637	0.0536457043584803	-0.0263155979369415	0.0785565090952275	0.00618993908862442	0.00776551247436685	0.00697772578149564	-0.00102430424176636	-0.00841550697556404	-0.009395371734324
0.342391149694062	0.144673369768782	-0.0380164340515734	0.169660840308881	-0.0461837461402535	-0.0293383510042863	-0.0377610485722699	-0.0598965985566619	-0.0329037512086957	-0.0430838181812863
0.0970397811296418	0.0708682277569205	-0.0110599140403287	0.0454163744479373	0.0219947240971577	-0.0134633510611538	0.00426568651800197	-0.0017724984634654	-0.0118901565128254	-0.00597325109742256
0.217627137712769	0.144349621193365	-0.024084405836502	0.096973773921523	0.017562225822739	-0.0268757519076022	-0.00465676304243162	-0.0270332551346228	-0.0292251385030065	-0.0422387462438351
0.112817625723226	0.106663343055426	-0.0101101515848264	0.0717270934726221	-0.00600536018066676	-0.0415132169086197	-0.0237592885446432	-0.0211084960610297	-0.0361441694432318	-0.0505481878765998
0.362447983303572	0.338472044768529	-0.0400887769830142	0.175522563710629	0.0332298912776464	-0.124790689660796	-0.0457803991915749	-0.0453836385324038	-0.0675890669748258	-0.0880149500408677
0.34487592772905	0.127003834725842	-0.0386143814901952	0.129257572412301	0.00256277584858466	-0.0492989011267566	-0.023368062639086	-0.0243236439869567	-0.0605669848516857	-0.0548002601897051
0.148369498627866	0.0704522686191993	-0.0155821165384689	0.0723335383080169	-0.00636224858347345	-0.00827410778887278	-0.00731817818617311	-0.00810392050959322	-0.00986404253975592	-0.00567216138713769
0.231246682417552	0.208721563228239	-0.0246608783259552	0.102049029108476	-0.03580020013028	-0.0359287450244005	-0.0358644725773402	-0.0247499078783415	0.00295151116504558	-0.0537103079642773
0.0455572010256425	0.0312954299697533	-0.00450591560879261	0.0277235621564755	-0.0044174029346464	0.00412913943565427	-0.000144131749496068	0.00170810682427228	0.00310432721083449	-0.00116634783750076
0.577833425665491	0.225821766662381	-0.0695888716608506	0.167086798647342	-0.0947260223337638	-0.12815485485742	-0.111440438595592	-0.0730753756271521	-0.0940031228415602	-0.12470881000925
0.162691958797705	0.167908736408808	-0.0172265517732949	0.0771687168744705	-0.027825877397834	-0.0450216109093915	-0.0364237441536128	-0.0322266968705887	-0.0507547715857048	-0.0447757920547218
0.0389997324988496	0.0130701601316431	-0.0025411293112659	0.0302557492252533	-0.0119439082336152	-0.00881291508432852	-0.0103784116589719	-0.00685810388395902	-0.0109338763580893	-0.0088655047060426
0.0535447592015633	0.053230736121008	-0.00469990909601189	0.037229933665744	-0.00986744655029924	-0.0129152796755275	-0.0113913631129134	-0.00853606990539686	-0.0171556777736413	-0.0180337447753691
0.367474513948002	0.135833436855984	-0.0423255837334216	0.138445754693435	0.0179685615677449	-0.0524142881931394	-0.0172228633126973	-0.0330593266473624	-0.0413888619105168	-0.0475308875118297
0.382899096277041	0.202935963708034	-0.0427925687482794	0.148071664405936	-0.00766137193030553	-0.0489620404862384	-0.0283117062082719	-0.0471700963527008	-0.0473185102499905	-0.0569568667129331
0.229699675586969	0.0706465622687387	-0.0244723539339179	0.106074692404154	-0.0163655158283095	-0.0288317225437237	-0.0225986191860166	-0.0275057228294114	-0.0288268321515746	-0.0443432027336254
0.355336974258578	0.148792632330989	-0.0391236520901126	0.149574743060466	-0.024920118050814	-0.0453868489129506	-0.0351534834818823	-0.043269201552512	-0.0429638310249955	-0.0695492200514657
0.0413536618535654	0.0283665346887333	-0.00428279066183283	0.0243355271988819	9.07066064292777e-05	9.13790072787982e-05	9.10428068540414e-05	-0.000366219078383592	-0.000244496930694268	-0.00431943598714349
0.0554663860472075	0.0425956979485415	-0.00591055748041944	0.029088784429663	0.00834668714269679	0.00458741036739471	0.00646704875504575	0.00482454702293558	0.00509066837989001	0.000808182796559122
0.2509794582566	0.0543966032956149	-0.0279236399158227	0.081518559776536	-0.00189699270296267	-0.0260211810830601	-0.0139590868930114	-0.013052597075029	-0.0229897915752028	-0.0237865945430559
0.108263424890874	0.0472432534272119	-0.00750958911404234	0.091586713365096	-0.0221217316755593	-0.0159249571547059	-0.0190233444151326	-0.0185708088258838	-0.0295492289238347	-0.0283971586104582
0.448532857410271	0.235103329372392	-0.0500278330202886	0.201482165718539	0.021700812391252	-0.154034641089267	-0.0661669143490076	-0.0735492278362399	-0.102971853355278	-0.120323881803848
0.0213416597504025	0.0195237860737312	-0.00174657013903584	0.0125841181509485	0.00577990990108557	0.00844391993174327	0.00711191491641442	0.0035510091599065	0.00407603413853372	0.0040281476111096
0.000656516774664148	-1.9789966100387e-05	-3.67132038183154e-07	6.03840495016887e-05	-5.16105567135679e-06	-3.12425298781187e-06	-4.14265432958439e-06	-6.02450353098223e-05	-0.000107747557538666	-0.000147493685413807
0.162521098652037	0.208385255443778	-0.0160843405672736	0.102625102560139	0.0627642215705107	-0.0470349460782555	0.00786463774612761	-0.00920836781809731	-0.0586921802524664	-0.0317780620468073
0.0268277240724761	0.00879136329840309	-0.00248081793260709	0.0203374944601762	-0.00253053383056189	-0.00103579876463069	-0.00178316629759629	-0.0030831804330624	-0.00338870791683309	-0.005679541031
0.566423664882759	0.196519289459328	-0.0679559023489898	0.167469515828023	0.0138063508574131	-0.133312554724468	-0.0597531019335275	-0.0574351330807987	-0.106690843298813	-0.069492722289092
0.282590222485306	0.219360431166419	-0.0318291874901106	0.10717809757283	0.0423762555071985	-0.0448540819251574	-0.00123891320897945	0.00122437130611003	-0.0101519582246707	-0.0216387455173832
0.688457688223361	0.291543246914712	-0.0839950217880051	0.163744195735125	0.108629415871318	-0.176738458614978	-0.03405452137183	-0.0506815149414218	-0.0576554079485307	-0.0595137676214705
0.0394389582619618	0.0524726168678088	-0.00334557230352684	0.0275263779389757	-0.00589531844828203	-0.0102838149455229	-0.00808956669690249	-0.00872720231012761	-0.0122614649096635	-0.00738388586718884
0.430296563440833	0.124605704786132	-0.0504167290383158	0.135669659445298	0.00615900029358729	-0.0852593462609209	-0.0395501729836668	-0.062758516647145	-0.0753769298945588	-0.0780144562750554
0.268251827077573	0.0770834344115466	-0.0307191939602641	0.0974939795825988	0.000175971890066684	-0.0213276285381972	-0.0105758283240652	-0.0157112785949977	-0.0338732224065953	-0.0538221940460068
0.157559679006468	0.124015949931272	-0.0171688481144447	0.0657755068374541	0.0167331570161862	-0.00637149210647847	0.0051808324548539	0.00599421075953979	-0.00150238244028886	0.000711526745103219
0.317202717714266	0.235723644795688	-0.0350894069229112	0.133507614635844	0.0206941151852272	-0.0474019340098795	-0.0133539094123262	-0.0366636286649614	-0.00507088952279744	-0.0480560455433297
0.418289385770189	0.175210173350716	-0.0469456172751084	0.145806086077996	-0.00888653220358615	-0.0781802320576536	-0.0435333821306199	-0.0528431604839499	-0.0628232639960254	-0.0803148865496213
0.132467249850733	0.200795147403115	-0.0127877114247665	0.0871597646109308	-0.00946492785912802	-0.0516432206712708	-0.0305540742651994	-0.0289934503260603	-0.0082406445608908	-0.0342916535026307
0.202062042488853	0.163050710258495	-0.0226251899914023	0.0791673040832525	0.0187448413996234	-0.00263770476377009	0.00805356831792667	0.00169707712941958	-0.00525735107681946	0.00214769718116264
0.0417609795124154	0.017521650578146	-0.00293713234306866	0.0306650158959109	-0.0102509101369012	-0.0116583065943052	-0.0109546083656032	-0.0112017168193017	-0.0109533420936714	-0.014489173066948
0.07997859736114	0.0607019548351755	-0.00799082293934289	0.0447660821909503	0.00554849364753364	-0.0225213712405331	-0.00848643879649973	-0.00538698268522272	-0.00124141220106141	-0.00903996717776039
0.0773853876699785	0.0556663490727261	-0.00822804056154926	0.0369211920128981	-0.00357638201728519	-0.0173301865611418	-0.0104532842892135	-0.00893458537896506	-0.0105018729249358	-0.0151957210329616
0.174151928990655	0.0721069162275064	-0.0182669639788269	0.0858631923468882	-0.00539535274038039	-0.0428353129031591	-0.0241153328217698	-0.0240679697385287	-0.0322361493817893	-0.0332730233394507
0.0476781034909563	0.0162521388115295	-0.00492487650757598	0.0257560708681074	0.00292066811341011	-0.00105095413003118	0.000934856991689464	-0.00467605211591726	-0.00830464236160494	-0.00487389280929273
0.10271686052185	0.0369835353030127	-0.0104582586763211	0.0500250257389683	8.12201130530876e-05	-0.0166086320722554	-0.00826370597960115	-0.0145592244206894	-0.0211793565415499	-0.0194729242502564
0.0808881030438917	0.0548913878727322	-0.00801619168051967	0.0403562654007111	0.00593944070768863	0.00170479318855403	0.00382211694812133	-0.00729979973876156	-0.0109489233310665	-0.0117632687815993
0.227847985518715	0.231852343874466	-0.0236057794437894	0.122222779322881	0.0456848567013396	-0.0392972474968869	0.00319380460222637	0.00387534153032978	-0.0133410193146618	-0.0256009516933512
0.0610739139817073	0.0285033206594997	-0.00574182792265789	0.0428675344296044	-0.00368964425401598	-0.0213192985443731	-0.0125044713991946	-0.0162280148628781	-0.0211063133888079	-0.018651855400684
0.203423790786612	0.176291536698852	-0.0209202125909424	0.0916449937793911	0.0190116815528736	-0.0534147033545885	-0.0172015109008575	-0.0353400927965384	-0.0348194950568498	-0.0424673203292083
0.0326015337921184	0.0378304259742924	-0.00252396422174464	0.0251260214627637	0.000879499658626652	-0.00509925908488426	-0.0021098797131288	-0.00291324582597903	-0.00688824046143497	-0.0110945531636527
0.00362258054453452	-2.13973242899719e-05	-0.000100848588484344	0.00173993544595882	-0.00120808085911201	-0.000180470388886683	-0.000694275623999346	-0.000928944654822827	-0.000946016506279015	-0.00108160948957172
0.0737375952809464	0.0195034628047413	-0.00740996251743822	0.0382683694323772	0.00807262218200017	0.0091949970491077	0.00863380961555393	0.0061284914718884	0.00565613263242376	0.0026184866357036
0.188066385842474	0.227146529155554	-0.019681517214457	0.0852728532969457	0.00728959870141541	-0.0553314042456667	-0.0240209027721257	-0.0350269574931034	-0.0354003178023927	-0.0353514290102667
0.354657835603572	0.148677683678368	-0.0395267217513541	0.152501117295368	-0.024706724347772	-0.0877280374210851	-0.0562173808844286	-0.0556922178525418	-0.0645928984871088	-0.0593014408333312
0.143765164127599	0.0719738641875023	-0.0148445410942017	0.0650859363465193	-0.00435034892930633	-0.0208266571212655	-0.0125885030252859	-0.0179292722544458	-0.0226767176042506	-0.0268626875162158
0.368010550200774	0.152761595551582	-0.0426366318459293	0.13518515981799	0.00479316629563192	-0.0453010667058842	-0.0202539502051261	-0.0450581429241153	-0.039406547926172	-0.0407154338819667
0.422699804062185	0.17749502234073	-0.0486137923302116	0.182632869936628	-0.0332133261929035	-0.0731529008119677	-0.0531831135024356	-0.0495054719567588	-0.0664681440922927	-0.104797174303465
0.525885087375894	0.410209176751962	-0.0606829494653572	0.1950456699836	0.0769151302344284	-0.167964866564534	-0.0455248681650526	-0.0245386698878832	-0.102848040022346	-0.103534982714953
0.210048012453304	0.120789712648488	-0.0231960545916261	0.0774683472855846	0.0103022742880569	-0.0372405392673992	-0.0134691324896712	-0.0249994647287883	-0.0230251443090799	-0.015492037847591
0.236455438949576	0.177332579702802	-0.0268113621099286	0.0927195566161109	0.00668316327775298	-0.056012158600961	-0.024664497661604	-0.0275457473371491	-0.0178092751583353	-0.0334765595709063
0.525772620053608	0.205257159232299	-0.0609329391668972	0.180932859275418	-0.0532992722874651	-0.114341376658504	-0.0838203244729848	-0.0914405843913319	-0.075587179068381	-0.139664481673202
0.148645715344031	0.0567692635255564	-0.0148197055388846	0.056774940391738	-0.00306387068879704	0.00486675177906554	0.000901440545134247	0.000856798602600573	-0.00612947357072974	-0.00489963306888133
0.600235368305349	0.280761410528331	-0.0717841088958467	0.177000160952814	0.0218617020950541	-0.171667043748772	-0.0749026708268591	-0.0767998247798742	-0.0679055925487735	-0.100883196307337
0.4375369073417	0.131770607472361	-0.0514374683248769	0.142863239362008	0.000715904309396165	-0.0729263976715679	-0.0361052466810858	-0.0540109455594062	-0.0781169801899981	-0.0701229225720665
0.571034880088018	0.272319905819794	-0.0679689264717293	0.191231665021396	0.0372712934615075	-0.162614085570926	-0.0626713960547092	-0.0693861361141258	-0.0856522175085857	-0.109499786305789
0.14768586823652	0.0281950802946369	-0.0153073359530235	0.0649791417855775	-0.0102194858824335	-0.0110706245157175	-0.0106450551990755	-0.00847116563193065	-0.0214296715301839	-0.0282345197980129
0.375351712318258	0.0880386590712861	-0.0436547652379515	0.131900791665635	0.000695780322897688	-0.046919596334892	-0.0231119080059972	-0.0363811142985527	-0.0387605893204092	-0.0461734207526578
0.0807286229465542	0.0397201819001741	-0.00765060500077687	0.0427548060686589	-0.004964918443114	0.000713348444927236	-0.00212578499909338	-0.00689112284287693	-0.00369997886407113	-0.00704180272995855
0.464508018205537	0.385325050726993	-0.0540100673340114	0.179858855838268	0.0333059838686939	-0.108491318293931	-0.0375926672126183	-0.0802938703149033	-0.0704916696063375	-0.0284197506624131
0.598863000992159	0.352616653290257	-0.0726225287988587	0.185366483498779	0.120833577522999	-0.157353710907503	-0.0182600666922518	-0.0722825972043897	-0.0508789732490359	-0.0822297019734362
0.0804033494637953	0.0723429809831084	-0.00860757882013184	0.038710537394184	0.00888823154101649	0.0120193708993107	0.0104538012201636	0.00794271729037956	0.00687630769864143	-0.000857204702745987
0.0370362114661326	0.0142950747688263	-0.00353865572860453	0.0227521177868897	-0.00758676638628219	-0.008884681734887	-0.0082357240605846	-0.0110788218009346	-0.00831906975571229	-0.00948191205176527
0.180665424069596	0.071652087580741	-0.0201039370109264	0.067235612465857	-0.00453023972255673	-0.0118896636339403	-0.00820995167824851	0.00252906482403772	-0.015990267890559	-0.0111970863756448
0.0835225172266375	0.0699113444216579	-0.00846273195724623	0.0418316812230099	0.00453385865360706	0.00558698124805942	0.00506041995083324	0.0123600245989642	0.00089633001082759	0.0123638587383823
0.395200614860771	0.188964594811398	-0.0447297951189748	0.154371257636498	-0.0153843579157685	-0.0951472755467263	-0.0552658167312474	-0.0465275423837193	-0.0788405197627746	-0.0641723842086713
0.580849046195665	0.25156098936445	-0.0694198342913918	0.188372670160576	0.0108434903318935	-0.142251884997761	-0.065704197332934	-0.0912082115784689	-0.138964070625236	-0.135855926946419
0.0316938992477952	0.0577815375706953	-0.0025144771467992	0.022659701173612	0.000399137714397341	-0.0133878138906418	-0.00649433808812225	-0.0114755847487238	-0.0136899455285325	-0.0104620230541579
0.0882114722024516	0.0497278831037348	-0.00952500904156707	0.0452726843801125	0.00482103842611728	0.0192871910240261	0.0120541147250717	0.0121710077742063	0.0102034318397775	0.00957744055539644
0.199114564973906	0.102501595644788	-0.0217850035304877	0.076394674377367	0.000132200015863893	-0.0164425801245501	-0.00815519005434309	-0.0155795455889254	-0.0285583749577086	-0.0232768960519514
0.361418356203481	0.269677375111323	-0.0405671698524505	0.162063950332473	-0.000641812139668296	-0.0741188557656167	-0.0373803339526425	-0.0328615128276449	-0.0374856735599758	-0.0444180170019559
0.605036730141017	0.338314159673962	-0.0719427547313024	0.181659195708646	0.115281913591856	-0.116329150208131	-0.000523618308137741	-0.0866372452698912	-0.0997973052617049	-0.066989425746773
0.0025177990444804	0.00359969876101782	-8.5033244559868e-05	0.00165791284635969	-0.00108892330099469	-0.00103926737468959	-0.00106409533784214	-0.00110242343248442	-0.00124561149491547	-0.00120962737414711
0.340818406194294	0.0693270728397319	-0.0383749349371622	0.117780968719511	-0.00454799290805685	-0.0324023870512493	-0.0184751899796531	-0.0344725132508457	-0.0405989807273148	-0.0499051331592864
0.373614915021883	0.169840263833107	-0.0420128945849851	0.145977594153851	0.0221354881166194	-0.0735603014776898	-0.0257124066805352	-0.018386903168531	-0.047027324850324	-0.0436887475745089
0.0550707839603261	0.0116477330470146	-0.00291194762555767	0.0440127569907361	-0.0131567257644887	-0.00333932891773898	-0.00824802734111384	-0.0061799404011354	-0.011160282763788	-0.0136145606745142
0.0817779523609384	0.0466325116112354	-0.00817374799566353	0.0343542254876809	0.0118373996309637	0.0224417093273265	0.0171395544791451	0.0065626647277071	0.0119184662166127	0.0122017523259521
0.164705367240486	0.0807379894856582	-0.0187275412796781	0.0610670125822998	0.00386429280273148	-0.0267689141651036	-0.011452310681186	-0.0143278835459862	0.00157806398931148	-0.000801823552950137
0.37430204553525	0.286467792482347	-0.0419745946388798	0.149591899644965	0.0161133999753781	-0.104021280462562	-0.043953940243592	-0.0500215773792737	-0.102697329935501	-0.0803781048321178
0.00995334354684065	0.0123329956098687	-0.000623034467969338	0.00710932042537487	-0.000657424328929169	-0.00493888788765397	-0.00279815610829157	-0.00252744175288734	-0.00396017189803548	-0.00383286175488686
0.177745941890832	0.112301253075336	-0.017609596127629	0.0918797362089079	-0.00878868566329466	-0.0161406657073777	-0.0124646756853362	-0.0176038671209487	-0.0280476761798333	-0.0389675516096365
0.135738358488511	0.0308478824071043	-0.0142884754957044	0.0553476353213203	0.00269265019327999	0.00234944777440124	0.00252104898384062	-0.00910920964160244	-0.00629802054109038	-0.019624866850747
0.00280570361186104	0.000348869050167294	-3.07619570912069e-05	0.00122798191759342	-0.000192793511113082	3.68381418695556e-05	-7.79776846217633e-05	-0.000314453185666854	-0.00048640341568669	-0.000727191145494238
0.319240437263918	0.112653793588128	-0.0364413880797738	0.114506286771658	-0.00578560809392631	-0.0505560578938732	-0.0281708329938998	-0.0258264716617252	-0.0323603530226613	-0.0485851118504406
0.267820147418489	0.0829519972133232	-0.0301046187627518	0.127866533294413	0.00135722227890106	-0.0264062230316388	-0.0125245003763689	-0.0368259775840702	-0.044602262749081	-0.0433759508050115
0.19086048940716	0.177191736364264	-0.0205379862954135	0.0850030844410865	0.0132399719736591	-0.0454388715457485	-0.0160994497860447	-0.0394132206926701	-0.0295730202611198	-0.0457131758577912
0.0130511114314923	0.0165934918312458	-0.00100665458848456	0.0106681440246877	0.00358722842363013	0.00715457350349004	0.00537090096356008	0.0022526271976497	0.00255391769257203	0.00235788673318644
0.100086117288397	0.0668233079156093	-0.0103335885964957	0.0470163779953055	0.013108018314748	0.00176743305000872	0.00743772568237838	0.00309230712051041	0.00616541563090275	-0.00609611399579671
0.0436745301876621	0.0586211591157125	-0.00411785824348311	0.0251672173914782	0.0162444650004974	0.0155679608982595	0.0159062129493785	0.0149191693795073	0.00788040458935269	0.0117265506555127
0.685005101599617	0.283178484794599	-0.0837447347858026	0.152841125641002	0.0164531140803833	-0.117468489894503	-0.05050768790706	-0.0601846309670802	-0.0750637124382131	-0.086560149180155
0.0732577842240045	0.0321658218377203	-0.00745204116810795	0.0393956774721696	0.00922180283150312	-0.0122194645105805	-0.00149883083953871	0.00345019174134807	0.00449974294337768	-0.00409968462802508
0.193492621046029	0.271980814675719	-0.019031196924415	0.11815842852274	0.07779561515744	-0.0603391694623116	0.00872822284756422	-0.0235911332857634	-0.034019326151724	-0.0340372537816157
0.0250986887943155	0.00671523880624734	-0.00220211739407477	0.0162985108306296	-0.000978084463570058	-0.00293022322361756	-0.00195415384359381	-0.00192309196826421	-0.00330086742314786	-0.00437702354959355
0.222594561918241	0.290741113038839	-0.0239508891331648	0.10516577504067	0.0565097266235691	-0.0405146369304002	0.00799754484658446	-0.00509989044452977	0.00596600725494376	-0.0106981061068445
0.129709542650023	0.0427453635878493	-0.0129030639619297	0.0664985818057135	-0.0196332031026448	-0.0236978557992261	-0.0216655294509355	-0.0249743901662326	-0.0274325485236517	-0.0329619313680325
0.130121168419709	0.117446468158989	-0.0134653045030818	0.0634849164879538	0.049406819514519	0.00237370912727353	0.0258902643208963	-0.00202047523164939	-0.0100744675803075	-0.0141463039581717
0.465341932555475	0.30660860647497	-0.0531153861990923	0.220441773066857	-0.0346605270385428	-0.154873989902699	-0.0947672584706207	-0.0803826561416804	-0.126918030851308	-0.087714331527717
0.462275066670622	0.165175810442328	-0.0539933129686315	0.15027957640925	-0.023874853044516	-0.109681742068624	-0.0667782975565698	-0.0771817519979122	-0.0606907056277484	-0.0838072393692818
0.182222268866227	0.0726061319960948	-0.0188319052981088	0.0924262210863447	0.00148541743020292	-0.0112133281605072	-0.00486395536515211	-0.0211682505279563	-0.0321754610294541	-0.0211988326139081
0.190361265226853	0.167806092623805	-0.0197686357866173	0.110227461926559	-0.00636040428820486	-0.0322996326599646	-0.0193300184740847	-0.0481313465358549	-0.0360099248846006	-0.040307253922691
0.512560153802422	0.42010586155087	-0.0597541352408686	0.190812547156516	0.117454207159513	-0.127486240497449	-0.00501601666896789	-0.0461378564805334	-0.0399807440661913	-0.049669807695445
0.134740202446531	0.183470892095744	-0.0127715623322723	0.0797392395726268	-0.0151179467815779	-0.0563489018374023	-0.0357334243094901	-0.0397504979556177	-0.0421666037262294	-0.0504487934524138
0.238831220973717	0.159298845340909	-0.0271166009798375	0.0871929099233061	0.0351506151122849	-0.0422376903411107	-0.00354353761441292	-0.0144577288927446	-0.0288492482244805	-0.0335577361087021
0.260777544280959	0.159387696644715	-0.0294147674205097	0.0954293667867305	0.0252458239688584	-0.0453451613223455	-0.0100496686767436	-0.0221024880865591	-0.0281415027884055	-0.0373204487647042
0.20449758887063	0.148225591148638	-0.021847277965861	0.0914639155127534	-0.014975369253686	-0.0635279661530888	-0.0392516677033874	-0.0460514489342718	-0.0362038506342768	-0.0443184687575465
0.0577225465192082	0.0369157688091729	-0.00583488241003281	0.0282716132494036	0.00421405290911508	0.0127385117089681	0.00847628230904159	0.00830179460829456	0.00715581869346083	0.00537432271262728
0.294848485495728	0.115737429499156	-0.032282945777143	0.134182175080692	-0.0261720284747093	-0.0583346171070765	-0.0422533227908929	-0.0692144135784543	-0.0680958902522876	-0.0631312065555498
0.253984514554592	0.166526369919227	-0.0276717145150183	0.0991058298839572	0.0254239055129611	0.000175742570652171	0.0127998240418066	-0.0036564976178568	-0.00442180860733912	-0.0418888313140921
0.44254535587504	0.271139834721574	-0.0513055496408497	0.191958550480516	0.00408605612065582	-0.0981297846645309	-0.0470218642719375	-0.0791669283202363	-0.126578066491024	-0.101550479960208
0.327699572701404	0.155809656167783	-0.0357175728597012	0.137835174959527	-0.0335987496449691	-0.0865966288394645	-0.0600976892422168	-0.0584009076019387	-0.0561700322803796	-0.0570013057579972
0.280007751913364	0.165508966683231	-0.0313991127994176	0.102038961173444	0.0294996625053696	-0.0510324507975939	-0.0107663941461122	-0.0290650643079121	-0.0266669905368754	-0.040698536953327
0.677663197390794	0.282243587620226	-0.0843687218228352	0.154332064355538	0.0946788407635252	-0.0877699735156696	0.00345443362392772	-0.0697125937255465	-0.0622161340216845	-0.0505684066801865
0.137671208329826	0.118712843089932	-0.0139938578260865	0.0678520629946601	-0.0264061400473008	-0.0318758138217086	-0.0291409769345047	-0.0277485295112883	-0.0253949935005853	-0.0293214836958402
0.418029023024522	0.156830664534426	-0.0481846983246596	0.152756704416502	0.0392560704874909	-0.0878219318080271	-0.0242829306602681	-0.0514540449301915	-0.0754531158800947	-0.074086929260488
0.141504280508061	0.0976717541967094	-0.0148317392848034	0.0612699689411386	0.0189468753322291	-0.00196322908749033	0.00849182312236937	0.00818991388941018	-0.00467693725789387	-0.00779828150247255
0.256874301719017	0.26134080344202	-0.0278553360102937	0.121875904835156	-0.0498167261353483	-0.0496184409537609	-0.0497175835445546	-0.0450771283571723	-0.0197710863608651	-0.063885766550341
0.00345077927339588	0.000185518761541424	6.8727513169472e-05	0.00199200685194449	-0.000678826875697331	-0.000453685649653151	-0.000566256262675241	-0.000778597771576454	-0.00110494233447416	-0.00126100736681174
0.102365602244805	0.0364964149307036	-0.0103170151696342	0.048994242643534	-0.00241506089025437	-0.0257737275566871	-0.0140943942234707	-0.0142673039764975	-0.0252812818496479	-0.0167478306224477
0.475954313379612	0.360359214792277	-0.0549195293543589	0.166322627821042	0.0107741041431481	-0.113369641834949	-0.0512977688459005	-0.0603139303131049	-0.037922577932135	-0.0382086387718178
0.0298414058628015	0.0439342506519211	-0.00273192513279687	0.0198115811462264	0.00731168730311395	-0.00148555862907367	0.00291306433702014	2.15094279444779e-05	0.00132391479679122	0.000168149855343781
0.511684149694005	0.418081503109942	-0.0596399704155001	0.190955558440258	0.0888546611152841	-0.12184830098397	-0.016496819934343	-0.0354825541803102	-0.0556475394804648	-0.0573955060676352
0.12492334308641	0.0539068577263329	-0.0136758459979647	0.0542060524906759	0.0100171838772896	0.0106102991571354	0.0103137415172125	-0.00401930456695075	-0.0037609364017868	-0.00977423369740639
0.237082921546691	0.177666523403484	-0.0264318325248258	0.0909466185642439	0.0398979824544043	-0.0312333039265072	0.00433233926394855	-0.00553078364738147	-0.00913465552111586	-0.035345488751958
0.337218682549047	0.107376370405191	-0.0373158318418771	0.131274502524289	-0.00394219193934453	-0.0283105390694818	-0.0161263655044132	-0.0329143492044854	-0.0408884099950309	-0.0565407275516857
0.156029725776716	0.0324451916378345	-0.0154359675292334	0.0684001661917837	-0.00125759118070204	-0.00813067810578225	-0.00469413464324214	-0.0179476844331563	-0.0131527944273911	-0.0184537784663663
0.571814314941636	0.203857118209837	-0.0683417946263354	0.183998091424189	-0.0269681535386538	-0.142994901176834	-0.0849815273577441	-0.124303240402924	-0.114784941364862	-0.164046940940403
0.517393422320533	0.193270145794356	-0.0613484597648874	0.170405951469581	0.00397508190955809	-0.120484629205894	-0.0582547736481679	-0.0445665489776469	-0.0690634402293113	-0.0914842871151239
0.161338067553504	0.15640832496422	-0.0158785810522786	0.0783282980084687	0.00880961132318286	-0.034805701108073	-0.012998044892445	-0.0288831276954762	-0.0173072787620579	-0.0421832759819379
0.188876776438787	0.114970670403881	-0.021065341793929	0.074561184214342	0.026201491340869	0.00738268056758298	0.016792085954226	0.00469652373807675	-0.0148899251796315	-0.0118311596960171
0.0300063328578321	0.0279902491016822	-0.00249685335498517	0.0190544263332986	0.0086937419458385	0.00584884278568281	0.00727129236576065	0.00275635941127686	0.00249867673498216	-0.00411640818589253
0.27861574039562	0.0692518932227276	-0.0319046565902719	0.108172991392675	0.00101857504857938	-0.0178807278098734	-0.008431076380647	-0.0340373808988457	-0.0312191578857456	-0.0491634523676884
0.559518228041159	0.300209717643086	-0.0675192085745343	0.16500957517865	0.0399809524370125	-0.0834647291883978	-0.0217418883756927	-0.0831896448184577	-0.0665307051958779	-0.0721472389158788
0.101011580989741	0.0471280588081875	-0.00926317333490442	0.0670085836885748	-0.00360068944724021	-0.0264480203775541	-0.0150243549123971	-0.0264672600752665	-0.0360396270964196	-0.0342618928044271
0.277911776888414	0.0660644015664674	-0.0309610688900798	0.0964024796021354	0.00656475999682465	-0.0475305499268487	-0.020482894965012	-0.0414721344649283	-0.0280738678095408	-0.0291209723612808
0.0722191048878875	0.0609305575869456	-0.00736093767773012	0.0365396113062002	0.0130402366506466	-0.00197519770106706	0.00553251947478976	-2.08627839175107e-05	0.00188964952327858	-0.00360648887281616
0.384471334808809	0.217576558839702	-0.0428257638775577	0.160184356928298	-0.0146527372536244	-0.0750455162089598	-0.0448491267312921	-0.0713242645239109	-0.0695524574434526	-0.0702115626008745
0.49428378992541	0.314527989427407	-0.0582277701127287	0.150709652393736	0.00641159095764543	-0.131641242036536	-0.0626148255394454	-0.0689827162695642	-0.0480101675169126	-0.0584538198704
0.285177725779487	0.065572592620424	-0.031757403993304	0.122314315823552	-0.0123559406076756	-0.0237088483947017	-0.0180323945011887	-0.0334899410524121	-0.0302640041671776	-0.0403729807476487
0.593843382197828	0.319990286121012	-0.0711979040701656	0.163093997817313	-0.00440493559013622	-0.150149271878201	-0.0772771037341686	-0.0696272437045868	-0.0644017129526518	-0.0985182032953978
0.249537956773113	0.221305021083774	-0.0263826792693531	0.142551440846166	-0.00710978156606915	-0.0311340529318044	-0.0191219172489367	-0.0222711707636837	-0.0232514185478658	-0.0393230098868623
0.0631236760247497	0.0386406318133935	-0.00587677274497348	0.0347083109519617	-0.00205700373283214	-0.00214185254871307	-0.0020994281407726	-0.00554953086603743	-0.0126044479606933	-0.00699881393086754
0.236302514235872	0.109137107985063	-0.0260644782062214	0.0955101556565111	0.0111746344182219	-0.0161226505290321	-0.0024740080554051	-0.00956152790192327	-0.00316352446017723	-0.0148680878678214
0.112405787025186	0.113807953829474	-0.0129502642673774	0.049837645867199	0.0399682725969236	0.0027098150666988	0.0213390438318112	0.00756093559401784	0.00191450017740973	0.00619428063432044
0.370674911383201	0.183009364607402	-0.0413527110495309	0.162720710297048	-0.0634399412272276	-0.0631392875012399	-0.0632896143642337	-0.0639580434374794	-0.0702782975361458	-0.0537045049175137
0.293208396319342	0.349500676352572	-0.0314592896644029	0.153336813589791	0.127850643889603	-0.109008797791207	0.00942092304919767	-0.0670274289042289	-0.0361224043122572	-0.0668158382665502
0.209057465922541	0.088816189415017	-0.0223261847783663	0.09925485354959	0.00524207623958636	-0.032670515791801	-0.0137142197761073	-0.0377506524671147	-0.0442771762116411	-0.0554783609408585
0.400739550281324	0.397387851002858	-0.0445896891591405	0.180229937319546	0.106125261222324	-0.156466042719228	-0.025170390748452	-0.0900816606185443	-0.0544688761687407	-0.0904787224859714
0.104953062004051	0.086329433770571	-0.0114911815205755	0.0452970220382741	0.0193241502731874	-0.0104762301395703	0.00442396006680855	0.00333326580982436	-0.00615640637738303	-0.00307453891147159
0.686229594936099	0.282097647382515	-0.0839035889560945	0.153048656724136	0.0907849224568169	-0.139579369123925	-0.0243972233335542	-0.0110987333759595	-0.0218936438145801	-0.0768889187597179
0.112721950826349	0.0734616915123128	-0.0118728283821287	0.0490339200035193	0.0102872195741706	0.0029818189607161	0.00663451926744335	-0.00483186889406476	-0.00561442743828103	-0.00821132110910147
0.52310175715716	0.312941922404765	-0.061633165943904	0.178475407485706	-0.0747094050755447	-0.112089516874982	-0.0933994609752635	-0.0436414509540335	-0.0905644948555906	-0.0796374495973089
0.361019565620728	0.214953788586332	-0.0420519730308632	0.125626101151749	0.0406735799480404	-0.0553394919172295	-0.00733295598459455	-0.0260078081927367	-0.0345373668304998	-0.0435811477842862
0.529721026511169	0.33877981244969	-0.0627164461090858	0.161824621891479	0.14684580473388	-0.139018173433033	0.00391381565042348	-0.011234558241743	-0.060515233655744	-0.0743935157219378
0.615789767083141	0.216336155716109	-0.0742828206781615	0.161511392084555	-0.0610500467026823	-0.108517882992283	-0.0847839648474827	-0.0797937224146016	-0.0600094866318173	-0.137959935624141
0.0831967049176054	0.060280494525257	-0.00928228221696789	0.0442725701579549	0.00761068639012044	0.000668397583566155	0.0041395419868433	0.00186470091512791	-0.00156614458352716	-0.0135191669889143
0.0837688647384523	0.0462648660237972	-0.00763765558283577	0.0363461234628928	0.0159282380074658	0.0123699508888585	0.0141490944481622	0.00637975239725209	0.00558339626562068	0.00366918459980621
0.319483301492419	0.113145742755418	-0.0355954896652277	0.111940037092444	0.00698901428085102	-0.0469563447327426	-0.0199836652259458	-0.0291660493636997	-0.0490304053979515	-0.0368342397633363
0.0279017297793565	0.0131553846382436	-0.0019414411339612	0.0226534241711789	-0.005160567938493	-0.00622332086838385	-0.00569194440343843	-0.00460816110945413	-0.00866856222116003	-0.00972593397550062
0.140292518985693	0.127535199305484	-0.0113638967662873	0.116407303161168	-0.00237572734671776	-0.0356644413851253	-0.0190200843659215	-0.0193648189157715	-0.0317628849286774	-0.0517892838443306
0.150754605052879	0.156158127238261	-0.0157533821534733	0.0682202423593601	0.0316299017916885	-0.0383972611260373	-0.00338367966717437	-0.0145382305590813	-0.0353148131759128	-0.0137804791675241
0.109621732643254	0.0725619295524762	-0.011295118716363	0.0556991297642693	-0.00225996753852256	-0.0227328842279743	-0.0124964258832484	-0.0144554137594297	-0.0105232212370992	-0.0253604741327338
0.395047610128657	0.252579806928183	-0.0458656643069888	0.142684965710473	0.0562162014702435	-0.0818793549322004	-0.0128315767309785	-0.0297510608552677	-0.0651224986636926	-0.0662014002861487
0.256712390806375	0.261880787313709	-0.0273688804858075	0.120626359244872	0.00839136158139475	-0.0354514894463649	-0.0135300639324851	-0.0490024962256631	-0.0510502509002418	-0.0537874911447841
0.17265533682276	0.0714237941139517	-0.0193089312245247	0.066644669518166	0.00257730827481265	-0.00145722647414603	0.00056004090033332	-0.00442093590743725	-0.0123645645991985	-0.0222748078484315
0.0407100359716107	0.0215731692401209	-0.00303498080146585	0.0313665821656098	-0.00644526222830659	-0.00935193956235272	-0.00789860089532966	-0.00965615979153095	-0.0120236730366138	-0.0152413278469787
0.0444691926308846	0.0296122877480439	-0.00420681175706937	0.0257906125214849	-0.00277387632788311	0.0118903274964477	0.00455822558428232	0.000244732630342852	-0.00143432182012221	0.00277235515605437
0.344322278833725	0.214439523342947	-0.0386995530575111	0.143776490119134	0.0446229586232751	-0.0473861433521642	-0.00138159236444452	-0.0252746499721532	-0.0191664367695192	-0.0525434503798355
0.548106409851074	0.213930888542525	-0.065022519474127	0.183111336267464	-0.0285873946868512	-0.1049060067156	-0.0667467007012258	-0.0678764176304418	-0.0732666668751245	-0.0960800156598787
0.505728175042193	0.215699737733597	-0.0584420405079784	0.195092572190596	-0.0499092504958537	-0.130807682318555	-0.0903584664072045	-0.118547265179298	-0.128857382398029	-0.092764155599009
0.711841012106861	0.272279231866755	-0.0888424024075731	0.150015486844465	0.0493251227423444	-0.162639811748642	-0.0566573445031486	-0.0536765208023507	-0.0166269520771081	-0.0689330475249232
0.205089498920757	0.208470295822698	-0.0213687840433342	0.0949541606150187	0.0103923634029771	-0.0507275998414885	-0.0201676182192557	-0.0225032075802971	-0.0324886992480543	-0.0341713060198556
0.485023408447811	0.250019376008976	-0.0578756014093291	0.140099898217936	0.0685597434172817	-0.0951284536042714	-0.0132843550934948	-0.00608257037877974	-0.0562441281520142	-0.0692765329311289
0.677475340721024	0.256276060374228	-0.0834566547302722	0.167851745091364	0.0284990536540846	-0.174558488500897	-0.073029717423406	-0.10291511389575	-0.103587351221159	-0.093648203866312
0.178177799453214	0.0570860117884422	-0.0189445554793806	0.0656814927943757	0.00221920347221624	-0.00290382600372138	-0.000342311265752571	-0.00870694824742912	-0.0084136277604821	-0.00946737238496048
0.0173734534085469	0.0216873988927842	-0.00129647322181332	0.0108582559834422	0.00287069620135642	0.00491256838282963	0.00389163229209303	0.00640462591463711	0.0020629216687125	0.0029500395195168
0.0388430239405075	0.0153674328901731	-0.00243383837227849	0.029539760866651	-0.012359527382629	-0.00401223397338581	-0.00818588067800739	-0.0062670446007836	-0.00921635172377035	-0.0105842399285662
0.00825765898623698	0.00284927644338219	-0.000455089359767108	0.00644807529587514	-0.000930755281831445	-0.00104981163044084	-0.000990283456136141	-0.00112527437075504	-0.00185964680099606	-0.00199614372579321
0.599087201446972	0.328683073550024	-0.0718778534213929	0.172025727506514	0.0415879731375466	-0.111920823871558	-0.0351664253670059	-0.0616432732472033	-0.0688144538229537	-0.0858286313417213
0.112541534869014	0.112921505784728	-0.011479678334204	0.0567700686971477	-0.00138864766842402	-0.0296903515787313	-0.0155394996235776	-0.0061653321235406	-0.0153938207963758	-0.0186961581001734
0.49870323236699	0.24495660806637	-0.0569831020575657	0.186509653512392	-0.0576601213566367	-0.127989795550195	-0.0928249584534158	-0.0832904837505123	-0.0830714141288431	-0.0997876192147593
0.19030543323583	0.150608550314741	-0.021036781941657	0.0712155813240377	0.0315851590136849	-0.0106157513998512	0.0104847038069169	0.00878111604681786	0.00331447295816878	-0.000341899782958399
0.677211033890899	0.256877384199923	-0.0839161535190248	0.166899067728548	0.0137484675856347	-0.143001262693438	-0.0646263975539016	-0.112406683171231	-0.073189170751037	-0.117390933874617
0.0632750577314502	0.0404136618726452	-0.00629953677652782	0.0373858477487882	0.00630437376982732	-0.00224432103836445	0.00203002636573144	0.00232578437476724	-0.00434000577531173	-0.0074221660707556
0.249486358716094	0.0533932469747903	-0.0269032931827349	0.0884276760942725	-0.0141840515344882	-0.0126285422603525	-0.0134062968974203	-0.0206147521264315	-0.0219972639844168	-0.0364140325035661
0.480321265955787	0.36301288130824	-0.0560009789705969	0.171122223417865	0.065028993847929	-0.138183762175394	-0.0365773841637326	-0.0742425559709318	-0.0818007863771748	-0.0880488596363495
0.219879295789812	0.0994368496619288	-0.0232652413552218	0.101859148996203	-0.00422115105423018	-0.0355097538142143	-0.0198654524342222	-0.0252759445637926	-0.027112580379013	-0.0481964412105907
0.405473577840247	0.190215832472627	-0.0449089689781967	0.184044309015052	0.0506930126338681	-0.090022133510952	-0.0196645604385419	-0.0803550556411365	-0.0810931037733304	-0.0866873329418107
0.514338622066137	0.312073210669691	-0.0595644287614682	0.197893216813095	-0.000400092211241487	-0.105486721359518	-0.0529434067853797	-0.0738446206333302	-0.0925640372593384	-0.0909482775463152
0.124164825147153	0.0990327818857163	-0.0130421326702033	0.0599523805149467	-0.000175462129170884	-0.0179829079575515	-0.00907918504336121	-0.0122147950509405	-0.0180817978527355	-0.0205670738805081
0.0109297531432576	0.0128499898955501	-0.000451927230823726	0.00821694654970677	-0.00275329632510044	-0.003472074379295	-0.00311268535219772	-0.00396110570406133	-0.00431659023019284	-0.00468725211737658
0.14850384148649	0.115876141321395	-0.0168071652491128	0.0649621811885283	0.0313078657843168	-0.0178255015597497	0.00674118211228356	0.0211584477663382	0.0122394378442741	-0.00574871141703884
0.52608403230369	0.376400927011144	-0.0628365444663327	0.184728145126963	0.0420055132067151	-0.113507899212466	-0.0357511930028752	-0.0371877444361198	-0.0560423968002768	-0.0729071674602922
0.199263296209371	0.14718253162806	-0.0205941852473765	0.0933304550611549	0.0127887862490693	-0.055707347882775	-0.0214592808168529	-0.0264699109661154	-0.023562665570495	-0.0394086348730846
0.327540492241669	0.416834442352889	-0.0361066394152021	0.180954299379746	0.0273304361124708	-0.0892973421463628	-0.030983453016946	-0.0424897221048599	-0.0841497165177919	-0.113487278685274
0.0399140849559148	0.0338480424770739	-0.00393992400493048	0.0262993618543011	0.00574922107111688	0.00918803707765029	0.00746862907438359	0.00644142027304378	0.00453773768174263	0.00392147503055164
0.173095392280726	0.115383784787017	-0.0179061692965761	0.0789757417110624	-0.00649993033498153	-0.0532054387702134	-0.0298526845525975	-0.0266087341486176	-0.0309581371879241	-0.0261869163475038
0.299090502943201	0.187101152790983	-0.0321200486949887	0.154184168083334	-0.0185262608965626	-0.0424919375448047	-0.0305090992206837	-0.0641116368484658	-0.0319718075404418	-0.0687469847733909
0.264304296351297	0.267115651669101	-0.0294779985398334	0.116348660272443	0.052794123779608	-0.040099451461127	0.00634733615924049	-0.027456343689988	-0.026311683795617	-0.0382609166255038
0.158696043748028	0.163523646758749	-0.015290676867305	0.0943108799475375	-0.0231902282710344	-0.0417521062942351	-0.0324711672826347	-0.0331736722592755	-0.0466072721360481	-0.0391416123306193
0.711521362462826	0.272465438741404	-0.088674643477577	0.149976791123275	0.0311728791380487	-0.1146823419343	-0.0417547313981256	-0.0306648348217688	-0.0382443499702338	-0.0718479776763976
0.162729698652934	0.17448254154057	-0.0163643127359541	0.0937274581630399	-0.00580589963174816	-0.0330604788801158	-0.019433189255932	-0.0267182410438582	-0.0542925270421147	-0.0506643080243492
0.0479460766947928	0.0557725533098582	-0.00468562879525759	0.0257572910453152	0.0118715075342256	0.00925625607631001	0.0105638818052678	0.0122135033878726	0.00176517953807746	0.00695266657893682
0.268158458319426	0.0946790755303795	-0.0309012237623688	0.100362338414553	-0.0143674874610291	-0.0199063671463448	-0.0171369273036869	-0.00386946579684139	-0.0210692297618316	-0.0105011107057651
0.075316812095475	0.0506677236578114	-0.0077999852078115	0.0361307499674835	0.00662990728175572	0.00335150434075901	0.00499070581125736	0.00379659813991343	0.00140732312274958	-0.0026256390860014
0.353977583922242	0.361227727797489	-0.039365710875582	0.163966341312535	0.0216297745107756	-0.114990471056533	-0.0466803482728785	-0.0676546921906752	-0.0670174891770567	-0.100061758215224
0.262360837431296	0.114031997852847	-0.0275803606822154	0.120127704630707	-0.0138323829185087	-0.0359422340865264	-0.0248873085025175	-0.0362704743407655	-0.0403084569740969	-0.0414097908648038
0.254525887879897	0.229611312303597	-0.0275614511668785	0.104820508599894	0.00192129666801427	-0.0776172309320526	-0.0378479671320192	-0.0138035314084506	-0.0286510704855837	-0.0371675802911338
0.56352545323548	0.385820163781338	-0.0663348370509637	0.180637028641519	0.115313160609847	-0.139381901321319	-0.0120343703557358	-0.0438612475848161	-0.0497743895031723	-0.0919098914914414
0.0830997743412585	0.0844034961089077	-0.00883173120983823	0.0403746912432054	0.0100620064184488	-0.00819865075729884	0.000931677830574962	0.00124214026860851	0.00482401749694857	-0.00141392601503272
0.233314866789668	0.207122987819049	-0.0250387972867479	0.104125949767331	0.0478119849462336	-0.0252190865766075	0.0112964491848131	-0.0203212867604974	-0.0198578672463385	-0.02341060238983
0.642670792553758	0.240537071257991	-0.0788450255785771	0.170709014808727	0.0186353598000346	-0.125615429491109	-0.0534900348455374	-0.0963980038358732	-0.105813322707002	-0.107930524309957
0.214867031177261	0.275938068314403	-0.0225876734067332	0.0958038994182622	0.0571973003409016	-0.0515394630617315	0.00282891863958507	-0.0319485993674647	-0.0374289604936849	-0.0376847681735542
0.0738726414405939	0.079481968571626	-0.00638368181135214	0.0512168964008895	-0.00572318760677461	-0.0220382571911832	-0.0138807223989789	-0.0195994551157734	-0.0228081146418129	-0.0233911460942999
0.0613637123755309	0.0607453790544412	-0.00628613337425044	0.0325083859092607	0.0220755747719877	0.0143983761075928	0.0182369754397902	0.0172298893020673	0.0117418472618967	0.00462190570288027
0.345489529256284	0.125801585132981	-0.0375873838304877	0.136962320374243	-0.0321728515945674	-0.0787787269675794	-0.0554757892810734	-0.0565582681844714	-0.0669782485079957	-0.068518502447075
0.136320647712538	0.131350043479614	-0.0149143372041625	0.0572694771214661	0.0548162186284618	0.00396701083426329	0.0293916147313626	0.0279780363778628	0.0200509276691583	0.000175307807637082
0.544632691640925	0.344869536022531	-0.065516586934451	0.171139877939328	0.0922893895722195	-0.103949348787898	-0.00582997960783904	-0.0387860797831011	-0.0369260316155319	-0.0491558784466158
0.499032433285855	0.29306079047634	-0.0581763487565751	0.15913812822078	-0.0206996985776186	-0.128502311735132	-0.0746010051563753	-0.0405650549348242	-0.0707351909419623	-0.0816804483878067
0.6875274465478	0.291209763357549	-0.0842203694459118	0.162197905481951	0.0989304237087496	-0.112047731219541	-0.00655865375539566	-0.00728106383425897	-0.0238236040103885	-0.102650354008048
