# Supplementary material for: Measuring re-identification risk using a synthetic estimator to enable data sharing
Source: PLoS One. 2022 Jun 17;17(6):e0269097. doi: 10.1371/journal.pone.0269097 (PMC9205507; doi:10.1371/journal.pone.0269097)
Supplement: S3 File — (ZIP) [file pone.0269097.s003.zip › adults/adults.vineCopula.1.16.csv]

risk_act	entropy_est	ital_est	hypo_est	g_err	g_vine_err	ave4	ave5	ave6	ave7
0.0890753967389992	0.110486011939845	-0.00742410509176923	0.0546481743658569	0.0145057091738963	-0.0286102082493555	-0.00705224953772959	-0.0243770715169555	-0.025615408183178	-0.0210203966328562
0.238542770799627	0.089774292304676	-0.0226346994707922	0.0902294551633844	0.00426235951205226	-0.0116767679743624	-0.00370720423115509	-0.00985812944772896	-0.0101246982821572	-0.0356313839686523
0.54829479746892	0.246200355392175	-0.054770740145706	0.17567542534335	-0.0568197238160741	-0.120470811391852	-0.0886452676039631	-0.0924053384819221	-0.0746470186302948	-0.0867568780404071
0.437722202907251	0.254255634591136	-0.0437895821194586	0.136959400814194	0.0146092530943767	-0.0653855394625319	-0.0253881431840776	-0.0173562061650106	-0.0233584892257609	-0.0216052881058078
0.346606777351823	0.269570873942394	-0.0337212586801963	0.130119336286614	0.0326548499971636	-0.0367210048343878	-0.00203307741861214	-0.0192222771116715	-0.037978076108648	-0.0287291461329507
0.288090269580831	0.068485092513616	-0.0271038135945673	0.0994825312859297	-0.00343611852431774	-0.0391931673306892	-0.0213146429275035	-0.0214962862514629	-0.0400647951117178	-0.0304986096880224
0.396329938757096	0.252310387752804	-0.0388944284322255	0.140506175573434	0.0156797707583387	-0.0553143997211579	-0.0198173144814096	-0.0275295803607506	-0.0401184948728618	-0.0224503629322518
0.0129494279037276	0.0121543929640567	-0.000562364032525931	0.00894205860199773	-0.00114036434166444	-0.00168646257516039	-0.00141341345841241	-0.0025064874388145	-0.00346286599514986	-0.00437380080448854
0.148748919400305	0.0398443865580891	-0.0138719334479493	0.0722679794130333	-0.0129453450641324	-0.0233817534063982	-0.0181635492352653	-0.0209110158202759	-0.0198423793688068	-0.0287946288807585
0.563738649601845	0.34622379521983	-0.0579787254492991	0.183672525755395	0.0428046683633599	-0.129819132869137	-0.0435072322528883	-0.0957049074344323	-0.0862562883662901	-0.0837507517814156
0.140060802831737	0.12606537178099	-0.0135238534944253	0.0664975405302342	0.0342156760695428	-0.0238983185815711	0.0051586787439859	-0.0111127746304745	-0.0111621887957794	-0.0147087695176117
0.091329210158109	0.0314912836415285	-0.00854344553492635	0.040986470811059	-0.00539553163650121	-0.00399022182839343	-0.00469287673244731	0.000331267327452922	-0.00195789980211941	-0.0113638140219643
0.526958547130018	0.204795398350232	-0.0542855817654537	0.178624982058095	-0.00984912545077166	-0.159570690690659	-0.0847099080707155	-0.0734685336226971	-0.115238063116108	-0.113819521552609
0.685325662538146	0.282931149616429	-0.0700366606568528	0.151470525999023	0.0528719672752663	-0.140564227264008	-0.0438461299943708	-0.0276096866134817	-0.0361141987190478	-0.0948680957428777
0.460257638712279	0.452952676361841	-0.0468149094242742	0.204046400837819	0.0472515897948619	-0.123709016204528	-0.0382287132048329	-0.0695995637475155	-0.0373091284953134	-0.0995105932750978
0.303439233575082	0.241940493887263	-0.02937247496276	0.106332724458226	0.0161741788500631	-0.0609525591399618	-0.0223891901449493	-0.0037060880770784	-0.0232893767054614	-0.0275795021469593
0.230276017982922	0.050304096673046	-0.0206981278629911	0.0742694662625532	0.00977585232123318	-2.48987614736018e-05	0.00487547677987979	-0.00803173101857488	-0.0120095109299091	-0.0201314697171696
0.498780217787683	0.276843604501132	-0.04953493230037	0.182317949960888	-0.00338515336007361	-0.170515723912641	-0.0869504386363573	-0.105388680575124	-0.084141918152622	-0.135072006926087
0.297858582117096	0.182310225750258	-0.0291596618678691	0.107142935715597	0.0152021530845211	-0.0289361022011985	-0.00686697455833873	-0.0188863193897735	0.00314192921245754	-0.016355631911799
0.0847009004758911	0.143542139908436	-0.00691664330720987	0.0576088416048104	9.02412100299566e-06	-0.0360071380311776	-0.0179990569550873	-0.00553680605674337	-0.0284232347149213	-0.0384867924910255
0.630022747628584	0.329762504260604	-0.0648935865613613	0.166964395615712	0.0886923294978019	-0.1504422244371	-0.0308749474696489	-0.0116323563108915	-0.0540220497679457	-0.0710059662187995
0.493325042340424	0.229792777424896	-0.049586088025785	0.200928862960116	-0.0749456969472152	-0.0938079113639907	-0.0843768041556029	-0.0781540326004933	-0.147067023121834	-0.11690551251703
0.259103149415339	0.116475786644577	-0.0255619524155837	0.115018466853433	-0.0261041528665226	-0.0113879212324677	-0.0187460370494952	-0.0173867718012871	-0.0203057644600503	-0.0344915095507878
0.212225205296716	0.065516733696184	-0.0199016101868993	0.0793997020184379	0.00645486437873943	-0.00947022251395216	-0.00150767906760638	0.00779816614376683	-0.00267957921946185	-0.0116645848670102
0.245480561873044	0.0637753017641576	-0.0234734686589204	0.0867572785207967	-0.0141690038604699	-0.0136988146369982	-0.013933909248734	-0.0133869090129126	-0.0211777986767656	-0.030073614947388
0.192575424664132	0.044431918408683	-0.0180497345860112	0.0702038839071341	0.0110191692689858	0.0136294229178825	0.0123242960934341	0.00804368888971313	-0.00172781951529355	-0.0044121278174708
0.0575280788991478	0.0278998841268599	-0.00520419623962234	0.0287178425670194	0.00789692881661325	0.00889238062940603	0.00839465472300965	0.00215560264146946	0.00201709485926987	0.00179792989676705
0.0485059177908141	0.024060823627836	-0.00457026267615345	0.0280527408299351	-0.00494425965122679	0.00380980542523526	-0.000567227112995762	-0.0069586994803614	-0.00196169828992741	-0.00436403652269236
0.476430725727803	0.204548612724688	-0.0477125506328429	0.176460772396287	-0.021249441392067	-0.0662106327060947	-0.0437300370490809	-0.0791643296250109	-0.0941168067512358	-0.101111842476044
0.244820491415989	0.157007622317938	-0.0231756156455095	0.172542624382717	-0.0120089033618711	-0.0273061957062836	-0.0196575495340774	-0.0241869455538083	-0.0558899364883477	-0.0739070285761706
0.569011130027914	0.356203819171903	-0.0583890197388299	0.179693948084609	0.149140441752023	-0.0949897034237529	0.0270753691641351	-0.0533268761415524	-0.0552590970016633	-0.0581241931110152
0.440886865119961	0.207416393859431	-0.0437227843899898	0.148974938785939	-0.0397858682904416	-0.0945639747815358	-0.0671749215359887	-0.0405701009166247	-0.058242373900003	-0.0589932251798158
0.298473301021434	0.144327583394826	-0.0293624306925747	0.136707412507489	-0.0322284603104228	-0.0437222883141977	-0.0379753743123102	-0.018212359689034	-0.04311203109765	-0.0497480414528828
0.298032954804322	0.101594605833147	-0.0288631684942723	0.141609453041911	-0.0644249786720297	-0.026012729669162	-0.0452188541705958	-0.0260228265949948	-0.054417743648438	-0.0459368439277352
0.279471741649841	0.192380732288295	-0.0271206557009168	0.101353928146587	0.0309749917289309	-0.0442487788414312	-0.00663689355625013	-0.0238411928870742	-0.0310192393916981	-0.0323342725428681
0.500615852112056	0.243844046466508	-0.050038845963876	0.183560720292711	-0.0357971424966583	-0.0916549209726965	-0.0637260317346774	-0.0771292364681587	-0.0984695480675991	-0.100515770521221
0.101822640138196	0.0381617415521904	-0.00989774478452012	0.0467692909450826	0.0051034064332334	-0.019142530333545	-0.00701956195015581	-0.00126149927105888	-0.0161660317986623	-0.0107584562418222
0.498878319789644	0.244881517337754	-0.0493237808995394	0.181867338153722	-0.00545357760492116	-0.0915750183640578	-0.0485142979844895	-0.0967244950969682	-0.0989866709914369	-0.135436711045583
0.0537372991984929	0.0263604058487244	-0.00513387754404518	0.0279169373306034	-0.013497219716331	0.00266909451925412	-0.00541406259853847	-0.0102840996479593	-0.00415028611367181	-0.0105265832542603
0.264395658560583	0.0882246234051496	-0.0263757989218119	0.130232646693848	-0.0352076682166567	-0.0228161309136249	-0.0290118995651408	-0.0342877992429388	-0.039233912803378	-0.0552201204079251
0.0178135975951696	0.024270967758836	-0.00171816550646593	0.0133524370699075	0.00486242442735797	0.000983147691702685	0.00292278605953033	0.00187508703532104	0.000362135329582798	-0.000450842502632148
0.21264319876062	0.151481378564251	-0.0201165175485194	0.080484717444621	0.0312633679859538	-0.0201754370584161	0.00554396546376887	-0.00861738808889742	-0.000499580385010495	-0.0180454240872514
0.119226846218228	0.088702255245405	-0.0108437611151573	0.0512784693603283	-0.00330287466908835	0.00263164153034416	-0.000335616569372088	-0.00193126549169412	-0.00731370369448023	-0.00895488402683045
0.59344585652498	0.353064377294259	-0.0583795009091027	0.182537227146357	0.0328071790856176	-0.103020215406571	-0.0351065181604765	-0.0205474661809563	-0.0925744848331167	-0.0934251845726787
0.176048154517877	0.248057661246643	-0.0173456180426156	0.0961413957148602	-0.0214505390470674	-0.0784898926814596	-0.0499702158642635	-0.0423934703865953	-0.0421199982478133	-0.0605878971466271
0.387336668091803	0.221534834562709	-0.0392988136737252	0.16237200120754	0.00276656679789355	-0.102669419797957	-0.0499514265000316	-0.0650129399691863	-0.0699193145994262	-0.0910751717818881
0.1147009526567	0.114074490208165	-0.0106484642267245	0.0554997795466905	-0.00322660705664107	-0.0142908326693903	-0.00875871986301568	-0.00999015108014983	-0.0119716743353371	-0.0159439199107608
0.645513269016176	0.222381570188749	-0.0656071386269825	0.164222773409436	0.0140570108403637	-0.164641543825082	-0.0752922664923593	-0.0823734901578964	-0.0878737429412133	-0.132645800463135
0.425434008272843	0.184635255130599	-0.0423476189021578	0.155268986742609	0.0312530453851596	-0.0937274210756433	-0.0312371878452419	-0.062750593508006	-0.059548886870482	-0.0737783980945292
0.0337731829765374	0.0274653781927508	-0.00269266382713901	0.0245475588383381	-0.00567409457476383	-0.00512709963061147	-0.00540059710268765	-0.00787620525319915	-0.0108470382862426	-0.00992809117163817
0.596093907009773	0.255449997696363	-0.0597005196749403	0.176249030631812	-0.0986873341606495	-0.147317524631391	-0.12300242939602	-0.0752335631185646	-0.10649652937858	-0.0827455691809253
0.0528988471590105	0.0449867996602569	-0.00529629029487853	0.0284366317210492	0.0141609313197684	0.00469133007557353	0.00942613069767095	0.0078927274517422	0.00394056920793504	0.00149293439309842
0.551855346901529	0.288843365327838	-0.056665149376795	0.196077683963635	-0.062710405286973	-0.0969628443969757	-0.0798366248419743	-0.0663280135063857	-0.0737799707088101	-0.108273121564966
0.534037461008312	0.283579727846084	-0.0538379611402663	0.201305915505807	-0.0242501223793448	-0.119392099260182	-0.0718211108197636	-0.0865203885926444	-0.0999975393265398	-0.117209597443814
0.171511866123093	0.0548381158066927	-0.0154649869622851	0.0802392639356022	0.00336723641987957	-0.0237890447392879	-0.0102109041597042	-0.0090361217166719	-0.0124171395840923	-0.0252015080770416
0.0393411813504513	0.0521907161182257	-0.00324724551437469	0.0271880410758833	-0.000825801550013203	-0.0126353690329067	-0.00673058529145994	-0.0121192040388609	-0.0125816766662534	-0.00759939279147286
0.0592959288880165	0.034852271663302	-0.00470309990021502	0.0317704043065192	0.0026071129713026	-0.0128124957172618	-0.00510269137297961	-0.00753649401548236	-0.00924056083954456	-0.00918128733745128
0.512138902602917	0.418019868179889	-0.0523551454607018	0.188079098300371	0.0374551690211372	-0.132395863761323	-0.0474703473700929	-0.0346275109106631	-0.0462790056425901	-0.0433876286580256
0.159324070206281	0.0842202265043076	-0.0147609265925719	0.0637819058694706	0.0180025037984084	0.00579458885096432	0.0118985463246864	0.0143170701891023	-0.00666934807026554	0.00555381158360607
0.288130818173597	0.284404851665837	-0.0280664248832181	0.145724512086501	0.00104749110090391	-0.0685414917193312	-0.0337470003092136	-0.00964186173369996	-0.0528566094252149	-0.0240600175707633
0.219643907410749	0.122541073491318	-0.0212858846460066	0.0816131293008588	0.0115130439529029	-0.0420048457817204	-0.0152459009144087	-0.00809790043134276	-0.0338969557395137	-0.0355107175196399
0.310670008581659	0.252596621609992	-0.0306119967136276	0.106330673785001	0.0367006219177346	-0.0833446577501973	-0.0233220179162313	-0.0263407066537348	-0.0448489557548129	-0.0415903020394165
0.0684898677750116	0.063804760007176	-0.00588429580442343	0.0342924454426353	0.0193302888546521	0.00740623116498254	0.0133682600098173	-0.00452947607694659	-0.00431375839553186	0.00943451012211721
0.558522224812036	0.200425257577152	-0.0575249348034131	0.175018179934476	-0.00713400689771482	-0.148405964661438	-0.0777699857795766	-0.100651731671031	-0.0852524565385704	-0.0905679933466489
0.104951263489558	0.112146624212108	-0.00994871342712102	0.0467152060592732	0.0342435576979186	-0.00626647795043489	0.0139885398737419	0.0127470800356571	0.0154627234492647	0.0104556698161094
0.114819721979001	0.063452565542075	-0.0104682480140796	0.0539611437038702	0.0144555305518348	0.00950442841251666	0.0119799794821757	-0.0103988057596324	-0.00465398225805531	0.000431645605181594
0.0399256940895735	0.00937705110802747	-0.00373087016737227	0.0224794259737996	-0.00107503587814857	0.000830539923004088	-0.000122247977572244	-0.0020488789941424	-0.0040211874378456	-0.00406343745530154
0.259364023900433	0.292437143793092	-0.025451489712194	0.104927543921897	-0.00668897063891333	-0.101140837315856	-0.0539149039773845	-0.0361648057455976	-0.0476544939361074	-0.055232403046593
0.608269448277961	0.300187629827976	-0.0612669319432977	0.162358352445678	0.0296484892920803	-0.131643204677511	-0.0509973576927152	-0.06014216730386	-0.041728514449539	-0.0534553354731928
0.114550816954822	0.0701588987830788	-0.0103604624496237	0.0551050966997157	-0.0172907196318434	-0.0347379988787624	-0.0260143592553029	-0.0193320991669677	-0.0224664994065187	-0.0275713884775504
0.145806611516207	0.138217347548921	-0.0146020678407512	0.061452329013801	0.038239099698316	-0.00750926730921403	0.015364916194551	0.0138448395458063	-0.00133013184816377	-0.00289284073741855
0.363019277612923	0.123796560671389	-0.0362648386202477	0.144110378206447	-0.0105804946480499	-0.0645050303491909	-0.0375427624986204	-0.0559789710946336	-0.0660689410255023	-0.0786976172843676
0.637524326395889	0.333390229983799	-0.0643698847703418	0.175037056950116	0.104227367395524	-0.150558313513666	-0.0231654730590711	-0.0418579647355188	-0.0567681837551887	-0.0752233230635138
0.344298706713072	0.260988107331314	-0.0332115039885354	0.122752820540498	0.0716361749515482	-0.0206086595981076	0.0255137576767203	-0.0213712580837755	-0.010339352612492	-0.0217886540058393
0.342591034502707	0.18169320364415	-0.0345286237097296	0.150071728755953	0.00405371214545069	-0.04154970638121	-0.0187479971178797	-0.0407923997334123	-0.0510617828181386	-0.0652538290734372
0.0932695078399475	0.0781214460990624	-0.00844483769108524	0.0469612666809234	0.0152887314063381	-0.013079190889187	0.00110477025857554	-0.00551227975986392	-0.0240062735478866	-0.0282201700474361
0.159883563298152	0.141929655482636	-0.0146241555534403	0.070967113045919	0.00127464991273607	-0.0379363615193669	-0.0183308558033154	-0.0170665889285495	-0.0148906408218752	-0.0255847692261658
0.32069640450495	0.0860821898410645	-0.0315375132959164	0.133434886372922	-0.0334620942556318	-0.0348449896428921	-0.034153541949262	-0.0278507557278228	-0.0278037192318371	-0.0421520110675936
0.331142065256142	0.290175290636424	-0.0327682757664058	0.111190893576616	0.0239537221021558	-0.0744079142468256	-0.0252270960723349	-0.0351983503694207	-0.0399662141797807	-0.0306302241071814
0.121490259075475	0.224044757270699	-0.0107431082959036	0.0773600330607107	0.00611095522897467	-0.0431569059718084	-0.0185229753714169	-0.0330174309545681	-0.0339145371531216	-0.0323429354863754
0.0185456481583314	0.00230869796274958	-0.00179412369909355	0.00959654812976344	0.00134260873830891	0.00232122910729829	0.0018319189228036	7.30143990871034e-05	-0.000324728499074698	-0.00132804172686678
0.114556345111205	0.0634939049474742	-0.010626308946126	0.0537447081790049	0.0236375128918603	0.0098488360294974	0.0167431744606789	0.00782364800375017	0.00216428808082272	0.00163881383222539
0.534282121112305	0.284195612125285	-0.0542687392345962	0.202065483399443	-0.018491791144663	-0.163953891775471	-0.0912228414600673	-0.0761579549682281	-0.109662385580771	-0.118001657622185
0.130304181376915	0.0891368533685469	-0.0129489532935075	0.0579707834068599	-0.0047830584394554	-0.00711265235489196	-0.00594785539717368	-0.00956533664240719	-0.016361832080261	-0.0175887846825407
0.0283371100924078	0.0130137773148672	-0.00208962286099952	0.0220486425574542	-0.00259827579810325	-0.00867361840463893	-0.00563594710137109	-0.00693725954579566	-0.00839479538886542	-0.00935765497072911
0.572545447339381	0.387513786888774	-0.0578907027339491	0.195254539338507	0.129506390352992	-0.110443326065688	0.00953153214365232	-0.0642264351169118	-0.043411025508292	-0.0729289050527941
0.302796828706307	0.108864847392768	-0.0306122868952231	0.138657828121839	-0.0492017589480396	-0.0337212525576148	-0.0414615057528272	-0.0427433902107628	-0.0396208911597033	-0.0618149413792098
0.318453138527442	0.280238072084405	-0.0309934627658011	0.124298917387325	0.0430989051234608	-0.0536378977146385	-0.00526949629558887	-0.0441131607220238	-0.0190754640545338	-0.0221197893927902
0.276565863771749	0.159669704682749	-0.0267873674640376	0.132722219997515	0.000875330760705229	-0.0360103828267503	-0.0175675260330225	-0.0341814503106275	-0.0494430120658485	-0.0519247351520542
0.362726650580011	0.123257778531019	-0.0365679668517068	0.144583617158484	-0.0165569127818225	-0.0547887853317356	-0.0356728490567791	-0.0467941520167897	-0.0757282288074447	-0.0480516233902109
0.206810869362877	0.216526318085101	-0.0191775867669244	0.0905537882301222	0.0664281843720083	-0.0659699941327031	0.000229095119652578	-0.0191900225250269	-0.0354758256744475	-0.0244080032038459
0.416224179139564	0.157366039615764	-0.0410836492426065	0.148904989620608	-0.024814409841403	-0.100108193367052	-0.0624613016042276	-0.0490407409727793	-0.0584382916815444	-0.0917833532022481
0.0624417828948326	0.0442610615093666	-0.00625868738713478	0.0313414437126606	-0.00422391826871544	0.00835797258927917	0.00206702716028187	0.00103456898960398	0.00293469188473343	0.00153758275519668
0.366258012130948	0.133612255042291	-0.0349984066963523	0.133177695963099	-0.00345603500072728	-0.0784922178000326	-0.04097412640038	-0.0308416866363369	-0.0635220568091403	-0.0556376637894059
0.154718653339575	0.0552544730750405	-0.013905009084076	0.0690813186519911	0.00810314410759722	-0.00437466386811489	0.00186424011974118	-0.0113266102014872	-0.012002217677674	-0.0134200358929635
0.216013239783695	0.103896957886872	-0.0201481250244032	0.077483938720779	0.00889055618722895	-0.0273739950785242	-0.00924171944564764	-0.00995246991249188	-0.0353685693336622	-0.0138081000218823
0.0452544110748352	0.0582355529460863	-0.00430996094356061	0.0247711911139793	0.0121870757853437	0.00853476964390645	0.0103609227146251	0.0106933345391439	0.00655802304296856	0.00692641566101385
0.527420494141229	0.340548186966562	-0.0542262817447048	0.159321718071646	0.0674847992363748	-0.107655886922764	-0.0200855438431945	-0.0362406925286359	-0.0441490352173508	-0.0669604460444072
0.144146781617705	0.0630205313375246	-0.0131476106973373	0.0650878031176447	-0.0179135690409478	-0.052772142117783	-0.0353428555793654	-0.0319785086846766	-0.0345402620621781	-0.0397308865816208
0.343430366283485	0.196854651607995	-0.0346755368796039	0.164765832216015	-0.000890225084594076	-0.0928940008580317	-0.0468921129713129	-0.0597908572750523	-0.0708772010670775	-0.0644668979686179
0.0357035658533099	0.0232826105205833	-0.00338605241769371	0.019752740014679	0.00749704363427511	0.00330193201295643	0.00539948782361577	0.000279789549199889	0.00458701375383968	-0.00121198889972102
0.0956348533336348	0.0698603305515315	-0.00860448711270637	0.0446468825943054	0.00934515494049529	0.00734623007514322	0.00834569250781926	0.00967280479864412	0.0015027656232335	0.001344309218826
0.0285293332239337	0.015800744326296	-0.00244315887526052	0.0206102790301153	0.00154759925773375	-0.00207629863252082	-0.000264349687393535	-0.00138618091755652	-0.00288755866201144	-0.0092449872127786
0.0875659686040153	0.0700320302315868	-0.00817009824314617	0.0423929433864544	0.0023129348098538	-0.000343540344714038	0.000984697232569887	-0.00222945915947406	0.00319036061278009	-0.00174289859110169
0.0287260168258617	0.0267991434857665	-0.00206504331204999	0.0211465620200889	-0.00742269751283677	-0.00761498282098631	-0.00751884016691154	-0.0103427976916344	-0.0109068967901695	-0.0117415337828326
0.143826594295979	0.191326077402185	-0.0141563518123217	0.0683557517051554	0.0233758273773115	-0.0484100106633135	-0.012517091643001	0.00388306274256786	0.00586148033728917	-0.0169672985422586
0.180286292138725	0.0919247714791951	-0.0170792326537962	0.0645219933648747	0.00957509918363017	-0.0129121583413074	-0.00166852957883859	0.0026557778957578	-0.0122479807469165	-0.00742008887533799
0.187159505367748	0.0472964872163126	-0.0183380356853287	0.079632206161012	9.99148240507231e-05	-0.0188197954864451	-0.00935994033119719	-0.0123981271775196	-0.0210287429577697	-0.0284278030645287
0.0447848019550677	0.02540134016508	-0.00437208418639801	0.0230297362823467	0.00456912553908125	0.00203541054965201	0.00330226804436663	0.000748757852657447	0.000667141899165453	-0.00355868923978429
0.253997816413299	0.22772249940644	-0.0236620982218468	0.103410146375539	0.0102614152816848	-0.0533663913908534	-0.0215524880545843	-0.0471553383335947	-0.0231528961847115	-0.0470532272120516
0.480304201956043	0.332558528620804	-0.0501545144721391	0.174059919302003	0.0420569741348397	-0.0964169845856633	-0.0271800052254119	-0.049219823117608	-0.0648507628053347	-0.0674765897950925
0.414839549236023	0.300523811379602	-0.0415372853256956	0.154354625518036	0.0162531828870712	-0.0468008921774409	-0.0152738546451848	-0.0146337852008045	-0.0225655613734176	-0.0366714218554146
0.0739073728658006	0.0799849833741953	-0.00654504267549814	0.0501935404900703	-0.000120103891367643	-0.0150069553837772	-0.00756352963757241	-0.01800153386609	-0.0126703298421832	-0.0230691985641498
0.0983745523990018	0.041269445080496	-0.00944728019133528	0.0411912967343842	-0.00463935345291104	-0.0204888770243067	-0.0125641152386089	-0.00818702585769697	-0.0244557090547107	-0.0190836409543095
0.404826052077012	0.103652105141817	-0.0410005921315815	0.133313301809581	-0.0588267589727411	-0.0324062574129512	-0.0456165081928461	-0.0442649163556103	-0.0687936552339187	-0.0514442823232962
0.446025804864501	0.302510854147962	-0.045332989367657	0.14917067767192	0.0311214036082987	-0.0813619830385131	-0.0251202897151072	-0.0411555891824383	-0.0257970635118417	-0.0724755730149695
0.329521658847901	0.291654147103505	-0.0335552534432874	0.112483303783779	0.0771148549728348	-0.0759642360410448	0.000575309465895013	-0.0167885130779278	-0.0293487745042432	-0.0389130619856169
0.0780867751980995	0.142982181876839	-0.00701416285851569	0.0503035767130649	-0.0015204105922532	-0.0328388969008849	-0.0171796537465691	-0.0285988212834902	-0.019453406402465	-0.0249360139535545
0.533721214730345	0.283073455769019	-0.0540311653304971	0.200875930043781	-0.0269471641439522	-0.106488413799142	-0.066717788971547	-0.0739501862165299	-0.0977642207180003	-0.129944730357792
0.332087520501674	0.290999780546438	-0.0328477744734388	0.111658523109101	0.0709854577230321	-0.122553618420503	-0.0257840803487356	-0.0300708373555115	-0.0292364607227226	-0.0495362784108866
0.406849243187343	0.12131293088583	-0.0401163953893398	0.143520453344612	-0.050756046684208	-0.0433360044538251	-0.0470460255690165	-0.032266241410083	-0.0566494969348597	-0.0538631773675753
0.545214890549647	0.339119597047436	-0.0545450191818531	0.186147924383403	0.0079463018844359	-0.152556549215895	-0.0723051236657295	-0.00282397336409512	-0.100423648989924	-0.155432618957385
0.144541367514115	0.281444839199815	-0.0127071442160289	0.0884553207667234	0.0233574052374879	-0.0354174163815689	-0.0060300055720405	-0.048197227187575	-0.0351705848052668	-0.0417550342210163
0.10417193605624	0.0487375438887442	-0.0093235004478935	0.0510773930221458	-0.00761038552050872	-0.0129034005697182	-0.0102568930451135	-0.0158806276822066	-0.014147720572443	-0.0098602690400455
0.245817125619759	0.191529640892902	-0.0235261461881033	0.104005109958412	0.0550181872230284	-0.0419400172472018	0.00653908498791331	-0.00225060065128893	-0.021150416122563	-0.0303528949825968
0.181458233547513	0.125501911075818	-0.0181025962065251	0.0834026437016015	-0.0121240305657591	-0.0476504092917478	-0.0298872199287535	-0.0292998677775162	-0.0320175235238548	-0.0394914215262785
0.369303515000327	0.150449304864261	-0.0369950204780313	0.131799441273946	-0.000146702478936389	-0.0316726616656475	-0.0159096820722919	-0.0333376506752706	-0.0502191394696317	-0.0562733796128602
0.266167505067428	0.0744727064605921	-0.0268398791495914	0.11831953304249	-0.0125136651291357	-0.0299824621245617	-0.0212480636268487	-0.0342906213565066	-0.0276704109348085	-0.0441947385641696
0.144826854346564	0.176152287400999	-0.0126711622568089	0.0888623050457636	0.00370563159241741	-0.0409611454436954	-0.018627756925639	-0.0314136663181567	-0.0402561786341618	-0.0302483845203675
0.157718881180031	0.0650949229322624	-0.0144217660248801	0.0774504652067584	-0.0163190237355203	-0.0304611731221065	-0.0233900984288134	-0.0226165761393289	-0.0304998929599315	-0.0329695946742661
0.142105652142906	0.087593987612595	-0.0127515850521256	0.0661850041639579	0.00399609678544796	-0.0152806237096148	-0.00564226346208344	-0.0197710469836695	-0.00630195133725064	-0.013785573898222
0.56992597564393	0.317607572227927	-0.0580552974513758	0.197667051810168	-0.0097679116012972	-0.151595346587386	-0.0806816290943417	-0.0768596995322556	-0.0630100145684657	-0.126506192188906
0.22265084161527	0.121260514401398	-0.0205638476358847	0.103425498143893	0.0191764616496333	-0.0529907757890005	-0.0169071570696836	-0.0171570912607523	-0.0218401795725953	-0.0293214136619125
0.380977713573063	0.0960258090622927	-0.0383057752000998	0.128108932116201	-0.0175262369976679	-0.0646295369547612	-0.0410778869762145	-0.0479975718643373	-0.0476730791584823	-0.058767797949682
0.480512532499802	0.361660943818242	-0.0484591216624095	0.168908553563509	0.0489799669989088	-0.156013746552351	-0.053516889776721	-0.0277706219788493	-0.101152510933169	-0.0683836665064054
0.153636344086764	0.0335613445555876	-0.013947076835711	0.0694080554024436	-0.0100928255916062	-0.0165898096437107	-0.0133413176176584	-0.0210967079331196	-0.022333500873694	-0.0229555719429838
0.0746535944925199	0.0894465671134424	-0.00670305142157264	0.0385241656009843	0.0200416770654308	-0.00294933430055605	0.00854617138243736	0.00582787209171569	0.00509345494181147	0.00112064772762199
0.340311788037804	0.25759051235629	-0.0331629963378869	0.148108355424026	-0.00809464244915642	-0.0900051409210383	-0.0490498916850974	-0.019504921887481	-0.055788879929255	-0.0510767342965223
0.147031990795958	0.0936339683575001	-0.0139190622761918	0.0669001527668777	0.00515012028900974	-0.056658392241449	-0.0257541359762196	-0.0316496062890767	-0.0304185992013346	-0.0452244431611122
0.399508182590677	0.271916231421207	-0.0399110027416596	0.134992558825824	0.0405607256097159	-0.0708255717894979	-0.015132423089891	-0.039554789866061	-0.0560953958479369	-0.0710445688557842
0.108713564766263	0.0875784428756593	-0.0106782757139863	0.0503594935701763	0.0217553810126063	-0.0095768163297353	0.00608928234143548	-0.0014373144241855	0.00590694675990101	-0.000742831991715445
0.189139029174654	0.0630270675814991	-0.0167216325790835	0.092850643312379	-0.0357800516992657	-0.0449690903319098	-0.0403745710155877	-0.0372622789221384	-0.0362855914048713	-0.0367423742040687
0.100526708977207	0.066681154110723	-0.0090897051875746	0.0448799774157667	-0.00481852537941677	-0.0182233293868459	-0.0115209273831313	-0.00752204915273216	-0.0226057661294732	-0.00590359147007105
0.23929648004902	0.152423674393662	-0.0217313009565326	0.0881562882094459	0.0252668693477642	-0.0418449259330532	-0.0082890282926445	-0.0121485741560949	-0.0270914959314205	-0.0278315010700484
0.0954691145805364	0.0787318569125679	-0.00909958911728097	0.0468441235507567	-0.000148551299128385	-0.000433309159010395	-0.000290930229069397	0.000502213710066202	-0.0105818533295021	-0.0128003553755521
0.0945324439313732	0.0349946120862849	-0.00860629474525683	0.0434592968502181	-0.00602948005791994	-0.0130446112808234	-0.00953704566937166	-0.0155038573500264	-0.0212182081313113	-0.0222851358732422
0.169016987355892	0.176272884085119	-0.0156442431431736	0.0797542444720576	0.0409379370062358	-0.0130600086121054	0.0139389641970652	0.00119521513926341	-0.0162338687063651	0.00490224370357323
0.220207229320946	0.292305065227905	-0.0209480593214336	0.100546794577387	0.0529310413667937	-0.0482674994016823	0.00233177098255569	0.00963872302007693	-0.0126120398954838	-0.00887736520327259
0.516022321123227	0.363434788686013	-0.0521329435114269	0.169441206689336	0.0178619187735637	-0.115122789179267	-0.0486304352028515	-0.0638756320936855	-0.0808130040533653	-0.026710410561403
0.137986390247208	0.13005351433636	-0.0134464566100022	0.0576884560993857	0.0325144892707479	-0.00108976358620447	0.0157123628422717	0.0186520316528044	0.0128219336125743	-0.00277840701470553
0.259144094706434	0.140699690940086	-0.025979167996003	0.121115087548213	-0.0436467645793852	-0.0394648364376673	-0.0415558005085262	-0.0531111151593467	-0.0455169076302396	-0.0726674118383097
0.5270324641832	0.204592099787809	-0.0522331873428388	0.177101446226811	0.0190052538560574	-0.151069150588621	-0.0660319483662818	-0.0797245319734821	-0.0835715398771054	-0.124489461455181
0.102118099536223	0.0379429364184209	-0.00943198509609826	0.0465318208132663	0.00548439605313282	-0.00165474734244264	0.00191482435534508	-0.00393033598072944	-0.0143262449225013	-0.0113953704106113
0.22362424841646	0.195630827138013	-0.021144716444186	0.10085900667437	0.0447056708034177	-0.0640083074332387	-0.00965131831491048	-0.0390232531093914	-0.0220415253617655	-0.0510722329799142
0.0566725099251812	0.0275821180420664	-0.00409132759485874	0.043532403504354	-0.0117045349076355	-0.0146091683972549	-0.0131568516524452	-0.0159613656192905	-0.0200964685721544	-0.021385116780615
0.107557041748726	0.0718523758443322	-0.00931013338174756	0.0536730215643126	0.00144344895093539	-0.0280206314516765	-0.0132885912503706	-0.00987753320848529	-0.0164731470462563	-0.0192247403464223
0.200885645077385	0.158552048207574	-0.0187624273932923	0.0917709473499908	0.00799830045220015	-0.0562017132349687	-0.0241017063913843	-0.0294636870934925	-0.0291908811927667	-0.0359595919664735
0.479674631638594	0.222906344462645	-0.0492313052550767	0.193979074154319	-0.0376281464414958	-0.127832069097081	-0.0827301077692882	-0.11143101760889	-0.0967125273207194	-0.0899443413549518
0.28400501788074	0.123862742359339	-0.0276587844350638	0.1298136514869	-0.0210156734279106	-0.0746690844135269	-0.0478423789207187	-0.0354870816919924	-0.0682862774384203	-0.0683024218470296
0.304927481188957	0.192496818733747	-0.0294611314631738	0.10392860767967	0.00891269459550997	-0.037904823218852	-0.014496064311671	-0.0194408526536153	-0.0340777126928942	-0.0343720734002442
0.130107308094304	0.0953942140159993	-0.0121501610770161	0.0629827844013456	0.0280634375105179	-0.0289064343522601	-0.000421498420871108	-0.013795145494306	-0.022197136243341	-0.0286481212903193
0.549175733527319	0.275160290184829	-0.05594328650656	0.195584469741526	0.0612988180642949	-0.109778664250992	-0.0242399230933488	-0.0939437454280692	-0.0670056185862655	-0.106274535566037
0.252458303317423	0.0535076782471915	-0.0238682836220385	0.0795717139029496	-0.00152675079049597	-0.01623667538972	-0.00888171309010799	-0.0169096357919514	-0.0218553041112834	-0.0230332752091331
0.190072002565364	0.150675218423778	-0.0180637183864911	0.0696795541552289	0.0142037346441148	-0.00412320290406445	0.00504026587002515	-0.000413484833090227	-0.00631038790663815	0.00595438737471354
0.214270905274865	0.120142406777414	-0.0205144014133902	0.0781029202549643	0.0309971971597477	-0.0426406394424683	-0.00582172114136029	-0.0121335097996662	-0.0101129483285956	-0.0214917657552828
0.0698861322800653	0.0797081402711137	-0.00633168116830135	0.0511481554074918	0.00582432101917182	-0.0225661154377797	-0.00837089720930397	-0.0190896578165169	-0.0251630635635142	-0.0247081936751095
0.283217164820503	0.220164424406856	-0.0270791802084787	0.104130799738277	0.0821024005190474	-0.050170559227912	0.0159659206455677	0.0130264120170657	-0.0283174064568773	-0.016983126911107
0.0219376870386358	0.0205370779109995	-0.00182328331690836	0.0135608155017222	0.00763393995464896	0.00326446684718516	0.00544920340091706	0.00609913215866769	-0.000601900940557933	0.00392114432715332
0.353585393296992	0.359449712228343	-0.0344124856463587	0.160472549515774	-0.00634428468551745	-0.121176392363188	-0.0637603385243528	-0.075469700579193	-0.0411364124222457	-0.107748556705476
0.0135059382785131	0.00611843498641366	-0.00075699516891109	0.00997109964999103	-0.00459505282803641	-0.00230194287315023	-0.00344849785059331	-0.00368515664835285	-0.00360209416168958	-0.0055571278736042
0.179622651959938	0.113812284438728	-0.0166583077607879	0.0806889461827455	-0.0159939105966395	-0.0485432774225049	-0.0322685940095722	-0.0415816826559945	-0.0475249671514338	-0.0635165918007228
0.050350459681276	0.0351512880665401	-0.00439127337511685	0.0289736941508229	0.00398109023003368	0.000528045614181648	0.00225456792210766	-0.0106747975713469	-0.00901324191853438	-0.00792458339421318
0.353740427944581	0.269656196109843	-0.0356764454899765	0.139464262065013	-0.0265635838938953	-0.0490430423776241	-0.0378033131357597	-0.011788740800329	-0.0486822532147384	-0.0515697330336403
0.546575179298364	0.275689726607549	-0.0559593601730548	0.194496845809833	-0.0097383121754383	-0.168689807769148	-0.089214059972293	-0.115173650454201	-0.100143959613511	-0.0871456887510371
0.0319267151618871	0.0257339566831616	-0.00258942590108685	0.0187876447270221	-0.000940391765458876	-0.000649042802750903	-0.000794717284104889	-0.00199729427935024	-0.00540638295609029	-0.00205759736883412
0.0893203633313373	0.0427815561984176	-0.00819549984992235	0.0425422524569798	0.0107715624948664	-0.00674350803467662	0.00201402723009489	-0.00258595401428743	-0.00641838293819566	-0.00677700233622279
0.579412138559625	0.252539588143958	-0.0582557834635693	0.184022276644793	0.0151734300112413	-0.135395785792646	-0.0601111778907023	-0.0912218677165161	-0.0890558675209316	-0.0977896587454368
0.0414459281850181	0.0395705583471773	-0.00381072221201749	0.0233266294128868	0.00645177719982252	-0.00723042499528083	-0.000389323897729159	-0.000910926970996588	-0.0112902348131751	-0.00617642452583833
0.655339550675644	0.322480119545779	-0.0665867140816311	0.166194994719912	0.0673889590877347	-0.142920846034063	-0.0377659434731641	-0.0350838773433463	-0.0731974532210301	-0.0551451200873024
0.281782206357444	0.217473659823159	-0.0281924638704452	0.116210621973673	0.0239751511528529	-0.0349122113215952	-0.00546853008437109	-0.0151485513437087	-0.0449905192778128	-0.0294878378900851
0.0328910099453241	0.0114080912070651	-0.00153402665729225	0.0252523445370722	0.0050131866669515	-0.00119276122583713	0.00191021272055718	-0.00254525171201303	-0.00360980518626699	-0.00610292964991296
0.258556140271327	0.159761899896483	-0.0252261559102751	0.0936709764265006	0.0295347694027571	-0.0622580618719741	-0.0163616462346085	-0.0298064987175483	-0.028184505473977	-0.0374668985622753
0.67779546422109	0.282020113177564	-0.0694201877913473	0.148910600713239	0.104958458773786	-0.0978545435661999	0.0035519576037929	-0.0245342668211699	-0.0544200648074609	-0.0815342614622756
0.126399480567744	0.0530921714299513	-0.0118878188314812	0.0529467828160725	0.00898295057284143	-0.00898589071660402	-1.47007188130988e-06	-0.00813870525597676	-0.0112088404067399	-0.0164694280093861
0.0479810737412116	0.0702230744888781	-0.00400240736875316	0.0333921543279605	-0.00483134411269628	-0.0195270599221292	-0.0121792020174127	-0.0159841761937518	-0.0187329879544298	-0.0271730364702993
0.634337997657823	0.277629371438834	-0.0644992112285624	0.175495565836437	0.0508390212635678	-0.142757179854948	-0.04595907929569	-0.0726815189347433	-0.0846043666238369	-0.0893658558415215
0.563445515419222	0.346772505192618	-0.0576135053778956	0.182726954926804	-0.0882294931946108	-0.183210857060072	-0.135720175127341	-0.116993311615443	-0.0812603394786043	-0.0540282376048959
0.590800844073208	0.299225689584612	-0.0596232854025633	0.192266500493443	0.0413045739446536	-0.148724907960186	-0.0537101670077662	-0.0445946989229755	-0.0802684751675222	-0.100196786581941
0.220256830965312	0.189662517527165	-0.0210922922689031	0.0788147397117146	0.018566215293613	-0.0105886262687789	0.00398879451241707	0.00650495644155724	-0.00574036479430495	-0.0118820222181059
0.492687219323558	0.315391663827887	-0.0495527221305098	0.148696092536654	0.0116109299907177	-0.131023936246044	-0.0597065031276631	-0.0412436086235053	-0.0491678261662821	-0.0624540189344995
0.162803860494996	0.101803338078015	-0.0162598747989064	0.0673864823911019	0.0282299193901898	-0.00252875093934329	0.0128505842254233	-0.000406959180655142	-0.0121980510247388	-0.00160229629854666
0.597693233089917	0.336158208459893	-0.0611445249485507	0.176003442456466	0.0530812784170481	-0.118983361243231	-0.0329510414130914	-0.0544158822569388	-0.1067738999537	-0.0443811322515019
0.513939145043776	0.417492786058239	-0.0524527809570201	0.18834557696486	0.0603442544993544	-0.0937288560269245	-0.016692300763785	-0.0341711699608922	-0.0716424948856532	-0.0696101987939224
0.366762833806138	0.134861349186031	-0.0356898202423622	0.134254735402765	-0.0304481507643811	-0.0605508710422275	-0.0454995109033043	-0.0473702113680466	-0.0299178860980018	-0.0620926716783285
0.0594926715087822	0.0486263514549909	-0.00580579829259647	0.0305381217463409	0.00501467224719197	0.00136799935243387	0.00319133579981293	-0.000944539114852073	-0.00228482106258449	-0.0111802378012745
0.558162862297504	0.200663646950177	-0.057621324119869	0.176614915152506	-0.035730141716857	-0.135033363693718	-0.0853817527052873	-0.077232848454249	-0.106092097906459	-0.0926787141300288
0.0602485423457178	0.066422502396225	-0.00555251894652489	0.0301316005773744	0.0342687302709419	0.000362475603938407	0.0173156029374402	0.00431611053697877	0.00560071776179835	0.0019257917635177
0.345889297454238	0.125499686027434	-0.0335527922984736	0.136064971888431	-0.0275607637164332	-0.0729348719352423	-0.0502478178258378	-0.0503139657830761	-0.0687292861004533	-0.0770516456389583
0.0463320786069851	0.0214232333630381	-0.00407579938132362	0.0227988537284676	0.00656535519307587	0.00621737470092694	0.0063913649470014	0.00409343800401425	0.000382440225321121	0.000908775824415751
0.00621617261508836	0.0015400633531149	-0.000196317209901601	0.00440121650985571	-3.9896085552894e-05	-0.000581918780427936	-0.000310907432990415	-0.00112074344677404	-0.00134545256621282	-0.00165547729944948
0.114009389717604	0.0843748248400677	-0.0107226291767726	0.0558724277977287	0.0239396870351277	-0.0185423496024416	0.00269866871634301	0.00248664030209451	0.00057513624275303	-0.0185490112381938
0.333341323285239	0.125768790346252	-0.0339192348229923	0.140033792083447	-0.0122685949253167	-0.052379364545265	-0.0323239797352909	-0.0451778140736802	-0.0659982282082716	-0.0643061140667731
0.0772445161083045	0.0822867312390247	-0.00659549965642239	0.0372111272347903	0.0240438655197363	0.00749930623585371	0.015771585877795	0.0113211183110997	0.00730645713285202	-0.00807856948567243
0.283259082640023	0.0836580217295718	-0.0266316651930732	0.105247586308104	0.00711764298571543	-0.0319611718398906	-0.0124217644270875	-0.0295731443975406	-0.0325496654511601	-0.0459929847803677
0.409551805884498	0.140954301839961	-0.0399461424646725	0.156538174049569	0.0111733495931247	-0.067816753021577	-0.0283217017142261	-0.0290570822294675	-0.0538138099191974	-0.0742283681523582
0.100362285363037	0.1308735706798	-0.00937554543787822	0.0507704472952756	-0.00297603220941035	-0.0270325501940888	-0.0150042912017496	-0.00438747946484495	-0.0178395789268987	-0.0161470621710829
0.319278175151218	0.0983911187380865	-0.0308435415289112	0.134872622953821	-0.0323426475362448	-0.0620224001888189	-0.0471825238625319	-0.0426996856791694	-0.074082142517114	-0.0699142193492671
0.0340570164705451	0.0154726198403909	-0.00212956389418278	0.0252487935214589	-0.00900330783711873	-0.00876482799352956	-0.00888406791532415	-0.0105998010195555	-0.00914277247251468	-0.0142723736842198
0.54844757522572	0.237360403449532	-0.0562124494750126	0.175266820448688	-0.0143835006917163	-0.100408723283174	-0.0573961119874451	-0.0603388074794819	-0.0783743573415908	-0.0906296203711227
0.129826257059036	0.0516782479329708	-0.0122586932162774	0.0538043687949062	0.00937480057068835	0.0176301939827127	0.0135024972767005	-0.00173758486331924	-0.00547221361007427	-0.0141271771265521
0.242133724736822	0.190988303918643	-0.0244635913963251	0.0904912540275612	0.0420225999253342	-0.0346171277490872	0.00370273608812349	-0.0256901084911047	-0.0171516977083996	-0.0394671373524212
0.234137692232443	0.0890608186826598	-0.0225726204299802	0.131519051874961	-0.0585976596034397	-0.0336395427413124	-0.0461186011723761	-0.0577902372397738	-0.0692133461410389	-0.0720824458611626
0.0210369432164738	0.0213233285727484	-0.00134357068180795	0.0151524694881948	-0.00559611362247692	-0.00577767480640176	-0.00568689421443934	-0.00707201591188435	-0.0103645543812837	-0.0104642898635761
0.548360153261652	0.213636367016256	-0.055146276303974	0.17877033543199	0.015905434770687	-0.0718395049529924	-0.0279670350911527	-0.0407508105946183	-0.0923607128399511	-0.074407419042211
0.0764018792189555	0.027558199841551	-0.00656606167524428	0.0350703562000927	-0.0272826622101756	-0.0160050554947649	-0.0216438588524702	-0.0173873628244954	-0.0151901355624692	-0.0179193290227863
0.309464585114837	0.110969492504307	-0.030493914640196	0.12361431686858	0.00467115158912101	-0.0208551826931169	-0.00809201555199796	-0.0251747703776273	-0.0260765818734538	-0.0396754036487353
0.0032307643299173	0.00124309501316932	1.62008152401055e-06	0.00152156657831956	-0.000925840897716238	-0.000210914617272837	-0.000568377757494537	-0.000314962072066802	-0.000459699195489901	-0.00113232776426847
0.499143088372707	0.245910886084212	-0.0489542687734985	0.182367895578548	-0.0147032882975544	-0.141567978734866	-0.0781356335162103	-0.0707874864679295	-0.093168815159946	-0.137614435578329
0.0507947183875941	0.0746090225165826	-0.00420876208216114	0.0271785272185649	0.0180807607137014	-0.00149310863525678	0.0082938260392223	0.00527510251866276	-0.000145226487081741	0.00720076755684489
0.0805484024688073	0.0557045145673337	-0.00808718003167572	0.0411398074863871	0.00915134854744387	0.0167311224050906	0.0129412354762673	0.00357194295607006	0.00216962212159233	-0.00633385101723337
0.102081584780221	0.0713831933755833	-0.00962482446701086	0.0507357567779652	0.00455993197249489	-0.0126654329667956	-0.00405275049715038	-0.000834870461770637	-0.00854178543014417	-0.014576978219579
0.119196899621682	0.0705534213740822	-0.0114736435568676	0.0527450888352709	0.0143526442926827	0.0060537272235254	0.0102031857581041	0.0052768301854056	-0.0114210810527001	-0.00307278456103105
0.175608152714248	0.147203168576549	-0.0161564586491463	0.0815264907874085	0.0179781615451243	-0.0419856089857292	-0.0120037237203025	-0.0179375607027132	-0.0172365157410837	-0.0191191841647069
0.655940648399446	0.321954148499799	-0.0673717859176628	0.16650527728522	0.0833393858274804	-0.1792160548788	-0.0479383345256599	-0.0888348634067512	-0.0470115209202135	-0.0333315304317154
0.631369250628767	0.329590023097325	-0.0644189397667482	0.166694253426702	0.0742594477431666	-0.147428499463768	-0.0365845258603006	-0.0704778815388936	-0.0302742314396205	-0.0686939655807635
0.0451498555409516	0.0250653985502528	-0.00417471480679477	0.0225812037369574	0.00367249951487807	0.00117042669650828	0.00242146310569318	0.00172652616756962	0.000665740221388829	-0.00143591195642217
0.127125548838944	0.102668452249695	-0.0115813250384459	0.0523619158226969	0.0248617774216522	-0.0119242050421915	0.00646878618973035	0.0129640408596316	0.00672492849918466	0.00973654154046777
0.305882496052879	0.179317665112177	-0.0293183253849904	0.139570587633309	0.0169359268451806	-0.0729838241025156	-0.0280239486286675	-0.073040241717502	-0.0633443439367905	-0.0925820281080412
0.528988701127359	0.341060606608166	-0.0527929863919851	0.157054888142195	0.0830903183613674	-0.129482469643895	-0.023196075641264	-0.0425802492416426	-0.0572782813790175	-0.0541022783760526
0.233337890903619	0.126835208053491	-0.0211470409839871	0.108723893104888	-0.00821452643734127	-0.0374186064570809	-0.0228165664472111	-0.0225243956569058	-0.0320244116499372	-0.0514412922074488
0.039947962549252	0.0184290997659097	-0.00362149620886452	0.0209513200469765	0.00576022578534413	0.00629190145904761	0.00602606362219587	0.0024463576832903	0.00176822353794882	0.00082769586566802
0.377733290079575	0.0884013769139645	-0.0381571268450067	0.128556272015501	-0.0110656164261072	-0.0434828992143569	-0.0272742578202321	-0.0217487410409007	-0.0503832169128551	-0.0434625813273329
0.195711821919472	0.200572679133824	-0.0181875613021125	0.0766112283520674	0.0421373726510432	-0.0230929429128766	0.00952221486908331	0.0125793760608526	0.0125096063191658	0.0145911113576945
0.613510424718251	0.356132076342877	-0.0622854877463069	0.17748630710971	0.161206069330404	-0.155951069824763	0.00262749975282073	-0.0285075933971297	-0.0158445202817072	-0.0742881978558989
0.0171302463946292	0.0121986167587458	-0.000994449326862743	0.0110522002659347	-0.00470914887126283	-0.00522424206479453	-0.00496669546802868	-0.00468490237373797	-0.00619623801511516	-0.00526622813935018
0.476864092819344	0.35965296602946	-0.0487015970134128	0.164762099923814	0.00581603567417438	-0.106233544118908	-0.0502087542223668	-0.0154548900501619	-0.0394097768623879	-0.0535452701410731
0.120864803723762	0.0678469213890068	-0.0115012683320924	0.0503404185693748	0.0208605241020645	0.00378204768324687	0.0123212858926557	0.000430755757111531	0.000986903563211836	-0.00460952056499267
0.370817680169769	0.181780688710613	-0.0364299085565343	0.160171819387809	-0.0688425255208819	-0.0636602405256748	-0.0662513830232784	-0.0732764750983123	-0.0527573639004936	-0.0675366153998089
0.261829047605485	0.142035840930064	-0.0251592590896499	0.114941206251178	0.00567799574554817	-0.0505338264066267	-0.0224279153305393	-0.0313536434276048	-0.0536913763033291	-0.0522488320831679
0.125575733777179	0.0508565002744263	-0.0112293525869765	0.0538005247552596	-0.00214006226534412	0.00406697038654849	0.000963454060602192	-0.000974629566178484	-0.00416039922236235	-0.00817507625222647
0.403797140192604	0.271083204478952	-0.0399994593523371	0.140110010057465	0.00145175827235361	-0.06735506447059	-0.0329516530991182	-0.0365807846086724	-0.0485509118276715	-0.0284755913772224
0.0127028644881233	0.0162507530745546	-0.00108917918564956	0.00899290111396245	0.00666834815914803	0.00735261462510338	0.00701048139212571	0.00449511780723169	0.00316602138101719	0.00371690698384382
0.00199042719091168	0.00101541970608511	-2.83677443487715e-05	0.00083679152081621	0.000141957091082185	-7.20368753657993e-05	3.49601078581925e-05	-0.000249840019250927	-0.000556077733190029	-0.000779491505705044
0.270137410846835	0.0779380280950625	-0.0268465162108543	0.0975837263548374	-0.0143331525069366	-0.0290557730994206	-0.0216944628031786	-0.0313407111862837	-0.0272160794705408	-0.0314199473359264
0.332750340503138	0.248792571017928	-0.0332993303813163	0.166160481969213	-0.0371366828998754	-0.0483262059679402	-0.0427314444339078	-0.0321657304283213	-0.0268115930945141	-0.0710454832153581
0.261619353400951	0.141473903134397	-0.0240363714668369	0.11521327474929	0.00559489491475296	-0.0679097630132872	-0.0311574340492671	-0.0383469829316811	-0.0311098815167331	-0.0385534690350045
0.479548295648268	0.223086693337997	-0.0475625006267681	0.192313642718303	-0.0911780960426203	-0.122807191278308	-0.106992643660464	-0.0511666749503442	-0.151894107253461	-0.173296391370085
0.283411420228236	0.122776863956649	-0.0273191777633318	0.124863731261967	-0.0206374471918583	-0.046802451960616	-0.0337199495762371	-0.0612136580244002	-0.061087591320323	-0.0387317327762076
0.136834983983261	0.0758841613572383	-0.0138557478996311	0.0600594136348344	0.0190605784138476	-0.00524445105651369	0.00690806367866695	0.00318847566631311	0.00163476811643076	0.0015937870287937
0.570872372196211	0.251943333962842	-0.0577782049083453	0.170629184245313	0.0213931090945213	-0.143362310923515	-0.0609846009144969	-0.103210901198619	-0.103944656440021	-0.110303126688756
0.445838281149264	0.30240257130204	-0.0453846458713422	0.150225126377314	0.11411000510337	-0.0853851183334031	0.0143624433849834	-0.0357606294429231	-0.04091655579353	-0.0453094350011137
0.0244825961009683	0.00670036651495642	-0.0021463265629523	0.0154344920866661	-0.001307294798929	0.00046782737451613	-0.000419733712206438	-0.0015816278773292	-0.00141335181910491	-0.00282738924447004
0.394868510737716	0.394568233276633	-0.0399099751072668	0.170449502211708	0.101722400762405	-0.0774859015693179	0.0121182495965436	-0.0534422832893631	-0.00490061657064544	-0.0113997812363243
0.529664124497703	0.190289132724648	-0.0529066732841192	0.160416492544848	0.0123741896105564	-0.0773349669231484	-0.032480388656296	-0.0834585760388378	-0.113181307500747	-0.101029300137705
0.638115746397169	0.308072703074169	-0.0666872079374539	0.161411471496002	0.0412564378200682	-0.142895807985593	-0.0508196850827624	-0.0331626782238884	-0.060013500349349	-0.0531726708955518
0.178275016595868	0.106618837563479	-0.0176168003604393	0.0660677706811488	0.0281718866654211	-0.011219381738575	0.0084762524634231	-0.014355888398568	-0.0043389197378087	-0.00410090801151508
0.207743767748257	0.12628752368533	-0.0191168908569	0.0785182067099825	0.0112533601124812	-0.0211069728473917	-0.00492680636745527	-0.013998227036587	-0.0153348224468376	-0.0184311819909253
0.168182456422505	0.0866262892719508	-0.0167211889775741	0.0671538409152489	5.01089477875083e-05	-0.00750360930492966	-0.00372675017857108	-0.012047441983361	-0.0157664258099696	-0.0217190479531616
0.344763784702963	0.148278005070371	-0.0339662497972029	0.123070798364081	-0.0210397903234268	-0.0564420605278763	-0.0387409254256516	-0.0291421752204966	-0.0462679177220917	-0.0353039061702194
0.207969709439688	0.0773178700630527	-0.0189886931842919	0.10025614546525	-0.000869887165576483	-0.0291813896801223	-0.0150256384228494	-0.0412223860618361	-0.0271029966160975	-0.0349097579735399
0.629961864649505	0.331273758144356	-0.0646797590679907	0.166368867245821	0.0728524235385314	-0.142078927002378	-0.0346132517319231	-0.0370427639603875	-0.0492747628432705	-0.0466726755927335
0.396387241209061	0.252155749905179	-0.0403879778994227	0.140921296572989	0.0304933165262269	-0.0811436110590577	-0.0253251472664154	-0.0616847744557399	-0.0589583425859144	-0.0377943871800052
0.0852430126640309	0.103562085658206	-0.00787115959212506	0.0440448180061365	-0.000187730595469421	-0.0211239578252315	-0.0106558442103504	-0.00888396059146508	-0.0257026812257046	-0.0183613670640739
0.363865018434583	0.140793901995708	-0.0356862847632012	0.16309192724683	-0.0362240417127613	-0.0759639936604861	-0.0560940176866237	-0.108733263488952	-0.0781995199879814	-0.0816996246455958
0.63053122499383	0.330066187997993	-0.0653994702955459	0.16727267008641	0.0786278006490586	-0.154150310380351	-0.0377612548656461	-0.0545624991660892	-0.0768822381826428	-0.0469527203660223
0.0730995628696595	0.0443538231129633	-0.00724029570406054	0.0356256182150715	0.0143006621372325	0.00309361058723355	0.00869713636223302	0.00680949107078474	0.00762150404871201	0.00242948485347197
0.14387219716491	0.0625387715623063	-0.0132539481292957	0.0525255786991725	0.0154572490795069	0.00903294289670051	0.0122450959881037	0.00567106343919474	0.00523035733023661	-0.00039618351064738
0.481415022316909	0.359215726640163	-0.0484542578223147	0.167347284764533	0.0426892803315059	-0.142839767837005	-0.0500752437527495	-0.0585274751690221	-0.087554014514433	-0.0654951455766087
0.31409205041066	0.0947399899685145	-0.0309950479982007	0.112719118066029	-0.00219731922996452	-0.0314423735248609	-0.0168198463774127	-0.0149738569839956	-0.0348668043848306	-0.0447919470112763
0.0637753657172768	0.111589015916407	-0.00565608852196592	0.0422811462283211	-0.0178004005670495	-0.0330337843864729	-0.0254170924767612	-0.0209513709033022	-0.0277812221982621	-0.0171469419166668
0.0652591809573407	0.0378605474105347	-0.00597050208698535	0.0301229844433954	0.00331557713923428	0.00285148900517851	0.00308353307220639	0.0022287780555592	-0.0053159081137899	-0.00741664272496501
0.0681219694229034	0.0240658524039841	-0.00630285958550866	0.0300304030898669	0.00465171928375104	0.00485370348590133	0.00475271138482618	0.00405539472058654	0.00267792439778551	-0.000709875484879774
0.25567819187166	0.0795702364483015	-0.0245047474396406	0.0937035085174552	-0.00805406074645332	-0.0617371311312873	-0.0348955959388703	-0.0332965548090008	-0.0223083916518245	-0.038726574176109
0.238826012135111	0.0903440890544476	-0.0226193757047796	0.0900259746339083	0.00747183834818299	-0.00797379655146835	-0.000250979101642679	-0.0124324606357495	-0.0220582939978289	-0.0119398029069082
0.041016760923614	0.0211652904721007	-0.00337939973972242	0.0311371685941034	-0.00926655112235898	-0.00914406772725204	-0.00920530942480551	-0.0137691989331018	-0.0109189184215411	-0.0146578880972182
0.648967719953975	0.270740730035834	-0.0659220775715458	0.176216505880541	0.00818139163017884	-0.121201625224722	-0.0565101167972717	-0.0960816508515497	-0.11645912366724	-0.113756220501718
0.19388416705544	0.0446376955091629	-0.018710678265809	0.0706555577523059	0.0070054960086571	0.00472598935409435	0.00586574268137571	0.00299617528577154	-0.00666152920433369	-0.00504233589613393
0.43560527612746	0.344414793871676	-0.0441885033935729	0.186471378760748	0.0595611988427788	-0.111150084087836	-0.0257944426225284	-0.063925357591863	-0.114474488113363	-0.110486699466447
0.253677675585487	0.233269859244153	-0.0240475059756899	0.125506795517154	0.0595284725455537	-0.0322796228727381	0.0136244248364078	-0.0210947642894869	-0.001909427768504	-0.0535634059756738
0.0992153155931569	0.0762193288723585	-0.00891805653592576	0.0482746569532091	0.0100768471698513	-0.00378170936300147	0.00314756890342494	-0.00913425074099695	-0.0119915632800063	-0.0155841074180572
0.203593577430981	0.21078461944643	-0.0187300716608838	0.092459092476859	0.0371944325805445	-0.0513415694454267	-0.00707356843244109	0.0122658991085556	-0.0155351134808845	-0.0297988053488093
0.319405680816106	0.112144605633334	-0.0307515524681762	0.111536232513202	-0.00579219992409891	-0.0455072536504	-0.0256497267872495	-0.0349712476406992	-0.0417546137808923	-0.0482696369057715
0.100175239059362	0.0371064949996241	-0.00943038881191234	0.0493612730659309	0.00575992365780126	-0.0167103422599212	-0.00547520930105998	-0.00755841614284727	-0.0148180828081158	-0.018530964250646
0.120338071563792	0.1095941506529	-0.0115820215965532	0.0527457291038589	0.0240832880304462	-0.00569925563199963	0.0091920161992233	0.00752634138842284	-0.00894248489232599	-0.0048627621399478
0.479904417254806	0.333194279738017	-0.0498320828690677	0.173005672130504	-0.0415856679433687	-0.0911052906721102	-0.0663454793077394	-0.0882862783359024	-0.0731153935347049	-0.113471750688877
0.0219293785734943	0.0266478787041857	-0.00206837920379267	0.0159748989614337	0.00568804398043326	0.0100115987676988	0.00784982137406601	0.00577320337833634	0.0047961338180831	0.00540410195399159
0.280733746107414	0.166078656862949	-0.0278907944615816	0.100645552219871	0.00755027763088778	-0.0574025746745302	-0.0249261485218212	-0.0180962111821983	-0.0337649273065641	-0.0392312693658197
0.341855094165067	0.182681828475776	-0.035150241267837	0.150413687476196	0.011392207835544	-0.0351708414706004	-0.0118893168175282	-0.0409569568059978	-0.0414740911821081	-0.0522050318669919
0.164632165648245	0.0810126283494561	-0.0150900531475737	0.108613551286817	0.000790264583845346	-0.0446027030431801	-0.0219062192296674	-0.0410821002000677	-0.0428275719376661	-0.0407623273370884
0.445309092922956	0.299239595837051	-0.0448521631231136	0.159191421562491	-0.015114306456718	-0.102159021239136	-0.0586366638479271	-0.0112487070180486	-0.0206659291358834	-0.0449099541029784
0.386274680017022	0.2155084272208	-0.0384020075151063	0.189854428414454	-0.0100286208759771	-0.090021506045501	-0.050025063460739	-0.0736247576515713	-0.0664894073465189	-0.0766151922284863
0.336963215631091	0.152222430895185	-0.0335081490661964	0.146318346784634	0.0139615714460212	-0.0784194749909977	-0.0322289517724882	-0.0492503919626645	-0.0520413033859841	-0.0711514064047153
0.132031945246755	0.088468768795245	-0.0124413803733541	0.0576263869983482	-0.00839682013925956	-0.0127018464924975	-0.0105493333158785	-0.0125564810392652	-0.00395451791779183	-0.0152445335136416
0.267309183599923	0.241285567647044	-0.0264855372564656	0.135183689288665	0.0329911838149936	-0.0451360405435733	-0.00607242836428989	-0.0486122395324761	-0.0348035032127862	-0.02974057224825
0.464486578217487	0.256639052781457	-0.0479479600554671	0.18560260120853	-0.00177657515394858	-0.0893309127581317	-0.0455537439560401	-0.059922432175874	-0.0716417705274913	-0.0799675458931719
0.321809560197641	0.0785987082889913	-0.0314223664950479	0.115223016542202	-0.011550217800746	-0.0207765726058887	-0.0161633952033173	-0.0173209148740463	-0.0355178105480008	-0.040099592430745
0.533014462977061	0.256809237689554	-0.0548723497255505	0.184624983559235	-0.0260364704403006	-0.116911211297155	-0.0714738408687275	-0.134439217821862	-0.0962802119097075	-0.130087396298232
0.304869981965538	0.191952954686654	-0.0300999888448487	0.10458182336019	0.0629882272385755	-0.0459179781143202	0.00853512456212763	0.00147002822553555	-0.0123328719962266	-0.0300605357286708
0.240887947762857	0.0482557062845836	-0.0229422010871164	0.077917591100077	0.00737560890163183	-0.021477262585394	-0.0070508268418811	-0.0182619365870702	-0.0303627638317441	-0.0221424528232323
0.107464044327898	0.104321380848992	-0.010335735212568	0.0542186874294991	0.0220443866915455	-0.0209787104193505	0.000532838136097488	-0.0157188705445756	-0.0174628550009906	-0.0142736595507632
0.056077245604873	0.0212565027143268	-0.00514332483307798	0.0322967376138581	0.000834785199209008	-0.00416386079285783	-0.00166453779682441	-0.0023587447850222	-0.00211027616597764	-0.00577241138198337
0.129203877668924	0.1176783268398	-0.0121410665297912	0.0626271357176383	0.0280878614376145	0.00176832230041696	0.0149280918690158	0.00936093782723732	0.00109992098066436	-0.0047898782352605
0.180601085371735	0.0720370679698955	-0.0172572620421415	0.0666968036352185	-0.00347929904154048	-0.0103078258376819	-0.00689356243961117	-0.0210502650246332	-0.0111347653503852	-0.0199504992398139
0.135557312334868	0.0924788350778143	-0.0130577762323374	0.0596316780950453	0.0328227791423864	0.0155605844602131	0.0241916818012997	0.0144097702073454	0.00152001232883042	-0.00460899902549575
0.0749522022320385	0.070465165747576	-0.00759923759197648	0.0360044538672052	0.0189160291881419	0.00524578903800792	0.0120809091130749	0.0144214090731684	-0.00358925014592779	0.0054039458930004
0.327553760678062	0.181751514668135	-0.0324205159815502	0.185097855121756	-0.0238839559447301	-0.077466312323459	-0.0506751341340946	-0.0524918858829226	-0.0624385729876368	-0.077106928284948
0.0813171136645917	0.0506807154438286	-0.00738477022876297	0.0438168403445255	-0.00378304948310189	-0.00742703546612798	-0.00560504247461494	-0.0037916448040109	-0.00447838907981669	-0.00269729052181171
0.270322575312485	0.23615191153056	-0.0259725698260126	0.113737811208937	0.0242676421134582	-0.0348274094292964	-0.00527988365791915	-0.00197671163025881	-0.0132422210774427	-0.0215905313627754
0.110622620213435	0.0448102877956318	-0.0106540526521502	0.0467986752814205	-0.000746405788768112	-0.00498550781504384	-0.00286595680190598	0.00314173428883262	0.00138992249847809	-0.00230171231324033
0.597726168542641	0.328945522428566	-0.0618099016570987	0.170721556552917	0.0615139861031316	-0.132092474308807	-0.0352892441028376	-0.0497266818479849	-0.0738564624722929	-0.050825080546819
0.13541182375562	0.0305554119035489	-0.0112010888381875	0.0442125044921468	-0.00784455961412103	0.0126245224066148	0.00238998139624691	0.00311575115305329	-0.0012657718852159	-0.00266423528725823
0.0815903604654026	0.0717375427151725	-0.00757099095256414	0.0371904655651851	0.0217070062762802	0.0139389546528976	0.0178229804645889	0.010886753991338	0.00270213233533985	0.00933580905189232
0.684374936438489	0.283594208589825	-0.0712447172616457	0.152192098607556	0.0781746959239461	-0.111173153689259	-0.0164992288826564	-0.0404001952909926	-0.100176883354067	-0.0439265183259701
0.685869073949933	0.282375116019673	-0.0697475704210923	0.150030602301471	0.0738863652195444	-0.116651894007626	-0.0213827643940406	-0.0579408874114659	-0.0651306942517352	-0.0723811189756215
0.0609823665159082	0.0621300951283302	-0.005156114806471	0.0300316201826353	0.0206323143247629	0.00640214969941456	0.0135172320120887	0.018542610834399	0.007373573625836	0.0058567301302128
0.174835210639482	0.147479556609788	-0.0160051052368284	0.0835452202366198	-0.00892915419273291	-0.0308822023486814	-0.0199056782707071	-0.0139847273232289	-0.0274982798851373	-0.0306843155726981
0.14485302911136	0.072341776074954	-0.0128575279074327	0.0640039988082103	0.000354334737479173	-0.0224536569080861	-0.0110496610853034	-0.0157564612795554	-0.0259841954291916	-0.0212265240866074
0.469951961758026	0.178578886882956	-0.0479901183796793	0.160470897749313	0.00630968013111455	-0.111574412827284	-0.0526323663480849	-0.077175348059894	-0.0392823799277586	-0.061517677308189
0.213471060719086	0.279350515817806	-0.0200124990014613	0.0927425918161195	0.0675960272637031	-0.057468975133771	0.00506352606496607	-0.0313544183050047	-0.0207388750824687	-0.0192500961001755
0.183298115603563	0.0491003085069793	-0.0171762245291389	0.0845665486175989	-0.0106086372070419	-0.0116409062098101	-0.011124771708426	-0.0249950972978746	-0.0171155052036916	-0.025316493811481
0.633081121788226	0.278801550040144	-0.064630099525852	0.17590712749534	0.0892158311484916	-0.171799873720774	-0.0412920212861413	-0.086984426566479	-0.0708113436617246	-0.0985996184794916
0.320460911807878	0.0971131414945753	-0.0306147325233023	0.116413259514137	0.00468394908785036	-0.0317210473024422	-0.0135185491072959	-0.0239170061064997	-0.0391594781865046	-0.0302477173070313
0.131223674954355	0.0948851788235242	-0.0122329973018754	0.0621184459456002	0.00603029964563342	-0.0339144716309669	-0.0139420859926667	-0.0130531572887991	-0.0227392597211973	-0.00897186683213952
0.473767887143177	0.235720645549103	-0.0480021883842303	0.191698150899392	-0.0133903057275654	-0.0982747973979222	-0.0558325515627438	-0.0795344893076425	-0.0916018183371961	-0.0695420024126869
0.41368345622872	0.299330542931439	-0.0414168115613603	0.154234973423151	0.0469498729820627	-0.0566966749516355	-0.00487340098478645	-0.0465293054917908	-0.0320102694554672	-0.0455711601028885
0.32795570495174	0.0793010990419774	-0.0329806906717005	0.123650796872343	0.00725972683688381	-0.0239227550478203	-0.00833151410546823	-0.0280316574105751	-0.0389831787508115	-0.0317831572234841
0.463148514352763	0.152977727672177	-0.0459551661488536	0.138707485236481	0.0190267797825689	-0.0984089515439768	-0.039691085880704	-0.0608732759090225	-0.0757133380647662	-0.0587195754598893
0.488523269666458	0.393891379966122	-0.0483762520823466	0.195017777366329	0.0239328118186975	-0.151603368738999	-0.0638352784601507	-0.0629083260107021	-0.0807882525950334	-0.0926399040740272
0.47485459655382	0.395258515941121	-0.0492168083701197	0.190987207200538	0.0610901310386267	-0.100106191288171	-0.0195080301247724	-0.0728583100999499	-0.05344408713494	-0.06171439798098
0.676151805018996	0.301319765003588	-0.0686925757334167	0.158835233028392	0.0690117039055821	-0.162990125107365	-0.0469892106008913	-0.0449967893674161	-0.0665173196240942	-0.0264668963253348
0.368364751462855	0.197206091714279	-0.0356286450133352	0.126580761868644	-0.00621514002309553	-0.0730766120195515	-0.0396458760213235	-0.0423434243034435	-0.0495395734666443	-0.0524803099083386
0.0607875859445644	0.0304263566123203	-0.00636649273768995	0.0329951668346637	0.00497764947916369	0.00951509440443449	0.00724637194179909	0.00530568703662967	0.00358650594169457	0.000433670594150705
0.395169789608298	0.191014212639605	-0.0390529262781551	0.150386119866214	-0.00618915474581533	-0.0690654130819985	-0.037627283913907	-0.0267062144787215	-0.0586954411091357	-0.076171590978545
0.0826660910127488	0.0723003116118885	-0.00730926194271538	0.0566278639656389	-0.00771620705465589	-0.0154849304615694	-0.0116005687581126	-0.0137877652976387	-0.0194575965078639	-0.0120657448784267
0.0139462153915773	0.000712073713590871	-0.00032910150171526	0.00800088965130642	0.00146156880482748	0.00142206023061236	0.00144181451771992	-0.000737041867023207	-0.00380534216771085	-0.00394238334335977
0.145833057116201	0.0632725141978097	-0.0136492209981914	0.0653366392481654	-0.00112458082004399	-0.0339916519294868	-0.0175581163747654	-0.0312812441604214	-0.0289701938213068	-0.0364980752194813
0.318888398957948	0.236382983122205	-0.0313692102006575	0.130680524558247	0.0264644326094247	-0.0575569851703874	-0.0155462762804813	-0.0409681994443644	-0.0167848182857376	-0.0240134394449124
0.0251018772834116	0.0172371843976491	-0.00241480239763328	0.0144077563248722	0.00308067746781708	0.00425717349375026	0.00366892548078367	0.00317560262246762	0.00155483700428323	0.00118397978821031
0.0626593548350148	0.0880858422417263	-0.00561208446401715	0.0318740551054572	0.0277379273635927	0.0119965131838205	0.0198672202737066	0.0264085793782647	0.0122038184311449	0.00463685784328835
0.16750582919695	0.12343594426716	-0.0158493310561461	0.0732748263257708	0.0136000104163922	-0.0573025937191542	-0.0218512916513811	-0.0286271265308689	-0.0235620300989492	-0.0457712564027587
0.624361196112039	0.331561304901013	-0.0639591046633067	0.170334122506834	0.0686002003673998	-0.120640266126858	-0.0260200328797292	-0.0531244156180691	-0.0716624578033124	-0.0780070207732857
0.0490828451884125	0.061171195968013	-0.00443813803256035	0.0259550129060021	0.0186409111359311	0.00092849745831311	0.00978470429712212	0.013750267800044	0.00720605624133861	0.00203965901921276
0.167956781648808	0.123830453600745	-0.0164535524129447	0.0739785425691234	0.0159491770441228	-0.0437685704854744	-0.0139096967206758	-0.0282594094250845	-0.0424354945223797	-0.0501411214238273
0.0806362746115273	0.095236990768632	-0.007484890877301	0.0426068894140687	0.0137849408842707	-0.00464555957216056	0.00456969065605506	0.00605486354083895	0.0110256244985097	-0.00238193915011328
0.24825714791827	0.192605380971103	-0.0241667311061491	0.104513432510655	0.0693730015808157	-0.0582203251207504	0.00557633823003262	-0.020036529218503	-0.0464780087245824	-0.0255307459003658
0.0488920265074194	0.0696903486967359	-0.00387681515421776	0.0335306226046723	0.000801473914596403	-0.020952151687008	-0.0100753388862058	-0.0147144606686709	-0.0253053378064874	-0.0269565254862804
0.021104256362926	0.00685842676666074	-0.000979803478022356	0.0153862914724865	-0.000829544844576646	-0.000682437476063603	-0.000755991160320126	-0.0035188163598228	-0.00315340510627361	-0.00451583344801522
0.256113118150132	0.147331785137057	-0.0243576306831096	0.0941268355623336	-0.00633333847593867	-0.0565189812370299	-0.0314261598564843	-0.0213169699072084	-0.0381558502416202	-0.0454355071628121
0.125876593824575	0.060371032449813	-0.0125982371099816	0.0536874649022338	0.009972787237324	-0.00326001871479813	0.00335638426126295	0.00309296015709362	0.00521150992026756	-0.00185044521125791
0.394790969111646	0.270124736048585	-0.0385641908483105	0.127976058454147	0.0391965189010218	-0.0453590891950936	-0.00308128514703593	-0.00396929447780386	-0.0355045331664071	-0.0407512284072067
0.309908441896848	0.254316556081066	-0.0304703528563461	0.104913499155889	0.0594112083248138	-0.0963630112277756	-0.0184759014514809	-0.0304300676827305	-0.0446862475121114	-0.0389334644745838
0.340176810586399	0.120116224906884	-0.0337980041416789	0.119189036974388	-0.0282893052278571	-0.0438145246477318	-0.0360519149377945	-0.0200914377213909	-0.0612967174510842	-0.0379909555335692
0.344397543567625	0.20376409746077	-0.0350076040505292	0.15859770042171	0.0133436182884759	-0.0968681252747942	-0.0417622534931592	-0.041992736844369	-0.0716914976366708	-0.0909591557556279
0.39849846881319	0.31774460045816	-0.0394397678464654	0.160746768817112	0.069041755247331	-0.0877594365868474	-0.00935884066975823	-0.0156098584248011	0.0118689990525277	-0.0626089003041508
0.189955387563207	0.0865024023562938	-0.0177648750506154	0.0713836847464391	0.02915401308607	0.00170460081158066	0.0154293069488254	-0.0112446228922374	-0.00324860986283396	-0.0136978360159302
0.0689110458485947	0.0724473738955198	-0.0059906795559411	0.0453030855971609	-0.00615114292637189	-0.0188829763311821	-0.012517059628777	-0.00695596999662204	-0.016789652531338	-0.0196890392015232
0.615285367681201	0.214804081055015	-0.0631497285459041	0.158925154080687	-0.0138700167313207	-0.144558202497377	-0.0792141096143488	-0.0302243547162442	-0.0984814605427848	-0.0662741082975449
0.292083447675686	0.266474251785325	-0.0293449149622192	0.15499443223398	-0.000470030634184937	-0.0440915675979539	-0.0222807991160694	-0.0463757876772332	-0.0386135089997162	-0.0306534269823578
0.345373212072005	0.205244797692969	-0.034900830262576	0.158655012279512	-0.00205763561201372	-0.0846436354268623	-0.043350635519438	-0.0620406724925222	-0.0599488022072229	-0.0756643762971251
0.615276293400297	0.354152924161135	-0.0619292864940159	0.177625854110882	0.0482120875241134	-0.138044100578295	-0.0449160065270909	-0.0261676614677685	-0.067897766132951	-0.0391980610521937
0.426250169258773	0.184789812058104	-0.0422009144945596	0.155641071626295	0.0131975565619155	-0.0857967349343144	-0.0362995891861994	-0.054280733386227	-0.0555680410708213	-0.0705707854347455
0.0316635494433719	0.0167792880812313	-0.00294139991221028	0.0189427776894452	-0.000214359900285926	0.0034033119830113	0.00159447604136269	0.00137431259588039	0.000136522485473065	-0.00126184229817396
0.0192294436582935	0.00633574391776649	-0.00103304266179575	0.014592938083095	-0.00227801405270807	-0.00308794746944248	-0.00268298076107527	-0.00355916228071096	-0.00429314306512934	-0.00565402412383796
0.023166918395001	0.0147972624986186	-0.00223800224526345	0.0139459762553734	0.00321450093592819	0.000994258852472583	0.00210437989420039	0.00253589996911986	0.00121245875819652	-0.00148943087075028
0.200074490517384	0.14139313007899	-0.0190838408322161	0.0901075557257212	-0.0129178620760635	-0.0174218821143978	-0.0151698720952306	-0.0213902458542203	-0.0280706367655216	-0.0193372061109551
0.192149190759279	0.0972137887154941	-0.018351000584145	0.0716670059141869	0.0106745938511894	-0.0204024082731631	-0.00486390721098684	-0.0124158599363429	-0.010522584463489	-0.0205933642607958
0.0891216682901324	0.0425237444843437	-0.00843689167823289	0.04314612138679	-0.00301628724928805	0.00231495135613125	-0.000350667946578412	-0.000812936205060677	-0.00307434573472956	-0.00904439697192207
0.036047240348422	0.0450484292006842	-0.00312823522993615	0.0208118712970049	0.00658823710227447	0.0128951594687748	0.00974169828552462	0.0109029768090433	0.00593935177720084	0.00645592798907007
0.240019746639487	0.0480397416396083	-0.0233052614062307	0.0784230113415687	-0.00156886455764904	-0.00685125096631967	-0.00421005776198435	-0.0138711220807012	-0.0319680068989994	-0.0282248438540619
0.660723577527086	0.246342411803793	-0.068051188732005	0.15495217792706	-0.00110163472353153	-0.111530175240312	-0.0563159049819218	-0.0864151992512909	-0.123940463543777	-0.0755850421564704
0.0556535489704835	0.0384319381917511	-0.00490331484685977	0.0292365459175158	0.00220005324497555	-0.00732086566985149	-0.00256040621243796	-0.0105482869965633	-0.00420777241458855	-0.0144713895132779
0.0560708109770971	0.0210272625389582	-0.00494414922702287	0.0289754075810279	-0.00190660285692377	-0.00196827112094283	-0.0019374369889333	-0.00417498002673476	-0.0068153549877072	-0.00852409832907436
0.261391648829321	0.212574520225345	-0.0260135518275328	0.0920220906866533	0.00273644907462639	-0.076727998339598	-0.0369957746324858	-0.0152291815703224	-0.0164129573225225	-0.0101300505959679
0.318163996454004	0.280231907074798	-0.0307480329071084	0.123827704635944	0.091071354333359	-0.0422509537592513	0.0244102002870539	-0.0183410392180978	-0.0278978397879802	-0.0231505734782282
0.368065711362943	0.135067450998451	-0.0364932487602459	0.13601312697611	-0.0193425501657481	-0.0531861997152557	-0.0362643749405019	-0.0474990213073078	-0.0445125564686735	-0.0484891409848079
0.548094741621498	0.34282543016656	-0.054558782207169	0.167591306772977	0.0945579783061777	-0.0970073163507165	-0.00122466902226936	-0.0659312714955578	-0.0722630985930543	-0.0468528821724603
0.0760607182849282	0.0341185052911198	-0.00621303968630894	0.0288435595264747	-0.00588716718606863	0.00449879697924176	-0.000694185103413431	0.000605028090557097	-0.00381726331272442	-0.0048472547088346
0.464533743850487	0.185276273242393	-0.0473288332115321	0.170036653944632	-0.014235935862839	-0.0510664501953191	-0.032651193029079	-0.0755303922940426	-0.0683036757669907	-0.0946799119076687
0.22184906887376	0.120555453615344	-0.0207114532243128	0.103991471623675	0.000879138441831323	-0.0333648508917199	-0.0162428562249443	-0.0157920672034284	-0.026650725660294	-0.0242009323941501
0.408746231969228	0.140363652660728	-0.040778810559574	0.157140333687947	-0.0047106110012306	-0.0608505873958796	-0.0327805991985551	-0.0396081761384563	-0.044562173865176	-0.0542216382043051
0.104676349768085	0.0583849277979961	-0.01048989711873	0.0487880069394679	0.0149783397841121	-0.0174039169701162	-0.00121278859300204	0.00231913904120074	0.00093666046188963	0.00519279712186976
0.546446284927435	0.344776199747127	-0.0566957267711784	0.169020383441812	-0.0249210875537204	-0.104727317964509	-0.0648242027591146	-0.0577226939323576	-0.0394716853905137	-0.0635907919402942
0.134382976852466	0.106536873648882	-0.0135102432473296	0.0563195559572737	0.00375002438806796	-0.00575162155364489	-0.00100079858278848	-0.00557827282882276	-0.00687925958164565	-0.0110559238733766
0.442287103827828	0.182989028948819	-0.0440517416999309	0.154728922732356	-0.0115807147204556	-0.0917802023864266	-0.0516804585534411	-0.0563104060187282	-0.0569611570478906	-0.0853874437921832
0.479965433534459	0.332234501289546	-0.0481973706351608	0.172400123975426	0.00690202336560247	-0.125775155133964	-0.0594365658841806	-0.104824318135458	-0.0616488156481375	-0.119186605830644
0.388981491108265	0.219400810977894	-0.0378740147730581	0.161307933144821	-0.0330199414156438	-0.11933563487371	-0.0761777881446771	-0.0668354536899089	-0.102873928157175	-0.123722742707868
0.223634885023052	0.0513722278718763	-0.0210791142378162	0.07640970951965	0.00570966975689827	-0.0033072522033297	0.00120120877678428	-0.00659057610534336	-0.0201985616719075	-0.016350587829296
0.382884427954403	0.203221172966534	-0.0385648531280846	0.147059901740807	-0.0115707156840659	-0.0513753299547216	-0.0314730228193938	-0.0228079810439247	-0.0529942915872487	-0.0533093946339292
0.160456402810132	0.0421870710546577	-0.0150473574107896	0.0605205039633883	0.0125920535847898	0.0147139815157061	0.0136530175502479	0.00638760645010936	0.00336445109938793	0.00166079916794395
0.160325019039522	0.109694374349622	-0.0152960665203886	0.0645414334505654	0.00881921717911333	-0.0204962915032892	-0.00583853716208793	-0.00814652226216289	-0.00711764825518157	-0.00131197238686892
0.417165985258001	0.157289912013402	-0.0410097102836279	0.148438951915343	0.00418313954068295	-0.104335112648996	-0.0500759865541567	-0.0353696016693459	-0.0591532362353806	-0.0646917236528806
0.152906861137678	0.0434075616630626	-0.0140993521041449	0.0672609464670554	-0.00409497175419238	0.000833986418438015	-0.00163049266787718	0.00463727839705633	-0.00766367435535778	-0.00497467464743909
0.0179246322283026	0.0131334112890245	-0.00133244564963121	0.0132083451450523	-0.00340475860447939	-0.00360061997613789	-0.00350268929030864	-0.00446369181956394	-0.00552572084199065	-0.00651854404617629
0.0191294458011518	0.00783934400945371	-0.00109886717998422	0.0140575803122976	-0.00705606615346314	-0.00636693791926513	-0.00671150203636413	-0.0050793350454325	-0.00656981475900983	-0.00691164450453046
0.043700605492183	0.0248477779778625	-0.00382277280148518	0.0236479472225244	0.00295521730717371	0.00165995543109051	0.00230758636913211	-0.00070208033193906	-0.00188226473303529	-0.00240226283388299
0.0790356572913447	0.142667204421976	-0.00708660767335548	0.0505876906913976	0.00852554648193572	-0.0316324390605933	-0.0115534462893288	-0.0096486435348897	-0.0265346761921552	-0.0334551826735261
0.282214393412634	0.219329401028208	-0.0260853583598248	0.103261517965649	0.0807494427030585	-0.0313830278932248	0.0246832074049169	-0.00389564788942959	-0.0146091278831523	-0.0134432953712643
0.515112440228023	0.192290381978202	-0.0525181254135399	0.166965261110524	0.0501309315953773	-0.129283562533743	-0.0395763154691826	-0.0615428786807195	-0.0851514383728665	-0.0754165887873454
0.445408317957751	0.301930264181469	-0.0443473020815041	0.149688997613673	0.0670913714368558	-0.071644334195845	-0.00227648137949454	-0.0369703267853909	-0.0561156807005701	-0.0502690014756353
0.348032155878807	0.279070082491603	-0.0336969887571714	0.141593047650262	-0.000114114924761988	-0.0836990497687976	-0.0419065823467798	-0.0187949832990224	-0.0518444822057988	-0.0646192513708332
0.322492270662558	0.12136624352765	-0.0314585382774108	0.114604719422054	-0.00966778699596782	-0.0208629703140117	-0.0152653786549898	-0.0296732206674335	-0.0389163423045467	-0.0433946335980392
0.677802295213486	0.256024629469773	-0.0697609116183665	0.16392266333889	0.042894439497109	-0.208396287760445	-0.0827509241316682	-0.0806833176069204	-0.10207423988902	-0.095860247211806
0.506668712825164	0.214743967271144	-0.0512665077265678	0.19004741761342	-0.00989666899400493	-0.108625418822871	-0.0592610439084382	-0.0927297055005783	-0.091082514707117	-0.144039362918195
0.287235066727959	0.281859582196391	-0.0284775525971429	0.103778968910258	0.0926120093129134	-0.0661242085349804	0.0132439003889665	0.0068267115583841	-0.0210040253977164	-0.0326362227999584
0.614900998522707	0.216899371513354	-0.0621150306217791	0.157780610158691	-0.00894816064866455	-0.120335769346758	-0.0646419649977112	-0.0645193842205098	-0.0945577121992048	-0.071440665799833
0.0695721526322063	0.021586221055898	-0.00619720627009006	0.0326898998819709	0.00677487921676817	0.00868635829924766	0.00773061875800791	0.00232521713557161	0.00167419408981004	-0.000696190527490828
0.0745695200824324	0.0234687017757505	-0.00699842428527565	0.0336346955113266	-0.00280107648991033	0.0029495516018697	7.42375559796837e-05	-0.00187976708563926	-0.00446469240547559	-0.00376982702873913
0.0292839659152428	0.0236285526457036	-0.00261576585189208	0.0180835174177725	0.00496164629743669	0.00635854900353747	0.00566009765048708	0.0049232404673091	0.00476502075672495	0.00291689812500052
0.335886766046571	0.165223999748047	-0.0328120926160859	0.156953363609826	0.00816106416965029	-0.100702395733194	-0.0462706657817719	-0.0649444187634813	-0.0669615334632862	-0.0813709386387076
0.375642410741641	0.189538993957819	-0.0366091598240163	0.149846905698213	0.0153742438781452	-0.102184921091829	-0.0434053386068417	-0.071423303692878	-0.0938963498954463	-0.0728652291651769
0.0518805078841678	0.0303140285772791	-0.00483170577478528	0.0333502998317988	0.00513469913411304	0.0013049135127244	0.00321980632341871	-0.000940836980349698	-0.00247901045666388	-0.00627375915578578
0.204565510719924	0.246877472041373	-0.0196715333795468	0.093036512197754	0.0190306686792958	-0.0389471493714532	-0.0099582403460787	-0.0215761310837325	-0.00606560693345057	-0.0354542602512614
0.528303807890502	0.339222147835637	-0.0538750815351459	0.158788690861417	0.0807332832219246	-0.166258004769089	-0.042762360773582	-0.0348180070896609	-0.0379821025896758	-0.0578443139463981
0.15511442137299	0.0862419487391526	-0.0140014248457557	0.0796352681550943	-0.00157542157072754	-0.0158832970703922	-0.0087293593205599	-0.00614048078240703	-0.0162052168340249	-0.0193772146681769
0.340050921921457	0.0705852969775296	-0.0343849872007607	0.117479852580055	-0.00551369927460882	-0.0332568012261383	-0.0193852502503736	-0.0195166487288415	-0.0390270305352526	-0.0557674750090204
0.38310680202865	0.202548944497653	-0.0367653374197193	0.145380602086779	-0.00412645690114416	-0.0595166517221542	-0.0318215543116492	-0.0349112747659974	-0.0381017913728994	-0.0634064247655535
0.473529738052284	0.322688543648936	-0.0480724462590874	0.20996295181691	-0.0234901602237602	-0.110136655748687	-0.0668134079862236	-0.118834684668065	-0.0656639224827518	-0.127244728298381
0.612497899887231	0.230834678642687	-0.0622882807238414	0.178042889903566	-0.0318780571930742	-0.160150021728608	-0.096014039460841	-0.0853034269037424	-0.0831995940873693	-0.107187477248228
0.0378455511405869	0.0364678176017889	-0.00384794185260797	0.0250554385055371	0.00332963098053449	-0.00133593949394802	0.000996845743293236	0.00116103901509062	-0.00412997583196903	-0.00204757560257707
0.14507841943341	0.0640712103165824	-0.0129256941990885	0.072025864927035	0.0211989675761073	-0.0077103359243326	0.00674431582588736	-0.0120106283095188	3.76267657842266e-05	-0.0104663564221598
0.306469256209111	0.240245675839857	-0.0302735844417368	0.107679578904462	0.0135530134407627	-0.0723914195089777	-0.0294192030341075	-0.0360941546373854	-0.0426786678863712	-0.040334131976358
0.0381721932303524	0.0365226097746343	-0.00386673517976335	0.0252522858616907	0.00262192862039038	6.58055546793601e-05	0.00134386708753487	0.00021639893922247	-0.000989252657048731	-0.00196856144037344
0.326965787541096	0.154418307666762	-0.030699665856376	0.135069245498251	-0.0482651966450821	-0.0547497619028125	-0.0515074792739473	-0.0670967075816237	-0.0582207770821395	-0.0627935860294421
0.118179003480364	0.0911360110630335	-0.0109521890938141	0.0577459640422495	-0.00249803777756151	-0.0147712705918167	-0.00863465418468909	-0.0115004305457509	-0.00284693742190534	-0.0217533857907926
0.592578975251951	0.228845609591491	-0.0608128445588161	0.170884744675715	0.0375073899898352	-0.138988281077559	-0.0507404455438617	-0.110581147638089	-0.099205049632432	-0.080097130970729
0.19052821059763	0.151510907409429	-0.0180835553286293	0.0697240200292089	0.0583383293376879	0.0031960771705242	0.0307672032541061	0.00155789754754315	0.00264412537979278	-0.00908352401802615
0.634311179230176	0.277723321966183	-0.0648385868773439	0.175486524592733	0.0761675294255317	-0.132452790427013	-0.0281426305007406	-0.0381124841115283	-0.0903108077321458	-0.118450680029028
0.323146403314633	0.123022858014464	-0.0319474836231395	0.147147329951448	-0.034672016368533	-0.0757040142206239	-0.0551880152945785	-0.0545549508731382	-0.0487500256772934	-0.0558577133382032
0.0630141049814815	0.0350616436858962	-0.00566431957643584	0.0310648369809539	0.00755792131058232	0.0116123864118998	0.00958515386124105	-0.00149757120917847	0.00123827196904505	-0.00732130545712258
0.00130655869474222	0.000558227256312486	-3.44742948971684e-05	0.000561328161979004	-0.000110041108363695	-0.000103117151136	-0.000106579129749847	-0.000175396758581636	-0.000286179938451147	-0.000392409588449558
0.314920988459834	0.191388541874231	-0.0321210751756139	0.173936025160904	-0.0162533244428313	-0.0557173118369749	-0.0359853181399031	-0.0866334700715862	-0.0633994958206895	-0.100595569606076
0.655945006130028	0.322485655069617	-0.0668547425755069	0.166360635861721	0.140733579597542	-0.0910376491142705	0.0248479652416356	-0.029166370680099	-0.0636425364576996	-0.0572030439426354
0.104720977787655	0.160622493990787	-0.00951969750354968	0.0501206175500141	0.0120373969507766	-0.00877603751155562	0.00163067971961048	0.00104299278866099	-0.00647782257824783	-0.00837828067454807
0.0229446482905046	0.0517557017470556	-0.00193947388856169	0.0135261863664168	0.0100741395400879	0.00528953522956365	0.00768183738482578	0.00832032291528332	0.00952999778460421	0.00483493944536743
0.457513422943345	0.226843158087454	-0.0445939513762573	0.187511887127602	-0.0895260213168277	-0.104131653726912	-0.09682883752187	-0.0655172608294881	-0.107190086876247	-0.124323435219707
0.409752823964191	0.257384717806114	-0.0409103264708401	0.145335456292823	0.0362607756196365	-0.0562376156614184	-0.00998842002089095	-0.0188603660164373	-0.0510423653476565	-0.0510939713324924
0.46434995454731	0.258909696490126	-0.0479362741271632	0.191654514043017	0.00408952848392641	-0.113488184289183	-0.0546993279026283	-0.0243563476619496	-0.0983516585265071	-0.111635167767163
0.235725328962933	0.0919871625532585	-0.023674041494547	0.110929285384927	0.0137374966117833	-0.0360363031077891	-0.0111494032480029	-0.0423514923278544	-0.0345327365501728	-0.046535197170846
0.0939327961998961	0.0534597616785544	-0.0094897641779661	0.0465761988928671	0.00206710726238646	0.00751557334889873	0.0047913403056426	0.0124828777061871	0.00463909692795975	0.00202252700863606
0.359447358364855	0.270277211804843	-0.0359153847622543	0.158429162423785	0.000698301874032803	-0.0390669355531544	-0.0191843168395608	-0.0309458230199297	-0.0523648015172991	-0.0318754819471078
0.226013450833782	0.0887188644706322	-0.0219969642480595	0.138862693158637	-0.0248989297804872	-0.0324823560491141	-0.0286906429148006	-0.0367358409189145	-0.0485216672362938	-0.0657077993140605
0.0580596036469706	0.0275130418855555	-0.00568490383964104	0.0292211144847727	0.0086026736395527	0.00716316348501251	0.00788291856228261	0.00368371216101774	0.00115176843227985	-0.00112493846908193
0.0448989975482345	0.0273031836105045	-0.0040496774693651	0.0254242264010453	-0.00248416926561478	-0.0120221905952089	-0.00725317993041182	-0.00567806453268922	-0.00935924072739906	-0.00831685579024351
0.67787055112482	0.25490479119342	-0.0702068956198089	0.165131295262268	-0.0235392724065574	-0.157938796703768	-0.0907390345551625	-0.10102879180636	-0.0976728314918843	-0.0775806268344755
0.466335960739647	0.384882092898043	-0.0468041715132969	0.177054138365899	0.105712690881669	-0.0856427279586321	0.0100349814615186	-0.0371565037012349	-0.0469868987280572	-0.019520070637972
0.258429902259186	0.116129252143224	-0.0246449190412745	0.114273035061086	0.00319311447793286	-0.0200475351434962	-0.00842721033278165	-0.023724854457316	-0.0248883681181163	-0.0462556665979776
0.240059224290943	0.0894604041702936	-0.0225142245383496	0.0908321784539983	0.00142248400439351	-0.0228923551495236	-0.0107349355725651	-0.0103806518807262	-0.00965925592435185	-0.0316300476297372
0.137253397900505	0.0791562087353475	-0.0132914999895328	0.0552181963129315	0.00548686206302895	0.00491981685985696	0.00520333946144294	0.000845587898367139	-0.00758333764974806	-0.00117766336939498
0.470612203829525	0.280571417183705	-0.0467790117190109	0.142485564082111	0.0372448639277425	-0.0790411063922409	-0.0208981212322492	0.00823515423802584	0.00638667773042051	-0.048500309272774
0.607775775159675	0.196463827870653	-0.0620766286825344	0.166940294073812	0.0124912204990896	-0.107085380657409	-0.0472970800791598	-0.0465495495593899	-0.103401028980945	-0.117831935209168
0.167935268265874	0.123833441421737	-0.0156567696430764	0.0731630266509412	0.00282028578346863	-0.0482505143037463	-0.0227151142601388	-0.029252849360079	-0.0426798157767022	-0.0305618268046927
0.201344844712911	0.301937574760268	-0.0196198074161364	0.106642685387852	0.0173058268039173	-0.102008486402792	-0.0423513297994371	-0.05060865889991	-0.0374226218961644	-0.0400311695243256
0.0526058725372905	0.0748926762970384	-0.00465134962621799	0.0271262028896212	0.018514364008126	0.00872152641545119	0.0136179452117886	0.0118320168536265	0.00727546848204442	0.00853715406612952
0.3862379521795	0.152731804399099	-0.0373764548501735	0.13258907140196	-0.0322157100110148	-0.067158187713858	-0.0496869488624364	-0.0621230794271883	-0.0552973789734346	-0.077455838692615
0.418626685441576	0.321611121642934	-0.0415113694893325	0.163025267819334	0.0703438898583341	-0.10558498715561	-0.017620548648638	-0.061303810038611	-0.0833379362278838	-0.0714031582551632
0.160863663001456	0.173588283770834	-0.014645152364806	0.0908545720701281	0.0249052071538414	-0.0391967126583243	-0.00714575275224147	-0.0247623923304001	-0.0352732862382378	-0.0478877550913743
0.268059939560733	0.243439804873257	-0.025776933780419	0.095897138369925	0.0494078330718419	-0.053494758728721	-0.00204346282843954	-0.00433856621914147	-0.0311203112765873	-0.0220638255975193
0.0858538797286266	0.0600441432251218	-0.00790711023116758	0.0437024654029247	0.00845193518566649	-0.00504605846313402	0.00170293836126623	0.00185405338209974	0.00410469018344423	-0.00270426785655817
0.381514554226494	0.0957631248435549	-0.0381564224174967	0.128433009776533	-0.0239749313494168	-0.0668303983160146	-0.0454026648327157	-0.0456871347207528	-0.0526960064615563	-0.0624259944182738
0.46595197939516	0.171404387429903	-0.0481522323982344	0.184766734670119	-0.0577625694811028	-0.0876479035144902	-0.0727052364977965	-0.108522259654515	-0.128669782546324	-0.105571257389693
0.00771510123466077	0.00691246828416671	-0.000382856331424958	0.00514908161224322	-0.00273521982256986	-0.0028155459463224	-0.00277538288444613	-0.0036084390355873	-0.00393753833006545	-0.00392558938315572
0.405189983274137	0.104042295154566	-0.0412210628645524	0.133324709054378	-0.0202040843009624	-0.0561113356582968	-0.0381577099796296	-0.0505718939826403	-0.0645808917200933	-0.0788071352691123
0.00608772417665243	0.0042468026325122	-0.000290790508792611	0.00471004785437598	-0.000669242647949087	-0.0013108074601689	-0.000990025054058994	-0.000791802330281073	-0.00215360142355063	-0.0019915595566182
0.138314775711795	0.131328353375147	-0.0135214968116243	0.0567634991753584	0.0248781102608734	-0.0115923437371275	0.00664288326187293	0.0182909010702107	0.00581077686909015	0.00519276569816493
0.550300160260094	0.350896866909892	-0.0560016783455084	0.179469217150097	0.059871017436774	-0.065905486331236	-0.00301723444723101	-0.0750719387046938	-0.0473247992075507	-0.0477606938270234
0.130258299757443	0.11258635531583	-0.013320929493561	0.0576195619028829	0.0290472740602667	0.00443753790597493	0.0167424059831208	0.0150298083485199	-0.000114344298892621	-0.0101905513088714
0.146855996768265	0.0841098107799946	-0.0133885928735887	0.0597810367664806	0.0218207632967665	-0.0154101450252488	0.00320530913575887	-0.000351669622247086	-0.00810612183447681	-0.00575218617674966
0.345391488651147	0.146867220076644	-0.0342686916538438	0.12226617496605	-0.00044271495334175	-0.0748257027739093	-0.0376342088636255	-0.0305214175445636	-0.0288081125272033	-0.0450906249047837
0.28762379665532	0.092113780491247	-0.0287249136460754	0.134925110736077	-0.0109945727755558	-0.0580646860463728	-0.0345296294109643	-0.0436395983448181	-0.038027623687148	-0.0536931182987866
0.132324699542307	0.116784746959995	-0.0119436860381761	0.0595376007793001	-0.0110197800623832	-0.0377310036876058	-0.0243753918749945	-0.0201490524171397	-0.0251100061527628	-0.0325918792206251
0.0488121915615625	0.0617292570430896	-0.00458062309552179	0.0258555208966923	0.00946833078376165	-0.00753703342705344	0.000965648678354102	0.0108860021650342	0.00932987562741745	0.0143629038350365
0.549403326011571	0.212940016490896	-0.055604778901229	0.179732592596004	-0.00906022580983301	-0.0857313091088249	-0.0473957674593289	-0.0740100496157917	-0.0608756046791519	-0.0755939820577867
0.256125723582407	0.0960548479494821	-0.0247935613874926	0.119196745715708	0.0200510834077456	-0.0284660351348407	-0.00420747586354753	-0.016558888429023	-0.0245239019833478	-0.0492998124688279
0.039070605085963	0.0154472947925169	-0.00259345281350348	0.0300416166015898	-0.00336453245915067	-0.00393849204264977	-0.00365151225090022	-0.00801391918899753	-0.00860789503212596	-0.0130012556756117
0.148982396006418	0.107335602321438	-0.0137236517438085	0.0726832042291101	-0.0222744069613829	-0.0237249908380034	-0.0229996988996932	-0.011270476163418	-0.0311656043615673	-0.0256659972741779
0.222903166424019	0.291348281455938	-0.0220507649493836	0.101979395644581	0.0344264163827014	-0.04688223766322	-0.00622791064025929	-0.029382910049971	-0.0172518100566088	-0.0291384327481325
0.227623829192055	0.0712847550934727	-0.0210944471180211	0.0981281927673738	-0.0233323995159754	-0.0570972163436264	-0.0402148079298009	-0.0504180109518446	-0.0565624280387979	-0.0454990916639358
0.194975474368744	0.0752928268243476	-0.0176586980982514	0.0989343857936351	0.00880710168632595	-0.0423919976571899	-0.0167924479854319	-0.029582653032442	-0.0312093243353891	-0.0300097337613479
0.431060902276325	0.326235234856023	-0.0433211658293192	0.147498892456341	0.0356449256726815	-0.0864322991946367	-0.0253936867609776	-0.0458586408322145	-0.0469909214088675	-0.0178733893442877
0.264777409764363	0.264902355780136	-0.0254222466444863	0.114759302880989	0.00948048715977501	-0.0422465977820976	-0.0163830553111613	-0.0146236140908452	-0.00835954463724131	-0.0380161806722061
0.235412140367172	0.146054235432923	-0.0225481411255169	0.129122187826242	0.00264821620958208	0.00269363598413294	0.00267092609685751	-0.00552331272165546	-0.0359681990353594	-0.0289577473145451
0.341241650779236	0.278641354460867	-0.0330915926229874	0.148035604604778	-0.0126791381150627	-0.0644852394075444	-0.0385821887613035	-0.039091992989582	-0.0572024814133718	-0.0692051739810678
0.043691232614962	0.0259439685954827	-0.00458229937553472	0.0279043323871736	0.0118826061217434	0.00168266266214138	0.00678263439194239	0.00121664027312832	0.000235422921849346	0.00316475336235369
0.651174301032503	0.298963647965553	-0.066025241769389	0.161587508332833	0.0258438659362548	-0.179758171499894	-0.0769571527818195	-0.0732790883857153	-0.0757008335620727	-0.0617276228051178
0.47514275203271	0.395090081303382	-0.0478955201606521	0.188656571583211	-0.0287826082097696	-0.13581740875713	-0.0823000084834498	-0.0565112985456117	-0.0341489862082316	-0.0996755573208183
0.0655757758505066	0.0367905362272331	-0.00532264600227041	0.0455615731369033	-0.000666139929699272	-0.00246398617170721	-0.00156506305070324	-0.00942635768108682	-0.0136774808841813	-0.0199730916265815
0.599612897822142	0.280927780168088	-0.0606866827143105	0.17310294326994	-0.0510303035377344	-0.194147683780704	-0.122588993659219	-0.083545666103422	-0.109673082200532	-0.142497885786154
0.345012213213624	0.261202295515396	-0.0336175826412266	0.123673371802486	0.0819881275353811	-0.0525490479272827	0.0147195398040492	-0.0360209555708754	-0.0307302585435288	-0.0164568290153814
0.283770182303239	0.125047240638731	-0.0275305857498228	0.129098511082362	-0.0281570699954675	-0.0493269487912429	-0.0387420093933552	-0.044122232317187	-0.0561070754967007	-0.0709756292007764
0.0911506993535202	0.0840062384105043	-0.00765604791628637	0.0578449390579483	-0.0205181972930504	-0.0381200310878606	-0.0293191141904555	-0.0331807149147375	-0.0344866156195873	-0.0321318513709582
0.256411451594298	0.133280653056325	-0.0247343542169824	0.159146845457456	-0.0661333361746177	-0.0441759809892598	-0.0551546585819387	-0.0366914028157879	-0.0556590905953751	-0.0608922664484089
0.198980409440357	0.102466035129291	-0.0194385982486508	0.0757781377921425	-0.00814705903665869	-0.0399696870622507	-0.0240583730494547	-0.00348389536242039	-0.0146178367475816	-0.0280356247820769
0.197607689175289	0.0721996577638824	-0.0194903978420528	0.0893979580048787	0.0025828577003654	-0.0330434251106304	-0.0152302837051325	-0.0207333725134638	-0.0233561266342302	-0.0409204538706296
0.280879239967072	0.191573471652195	-0.0277690121171514	0.102197397477344	0.0259996620804293	-0.0551698216318101	-0.0145850797756905	-0.0160470101332957	-0.028786498036684	-0.0361537892836836
0.382445050373992	0.203578989065972	-0.0374991873987166	0.145869771035492	-0.00894880264952147	-0.0324848031262388	-0.0207168028878801	-0.0287714362410647	-0.0400989369321004	-0.0335109353427461
0.210371905891869	0.119327685378753	-0.0205011986532229	0.0770770235247682	0.0249626954342772	-0.0286728679348375	-0.00185508625028016	-0.029949478024703	-0.0170130704992073	-0.0237614020597828
0.500513426160271	0.377153117806907	-0.0500116085599726	0.19253669177649	-0.095560576861915	-0.126638157701481	-0.111099367281698	-0.0349106490946739	-0.091366109958491	-0.0947633327561522
0.199632753856966	0.147377713521656	-0.0189937900918509	0.0922440940403211	0.0142938664894736	-0.0432939938287141	-0.0145000636696202	-0.0109929766979299	-0.0203165872859558	-0.0289415733791582
0.018930314294064	0.00212745973461532	-0.00108846613587925	0.0142676739728256	0.00173418062035942	-0.00131241965143301	0.000210880484463206	-0.00236626033312881	-0.0016345218066362	-0.00409892355333457
0.612452185451421	0.32908690016717	-0.0633159659196921	0.170597213530713	0.0861882198217661	-0.101679197654365	-0.00774548891629934	-0.005809638041539	-0.0669106999289902	-0.0588970452044967
0.282644510118375	0.124617995992074	-0.0270426004024456	0.104914714095647	0.0107507459212856	-0.020927053385972	-0.00508815373234317	-0.0071407751962696	-0.0335981574785136	-0.0342768181846447
0.145606180275598	0.0808358044335868	-0.0141454356237303	0.0617387487325438	0.00531730444226697	0.0012313884436605	0.00327434644296373	0.00369427990777541	0.00826875225556165	-0.00193781105915683
0.251453825052451	0.0536933344244815	-0.0237383993633123	0.0802843337870123	-0.00634646539299771	-0.00946245209106394	-0.00790445874203083	-0.0122177584594102	-0.0177149453961498	-0.0280982869434881
0.0890278307233574	0.058074743064421	-0.00837630993045166	0.0400340489154349	-0.000450767274601124	0.00653805092683085	0.00304364182611486	0.00524891712849723	-0.0012070987934549	-0.00439199625397788
0.243239622199058	0.190963421096767	-0.0239541821072425	0.0892293074630323	0.0259155085301293	-0.0441548107489501	-0.0091196511094104	-0.0193630016839715	-0.0332741329328617	-0.0389599027189703
0.0675686219162981	0.0576401508567953	-0.00578615246964067	0.0346254349249792	0.014741487700543	0.00117913197027619	0.00796030983540959	0.00830154326530252	0.00363559783225263	-0.00767735539192875
0.363859534282634	0.357239162714142	-0.0366111386153621	0.189902200096579	0.0352381731311786	-0.0625102690212992	-0.0136360479450603	-0.0235242529938746	-0.0748885154546155	-0.0696929422458619
0.0155628615916734	0.00874217779174536	-0.000475630854786049	0.0104968210136099	-0.00579266710602943	-0.00302754180695016	-0.0044101044564898	-0.00335580224821159	-0.00616819729468013	-0.00663803387231518
0.180104924239914	0.106855674190386	-0.0171210869455475	0.139425981728918	-0.0290295558560462	-0.0179263490952547	-0.0234779524756504	-0.0465746109994051	-0.0480468413769174	-0.0638697561549233
0.0714046340850103	0.0609507334769774	-0.00629032690627623	0.0360178606146564	0.0131701914378737	-0.0071911501055522	0.00298952066616073	0.00378388928064699	0.00855954148688548	-0.00679719859625889
0.192423981303345	0.0449528527099667	-0.0180375524869782	0.0699981216485132	0.00569214278208086	0.00865421507013228	0.00717317892610655	0.00149877776623444	-0.00561536459607279	-0.0070991539902894
0.129622806471903	0.0763129057229353	-0.0120904182487981	0.057698537248551	0.0275347127002499	0.00819554744787968	0.0178651300740648	0.00483390455140695	0.000285735161577511	-0.0116827629549183
0.0888903677685071	0.0490857432152501	-0.00866414316352604	0.0444312358322793	0.0159414976495392	0.0211771656464932	0.0185593316480162	0.0105165858789796	0.010350737808524	0.00630655028381874
0.213597396642885	0.0740516319390676	-0.0206527881700833	0.0948330335183503	-0.000702944036081482	-0.0422006808468847	-0.0214518124414831	-0.0351422858372496	-0.0439411401838391	-0.0309094992811773
0.20807599779898	0.076312342521265	-0.0190297576472924	0.09964411840138	-0.0082752210752661	-0.0195447592812567	-0.0139099901782614	-0.0153381896613607	-0.0217648694067365	-0.0304272375574502
0.0229087018632914	0.0372674426154387	-0.00193697413515743	0.0133612705787731	0.0116871514812018	0.00418958922376211	0.00793837035248197	0.00429473189412791	0.00663350271868775	0.00432619443600161
0.0989938729150848	0.0522104178308926	-0.00964357373675651	0.0444009906545416	0.0037874685962461	-0.00116877881801448	0.00130934488911581	-0.00221260062572504	-0.000390322167891297	-0.00701423158291474
0.00020549288060718	-1.91797278737818e-05	-5.0014325364778e-07	1.77159278025923e-05	-3.75820331880057e-07	-8.29537798640733e-07	-6.02679065260395e-07	-2.31533621743468e-05	-3.79051125089445e-05	-4.7269930767065e-05
0.158025991372941	0.0945245389959418	-0.0153461936815623	0.0732062973543673	-0.0118228121746143	-0.037764963115798	-0.0247938876452062	-0.03720840343389	-0.0251835455649645	-0.0318694209942929
0.0636195902233793	0.0483837211112012	-0.00615643708115023	0.0322301227427875	0.0177591711353812	0.00908940211110751	0.0134242866232443	0.00558756635297397	0.00821957095537945	0.00371120537872049
0.060530834661699	0.0188462840270461	-0.00569926335662241	0.0279155917767334	-0.000952505269396074	0.00363932078128138	0.00134340775594265	-0.00286535683609799	-0.00128656473205792	-0.00379810931093721
0.244003642925194	0.132531721624029	-0.0243375612615112	0.114601219892128	-0.0221250727675615	-0.0123320907551244	-0.0172285817613429	-0.0224920722197841	-0.0367660670440003	-0.0517460832500053
0.166195966319705	0.103223124862455	-0.0157431569097899	0.0663451831829482	0.00823257963152757	-0.00399048277182737	0.00212104842985011	0.0044878212663888	-0.00507351171098064	-0.00799358645789458
0.562430601756429	0.385818422190067	-0.0570648785814185	0.177881979311151	0.102669967847211	-0.170102432924414	-0.0337162325386016	-0.0683778357076037	-0.0707787768434529	-0.0663450884680361
0.563141706063501	0.324278891726794	-0.0572150436660693	0.178149742513249	-0.0406242856270135	-0.111196323866713	-0.0759103047468634	-0.0982183922565997	-0.0658219925121254	-0.0775161853345085
0.257199552911984	0.261518349828086	-0.0245950970475708	0.106528539535042	-0.000758434952119524	-0.0703402554626771	-0.0355493452073983	-0.0408198237012929	-0.0487587956033983	-0.0325839585088434
0.230657980782828	0.0613732857601765	-0.0217165265370694	0.0841599078130058	-0.000384604689710688	-0.0270611213919593	-0.013722863040835	-0.0336358250073667	-0.0300319511968413	-0.03198392867612
0.0726655985943771	0.0816328395857061	-0.00638452303390905	0.0508820308914	0.0130555126613835	-0.0222834654112045	-0.00461397637491053	-0.0204363214910227	-0.0167188670173584	-0.0265557230229242
0.618379355660682	0.295143456479131	-0.0624042522299694	0.183320045533106	0.00592302477950124	-0.16899594352225	-0.0815364593713744	-0.0972073182596717	-0.0631543215796506	-0.129350704291055
0.194312353619069	0.0565323714101716	-0.0184297224576775	0.0959329829319208	-0.000940862747227406	-0.0224708009186217	-0.0117058318329245	-0.0154573121574779	-0.0264325112665245	-0.0274607536887237
0.0314247592509777	0.0436516924436737	-0.0028414894506386	0.0168446197745413	0.00880844414833437	0.000326497287909844	0.00456747071812211	0.00917604995731984	0.00121199336169522	0.00017715876664133
0.0553034245976478	0.0275510219351864	-0.00434579843704978	0.0382353520013301	-0.00557925676897695	-0.0167931999647209	-0.0111862283668489	-0.0124946094810078	-0.0191914092354574	-0.0158886408877482
0.0786432863471258	0.0544355507348687	-0.00781996877522644	0.0398689948466492	0.0053124259158059	0.00696437324276246	0.00613839957928418	0.000435423010301986	-0.00109886916557043	-0.0041974693633352
0.0619071876668502	0.0385518484152983	-0.00570493854656356	0.0290795815207675	0.00307490190418184	-0.000105871703080559	0.00148451510055064	0.00126133484498054	-0.000109714590336644	-0.00500521498454565
0.240641993290977	0.180607432281456	-0.0231605249735266	0.10589536980396	0.0209209985326663	-0.0291258554885346	-0.00410242847793418	-0.00426134645280646	-0.0475975293693064	-0.0146861769046158
0.12488894779468	0.145966543871455	-0.0111821236176021	0.0603789607120412	0.0237059790887477	-0.0200402056468523	0.00183288672094767	-0.00337644255324449	-0.0073676860289158	-0.00827250377626976
0.343362645473033	0.143710004356036	-0.0334313013136391	0.166371144750264	-0.0212257029314038	-0.0364239441679168	-0.0288248235496603	-0.0274777372513464	-0.0256874551402181	-0.0646386432039964
0.56279441429971	0.347286720879425	-0.0576269944968507	0.183359941788902	-0.0187128731890571	-0.12603133427588	-0.0723721037324686	-0.0316232885852445	-0.0343733649018028	-0.0743175024757509
0.28130971637702	0.191068066087175	-0.0272553369963796	0.101793386176274	0.0477203343918292	-0.0483398219665096	-0.000309743787340222	-0.0213656865907497	-0.0280561529986971	-0.029117412683231
0.293893341488786	0.115013721730733	-0.0284378159650421	0.132289527272666	-0.0510712354711381	-0.0658691749966646	-0.0584702052339013	-0.0367050861756652	-0.0530531001095327	-0.0653852180154295
0.0647731259533005	0.0898627975336105	-0.00580393868084114	0.0330966501094527	0.0120821939199101	-0.00254066947157178	0.00477076222416917	0.00845407075614023	0.00941410050431013	0.00527908623012768
0.33248238675325	0.141283060713848	-0.0333549700630132	0.157205864444801	-0.0149957358554699	-0.0913107651741841	-0.053153250514827	-0.0663649710729196	-0.0635857607972611	-0.102309447721456
0.281536287480265	0.116772994661892	-0.0269021142499409	0.0976972546887594	-0.0212132514338029	-0.0328016213877545	-0.0270074364107787	-0.024277193734074	-0.031350772214201	-0.0443092382157853
0.224831034543261	0.17730952032156	-0.0218300913610109	0.0951298572584794	0.0270734308778111	-0.0434095323167444	-0.00816805071946664	-0.0267080705127594	-0.034329437184415	-0.0444144154381085
0.158780375687309	0.0852035019544315	-0.0148824383878297	0.0638010167254784	0.0121795082558025	-0.00908400797864709	0.00154775013857769	0.00736134087403648	-0.00123893801527347	-0.0018568109708676
0.618360587073324	0.296795016560727	-0.0635963914432063	0.165917702500822	0.0865038590976818	-0.122830017390582	-0.0181630791464502	-0.109152356477687	-0.0564405519397017	-0.0945534894061659
0.263002147869899	0.229168807167793	-0.0259673968067137	0.0968886743295251	0.0636474727312901	-0.048654399766784	0.00749653648225301	-0.0279464113119392	-0.0203191855302156	-0.026326052066539
0.166788777156104	0.0877235526625467	-0.0162426114496678	0.0673761416286199	0.0104803026209464	-0.0239622065987057	-0.00674095198887964	-0.0123043864459309	-0.00329307928003783	-0.0161875062431138
0.0992877793448734	0.0435005938566454	-0.00853994953674002	0.0470495711221091	0.0157162627897473	0.0111555863576448	0.0134359245736961	0.000297875725786698	-0.0016754312777091	0.00129159663099239
0.00129557849752371	-8.19586270898122e-05	-3.21545552363746e-05	0.000301561064668567	-5.36284884367143e-06	1.14598633331367e-05	3.04850724473262e-06	-0.000108921491148035	-0.000224832951346042	-0.000292319512340624
0.29047467237776	0.335240592943944	-0.0275540101625448	0.137057154549716	0.0352462999807265	-0.0495205247719838	-0.00713711239562859	-0.00262194331309934	-0.0220643642450297	-0.0388148218153153
0.27908575273409	0.186104657848361	-0.026790919365918	0.119361944500794	-0.0528638307314243	-0.070016709458517	-0.0614402700949706	-0.0441431716420239	-0.0431921082698822	-0.0643841952233339
0.626902358312787	0.345394098778969	-0.0636819796723394	0.179289764796208	0.0329633095249439	-0.12106876841854	-0.0440527294467982	-0.0239644873693066	-0.0642499635015704	-0.0647362202483772
0.142150471301753	0.147603406290938	-0.0131107984815695	0.0659103689049845	0.0245400962270624	-0.0195771055162124	0.002481495355425	-0.00962943467303384	-0.0147200054612708	-0.0234650301919623
0.114131971053477	0.113575721403562	-0.0104894675252451	0.0564695731163207	0.0106298939445097	-0.0259994398208207	-0.00768477293815552	-0.0229757602452837	-0.0266077878276351	-0.0182644898756249
0.121201656421792	0.12115505333809	-0.0109621835339627	0.0768744441803652	0.0188183128986373	-0.0377549955283116	-0.00946834131483711	-0.0280891964857155	-0.0342482404915775	-0.0429531221949203
0.0745558505395097	0.0821754116901582	-0.00595043436062206	0.0533501477344881	-0.0159086235768569	-0.0312057729323134	-0.0235571982545852	-0.0229420745649276	-0.0224839373774586	-0.0328576474440895
0.0416423392256595	0.0581160372059224	-0.00377854828547533	0.0297226324258189	0.00402006227566243	-0.0184431953921023	-0.00721156655821994	-0.0146624040333513	-0.0123816191727718	-0.0201683385526088
0.452454271714228	0.378422255715931	-0.0458207965136531	0.166844105179946	0.0479975084548889	-0.114338411248435	-0.0331704513967732	-0.0528696841422726	-0.0375985582748825	-0.0793077497233245
0.280202208108453	0.303429662947635	-0.0273716876947707	0.115241556596459	0.0574377895801257	-0.0974040284241713	-0.0199831194220227	-0.0127347343685293	-0.0141482264028807	-0.0502334267354965
0.190111130702845	0.178061792899642	-0.0185492960360061	0.0847420397716916	0.0388361270651007	-0.05417270285432	-0.00766828789460966	-0.0146513166353979	-0.0290477240392304	-0.0320186067027243
0.25920072244937	0.292435924422956	-0.0248997757946347	0.104038764852954	0.034158509091324	-0.100141514923047	-0.0329915029158617	-0.0438632537889472	-0.0328986453365146	-0.0621713372772486
0.332187406347018	0.290131178137108	-0.0328304755294125	0.111492654127664	0.0757466695039064	-0.101798219837294	-0.013025775166694	-0.0297818740515808	-0.00111139648260405	-0.0287381814917391
0.113045545277591	0.0299113873073531	-0.0100683410049635	0.0422567154126064	-0.00433245785773136	0.00112716765481451	-0.00160264510145842	-0.00367647020462238	-0.00463447910465477	-0.0120321064393571
0.0108666395660859	0.00793638391033811	-0.000947789210815156	0.00917404954008462	-0.00112703549187023	-0.000169040494405689	-0.00064803799313796	-0.00137471931083035	-0.00213220443620712	-0.0023418566006907
0.497536242532692	0.371485025156908	-0.0491164690789749	0.181880568946531	0.0727925277643613	-0.108280608833477	-0.017744040534558	-0.0528210693960759	-0.0666291891104391	-0.0944284618915635
0.137209554311404	0.131124296938463	-0.013394372665735	0.0571233030773504	0.0484142209018879	-0.000928572930777943	0.023742823985555	0.0113520937787912	0.0136936034533184	0.0043496259379821
0.162535420017536	0.178940482456397	-0.0154729780871662	0.0658306590495918	0.0471458677067971	-0.0114008404959623	0.0178725136054174	0.0142542292987883	0.00298771919918731	-0.00120185056009173
0.57821935235439	0.191264619261455	-0.0587844201353553	0.157663751386907	-0.00404607564371229	-0.117979276535713	-0.0610126760897125	-0.0765362744529038	-0.0914085141240482	-0.12140539982355
0.226187955821944	0.144745518151395	-0.0215230862805139	0.141375742610688	-0.0300371721287418	-0.033585213987895	-0.0318111930583184	-0.037158081044676	-0.0428799709740596	-0.0404298568048584
0.131813192848809	0.0889834713870765	-0.0129214650273913	0.0582636034025378	0.0094461792522457	0.000545558744762503	0.0049958689985041	-0.00812064419204769	-0.00189511472491161	-0.00689813128767376
0.162485512455226	0.0595508359262615	-0.0151992928219368	0.07565204703256	-0.0173014383197224	-0.0289045960954977	-0.02310301720761	-0.0291865740080519	-0.026630622941871	-0.0300808840557068
0.224531236311968	0.0535161925179574	-0.0218589158434109	0.104007002481469	-0.0217957457564168	-0.0163255175302957	-0.0190606316433563	-0.0146163207992557	-0.031942790095815	-0.0314790258529043
0.264541771737598	0.0608130867813888	-0.0257933426179073	0.0904004070302559	-0.0119513627470196	-0.0305365003825872	-0.0212439315648034	-0.0121127396059149	-0.0216066331330794	-0.0355176281392507
0.20649934962533	0.218713050962813	-0.0190824373117617	0.144935630855659	-0.0711686550261975	-0.018139531268919	-0.0446540931475583	-0.0604860950159389	-0.0664052924596647	-0.0679723650895274
0.412082404385812	0.200797767137079	-0.0428615026864964	0.155912915221179	0.0223710825499064	-0.0841888204409044	-0.030908868945499	-0.0250466507438611	-0.0641299940795205	-0.0666004202335609
0.405361940851326	0.271004779103408	-0.0403569902492054	0.141010362980535	0.0837498946844561	-0.0582209873890221	0.012764453647717	-0.0388888779730056	0.0029461136445717	-0.0277081490597825
0.0447433964023647	0.0298346677152945	-0.00411809259014122	0.025652481160007	0.00416210040686159	0.00350749783040565	0.00383479911863362	0.00247835654083017	0.00103545467811655	0.00235723869595551
0.0504311669451413	0.0226147846571705	-0.0035948519841576	0.036916594836339	-0.0119143392527959	-3.98235871041444e-05	-0.00597708141995004	-0.00384938907374224	-0.00409895094885724	-0.0133970398119753
0.614444916114873	0.216099132598819	-0.0625474804499444	0.157470789516586	0.0392423262435612	-0.10695657067917	-0.0338571222178042	-0.0673026198074282	-0.0887854581189661	-0.0956365070002511
0.0278060285471726	0.0271437823697856	-0.00207278078229154	0.0210944428263992	-0.00682862148798922	-0.00699783747249485	-0.00691322948024204	-0.00767721173831503	-0.00913576398280369	-0.0112327604625638
0.678007908373606	0.255590615428012	-0.0691046456056466	0.163312774243884	0.0245672839372388	-0.152945021833234	-0.0641888689479974	-0.0885747740305391	-0.0747672150283366	-0.102976358378129
0.319269983150526	0.112906507320551	-0.0321812924158743	0.112622595095713	0.0118707570545457	-0.0530418206427072	-0.0205855317940808	-0.0360778649648434	-0.0264260757177199	-0.0383006557278414
0.177218877814041	0.106669018695211	-0.0172097759663589	0.0657772842000958	0.00544207549800804	-0.0276447505185383	-0.0111013375102652	-0.0140563882383803	-0.0274669059405611	-0.00642719213714821
0.0441646625614455	0.0210261397551111	-0.00399037722643675	0.0248793090069401	-0.0140398243446688	-0.015730330158717	-0.0148850772516929	-0.0117315766680626	-0.0126846305217378	-0.00566434873390693
0.496003984990251	0.295311824315561	-0.0498660742905811	0.156913331839669	0.0372793911234426	-0.105212803777864	-0.0339667063272105	-0.0506744818075623	-0.087169733900806	-0.0553022430565515
0.449365710290821	0.21371231436323	-0.0448270362959489	0.179422768017704	-0.0490491085803072	-0.0951469697783782	-0.0720980391793427	-0.0295247859575076	-0.0975037690360938	-0.120928182134357
0.463383479558701	0.187578018136757	-0.04673534689329	0.169796861525532	-0.0739126724181307	-0.0802862991329624	-0.0770994857755465	-0.0590219432630373	-0.0822551419495063	-0.0850508993723874
0.452972940873123	0.208933017639576	-0.0452965214060786	0.133885872016508	0.0125695218067384	-0.0490475839235249	-0.0182390310583933	-0.0361507811945675	-0.0415916268572687	-0.0261323433315929
0.0465220404515975	0.0252833046158481	-0.0037654683411464	0.034949528292195	-0.00707754894825436	-0.0167155248074433	-0.0118965368778488	-0.0128591585321205	-0.014324042596224	-0.0199996578527652
0.0574545558659914	0.0623973696551643	-0.00522179834767129	0.0328124840574166	0.00932998848460397	-0.00111933107789353	0.00410532870335522	0.0100106843218297	-0.00175378453252716	-0.00386882297890451
0.00790317106768933	0.00134088011243155	-0.000242420192395603	0.00527600974944735	-0.00279983030529447	0.000273145971659608	-0.00126334216681743	-0.00188903241488249	-0.00229340552799535	-0.00134084449970305
0.0174308462468105	0.0273914601237054	-0.00142876714125808	0.0130236571756492	0.00489859435261877	0.00405007873546329	0.00447433654404103	0.00294879795707562	0.00115096840328762	0.00144497674717539
0.252472752734973	0.218444269554215	-0.025094558901372	0.15974902434059	0.00374633786408635	-0.100322852933618	-0.0482882575347657	-0.0763778252737446	-0.0815658090955212	-0.0869116271678889
0.179184489183917	0.0419807552673841	-0.0169400135684996	0.0767509674621095	0.00409021134082641	-0.0249369594603114	-0.0104233740597425	-0.0106507118801827	-0.0216941944139577	-0.021018971920417
0.612900925987389	0.330316863178162	-0.0619760569597297	0.167988847986685	0.113632268060211	-0.130025244697084	-0.00819648831843656	-0.0489894178999564	-0.0143474611448818	-0.0499810680866533
0.344360643136211	0.261804156396429	-0.0334312534015337	0.122879250795148	0.0382499323526129	-0.0796982697091582	-0.0207241686782726	0.0186185433520427	-0.0216500273244421	-0.00399855247222636
0.3971895962275	0.318785691246879	-0.0397995239307284	0.160540702595375	0.0823933757278203	-0.0649995575759792	0.00869690907592052	-0.00498886751788541	-0.0406692638345082	-0.0426538389250586
0.0893043078777124	0.110673925859296	-0.00842916761309373	0.0548816967612655	0.026809537321619	-0.0309520081003191	-0.00207123538935004	-0.0278709669869698	-0.0276165907052732	-0.0277347854119862
0.250114969758483	0.162068978474419	-0.0237105153996091	0.104020774371195	0.00389565292809763	-0.03153168398565	-0.0138180155287762	-0.0227605162464636	-0.0448867275681623	-0.0524761567628736
0.165619062502435	0.0802740730517084	-0.0160134529155049	0.0598982898275311	-0.0011720280992901	-0.0123633355870421	-0.00676768184316612	-0.0132125312669337	-0.011667077997032	-0.0111335394682262
0.0787781450350342	0.0575487229131741	-0.00710395901837969	0.0397752678505347	-0.0066829323771969	-0.0138779842030332	-0.0102804582901151	-0.00818793984912056	-0.00500797988081877	-0.0189396710809394
0.163028041145457	0.0694122689709514	-0.0149595866473032	0.100191310007953	-0.0343922591198509	-0.0377381908553492	-0.0360652249876001	-0.0542518418789009	-0.0528714759941169	-0.0537851038501197
0.603706903916175	0.34007427821046	-0.0608775694468114	0.177755363610737	0.0584299882328639	-0.0838271615624329	-0.0126985866647845	-0.0502657096803104	-0.0681976033712098	-0.0819953708008173
0.19247798573288	0.275925198344418	-0.0173894426317645	0.115552868843077	0.0313058388907295	-0.042221246459458	-0.00545770378436425	-0.00619628161124974	-0.0393756185217363	-0.0312444353378184
0.143792443365893	0.0606559458391126	-0.01374068826675	0.054751286248653	0.0128829101891461	0.00299336854514098	0.00793813936714355	0.000696539326292461	-0.000119615364974623	-0.00227107031104953
0.571473979040717	0.272824579926709	-0.0579675910514402	0.178075918780596	-0.0193764283166209	-0.133808046951222	-0.0765922376339215	-0.0926642477435733	-0.0944902394654932	-0.0738965394954517
0.0555593569043486	0.0276154984863512	-0.0046778214412167	0.0381923482632462	-0.0117356088461072	-0.0200189314108359	-0.0158772701284715	-0.0160771199995765	-0.0166498693249893	-0.0208091108038285
0.177448452810112	0.103014781482938	-0.0165185661833173	0.0646940686356496	0.0219778899554381	-0.0265301853145055	-0.00227614767953366	-0.002529765391316	-0.00954010477998946	-0.0179575642258897
0.11940599154323	0.0857455860777566	-0.0112930487049497	0.0522265268496938	0.00793541891101522	0.00710844651449107	0.00752193271275316	0.0106184317313407	-0.00182924061454882	0.000895361198194652
0.179523843002375	0.138160448909138	-0.0172074142917534	0.0811470362344775	-0.00231125633280391	-0.0496573925718997	-0.0259843244523518	-0.0243056567561973	-0.0228811708136397	-0.0343019053071398
0.527931933434573	0.342472863051118	-0.0531121008957437	0.158247719018422	0.0276391362734777	-0.131754091399587	-0.0520574775630545	-0.0686828064976582	-0.0394424768585264	-0.0720191940267845
0.0635627648743118	0.0243180088955001	-0.00553759090397241	0.0341468365032807	-0.0130357292051598	-0.0204964299595816	-0.0167660795823707	-0.0114794959059872	-0.00555180244054074	-0.0152356022772038
0.583630039498954	0.363863113394468	-0.0595232941319263	0.176566987576181	0.108789592540533	-0.135457205780355	-0.0133338066199109	0.00479664976042171	-0.024729969475183	-0.0629373904048864
0.604541883871299	0.339746202768467	-0.061630539071977	0.177427776228913	-0.0273542563757837	-0.0787917498366386	-0.0530730031062112	-0.0357728264159598	-0.0577720433063821	-0.059967422011135
0.15589099158197	0.0797324688231167	-0.0140201663478376	0.0578302216033639	0.00391760948558464	-0.0286050633039886	-0.012343726909202	-0.000244947569125437	0.00101751369477868	-0.00418545887666399
0.241871444217684	0.0483878121503226	-0.0239058411328238	0.0793132933807643	0.00230579679100484	-0.0102550931527304	-0.00397464818086279	-0.0174231643700374	-0.0219889684300386	-0.0228869735549439
0.216512791086948	0.132287138074407	-0.0211512267689986	0.0837519084134433	0.0378115007773543	-0.0327834509840032	0.00251402489667557	-0.0191683580901243	0.00116956043136662	-0.00556659024482364
0.0174882328683246	0.0125717681697731	-0.00108973450891248	0.013036956262909	-0.00228606184671981	-0.00545877761778229	-0.00387241973225105	-0.00298619388355472	-0.00187691552690416	-0.00522548896696393
0.185625808409601	0.0912462758665656	-0.0183417099196607	0.0700578083084805	0.0249903237907333	0.00797298220784717	0.0164816529992903	0.00728543288476793	-0.0126026692279655	-0.0102756892899373
0.284722091335055	0.223489610099703	-0.0275720242625035	0.113962366408327	0.00560493357647135	-0.0562772794284085	-0.0253361729259686	-0.0355430684195172	-0.0253084562632214	-0.070745263603215
0.21369806904929	0.217529113276834	-0.0201007786714163	0.100376077537922	0.0260853994399695	-0.0308722957141171	-0.00239344813707379	-0.00549196266179131	-0.00746298288891015	-0.00794317312212764
0.43186497635069	0.126116837507038	-0.0433399795548141	0.132633645000513	-0.00210235987746671	-0.0927990756675735	-0.0474507177725201	-0.0641947042148088	-0.0659284754175395	-0.0555617924279632
0.137447591872277	0.129776550543551	-0.0139245124695476	0.057416706294311	0.0250843365751446	-0.0167339201717995	0.00417520820167255	0.0262064328194268	0.00520639491505626	0.00743269392058116
0.029198198397469	0.0268459593642481	-0.00263551318082329	0.0153076472240354	0.00571172497575942	0.00679801906863522	0.00625487202219732	0.00372793906143879	0.00189439241149566	-0.000427826290967281
0.250622204898957	0.0538467507198812	-0.0242663160383545	0.0805672767607744	-0.00270400728654022	-0.0207191688136507	-0.0117115880500955	-0.0131066591838357	-0.0237501805798294	-0.029308954722223
0.159600968087002	0.0815126445773931	-0.0149618971631116	0.0591214482238095	-0.00700227574416312	-0.0215768388265918	-0.0142895572853775	-0.00554722247731013	-0.0165643907296618	-0.0141872076117009
0.379271221752571	0.176872174466222	-0.0377826387286368	0.171556412776417	0.00593437724528134	-0.0669920412703452	-0.030528832012532	-0.0845787634867877	-0.0434997380069951	-0.0558437431817247
0.612418523566018	0.231178795208401	-0.0630058486611408	0.179271234819983	0.020775667253947	-0.188166734754124	-0.0836955337500885	-0.133150325191723	-0.0760692954939499	-0.101120068437535
0.021059126536096	0.00677525014603505	-0.000911861436173056	0.0154874482902083	0.000451346491665637	-0.00133264686607057	-0.000440650187202463	-0.00386059585298381	-0.00213094685284218	-0.00659460279713752
0.458758860115058	0.206301369237806	-0.0456992122404982	0.178906647478811	-0.011478287363958	-0.0975588604142067	-0.0545185738890824	-0.0638706205829967	-0.0464798200545107	-0.118572019167639
0.2148787752458	0.104083521551441	-0.0208362132232832	0.0780360427558832	0.0216690250160599	-0.0551644126634512	-0.0167476938236957	-0.00750751824960352	-0.0214686370623511	-0.0290671249039691
0.0493627168191289	0.0455125543378555	-0.00451281258367467	0.0256271893380971	0.00791134935579808	-0.00178593270731603	0.00306270832424103	0.00120845715416697	-0.00113563592715437	-0.00338752394195604
0.138683023884607	0.116974332486839	-0.0125345854492706	0.0642089398127922	-0.000233086182808123	-0.0275144529697744	-0.0138737695762912	-0.00560632976348757	-0.0139504713438611	-0.0172982788226733
0.0816427785879275	0.055984029005621	-0.00719466814836148	0.0335055857789602	-0.0040206918193838	0.00806825258004094	0.00202378038032858	-0.00138494111613685	0.00249882700035854	0.000596389865485727
0.375710475496167	0.0888073705027158	-0.0379311096243946	0.128957852429219	-0.013152527313805	-0.0635302866107612	-0.0383414069622831	-0.0144287082372467	-0.0499171122031616	-0.039677662915642
0.0743692889849455	0.0271339812303281	-0.00699593724515372	0.0338211314779868	-0.00546742894256699	-0.00150051161670041	-0.00348397027963369	-0.00347570881560121	-0.000297790551663263	-0.00321166334246754
0.124073896196626	0.06500491937849	-0.0123274441246606	0.0535348870376684	0.022821172397792	-0.00334872954493612	0.00973622142642794	0.00973048809982888	-0.00678847369346444	-0.0152835846485654
0.678839644483337	0.280916013446531	-0.0689215824600632	0.147563951038067	0.102992599271157	-0.186134304405872	-0.0415708525673574	-0.0422994366390158	-0.0395724935216171	-0.0812508270973546
0.0253232407113006	0.0103820710501787	-0.00123303590598543	0.0178236917067718	-0.00767133811522929	-0.00656977832243406	-0.00712055821883167	-0.00910107551708565	-0.00788779707471114	-0.011480714903367
0.398157392085866	0.319541609447195	-0.0400971777394055	0.161245618746622	0.02917436734628	-0.069720849603749	-0.0202732411287345	-0.0303844786682808	-0.0299089063062752	-0.0398169604802495
0.580130026039001	0.225676016213486	-0.0588374857573563	0.171391814068608	-0.0465317991005325	-0.148640227181741	-0.0975860131411366	-0.104092490612788	-0.106280912981826	-0.102516507668963
0.157022497737262	0.123602815306697	-0.0155236573246467	0.0666325712575712	0.0246726645663805	0.000784504460571961	0.0127285845134762	-0.00492995042851471	-0.00179257651047504	0.00402276205114266
0.64401243361574	0.311472881330106	-0.0661334368612795	0.162131891974235	0.015086416147674	-0.138252052730698	-0.0615828182915118	-0.037838042077482	-0.0377597266307844	-0.0799700995309742
0.152679265210631	0.153934550503966	-0.0142088564778921	0.0705326255314613	0.0268466737955413	-0.0241313921936307	0.00135764080095532	-0.00850379974295645	-0.00285588130140169	0.00115433254952974
0.0699649221247289	0.0227453129015855	-0.00576361738420912	0.0553956158526885	-0.0172355256736065	-0.011844563597844	-0.0145400446357253	-0.0108814312499492	-0.0211060690611261	-0.0245993254601527
0.616673612430625	0.353170278141732	-0.0620807037012395	0.178625477075007	0.10768063652751	-0.0777545499772312	0.0149630432751395	-0.00647615530964674	-0.00705522243720558	-0.0138934805607809
0.170355038043945	0.176547147461393	-0.015826595450165	0.0801758191941114	0.0390477413414604	0.00330995407918927	0.0211788477103248	0.00536046351018821	-0.00466960368501157	-0.0144710766571337
0.59299991889702	0.320216068873744	-0.0602898513372339	0.159198930929546	0.0194792912157474	-0.134248172856183	-0.0573844408202178	-0.0469051817071079	-0.0638096365959404	-0.0175528010264238
0.340861518033221	0.182436171411616	-0.0346788068932047	0.150843523960171	-0.000505610024247982	-0.0466893035871745	-0.0235974568057112	-0.0315496701558791	-0.0503522774263475	-0.0638366138144013
0.233185731312617	0.242012575625039	-0.0224735485693849	0.0964867898511912	0.0236198612157981	-0.0864878645440012	-0.0314340016641015	-0.046014668087758	-0.0549778732901827	-0.0656406804152277
0.0573085547626237	0.0707360105536272	-0.00560852566101144	0.0294282040123582	0.00831399632961929	0.00885066440589102	0.00858233036775515	0.0178845439136436	0.0132791774044984	0.0107466685910221
0.424553547795684	0.340723904412443	-0.042136222075323	0.175743012160682	-0.014711297572696	-0.0769123427164908	-0.0458118201445934	-0.0451677198737134	-0.0333115139765146	-0.0497319797967622
0.394261323593615	0.304396509668026	-0.0395256718687443	0.150723552360139	0.121561735891383	-0.076916210304441	0.0223227627934708	-0.0218599046119767	-0.0321938369346988	-0.0456575191412117
0.123185887877859	0.0988932736415418	-0.0115462132361258	0.0591086275245693	0.0123012480337661	-0.0240746200699417	-0.00588668601808781	-0.0182080862859745	-0.0198387630420468	-0.0184055047187129
0.235069873709937	0.0798755585080314	-0.0218497114991266	0.10834430004719	-0.00189759548812349	-0.0253009031709066	-0.013599249329515	-0.0350611049667142	-0.0522478566095003	-0.046746019320917
0.3165399603624	0.297322695953755	-0.0302174473111829	0.154867028375029	0.0445696721414279	-0.08069609427775	-0.0180632110681611	-0.0523810782819047	-0.0629744743097708	-0.101582863536533
0.144468483218685	0.0962734919784693	-0.014265584282176	0.0617747488607072	0.0124316979604812	-0.0122626587050561	8.45196277125537e-05	0.00134750206129547	0.00578340468420463	-0.0048721102378369
0.106695144224653	0.0570787325341269	-0.00970239647137641	0.0463818157653328	0.00276340902659833	-0.00264925474453398	5.70771410321746e-05	-0.00656547911930397	-0.0148347912892583	-0.00573330370745759
0.528069430568079	0.340389157504403	-0.0526429776408741	0.158504844964615	0.0973155055088669	-0.12240811952042	-0.0125463070057764	-0.0278369927212737	-0.0862548297797558	-0.0315569604889802
0.686114896909371	0.282251876791267	-0.0688970284863589	0.150545666509475	0.0293492228843835	-0.12852986803547	-0.0495903225755435	-0.0305546960875779	-0.0759601924293204	-0.0863314843780884
0.612143227004505	0.230850641195004	-0.0630227122211722	0.179585552633018	-0.0934095613952852	-0.147403175908029	-0.120406368651657	-0.0824703776594279	-0.103220070517086	-0.114438573232927
0.480286022659949	0.361912609355188	-0.0486300984107366	0.168236095311045	0.0605122489422504	-0.133480687988794	-0.036484219523272	-0.0437262358846116	-0.0409393109042139	-0.0967709099795184
0.382101301211365	0.280502437734255	-0.0393185586967796	0.202674980475299	-0.105649777567526	-0.150818435737876	-0.128234106652701	-0.114363191591105	-0.12686457557267	-0.114897853126234
0.461531307830371	0.166143484567682	-0.0468570074422859	0.147432475223899	-0.0359150039923672	-0.0827430068113277	-0.0593290054018475	-0.0617274832486033	-0.0575932918723409	-0.0686513506810029
0.163861888749955	0.100112048416426	-0.0156237535196681	0.0671558499532881	0.0189329146198028	-0.0175136659721239	0.000709624323839447	-0.001998575070391	0.00278160656241899	-0.0144271809385851
0.395857244976668	0.251981363554115	-0.0395766183535282	0.141361941666806	0.00978773258195337	-0.0861429099042036	-0.0381775886611251	-0.0231496451249409	-0.0525588583598802	-0.0520891578454982
0.0901236339010075	0.113533606228401	-0.00790487726448807	0.0440365392070341	0.037791484506144	-0.011217238735974	0.013287122885085	0.00619831195396013	0.00299580973645595	0.00549221931968906
0.353530295403228	0.147824086414257	-0.0342651951376033	0.146449294616619	-0.0295652417061221	-0.0622446703386784	-0.0459049560224002	-0.0523527781943888	-0.0383868733296306	-0.0574145070364039
0.516266647550645	0.275760136047513	-0.0525503531684517	0.142274819133926	0.0851886911567223	-0.0897065287587188	-0.00225891880099816	-0.0197844125499738	-0.0415903853024991	-0.0542335634362549
0.0637392145709382	0.040218078776669	-0.00553410089773562	0.0325810703375234	0.00229264903736597	-0.0100147514853548	-0.0038610512239944	-0.009550461346727	-0.0178125102697077	-0.0119369922775772
0.284747009713456	0.202928670642437	-0.0281750260868016	0.0995965327151601	-0.0223000399025678	-0.0762990344315908	-0.0492995371670794	-0.0369419623855486	-0.0333202764373994	-0.0338820830844772
0.0734595469563297	0.0382508223552943	-0.00699381260396605	0.0341829547719626	0.01443748235509	0.0121729032934965	0.0133051928242933	-0.0014285551562758	-0.00508669143093946	-0.00800500904836077
0.274218759080446	0.276082293559136	-0.0259561956379562	0.130364905917074	-0.0242339705478611	-0.0507700541869373	-0.0375020123673992	-0.0191876044507803	-0.0252941663647048	-0.0257445259056137
0.125403989618131	0.0478482451991147	-0.0115561755704009	0.0568154748315641	0.0130791935165352	-0.0202541150469697	-0.00358746076521727	-0.00369517186709792	-0.0277473745549721	-0.0228649315011739
0.573221689756904	0.272544576677172	-0.0581563871440167	0.178761172730803	-0.0192659808690234	-0.161655704089062	-0.0904608424790428	-0.11311830057176	-0.110457461306548	-0.125262032922156
0.282957190395254	0.124295786929376	-0.0278086343723784	0.10578730194661	0.0234236263703511	-0.0322817614652235	-0.00442906754743622	-0.0137002917508095	-0.02073848887475	-0.0419729886132567
0.637349889461191	0.333313762346868	-0.0660314706843662	0.177198222471203	0.0336832456757	-0.123001946752911	-0.0446593505386053	-0.0513749008027832	-0.0613113082564715	-0.0891527995318786
0.0518332560104777	0.0398161912490899	-0.00378801412242692	0.0354143123594162	-0.00561531480829873	-0.0134192592027256	-0.00951728700551214	-0.00913156836791278	-0.0146795853482317	-0.0111165543376901
0.174369209457564	0.061673362992815	-0.0159937659134756	0.0826907959000724	-0.00763503806802318	-0.0254026008965166	-0.0165188194822699	-0.0201614752159914	-0.0345333604265865	-0.0306584208480372
0.334528077665601	0.164907668467136	-0.0330300349826194	0.155924583348253	-0.0606320856904142	-0.0581792109558797	-0.0594056483231469	-0.0539611202062338	-0.0875112828903029	-0.0697439178989276
0.565446853685859	0.293122117307641	-0.057300359233238	0.189454720460595	0.041471901484917	-0.183903923226009	-0.0712160108705458	-0.0953281044698805	-0.0974868528359641	-0.113522080338317
0.476396441614274	0.274435818611245	-0.0473785425222866	0.212830636536073	-0.0803562589034911	-0.0951091721521365	-0.0877327155278138	-0.139369930680978	-0.0596210491924509	-0.0808486379569187
0.0516350536670966	0.0551675502210808	-0.0051183948114541	0.0279935605084927	0.00699279170079086	0.00384245387058729	0.00541762278568908	0.0082233332745623	0.00180020319626439	0.00658910323032574
0.380796878978531	0.126812850183071	-0.0381786752641149	0.142296142250646	-0.0302382748892842	-0.0924125450239359	-0.06132540995661	-0.0620506800563773	-0.064847396883961	-0.0794056212691713
0.23707867023628	0.177321184974948	-0.0230542568411745	0.0903547473906956	0.0244287381244079	-0.0286501785393748	-0.00211072020748346	-0.0111727693623408	-0.0312579423482701	-0.0191030699421963
0.521856401523751	0.230584619505727	-0.0534277136671925	0.181593139594349	-0.0305270240994701	-0.0804562274402381	-0.0554916257698541	-0.101912231243509	-0.0880675607169382	-0.0761722020474689
0.349235768183273	0.220919719387635	-0.0342319993464742	0.152359079326201	0.0208831733428108	-0.0909096832138045	-0.0350132549354969	-0.0687170680567992	-0.0574052725580241	-0.0975057835851034
0.0916504820732284	0.117749177681954	-0.00794543291350348	0.043696303410586	0.0141908789965013	-0.00744447778745588	0.0033732006045227	0.0042744530915681	-0.00332651438078643	-0.000906030438940178
0.103413601607056	0.111084694997753	-0.0100715548144164	0.0467784598327056	0.0421404692221375	-0.00379064255519874	0.0191749133334694	0.0132928517306879	0.00621096238406806	0.00826496494491023
0.352142990905762	0.103196682150447	-0.0339851955043615	0.133392938926929	-0.0222873881483448	-0.0131268424765063	-0.0177071153124255	-0.00143646391689589	-0.0188537875742198	-0.0485148195514885
0.215503968052267	0.120320303864357	-0.0202912354711672	0.0781279534789318	0.0273882691948283	-0.0302083507644053	-0.00141004078478846	-0.00678054144332138	-0.00304896045288347	-0.0188062692764639
0.145995323686264	0.0810469973988858	-0.013395771837168	0.0609581267917987	0.0275735649788398	0.0031152407534725	0.0153444028661562	0.0115668750272815	0.00472255642906763	-0.00522218061805449
0.130249051371228	0.11917818933601	-0.0119215363701494	0.0792281956125911	-0.0246914812105503	-0.0187270119515118	-0.021709246581031	-0.0360347491271926	-0.0359451608348079	-0.0314200523785387
0.0865409542974813	0.0410506389657005	-0.0076102188740625	0.0444657879585282	0.000328588094679519	-0.00613578138196558	-0.00290359664364302	0.00205791250335662	-0.00601885769421449	0.000613541297373982
0.337840636183899	0.173694981327914	-0.0336603503826294	0.114984934557795	0.0196018223905813	-0.0330868614343204	-0.00674251952186955	-0.0429818910359866	-0.0294310947502207	-0.0411488832773959
0.591823262278631	0.229797050446006	-0.0596143594385181	0.170271993613976	-0.0625727220858472	-0.137733165450718	-0.100152943768282	-0.0928034126826205	-0.0779186331758637	-0.0921312960130848
0.211096585098983	0.157752234348338	-0.0209681111516145	0.135975462291775	-0.0329605116812951	-0.0438450264452954	-0.0384027690632953	-0.0320393551104163	-0.0430257019942803	-0.0625617696252752
0.292553351485366	0.104025353054878	-0.0285335328379707	0.107903454978066	-0.00227958785605376	-0.0230521325358178	-0.0126658601959358	-0.0289249205334963	-0.0524808092643496	-0.0329614072920395
0.0633430254487835	0.0812036077880235	-0.00444403437321168	0.0460808602963843	-0.00937485638342303	-0.0185182434388162	-0.0139465499111196	-0.0115771611330041	-0.0108714412009374	-0.0316895763033841
0.283091200219752	0.104071460899574	-0.0283513797239993	0.140668942929959	-0.0130241748149805	0.0224985049177371	0.00473716505137828	-0.0154327306525413	-0.0118902339851539	-0.0206262428992636
0.0113761157271315	0.012353435278085	-0.000786779735315315	0.00977953421309751	-0.00311295469124848	-0.00404301459615769	-0.00357798464370309	-0.0029614745638908	-0.00406536465557844	-0.00439263180967309
0.0958262440301197	0.120376687048655	-0.00918217399136716	0.0457658084057541	0.0173680627405021	-0.00799590225140728	0.00468608024454742	0.00943246182859929	-0.00253190214962916	-0.0043741213121392
0.21721514094636	0.103282168858938	-0.0209426156707194	0.0784004147477301	-0.00383667666815729	-0.01886404402331	-0.0113503603457337	-0.0222686843383049	-0.0235590805551378	-0.0221742246985649
0.625065350757082	0.331742655542255	-0.0631599863337976	0.169740050091772	0.0697395026773756	-0.094100003436857	-0.0121802503797407	-0.0447379206779837	-0.0700594207394611	-0.0588183363919057
0.058620411008151	0.0335080273566149	-0.00547471634195413	0.031940120547437	0.00495089324157004	-0.00422658857367009	0.000362152333949969	-0.0107178698202781	-0.00375140927802851	-0.00870512134499131
0.358412251828648	0.253610507471884	-0.0357684381173869	0.146756994195024	-0.0106885160122905	-0.0560155273438255	-0.033352021678058	-0.0316209085044045	-0.0436887681463466	-0.0437790579576595
0.0479869828507918	0.0283217005811468	-0.00473521630142575	0.0279434663202057	-0.00290698311121283	0.002145344876517	-0.000380819117347921	-0.00241262969901394	-0.000492712796252785	-0.00978222967224734
0.265160617434166	0.267422314382644	-0.0263180619873281	0.114587201678103	0.0154224128048895	-0.0428771415647743	-0.0137273643799424	-0.0133336261325733	-0.0395555518453061	-0.0145081994238741
0.396951572269964	0.393556131950984	-0.0402566906400768	0.171073358757266	0.116075013737029	-0.0786057010345145	0.018734656351257	-0.0367498294431586	0.00113425023482305	-0.0302735609478696
0.0249441735812245	0.0107457535449207	-0.00114307747429376	0.0173064038719862	-0.00884724519405183	-0.00558772893916433	-0.00721748706660808	-0.00642030475115548	-0.00804111265965968	-0.00887455807475334
0.276549318065791	0.126057099422442	-0.0271867004688288	0.145113245270557	-0.01357107037361	-0.0721260810004053	-0.0428485756870076	-0.0625289882762098	-0.0525525956628926	-0.0710161618557938
0.492966567537496	0.206899371641593	-0.0509155868807124	0.184258022409257	0.0143069071586946	-0.0561750109201322	-0.0209340518807188	-0.0288892152354537	-0.0590183808137761	-0.0642938517139041
0.342626960542707	0.191473636384125	-0.033851536695608	0.147451119829017	-0.0294610322176407	-0.119418075894271	-0.0744395540559557	-0.0654786993547113	-0.0837778792433479	-0.0979631860642851
0.095722203157433	0.0698557064526241	-0.00939201129908741	0.0455178175118298	0.0187630650966556	-0.00523085976410224	0.00676610266627665	0.00565655908242532	-0.00256854692090974	-0.00366086346013203
0.119818756938369	0.0532335671310342	-0.0113049945169477	0.0516561446453569	0.0165769308418644	0.0186055253136427	0.0175912280777536	0.00571274958685494	0.00573754414486086	-0.00290140636233488
0.448389451156799	0.264495601078146	-0.0448027558873573	0.198353565566374	-0.00195392627306823	-0.120079549631895	-0.0610167379524816	-0.0956533761867247	-0.0994613567456881	-0.128630361623684
0.354407434462533	0.153822987042015	-0.0351210873766611	0.140966415413231	-0.0329635854194449	-0.0876707313737602	-0.0603171583966026	-0.0570143403004924	-0.0715658409870737	-0.054944646401927
0.130668701955927	0.0519210509452274	-0.0122588467811932	0.0532408766614018	-0.00808301623514991	0.0196443522627728	0.00578066801381144	-0.00526025846002801	0.000142597571130942	0.00422730416657552
0.450858088421355	0.378711069073395	-0.0449011527172269	0.16512915693126	0.0241926466864523	-0.124607921452851	-0.0502076373831996	-0.0267425524529327	-0.0521360309032832	-0.0343343549062649
0.121749893970948	0.0533201549379745	-0.0115605024296974	0.0518052629549557	0.00962977324169043	0.017871098326555	0.0137504357841227	0.00271675719229289	-0.0017068878463118	-0.00682326259946711
0.00258834210613875	0.000340847063298219	-5.16825690800903e-06	0.0016614400762005	-0.000108740530893825	-2.2978813198008e-05	-6.58596720459165e-05	-0.00029122357436816	-0.00054281054505084	-0.000587254358996444
0.33467822657315	0.14092983357128	-0.0326343347323524	0.156559377227017	-0.0266137660453376	-0.0763800411856095	-0.0514969036154735	-0.070129706725342	-0.088107933719133	-0.0844845533165677
0.470804970445335	0.280788611502068	-0.0471231994202327	0.143872204324101	0.108030948007406	-0.0667899563986498	0.0206204958043779	0.00346450590504116	-0.0368531264637385	-0.0493178694583716
0.0314543238324823	0.0274504544040783	-0.0026429166912354	0.0168070838866532	0.0114811977055765	0.00896674764244096	0.0102239726740087	0.00545562057583774	0.0048107251266892	0.00492225648236556
0.251075390657133	0.0533980986739229	-0.0236283322702928	0.0800953419366083	-0.00207093618299967	-0.0173610662525634	-0.00971600121778152	-0.0146655933759189	-0.0243018875080572	-0.0241079793344048
0.242468171599183	0.133208584053356	-0.0242363749470927	0.113984798361349	-0.0230822698956482	-0.0251124746080197	-0.024097372251834	-0.017023953138237	-0.0224776547315843	-0.0488124973779316
0.20861059581789	0.1276215494808	-0.019539609890719	0.0797082421792459	0.0178192780104831	-0.0300810960800157	-0.00613090903476632	-0.0109507468265866	-0.0122661611448919	-0.0155033212933361
0.00714470426059879	0.00280253340406244	-0.000362664650588285	0.00503243666153319	-0.00143416096534466	-0.00141202258777292	-0.00142309177655879	-0.0023548210403434	-0.00206166622153662	-0.00257175315844818
0.0873154953176921	0.111349742766948	-0.00791626257562141	0.0554416329640153	0.00328208291332645	-0.02618944751101	-0.0114536822988418	-0.00908966894111841	-0.0189392917854652	-0.0292440416523315
0.376680206533556	0.317958830080885	-0.0373915879604944	0.164960736073626	0.103481302517797	-0.083784108916323	0.00984859680073696	-0.036193243865414	-0.0824997791408404	-0.0841373460129857
0.529592538261619	0.340643496265193	-0.0540375644173403	0.159178104954723	0.0450464637271296	-0.124542544985809	-0.0397480406293398	-0.0281073078457261	-0.0596454120540297	-0.0538405206346857
0.000861052230904713	-4.69873349325287e-05	4.69915656755291e-07	0.000105878157206576	-1.07769233528333e-06	3.13467611514013e-07	-3.82112361884714e-07	-7.21366092142309e-05	-0.000143506785346323	-0.000194082725453815
0.1918593927771	0.184048953758337	-0.0181727563417622	0.080856763353144	-0.00638468974645848	-0.0673508269238913	-0.0368677583351749	-0.00935686496177673	-0.0196927822803568	-0.0351597724122084
0.06758836090495	0.0603969994597423	-0.00609088854003476	0.0333000623812896	0.0215732006034736	0.0123653919967204	0.016969296300097	0.0103141507722237	0.0157609719915421	0.00807720031025461
0.165475356262442	0.085941305907456	-0.0148982198510687	0.0665639689726867	0.0101450276816411	-0.00270356040856953	0.0037207336365358	-0.00597711006674201	-0.00776320297452063	-0.0138157854359053
0.259228173883969	0.096614620669122	-0.025130303579348	0.0963050483995327	0.00698766180226118	-0.0390925357142321	-0.0160524369559855	-0.0161452947875333	-0.0240789159464743	-0.0268586018589098
0.0212433055846884	0.00653077536653931	-0.00134666997788746	0.0161389886511952	-0.00762988720119775	0.00187950254354862	-0.00287519232882456	-0.00157158620664952	-0.00589214133756088	-0.00649960556741404
0.150788730126025	0.0453470703527142	-0.0137559117084886	0.0782939874014779	-0.00871503608967908	-0.0141114091968184	-0.0114132226432488	-0.0170722584974589	-0.0189767956072406	-0.0237363449166508
0.491196060607411	0.226316973597989	-0.0503602492164167	0.184172294780362	0.0122292380122283	-0.156324641712415	-0.0720477018500934	-0.0662541211791134	-0.0639210129288173	-0.0892471022465559
0.351204042369326	0.340088077318659	-0.0344945948220953	0.143419615587769	0.054170754562055	-0.0616545678168344	-0.00374190662738971	-0.025882903775876	-0.0417169140478039	-0.0736573878685667
0.493426189824432	0.224887080135663	-0.05077398047748	0.185240539962504	-0.00778839201765708	-0.117896653428659	-0.0628425227231578	-0.0826493374894537	-0.0882228051119246	-0.0953788081376662
0.28649792989664	0.283052996545065	-0.0283131140775363	0.102940183895026	0.0687046777067771	-0.0488551942031373	0.0099247417518199	-0.00411079507163858	-0.0140979483757072	-0.0162673671976145
0.0466804493983539	0.0344950111512141	-0.0045442561116389	0.0274938864652969	1.44875857782667e-06	0.00364637595852554	0.00182391235855169	-0.00422838267737588	-0.00273973788169399	-0.00770614490152458
0.466567306851504	0.258270545412251	-0.0470641000258038	0.191520130035247	-0.0640402518604351	-0.13203128992538	-0.0980357708929076	-0.0570872222007605	-0.0807641989871166	-0.112314145992691
0.554282443934235	0.2478660423774	-0.0553297718307469	0.174815647803298	0.0172118674716445	-0.136964771987142	-0.059876452257749	-0.101308772453219	-0.0798214387637734	-0.111793115152478
0.253524860303488	0.258550384775783	-0.025422309774377	0.142869701413314	0.00294087128832682	-0.0794446042567439	-0.0382518664842086	-0.0416566312165859	-0.0384618443133505	-0.0810607471060074
0.0196832785464792	0.00604447642858505	-0.00128886104386945	0.0148474071165403	-0.00233976457829688	-0.00284104305032299	-0.00259040381430993	-0.00366553702936298	-0.00489388886764759	-0.00531129243435813
0.547837411867842	0.246530430016287	-0.0540930605412313	0.174878444918352	-0.0160864885558657	-0.115590660044814	-0.0658385743003398	-0.076788282573013	-0.0668574921371375	-0.095476440405723
0.0228065256921843	0.0244849895506989	-0.00215279140568457	0.0174992718866824	0.00372820302805236	0.00793537915371266	0.00583179109088251	0.00541070292997277	0.00688468790677618	0.00444967535795423
0.138403999774908	0.130295349627697	-0.0136651012054997	0.0576058065444972	0.0534664322052801	-0.0125641658459667	0.0204511331796567	0.0207903256130454	0.00682956361988049	0.001849156450487
0.0544747180855711	0.034206630698909	-0.0051555592536577	0.0279745849006374	0.00667835322062402	0.0127801079893085	0.00972923060496626	0.00551584262447338	-0.000900947115223837	0.00106372722840724
0.159966631601169	0.109328793948091	-0.0151519579556493	0.06485799859387	0.0231341621583393	-0.0208546311701862	0.00113976549407654	-0.00181186367087513	-0.0109701378700642	-0.0148985329020826
0.354173719186299	0.269418617162279	-0.0355822415835609	0.139687518667526	0.0915352697743037	-0.0663988487273175	0.0125682105234931	-0.0291969875222823	-0.0377586572611032	-0.0372826353656412
0.155267277448666	0.0364262915056125	-0.0135991837880095	0.0630609392536651	0.0242152338623369	0.0114041018843835	0.0178096678733602	0.004908451926535	-0.00387871830967221	-0.0112316036358266
0.136299198951373	0.0755236458560328	-0.013368986561006	0.0589490865665431	0.00851099950899215	-0.00509189034783805	0.00170955458057706	-0.00259256784689091	0.000544512293398275	-0.00666068916982482
0.0371103469386554	0.0182381587937113	-0.00316059271565019	0.023621999726872	0.00493954125480733	-0.00633551619539881	-0.000697987470295744	-0.00136568953922785	-0.00478600668961705	-0.00843860549897334
0.713282368213732	0.271012362972535	-0.0733176045417907	0.147584559666772	0.0543529561559678	-0.178685009116885	-0.0621660264804588	-0.0272754526680276	-0.0497098159725888	-0.0553791124137825
0.453056180821559	0.378335123770491	-0.0458213902424446	0.166357563682883	0.0449115222179358	-0.120168107606291	-0.0376282926941774	-0.0244976964338326	-0.0674223349631571	-0.0662203563045621
0.190313958211427	0.177205019483559	-0.0179984355867632	0.0832103197715238	0.0154954997045319	-0.0663714714297002	-0.0254379858625842	-0.00675872084175688	-0.0365226254081299	-0.0374620247857509
0.140993622929019	0.0735827554532769	-0.0132832702951359	0.0560533132570837	0.0204927906059597	0.0121520601675598	0.0163224253867597	0.00102153751128742	-0.00134278418897305	-0.00689208235318903
0.276134779216178	0.0669118176460307	-0.0253195068035281	0.0942108741352142	0.000947622332584774	-0.0116958657703247	-0.00537412171886997	-0.00336111369799696	-0.0175912627752376	-0.0349469685308729
0.228188082949771	0.0811706234207847	-0.0215221942280634	0.10239099357576	-0.019223176181557	-0.0278361054982984	-0.0235296408399277	-0.0277524996445922	-0.0432956461302581	-0.0501956724743353
0.0233628993651884	0.0128890847809649	-0.00197393985154883	0.0133844695022179	0.00254450102843938	0.00242552291858962	0.0024850119735145	0.00138780622966861	0.00211521120513623	-0.00186961222759712
0.173611070558772	0.0457216815358109	-0.0160184569130743	0.0729516407761804	0.00534537411655059	0.00815023492105865	0.00674780451880463	0.00367911229169471	-0.00219805237663545	-0.00401866202413126
0.481363224236227	0.362307366399395	-0.0471000827409612	0.166796317858402	0.0728866203813378	-0.132422488818494	-0.0297679342185782	-0.0152714135910369	-0.0343837756551423	-0.0682888922551099
0.353053856524725	0.148904753901737	-0.0347537085913153	0.147704088830527	-0.00674588834791506	-0.054261624528802	-0.0305037564383585	-0.0560732208501959	-0.0623450208839643	-0.0674355224834528
0.334339890097219	0.125391850293173	-0.0338229539710735	0.139765385240708	-0.0495388389305614	-0.0672386177450399	-0.0583887283378006	-0.0566665516871517	-0.0560217459162331	-0.0554501842503649
0.32673412769982	0.182493765719372	-0.0315720600005858	0.18399346031986	-0.00184560024429808	-0.0627152716216001	-0.0322804359329491	-0.0589653641987592	-0.0874409613907455	-0.0534015914908447
0.200793449584666	0.0822948725405917	-0.0193466372981799	0.0921722323559277	-0.0187750351693826	-0.0398003143905521	-0.0292876747799674	-0.0347501379093146	-0.0522346002389646	-0.047157283938575
0.188041278015869	0.0904087737025984	-0.0174664047598406	0.087900706107669	-0.0212647831872512	-0.0154706548483567	-0.018367719017804	-0.019005580469032	-0.0295554362278652	-0.0229837556060855
0.27370757470174	0.10889040859215	-0.0266990555732769	0.101626570552765	0.00441574956855373	-0.0128073098236355	-0.0041957801275409	-0.0246881331580363	-0.0202407849413252	-0.0465624399963259
0.465477586237121	0.153782009697058	-0.0461690211443355	0.139355194872463	0.0124324647060587	-0.0940609669652308	-0.040814251129586	-0.0491829754550142	-0.0761643135541139	-0.0707573116158543
0.0252629454227183	0.0149156365423043	-0.0020769873377769	0.0154526021019705	0.00374212770899551	0.00202718532464908	0.0028846565168223	0.00285718223196161	-0.00210414971523334	-0.00491312182360118
0.224583332102587	0.176422745008073	-0.0214376041265078	0.094921792680378	0.0354353800049491	-0.0450317230094393	-0.00479817150224507	-0.0174547062323688	-0.0454145578325622	-0.0553730050853204
0.351851017370546	0.22099492384128	-0.0347966791997911	0.15302723917082	-0.0443708603749057	-0.0852501575149992	-0.0648105089449525	-0.0391103935222569	-0.062182697766061	-0.072206684109602
0.0597125171464674	0.0196281071696425	-0.00584706864476796	0.034976145871639	0.0107342689514273	0.0121127187185839	0.0114234938350056	0.00256245829808296	0.00699067019720528	0.00310627180263864
0.392515119044154	0.160924975191975	-0.0387407625743334	0.160077139907146	-0.00138707312310438	-0.10766079936666	-0.0545239362448821	-0.0711497717820043	-0.0934868959294683	-0.0766103941959792
0.135382033675829	0.0873391423936142	-0.0129751697239412	0.0582584666635499	0.00736562779256802	0.0154768143937411	0.0114212210931545	0.0110676859317216	0.000438311097312738	0.00712759177383129
0.569268139854165	0.216025340669336	-0.0576176925816838	0.164552041530224	-0.0317662882322063	-0.111754737549771	-0.0717605128909885	-0.067093879716727	-0.100667633234501	-0.0677026600217105
0.145295601635467	0.081723670379745	-0.014674070416362	0.0625358939509271	0.0293510837453191	-0.00830490214825014	0.0105230907985344	-0.000768471181929298	-0.00776717351741393	0.00112315132885035
0.257693357069093	0.0792547976889573	-0.0252744955418503	0.0956230091417095	0.00403160213161236	-0.0410235166085732	-0.0184959572384804	-0.0216410256171863	-0.0301738761679837	-0.0316432007854953
0.0879908834302934	0.0436018951406056	-0.00896965404899391	0.043175611448495	0.0132449220497831	0.00739003772632328	0.0103174798880532	-0.00103543759481789	-0.00107318702458477	-0.00499282579302351
0.140007740376363	0.118602326973202	-0.0135985155652313	0.0647824789528365	0.0179037542977618	-0.0170541654255559	0.00042479443610291	-0.00966734099338112	-0.0145410021428422	-0.0172597470714437
0.424124875490962	0.121532437625465	-0.0423419217893735	0.146073487906743	-0.0480290435715188	-0.0572855977639227	-0.0526573206677207	-0.0369122890523564	-0.0704448120608253	-0.0544689644958489
0.163876675350771	0.0504837467844092	-0.0157947604980971	0.0725053787842733	0.00856432586211148	0.00895173036738575	0.0087580281147486	-0.00144411645185141	-0.00538911476074924	-0.014587724512574
0.567221883265612	0.292429934079871	-0.0562188274745555	0.188531902146699	-0.0504293490402258	-0.140509604568109	-0.0954694768041672	-0.074073680605172	-0.0835473954728689	-0.0933918400723096
0.277885489495312	0.124995745395697	-0.0275338410474225	0.145888676129404	-0.0693536370777451	-0.052989018420665	-0.061171327749205	-0.0516211443575731	-0.076577764899289	-0.0812293793025479
0.161831446473559	0.035858344830987	-0.01528248697059	0.0559133130109234	0.00598917823140932	0.00021736230108399	0.00310327026624665	-0.00551980023594945	-0.00314659277477691	-0.0118653973018591
0.021872934098023	0.0350225253013586	-0.00190528847529858	0.0128422689015985	0.00105621791982498	0.00859944334502012	0.00482783063242255	0.00461302351919323	0.00789496654727464	0.00404524350911654
0.0872214266839669	0.0789331966331137	-0.00828101944904981	0.043712588623205	0.0174575556130118	0.00835811833085624	0.012907836971934	0.0125986024262741	0.000696510683553864	-8.82805973927842e-05
0.341066279033841	0.215877860482365	-0.0343214918282263	0.141132993504749	-0.0248250818189494	-0.034993374968556	-0.0299092283937527	-0.0161881972755867	-0.0464588200227886	-0.024450954385464
0.688253645252811	0.290947594466987	-0.0705180643883522	0.159766283717598	0.0508546686357262	-0.145518861299575	-0.0473320963319246	-0.0747526364267874	-0.0410413614244629	-0.0556072717308936
0.133731026451501	0.10586241906834	-0.0129568242203151	0.0559487111580304	0.0340131082802068	0.00537997743724647	0.0196965428587267	0.0167927309190261	-0.00856231230845131	-0.0142161817201385
0.518895623254644	0.19778495743872	-0.0530165357816081	0.168644923956449	-0.0166059657444712	-0.126090391654145	-0.0713481786993082	-0.0751399981441082	-0.0661308144541976	-0.0999833873121642
0.366817232119133	0.135554428355594	-0.0358982165005069	0.134762050042717	0.00577690112354573	-0.0217336031097776	-0.00797835099311595	-0.0370666576136842	-0.0630551022536959	-0.0730246454049952
0.463511355980883	0.15426395698949	-0.047200701890922	0.139830149865938	-0.021815002009716	-0.0731375817442356	-0.0474762918769758	-0.0480337038290164	-0.0731541576094753	-0.0813677031770447
0.376157635414299	0.088539808516517	-0.0383136422850589	0.129025964476865	-0.00588378719912186	-0.0617843643570901	-0.033834075778106	-0.0374686030103828	-0.038474316509567	-0.0497425460073255
0.572701539651054	0.203933013280833	-0.0585440757475574	0.180650169588014	-0.0582867527764885	-0.127559657163621	-0.0929232049700548	-0.110965429230107	-0.118008941144744	-0.112772854191532
0.107193542564168	0.0733373633572003	-0.0084305470653082	0.090474276134355	-0.0140023251498861	-0.0220595732577921	-0.0180309492038391	-0.0280854096538023	-0.0305766297682441	-0.0430410563539758
0.00403013703286454	0.0121910905548666	-0.000255281303463856	0.00254082627773415	0.00191600424740778	0.00191740241249451	0.00191670332995115	0.00192782721195712	0.00152484552572254	0.00125821159426191
0.190205165707076	0.0953230640333217	-0.0190099863510544	0.0698486034032731	-0.00158661387735301	-0.0256766195370357	-0.0136316167071943	-0.0108525150192138	-0.0120242791662532	-0.00901108945817594
0.405841728287142	0.20490282615653	-0.0395698395196471	0.132824192700661	-0.0235587055709854	-0.0588333451383826	-0.041196025354684	-0.00887261027375813	-0.0287323141824835	-0.0338713386324221
0.468601732882225	0.177652383063972	-0.0473932558067787	0.160198787574638	-0.0112818308482231	-0.0971217962322888	-0.0542018135402559	-0.0700780112397172	-0.0797884442226819	-0.0649642839679722
0.360834826118949	0.161600932273795	-0.0366112733980066	0.179908610988783	-0.029252326485212	-0.0319143316998571	-0.0305833290925345	-0.0334317506568731	-0.0748277495059571	-0.0698894583439502
0.678930101777979	0.282533236732964	-0.0691198828296832	0.149170222026723	0.0688691844775662	-0.109363026453528	-0.0202469209879812	-0.0258489470786829	-0.0438128035315444	-0.0761106715379077
0.593412981825427	0.321148447961332	-0.060029287480408	0.160062754564802	0.0911695362888509	-0.133822337562575	-0.0213264006368619	-0.0736151178086739	-0.102353103857363	-0.0761832690896153
0.163126633875637	0.178469620246301	-0.0160690002075237	0.0659971671920035	0.0249739441373356	-0.00460439065403104	0.0101847767416523	0.0128464143773299	0.00380497855875825	0.00225097633873078
0.517944827942843	0.362328958423182	-0.0518641804299491	0.170457946143402	0.0604729396759613	-0.136809042571086	-0.0381680514475625	-0.0629942076611172	-0.00631323188194322	-0.0862598137298192
0.0995456568849379	0.0636414031647955	-0.00972616149384163	0.0493162592683586	0.0150470726165505	-0.00387767031119675	0.0055847011526769	-0.000811265568817388	-0.012215346908995	-0.00102846962554903
0.333929582736361	0.125012110720728	-0.0330115320351598	0.138962182765967	-0.0100071901340661	-0.0817907260689175	-0.0458989581014918	-0.0458843560295493	-0.0765799373833896	-0.0597913778693783
0.527091340312609	0.341781731812053	-0.0540105073307428	0.15828335282679	0.0506393615361221	-0.137860207871042	-0.0436104231674599	-0.0830679922037385	-0.0662189053405807	-0.0740568882228765
0.388604356781944	0.135619163886624	-0.0395214200418043	0.152292318985887	-0.0661535188167011	-0.0530243844710359	-0.0595889516438685	-0.0378477310831913	-0.0386187924073973	-0.0514117255066444
0.28034938402901	0.166064077418645	-0.0267100168851025	0.0991422283474344	-0.00835099245717125	-0.046831601985287	-0.0275912972212291	-0.0288628456826267	-0.0515301583783665	-0.0399195179755767
0.177717291844651	0.103515337663793	-0.0165760839641969	0.0641779319810608	0.026766947328398	0.00494598867553223	0.0158564680019651	-0.0197743633286467	-0.0239345090516629	-0.00359458319870051
0.572088158986149	0.250845940427377	-0.0590965832465112	0.171497524506727	-0.00728371851119491	-0.126332923315704	-0.0668083209134495	-0.0840372560456218	-0.102291050382274	-0.118540992108533
0.0810628799541592	0.0395313429196324	-0.00718223758763363	0.0414666447878568	0.00116247010633543	0.00143182183592599	0.0012971459711307	0.000542404697992813	-0.0107123775064694	-0.0176793301374068
0.202109640787819	0.0823530749943321	-0.0189718831008118	0.0924134939824421	-0.00533919961761084	-0.0377906847403541	-0.0215649421789825	-0.0320011440019765	-0.037305815521012	-0.0476382587643988
0.279599049915203	0.105346997610811	-0.0273206897372699	0.102951459115695	-0.000693086055165548	-0.0232745750563733	-0.0119838305557695	-0.0354256385445967	-0.0168783530256128	-0.0440623267019905
0.48207432288444	0.366801337473799	-0.0486907473525157	0.198315758442023	-0.0435612972827683	-0.0908038668986938	-0.067182582090731	-0.048499569327667	-0.0869624822815675	-0.135165119081434
0.382322502228867	0.0961810414900445	-0.0383849734738447	0.128380018406742	-0.0306511281686851	-0.0491417535888675	-0.0398964408787763	-0.0463136331450891	-0.0540391953892462	-0.0584374732834799
0.396436526824016	0.252749532368027	-0.0387823030971951	0.140946303361785	0.0341951863915574	-0.0650003044172633	-0.0154025590128529	-0.0475303569252091	-0.0280892067811755	-0.0794965413110854
0.24528465066519	0.175578051471351	-0.0241404130230528	0.087094445230214	0.0340538185215009	-0.0605059373775726	-0.0132260594280359	-0.00296697819163544	-0.0229192817421794	-0.0428792105603562
0.437742913253416	0.232784686004332	-0.0429480078010183	0.140551748477872	0.0234570911629045	-0.0632382513882628	-0.0198905801126792	-0.0207830437464207	-0.00822847972300095	-0.0446256884477636
0.617150998237447	0.296987640846479	-0.0629826114293859	0.184116694547294	0.0379896436944639	-0.150084785959666	-0.0560475711326008	-0.0854773143602852	-0.079508074230211	-0.0807524332492044
0.254400884659539	0.0869618828441643	-0.0241336350831273	0.0977832299665409	0.00184598499510141	-0.0264375760037624	-0.0122957955043305	-0.00750509135096611	-0.0110055922112902	-0.0284432176743231
0.0770497947033325	0.0292663324233738	-0.0059175944231525	0.0522368977225424	-0.0165580396356074	-0.02424775635038	-0.0204028979929937	-0.0217282681641969	-0.0188891220080581	-0.032014764224229
0.3546442104809	0.359551852623788	-0.0340414534011489	0.159475857787046	0.0492744255986488	-0.123383692932027	-0.037054633666689	-0.0459656101619642	-0.0591728609677309	-0.065514905191719
0.129123651150265	0.080041172933286	-0.0116486299597347	0.0629761496557253	0.00717050537075486	-0.00847476534577657	-0.000652129987510852	-0.004476607138717	-0.00560174641759112	-0.0162970645621189
0.418802948235825	0.231012374739036	-0.0415153690479975	0.160202417740024	0.0219525507289943	-0.0837621079092707	-0.0309047785901382	-0.0451010060480597	-0.0319165002725563	-0.0554635062539137
0.267529639564145	0.0794856871732121	-0.025577152739694	0.102683574757232	-0.0239211001409428	-0.0182781271792373	-0.0210996136600901	-0.017926296555499	-0.0107780121200485	-0.0205328259058118
0.0434569027200726	0.0329252343928372	-0.00390346457747541	0.02422241829478	-0.0126317413584182	-0.0250711631333136	-0.0188514522458659	-0.00692647321707864	-0.0111814346381296	-0.0175482257836101
0.347824154795793	0.124843006117355	-0.0345117188363958	0.13752740847933	-0.0438371462855338	-0.0794742585309401	-0.061655702408237	-0.0741979428618888	-0.0552310844567741	-0.0904663965321936
0.396639932158397	0.252888208818552	-0.0388132426144109	0.140779829322041	0.0252764471073996	-0.0779342153223838	-0.0263288841074921	-0.0258975517524309	-0.067463592181529	-0.0269742902213284
0.202001836742899	0.158463403685671	-0.019044161318704	0.0921529443679867	0.00633970926859753	-0.0493659432423421	-0.0215131169868722	-0.0232218705443102	-0.0312071603330308	-0.0240927292116504
0.0444778111061154	0.0594596776377038	-0.0042062783092478	0.0250464565395579	0.0220777128489944	0.0149251994432379	0.0185014561461161	0.0129629625185892	0.00769929413325911	0.00510724224805511
0.645249260872956	0.221358551021962	-0.0652109753387672	0.163444573460505	-0.054894822480723	-0.158107899201394	-0.106501360841059	-0.0788669243972498	-0.0729351626608929	-0.108819094367727
0.0378646254336269	0.0508157320378556	-0.00358045631968533	0.0223384573135618	0.010859450570873	0.00647400119468085	0.00866672588277694	-0.000514875749745805	0.00742333813359713	0.00671473718624693
0.147297946478091	0.143117254912731	-0.0131837705386339	0.0868837914775742	0.0176901577355289	-0.0693422396411908	-0.0258260409528309	-0.0443927230913932	-0.0367201202185784	-0.0510604924595862
0.038201206504251	0.0412713960700149	-0.0036763690885348	0.0229454409349964	0.00303196595190457	0.00448972367258058	0.00376084481224257	0.00455665106034513	0.00204807408556421	0.00124578338950556
0.208312210329452	0.215967545659948	-0.0201591505848078	0.0915533806978884	0.0219502213463368	-0.0274363919404321	-0.00274308529704764	-0.0359969410097682	-0.0362762534301585	-0.0353516012138128
0.0234646250019923	0.0359266486503683	-0.00231685253996906	0.0160457822352715	0.0047101524413433	0.00238747907381859	0.00354881575758094	0.00700343418267558	0.00173356512836246	-0.00102228008266029
0.329613649869755	0.211780915907252	-0.0326202525370988	0.16007202898914	-0.0301492288179616	-0.100305974367375	-0.0652276015926682	-0.0769370776703291	-0.0767828365114597	-0.0874224653996299
0.382405857915978	0.202039654165533	-0.0375792550010173	0.176055976774762	-0.0815002398921071	-0.0817657452470886	-0.0816329925695979	-0.0796067472549558	-0.0851014422400346	-0.105751614304311
0.5702109105239	0.217398058770538	-0.0578857963444737	0.165072515870515	-0.00143294949667427	-0.131319663641365	-0.0663763065690199	-0.10533643066989	-0.103227792394501	-0.0920543587240417
0.279828050469469	0.274515315407051	-0.0267945685564546	0.12636444476946	0.0358162327707264	-0.0252154235350641	0.00530040461783121	-0.00361156896832893	-0.0214127334161562	-0.0417427509183154
0.408945103836261	0.344758808956509	-0.0400053939342911	0.151516735925963	-0.0148357948679282	-0.119007660517776	-0.0669217276928523	-0.0893652285385973	-0.0446443874195415	-0.0866088192397206
0.201706829083255	0.105628168404962	-0.0190269874658131	0.0936221397296952	0.00748023411208834	-0.0526879856697664	-0.022603875778839	-0.0252400533094664	-0.0322844826771069	-0.0326239698452394
0.310723985626697	0.25334367982223	-0.0312066043661849	0.10697737795209	0.0594564349325522	-0.0756883584877014	-0.00811596177757457	-0.0231660245268889	-0.0329379035237375	-0.0610113692847761
0.10731016187731	0.0555325179265847	-0.0107804700818975	0.0491238184886182	0.0181457908247755	-0.00477207342907122	0.00668685869785211	0.00133890171041785	0.00101602846123959	0.00376667235878601
0.404503961126525	0.206425305018257	-0.0404912004213643	0.134999059378634	0.00660622068306649	-0.0394492917289983	-0.0164215355229659	-0.0255836514442905	-0.012683744944924	-0.0377243211313683
0.394357914241727	0.306370009040861	-0.0388267922569454	0.149107662635965	-0.0249367640132164	-0.05145330569907	-0.0381950348561432	0.00146291509581453	0.00143172472264741	-0.0551366118668331
0.197338276960151	0.0722027730613762	-0.0193877752436565	0.0894430957992964	0.000315809977235182	-0.0345556130117645	-0.0171199015172647	-0.0322870330517137	-0.0186747394104366	-0.0402788260818308
0.172909346493912	0.0707332849825583	-0.0169928240737547	0.0659467167468903	-0.00193403661065131	-0.000468800946116343	-0.00120141877838384	0.00337234233917016	-0.00566402407783903	-0.0186961860350286
0.252035283162954	0.249232901298594	-0.0244225236028871	0.107728267454864	0.0702868793106414	-0.0583276655979731	0.00597960685633414	-0.0244824273388284	-0.0564681185040698	-0.0303560443570509
0.446224275918413	0.302104955212943	-0.0442640063318413	0.148777719665144	0.0176599382359161	-0.0796734405830398	-0.0310067511735618	-0.0394047813804349	-0.0353744960004843	-0.0435783794455601
0.223589473648395	0.108742959989684	-0.0214368448848812	0.135282200216424	-0.0358484312557227	-0.0557777456630207	-0.0458130884593717	-0.0536148585347911	-0.0618101433156092	-0.0709634175661693
0.0992457944367038	0.064268799904896	-0.00974416496406894	0.0489003325645522	0.00336277947921804	0.00659335395629407	0.00497806671775605	0.007266413057207	0.00919868403705619	0.00477803688991828
0.351940650152085	0.340051498470197	-0.0345763168525335	0.143044558024229	0.0538146043854064	-0.0981751938005104	-0.022180294707552	-0.00301421177624089	-0.046062290151186	-0.0696559513524416
0.651655287615956	0.299864344111018	-0.0659357029032267	0.161675715374855	0.0439659756628928	-0.167501125851649	-0.061767575094378	-0.0820811893845285	-0.0410272492218144	-0.0700729469096276
0.361703770733799	0.271394425835899	-0.0363869386831329	0.157829574790145	0.00212576826728839	-0.026742839996352	-0.0123085358645318	-0.0140185466980414	-0.0714635528626837	-0.0473088692266187
0.344747661090012	0.204737040613867	-0.0344672904767659	0.158265014560472	0.00407011413692482	-0.0916228701015075	-0.0437763779822913	-0.0546638883210177	-0.056611742413002	-0.111739317351692
0.000287194239069877	2.48943616530489e-05	-4.81856080351178e-07	1.23622109008999e-05	2.37434494114821e-06	1.16737444400228e-06	1.77085969257527e-06	-2.61313187053648e-05	-4.92552585114028e-05	-6.72755552747326e-05
0.0559623078990759	0.0448860829411785	-0.00525305244590304	0.0297343638329691	0.00815423179392012	-0.00932308073303511	-0.000584424469557497	-0.0118151105429841	-0.0150024060270126	-0.0126890445100816
0.657405604723108	0.302488255708285	-0.0669779552716395	0.163262758511869	0.015383326519438	-0.113396229956677	-0.0490064517186197	-0.0772509000645047	-0.0796609047868325	-0.0803639818848977
0.0174399025674064	0.0273004377923627	-0.00115988990184992	0.0128998479719683	0.00734248569166713	0.00456072693455256	0.00595160631310985	0.00546795270745869	0.00261644209922703	0.00126702111896086
0.473753477841777	0.176462802623559	-0.0469054908168612	0.143844190349762	0.00756958711254546	-0.0984748379242714	-0.045452625405863	-0.0415628347590789	-0.0699349847945727	-0.0553760290140728
0.0532052124594759	0.0337921789451938	-0.00491593429637206	0.0305481316912138	0.0122034002326705	-0.00378709710105956	0.00420815156580548	0.00044066927128416	-0.0012422145105118	-0.00545535189135567
0.0199251737184614	0.00787227780787707	-0.00194938223506729	0.013671401583687	-0.000483044473151784	0.00167651297174546	0.000596734249296835	-0.00126837168058474	0.000771267455999539	-0.00310052478172227
0.429966622939459	0.182716223907368	-0.0435543025916734	0.144828364578772	0.0345131858278674	-0.0979633939436821	-0.0317251040579073	-0.0761986444180536	-0.0740300864883999	-0.100694868063121
0.327892382912539	0.182365454517142	-0.0322656450946583	0.184383877172883	-0.0344957516893467	-0.0473641685243226	-0.0409299601068346	-0.0380659013619289	-0.0898162151479173	-0.0848934302768016
0.384992267611196	0.216326658539902	-0.0384550838081772	0.189962461196323	-0.0420352119148198	-0.121790972701782	-0.0819130923083009	-0.0632910749001381	-0.0871141930202856	-0.117417534261222
0.334410210624398	0.153173367339116	-0.0320315938302064	0.14391344704381	-0.0259545916799472	-0.0685950862190138	-0.0472748389494805	-0.0460756413879477	-0.0682908442912546	-0.0418498627515947
0.0878542868556202	0.0458975020255254	-0.00814213837735507	0.0450757420365749	-0.00740809778256858	-0.00469943328171216	-0.00605376553214036	-0.00587650974824934	-0.0135578940573165	-0.01433403086093
0.17978260374905	0.113355112715241	-0.0172907754122366	0.0824820099842411	-0.0016965422285776	-0.0366135056983675	-0.0191550239634726	-0.0166745910264439	-0.0248894878632648	-0.0327913772292864
0.0369889650964652	0.0142210481050495	-0.00343095337125198	0.0249079974359172	-0.00140114631964455	-0.000491204477627197	-0.000946175398635868	-0.00104343957928096	-0.00441090595238976	-0.00672070374360021
0.549230329501789	0.244828148774911	-0.0552805485524034	0.176373490621155	-0.0450185791427533	-0.126419818122308	-0.0857191986325306	-0.0741495923652865	-0.095461991363997	-0.105963354214833
0.284480280132708	0.184092303779955	-0.0272534470494632	0.138950525690403	-0.0621353269062407	-0.0906648582638263	-0.0764000925850335	-0.0853401310186463	-0.0872058800174951	-0.0862728473118672
0.0704347188022112	0.0771839071326202	-0.00602519845499977	0.0333206391317462	-0.00302427965701707	0.00762809579173802	0.00230190806736047	0.0070516266989574	0.00430043497094973	0.00537116861614681
0.134166920815318	0.0604546081574459	-0.0116341882785122	0.106038916451879	-0.0669386657937057	-0.00676673705726477	-0.0368527014254852	-0.0326968701606005	-0.0339442880647071	-0.0272750340083824
0.300279259982367	0.110160516299349	-0.0289558305465306	0.137517401234397	-0.00989472944030168	-0.0325820078746006	-0.0212383686574512	-0.048697628554372	-0.0506357916669636	-0.0705639745481553
0.264509715289018	0.0607723651880189	-0.0250400852133569	0.0892406112683094	0.0146997172191043	-0.0278170619660069	-0.00655867237345126	-0.0117489688428393	-0.00955494674331431	-0.0292736741986297
0.157851097592923	0.123409508794686	-0.0146842670783325	0.0652214251023451	0.0329726714902181	-0.0241606364418382	0.00440601752418993	-0.0137510465035961	-0.000251772222905566	-0.00123018908570677
0.571252799162621	0.216915624373537	-0.0590896924427294	0.167157622965236	-0.0306640028111311	-0.134541897887779	-0.0826029503494551	-0.0978915979916862	-0.0746646295233031	-0.08943370120593
0.579921838062571	0.350552738934121	-0.0588852590653949	0.182693129174834	0.0506997966159642	-0.141834365535501	-0.0455672844597687	-0.0378558041962265	-0.122585285636278	-0.0881015046497572
0.43589979432376	0.221227068164486	-0.043429904335088	0.184798492672677	-0.00745362380406367	-0.117529860075381	-0.0624917419397222	-0.0795559721131166	-0.0705341348987606	-0.0724777990889671
0.30597975443733	0.241152393918318	-0.0305637782617428	0.106788312789061	0.0224316327419991	-0.0744362510695541	-0.0260023091637775	-0.00920088293513954	-0.025913580287969	-0.0329228366005822
0.0484549319951637	0.0310694246670634	-0.00452283031588276	0.0251144582882949	0.00565089096262208	0.00699142118884485	0.00632115607573346	0.00243262585699363	0.0020043860012957	0.0034905308861558
0.327251322203157	0.126114768297539	-0.0325828275266958	0.149764791920512	0.00949098942559196	-0.0370974805510088	-0.0138032455627084	-0.0498362171447032	-0.0439375594983141	-0.054743535942068
0.371590813367285	0.225461012493094	-0.0365249668683766	0.122255180554919	0.00409632245409591	-0.0412497141169664	-0.0185766958314352	-0.0316679420421244	-0.0379067326943087	-0.0391091595311995
0.359848801241703	0.197953595699301	-0.034456001669204	0.15957744120826	-0.00642533654220079	-0.0956202897906527	-0.0510228131664268	-0.0634340196467148	-0.0827456824655995	-0.0720340335061834
0.0232366164052642	0.0146647518771377	-0.00212525284093905	0.0135820701875576	0.00490505198081467	0.00524588774931081	0.00507546986506274	0.00107699678572519	0.00147231256985217	-0.000406901174802261
0.612054842008106	0.329716864986185	-0.0624538733858757	0.169122337232641	0.0817356241060094	-0.115917439401314	-0.0170909076476524	-0.0114335964701252	-0.0545871744529703	-0.065139622058885
0.295844938537195	0.0910157353112813	-0.0288322743218867	0.106477214397644	0.00270081789084875	-0.0385062039180082	-0.0179026930135797	-0.0132959827128584	-0.025210187419399	-0.0385418404242034
0.678107845935514	0.256571196853067	-0.069187151283112	0.162970137706549	0.0156536701599251	-0.177860501352948	-0.0811034155965115	-0.082952445449834	-0.0770449836253656	-0.10739000886332
0.152549314251926	0.0436455455399949	-0.0142186394373583	0.0676648449243462	-0.00265658174005262	0.011365872813465	0.0043546455367062	-0.000353717742625437	-0.006342154944568	-0.0135981298150835
0.0521446976084542	0.0393354729739968	-0.00431789530390579	0.0357315603730128	0.00512869370238283	-0.00601359090908148	-0.000442448603349327	-0.00747818132740369	-0.0109981074855077	-0.0163819523564292
0.352611986350867	0.353773681882663	-0.0338804092495014	0.151778929608546	0.0454078492779029	-0.069027188609914	-0.0118096696660056	-0.0214330572828249	-0.0346715965665832	-0.0393051663309323
0.630310589956874	0.258779286013655	-0.0642456500828571	0.167276532584841	0.00275783710718025	-0.169641478018125	-0.0834418204554722	-0.119953197865143	-0.0793961475607559	-0.1213327515593
0.276145491783826	0.0662547997398496	-0.0256364905546653	0.0945830389248284	0.00615392286590766	-0.0332804972001425	-0.0135632871671175	-0.0100527104617522	-0.0110117815029733	-0.0314003446112326
0.254919660215231	0.262709251815406	-0.023191867440104	0.117783558352486	0.0262446921588084	-0.0670686331485181	-0.0204119704948548	-0.0229444663924243	-0.0485000143290516	-0.0530915327516139
0.650109911192358	0.278798805015253	-0.0665137549007039	0.153302012619064	0.0527917437391432	-0.132611525295249	-0.0399098907780531	-0.0682935892193954	-0.0514400442779872	-0.0534916671382486
0.113234025215924	0.112040253216286	-0.0107439362751995	0.0540625813562448	0.0260929133878258	-0.0133627891080401	0.00636506213989287	-0.00522646889876857	-0.013655274476825	-0.0136226000489822
0.223818212181199	0.125901781080666	-0.0213998007637601	0.111078110474642	-0.0262403987093043	-0.0288504471613689	-0.0275454229353366	-0.0389288923099732	-0.0331847245717395	-0.0305175550303091
0.169746533380482	0.0755374760230479	-0.0156770586076306	0.0664291281525259	0.0122992240560534	0.00747940282765644	0.00988931344185495	0.00272769342960508	-0.000290907158284281	-0.000603141344363733
0.570747009165708	0.205528736158212	-0.0590851741026815	0.181197187069715	-0.0106241567585624	-0.107004500465896	-0.0588143286122292	-0.0827441921392008	-0.0828649071735541	-0.0920227247192359
0.192088083964724	0.0531113477573743	-0.0180330598635828	0.0740521607698433	-0.00913074898885594	-0.0213801149948657	-0.0152554319918608	-0.0121618057002415	-0.0111747038643885	-0.0126744140129298
0.315968280614444	0.130614431966871	-0.0309982478400266	0.148197293659591	0.0207843111864552	-0.0464607863732365	-0.0128382375933906	-0.0296033433609154	-0.0622305795170436	-0.0520175722454577
0.274552408685418	0.194261985982058	-0.0275742995878073	0.154055800264154	-0.0301016307752265	-0.107897789761281	-0.0689997102682539	-0.0844454344430652	-0.0721604443724261	-0.0977537289987544
0.252836017265432	0.217213427758018	-0.0244920991946176	0.160424087888489	-0.0275309158367658	-0.0775296494871432	-0.0525302826619545	-0.0721668693807392	-0.0622565782390356	-0.0854900481982019
0.0118143938698433	0.00299445810454813	-0.00084912430072377	0.00817017521373224	0.000791732953158632	0.00176516433881035	0.00127844864598449	0.000129216252000757	-0.000191572942983026	-0.00126700483741163
0.352931246413518	0.340066080578985	-0.0345948252077862	0.14278843292361	0.0347682689297074	-0.100981529578475	-0.0331066303243837	-0.0544050461865269	-0.0872428862798001	-0.0584119233254266
0.287145982917208	0.282125115327414	-0.0281437974129037	0.10372901078406	0.0476595729372501	-0.0507203709007558	-0.00153039898175283	-0.0038760942351127	-0.0270105044222583	-0.0151372289368137
0.00419136201843078	0.00104358895638773	-0.000120873984952832	0.00198176844390442	0.000300866814572893	0.000276979441178845	0.000288923127875869	-0.000157736038766928	-0.000504809319516809	-0.000812643101563561
0.353674110148592	0.36039431629355	-0.0344948658478491	0.159404119281373	0.063124205879119	-0.100566922073843	-0.0187213580973621	-0.0659189082293313	-0.0544226055451906	-0.0585887630923962
0.190669117688974	0.150966122426108	-0.0181372396383579	0.0702449420365184	0.0398020652282275	-0.00120342747465804	0.0192993188767848	0.000541046523350686	-0.002241246950896	0.00828067261886534
0.179416689454529	0.0814394214705756	-0.0163029979030198	0.0833968127972221	-0.00790597043794741	-0.0205446359047458	-0.0142253031713466	-0.00399205842813041	-0.0251213843247015	-0.0194234677070543
0.292352876471199	0.104596990008057	-0.0290160412825143	0.109030879346933	0.0109133424808068	-0.0384464079526438	-0.0137665327359185	-0.0101297859376318	-0.0298854334570666	-0.0245874016292692
0.445012239969393	0.300636275574998	-0.0441451819739022	0.160262038602532	0.0253830694626578	-0.0922835047462249	-0.0334502176417836	-0.0237341735432863	-0.0574144601476651	-0.0414005841317828
0.135794576361331	0.0792499023904198	-0.0117573429516728	0.0942028467054957	-0.0250960294293053	-0.0353614001662348	-0.03022871479777	-0.0476458633813011	-0.0313534697439563	-0.0327968040140285
0.50852039739662	0.168668160164035	-0.0518715117683706	0.171594452134283	-0.0733152268053223	-0.0961537739240562	-0.0847345003646892	-0.0468317210579969	-0.0682336648234701	-0.0644666765728635
0.437013035380605	0.253107697564414	-0.043142707901027	0.136692900612224	0.0394511661984974	-0.0581201700158459	-0.00933450190867424	-0.00674699533582729	-0.0496144175011979	-0.0467896095515512
0.0549118449782887	0.011666140587859	-0.00318270919293805	0.0437995499332633	0.00744183082518107	-0.00362816426919731	0.00190683327799188	-0.0045793891516223	-0.012930721582525	-0.0116516750173047
0.279491268118452	0.303415132143985	-0.0276042326687078	0.115640480547861	0.0308566315832293	-0.0710851606365445	-0.0201142645266576	-0.02009492957282	-0.0198901803241986	-0.0586109962499196
0.391669715017738	0.161592014500254	-0.0391435767852036	0.185112827058472	-0.118600334503252	-0.0401957641958816	-0.0793980493495669	-0.0789463055609879	-0.0760555048793503	-0.0573192260928703
0.118547848937839	0.0874659093077671	-0.0108756006359633	0.0565480437473908	0.00276918561833249	-0.00460172297217239	-0.000916268676919949	0.000399451012242452	-0.00255658412138188	-0.014668316735287
0.0650057121124112	0.0486232480396496	-0.00548162890376409	0.0349541469390629	-0.000898783240334322	-0.0060071101276401	-0.00345294668398721	-0.00711798348738356	-0.00628866774209182	-0.0055471570149071
0.0828245837136345	0.0593423796617688	-0.00784701534222844	0.0429562603480746	0.00997413590675601	-0.00368300894799628	0.00314556347937986	0.00362371700070385	-0.00415711839939339	-0.00746093027814582
0.532576839314528	0.284357456921215	-0.0548973476966063	0.202715050149626	0.00801573578714831	-0.135542416101189	-0.0637633401570205	-0.0791547357330589	-0.111777219658094	-0.124834566175706
0.0730219207807908	0.0264057268750913	-0.00661402537900174	0.0317088923978733	-0.00841094131131592	-0.0029093828197983	-0.00566016206555711	-0.00531465771276632	-0.00901598732580153	-0.0104071588952803
0.59323615550045	0.352039416185202	-0.0604063507035291	0.18461394457406	0.10332232957007	-0.0986005462208855	0.0023608916745923	-0.0710303923028546	-0.0939501726933414	-0.0591939175089475
0.199929015880323	0.140963804632813	-0.0187334395089674	0.0900374112895059	-0.00094556976418908	-0.0130822025417061	-0.00701388615294757	-0.0306119844489858	-0.0273937224757872	-0.0382034922928002
0.0372063641980516	0.0325105376209424	-0.00243328596808723	0.0262391002392621	-0.0022074932632038	-0.0101373703454702	-0.00617243180433699	-0.0122326060633798	-0.011052657213114	-0.0129609782828948
0.367268198488138	0.112468005793159	-0.0365316339850528	0.133852241077009	-0.0117799776994065	-0.0408334131077844	-0.0263066954035954	-0.0371772041208421	-0.0403217936221639	-0.0643409335816214
0.261667136027407	0.211558137863854	-0.0260974956045878	0.0923569384146015	0.0203779532979838	-0.0783975307228019	-0.0290097887124091	-0.0039559549919162	-0.0500683453805978	-0.0306736696555898
0.0554476697714584	0.0295849836615385	-0.0042991996520225	0.0418039282543084	-0.00886365987198607	-0.00672354426844131	-0.00779360207021369	-0.0175442787221935	-0.0181669760987247	-0.0169641774721773
0.464981324738949	0.254457048274202	-0.0467324213413314	0.184028355502793	0.00817782491174729	-0.101832284173817	-0.046827229631035	-0.0536818193701458	-0.0555664867983909	-0.0648548237446822
0.343492044484636	0.204825195269359	-0.033656064956139	0.156595444478473	-0.00461872920738632	-0.0551842840224063	-0.0299015066148963	-0.0571648190946701	-0.0670821122944035	-0.0766831537372155
0.0339759461769402	0.00963976145901239	-0.00277595080269971	0.0191436332085448	-0.000919817180735409	0.000118727663822343	-0.000400544758456529	-0.000828719278074382	-0.00157186551152779	-0.00431016074005967
0.26601324131605	0.0736239223818445	-0.0263661891293369	0.116616193205722	-0.00658866647056794	-0.0186713086668555	-0.0126299875687117	-0.01332701555986	-0.0343812744535495	-0.0368041203002332
0.354257087499191	0.148229974651156	-0.034803848790566	0.146308091505401	-0.0136489094468272	-0.0737118258254737	-0.0436803676361505	-0.0596880442831359	-0.0364950222358112	-0.0657992098866252
0.528555174696513	0.192129847439208	-0.053375171904019	0.161768743005163	-0.00420574193537837	-0.0752934580854058	-0.0397496000103921	-0.0993290790945631	-0.0772757615851474	-0.0962645133481195
0.470105531075905	0.281091161429602	-0.0476922063265229	0.144461558126504	0.0792811520258806	-0.0916688644973679	-0.00619385623574364	-0.0405899836050939	-0.0309899493054613	-0.0451360958604724
0.356688031985965	0.283973285071831	-0.0355423332399822	0.151463170787825	0.0572932557536229	-0.0358189241986548	0.010737165777484	0.00506738946049051	-0.0196687037670452	-0.0682832963943246
0.102736363793238	0.075482177878254	-0.0100245842471859	0.0486990003075554	0.0200035401371308	0.009617040719524	0.0148102904283274	0.0120065900783775	0.00515527702358355	-0.0045357277736683
0.0632712430017431	0.0380049264349909	-0.00595988419180794	0.0340985813109068	0.010557472878334	-0.0148522236472254	-0.00214737538444573	-0.00606076916126456	-0.0082819240807332	-0.00889389697274684
0.253188364435293	0.0871491942832161	-0.0240821796799501	0.0961347630704031	-0.00464715048537614	-0.0232100128962769	-0.0139285816908266	-0.0127415499408629	-0.0359175088107465	-0.0303656152694481
0.569988422669334	0.217284254348831	-0.0581144841325407	0.16486251200982	-0.00897830377817965	-0.0899819755907721	-0.0494801396844758	-0.0759649143869763	-0.0810578200614154	-0.0741435632951882
0.358349211903416	0.178459469921457	-0.0362853164823942	0.154526743639115	0.0308709747443331	-0.0469488669715487	-0.00803894611360778	-0.0421319415211197	-0.0422613850043893	-0.0354620532824476
0.477005513011174	0.233039891419901	-0.0481520253187502	0.16264426505722	-0.0076619555301129	-0.104574538412617	-0.0561182469713649	-0.0575191793737188	-0.0473832791482163	-0.069091866729768
0.589822768452133	0.301286557086713	-0.059813512047826	0.193364866492196	0.0690717339298469	-0.166150611642335	-0.0485394388562442	-0.0696162428393822	-0.0785937691233797	-0.102016215414193
0.125057392947067	0.146126648964502	-0.012479245154116	0.0618445542148492	0.0171832732023132	-0.0123670379124829	0.00240811764491519	-0.0021495975560252	-0.0175138425321039	-0.00541560199967206
0.110132084776365	0.045982751497248	-0.0100594874581574	0.0502669256297275	0.00535100106563093	-0.0160739567426389	-0.00536147783850399	-0.0308163668345488	-0.0185760651995571	-0.0285423389375973
0.584028810373745	0.311372846257392	-0.0590463491612233	0.19851732072993	-0.110627944724478	-0.179347586594254	-0.144987765659366	-0.0613713249419481	-0.0673377394113129	-0.155458615659013
0.624407965754029	0.221871910141794	-0.0636966350955125	0.157087931709972	-0.0104198975903145	-0.129668151142708	-0.0700440243665112	-0.0612761193939578	-0.120503586105082	-0.115997412662427
0.572424309014072	0.387121704891448	-0.057401076069978	0.194657325310938	0.0249589878702912	-0.133974981566317	-0.0545079968480129	-0.0597081372408036	-0.0188034236844564	-0.0495278810655663
0.237812320600578	0.0549216733776845	-0.0224874414986138	0.0775942544739567	-6.25594730442602e-05	0.00557530784089863	0.00275637418392718	-0.00194770342478354	-0.00608087893876463	-0.0190055125853798
0.512006526294531	0.418093424560975	-0.0516557576810118	0.187329654170171	0.115539020086713	-0.0884776853200511	0.0135306673833312	0.00891566819888567	-0.0213291886497311	-0.0735209142883332
0.0597418979160832	0.0251529335360431	-0.00552708502571856	0.0325918509838969	-0.00165745259506491	-0.00475544100587935	-0.00320644680047213	-0.00308493819325782	-0.00304627776917279	-0.00778906640030965
0.098219734225361	0.0758309155553279	-0.00870207454173838	0.0478533003980063	0.0053181722838074	-0.0140786689593692	-0.00438024833778089	-0.00975502195278058	-0.00467851963352658	-0.0245025834012654
0.533580155603158	0.291723138258927	-0.05491254726498	0.191646282666612	-0.00579301462927095	-0.0924984794035172	-0.0491457470163941	-0.045401767064826	-0.0382580331430389	-0.0601707155486421
0.577303956898002	0.192399893624791	-0.0587713070517656	0.157542560802509	-0.00932143820251197	-0.129498338525866	-0.069409888364189	-0.0811527976116778	-0.0766118720719028	-0.109516448559409
0.153478676621908	0.0431587409687011	-0.013702730331775	0.0668010077763582	0.0149447708224631	0.00481557318469381	0.00988017200357844	0.00346673731518471	-0.00977329686672507	-0.0123618746828715
0.133199161244638	0.0460244052337423	-0.0108524165560379	0.0895187299251347	-0.0407424426368876	-0.0194175184534279	-0.0300799805451577	-0.00988044106391711	-0.0351375815434352	-0.0343100576795878
0.223060202410121	0.225579809214129	-0.0216191053695978	0.123221270999492	-0.00478942887584152	-0.0421423832460939	-0.0234659060609677	-0.042182815794993	-0.0453952620017294	-0.0483601432045533
0.224653753662326	0.108069728838127	-0.0222458980299627	0.135282306522337	-0.0416942674798442	-0.050881108765133	-0.0462876881224886	-0.0577009631815445	-0.0701760294716275	-0.0614448624610751
0.342828785539734	0.128691059146606	-0.0332407228682317	0.127531656383991	-0.0276343593620786	-0.0505487451022772	-0.0390915522321779	-0.0419627032861745	-0.0348852922713888	-0.0543641977575553
0.204701919711047	0.176912675087729	-0.0198615009047033	0.0906394198514762	0.0105668648229517	-0.0469138738894936	-0.018173504533271	-0.0265213561004128	-0.0301845739719045	-0.0314998249696192
0.257911885650455	0.0784777432514836	-0.0253421178441775	0.0944698286745699	-0.013410849081073	-0.0302180374606211	-0.021814443270847	-0.0218809710761806	-0.0383625060892229	-0.0462074949561015
0.37284187044564	0.124306905843073	-0.0373037761317185	0.157634521845355	-0.0228281511368967	-0.0501704115616544	-0.0364992813492755	-0.0532702325377057	-0.0644315516691035	-0.0686874305385984
0.421074986731525	0.122568032116175	-0.0419477013806511	0.144854048578792	0.0050684798842594	-0.0545155171944688	-0.0247235186551047	-0.0396763157763576	-0.047339042538512	-0.0823776307887761
0.308526295209114	0.134102361157321	-0.0301537263377042	0.141252457294578	-0.00291567485306055	-0.0630253535863323	-0.0329705142196964	-0.0387776754741816	-0.0590151601757765	-0.0469829041660632
0.190808187930195	0.17859950175398	-0.0187195270120935	0.0845075330544668	0.0614231708170253	-0.0527457655026511	0.00433870265718705	-0.0351162631220295	-0.0552150839704274	-0.020853376956098
0.0790955795277228	0.0753021321700193	-0.00771776594460201	0.0385234159951409	0.0225736469987958	0.00353484859921016	0.013054247799003	0.0176990922601244	0.00407675309576323	0.00993546784952377
0.41492026182875	0.146602829318317	-0.0409168005788587	0.140091656507724	-0.0131098748690895	-0.0609535068476989	-0.0370316908583942	-0.0317739714885811	-0.0385867896447074	-0.0699410378831207
0.339466237075217	0.237805593099273	-0.0331808469668706	0.134833755568083	0.0621416152445216	-0.0572859712044975	0.00242782202001202	-0.0577818624017838	-0.0174765055229312	-0.0214434520360181
0.061491454157938	0.0627606609842145	-0.00555214096683497	0.030195198406191	0.0150333028895399	0.013434552805922	0.014233927847731	0.0168235532401894	0.00803838018771528	0.00614036912603983
0.477259888302243	0.204366552743102	-0.0480389753677038	0.181157724008711	-0.0637391264502176	-0.129409173509809	-0.0965741499800134	-0.0689241274335536	-0.076868928779285	-0.102778689835574
0.067482608922208	0.0477386236088492	-0.00581617009528822	0.0468512772564315	-0.0225901967214936	-0.00796355329261974	-0.0152768750070567	-0.013064779226979	-0.0207255212520909	-0.0207315375185896
0.0228347675080976	0.0517838976637372	-0.00222448249730739	0.0138412900082637	0.0267965046648723	0.00581696555583611	0.0163067351103542	0.00907762588328704	0.00753368437723266	0.0098397299163507
0.472589859620561	0.176892500453442	-0.0491437597651748	0.145419106718721	-0.020153103091157	-0.107848213611293	-0.0640006583512248	-0.0631829629111136	-0.0579712715310181	-0.067562341624398
0.344942939427105	0.283170498213231	-0.0338506114004705	0.140054769069035	0.0566419253222822	-0.0438038511046187	0.00641903710883179	-0.042117606766782	-0.0165428117503926	-0.0420807382874194
0.0609334848376452	0.0414237730417811	-0.00581203346182785	0.0309863239435998	0.0137144226259158	0.0127220554766073	0.0132182390512615	0.00981573618469159	0.00736112714045307	0.00186538034616676
0.460293247828581	0.263419243458389	-0.0459154155846435	0.144750998384154	0.0088752306816629	-0.101160501712711	-0.0461426355155239	-0.0361834721650298	-0.0743346026857793	-0.0773271825084698
0.316707376892981	0.138464764293751	-0.0308232050878544	0.118131435524389	-0.0124805282097893	-0.0362685208671488	-0.0243745245384691	-0.0215351959556033	-0.0531283741006688	-0.040426337479862
0.206250646733547	0.21477757222328	-0.0196501095785029	0.0915594658715074	0.0455370863322024	-0.069404345959907	-0.0119336298138523	-0.0446570371582441	-0.0307881045982048	-0.0531306913103169
0.465604580416861	0.153612265767566	-0.0464390252310334	0.139735532266006	-0.0128319629955166	-0.10366011241481	-0.0582460377051635	-0.0535953872739499	-0.077430905590455	-0.0847911616732492
0.37762511054414	0.213459623185459	-0.0370821232355128	0.187319765385321	-0.0198502525591902	-0.0889845057247375	-0.0544173791419639	-0.0557064805633992	-0.0840234044618978	-0.0917245751661554
0.317996849487548	0.214919077031254	-0.030598691847893	0.134978263189331	-0.0806629153337527	-0.0403174794760352	-0.060490197404894	-0.0436391835835926	-0.0649100858366493	-0.0195079428866534
0.509929648783466	0.218602668180847	-0.0518272496069571	0.193949551205471	-0.00560316796006899	-0.103726912493468	-0.0546650402267684	-0.0847033332377487	-0.15092864217421	-0.0778482426136632
0.440863290607976	0.263916900986201	-0.0436777623814092	0.146482103610735	0.0407605535140981	-0.0509161050441047	-0.00507777576500329	-0.0468165030127148	-0.0473724556868415	-0.0241083775856993
0.212718395982242	0.0739834922975288	-0.0204711387928375	0.0947267151235112	-0.0101304268512533	-0.0384502735467774	-0.0242903501990153	-0.0386808268888865	-0.0328809081031995	-0.0507643984704181
0.0313641518785882	0.0115928965491449	-0.00326455991031408	0.0218666234330601	-0.00130189932592828	-0.00366348286357818	-0.00248269109475323	-0.00357382525495642	-0.00491202599215195	-0.00956626170281323
0.596281229447558	0.329859080470268	-0.061602657859139	0.169900884607897	0.0519059196351387	-0.128514626242726	-0.0383043533037939	-0.0375480457484966	-0.040557215411986	-0.0920915227158388
0.604372476378107	0.338627247002614	-0.0619056483160416	0.178837152499175	0.00658449048136223	-0.150982664352776	-0.072199086935707	-0.0450432726289292	-0.0354039607412603	-0.0406404392609968
0.629468886028143	0.257229366962536	-0.064429634706335	0.167351838235065	0.0219712616930964	-0.176068201187062	-0.0770484697469827	-0.0612416263932429	-0.104429710100523	-0.111684467463877
0.181527223140914	0.159773703158597	-0.0177530012214165	0.0832312353596369	0.0366736878265893	-0.0197675648264728	0.00845306150005823	-0.0247002862075278	-0.0224382125239941	-0.0286844007862023
0.485901987131652	0.23368549289325	-0.0491016457865933	0.140288888603524	0.0306676154443344	-0.0803079573165931	-0.0248201709361294	-0.0336741115772742	-0.0422527985817892	-0.0629238548468168
0.409045598758942	0.276858651241765	-0.0401796928838556	0.153432229608204	0.0212651474491806	-0.104650797403281	-0.0416928249770501	-0.0486102240401595	-0.0880904948771532	-0.0687927094421683
0.0690875378995066	0.100069170675761	-0.00552126144236963	0.0492915593169577	-0.0236299690807607	-0.0262569258143404	-0.0249434474475506	-0.0198079437867086	-0.0216954341704961	-0.0278401163276046
