# Supplementary material for: Measuring re-identification risk using a synthetic estimator to enable data sharing
Source: PLoS One. 2022 Jun 17;17(6):e0269097. doi: 10.1371/journal.pone.0269097 (PMC9205507; doi:10.1371/journal.pone.0269097)
Supplement: S3 File — (ZIP) [file pone.0269097.s003.zip › adults/adults.vineCopula.1.17.csv]

risk_act	entropy_est	ital_est	hypo_est	g_err	g_vine_err	ave4	ave5	ave6	ave7
0.0888515291924051	0.110444760011205	-0.00745298795391394	0.0538899653068129	-0.00448989300566439	-0.040267092874865	-0.0223784929402647	-0.0118296116092403	-0.032013098358404	-0.0333983366150186
0.290438898175503	0.062979741518871	-0.0241073677120822	0.0999131265326725	-0.0204176461715047	-0.0258850020200738	-0.0231513240957892	-0.0230707023051948	-0.0318986080954668	-0.0287852202590471
0.155937485640647	0.109418239947809	-0.0125923904985057	0.0659589715758128	0.00996113587062405	-0.0359571569632597	-0.0129980105463179	-0.0201912430594429	-0.0178073289025144	-0.0309088165078274
0.205187336161651	0.149074999176866	-0.0174239880655365	0.0888456677217697	0.0160123849916375	-0.0779161508904023	-0.0309518829493824	-0.0328733336414757	-0.0448296910450215	-0.0471448119330765
0.0906932334343758	0.0840440338192916	-0.0081418096704559	0.0575829438359816	-0.0311865500162683	-0.0480022944030156	-0.0395944222096419	-0.0343455452593672	-0.03834075275392	-0.035126432479422
0.268299712931502	0.0777080694341508	-0.0220853840788565	0.0952365360013779	-0.0116563840328818	-0.026901997506962	-0.0192791907699219	-0.0209646060908095	-0.0211487257663304	-0.0414618141900757
0.342236144212463	0.214901941332277	-0.0302307872458231	0.138984880994096	-0.0448452339053803	-0.0337981940645113	-0.0393217139849458	-0.0437001096364419	-0.0769302280245688	-0.0569974225166012
0.465926126005212	0.184721979544018	-0.0396512096759897	0.166120927339869	-0.00717144195902758	-0.108464801926011	-0.0578181219425191	-0.0554816339911043	-0.0759686161808184	-0.116723694295177
0.2253913379735	0.166672991952278	-0.0183713098177307	0.0954209864400777	0.0316807392735451	-0.0647132430820371	-0.016516251904246	-0.0374551230796822	-0.0455156064557229	-0.0303237666829951
0.144689030571639	0.0800901779611665	-0.0116687568815949	0.063081296330112	-0.0108667103660518	-0.0370926964243587	-0.0239797033952052	-0.014017053341233	-0.0241105849679318	-0.0247370698371838
0.283699614370825	0.205785094860638	-0.0244680285578969	0.0985498655894059	0.00628407192680402	-0.0581256860125033	-0.0259208070428497	-0.0343378697504932	-0.0263788712672081	-0.0385690415201512
0.0947654120986707	0.0774986137725472	-0.00780940783099934	0.0479239610211629	0.000214841163171275	-0.0294761515527733	-0.014630655194801	-0.00677235249369219	-0.0174353610028628	-0.0130183595093647
0.0811910003905952	0.0718306846985896	-0.00673337325816477	0.0368442223450665	0.0303007419789942	0.00973513713603674	0.0200179395575155	0.0144124456686948	0.00737196590597022	0.00327576151930299
0.132556088307552	0.0920389672310894	-0.0113584776512661	0.0546881941558539	0.0119145003937216	-0.00255712053880341	0.0046786899274591	0.0044338816911621	0.00172616447097096	-0.00775722732386172
0.0744054018666697	0.0646435713048932	-0.0063609069695935	0.0371706428116129	-0.0135035140985575	-0.000323802789288161	-0.00691365844392285	-0.00759376973106166	-0.0101636971223784	-0.00314033670284347
0.119116093286044	0.0457793542468365	-0.0089689814716065	0.0478488448037924	-0.00274028096881861	0.000929933107129244	-0.000905173930844674	-0.00152223298124497	-0.00467741430109191	-0.0114647284234282
0.160554621245792	0.109691314313925	-0.0137246580068658	0.0644373486802929	0.00807119556496191	-0.0142690090041195	-0.00309890671957883	-0.000808436381425609	0.00447413761406348	-0.0132407650620594
0.624934373390864	0.220048798281564	-0.0521421342612209	0.15508897016053	-0.00503066310432343	-0.135273156873884	-0.0701519099891037	-0.112555519123047	-0.10531004688205	-0.112497706154658
0.202368532029743	0.0960977217733115	-0.0170788302771241	0.090082990607518	-0.0234224189533958	-0.00876233597996207	-0.0160923774666789	-0.0110282392649858	-0.0284419519391119	-0.0196738945978635
0.313365247414744	0.163688112084652	-0.0265649765135395	0.140041037438125	-0.0508545419822658	-0.0571393382265239	-0.0539969401043948	-0.0605851401339064	-0.0620728900235698	-0.053499634493121
0.38928499142749	0.161884122181387	-0.0328397341707877	0.144334541889954	-0.0120503217969113	-0.10283096700504	-0.0574406444009757	-0.0545004242471971	-0.0774526913806351	-0.0910346486335671
0.0415853148133879	0.0227149283430417	-0.00392684576978133	0.0233654571968563	-0.0125118589940534	-0.00149481831279453	-0.00700333865342397	-0.00815484135864518	-0.00904051253124471	-0.00480081726164694
0.162296035069915	0.178196359020843	-0.0133726393328352	0.0645536897775395	0.0677812785151083	-0.00736586227301	0.0302077081210492	0.0174303036488884	0.00288816162670008	-0.000494307296984603
0.04877550900779	0.0515610073763695	-0.00396900142107003	0.024745456428354	0.0144432904353063	0.00562031022736863	0.0100318003313375	0.00860970426741268	0.00438008572976268	-0.00305029984576029
0.110069178588827	0.0452600778846802	-0.00907964790043127	0.049263942930926	0.00410302481519552	-0.0215412790499697	-0.00871912711738708	-0.0327232276658614	-0.0315934280349141	-0.0252348286303554
0.310195903963782	0.111420932319665	-0.0262852048741644	0.121582242284119	0.0104715616192806	-0.036166283987818	-0.0128473611842687	-0.0227082496201303	-0.041983690293701	-0.0315797040815976
0.189782414598303	0.0871231097979525	-0.0155640661127208	0.0707469452320404	0.0210922318928212	-0.00462300411359709	0.00823461388961208	0.0117039602007134	-0.0062902189745131	-0.00200896962372368
0.105926771888974	0.0978809908699401	-0.00922146875428714	0.0472818253962132	0.0184107606366251	-0.00760424449618231	0.00540325807022141	0.00212956446674747	0.00261185395689452	0.00723652387780628
0.231965415164155	0.13225200914906	-0.0183899659922487	0.0870047895209493	0.000351373199106553	0.00110009867187044	0.000725735935488497	-0.00333048345089301	-0.00697779841887897	-0.00116822227254454
0.534027429700573	0.257445421675884	-0.0457760197569484	0.1815785741096	0.0125814096014593	-0.116169494478631	-0.051794042438586	-0.10057470918466	-0.0996035059766797	-0.104554575063135
0.109146701304921	0.0641458119904783	-0.00970286706405539	0.0742656811755755	-0.0157590581702224	-0.0283659663900668	-0.0220625122801446	-0.030868736082087	-0.0318385283118967	-0.0352658100679992
0.0985674945555282	0.075764631942629	-0.00743011447169918	0.0460574924841481	0.00647390173498948	-0.0124867985067012	-0.00300644838585586	-0.00969278790492981	-0.0112616127254803	-0.015201759701182
0.087484919898985	0.0697532716859755	-0.00687914404458037	0.0413184459868191	0.0197874060638392	-0.00579201022520257	0.00699769791931831	0.00871479863916677	-0.00348777357059184	-0.00833084547477395
0.387965289185815	0.191535086236774	-0.0331225403748593	0.160078111245088	-0.0232723214206048	-0.0771173910160803	-0.0501948562183425	-0.0549516098399352	-0.054936823447943	-0.0340310581633895
0.443992349476955	0.300861034670641	-0.0384939894355815	0.157345403361023	0.012101250482492	-0.109277988102925	-0.0485883688102164	-0.0134262029796177	-0.0186877292858805	-0.0806170468820258
0.15587382042723	0.113242113158357	-0.0125574679232579	0.061749126070288	-0.00492637526723289	-0.00786315363639414	-0.0063947644518135	0.00342602301606207	-6.09755666409473e-05	-0.00598689842635791
0.0744124601710835	0.0639490592498427	-0.00660046929222925	0.0369128185069331	-0.015099495810639	-0.0238656489398904	-0.0194825723752647	-0.00457398426743096	-0.00699615754982817	-0.00626808830071084
0.103218637045887	0.132840516158466	-0.00868778365686289	0.071599400074592	-0.0319135963137649	-0.0297363923477974	-0.0308249943307812	-0.0104989658142499	-0.0231740426528382	-0.0241245440646419
0.0501399094354038	0.0353364204230992	-0.00426040645665901	0.0286673865548633	-0.00784164315260819	-0.0085536375447928	-0.00819764034870049	0.00186060985732309	-0.00715761670660839	-0.0109218461838538
0.179600003008168	0.131977066256781	-0.0149886390243953	0.0710183917103266	0.0112899623658171	-0.00876044003080162	0.00126476116750773	-0.00198737041836036	-0.00913164826783641	0.00406956710406439
0.141142047987465	0.125420617671195	-0.0117820772937502	0.0645729645959233	0.00371019429010586	-0.0238589868974404	-0.0100743963036673	-0.0100842153527491	-0.00289191652988222	-0.0203489834774755
0.502067816120396	0.215644450539725	-0.042826487628007	0.17131195372619	0.00103962780247246	-0.140118890732684	-0.0695396314651057	-0.0773054014107815	-0.120347269168706	-0.123935337897011
0.598286031731719	0.229787700891178	-0.0512255074137289	0.172443957389318	-0.00257290905314256	-0.166554169847831	-0.0845635394504869	-0.0833904813078391	-0.0976481811885561	-0.0941315505023328
0.0574356022046686	0.0391217596463655	-0.00469803459587694	0.0310129407604919	-2.63643604625496e-06	-0.00125264866951716	-0.000627642552781707	-0.00559010269864357	-0.012376714634415	-0.0103311120165717
0.454166030867809	0.378409871949023	-0.0394454947468584	0.164021055658613	0.128355099379334	-0.122801115654023	0.00277699186265568	-0.0485693377413997	-0.0628874325941292	-0.0452120935771847
0.308996999328285	0.21174522025142	-0.0294064161308747	0.182631908960794	-0.0060019928886636	-0.0662309808340507	-0.0361164868613572	-0.0409189586798305	-0.060936316946586	-0.0775543784840581
0.115694234587839	0.0779168998689017	-0.0102289884456559	0.0513191857661414	0.0174005167310351	-0.00489240755961373	0.00625405458571067	0.00299087002127509	-0.00148418281741323	-0.0153255982964562
0.145064408251263	0.0621989502843605	-0.0112174338739276	0.0631221724348113	-0.00455087142408755	-0.044077867665724	-0.0243143695449058	-0.0213970713428799	-0.0296789751512378	-0.0332612976014949
0.0133392088896537	0.00606038223132678	-0.000736850867404984	0.00947704456390075	-0.00535307550738186	-0.00348227217385113	-0.0044176738406165	-0.0034318753977718	-0.003508616526864	-0.00431850290011419
0.283096770700494	0.0827595764606946	-0.0221277736143186	0.103201024446027	-0.00499000270547051	-0.0288577816932299	-0.0169238921993502	-0.024948270349001	-0.0361170734924177	-0.0389334311745587
0.186062422379405	0.157755621726036	-0.0156724775669133	0.0888862946714691	0.0672508998982885	-0.0276289705275791	0.0198109646853547	-0.0134608398097371	-0.00760948833082589	-0.0393549226092585
0.340539898325475	0.120642756562047	-0.0283765489571505	0.116518568162211	-0.0062044129959159	-0.0469441680974153	-0.0265742905466656	-0.0412414012685032	-0.0500250605102269	-0.0462203169469932
0.0713035630243085	0.0549430206094675	-0.00583544742090739	0.0355892670663829	0.00627278443594539	0.0119107264570257	0.00909175544648556	0.000945890106297378	0.00281467943710609	-0.00148308200461861
0.0406254510452228	0.0212463717531744	-0.00310127241954659	0.0303017447005413	-0.00883954928994838	-0.00566004507134645	-0.00724979718064742	-0.0112946276359753	-0.0139492098317984	-0.0164409493000402
0.516206957494966	0.27570504382316	-0.0438560941485313	0.140982123491206	0.0754242248769684	-0.0980667663403458	-0.0113212707316886	-0.024447536092739	-0.0282676705542088	-0.0363338242818707
0.10301384405475	0.0840951052510481	-0.00829287601140692	0.0463760163342147	0.000474705990266375	-0.0200581700930533	-0.00979173205139347	-0.00576832554488552	-0.0168615765389608	-0.0101119741844513
0.422577509564981	0.170574118846587	-0.0360957514222076	0.142050486040402	0.0283250466497691	-0.0580052764844585	-0.0148401149173447	-0.0243413699899505	-0.0292483170672729	-0.0412037087526306
0.259010604123404	0.139324522564503	-0.0230024683494352	0.118724404294651	-0.0543752298039042	-0.0387155049153193	-0.0465453673596118	-0.0482708807927074	-0.0392303296263091	-0.0453164106551196
0.187719718946191	0.130665038182204	-0.015781473259566	0.0716362395298937	0.0324694198552936	-0.00610293106594584	0.0131832443946739	0.00116728681071651	-0.00489782043487938	-0.0132884244510953
0.495582765343656	0.371261159924259	-0.0432687658452802	0.180343396239513	-0.0146882549999515	-0.103505859033854	-0.0590970570169029	-0.0487227941419889	-0.0494257144060278	-0.0749991183650502
0.376331269241398	0.337881829168675	-0.0318179891911134	0.151907503882571	0.064841006055517	-0.0906369772923818	-0.0128979856184324	-0.0401534194690701	-0.0541857206607248	-0.0367116624772272
0.0534160588585993	0.0885306576049237	-0.00368095946276546	0.037359931039236	0.0129765947990053	-0.0163347238667281	-0.00167906453386143	-0.015061437157839	-0.0208448807529461	-0.0251914469791387
0.0740585147400002	0.068761373208874	-0.00550308718408073	0.0343843796684921	0.0163647412069916	0.0134287933441956	0.0148967672755936	0.0172733850090799	0.00770331183523376	0.0111495869931509
0.4574565790167	0.174627115494178	-0.038767650693685	0.154262360917163	-0.0312782149626208	-0.0449427875731092	-0.038110501267865	-0.0407355539541176	-0.0534559293226023	-0.101568558857909
0.241642604606648	0.18932371784187	-0.0203299747000658	0.0878467222063813	0.00467802686058638	-0.0479635768951573	-0.0216427750172855	-0.0160909297186163	-0.0187181855706737	-0.0230808214275754
0.105389458507093	0.161005802194979	-0.00930052459511085	0.0498692178392948	0.0266688601921105	-0.0173362723127816	0.00466629393966447	-0.000499981529642077	0.000927727926665761	0.00512507864529918
0.59253563009876	0.353071284270878	-0.0504807864905751	0.181928534059114	0.0508519143150848	-0.179132958779186	-0.0641405222320508	-0.0422426978503254	-0.0850694423162207	-0.0699168296461791
0.284882359184455	0.224761005337563	-0.0238677126175012	0.112086941761543	0.0459659142984141	-0.040643434927734	0.00266123968534004	-0.00690835479962304	-0.0253683490323071	-0.0308959997384509
0.232698573188944	0.232198825199714	-0.01997420881934	0.095868830134196	-0.00633095244592832	-0.0777256577996514	-0.0420283051227898	-0.0322169666968497	-0.0315435134342391	-0.0509057517844689
0.396906156947022	0.318161835104172	-0.0346339937351129	0.158995305821259	0.0448035226207506	-0.061911125013812	-0.00855380119653071	-0.0111247215024445	-0.0040530553924637	-0.0500807675093892
0.281309007068462	0.191129496863082	-0.0238703331984558	0.100503454547896	0.0332424132998886	-0.042185567256315	-0.00447157697821315	-0.0220869279679212	-0.0205820091002328	-0.0278660894710785
0.10190326587421	0.0677156531126112	-0.00785544840311965	0.0442169192498633	0.00525006768491811	0.0125053051806737	0.00887768643279591	-0.00890972273178267	-0.00260732288211241	-0.00425735904001905
0.328486200904862	0.233870637130824	-0.0274953379007829	0.110984148896298	0.0145960513949646	-0.0671316697933733	-0.0262678091992044	-0.0241135952956554	-0.0257752694315859	-0.0236821796647155
0.656553880374423	0.32167518507148	-0.0547953785825223	0.164322744426046	0.121551992285959	-0.0912520738779113	0.0151499592040236	-0.0742659316505505	-0.0224930105797375	-0.0652209516850341
0.226894440651269	0.165153834967997	-0.0194311423619549	0.0969198791445495	-0.00166893114851219	-0.0511719591620979	-0.0264204451553051	-0.0504236267092074	-0.0517264782272756	-0.0360775232228725
0.15020764072566	0.0561377118965391	-0.012514820238871	0.0688061078725237	-0.0119623170734425	-0.0010110971800259	-0.00648670712673419	-0.0153948563534308	-0.0168821416657277	-0.0149824979038091
0.387312274430879	0.222447694838848	-0.0339695980322578	0.159135423160638	-0.039681930221892	-0.111296612487197	-0.0754892713545443	-0.0776241938664178	-0.0745428295403962	-0.0724233413235034
0.376357269290083	0.175183176183215	-0.0317557141452982	0.137562389653505	-0.0145538294667767	-0.105092244502208	-0.0598230369844923	-0.0664274637024796	-0.0483950404637453	-0.0833296551693805
0.637531806215925	0.332551449025392	-0.053573286862026	0.172989912443617	0.105127741993627	-0.121308856592619	-0.00809055729949615	-0.0188955853943348	-0.0835911844390032	-0.101981263936557
0.184515511297764	0.0897482596703427	-0.0161042096780021	0.120871227752816	-0.0235539121907755	-0.0328608182541961	-0.0282073652224858	-0.044474513120394	-0.0515898413645842	-0.047869337879682
0.196242893327345	0.200961240762298	-0.0173641072194859	0.0763564210418372	0.0602662294193264	-0.0256937818830405	0.017286223768143	0.00415421747308856	0.00329483542039258	4.56497784798449e-05
0.119384384694175	0.0911444919441703	-0.0105926788387808	0.0571171300609263	0.00680527298111112	-0.0207560258036789	-0.00697537641128389	-0.0132430589551901	-0.0113796271592427	-0.0277664350196112
0.367959748161717	0.152015300499763	-0.0314680769818602	0.129047199724225	-0.0161581338617288	-0.0584032274498097	-0.0372806806557692	-0.0310280077493896	-0.0505834949889417	-0.0534411313138966
0.631495588917628	0.257429934473409	-0.0530955329864513	0.166023553243113	-0.00469263373960094	-0.173430043185146	-0.0890613384623735	-0.113026742373302	-0.0889837480681942	-0.090109259100613
0.394713091323493	0.253547597886298	-0.0346997072199391	0.167223504359491	0.00806614060673316	-0.0615716082389647	-0.0267527338161158	-0.0538767681349172	-0.0868862950549495	-0.0832952396934143
0.1910705263962	0.0944683098671038	-0.0159502976051634	0.0684078418474019	0.0166582060483572	-0.0355491035301793	-0.00944544874091102	-0.0171194067706239	-0.019564564395524	-0.0212135363096833
0.643912027083632	0.312059428225554	-0.0536302824758353	0.159441789491817	0.0691057992897599	-0.0863147390485396	-0.00860446987938979	-0.0479512735844311	-0.0322944327228567	-0.0271215775444099
0.148322139012644	0.0278822385435618	-0.0113713956213675	0.0622903543480477	-0.0151232540691573	-0.0144683192422143	-0.0147957866556858	-0.0194780310764158	-0.0170616030184165	-0.022687008435646
0.0372819225491484	0.0374004798900659	-0.00264470394004202	0.0192060369297015	0.00783328457571698	0.00841236375240728	0.00812282416406213	0.00350188631534883	0.00581339645048623	0.0016244237394645
0.166395813099545	0.0707748549586435	-0.0131803332799822	0.0586867130208987	0.0098641056932838	-0.00673982653868865	0.00156213957729756	-0.0058172033684675	-0.0235824587434646	-0.0174821923436704
0.200116097043024	0.177569141250422	-0.0191614292084451	0.135692858237589	-0.0318506725663683	-0.0502941262578779	-0.0410723994121231	-0.0575968921953688	-0.0540139625872654	-0.0912079021408088
0.409435746593942	0.257361047210427	-0.0352107700482435	0.144670289868735	0.0765704513733426	-0.0774340458686479	-0.000431797247652632	-0.0218017185705758	-0.0462418568081944	-0.0498461730154795
0.0810471171882918	0.0431382308441048	-0.00681840041082792	0.0371283957733957	0.00472393879987634	0.0043299354720448	0.00452693713596057	-0.000791104830528605	-0.00303292023793153	-0.00613279689433599
0.612430611116573	0.230140986350372	-0.0518954779879928	0.176428098296002	-0.0122028380560388	-0.102212388815778	-0.0572076134359086	-0.0638467054447953	-0.124705481563459	-0.119169177561185
0.37672846222639	0.24864279011287	-0.0324948444525164	0.14869489501734	-0.0495852804504672	-0.0503093864129294	-0.0499473334316983	-0.0299745765784697	-0.0327066450421449	-0.0396132747513528
0.143171209735631	0.176763771774399	-0.0116806509012488	0.0865220442283802	0.014685175611466	-0.057524637460701	-0.0214197309246175	-0.0404584491188436	-0.0296304887954355	-0.0369715344250817
0.643233426068544	0.221560338383542	-0.0543902103707234	0.163262507274428	-0.0119420178158042	-0.147535671857361	-0.0797388448365827	-0.0873259589930755	-0.101851919605839	-0.100325749666225
0.369750614174197	0.226596671676126	-0.0304769652616855	0.120224643191619	0.0405738432436492	-0.060469383972138	-0.00994777036424443	-0.0217544718034608	-0.0365087726560354	-0.0416527486822649
0.0128078353289365	0.0162518520179119	-0.000885741891920389	0.00955886154930418	-0.00359167514266806	-0.00684189961584889	-0.00521678737925847	-0.00600608948636679	-0.00626535576958281	-0.00513213871897555
0.163174314893013	0.101056671677333	-0.013420080835364	0.0650405318753961	0.0328833772750916	-0.0134454155696589	0.00971898085271633	0.0121964503498213	-0.000273770952924302	-0.000862163574317121
0.329551284481744	0.232493588446785	-0.0275863840937743	0.110958773102304	0.0440025842815018	-0.0532418367768406	-0.00461962624766943	0.00721667462802961	-0.0447741441885889	-0.0206475653294801
0.232625156077141	0.207011229103582	-0.0187445118539216	0.0999691924885892	0.0109635693840958	-0.0433464082907966	-0.0161914194533504	-0.0161940180783142	-0.0393938916185947	-0.0328072288383476
0.266362175065388	0.240827342453834	-0.0232944533400763	0.132343425637065	0.0109887039205994	-0.0332288386246136	-0.0111200673520071	-0.0113888154581109	-0.0493840557595386	-0.0260975258669169
0.0343034801247897	0.0622059585938085	-0.00277211170861813	0.0178448889979807	0.00721196097153767	0.00689086538228461	0.00705141317691114	0.013714268573454	0.00573482163407017	-0.00181057324741214
0.134774826153408	0.0456537729076981	-0.0118131246685926	0.088483767829573	-0.00574935373273716	-0.0181278169729172	-0.0119385853528272	-0.0345107362557924	-0.0243309154859361	-0.0328576783778405
0.685056744329246	0.282641506083921	-0.0568426655064863	0.149396051272942	0.0801961714879567	-0.109092527952913	-0.0144481782324782	-0.0531547718835327	-0.0773425688189474	-0.0482396729489311
0.414149454713866	0.300330049873359	-0.0357290769941819	0.152726732514289	0.0718857573589195	-0.0794833388414891	-0.00379879074128481	-0.0197830160794378	-0.00160386461251366	-0.0384419951215845
0.380445407644102	0.177293610121136	-0.0333256123387676	0.169492326556807	-0.0145589695060156	-0.0552782567165734	-0.0349186131112945	-0.0442962499880331	-0.0427074207481669	-0.0494304574985217
0.0112483141337755	0.00465614338149434	-0.000953989776329645	0.00906133105405391	-0.00190757512957549	-0.000962921249379736	-0.00143524818947761	-0.00237337721755312	-0.00250243653643893	-0.00285370591059056
0.12008098887215	0.0443667428865935	-0.00909892203301296	0.0529358404008894	0.00258922029234292	-0.0323864581625103	-0.0148986189350837	-0.000437678250359383	-0.0126776319390386	-0.0215660376467964
0.148407923892907	0.0934277254581505	-0.012429348075542	0.0653331698792257	-0.00337687357243613	-0.0533869008542828	-0.0283818872133595	-0.0252241107327467	-0.0304073413466941	-0.0387651224698116
0.311680597132982	0.253704293872446	-0.0260691561775449	0.103939383155669	0.000556171129817984	-0.0834175785212364	-0.0414307036957092	-0.0434955150564273	-0.031734786944708	-0.0315549588162492
0.563288066964885	0.384871731500754	-0.0476149585341769	0.17533792901652	0.0762870225729998	-0.131182987345314	-0.027447982386157	-0.0966768313859598	-0.0171455442912769	-0.0724570190998857
0.579669789747395	0.226209048651306	-0.0490642198962767	0.169219138606447	-0.0499119894798302	-0.117491279153599	-0.0837016343167144	-0.0633042122707099	-0.0637811932385257	-0.100553753341132
0.361918715618607	0.122981135295306	-0.0311067868012926	0.141550926603206	-0.0183254190536836	-0.0593173023711629	-0.0388213607124233	-0.035614267058607	-0.0633788904779831	-0.0826647631012765
0.145765137874031	0.0803356158563633	-0.0118091604133501	0.0628015563223492	-0.0182648702699824	-0.0208508775543494	-0.0195578739121659	-0.0343191495830556	-0.0289099344533789	-0.032847489747785
0.0960348675749918	0.0780912565579657	-0.00809669399299275	0.0486708433591896	0.00443471135869573	-0.012667978937272	-0.0041166337892881	-0.0141727153450975	-0.00793989102491381	-0.0132902690893204
0.0598571689243673	0.0193037146140449	-0.00510671552067969	0.0345270392652113	0.0096000399410713	0.0106962619444953	0.0101481509427833	0.0091493761590093	0.00743056819167027	0.00518318382922112
0.383127958021843	0.203175890932613	-0.0323902871891333	0.143414257901913	0.0164118720871101	-0.0567172894919262	-0.020152708702408	-0.0342824423383947	-0.0607168446880141	-0.0465821166801531
0.146923203317113	0.0844439206688575	-0.012222999526438	0.0588533121794892	0.0255247497843938	-0.0129383805083691	0.00629318463801234	0.00140713633733566	-0.00629896583258713	-0.017350694898131
0.233461975745964	0.242825539122943	-0.0202255128737161	0.0953117535909169	0.0364644103654608	-0.0906407565830341	-0.0270881731087866	-0.0420778924940149	-0.0514125401265488	-0.0498770898466138
0.2615927137351	0.115527174897595	-0.0224895564203695	0.116830471469887	-0.00273286696118785	-0.0430877200618023	-0.0229102935114951	-0.0174290594477798	-0.0314942177296638	-0.0385474622282805
0.212355717098065	0.279063509866085	-0.0184184561523443	0.0925797146106465	-0.0137669534872572	-0.0657691157645158	-0.0397680346258865	-0.0247943085023853	-0.0296594371277809	-0.0338819760034607
0.00664702255916025	0.00173602268220041	-0.000382449780927153	0.00443407135746727	-0.000695515706924079	-0.000581635582222468	-0.000638575644573273	-0.000784432234057406	-0.00183134610597019	-0.00161907216375937
0.239936549535541	0.153003105521605	-0.020569583209038	0.0891165837319084	0.0138702011829439	-0.0417720364543658	-0.0139509176357109	-0.0105538852252978	-0.0283038395623634	-0.0328492591864767
0.0613252889843678	0.0600915754962314	-0.00536561530947532	0.0314384869244138	0.0155402893809886	0.0118882114562468	0.0137142504186177	0.00740010712502923	0.00824352580616264	0.00536366065557724
0.0718257552027723	0.0317589315873108	-0.00641620737275544	0.0369803452729828	0.00106100901204632	0.00399957286198664	0.00253029093701648	-0.00122432378404287	-0.00694385212835275	-0.00708862476860087
0.0674910807655121	0.0609340003297656	-0.00613187559414304	0.0332206185366509	0.026553063255239	0.0132409684371165	0.0198970158461778	0.00797277356504675	0.00687929021441978	0.00190437085350621
0.587900019152402	0.279452100861015	-0.0504544221986509	0.179999404993333	0.0138551057450711	-0.106467976662713	-0.0463064354588208	-0.0829606347348846	-0.073467978457374	-0.0946686899984956
0.516690365998496	0.192329507057471	-0.0443136016496098	0.164224472410537	0.0132297226763813	-0.100970005943808	-0.0438701416337133	-0.0573188779390623	-0.0604608093776279	-0.0941346251176411
0.215094147352359	0.119886028948084	-0.0176329616841612	0.0770110296930464	0.0286813520253915	-0.0306935555058517	-0.00100610174023011	-0.0119776580382632	-0.00936040821191209	-0.0151497911392037
0.0820555795249767	0.0694333947797519	-0.00658048963801086	0.0633689439494627	-0.0100226843701459	-0.0183203490854218	-0.0141715167277839	-0.0114729319417728	-0.0212349452574883	-0.0263747360896498
0.0969576603208822	0.0638835092259817	-0.00781402537941758	0.0476143498920869	0.00594202163455128	-0.0241418209600668	-0.00909989966275775	-0.0139330317653393	-0.0230410016855472	-0.0224823230389413
0.0802932204518298	0.0646637115001018	-0.00717446467905589	0.0382047501503102	0.0135536155567498	0.0114826029326916	0.0125181092447207	0.00792649811906512	0.00677261483225562	0.00581164006166468
0.465422668556625	0.184070380205132	-0.0407617736646939	0.168123531541113	0.00506335998180457	-0.124114507135591	-0.0595255735768931	-0.0675829806483017	-0.082384442913173	-0.0652480074861943
0.151966476009984	0.15356448016711	-0.0127001916613539	0.069261161150276	0.0420398639494803	-0.0199488469113198	0.0110455085190802	0.00756302711393153	-0.0042438983655517	-0.0245368964015827
0.465485793495042	0.184576402284493	-0.0401196538790884	0.167003497308448	-0.0208056462749717	-0.0747262301608391	-0.0477659382179054	-0.0591067130535307	-0.0552612489958488	-0.0891376136622463
0.347291271208549	0.125131085284959	-0.0292593419956782	0.134045809063799	-0.0256427376274453	-0.0903960411854426	-0.058019389406444	-0.0561937071663354	-0.0693247058961055	-0.0774886677721677
0.0741841149590857	0.0654719690021634	-0.00683113003062746	0.0375688546076459	0.00843251458928491	-0.00967791318664656	-0.000622699298680821	0.00231216801066685	0.00342684874443634	-0.00594488147478951
0.0485514456361257	0.0280614277554772	-0.00417416585320256	0.024759359044067	0.00626817748574283	0.00651840537979977	0.0063932914327713	0.00381864745107627	0.00273427357797286	0.001349033031106
0.282402240655087	0.128757107630994	-0.0243729130840708	0.12987049100324	-0.00674266804461887	-0.0488577659643061	-0.0278002170044625	-0.0316672501164635	-0.03743418877121	-0.0495084847624714
0.11743968811927	0.079357140973394	-0.00960863804960238	0.0511126764324085	0.0219104313337426	-0.00866155285771669	0.00662443923801297	0.00439438910175574	0.000527029333359963	-0.00157964307580596
0.121045215062195	0.0671532074552752	-0.00992983516127524	0.0503427259651085	0.000369794129489912	0.00106197178646501	0.000715882957977462	-0.00190544792374645	-0.00807294349535014	-0.00264946917549727
0.65798595839617	0.301622656027004	-0.0539390442273979	0.161163234936665	0.0945707989075949	-0.110781366770976	-0.00810528393169052	-0.0739064233081215	-0.0669757769696329	-0.081273480391527
0.0050069217010752	0.000154643301695692	-0.000244073869317097	0.00288412960918525	-0.000342487646847217	-0.000661751966669001	-0.00050211980675811	-0.000764400476536908	-0.00113135431025791	-0.00144632530822327
0.234148389777912	0.146143950349229	-0.0202452068978781	0.125933349688836	-0.000721864733534194	-0.0345936193471084	-0.0176577420403213	-0.0259391447285841	-0.0168205717836476	-0.0220146610242099
0.0314200279494058	0.0577520166302872	-0.0024979636056894	0.0221850917981323	-0.00911978874206015	-0.0118986159239883	-0.0105092023330242	-0.0130580806289927	-0.00401185418132776	-0.0123357681368463
0.316432092959977	0.130862252683271	-0.0272494700691794	0.145752834283511	-0.0158118204853364	-0.0566791247676317	-0.036245472626484	-0.063878533353451	-0.0431825489811885	-0.0492389319936082
0.174378481453229	0.0462753310058799	-0.0131728156170743	0.0704487030133758	0.00728548246633684	0.0148387118345271	0.011062097150432	0.00388167106844958	-0.00252365459580481	-0.0142648573845347
0.51420842049367	0.313945289516513	-0.0457019710892134	0.193316196256113	-0.0357536845283355	-0.11862784333495	-0.0771907639316426	-0.0715332935844624	-0.095185333005706	-0.103657387135774
0.339307286513162	0.258458164021236	-0.0296510915870417	0.145442756878126	0.0172870803540666	-0.0701367101724382	-0.0264248149091858	-0.0234473888561538	-0.0350880246931393	-0.0240919028395616
0.0731120394089361	0.019979631829653	-0.0059216940559209	0.0372052789540749	0.00811076035322578	0.00974043859002652	0.00892559947162615	0.0053348862295714	0.00116911265244261	0.00101408347118216
0.187368077731905	0.228175531937736	-0.0161301119087487	0.0833821635284767	-0.00909245511721901	-0.0464509357843465	-0.0277716954507827	-0.00628866956107246	-0.0357094011514051	-0.0224659588540119
0.108638574029142	0.0470740593327317	-0.00869498293201175	0.0876701577643528	-0.0295015457198499	-0.0144162162538531	-0.0219588809868515	-0.0388547798988193	-0.028522171375475	-0.0279359132827368
0.375535996647714	0.213976388861151	-0.0344556330388573	0.184742738442163	-0.0227614026481995	-0.103674977341434	-0.0632181899948165	-0.0687468458642136	-0.0821463300420046	-0.0874154458428282
0.17455630658006	0.236203986213371	-0.0158993454243087	0.0958791874837991	-0.00586867719992573	-0.0755792485176636	-0.0407239628587946	-0.0316974085910957	-0.0381962567343909	-0.0510516248558273
0.0788853677530002	0.14307034131204	-0.00675749398202706	0.0490348935021286	-0.0139584464234833	-0.0355486657523644	-0.0247535560879239	-0.0195391973370443	-0.0260905313662276	-0.0307993280064294
0.10444134864908	0.0443518984364165	-0.00853786525074955	0.0741599217525243	-0.0348982318073154	-0.0319718327129433	-0.0334350322601293	-0.0342982992456727	-0.0348194393558668	-0.0473373274607345
0.459764126360496	0.264855706275707	-0.038472265257204	0.142357967194109	0.00847890972983467	-0.0841801437294806	-0.037850616999823	-0.0695734756239985	-0.0606098069358518	-0.0565781667636395
0.112841587959181	0.0341034256271914	-0.00997425620326479	0.0505963506781842	0.00727531198153357	0.00792686514018752	0.00760108856086054	0.00227829322172836	-0.00361534252593003	-0.00480967839626394
0.282333613733331	0.124727221629227	-0.0233664468860576	0.102814314831561	0.0288777539182419	-0.0370868606456377	-0.00410455336369786	-0.0115752032739792	-0.016068794059302	-0.0268033446587027
0.141563191546389	0.148498753434149	-0.0115166989108448	0.065138040412602	0.0301427111649959	-0.0161572927903693	0.00699270918731332	-0.00768955386665801	-0.0218264465228731	-0.0205783504186255
0.125980799877625	0.0590632132134481	-0.0105350994745835	0.0521739179877584	0.0143906784956875	0.00648653924604495	0.0104386088708662	0.00646483840863013	0.00575714301244962	-0.00166440260848266
0.102286432872616	0.0606063431836449	-0.00804064849315489	0.049403687726851	0.0117574928502735	-0.022676315091585	-0.00545941112065572	-0.00464049076218477	-0.0165024707493329	-0.0109112451216993
0.43793701576651	0.253622683799292	-0.037264507682106	0.13588010605549	0.0265057520394298	-0.0567077863923098	-0.01510101717644	0.00503800069934834	-0.0185393230490709	-0.0458134905369347
0.456859937879399	0.330200482282843	-0.0404836521641538	0.178877790517836	0.0578053255600947	-0.0994166711783905	-0.0208056728091479	-0.13439458590154	-0.0747020987744872	-0.125252796978926
0.51740674594843	0.364518200962428	-0.0443976953242615	0.167642354672304	0.0540688179906127	-0.133111612356336	-0.0395213971828615	-0.0327677628606478	-0.0375907918621766	-0.0804126148052082
0.514698449709959	0.311272848219028	-0.0452027580371313	0.191259412943621	-0.00310067523081303	-0.118396272450397	-0.0607484738406051	-0.0513821869151553	-0.0731274669424735	-0.110132628860963
0.204749402920206	0.157504565714373	-0.0169421404591977	0.0723384476497569	0.0171625382918137	-0.00701514856665114	0.00507369486258125	0.00458803054530021	-0.0123565984596767	-0.0133203426176191
0.0394164971054436	0.0194279951645023	-0.00331081507149583	0.0274165680548262	-0.00598999530946624	-0.00469672450600106	-0.00534335990773365	-0.00714957286848833	-0.00781654910731357	-0.0104638800471713
0.626075266056136	0.219890183639556	-0.0520536690441811	0.155215889341	0.0173135384744206	-0.158500190357661	-0.07059332594162	-0.0887831274113394	-0.108544135140678	-0.102667248090867
0.477347554849977	0.191254868606431	-0.041315388070322	0.171112885645491	-0.0554256916662456	-0.113399045378475	-0.0844123685223601	-0.0787581640994079	-0.0683549830275127	-0.102426034282361
0.281523771881752	0.116679905576518	-0.0223812764306857	0.0953678192033009	-0.00599590202863776	-0.0281696446236676	-0.0170827733261527	-0.0208550928572553	-0.0204271907100242	-0.0376109327295832
0.145118210069628	0.129527998341557	-0.0120769258429213	0.0685748668675551	0.0459521534425298	-0.0071765011084261	0.0193878261670519	-0.00100345307298971	0.0123600259917712	0.000834682572258605
0.254579825356557	0.221446253168663	-0.0217791375051974	0.114287693937693	-0.0479156192433081	-0.018818981264302	-0.0333673002538051	-0.0425435129696217	-0.0468258449991205	-0.0523223075929128
0.396201046312957	0.251691867183446	-0.03412518735732	0.139698447301196	-0.00673864746746389	-0.0617282724277103	-0.0342334599475871	-0.0112147074538957	-0.0359840042573618	-0.0444623572337888
0.149735837701967	0.116538798923865	-0.0134031078140767	0.0626117782351329	0.0268730951473468	-0.00621165160553583	0.0103307217709055	0.000399280000858065	0.00200795357767461	0.00982732370568984
0.436993977735789	0.233144616854501	-0.0374735780428191	0.13984342906205	0.0520089321287842	-0.0645514492726977	-0.00627125857195682	0.00334797066402287	-0.0228915134650792	-0.043341754787865
0.434902324532414	0.204738845749883	-0.0378745322398019	0.174688075462869	-0.00520536343457856	-0.0862073638546295	-0.045706363644604	-0.0715062953079587	-0.0824406284550471	-0.0890734887900536
0.0687874040835421	0.0336989662999294	-0.00553660584718234	0.0455476385824431	-0.0194874703488453	-0.0203007995345495	-0.0198941349416974	-0.0236863675945655	-0.0221360844430103	-0.0250240610034073
0.0964247073177565	0.124719008131094	-0.00847597905209456	0.0474215884598218	0.0156708680797689	-0.00793263402092534	0.00386911702942179	-0.00401256623174029	-0.000425854544278056	-0.00444595324179349
0.519603414336503	0.248533831099548	-0.0448503481055207	0.173827606841886	0.0250237921917016	-0.129293706380432	-0.0521349570943652	-0.049325170054435	-0.052341101273316	-0.101842320096434
0.0853445044866996	0.0554757503716622	-0.00774792303828811	0.0426913466738383	0.00824231959122484	0.0190069118826382	0.0136246157369315	0.000583042103905751	-0.00266104447218829	0.00296930534159424
NA	NA	NA	NA	NA	NA	NA	NA	NA	NA
0.168775499781222	0.176190857807337	-0.0136830919477186	0.0785404305215673	0.0116606488292895	-0.0273472277078948	-0.0078432894393026	0.007505999548818	-0.00114483287549461	-0.0222029354194995
0.26099993485612	0.115903551356559	-0.0220118031529977	0.116354399397278	0.0120808254053123	-0.0372086605955071	-0.0125639175950974	-0.0319265240446375	-0.024326077018606	-0.0345580624043277
0.159622934317404	0.0823491583732094	-0.0133649928493227	0.058485286434149	0.0148501369132877	-0.0119403940158139	0.00145487144873688	-0.0104813617791485	-0.0088321964176572	-0.0281596999438523
0.282024259274615	0.112829341755661	-0.0253868407006662	0.132745047927512	-0.0059244805100569	-0.0570546123136268	-0.0314895464118418	-0.0674140114552317	-0.0621207538943709	-0.0534545938485831
0.473995390744988	0.32224423290152	-0.0425773585878154	0.206980805610656	-0.0182284775083463	-0.139610022781086	-0.0789192501447161	-0.0770100875807994	-0.105898978481027	-0.0690911534663887
0.121606999713309	0.0531272142189714	-0.0099401674805619	0.0500593289896868	-0.00246367056259587	0.00477859783394874	0.00115746363567643	0.00281411312507646	-0.000691968338281695	-0.00115529210465526
0.618825555106602	0.256802600067109	-0.0519276920044949	0.162172932001773	0.0252049503977541	-0.164903858198118	-0.069849453900182	-0.0959257814779311	-0.0796110239315518	-0.104312865702755
0.0335975009749023	0.0273066208602287	-0.00254099912325878	0.0236683077119677	-0.00364111841271075	-0.00665406603025166	-0.0051475922214812	-0.00813677681601807	-0.0117064187517744	-0.00639546270955077
0.604193698697186	0.339535975901759	-0.0509516435904723	0.17584980685721	0.0334599132988405	-0.158577022075571	-0.0625585543883651	-0.0735018875757149	-0.100260957335391	-0.0670079720949607
0.275339417962267	0.14768022695387	-0.02281847639632	0.0970234267909716	0.00212693152700855	-0.0352455756056057	-0.0165593220392986	-0.00665614926329289	-0.0234115948087472	-0.0358139362846414
0.319625379348718	0.121947305369412	-0.0273404680352413	0.113473118891218	-0.0146842435037176	-0.0383252389021224	-0.02650474120292	-0.0452235658265288	-0.0315985102421932	-0.037665773967492
0.528168445972107	0.340930110590778	-0.0446935916905201	0.156465030008168	0.0372784631455138	-0.141231374846575	-0.0519764558505308	-0.0397348381130587	-0.0346594491387662	-0.0955897091439291
0.68435216509759	0.283750271381957	-0.0560682822453372	0.147918672181262	0.0682570039563313	-0.138524255238592	-0.0351336256411305	-0.0433186247596993	-0.0509948931969657	-0.0594025237922119
0.636754421483321	0.333930417833051	-0.0548831146564996	0.175210676962214	0.0964712342979492	-0.151191846279661	-0.0273603059908559	-0.0462229165613612	-0.0368267421983927	-0.0697483549230882
0.439320537262551	0.149682169183346	-0.0368168494887101	0.135601115836897	-0.0178683696660896	-0.0754589240920542	-0.0466636468790719	-0.0504872984816067	-0.0823336838269115	-0.0625382857413984
0.49303395876824	0.222685535473464	-0.0431797311429361	0.181072293139786	-0.00240686018853586	-0.128779539846359	-0.0655932000174475	-0.0909237007463486	-0.0837554842752921	-0.110910395487966
0.317248463647556	0.100165746757549	-0.0281979773432985	0.134212227885871	-0.0265345866526298	-0.0552021091085159	-0.0408683478805728	-0.057289454143432	-0.0596382551714288	-0.0623630553833315
0.179828217137263	0.0915928021879209	-0.0145335099291989	0.0641625798153219	0.0160517431952044	-0.0014899314780773	0.00728090585856356	-0.00173263457465964	-0.00574828596798754	-0.0178976251725969
0.0484954297263898	0.0310038031570846	-0.00394120304020197	0.0244581750022222	0.00362350244789691	0.00439061401540357	0.00400705823165024	0.00897220789927505	0.00141191223191153	0.00140717520408911
0.164475325919534	0.119444445870791	-0.0141527629125584	0.107428051426331	-0.0403774640813208	-0.0178185168536707	-0.0290979904674958	-0.0357383256535201	-0.0330088660834678	-0.0406347893777684
0.519472163724419	0.180400124043011	-0.0448264676602231	0.159910728421537	-0.0518299819303235	-0.108059589518814	-0.0799447857245686	-0.0559997947263766	-0.0648070346790494	-0.0937468772476442
0.106427233693673	0.146383803424503	-0.00961843718219538	0.0715280357884369	-0.00973545079412612	-0.0359602902320883	-0.0228478705131072	-0.0401978559182578	-0.0245776301761686	-0.0390405325610524
0.586613741965962	0.279876112632127	-0.0508697148950957	0.18065253307841	-0.0128536711535415	-0.131810289018049	-0.0723319800857953	-0.0497099998621491	-0.0470671778015932	-0.106367896873803
0.0111483800759768	0.0045492608731818	-0.000875716075885437	0.00920979021976828	-0.00170567405587051	-0.000746134308408856	-0.00122590418213968	-0.000115771609132355	-0.00199004917415637	-0.00230053848352508
0.363217365693397	0.124312590184698	-0.0316296749508737	0.142082374111191	-0.00116030628718794	-0.0606170606138792	-0.0308886834505336	-0.0584704602200335	-0.0703266460094329	-0.0785969298771408
0.130332527347872	0.0883886318506314	-0.010977301962248	0.0568681694141693	-0.000368840995049718	-0.000285057697705454	-0.000326949346377586	-0.0063891129747158	-0.0062690581528234	-0.0139452834694928
0.262224946612711	0.228527439514503	-0.0221213210685782	0.0959396977849075	0.0818133064245046	-0.0573869236010436	0.0122131914117304	-0.018587359301017	-0.0318414769910741	-0.0240676712234653
0.219105187678004	0.190590369008702	-0.01784100941371	0.0775019458519546	0.042389615431416	-0.0306245305357203	0.00588254244784786	0.00390094156078341	-0.0244504634814957	-0.0108560245466665
0.0957639764889766	0.11862842883482	-0.00808702168981704	0.0654510137783566	-0.00798586753351868	-0.0370793126233757	-0.0225325900784472	-0.0222504379995667	-0.0248103085635321	-0.026335196289675
0.581372983044982	0.359698469018432	-0.0500163874840543	0.180107707493161	-0.028953804664734	-0.145938721698956	-0.0874462631818449	-0.0803829595635545	-0.0508150073761989	-0.049633275176972
0.0631885995934956	0.0910760206753912	-0.00500267179062687	0.0312957013949514	0.00298071471692914	-0.0023595959119895	0.000310559402469809	0.00594707051214492	0.0165552216490064	0.00566209931117945
0.396416945054462	0.270457001761206	-0.0331619945183652	0.129088926606668	0.0294064560216343	-0.0653919647661427	-0.0179927543722542	-0.0150839308172207	-0.016038399139232	0.00619140543009511
0.551239533396787	0.289724322443169	-0.0486087662887871	0.194729951517574	-0.0314289495816136	-0.138575314628578	-0.0850021321050959	-0.0809160876996166	-0.070505967504385	-0.104090402523243
0.305663366660017	0.192057763958448	-0.0257519196333716	0.104040200594163	0.0135777836847809	-0.0364523590885327	-0.0114372877018759	-0.0167235691984822	-0.0253605097745459	-0.0374846813478545
0.0171355694545944	0.0172413618128114	-0.00151921259805256	0.0133118576935547	0.00066261449415228	8.25555693169874e-05	0.000372585031734634	-0.00134680610212156	-0.00266030746243463	-0.00321538428686531
0.178554754000226	0.186056021567161	-0.0152620779090284	0.0813782040192297	-0.0271854770766018	-0.0380338344744887	-0.0326096557755453	-0.0142302013902004	-0.0264941973856236	-0.0429278584412471
0.175967385152004	0.158739670656253	-0.014742967965983	0.070946145239626	0.058923481981162	-0.0209210960032132	0.0190011929889744	0.0056381872278578	0.000669852356878081	0.00701577370377293
0.107802927907497	0.104659349111199	-0.00925668088934251	0.0531073864253524	0.0234008427274996	-0.0224357529708077	0.000482544878345981	-0.00240485633979695	-0.0122536916987076	-0.0113744604415918
0.23765438955069	0.117516884652566	-0.0200433525818665	0.085677742100673	0.0200877799024943	-0.0345916378418353	-0.0072519289696705	-0.0216298453783405	-0.0287853590476822	-0.0338099534219634
0.597596696537135	0.230597959231032	-0.0513567114969483	0.173130578850664	0.0235429525012687	-0.113582478294427	-0.0450197628965793	-0.0639673703855276	-0.094443683698596	-0.126344428166031
0.57129106707464	0.389033291110433	-0.0516399670221104	0.195981569395789	0.0588941382642604	-0.137226467125451	-0.0391661644305953	-0.036189669501555	-0.0376524286934804	-0.0782164139824899
0.111651040934858	0.0676725809306744	-0.0085826209913898	0.0529087779495715	-0.00508409505862045	-0.00037112658463144	-0.00272761082162594	0.0106878634263604	0.00811825708378164	-0.0106592462791575
0.255088494720382	0.262739075502263	-0.0212622625064062	0.116174422368021	-0.039355623490486	-0.0356020102057637	-0.0374788168481248	-0.0356937312779443	-0.0151073494152025	-0.0491056184086681
0.0631196572639983	0.088766253975583	-0.00533132098310191	0.0313314241248847	0.023706456827478	0.00669484123158255	0.0152006490295302	0.0112448629710889	0.0134434136493818	0.0145762946020059
0.219767759333121	0.120932160688324	-0.0176449831053487	0.0795281114259232	0.014493263850608	-0.0343349604687461	-0.009920848309069	-0.0177703644778565	-0.0245739706235393	-0.0307597855672915
0.0179247104689873	0.0213008426282967	-0.00137814937843442	0.0107694071708898	0.00772700525703815	0.00413576027121835	0.00593138276412825	0.00254546124756715	0.00378904692085408	0.00203323781773447
0.00535224220930363	0.00189330258444146	-0.000106322157695548	0.00235199857666154	-0.00028744144960952	0.000453294037571479	8.29262939809798e-05	-0.000211786163448159	-0.00131708874114606	-0.00142291371682863
0.0834111038501862	0.0688407309082082	-0.00780987320796359	0.0430405190616357	0.0196218737455322	0.0077755344047524	0.0136987040751423	0.000944904550966935	-0.00553544333921688	0.000321424571038939
0.229577272325438	0.0687614322265868	-0.0197705879142219	0.104284116452869	-0.0217162306603109	-0.0509248667789619	-0.0363205487196364	-0.0232974538806677	-0.0338762167713489	-0.0306858913019139
0.476266803311067	0.360639386857728	-0.040964551285838	0.16150534053908	0.0849851859627498	-0.111899528380112	-0.013457171208681	-0.0297149424567045	-0.0157372033819309	-0.0507364674843324
0.257597840643863	0.292034897054575	-0.0212872678331383	0.102403887617562	0.0510679059597108	-0.103469474995413	-0.0262007845178513	-0.0435103235965186	-0.0336433147989121	-0.0367380419049878
0.0704261950640038	0.020496288878649	-0.00539194419239877	0.0328074206136016	-0.00183808848207027	0.00172362701991065	-5.72307310798131e-05	-0.00336497334856617	-0.00284750733315443	-0.00685829302461297
0.605541828755969	0.338763255461165	-0.0511107444553462	0.175831593423457	0.034660753907068	-0.139437844783951	-0.0523885454384413	-0.0749437924958058	-0.108563699102968	-0.0578624279669279
0.544011006972356	0.338923940511195	-0.0478830368555936	0.185002755886677	0.0208720774591907	-0.123823171489681	-0.0514755470152449	-0.0553314901835547	-0.055535977709215	-0.104366489482085
0.0674920448974706	0.0951817181979659	-0.00567039453721523	0.0328420013314937	0.0301474462337167	0.0113035157628605	0.0207254809982886	0.0220353308505431	0.00648249029455085	-0.000208986844005762
0.430837601870486	0.125298886642755	-0.0364659397312234	0.132146152475567	0.00743359268702581	-0.0842903011744353	-0.0384283542437047	-0.0583771167452776	-0.0645763882210296	-0.0897885613507949
0.35349214036064	0.360200019980468	-0.0301610989700871	0.157722874927695	0.0745119927965433	-0.0956549725629866	-0.0105714898832217	-0.0728656362577987	-0.0524608817444099	-0.0808258928995792
0.108529039129125	0.0588310037144673	-0.00898056749625833	0.0477155031900047	0.00692189868370639	-0.0192490683369873	-0.00616358482664046	-0.0163791940751672	-0.0164955965457774	-0.0159457818482818
0.422887870434133	0.17742471794843	-0.0378590204036261	0.177082957630564	-0.0925709316262536	-0.0591809378465744	-0.075875934736414	-0.0626369832395394	-0.0627253346298088	-0.0609105505783026
0.404717614537963	0.205680030238783	-0.0344124726491155	0.132540842703556	0.0304511573910725	-0.0605465890935373	-0.0150477158512324	-0.0385645687871274	-0.0423108990693277	-0.0440030172850517
0.357920738933533	0.179425332994171	-0.0319346869931346	0.151446455533563	0.00543682342914786	-0.0540636395840794	-0.0243134080774658	-0.0276636124794934	-0.0305487225945809	-0.0262458074794002
0.426357985697229	0.184771571048458	-0.0373885334775634	0.153925382842652	0.029273385542757	-0.0752981854610272	-0.0230123999591351	-0.0550541428217164	-0.068130602459291	-0.0785887010414402
0.226052536253728	0.124808589399809	-0.0201225062440927	0.10939408460228	-0.0370160938549732	-0.0341703792233391	-0.0355932365391561	-0.0319787638141296	-0.0243095957489506	-0.0514596088290308
0.414658642652872	0.198139091732286	-0.0362743496695141	0.152894524925346	-0.0270373105189286	-0.0744917777214373	-0.0507645441201829	-0.0545369712787854	-0.0714480741373856	-0.0702859405390101
0.374455718437302	0.285116495610496	-0.0317610430760103	0.145473016842414	-0.0044889553920639	-0.0979999855870311	-0.0512444704895475	-0.0640399314356623	-0.0623473970486449	-0.050525322180931
0.439858732129996	0.206566589445569	-0.0363507918802398	0.147512792291407	-0.027950370431383	-0.0899340808217228	-0.0589422256265529	-0.0471344130136108	-0.0735959938208401	-0.0776006723288175
0.569891605777397	0.355051330019945	-0.0495410940856666	0.17822827512261	0.0773343185896017	-0.0971893891876495	-0.0099275352990239	-0.0270739814783205	-0.0912315177582567	-0.0435071954042705
0.645408544719067	0.310018145099922	-0.053144810187035	0.15875949109905	0.0821378572063132	-0.130474896165848	-0.0241685194797673	-0.0865967234202403	-0.0620326210368833	-0.0655701939558344
0.548362965661419	0.212788144175099	-0.047595599804479	0.177767140090865	-0.0346006386353019	-0.0699054288687873	-0.0522530337520446	-0.0237754693638881	-0.056037481660213	-0.11472646185716
0.601064402076497	0.280864989339618	-0.049225653638502	0.170542718384838	0.043874949223765	-0.159826060063393	-0.0579755554198137	-0.0611051542469946	-0.0886123682832388	-0.0783686063671425
0.0129378796430598	0.0228574535146036	-0.00110249992243182	0.00959913708799674	0.00393309955535991	0.00655459191328362	0.00524384573432176	0.0073034966925062	0.00114043049036642	0.00264839773529042
0.570035357953116	0.216967605184291	-0.048046094407783	0.163054105643502	-0.0159847396738244	-0.133807875908215	-0.0748963077910199	-0.0557543062544528	-0.0861078938009779	-0.0823318829058969
0.597314770440052	0.329235220587677	-0.0514767403341621	0.167682043879195	-0.0319220729799151	-0.107726255727259	-0.0698241643535873	-0.0475402055416854	-0.0286868315470068	-0.0713483924772553
0.253547059007235	0.166779205826145	-0.021394433585661	0.0967682587381883	0.0224943008433204	-0.0105414366248912	0.00597643210921461	-0.00187469287579739	-0.0090128466818547	-0.00250269234584027
0.409699052630984	0.15932209799977	-0.0360097954501675	0.141425245598105	0.00262197808364151	-0.0741794994688658	-0.0357787606926122	-0.0469125377457602	-0.0445111967154878	-0.0662355774038103
0.127249496864102	0.048737547664516	-0.0106247348705537	0.0572639846302576	0.00375193869244142	-0.0416017376025308	-0.0189248994550447	-0.0370712418646061	-0.0235510981513181	-0.0323646578376
0.343993781927011	0.127637617910103	-0.0286941717121433	0.125204477988582	-0.0123639190675888	-0.0573500170782916	-0.0348569680729401	-0.031806748873481	-0.0562409966487991	-0.0441794293201551
0.198424325586575	0.199888227052169	-0.0168149221147184	0.0762088663897394	0.0424109773729877	-0.0162755754458883	0.0130677009635497	0.00172784007136034	0.0126390994723898	0.00413990826950109
0.517908421108822	0.274791758829552	-0.0430981040764669	0.139588021823695	0.0347873456973439	-0.107311514079806	-0.0362620841912309	-0.0348975482069865	-0.0275590521012197	-0.0173379575059853
0.0588402115959181	0.0643365190102407	-0.00474784802581654	0.0281578898171454	0.00731438988046817	-0.00119047313252294	0.00306195837397261	0.0129591285554907	0.00274388531842764	0.0135543691968247
0.259913297387831	0.178959416710406	-0.0208301674657222	0.0938702630422361	0.0474094880169921	-0.0550167204763899	-0.00380361622969894	-0.0154891412210285	-0.0191064086608865	-0.0254366101981416
0.0777869204753108	0.0823646496164251	-0.00630062237145095	0.0364982359134817	0.0301463134353871	-0.00168749548617549	0.0142294089746058	-0.0048711728283478	0.00637122742212216	-0.00227357524882812
0.448926073297191	0.21338314937394	-0.0386705141537925	0.176282913326198	-0.026286214131197	-0.0980550669526668	-0.0621706405419319	-0.0672540681872031	-0.0789199795728091	-0.091864242304584
0.45702319214578	0.174220296843009	-0.0398764117454683	0.154124477030901	-0.00835539199860863	-0.0839180851308241	-0.0461367385647163	-0.0479737148742985	-0.0561044848178057	-0.0693625269887908
0.316509210073967	0.189708124431429	-0.0286496933555013	0.170712843916102	-0.0329266852467705	-0.0747765789939792	-0.0538516321203749	-0.0795028672738165	-0.0928296031633734	-0.0835942768271999
0.0959153739045217	0.0644469811707411	-0.00753827960383148	0.0472254142140254	0.000464556452003426	-0.0321173619046508	-0.0158264027263237	-0.00851956565665772	-0.0181649311616614	-0.0127819207486888
0.224174719936875	0.134030962701881	-0.0187317157133517	0.1158705846296	-0.00857006194303334	-0.0362395488002104	-0.0224048053716219	-0.0198813988542789	-0.0451778452113463	-0.0335428591332098
0.132809442818947	0.0467873038083227	-0.0115225237283265	0.0895315191016183	-0.010941822258664	-0.0219292988369245	-0.0164355605477942	-0.0287956997765521	-0.0335643479659143	-0.0236324527624791
0.191903061255697	0.183362926140573	-0.0152657421291021	0.0788573062925056	0.0450292447580852	-0.0794465246685613	-0.0172086399552381	-0.0372138103625629	-0.0311856983181895	-0.0503066979707795
0.597700892425783	0.336335082256305	-0.0505826447389094	0.173744804780704	0.0376099093203892	-0.11792740491365	-0.0401587477966306	-0.0229649753265473	-0.0659560704174426	-0.101816879253911
0.103551110695452	0.112115333231504	-0.00876743382592755	0.0456558533557258	0.0454918852157046	-0.00649221596564363	0.0194998346250305	0.00831320745341756	0.0159797270991969	0.0214180688624855
0.132144050851505	0.0920901282780411	-0.0106886974246783	0.0539788796296122	0.0197827585329521	9.35602249725609e-05	0.00993815937896234	-0.00320785141869848	-0.0117272182007293	-0.0113338364714039
0.477709578546753	0.234214983527962	-0.0406007164966302	0.160729104307243	0.00758191681474152	-0.0796582169603315	-0.036038150072795	-0.0498069331633788	-0.0918825798124513	-0.0593215322800512
0.129978630167487	0.118894849574127	-0.0112485926812547	0.0617232929151573	0.0461558333135801	-0.00793357799271364	0.0191111276604332	0.00430253313534928	-0.0126034376130969	-0.00223683565205229
0.0626810220656574	0.0282917914886989	-0.00552230651410937	0.0338184262578255	-0.00283809992086879	0.00483398258040051	0.000997941329765856	0.00047826367904627	-0.0131732483681153	-0.00330249877418554
0.589610843755336	0.301569556449547	-0.0514862172164324	0.191870488175166	-0.0208630127469595	-0.183186557675685	-0.102024785211322	-0.0896126713955862	-0.0861484213426267	-0.116186644523432
0.219926245043509	0.146480791419771	-0.018633157102537	0.114206824706569	0.0181454457104654	-0.0196098666590345	-0.000732210474284539	-0.0200221276653686	-0.0474152037760404	-0.0482453554534651
0.0514511218773285	0.0264280466272679	-0.00471246215710015	0.0269465394373154	-0.00267867344772554	-0.00462862128052902	-0.00365364736412728	-0.00500219134766843	-0.00504370845433499	-0.011550357673934
0.0708879596153419	0.0582304045569894	-0.00658086274791328	0.0366782590293457	0.0107137199927423	0.00915623605046337	0.00993497802160284	0.00209251019072901	-0.00373516954725336	-0.00533968305802286
0.0648510768215232	0.0238015736844339	-0.00509850724301145	0.0334483216196829	-0.00193351604921171	-0.019592780863125	-0.0107631484561684	-0.0084800369663652	-0.00605078536290503	-0.00872551530902218
0.286342010946096	0.282769874222645	-0.0239048467000871	0.100896757957088	0.0895379499740271	-0.0578265305627991	0.015855709705614	0.00194128288064022	-0.00375709529344009	-0.0184399019720365
0.0191447745060265	0.00798579248125258	-0.00117042137439732	0.0135715530416924	-0.00287724897209858	-0.00408201343871892	-0.00347963120540875	-0.00522288129278252	-0.00704012250386308	-0.00529185454237963
0.563970318414006	0.384620757457282	-0.0476730214415235	0.175605968358412	0.0316188778245409	-0.117159279870841	-0.0427702010231501	-0.0223710067563108	-0.0570882640885841	-0.139951415796194
0.138623726678384	0.112253272439231	-0.0109980381541444	0.0631525546052963	-0.019893368219505	-0.0369126268407448	-0.0284029975301249	-0.00629528283943068	-0.0176471733873784	-0.0259060185288157
0.404764067201692	0.219433763730387	-0.0349745183963538	0.142059877754284	0.00498714270625289	-0.0464178966411606	-0.0207153769674538	-0.0111550769819313	-0.0646343535825456	-0.0649690853301491
0.654944607542037	0.323061428743862	-0.0541128347747839	0.163432088608481	0.0710963456829249	-0.151310179157354	-0.0401069167372147	-0.0414442268409551	-0.039640077414702	-0.0705177426429405
0.414322859357227	0.213067311337116	-0.0364251839352508	0.16235949950535	-0.0125518370340931	-0.124816638525866	-0.0686842377799795	-0.052616353622351	-0.0925909007001821	-0.0816338549148525
0.298178504307136	0.101677967395257	-0.026099578972787	0.139174774333405	-0.004328565070854	-0.0200198763740993	-0.0121742207224766	-0.0331157577475532	-0.0456388349885458	-0.0649092488498002
0.160735013058803	0.0562595243312672	-0.0126855887918703	0.0705215537674484	-0.0138528398385377	-0.0175385686801572	-0.0156957042593474	-0.00789623881843263	-0.0175169449994911	-0.0158071354505966
0.544383453761855	0.33879255812905	-0.0470568328837492	0.184236687807014	-0.00233367533666495	-0.117748101957256	-0.0600408886469603	-0.0370966540691353	-0.0939305035991502	-0.0728388514480169
0.106004048057609	0.0611059235370372	-0.00897815809090446	0.0483298633410791	-0.000282725987534399	0.00253819523095768	0.00112773462171165	0.000897556070733108	-0.0107062979431512	-0.0184682878186934
0.228836597299692	0.17675744988999	-0.0184701857736219	0.0833330552703881	0.0543702491892966	-0.0325390180897147	0.0109156155497909	0.0106189062271274	0.00489443851530241	-0.0199209015317497
0.012639498607846	0.00783420706367791	-0.00105246243055889	0.00928865864815942	-0.00216915264581021	-0.00150865396374753	-0.00183890330477887	-0.00347512997880818	-0.00412082820964042	-0.00424942167502452
0.254244130412098	0.231967285959981	-0.0213450519956948	0.122365338488625	0.0461927277243878	-0.0533691655918442	-0.00358821893372824	-0.028317720978369	-0.0788885620569259	-0.0431542505073793
0.10567214568967	0.1600380625839	-0.00891096526330179	0.0496067447300781	0.00968754968323308	0.00237555116651673	0.00603155042487491	0.010198968413389	-0.00629606544972443	-0.000859580888470365
0.19762105427088	0.230468757453927	-0.0170812672603768	0.0914923004443735	-0.00984443930565865	-0.0507079106798903	-0.0302761749927744	-0.0229334912879474	-0.0432750631007132	-0.0146822395844229
0.147764789951614	0.0406907463892331	-0.0126546742394736	0.0706158833250023	-0.0161968163892427	-0.0270911708961268	-0.0216439936426847	-0.0208474542152578	-0.030725806991276	-0.0259524255553088
0.0220337038440819	0.018717491731807	-0.00118406422873323	0.015088451363534	-0.00224755703096263	-0.00908537837342032	-0.00566646770219148	-0.00579471050296489	-0.00773551635085766	-0.00748494102171159
0.0417720520515089	0.0356980099131268	-0.00389161452112718	0.0257070863175298	0.00787458253868643	0.00177049886730125	0.00482254070299384	0.00119714194125362	-0.000244519699717498	-0.00296105466881687
0.427775778399431	0.238993028099511	-0.039742061085521	0.203312271224573	-0.101166602396964	-0.097694869504052	-0.0994307359505083	-0.0572272611388711	-0.093697044723036	-0.104674510089827
0.126598866605215	0.0590201001493802	-0.0103349280561971	0.0560207935764171	-0.0130297330491083	-0.0119410674564957	-0.012485400252802	-0.012179064723777	-0.0217467868990411	-0.0249527099257367
0.152744530483522	0.153241166233833	-0.012772016787571	0.0694333280902603	0.039055636135843	-0.0175064243639282	0.0107746058859574	0.0119003084631067	-0.00625260505254402	-0.00492267062195587
0.340585033533903	0.257711772182539	-0.0287153643543228	0.144880649148531	0.0438159778311738	-0.0538230222332807	-0.00500352220105343	-0.0109019584817828	-0.0598407541208164	-0.0630332754783094
0.29657996803386	0.205297146297198	-0.0266642011358089	0.163644391450314	-0.030807714046082	-0.0697833959715085	-0.0502955550087952	-0.0566341806624355	-0.0879558456770385	-0.0865661012698623
0.180377943537841	0.0913959238378257	-0.0146831004246656	0.0640288875676783	0.0168596513459933	-0.0021182669426201	0.00737069220168662	-0.0152723923282654	-0.0136606638433739	-0.0162467142098133
0.147817298484839	0.0700489153249245	-0.0120682159426596	0.0691916172916675	0.0119045405622877	-0.00447620686881706	0.00371416684673531	-0.00617441138824815	-0.00363299428269742	-0.0133228781471042
0.137271641898494	0.130139596418847	-0.0118328476460549	0.0562250598574643	0.0433808695732726	0.00622309721103076	0.0248019833921517	0.013663507981197	0.0145103942987181	0.0105991417985795
0.0921501934830723	0.0523776381424375	-0.00769589149170974	0.0396701048356764	0.00959174997492765	0.00647077358250818	0.00803126177871791	0.00927812756715247	0.00229696663148359	0.00228428731738298
0.446026776451894	0.310588929641044	-0.0385439606339514	0.16322901801636	0.0157928748351658	-0.132368404783835	-0.0582877649743347	-0.0383945309838758	-0.0527343590117219	-0.0729186571385745
0.0794285484705226	0.0898877868588427	-0.00692256581424741	0.057802467269413	-0.0131307800649405	-0.0226452067065545	-0.0178879933857475	-0.0213021045911315	-0.0290483019660746	-0.029849763591525
0.580764455197634	0.252290309621038	-0.0501728979193418	0.182827327297325	-0.0848401770239889	-0.109328846857249	-0.0970845119406192	-0.0986394382317189	-0.120484483891379	-0.104604920415835
0.137500909688159	0.0885943351235317	-0.0116509583541545	0.0559586689092764	0.00741468681525445	0.00201496342873086	0.00471482512199267	0.0187044873611451	-0.00710163407056355	-0.0102381838798278
0.339329053755877	0.107458682861609	-0.0281189858947217	0.12769266663852	0.00893570752852157	-0.0318505079475608	-0.0114574002095196	-0.0441159502317261	-0.042113402721087	-0.0516109844499568
0.572015732739228	0.216910465845451	-0.0470512166023269	0.162708873829722	0.0282693824783884	-0.107234449542955	-0.0394825335322835	-0.0638126335889998	-0.0568665267535595	-0.0960998730860368
0.062675827528083	0.0283709596311813	-0.00537446643531044	0.0335320856725984	-0.0160513507403402	8.89856395370064e-05	-0.0079811825504016	-0.00973056083263739	-0.00744732640722358	-0.00525405866524342
0.559787825254271	0.301339284066284	-0.0472617961642033	0.159626562920886	-0.0323696739890245	-0.0800499411060009	-0.0562098075475127	-0.0741131653613414	-0.0677860496732426	-0.10550446546684
0.580619446258856	0.225489416400655	-0.0496411393264848	0.162485408519159	0.063319012248562	-0.123054721086062	-0.0298678544187502	-0.0891781374000317	-0.0682210457466018	-0.0997690771396514
0.520189319947477	0.248156831608404	-0.0447278973358898	0.174261033040742	0.0276251297049538	-0.131839190649873	-0.0521070304724597	-0.0950784540807905	-0.0778051578694631	-0.0825066482771882
0.0900360029980998	0.0721538145550558	-0.00780002892668362	0.0448109197559083	-0.0153505689166759	-0.0111604272941399	-0.0132554981054079	-0.00564078563267763	-0.00764077140131483	-0.0227139090947909
0.407040311167171	0.267328746070711	-0.0348051079552061	0.14353084472293	0.00879226409762512	-0.0766626705484562	-0.0339352032254155	-0.0411162036676973	-0.0425336118844534	-0.04165554328183
0.637240201320866	0.333055491227114	-0.0543132551426767	0.174739321952051	0.0966086148127919	-0.150655462531968	-0.0270234238595881	-0.0253691420698361	-0.0559582612740677	-0.0889242601091752
0.110306986822573	0.0510073595506438	-0.0089572178631539	0.0732851205903843	-0.0261715042200571	-0.0234988635601254	-0.0248351838900913	-0.024915903299473	-0.0252324345179625	-0.033368794922347
0.0704505282400087	0.0559065686979788	-0.00528101149086703	0.035297278635642	0.00211917627940007	-0.010185309821706	-0.00403306677115296	0.00963551722781496	0.000378816249027539	-0.0043451540006146
0.0749647139268548	0.0501992548506769	-0.00570667579969357	0.0345224230497142	0.00236791352206384	0.0100182574859166	0.00619308550399023	0.00177237468208903	0.0047298896092914	0.00194084374546863
0.139535664210146	0.137427946188841	-0.0131533837869568	0.106708300720152	0.000647975116245286	-0.0243133226525523	-0.0118326737681535	-0.0485402895245471	-0.0337376646507588	-0.03958232890021
0.353620433724412	0.10387093359573	-0.0306477586556997	0.14185167922245	-0.0424802188988103	-0.0365707369525324	-0.0395254779256713	-0.0406666723063295	-0.0707899475957926	-0.0748905741325533
0.360862003318445	0.123066288205	-0.0310811348169472	0.141957013281375	0.0165310559394837	-0.0667426326592	-0.0251057883598582	-0.038578823795476	-0.0403351299232944	-0.0665935622986378
0.0539112658316677	0.0596594686673821	-0.00393406319413359	0.039668856351472	-0.0186491204350005	-0.0133345917150487	-0.0159918560750246	-0.0186514295554982	-0.0209699032882877	-0.022545054079805
0.0593333297260794	0.0481560485116285	-0.00499548816248349	0.02969502888884	-0.003580399540262	0.00129861024115391	-0.00114089464955405	0.000562051240240072	0.000861410768199955	-0.00116393508401321
0.25892198679304	0.158168472714704	-0.0215149685008844	0.0923360915287906	0.0164057361729476	-0.0464082513187731	-0.0150012575729128	-0.0308094849163837	-0.0260214169887461	-0.0369104943883684
0.46631315392809	0.204877909295795	-0.0407915925001309	0.153984530544577	-0.00090649726329195	-0.0910727952759785	-0.0459896462696352	-0.0990256758654588	-0.0961536572555634	-0.119159957423978
0.627213619373252	0.344628363218089	-0.0528576338345752	0.177491314156934	0.0750301911902921	-0.141703207661037	-0.0333365082353727	-0.0248406103770994	-0.0704123994994893	-0.0525362952469933
0.451147876508915	0.21595909535615	-0.0400812329322467	0.170988794026127	-0.014470140435878	-0.149552464182872	-0.0820113023093748	-0.0867432283318533	-0.103296195259011	-0.124880597884121
0.101856837511533	0.0262517695376962	-0.00791379607301412	0.0442166225404438	-0.00285854829989964	0.00245798366863187	-0.000200282315633876	0.00217591079477411	-0.00678361785282947	-0.0035230459868261
0.422867534291701	0.176796263944314	-0.0372786298282589	0.176110617593312	-0.0583662289970338	-0.095337424661697	-0.0768518268293654	-0.102673410773971	-0.114233234987811	-0.0604563066906839
0.179909454617793	0.0581134660385586	-0.0139471635537598	0.0861282432793762	-0.0110792940324878	-0.0278186641506981	-0.019448979091593	-0.0255899712488398	-0.0324636749877428	-0.045629974728874
0.188174868862347	0.10089248009391	-0.0170294504579866	0.136678364357464	-0.0437571214021497	-0.00569574800097489	-0.0247264347015623	-0.0551627870864648	-0.0347504613623804	-0.0252717041364806
0.401333783296192	0.397818558892996	-0.0357396865968473	0.173592345226145	0.108165603271441	-0.123213103063317	-0.00752374989593779	-0.0546716070352573	-0.0509549782241511	-0.0863596048845016
0.640528529089297	0.305807903659919	-0.0540063728846656	0.159924634048634	0.0573091765420586	-0.122798172929784	-0.0327444981938627	-0.0240152415266132	-0.0448770592510209	-0.0143443299335823
0.232392500677016	0.122600682261529	-0.0220694697548305	0.148546166181927	-0.0284940118135368	-0.0376536545602081	-0.0330738331868725	-0.0446453248213411	-0.0541634762479559	-0.0641591356835384
0.165717156036876	0.120716347466646	-0.0141936685883302	0.0786524544003838	0.0138303146814671	-0.0108025963508101	0.00151385916532851	-0.0142840804826139	-0.00735655337275867	-0.0195336961615337
0.0677701571116191	0.0325499154793972	-0.00534942009674501	0.0347711438918876	0.0120938992155782	-0.0157225887443428	-0.00181434476438233	-0.00503960987802368	-0.00419691109924973	-0.00750000600387032
0.561038767183575	0.300002092040521	-0.0478523943643807	0.159666279343561	0.049076451802145	-0.125462909379966	-0.0381932287889103	-0.0740315465876076	-0.0626954649042885	-0.0906405089621802
0.342223430900278	0.127988114379709	-0.0282107121319203	0.124236056038939	-0.00670013491019877	-0.0724897063281376	-0.0395949206191682	-0.0399351076038169	-0.0474156101609541	-0.05004453064645
0.455866061838935	0.320936380362457	-0.0413242148944717	0.198902848940393	0.0369415870755236	-0.103584354642297	-0.0333213837833865	-0.00823441254238555	-0.0923514777201399	-0.0543566965681429
0.13520634983718	0.0936783646510032	-0.0118442556815023	0.0588739562266647	0.0226613152314362	0.00607982454924524	0.0143705698903407	0.0248634703831888	7.61111357538979e-05	-0.00772170834260349
0.162727769934895	0.173774669270957	-0.013872611970114	0.0890753336525139	-0.00366467820948066	-0.0537195575188486	-0.0286921178641646	-0.00939621018804032	-0.0396170663308502	-0.0318363985377844
0.206233273719983	0.216461542345046	-0.0179449834950493	0.090108639852391	0.00498556877257197	-0.0609169395347672	-0.0279656853810976	-0.0135476642899555	-0.029862828291757	-0.0276546421370042
0.451796620065559	0.213965507948393	-0.0391225892471803	0.170457566924515	0.00440854480604091	-0.157177659336406	-0.0763845572651827	-0.0738970588802534	-0.105508183977428	-0.120585150473506
0.518013140013171	0.273714752367686	-0.0430021635958128	0.140007086791415	0.0691141532553068	-0.0821205893035167	-0.00650321802410503	-0.0100873706470751	-0.037881052077901	-0.0160690295722663
0.00129783994094997	-8.64240211467381e-05	-3.84562860578854e-05	0.000286604069050055	6.08635720515541e-07	5.17514076974596e-06	2.89188824513075e-06	-9.6103864764253e-05	-0.000200820571858988	-0.000286399179678539
0.121037347026362	0.224830911998516	-0.01042665507763	0.0760751215009441	0.00227767049349339	-0.0542799036591831	-0.0260011165828448	-0.0437812540664896	-0.0321226750943858	-0.0404148202119621
0.0745239479180652	0.0236913786408387	-0.00651062452824648	0.0331519600550525	0.000478516008274976	-0.00104010105009211	-0.000280792520908568	0.00231957533638522	-0.00377256667981096	-0.00598264157191006
0.395130318632088	0.271526921769787	-0.0330951037740333	0.12831357936304	0.0902024742269538	-0.0501292897502485	0.0200365922383526	0.0155347120419337	-0.0349194841463997	-0.018382719431731
0.444000740368242	0.30000354552714	-0.0389222900213296	0.158496023212531	0.0727550865645939	-0.102504197391279	-0.0148745554133424	-0.0573928519962688	-0.00505347404785511	-0.0886721575358053
0.173966555426678	0.0701301511763007	-0.014776069116773	0.0661544308605312	0.00830335199077314	0.00485851519224889	0.00658093359151102	-0.00459583538943878	0.00280256388400882	-0.00537693189491764
0.46563314972768	0.159246933424899	-0.0395829420276592	0.160779532426928	0.0264590022880912	-0.0785590219279867	-0.0260500098199477	-0.0256711367427199	-0.062216131645087	-0.0717104725788564
0.0305966244547788	0.0437422062234269	-0.0027465256077925	0.0188036678297297	0.00636512528151037	-0.00177540159099364	0.00229486184525836	-0.00253612971839219	0.00495155979215581	-0.00127006099293599
0.110703098097689	0.0931307483578907	-0.00973898725285788	0.0516871386461077	0.0152399860321156	-0.00164442703416813	0.00679777949897373	-0.00246649905297552	-0.0103219393977759	-0.0122051939652114
0.0852851425066274	0.0506866208166514	-0.00654343467493657	0.0540179041634303	-0.0232071771243678	-0.0282550134077548	-0.0257310952660613	-0.0310904199964384	-0.0272640979105123	-0.0335824283714734
0.404727275378211	0.219742829112535	-0.0349498083936596	0.142025458306953	0.0148210039111431	-0.0660137509342753	-0.0255963735115661	-0.0571535467709983	-0.0415710635106922	-0.0378183777267623
0.444429277090985	0.302567025357376	-0.0375691273618226	0.146560902013628	0.0748402084482052	-0.0623312824413569	0.00625446300342419	-0.00178487790035237	-0.0234058321545734	-0.0537072567974569
0.123276812339203	0.0239602824558841	-0.00962239491491645	0.0500933485467253	-0.00306051659844746	0.0012301596810694	-0.00091517845868902	0.000831014273765945	-0.0103488248449414	-0.00510167027990033
0.0888476550835422	0.0717779142329922	-0.00849284587752222	0.0426153852124258	0.0281289061577167	0.00966870698978108	0.0188988065737489	0.0138057431568285	0.000135044370551715	0.0136108812540144
0.185970487008576	0.0478251033375275	-0.0156651912601153	0.0815007862300098	-0.0140351014633679	-0.0385159941239857	-0.0262755477936768	-0.0279314062809068	-0.0383863959818244	-0.0444393007413999
0.102241487611514	0.0562196388153633	-0.00918595949712329	0.0460764931500793	0.00681931111168252	0.00420561386169412	0.00551246248668832	0.00181692237544614	0.000439322528171457	-0.00171907458778581
0.34442935201895	0.261381288219922	-0.028659361889094	0.121310589793325	0.0329881551975345	-0.0583418833159526	-0.0126768640592091	-0.0157724077455059	0.00481473098345886	-0.0393598571715038
0.0925819479656377	0.0523434289709416	-0.00717335055213177	0.0387694454266634	0.0101853103613318	-0.000981488205228004	0.00460191107805191	0.00281678321949377	0.00651109505419115	0.00216757798154799
0.247959851972862	0.083505094563854	-0.0208951062863353	0.108370083559474	-0.0379985207274399	-0.0552894678796732	-0.0466439943035566	-0.0497773286419127	-0.0548015531986867	-0.0583890312983141
0.343373943246488	0.197131788573964	-0.0304960826800011	0.16096667957429	0.0210240590940414	-0.0787567372725593	-0.0288663390892589	-0.0491783803577903	-0.0656977912645321	-0.0786578431215222
0.57636764103353	0.192314025011107	-0.0486336976995473	0.154628354521293	0.00656485700560006	-0.120208939660881	-0.0568220413276405	-0.0830542064034469	-0.076344811281128	-0.108528113051294
0.614320968338141	0.355073289634049	-0.0527821223008142	0.177338420147684	-0.0154199164010769	-0.150195087311283	-0.08280750185618	-0.0490755088678231	-0.0394536782727637	-0.0184216014083748
0.412848983202596	0.172334179581195	-0.0364642136427238	0.157499390118054	-0.0587746025394609	-0.0730881946572016	-0.0659313985983312	-0.0482727653765652	-0.0527489401630444	-0.0919917953747115
0.308875477996179	0.0760448061429785	-0.0245251874049663	0.109976374740866	-0.00969061729566167	-0.0466959446218119	-0.0281932809587368	-0.0337242556691423	-0.0389490519711443	-0.051425217216615
0.102704132370089	0.0366118390588119	-0.00835825408407811	0.0476328819554879	-0.0139477128404908	-0.012559648926272	-0.0132536808833814	-0.0213335861872479	-0.0157678110018153	-0.0249703788722855
0.0395484261328817	0.0190077410247702	-0.00328647217741182	0.0204771465935583	0.00644630418844263	0.00659479118772306	0.00652054768808284	0.00331462301311665	0.00325888640040339	0.00139418268940412
0.428661904588885	0.203943281856565	-0.0368775318653343	0.170185497233137	-0.00049611285270823	-0.115376805726583	-0.0579364592896455	-0.0778356691545758	-0.0633336345581196	-0.0928204366749601
0.395965546422029	0.190023802324155	-0.0342128942088777	0.150232538847065	-0.00902938622260302	-0.0879560338207265	-0.0484927100216648	-0.0527960952573227	-0.0682681988504836	-0.0659384908557695
0.154702388949312	0.188054685699987	-0.0129449427205169	0.0717548493495857	0.00259133561522426	-0.00723208945780512	-0.00232037692129042	0.0155294077500291	0.00199240835161976	-0.00838445433565863
0.415334891171946	0.146916060065869	-0.0347548884138953	0.13736224614214	0.0165235180113478	-0.0747867873727617	-0.0291316346807069	-0.0424208058610552	-0.0527929672178035	-0.0650393154801051
0.387826076769122	0.221537358456428	-0.0352598484526968	0.161029045749416	-0.025880210590169	-0.129762203358182	-0.0778212069741754	-0.0639112959953655	-0.0890712345145753	-0.105109411978748
0.283954199719143	0.0666565154508396	-0.0252651500994658	0.118894991658451	-0.0128167171460281	-0.0306258507768635	-0.0217212839614457	-0.0236383293639039	-0.0366224295907053	-0.0418462987370911
0.683839513405999	0.283984935870412	-0.055342161711455	0.147486491293888	0.0254978553967071	-0.188931724164786	-0.0817169343840393	-0.034072296616993	-0.0433335587461664	-0.0804544954933012
0.458818500638458	0.453543981993822	-0.042244860383929	0.201505794730712	0.00539004612558458	-0.122870208634267	-0.0587400812543414	-0.0965981022340843	-0.0142904430821597	-0.057012702926506
0.311352179523303	0.18137169460355	-0.0277390337403337	0.148462485037892	-0.0314722691534137	-0.0563499100023135	-0.0439110895778636	-0.0375315836269878	-0.0376384028334	-0.0902703021992189
0.58990728016166	0.301844404234157	-0.0511616719225289	0.191171113151208	0.0185892818672003	-0.138544245366349	-0.0599774817495746	-0.104666241993307	-0.105495134067706	-0.10929997155057
0.151126526587798	0.0769212898274114	-0.0123296775739657	0.0601282640286409	0.0258523106811195	-0.00494069479767759	0.0104558079417209	-0.0037712340256684	-0.00119518035191141	-0.00726614134411999
0.56307441156665	0.346315897167026	-0.0494758464654647	0.180788896288299	0.0257071359582318	-0.147239810308187	-0.0607663371749778	-0.0437125934664161	-0.0409159640229798	-0.112105188130619
0.286396052336948	0.121956544408564	-0.0238866688676266	0.122521437723431	0.0181634541224376	-0.0430495465345603	-0.0124430462060613	-0.0417756277078533	-0.0421526218990237	-0.0421077790872589
0.293030160692642	0.0615876105885775	-0.0243565991534079	0.106403940968905	-0.0185438172664472	-0.0138959429350897	-0.0162198801007684	-0.0223353717445846	-0.0326587311198339	-0.0364411247608977
0.121709274049609	0.224590453018037	-0.0106887205774878	0.0759880089542961	-0.0044570820427234	-0.0505324166167721	-0.0274947493297478	-0.0315609303680022	-0.0319926466655144	-0.0415604575530054
0.203397071132631	0.105292853570674	-0.016916484586725	0.0925685898320821	-0.010491177427257	-0.0439639558600979	-0.0272275666436775	-0.0298919401588801	-0.0420328273952143	-0.0456808308918803
0.113169835374804	0.113216062151751	-0.00907737551072328	0.0544404173757762	0.0210134890445225	-0.0255485474389188	-0.00226752919719812	-0.00731536795598219	-0.00870213487324707	-0.0187105138315976
0.259453966001416	0.158144987587267	-0.0209057465887707	0.0920765140570462	0.0181279926594357	-0.0598792920383712	-0.0208756496894678	-0.0219259585460883	-0.0291916223414072	-0.0297644364680517
0.130026507536141	0.0753234971516823	-0.0106323404095239	0.0565443076391093	0.00920143636185974	0.0101391351195196	0.00967028574068968	0.00666800389036698	-0.00445467301224417	-0.00350179699977815
0.287645761067638	0.213449901501837	-0.0248491923841547	0.142369539760512	-0.00131589093507839	-0.0339866205498721	-0.0176512557424752	-0.0470823759806892	-0.0587449356652822	-0.0582080367073544
0.674203668169696	0.303269433043014	-0.0574478762539939	0.159259808290855	0.103478815932107	-0.107270252290247	-0.00189571817907008	-0.049229963608124	-0.011652029705828	-0.0630753574910333
0.0322132114027208	0.0409870871402555	-0.00256182604051537	0.0195258359299314	0.0139632828418504	0.00892443325103626	0.0114438580464433	0.00643579463671668	0.00608216467425819	0.00494040767602478
0.0734374848253199	0.0199804374999685	-0.00634992288741071	0.0371795486509112	0.00594345770258189	-0.00111417320084348	0.00241464225086921	0.00426721592489548	0.00127831929239498	-0.00773451679514266
0.0375715491086258	0.0507625832398043	-0.00323861630351685	0.0213411749249376	0.0157736759077296	0.00425057009223747	0.0100121229999836	0.00845684933046516	0.00397053601033125	0.00587610202501419
0.572176247639288	0.250158244291926	-0.0484982849053707	0.16918999080903	-0.00853321051616751	-0.159608015259321	-0.0840706128877443	-0.0924894677914672	-0.099460529599335	-0.116011685308251
0.550579020801247	0.288725147693824	-0.0473343207005541	0.192880160475347	0.027566441063698	-0.10504110680514	-0.0387373328707209	-0.0737831364668118	-0.0641428061044135	-0.120535967165525
0.0106185275508497	0.00664974656293831	-0.000648783318651995	0.00689010274746986	-0.00244296332274796	-0.00186291118968298	-0.00215293725621547	-0.00226542711988319	-0.00247765125713923	-0.00322926685219321
0.387233449147332	0.122080387183817	-0.0337866528951611	0.137742999328431	-0.0122657182307463	-0.0492625308061045	-0.0307641245184254	-0.0476045311679435	-0.048194785916482	-0.0646977668658666
0.254037130612135	0.257529868224397	-0.0221603739411745	0.139658747170212	0.0874010115878377	-0.0759830280242581	0.0057089917817898	-0.0353811074812972	-0.032102039232437	-0.0800278450377278
0.133580194711635	0.106329242079879	-0.0113507444106843	0.0544065130502187	0.010444181884713	-0.00827456468660087	0.0010848085990561	-0.00207591714495362	-0.00877444017526363	-0.0104752786623555
0.517284821131165	0.275453972312289	-0.0430573894232281	0.140397659444482	0.0202686105490637	-0.0633581231079612	-0.0215447562794487	-0.0296640139341777	-0.0460993098350578	-0.0383448246228988
0.221110156021168	0.121378672259726	-0.0189527815708357	0.101991642762765	0.00864399804651028	-0.0270285634453033	-0.00919228269939648	-0.0154535770977118	-0.0211074003999725	-0.0423484254135419
0.345614137855271	0.280371181759867	-0.0293099115487013	0.139086274669167	0.0471716567474691	-0.0838145974722591	-0.018321470362395	-0.0593990951172154	-0.0764947658313637	-0.0603762938411
0.102274599372109	0.0611763902809363	-0.00857749368872757	0.0496163667963163	0.00321672914834165	-0.0120544785680798	-0.0044188747098691	-0.0118699967725331	-0.010570101422377	-0.0226654081854422
0.0100054768600845	0.0123012738085726	-0.000676446506806644	0.00652923856541641	0.00169566449994217	-0.00496707094235806	-0.00163570322120795	-0.00358195448628949	-0.00451820824348364	-0.00606474179003752
0.477286112906543	0.382143803477393	-0.0412241148566954	0.181389847604855	0.0294978728263192	-0.142295425414612	-0.0563987762941465	-0.0537594480350555	-0.0540799806059282	-0.0849162624147548
0.106403225633668	0.0978738101114837	-0.0100664889936932	0.0472389173481479	-0.000857578803560716	-0.00876222896851686	-0.00480990388603879	0.0110742415357198	-0.00125420471682294	-0.00522973484228231
0.555177648620981	0.288286373376481	-0.0472262231600823	0.180042631178182	0.0477223117857206	-0.146304082470742	-0.0492908853425107	-0.0660459650531877	-0.0938294309165663	-0.127174338490262
0.562546950074011	0.347171087177128	-0.0484823955198761	0.180126541443404	-0.00775549832734379	-0.11986850825428	-0.0638120032908121	-0.0664252622501866	-0.0945874949888635	-0.0749154028482006
0.0882307475492489	0.110859724734378	-0.00762133762215761	0.053966691075486	0.0324570817444832	-0.0306500376588491	0.000903522042817059	-0.0136204121409024	-0.0242083143543359	-0.0196668841199103
0.223575433632853	0.168303110622731	-0.0193298476384078	0.094463392880876	0.0376637674761337	-0.0426311488872341	-0.00248369070555021	-0.00440125519644585	-0.031919850635783	-0.0414633215124114
0.1970960540356	0.0719309810745332	-0.016653574367463	0.0867866059221125	0.00125089206971385	-0.0435141393681906	-0.0211316236492384	-0.0336866992494631	-0.0216071565813171	-0.0408132018694393
0.0178036294472961	0.0132249460970293	-0.00111699952788512	0.0126055503052669	-0.00211272809369671	-0.00625588035317106	-0.00418430422343389	-0.00396822190764479	-0.00611552750006158	-0.00423251108316222
0.603325214110072	0.338885272682319	-0.0515617090466982	0.175435172876351	0.0457231515601675	-0.118626905867484	-0.0364518771536583	-0.0580494108004461	-0.0844050726699521	-0.0804425721796508
0.0708724264678522	0.0562055334691845	-0.00583875818793056	0.0357038147307604	0.0163409225374926	0.000235263839368519	0.00828809318843057	0.00401883662969478	-0.0121840887598868	0.00552475200831719
0.0878898414257514	0.038791965045349	-0.00708125278335522	0.0414855408030758	-0.000116594908023793	-0.0135653913981957	-0.00684099315310976	-0.0111516243565045	-0.010851706759053	-0.0127436070809915
0.0579874592639274	0.0528857213623774	-0.00508802969260441	0.031094864637467	0.002906356963193	0.00362152955025054	0.00326394325672177	0.00467987225843394	0.00176795570940452	-0.00251822016913906
0.234146845658326	0.145133497987733	-0.0205334862797324	0.125477769920059	0.0240084869135028	-0.0312404445129561	-0.00361597879972664	-0.00658261590002446	-0.0213635540058558	-0.0269951308496219
0.598585849883836	0.335593287492451	-0.0511615113824967	0.174890844781838	0.0897686878854391	-0.106410406069939	-0.00832085909225	-0.0726554981541864	-0.0319606187169	-0.0687250435239504
0.0532270950242101	0.0370560139931121	-0.00406183655617579	0.0391280153470869	-0.00256081237418083	-0.00925068959307519	-0.00590575098362801	-0.0115533108283612	-0.0119431974531063	-0.0161984470903652
0.264879272892309	0.266065437014511	-0.0220557758984863	0.112425661469087	0.0514906750943556	-0.0395250494776332	0.00598281280836122	-0.0102835112821328	-0.0328712635391749	-0.0340585465322129
0.102642713467899	0.0707234239038149	-0.00846287110753997	0.0499222514277557	0.00882105958474964	-0.0174941446925845	-0.00433654255391745	0.00169567827151645	-0.00849207482219588	-0.0108465941213345
0.617221779849367	0.214750160456116	-0.0516357011118997	0.156636552550842	-0.00898156067064715	-0.143852296165916	-0.0764169284182817	-0.0656150356920185	-0.102495224701973	-0.130042116426007
0.249333671689332	0.221725831974542	-0.0217672890410446	0.13600126993952	-0.000456877823792667	-0.040403243274413	-0.0204300605491028	-0.0126037577962393	-0.0779659425533414	-0.0638635240057061
0.597258131871628	0.230323197019554	-0.050851679737092	0.171503618554174	-0.00706036736957871	-0.145589725714923	-0.0763250465422507	-0.0605579891858222	-0.149670073443509	-0.0867645076717997
0.0703664524821911	0.076747863925177	-0.00547775755712603	0.0325466820606755	0.00350156834129275	0.00160372698306235	0.00255264766217755	0.0112856018406253	0.00231898861916512	0.000262813520880506
0.109032252302066	0.118724295593137	-0.00962518320372313	0.0665415867547291	-0.00359130236794969	-0.0486216904449919	-0.0261064964064708	-0.0330583529291076	-0.0336619313706518	-0.0461900915781752
0.370433251278714	0.225622863718102	-0.0307778887127103	0.120703187324349	0.08567261437125	-0.0542955343919166	0.0156885399896667	-0.0365177529299325	-0.0164775684917536	-0.0245020267389031
0.203380600071536	0.302591289775256	-0.0182411867316634	0.104806788560406	0.0702527961273723	-0.10141629787897	-0.015581750875799	-0.0568567745903036	-0.0582358764732371	-0.0563078969940911
0.0799754037825213	0.0193700195624416	-0.00677274385112399	0.0579131508626277	0.00494229791334394	-0.00505780828227809	-5.77551844670732e-05	-0.00628896134719573	-0.0152593127499671	-0.0180254860069846
0.17311931135257	0.0690891002683088	-0.0135298884856797	0.0664695487938776	-0.0150819698091186	-0.00545670685745667	-0.0102693383332876	-0.0182156188747077	-0.0225700975943647	-0.0324563536301737
0.244387802480407	0.157184152225046	-0.0235000473962404	0.169700056740223	-0.0914962836203209	-0.0459339700452119	-0.0687151268327664	-0.0405531626175769	-0.0392150334921174	-0.0662879455255868
0.610692551602575	0.251571977733586	-0.0514021878784366	0.177313767907414	-0.0190871435671424	-0.150026035044194	-0.0845565893056683	-0.0711640084226464	-0.058550442304075	-0.11310912219157
0.368786346849754	0.226793813631487	-0.0307672542145782	0.120272255498765	0.0294168461735554	-0.0516982776406663	-0.0111407157335555	-0.0126820352392008	-0.0416619657829984	-0.0269943721427179
0.27121540229395	0.188625414892805	-0.0245026955078954	0.15510418887756	-0.00167245057284549	-0.0397749565841701	-0.0207237035785078	-0.0394207765945724	-0.0376349150383727	-0.051900550401987
0.226885742083246	0.110598811493572	-0.0185602431111282	0.0819160277576618	-0.00650248108197479	-0.0431599255735791	-0.0248312033277769	-0.0254123647214369	-0.0189144398250657	-0.0254062843253319
0.065874967715692	0.0893888568572233	-0.00534531162867172	0.0325314024969283	0.01590503194711	0.00929320415278063	0.0125991180499453	0.0138453195990576	0.00466003253188331	0.00129514291781666
0.686307738158388	0.292666692360219	-0.0573144871075605	0.156957284066021	0.0754623654305505	-0.156472582476998	-0.0405051085232236	-0.0472937690139502	-0.03709038869115	-0.0686308422001992
0.0975593910292355	0.0712230336794332	-0.00894297386825504	0.0476989333597428	0.0299765901622264	0.0133490299323998	0.0216628100473131	0.0174471118214808	0.00941719030030104	0.00923646867836118
0.499459938794835	0.246706529792191	-0.0429043488311298	0.18116235131294	-0.00768918652408807	-0.156500746679972	-0.08209496660203	-0.0540009283443209	-0.101628139372086	-0.096034283636628
0.16679995650301	0.0710641807554829	-0.0134897777733575	0.0590290130205029	0.00120072139448177	-0.0121672111872718	-0.00548324489639501	-0.00719470233634908	-0.0114632288135332	-0.00828320692204798
0.0392646473869144	0.00902775922734881	-0.00370038900100213	0.0226023485396558	8.86108725202533e-05	0.00102564723109403	0.000557129051807138	-0.000943162708669155	-0.0022885813482015	-0.00507557970167358
0.100997976228006	0.0661119734453807	-0.00772540180745843	0.0432209542508917	-0.0083937184029875	-0.00962487230070959	-0.00900929535184855	-0.00719604525410161	-0.0176319141308363	-0.0177387763581748
0.448229326225251	0.21433469553046	-0.0390877428407342	0.17728933693311	-0.0614587377454888	-0.122119082981224	-0.0917889103633566	-0.069875505569327	-0.0986863595368492	-0.129863070496372
0.179708870028744	0.0564563462914494	-0.0142508419920634	0.0679118428115886	-0.00740398305923151	-0.0101701690378375	-0.00878707604853449	-0.0053211092133951	-0.00742877348965279	-0.00873086957919497
0.172740712008519	0.0556359743797577	-0.0143907890611148	0.0799220173259176	-0.0139996824310235	-0.065996070138346	-0.0399978762846847	-0.0323788900210525	-0.0454254013192303	-0.0365941453353892
0.23104355141826	0.060734824532199	-0.0193200071213262	0.0838276218224435	-0.00711957066763017	-0.0320122005176135	-0.0195658855926218	-0.026821417498031	-0.01825386957847	-0.032153312730091
0.126137584223603	0.0396142085776938	-0.00935974030551023	0.0582039842451179	-0.0083682334522725	-0.000296219774582385	-0.00433222661342744	-0.00791571499254765	-0.0106915032888352	-0.0188731734658103
0.346408981024341	0.283777067292419	-0.0299512275844057	0.138052938226069	0.0574002188633915	-0.0675025670650972	-0.00505117410085282	-0.00305313599509199	0.00341973725861572	-0.0378345642432473
0.209048551117124	0.12111906244035	-0.017476984496971	0.0762017675114462	0.00477088566654502	-0.0213833894378505	-0.00830625188565276	-0.0116882576687117	-0.0329393428946201	-0.0253502457871045
0.481179817903332	0.152947147190553	-0.0407776951624823	0.152970759837804	-0.0965449117377584	-0.11309980603854	-0.104822358888149	-0.075027782434848	-0.0817810702862207	-0.0975899961411911
0.448584589198539	0.26538592463289	-0.0411328405843389	0.197931462408467	-0.0615623105286532	-0.135152900189276	-0.0983576053589647	-0.0882075174139537	-0.109485159441367	-0.0827526957740893
0.0344148490554636	0.0399613448566705	-0.00266973882638233	0.0184452682375251	0.00236465318742341	0.0040331750680684	0.0031989141277459	0.00731956014397828	0.00582460508204293	0.00527358729466703
0.0983544975511756	0.0968111436463761	-0.00776084881919459	0.0760276457230742	-0.0151519958879551	-0.0131439562141497	-0.0141479760510524	-0.01814338379022	-0.0303001503090214	-0.0279538831212119
0.11069410104908	0.0439812244701284	-0.00893332178254178	0.045924249931418	0.00999624997385415	-0.00885286555711666	0.000571692208368738	0.00039366442794285	-0.0008935953773056	-0.0126832484905422
0.168307247241068	0.0815074278385305	-0.0135564229138453	0.0797193644142752	0.00991210864905337	0.00275370895397031	0.00633290880151183	-0.0179693197655736	-0.0143285666200082	-0.0091489569162872
0.0724273325795887	0.0809937688893332	-0.00615956986534205	0.0489828846099073	-0.0110751917003736	-0.0198467413707152	-0.0154609665355444	-0.0103290300389062	-0.0237312263633123	-0.0124333632464498
0.370613287514946	0.182935319005073	-0.0330584602150309	0.158626557372518	-0.0069906264920308	-0.0672725452077296	-0.0371315858498802	-0.0775808737727624	-0.060348126661655	-0.0759990760923966
0.322244998466865	0.122104842163122	-0.0281734936003553	0.145553768340462	-0.0235167502146429	-0.0305214226221099	-0.0270190864183764	-0.0314646416181171	-0.0524192992091177	-0.0636448852156117
0.460475034918698	0.265088506739161	-0.0371281175005663	0.141154767044153	0.0186686858144716	-0.0977262067443918	-0.0395287604649601	-0.0716805020063468	-0.0737263381624784	-0.0614031709521436
0.110217334036348	0.0442449145739826	-0.00916756542210997	0.0461198479778133	-0.00265422279713523	0.00176855950974829	-0.000442831643693464	-0.00302262463421238	0.00211400310378312	-0.0104080774100325
0.0679254474044887	0.0579837093556831	-0.00639519776979443	0.0347952064701918	0.011431165492481	0.00607415918620692	0.00875266233934395	0.00535302474467333	-0.0024126731092918	-0.000561294010653718
0.0940951274114636	0.0691830990280064	-0.00715120650702702	0.0417243120336197	0.0109328321090519	0.014406474746612	0.0126696534278319	0.0162022199694968	0.00207462375587389	0.00935832767646047
0.0470309014080805	0.0341173011979972	-0.0042211589860504	0.0251656442957925	0.000444270700407354	0.00186449240938424	0.0011543815548958	-0.00300403332154629	-0.000795515633326534	-0.00349639342400115
0.139288573612886	0.0656327299157797	-0.0117545520732416	0.0534638572057831	-0.000888856982593889	-0.00144713535683924	-0.00116799616971655	-0.00432120007947387	-0.00382458171058322	-0.0168638965633318
0.334238163160874	0.188609490430291	-0.0290339276510346	0.14577811939847	0.00489768885739317	-0.106764298283158	-0.0509333047128823	-0.0554081372381995	-0.0812134662465232	-0.0872155363384434
0.0881365167134407	0.110743632331438	-0.00732477833462432	0.0533561285334213	0.0227669927685975	-0.033894127081621	-0.00556356715651175	-0.0128074825622902	-0.0197903057903445	-0.0120930339232902
0.439399266472889	0.150427966495052	-0.0371843213334294	0.135755834723875	-0.0114724062030055	-0.091648126707335	-0.0515602664551702	-0.0551274194985701	-0.070987325651683	-0.0697762359828955
0.0628429230054283	0.088359950903218	-0.00535134049803652	0.0313652273726867	0.0296235878715316	0.0108963246667939	0.0202599562691627	0.0152340667048292	0.00765379748055861	0.0109837286237169
0.088889448367373	0.048977723866027	-0.0078897664283258	0.0439778558333588	0.0080202134912452	0.0150562513671443	0.0115382324291947	0.0106762306025765	0.00936825212999164	0.0056568069267844
0.63078505809351	0.257121153512638	-0.0533975341405192	0.166683259422839	-0.0020931826298124	-0.127831685044026	-0.0649624338369192	-0.108790524898085	-0.111470640445926	-0.0883310064050719
0.0810284172135451	0.0607279389688225	-0.00676949047287495	0.0425344844212532	0.0113300589436546	-0.00680063008476919	0.00226471442944273	-0.00376235908007568	-0.00908754589152111	-0.0133921579363217
0.486575772343999	0.235044498196968	-0.0411617847375535	0.138516978396808	0.0561801794478284	-0.038877171998987	0.00865150372442069	-0.0354186441618924	-0.0533996784294329	-0.0666060677732949
0.0230996577961794	0.0143799902970168	-0.00157332165837775	0.0132658989304216	0.00463994713075077	9.34999197819107e-05	0.00236672352526634	0.00262381398427449	-0.00117358551081299	0.000500803806291927
0.267233102086467	0.242998588842263	-0.0232091038782564	0.0952790137027673	0.035578078088976	-0.0619629690991184	-0.0131924455050712	-0.0140629113363562	-0.0264478989926924	-0.0315329674954993
0.335942484148724	0.187971426255195	-0.0295409424749378	0.146878322964391	-0.0259576334068968	-0.0999076455146346	-0.0629326394607657	-0.0501158977167035	-0.0871837694745305	-0.087760846104496
0.293092990351032	0.0613803837154422	-0.0244094970750322	0.105897915414083	-0.0137390692059445	-0.0276337752747884	-0.0206864222403665	-0.0196490887322773	-0.0312423496513196	-0.032118255968751
0.163897490530617	0.119730882365391	-0.0141818144829174	0.107610142893361	-0.0363064124788754	-0.0186468136092846	-0.02747661304408	-0.0187716603096742	-0.0375865834583384	-0.0380585410837044
0.0357012895921792	0.0222897880055252	-0.00311029954851957	0.0222261749519933	-0.00272114565695579	0.00184801069990508	-0.000436567478525357	0.000698087804569647	-0.0103540872771337	-0.0134471632358359
0.196936591294064	0.200529364576346	-0.0164359211545342	0.0752750465091705	0.0460298247129171	-0.0423793151784748	0.00182525476722115	-0.00435822171019182	-0.00966939853236062	-0.00614082131847163
0.0909188619231011	0.11745504019809	-0.00742048679408103	0.0432297253829405	0.0316757370658373	-0.0054345211617756	0.0131206079520308	-0.00264102249574108	-0.0102938098835564	-0.0077313497914798
0.398259085793018	0.317458846246379	-0.0348599830102508	0.158636614821639	0.0564876212831565	-0.0722201041839356	-0.0078662414503895	-0.0282054952495165	-0.0288253934280146	-0.0085160895242089
0.156785703345019	0.112695939241228	-0.0128805353441057	0.0703772672003184	-0.0200691018226315	-0.0185454253090777	-0.0193072635658546	-0.00737737535190147	-0.0144220079308088	-0.0206405000974541
0.00988194690390714	0.0121195702635924	-0.000516082174063962	0.00634939927657955	0.00123910007568181	-0.004857070735782	-0.00180898533005009	-0.00323565978318625	-0.0026683574059165	-0.00586804120928499
0.063514476547478	0.0555177063526939	-0.00539804521736843	0.031796829698613	-0.00465266229648238	-0.00632746260879416	-0.00549006245263826	-0.010735726709983	-0.0086996914745331	-0.0133734792774178
0.174374476686275	0.069939600875428	-0.014673329847846	0.0662934224222686	0.0144253668401924	-0.0161214615865981	-0.000848047373202848	-0.00139707924309015	-0.00591736618471403	-0.00541932254142177
0.0109495072500016	0.00772324983105148	-0.000967434572777263	0.00892449980410993	0.000435536388690315	-0.000910351555494852	-0.000237407583402268	-0.00188529748847419	-0.00106378679895316	-0.00240930926729118
0.114180511161654	0.0396107544403254	-0.00915022416129073	0.0802286950193626	-0.0155317508935989	-0.0232592468161239	-0.0193954988548614	-0.0248226702525005	-0.0287079025044014	-0.0298220785830332
0.0752106627053747	0.0704743411701559	-0.00679907140877191	0.0349676941052817	0.0255451936370445	0.00845460324284653	0.0169998984399455	0.00517360426402015	0.00324760018512925	0.00479558038862093
0.279844020020719	0.192021544434398	-0.023499740361804	0.0999787649827347	0.0358662123495238	-0.0733264296162692	-0.0187301086333727	-0.0181792248117127	-0.038049093729452	-0.038366432094105
0.172308785846147	0.0548619022768626	-0.0141588381296557	0.0788747093751834	-0.0157481778734033	-0.0115439177594251	-0.0136460478164142	-0.0114993493795092	-0.0223358203926722	-0.0182000157953336
0.134469885919813	0.0923814182112176	-0.0111618916160236	0.0616335769215837	0.0179333768256404	-0.00536611400717121	0.0062836314092346	-0.0191860772998462	-0.00615064198551282	-0.0240580957912066
0.361140597694481	0.183346101187824	-0.0311005202710333	0.148999631540843	-0.0197756526706869	-0.0734347208365972	-0.0466051867536421	-0.0682435019685189	-0.0601344038342637	-0.0673880357406608
0.550402620556392	0.351022793378469	-0.0474679700705297	0.177050076331444	-0.0158904442563926	-0.103126665949299	-0.059508555102846	-0.0161365616118153	-0.0826861665858647	-0.043717746370396
0.034851236327814	0.0383732693866322	-0.00283140986266358	0.0176486782431568	0.011974944702391	0.000163768826592255	0.00606935676449163	0.0062369914996892	-0.000329651469325745	0.00020363803206673
0.47611567409109	0.273990723585192	-0.0420663463277521	0.210232358277231	-0.12515360417679	-0.14331376684008	-0.134233685508435	-0.100033914907244	-0.129232240958648	-0.134947814665839
0.521636326344375	0.248049201341382	-0.0443725824926234	0.173447931280288	0.0320446285940129	-0.109740056295187	-0.0388477138505871	-0.0558427010481117	-0.0838373507443118	-0.0959879554611714
0.0553412728553745	0.0277191670204188	-0.00430737882246431	0.0368444600337445	-0.00908032972134189	-0.0177574799369626	-0.0134189048291522	-0.0150792368075488	-0.0157586742360151	-0.0201405608547181
0.519287412602446	0.229926090322334	-0.0433477083629297	0.176392353553202	-0.108828263195742	-0.133996337973702	-0.121412300584722	-0.0635279092059271	-0.0925591639725052	-0.088002359259414
0.518319986443803	0.231215806562414	-0.0446496781235236	0.177497217296399	-0.00735631861819264	-0.131013627804242	-0.0691849732112172	-0.0871672338744857	-0.0689920947918909	-0.114314929509104
0.329397045439928	0.232626799866243	-0.026818829527533	0.110309238742818	0.035240017582796	-0.0754898245858426	-0.0201249035015234	-0.0236395848035887	-0.0282088372928763	-0.0452994238478421
0.129839828470748	0.0428415660582056	-0.0109120731541836	0.0641422320991187	-0.00739846159228853	-0.0199135347173079	-0.0136559981547982	-0.024812347716555	-0.0237550336524387	-0.0276856634637599
0.342337385242861	0.214850362200013	-0.029413643540465	0.137794068757438	0.00960368644110365	-0.0393052525306904	-0.0148507830447934	-0.0106758816673865	-0.0431529118684929	-0.0364212889208683
0.331655348167839	0.291243190142756	-0.0279684987737636	0.110023658002597	0.0591320984346782	-0.0967786718669908	-0.0188232867161563	0.00571850880190045	-0.0556427203412387	-0.0423292336640178
0.0461517487876026	0.0551345700180901	-0.00438588771519419	0.0243634482201192	0.0106463783970188	0.0042750746644631	0.00746072653074097	0.00476869607512499	0.00755245396710213	0.00599071808839918
0.591376995457419	0.230814901001002	-0.0516919211614604	0.170271100510353	0.00711250993065482	-0.157824083292898	-0.0753557866811216	-0.0839482923919228	-0.086769887329007	-0.103302781849124
0.46454158483749	0.160428170963674	-0.0398971348231675	0.160747674139604	0.00875458348643121	-0.0844096836811894	-0.0378275500973791	-0.0431289281962188	-0.0477451070118077	-0.0689229072693118
0.429811197395226	0.327289358665721	-0.0361090330178628	0.144661405835477	0.00948974096153749	-0.127893905034424	-0.0592020820364432	-0.043054628452588	-0.0320314848199916	-0.0287353706146059
0.0387485852459217	0.0098221966229256	-0.00329053065550821	0.0213117717008019	0.00254220618233163	0.00100571049108063	0.00177395833670613	-0.000420770234002575	-0.000942035841453824	-0.00236345253984135
0.105485119036644	0.0975107324214866	-0.00983369375908616	0.0473549036668677	-0.00200147018317251	0.00105517387488561	-0.000473148154143441	0.00323349740481722	0.00255041184537548	0.00562616839694977
0.243973816449955	0.176927874478155	-0.019984927183789	0.0841650672565802	0.0164583922878052	-0.0484546872838225	-0.0159981474980087	-0.0411017175474864	-0.0172773425683476	-0.0138968617469949
0.254608977039651	0.228632122630681	-0.0212519772523027	0.102082591737871	0.0229282087771069	-0.054945661324355	-0.016008726273624	-0.0172086206061426	-0.0311362964535388	-0.0337667679985485
0.630355452437176	0.330675385509152	-0.0536702985656689	0.165381462430152	0.0949467840475315	-0.165768219301096	-0.0354107176267822	-0.0562843223212639	-0.0659125494817128	-0.0946600829429939
0.332582960922784	0.289363774830405	-0.0276234689126567	0.110155924462012	0.0958280724886463	-0.0683854763653088	0.0137212980616687	-0.0109199845232997	-0.0353266993401809	-0.0448923517130826
0.0868485485449983	0.0879616807746209	-0.0080752045596266	0.0431156764566218	0.0262773391830209	-0.00121850442056508	0.0125294173812279	-0.00202512220279669	-0.0138533109791751	-0.00517735944004551
0.149571541013681	0.0870158400404075	-0.0131617303811855	0.06822307714	-0.0188491014956654	-0.0334119153436996	-0.0261305084196825	-0.0261404574611423	-0.0367536829517958	-0.0317219622537055
0.236858065406501	0.11808642108045	-0.0195124190730212	0.0848890945957709	-0.00218380040486918	-0.0341727687316371	-0.0181782845682531	-0.0186994012603306	-0.0231651430368972	-0.0288751603236975
0.437522769256354	0.232935995915583	-0.036610787360415	0.138913116060612	0.00299321103205225	-0.0665604442905054	-0.0317836166292266	-0.000833998218933985	-0.0282576703198356	-0.0323877814301441
0.0934418801927623	0.0825208869970144	-0.00821574415502076	0.0440947070678398	0.0127450405550546	0.00770204831844226	0.0102235444367484	-0.00102785035112132	-0.00987194701833721	0.00414382774601724
0.437745767227312	0.252653539354788	-0.0371903787125449	0.13565089927533	0.0749451928021153	-0.0852290349261822	-0.00514192106203343	-0.0303022244888697	-0.00575371478750003	-0.0456630725290643
0.287686677400229	0.156368777320793	-0.0241448224197435	0.102066349695794	0.00957182211689517	-0.0193010092919813	-0.00486459358754304	-0.0212695086752649	-0.0175814503499784	-0.0337403982844033
0.585055602092674	0.363000172373709	-0.0507047697984188	0.17694683416832	0.0834529709953789	-0.106554790584479	-0.0115509097945501	-0.03899991836614	0.0019528509963509	-0.0390718084010333
0.155587125484222	0.114411128629384	-0.013212120662053	0.0626157279672619	0.0485869272766417	-0.00806910626231422	0.0202589105071637	0.0108854748636163	-0.00335283082198362	-0.00781852535318583
0.476669896625742	0.360647526525863	-0.0407728496948539	0.16237229356491	0.0890104593379887	-0.111357545932153	-0.011173543297082	-0.0239888393468821	0.00470942049814188	-0.0571035315435056
0.370469828840097	0.169677638175828	-0.0319001838323462	0.140314714503658	0.0154320282530412	-0.0713771850269854	-0.0279725783869721	-0.0332113043007955	-0.0465724070573205	-0.0614228298728008
0.509435827293244	0.166540893138959	-0.0431344760273809	0.16716419332957	-0.000567859518682989	-0.0781126706238925	-0.0393402650712877	-0.0412756242978525	-0.0895899735061744	-0.0962129120460814
0.0750950564369161	0.0714901907523459	-0.00674740125642705	0.034902644900136	0.0143553056078623	0.00836247632269137	0.0113588909652768	0.0184443612583483	0.00692578914241131	0.00234008931524107
0.0708476723733429	0.0770932488253102	-0.00585159912248813	0.0325425966296411	0.0167821498099089	0.00502516506097993	0.0109036574354444	0.01932574630031	0.00413787819616485	-0.00524041492553853
0.237934540920919	0.177872020862168	-0.0204769154656954	0.088948758809596	0.010421102065929	-0.0276335311391956	-0.00860621453663332	-0.000305432954491786	-0.0159530712080466	-0.0261463134596744
0.528192277012348	0.257689236662313	-0.0465344702394816	0.191821642964915	-0.0688240212066846	-0.150701136237759	-0.109762578722222	-0.0763346394903356	-0.0815943788623457	-0.138638043617891
0.311574820757389	0.253161701386509	-0.0256684553388685	0.103322249950981	0.0559107379590781	-0.0744631341994144	-0.00927619812016817	-0.0365507599697517	-0.0363899784911525	-0.0407581000258454
0.572585748811942	0.250387017777598	-0.0489843308458888	0.168960902201535	-0.00296233005171098	-0.120618181756231	-0.0617902559039711	-0.103610139005896	-0.107442973536232	-0.10135484986656
0.173635295015854	0.234747212305781	-0.0149522002364993	0.0944385190818103	0.000812688233908926	-0.0794245801773534	-0.0393059459717222	-0.0447540393071497	-0.0510063417287009	-0.0443841338431526
0.0970162675110183	0.0864456060505869	-0.00849889262683183	0.0633990525444826	-0.0231681150114381	-0.0218930831637559	-0.022530599087597	-0.0184797575830584	-0.0309896031158291	-0.0244377504906402
0.334201001853884	0.139752976339468	-0.0286937145839981	0.153126670896499	-0.0432186504835202	-0.0621725927097863	-0.0526956215966532	-0.0801009522066047	-0.0867515152960145	-0.111124385154726
0.713138409216477	0.271115439666995	-0.0582444216266395	0.145357934010947	0.043601287307432	-0.201855048354753	-0.0791268805236608	-0.0195587051861007	-0.0247794296588618	-0.0831462035786733
0.0819264931362434	0.0598149109359512	-0.00744648051334364	0.0426989140589631	0.0227714376900316	-0.00434615424621436	0.0092126417219086	-0.00357802791644259	-0.00754496153209143	-0.00242842809667844
0.117155112203444	0.0602713191585748	-0.00928755733817448	0.0478614408668811	-0.000378376464254815	-0.00212235311851872	-0.00125036479138677	-0.00306581649274197	-0.00573970464765634	-0.00913962622453067
0.0556216692475833	0.04224813492167	-0.00522285123405964	0.0283509317202799	0.00601095004680815	0.00561288970878362	0.00581191987779589	0.00703973307883508	0.00375165816855426	0.00238839813580759
0.312475054339396	0.178517597396626	-0.0259616544362343	0.115560316817965	-0.0290523739098605	-0.0441538213136829	-0.0366030976117717	-0.0343097544125566	-0.0367659092610566	-0.0693948738741874
0.0868819466993637	0.0420080858571188	-0.00761113593317238	0.0420488143201678	0.0034699592787588	-0.00414016420707723	-0.000335102464159215	-0.00757198534312495	-0.0113057127284661	-0.00630528945970221
0.282295705309305	0.129876619058673	-0.0236282284180674	0.128762887947778	-0.0151011795426853	-0.0391564747927956	-0.0271288271677405	-0.035639308917165	-0.0345521950935584	-0.0452588477435527
0.0841764386647287	0.022098097313607	-0.00694385345729739	0.0615711291361645	-0.00995499259648096	-0.00232092717244536	-0.00613795988446315	-0.0132527940198705	-0.0196392939498458	-0.0188795935373734
0.645638722232634	0.309733662020621	-0.0534752626603909	0.159708430722678	0.0220494970781422	-0.108460979814529	-0.0432057413681934	-0.0240876915154051	-0.0650335943973673	-0.0718031136334421
0.0407787143988069	0.0400061711674704	-0.00363720810196193	0.0228012418659446	0.00247369318075533	-0.00699106475889266	-0.00225868578906867	-0.004853450120853	-0.00466972731448978	-0.009684025833803
0.328472204115022	0.229551445368638	-0.0296154450989409	0.167981212741722	-0.0693017147185547	-0.10075129005553	-0.0850265023870424	-0.105652068038855	-0.0725892488696623	-0.120390693376434
0.123067135648359	0.0240707835024727	-0.0096336943880023	0.0498808401112262	0.006474900449953	0.00134745158927006	0.00391117601961152	-0.00729909349824416	-0.00722646371346623	-0.0108796859050639
0.114284246750357	0.0908782677104469	-0.0094994884423953	0.0507396824494604	0.0276958936815934	-0.00673204278239997	0.0104819254495967	0.0157794901681601	0.00281542041088305	-0.00753239158969925
0.117345441638316	0.0808970169576622	-0.0102655723092297	0.0828468223762326	-0.00596005754247764	-0.00670758627586382	-0.00633382190917073	-0.00793783813417026	-0.0298666794212782	-0.0396604258388775
0.0830200484954263	0.0923159453427012	-0.00718811293460825	0.0386034777751219	0.0232736561958125	0.00428297033049566	0.0137783132631541	0.0150038000350646	0.0141492731271096	0.00658192193595
0.17757506049215	0.106225932532932	-0.0150092472103656	0.0647313522838406	0.00107009919102902	-0.0241960161624972	-0.0115629584857341	0.00190587285610699	-0.0217471873724991	-0.0198258710187071
0.129629596243137	0.10346891031405	-0.0114409764097669	0.0549838725056048	0.0199591417799677	0.000267238008879178	0.0101131898944234	-0.00194914170783247	-0.00351643748601399	0.00144914887921657
0.266546027983461	0.242280001088195	-0.0234538455042851	0.13245565406671	0.0271693607431179	-0.0382510992841661	-0.00554086927052411	-0.0143474936563779	-0.0248177223884499	-0.0266628439060037
0.0226084823933905	0.0366412642762722	-0.00184191351061572	0.0130966788159796	0.0126521127216643	0.00528261813901666	0.0089673654303405	0.00833876567328943	0.00557758916307745	0.00397494812581187
0.255146060876556	0.222191357898501	-0.022614567362104	0.11497609620045	-0.00592006696468883	-0.0362997805143822	-0.0211099237395355	-0.00427805473451842	-0.0165977616775751	-0.0167661970714314
0.155937943413285	0.1180380021255	-0.0133276999967447	0.0725618206901746	0.00478080418197899	-0.00779980952017645	-0.00150950266909874	-0.0120852166722613	-0.0116929994873621	-0.0176233211628172
0.315428510719977	0.209165978533713	-0.0294072536783415	0.185331377825541	-0.00941158163346517	-0.0568145228176559	-0.0331130522255605	-0.0661108911948549	-0.0937395838368021	-0.0848443450063425
0.0586155358125157	0.0482105562443973	-0.00523171259054405	0.0299177793434502	-0.00202712392337697	-0.000221907484554487	-0.00112451570396573	0.00405366442835734	-0.00454406599013846	-0.00970083596469518
0.236136863099817	0.117727048937386	-0.0197759828594887	0.0849814261268971	0.0104372944120691	-0.033336950741183	-0.0114498281645569	-0.0112392911575368	-0.0232596588241012	-0.0297410668031873
0.108544156324941	0.0586518117000592	-0.00889082307741454	0.0412316293887592	0.00068133528395975	0.00289541569323365	0.0017883754885967	0.00226017509225661	-0.00401731714715921	-0.0095571424868283
0.0569550772099807	0.0390164287372107	-0.00474729914735268	0.0309488323611335	-0.00240177233322514	-0.00613550804351416	-0.00426864018836965	-0.0057359122736358	-0.00384713386412804	-0.0126715468194162
0.441581498596976	0.260976399055091	-0.0402681900150157	0.198480142849717	0.0212815568163685	-0.143273926559383	-0.0609961848715073	-0.104670228695942	-0.0750130021335929	-0.130101585007629
0.134363475084576	0.0768702739987248	-0.0113263313105662	0.049628998196497	6.24943351462959e-05	0.00030868376349652	0.000185589049321394	-0.00245012176572204	-0.010940428009718	-0.00856670658831088
0.151467360484465	0.153689827542988	-0.0122765384004722	0.0686171098320522	0.0377441703542781	-0.0280793893760499	0.0048323904891141	0.00429756042022339	0.000305034502135038	-0.0108518376255361
0.529187634806641	0.340961449858473	-0.043942428508969	0.155117160415709	0.0919907494058773	-0.139639755401976	-0.0238245029980495	-0.0424249750235173	-0.0544018154027153	-0.0740989825380203
0.515386532607814	0.192541203218447	-0.0433344811552454	0.163093432916022	0.0266723947564147	-0.121277437380438	-0.0473025213120118	-0.0519133716202931	-0.0836096075940445	-0.0587149235337686
0.338298211935006	0.101634347184303	-0.0287874337669161	0.11863862483847	-0.00775955285619606	-0.0492156367195598	-0.0284875947878779	-0.0465964707665805	-0.0423363188111682	-0.0518904970831232
0.0422346220477352	0.0146604429739375	-0.00337030260772299	0.0236220703343191	0.00142900082329925	-0.00186585073291992	-0.00021842495481033	0.00021901569550601	-0.00242621450819432	-0.00302818842675351
0.0466377626449372	0.0344737603521638	-0.00385194392882579	0.0246588784637452	0.00107473218516824	0.000363093479544885	0.000718912832356561	0.00149296255779677	-0.00331387350521054	-0.000487759929273426
0.0759616840989154	0.0710551252818754	-0.00701697049925562	0.0353432888066976	0.015844667878986	0.00235564654930297	0.00910015721414451	0.00281495794630172	0.00081422605036191	0.00173106671875076
0.0749796114675535	0.0667042494866879	-0.00664362538578352	0.0402042542719779	-0.00570783456043156	0.00968266536949983	0.00198741540453413	0.00354269394854066	-0.00360461483624262	0.00136246689064072
0.155876190375756	0.132681347158325	-0.0133637687180612	0.109471406680751	-0.064679698039498	-0.0412239253887386	-0.0529518117141183	-0.0261984479183702	-0.050758082624853	-0.0472180950785368
0.566084558546198	0.196324460859458	-0.0479696406954399	0.16351422472501	0.0183530901551291	-0.14317238713667	-0.0624096484907705	-0.0784083633425964	-0.0585893457319925	-0.102451873671504
0.591255096153054	0.230209256419192	-0.0502194004798178	0.167983723389434	-0.0292388580418141	-0.182170603647874	-0.105704730844844	-0.0582202442490627	-0.0844366822420111	-0.131176438484429
0.235859285486951	0.0908235825325344	-0.0197356777303565	0.10717802606864	-0.0100297665280127	-0.0173844868048354	-0.0137071266664241	-0.0202409412282343	-0.0427872629623479	-0.0537388955084207
0.29947254971637	0.181690634735693	-0.0237622717052838	0.103322337235807	0.0475699157920655	-0.0388653362011093	0.00435228979547808	-0.0122570738565848	-0.0161134311250565	-0.00453815267424884
0.0381618603623136	0.0277590325627986	-0.00341865346618006	0.0225286817557269	0.00794108101626897	-0.00344071326057359	0.00225018387784769	-0.0031084484126697	-0.00205791681821444	-0.00334679843429906
0.107234540444619	0.0733399794590067	-0.00870861768737342	0.0874968753168865	-0.0397812243994792	-0.0219290090540993	-0.0308551167267893	-0.0262505951760681	-0.044999681908615	-0.034369913772606
0.0522866005986021	0.0394089999231476	-0.00444494740286221	0.0345039435902183	-0.00142158764152189	-0.0118804167115213	-0.00665100217652158	-0.0103209915765045	-0.0110181758740157	-0.015017091546334
0.566185010756687	0.291395938714909	-0.0482361491874845	0.186767692778557	0.0558837370153059	-0.19859102413851	-0.0713536435616022	-0.0967502188706636	-0.11117326100875	-0.113008845206286
0.409474036323799	0.278213477116058	-0.0347051485110474	0.150125037251339	0.0219846392583929	-0.114870040378608	-0.0464427005601078	-0.0575669908322314	-0.0692941632688128	-0.0586350648326897
0.111059468212087	0.09269672329273	-0.00896567002132274	0.050986839630937	0.0234953209266377	-0.0167547133187365	0.00337030380395061	-0.00282528671725962	-0.00910713603176561	-0.0116920929005473
0.0246012239337475	0.0293788081684023	-0.00163981647899713	0.0189620614587008	-0.00902541852042614	-0.00769591646570244	-0.00836066749306429	-0.0104615991779515	-0.0114884648286652	-0.0120627935876345
0.0966572722324082	0.124597526579851	-0.008434064863916	0.0467843124987913	0.0263804016893745	-0.0122886376350414	0.00704588202716655	0.00434209653212096	0.0125577203669569	-0.00883352057278135
0.293201944662338	0.0616174340525835	-0.0251500469953467	0.106971791404175	-0.0198688742729916	-0.0252727756557101	-0.0225708249643509	-0.0237617712468056	-0.0361443555810915	-0.04134378314715
0.102168082788828	0.0263339313031648	-0.00813200538671267	0.0444728794169222	-0.00364794447879253	-0.00565331621050502	-0.00465063034464877	0.00341051115254302	-0.00479113847915488	-0.00603557225308668
0.0379677652712173	0.0406837330347308	-0.00284723656175308	0.0221189212925851	0.0091638047764331	0.00447258790623942	0.00681819634133626	0.000863247753189474	0.00326670284401436	0.00135065281717364
0.199445464617138	0.102405858586394	-0.0169180945369111	0.073966994818655	-0.0100850759105443	-0.0311707843789582	-0.0206279301447512	-0.0333824679471016	-0.0183518373343464	-0.0288191385038175
0.444385458322982	0.331679882912469	-0.0382643595098707	0.155465409523773	0.0045906417644922	-0.12035994111455	-0.057884649675029	-0.0388607045335949	-0.0849975669940612	-0.0631762521919395
0.157369811059499	0.0653972095055601	-0.0127169067135459	0.075391482493778	-0.02829182451141	-0.0298220177782508	-0.0290569211448304	-0.0212440228688221	-0.0360307687336105	-0.0334080090428378
0.0694601073686614	0.0237398773781781	-0.00540854734989735	0.0313155192044353	-0.0125544371347225	-0.00136784609979104	-0.00696114161725676	-0.0107988945354134	-0.0111156679276379	-0.0142147036428536
0.15297478728058	0.147296532815626	-0.0123541819864771	0.0703812126839183	0.0214142520588919	-0.0211749247368384	0.000119663661026781	-0.00195886994398237	-0.0111875625903756	-0.00323835939866471
0.0484036634657173	0.0532644946374641	-0.00434568531428378	0.0276937062094011	0.0186897102664445	-0.000850699437945905	0.00891950541424928	-0.00287161782309643	0.00125128738877502	-0.00403244068669045
0.644963584583873	0.221695209646594	-0.0535230240522379	0.162011153445133	-0.0116622533814082	-0.168201763736989	-0.0899320085591985	-0.0818590778895991	-0.0835927067153396	-0.10460007595224
0.494529584666284	0.239654662584638	-0.043533020131621	0.178513757460891	-0.0473345587274594	-0.0658748143808781	-0.0566046865541687	-0.018215243642944	-0.066543451181813	-0.0665831280010741
0.56634947957413	0.29281636420795	-0.0492589592749725	0.186787218576048	0.0220012175087017	-0.170310593154369	-0.0741546878228337	-0.0988369718330355	-0.0936911189464441	-0.0938149950386481
0.000599781881888327	0.000573791461584948	-1.53422762522724e-06	8.00293951087413e-05	-0.000231222458503278	-0.000227095161555751	-0.000229158810029514	-0.000268580376736631	-0.000292916930345557	-0.000330245657088971
0.633256974036095	0.278238881318564	-0.0541257649881006	0.174197243314883	0.0428113770221111	-0.128820420151852	-0.0430045215648704	-0.0594401797982995	-0.0846216672832448	-0.0808215917057264
0.616254766737234	0.353227557674807	-0.0519620038938586	0.176821749196327	0.0435612901553286	-0.117437880703492	-0.0369382952740818	-0.00564149536951986	-0.0295265231565256	-0.0844990142390509
0.068837915640787	0.0549409127768748	-0.00580641581176659	0.0357703877484415	0.00256532325410197	-0.00639260224614836	-0.00191363949602319	-0.0102739329975016	-0.00469057343439497	-0.00809450255513965
0.131755022641103	0.0809792904444978	-0.0106227953551014	0.0524646928646323	0.0129224226756487	0.0181868998555117	0.0155546612655802	0.00947523660124441	0.00420325257623166	0.00236911388334052
0.151560405046713	0.0662816556446573	-0.0131926169765035	0.0608840970705448	0.0174297392781444	-0.000715373870968317	0.00835718270358807	0.00158383223475211	-0.0116029489526202	-0.00808713552564522
0.286204007216985	0.22894433590464	-0.0253769937565235	0.156546912710188	-0.0301845073489085	-0.0617716997565768	-0.0459781035527427	-0.043302963984521	-0.0418256119018395	-0.0645789539594825
0.231529369377066	0.232087741171328	-0.020639708259393	0.0970008580017832	0.0151004063601006	-0.0735380887490757	-0.0292188411944876	-0.0385386521017768	-0.0318658192432942	-0.0413216524071693
0.329712285685543	0.227956173993877	-0.0299612589640945	0.168502917211269	0.0112263611726484	-0.106073916423414	-0.0474237776253826	-0.0800832541647194	-0.0807143357092132	-0.102438908792136
0.475126351161782	0.273624747637173	-0.0421965575943952	0.209845752117688	-0.0685336675043783	-0.14649346903274	-0.107513568268559	-0.138389087649214	-0.0846062286787851	-0.143291959495034
0.404978416478892	0.218689696515779	-0.0361317614195073	0.184444313608395	0.0019949680711055	-0.125614526498923	-0.0618097792139087	-0.0897988141442769	-0.0983709384384642	-0.0798626135449479
0.063268200784741	0.040726319889146	-0.00544504450980247	0.0358294173120484	0.0076534469113696	-9.04162762863508e-05	0.00378151531754163	-0.00331938977891381	-0.00112796948495235	-0.00758030212819973
0.520567590266784	0.387590324739836	-0.0467329179940474	0.194524447662168	0.0395206502655863	-0.0892226901485744	-0.0248510199414941	0.0173960229217188	-0.0419418101652324	-0.113715678342584
0.220732747254341	0.146972402727448	-0.0191013934476581	0.114385187522019	-0.0302805649057075	-0.0276453011322748	-0.0289629330189911	-0.0286980181397694	-0.0417216966555772	-0.0421041724636802
0.0872534546006041	0.0461772185836603	-0.00745981038930663	0.0437488367530573	-0.000848961459085917	-0.00569938588976734	-0.00327417367442663	-0.00808951648754973	-0.00746222489477945	-0.0150107404381008
0.143638344061436	0.0349346482394909	-0.0121031235839234	0.06541985579026	-0.0255951063288412	-0.022383005715524	-0.0239890560221826	-0.0291702067912583	-0.0227347039164282	-0.0271913205630897
0.0369124749730294	0.0141782054023377	-0.00324256002341982	0.0220901699420669	-0.00674606150980333	-0.0031131224744789	-0.00492959199214111	-0.00888477322875554	-0.00952250768728776	-0.0092242913133006
0.662915517422248	0.244743460577075	-0.0543122129281497	0.152900388552659	-0.0211424832117197	-0.183897075998213	-0.102519779604966	-0.0806029149445758	-0.097485268180679	-0.12062006124075
0.110418001259851	0.051644806103231	-0.00939280431933912	0.0742879358710795	-0.0115497346492727	-0.0243077677849974	-0.0179287512171351	-0.0317898351780901	-0.0283623416781188	-0.0250168512804692
0.43862859574833	0.132565670358434	-0.0377508752828054	0.138933711013459	-0.0192828799989465	-0.0607211110242561	-0.0400019955116013	-0.0244627340985509	-0.0581307601286889	-0.0625649128012181
0.0657328399762728	0.0244820351860818	-0.00452279201267058	0.0472997352428185	-0.00288921729841124	-0.00392933374827906	-0.00340927552334515	-0.0093269090689691	-0.0142431352059713	-0.0154829581772404
0.137663235788127	0.0784362501823574	-0.011708275483112	0.0574348057815832	0.0327981359347487	0.0014771666948204	0.0171376513147846	0.00319604763872533	0.00503707285288746	-0.00153963225384074
0.430064167631578	0.125762091713326	-0.0356068730174856	0.130773612556051	-0.0281052087148179	-0.0905542559519488	-0.0593297323333833	-0.0595899613616092	-0.0679869817150542	-0.0796105185693842
0.389473626346807	0.162119475849732	-0.0338308770947999	0.145635088984993	-0.0363892500480139	-0.0945919598590287	-0.0654906049535213	-0.0657997174189686	-0.0706400738666478	-0.0772375372963833
0.449769259937124	0.264520281331214	-0.0414086738973118	0.197840516608335	-0.0349407560954815	-0.14491288252197	-0.0899268193087256	-0.0713440989171873	-0.120131408579673	-0.121986202537704
0.0876439341685215	0.0418625482787604	-0.0077672353536193	0.0424723247699125	-0.000811660017473195	-0.00459617019327724	-0.00270391510537522	-0.00665966630529448	-0.00562311683369172	-0.0133580698652917
0.0756167419455856	0.0522147229183915	-0.00665595227431012	0.0388280745039471	0.00337214886310247	-0.00437410867515647	-0.000500979906027002	-0.00234327707775607	-0.0113796475001599	-0.00807963941434621
0.0892819858609287	0.0939096526414247	-0.00785888170686809	0.0402795296184639	0.017028904429815	0.00833530774518598	0.0126821060875005	0.0126251054719325	0.00879209234193228	0.00848069765833077
0.571405595526558	0.250652128445779	-0.0486975971860578	0.168370410969711	0.0181571894539917	-0.152769671880493	-0.0673062412132505	-0.0793991923385287	-0.10004432961819	-0.0948782542762535
0.139530403954206	0.0662323516027541	-0.0114302605145166	0.0530459427526455	0.012246891704103	0.00040829220748409	0.00632759195579355	-0.00522447379879226	-0.00760217882578737	-0.0146223448850513
0.203975819959239	0.156979313259729	-0.0164057496655743	0.0721896554112959	0.0227656533097711	-0.0246801539711256	-0.000957250330677256	-0.00134995186667489	-0.00887082301562803	-0.00585250407425533
0.514709017442197	0.311849986571304	-0.0448832123254833	0.192428684457644	0.00795154981107704	-0.0842241099721925	-0.0381362800805577	-0.0453712324836628	-0.0672771110131432	-0.0820694076691632
0.130790175320352	0.11351598025621	-0.0113277766704846	0.0557567523976372	0.0315489039365597	0.0008095375093225	0.0161792207229411	0.0158073359243577	0.00661921846704483	-0.00345394394499732
0.136368405873688	0.0871839128792143	-0.0113719585014365	0.0638600320244816	0.018672544292639	-0.0109078567834961	0.00388234375457144	-0.00323181453742405	-0.0119145367422625	-0.00342490995193506
0.0421108009078994	0.0181080188332909	-0.0032917400359142	0.0293765682241655	-0.00830117023457533	-0.0130828879408411	-0.0106920290877082	-0.00900111674518508	-0.0134405065528262	-0.0114646673009342
0.319708390726914	0.121775420709595	-0.0272416020584974	0.113714347805409	-0.012925654277086	-0.0523797968105178	-0.0326527255438019	-0.022906154778051	-0.0340455649060685	-0.0366179816970019
0.0910157173961971	0.146855250400124	-0.0075636817521611	0.064309760367326	0.0229296296730244	-0.0332461863506238	-0.00515827833879971	-0.0129552736616866	-0.0294350532385306	-0.0219280526361881
0.439116689690949	0.150112148730557	-0.0370099174549968	0.135566723388398	-0.0101912607855418	-0.0841598370620338	-0.0471755489237878	-0.0214204690381615	-0.0691278635639985	-0.0815533017914699
0.136942264650479	0.106858976075719	-0.011729181691346	0.0560587420156344	0.0309577777497275	0.00481570266531348	0.0178867402075205	0.0030602842710199	-0.00053556395111537	0.0140174219901683
0.396282737004211	0.39521460439337	-0.0345567292958922	0.166501878048973	0.057814740563093	-0.124874382719237	-0.0335298210780721	-0.019121742195643	-0.0286403584162967	-0.0670545783047999
0.181161258317206	0.0723771361766703	-0.0151480494890326	0.0657555798683467	0.00460102923593797	-0.00831557583156509	-0.00185727329781354	-0.0154765867763685	-0.018102269471917	-0.0217964752954699
0.443061651309236	0.27055574104108	-0.0398686816094848	0.185160788243373	-0.019365983176979	-0.147721128573504	-0.0835435558752416	-0.0661743898938681	-0.0772130830307274	-0.105066081816931
0.258270359831485	0.0950563850125064	-0.0209406138651187	0.0938697801827583	0.011725350575002	-0.027246419356428	-0.007760534390713	-0.0171352324002089	-0.0243383447380725	-0.0326905282825652
0.223193079419662	0.225554430523681	-0.020081770835039	0.121716099892278	-0.00565049852324023	-0.044873011032963	-0.0252617547781016	-0.0052125832727668	-0.0363416161799802	-0.0581637596452243
0.423428133001084	0.243531876069592	-0.0364025546447171	0.169727244904442	0.0347578261711475	-0.0959714094036341	-0.0306067916162432	-0.0570439571228029	-0.0835386551329622	-0.0589948878468872
0.175332759769313	0.146802477929858	-0.0145748317316935	0.0798997437540755	0.0232052284750626	-0.0216960662489412	0.000754581113060676	-0.0166100679284368	-0.0226470157776559	-0.0288144027981856
0.565493561133574	0.292073337365805	-0.0487301234303056	0.187429851021668	0.0184057545327546	-0.178439333065013	-0.080016789266129	-0.0872642334686789	-0.0948940708051756	-0.0997078368431205
0.20797131731313	0.099970332214543	-0.0172303606917663	0.105232746057183	-0.0144522305075007	-0.0197202845687099	-0.0170862575381053	-0.0242605923912574	-0.0277261794287828	-0.011297564108705
0.244660119601609	0.175835504565181	-0.0196658605403782	0.0846428681628799	-0.000653427114787525	-0.065184978372238	-0.0329192027435128	-0.0190897925264565	-0.0285702279650763	-0.0353536508609548
0.477494168032428	0.223424125126084	-0.0422487016400115	0.190945748201787	0.0257671662696352	-0.0973478287227866	-0.0357903312265757	-0.0615224363347367	-0.125582336648541	-0.0922785986546722
0.145922693132355	0.280524048931307	-0.0121741177728709	0.0871218051679369	0.0326238489284031	-0.0529127444635483	-0.0101444477675726	-0.0267637705349967	-0.0530641841298333	-0.0350301504388205
0.136941091027017	0.0323005484037426	-0.0107180988664837	0.0553973193203663	0.000211707731776978	-0.000682453092843371	-0.000235372680533197	-0.00351505278274813	-0.0119019050465788	-0.0140347189445249
0.496552867376733	0.293871331789515	-0.042032197005047	0.154683674756832	0.0264623902835909	-0.113334892092979	-0.0434362509046942	-0.030364983750487	-0.0385667093225678	-0.050983112490518
0.528343035688657	0.340692355155404	-0.0446891123588101	0.155864174253479	0.0640609782141819	-0.1367898673319	-0.0363644445588592	-0.0510432826851909	-0.0813324419029375	-0.0790985451304649
0.262426007593634	0.141854529314234	-0.0221640913002485	0.113790235694492	-0.00696475941829783	-0.0406694289146552	-0.0238170941664765	-0.0538548384206244	-0.0413529790909473	-0.0499307379960799
0.177736752408856	0.0637537243432821	-0.013811046276722	0.0665060116418547	0.00700099428490195	0.0119588409654475	0.00947991762517472	0.00768351575409679	0.00172931070680238	-0.0041608541445384
0.0175896211641426	0.0062275631835579	-0.000586189212576024	0.0110796804695666	-0.00136307710325697	-7.23257744881904e-05	-0.000717701438872578	-0.00282180754102458	-0.00301427051150652	-0.00503854175709621
0.35452537814578	0.0935263333222314	-0.0308658866942141	0.128766379278788	-0.0287736612820579	-0.0418584885431921	-0.0353160749126251	-0.0457122017446512	-0.0486463131872967	-0.0456783444140634
0.0689540308778649	0.0640372175258102	-0.00563526870099137	0.0344951844250259	0.0245833531235263	0.00666992081925785	0.0156266369713921	0.00476980044367784	0.000377807762387203	-0.00652452160501313
0.326018484917415	0.419919697583059	-0.0294919691239363	0.174343058508027	-0.0191259553610956	-0.101083710337281	-0.0601048328491885	-0.00224627153715151	-0.0754796922337836	-0.0720219610655334
0.169166121968819	0.150175373456184	-0.014159061075451	0.122202122072596	-0.0505774381899246	-0.00374538547070144	-0.027161411830313	-0.0422752966545391	-0.0486253293041263	-0.054372900255443
0.210383020279918	0.120199594507804	-0.017665890039431	0.0759601667854504	0.0327485165995987	-0.0405366016831236	-0.00389404254176245	-0.0199790513286663	-0.0287091372782768	-0.0381518682800696
0.571884634533175	0.388526354837802	-0.0491527287162826	0.193935145421874	0.124055338258201	-0.12664786309019	-0.00129626241599456	-0.027539909367562	-0.0534336799382383	-0.0754963873684968
0.321905864455634	0.0792080455916511	-0.0271839183102178	0.113362599684314	-0.00562205591403969	-0.031106608411544	-0.0183643321627919	-0.02536210435036	-0.0433001024426393	-0.0457692372291222
0.386348962965035	0.189492524589747	-0.0333032814759475	0.159944048587389	-0.0268034336216847	-0.0828300234284783	-0.0548167285250815	-0.0386824996436086	-0.0720680185860745	-0.0777678225059767
0.559953138854398	0.338725124555308	-0.0476255876218986	0.170158606461267	0.0673711362444483	-0.130925007978138	-0.0317769358668447	-0.024979250512797	-0.0623963025288333	-0.0639370264379843
0.139831267047659	0.137204503827959	-0.013661752246656	0.106999502523547	-0.00482769564563568	-0.0318500951861401	-0.0183388954158879	-0.03118722177872	-0.0343371846947546	-0.0396018326860823
0.280846703638041	0.192514414563707	-0.0230577524393724	0.0996127624408389	0.061272313539563	-0.0639359047642716	-0.0013317956123543	-0.024468409339866	-0.038586563337978	-0.0398939604709848
0.0868360506322084	0.0601726060109445	-0.00739646845392916	0.043352901719255	0.0126741339594385	0.00130149332080025	0.00698781364011936	0.00267534504702964	-0.00316589403836283	-0.00788794426415845
0.308005179599943	0.151102953073979	-0.0277867823624659	0.132449709532736	-0.00951920319577987	-0.0420952765525149	-0.0258072398741474	-0.04168780987305	-0.0509985852745876	-0.0691977799951068
0.282491763877497	0.128917250245551	-0.0243157696735055	0.129908428195796	0.0292697568717676	-0.0664169018476586	-0.0185735724879455	-0.0358015773142415	-0.0522838901111427	-0.0652049645316171
0.636939370630908	0.333650654507621	-0.0542715848282289	0.17384040276264	0.039191004184709	-0.141123716292339	-0.0509663560538151	-0.0527707003100905	-0.103975327734164	-0.0522247897494631
0.0381985548801425	0.040745039210725	-0.00328856122769034	0.0224474254600826	0.00490084601764611	0.0031503366414722	0.00402559132955915	0.00401986889780309	0.00470038237267983	-0.000362962122253202
0.122813640410863	0.0453028915537611	-0.00935333572003665	0.0586615133486766	-0.0106909144896148	-0.0267593687662849	-0.0187251416279499	-0.0152799797524401	-0.0266440894883549	-0.0281474705138191
0.486446790811577	0.233950153630429	-0.0410922677059338	0.138508240220735	0.0178908662021638	-0.0832331861099396	-0.0326711599538879	-0.0444566811583291	-0.064462343472219	-0.0421177110659111
0.520674791713525	0.229789760982672	-0.0439547102670311	0.177454671041092	-0.0875768053852602	-0.128139667971527	-0.107858236678394	-0.113171286689424	-0.113767932088485	-0.108338923281276
0.565586660705277	0.292227646783409	-0.0484701717553823	0.187245861172547	0.0099059562972007	-0.184987305340833	-0.0875406745218164	-0.0735505393996596	-0.0980525581980843	-0.108350777284709
0.314811317696124	0.270885780556502	-0.0268788075592965	0.125040972441022	-0.021699677984428	-0.0891772378677192	-0.0554384579260735	-0.087041307945735	-0.0603073102390319	-0.0771804605966182
0.245809873276311	0.140636917124217	-0.0206521476624952	0.0894358992016373	0.00947623668871547	-0.0290024888493749	-0.00976312608032973	-0.0177377741030493	-0.0174319399962836	-0.0250100642431594
0.11817026542635	0.0702125668538671	-0.00979304865644438	0.0552194793504841	-0.00351518280538754	-0.00993974584041028	-0.0067274643228989	-0.00334511511308273	-0.0149246451105677	-0.0121946284128336
0.372658131677488	0.125338944494634	-0.032445929088918	0.154414129349805	-0.0297562160291768	-0.0246549170981996	-0.0272055665636882	-0.0354046251132777	-0.0638609137380503	-0.0629134113221141
0.144531001515824	0.06242476349685	-0.0117591003701613	0.0642172480592902	0.00448004545694591	-0.0407412967238378	-0.0181306256334459	-0.0194140208457207	-0.0398168031253767	-0.0385618197500437
0.476533720009958	0.394862770612599	-0.0423171090446315	0.18845864610724	0.0661478470939546	-0.126277514224581	-0.0300648335653134	-0.0748431669669217	-0.0438645281756855	-0.0780363715859063
0.318656600298654	0.121334480751737	-0.026788623721747	0.113105860040995	-0.0226029972569038	-0.0456903095697322	-0.034146653413318	-0.00685109008730989	-0.031575683934951	-0.0407108491625758
0.562747576044544	0.385186564252051	-0.0471053351214754	0.174992240326138	0.0805885945153049	-0.149205679733508	-0.0343085426091018	-0.019785051341933	-0.0725165985649165	-0.084574709923681
0.131483578659777	0.0914680372413225	-0.0105918347017606	0.0538283169359022	0.00722128983853659	-0.00887760103560044	-0.000828155598531916	0.00257111324843948	-0.00176861030985476	-0.00616465011003364
0.040119083971374	0.0237440004407498	-0.00325750751750405	0.0271987047497559	-0.00712665733028642	-0.0047291803319463	-0.00592791883111637	-0.0106075584852785	-0.0117504983933968	-0.0107016458398252
0.412745410878359	0.38758144867268	-0.0366000257749324	0.169903243747229	0.0604641422371053	-0.113698881582705	-0.0266173696727999	-0.0228124094274713	-0.0438873240296972	-0.0104212708557281
0.508852134694739	0.178288178002688	-0.0432978414715355	0.154970348770824	-0.0165784028761398	-0.0793185531895546	-0.0479484780328472	-0.0724531093640948	-0.0681034110921555	-0.086103407829256
0.319604407315858	0.216453883949956	-0.0265453194089387	0.112261164874307	0.0343259179346825	-0.0453545134009398	-0.00551429773312861	-0.0117828927668928	-0.0159207265082298	-0.0155392496472887
0.385407130947002	0.174742911387682	-0.0325165824262533	0.145324500144267	-0.0439462979634631	-0.0715947979165845	-0.0577705479400238	-0.0491747931527748	-0.075089909597454	-0.0776387647629418
0.508857392506235	0.166235219159426	-0.0440616634944611	0.167501913989828	-0.0188630945195404	-0.0914997042945103	-0.0551813994070253	-0.0841660669509481	-0.0522408954793905	-0.0996227441538677
0.582980609043278	0.358516368677218	-0.0500325155489696	0.17902560675813	0.0814571157344776	-0.119807204186064	-0.0191750442257933	-0.0264465068189907	-0.0660477148611985	-0.0949536551028535
0.284292381368742	0.104542478667372	-0.0233933913159141	0.108535682429951	0.00837712420695225	-0.0158228617953621	-0.00372286879420491	-0.0155446524817564	-0.0256833070114942	-0.0317641905639591
0.362152154465733	0.123339478815361	-0.031213319713027	0.141572100344922	-0.0315765531702807	-0.0511550742794346	-0.0413658137248576	-0.0665683248282363	-0.0473847026690273	-0.0744506609956302
0.162862102605819	0.069131551358988	-0.0143375172464016	0.0985178491195839	-0.0457457324885884	-0.0448698670190038	-0.0453077997537961	-0.0459251353980305	-0.0552182508147896	-0.0511552683373455
0.549337274283508	0.352475938867411	-0.0492837650544011	0.178814069129806	0.0177139240282445	-0.124066359777237	-0.0531762178744962	-0.0107473342695733	-0.0237409491835476	-0.0466805028223438
0.558187523754505	0.201018171699418	-0.0476592996854858	0.171876894631025	-0.00114193902122328	-0.101851824213377	-0.0514968816173001	-0.111797800875345	-0.0910557481018074	-0.11717782229834
0.148421792566841	0.0713957133025564	-0.0133017547013874	0.0942879928201825	-0.0175600050472884	-0.0393090296737175	-0.028434517360503	-0.0341060605115349	-0.0384461392257396	-0.0398358017067269
0.594220992483638	0.319710692578816	-0.0500573993648983	0.157628276232588	0.0252216085628918	-0.163080334428141	-0.0689293629326247	-0.0329213609098344	-0.0504203815033688	-0.0488923674517688
0.229362910742177	0.176989579651519	-0.0191056230228995	0.0833970030339765	0.048692377793501	-0.00792263386857944	0.0203848719624608	-0.00911687178083803	0.00485769377493195	-0.0174955647700827
0.100110400584679	0.0366573140596313	-0.00835969680175948	0.0479017651877421	-0.000166468830072639	-0.0146004594233589	-0.0073834641267158	-0.010659339970361	-0.0103998287577317	-0.0161082018210528
0.481010228748869	0.152125417996628	-0.0412292459451991	0.153366063803428	-0.00596520292677466	-0.11026460943459	-0.0581149061806821	-0.0774622796524412	-0.0874461244471297	-0.111602016490121
0.173349843774549	0.0447499074196136	-0.0136726657351977	0.0759219964384059	0.00155554916800338	-0.0196609177168411	-0.00905268427441888	-0.010158303231156	-0.0208240615144906	-0.0227915149249204
0.146315397442912	0.0645723291590426	-0.0118091242569145	0.070109867310673	-0.0070902553187612	-0.030507568557588	-0.0187989119381746	-0.0214633221765501	-0.0133092097783033	-0.0212749008995702
0.358936534243244	0.2522514008715	-0.030008261340769	0.144076433830605	-0.0570157748952758	-0.0450254199811916	-0.0510205974382337	-0.0315894112895728	-0.0488843311867994	-0.0423476231229066
0.380955445896658	0.0961531783464906	-0.0324962773582594	0.126586260795594	-0.0114930211004213	-0.053443207510057	-0.0324681143052392	-0.0487125054222327	-0.0527409674594777	-0.0560263621627818
0.306045296913211	0.178636908027002	-0.0263156609910007	0.138034684420642	-0.0356448919291752	-0.0564818081598291	-0.0460633500445022	-0.0669834962211874	-0.0499009069662162	-0.0767733166240846
0.444898106720005	0.332638975488666	-0.0379186583763677	0.154878514602942	0.0115534261330924	-0.120341635280275	-0.0543941045735911	-0.0392206987451086	-0.0507441913597905	-0.0879072865789331
0.223439852626211	0.19638196107466	-0.0192215142989172	0.0999551043460601	0.0255502694574281	-0.0574932286384277	-0.0159714795904998	-0.0312485689919166	-0.0421980712767073	-0.0423024101270059
0.424195427070201	0.33989189076184	-0.0376679197451805	0.173159320876112	0.0305621007995281	-0.061862151579929	-0.0156500253902004	-0.0678869055173673	-0.0506820802942141	-0.0674591411879853
0.0745688189986966	0.0452256845959778	-0.00625850808188126	0.0390295775896079	0.0101572201811096	-0.00241729325106461	0.00386996346502248	-0.0132930327737687	-0.00435043638542644	-0.00595473965721433
0.208691845649621	0.117096290850109	-0.0163261736469113	0.0977527564565884	0.0220442315538076	-0.0147540206282304	0.00364510546278857	-0.0240561187261748	-0.0380844046430313	-0.0191617848796222
0.383158601258718	0.280152937778708	-0.0356965170632925	0.197945676278832	0.0249864633888528	-0.140003748814924	-0.0575086427130356	-0.110233607340246	-0.076889387477393	-0.148102097939022
0.0599886467493398	0.0662417430327799	-0.00512068459954156	0.0295442797749108	0.00524762032755093	-0.00206779326825893	0.001589913529646	-0.000643169446231821	0.00568678766550763	-0.00727009641960812
0.307951143157151	0.211702431885049	-0.029345403287655	0.183026337644523	-0.0396257632730137	-0.0771163189380192	-0.0583710411055164	-0.0694308311998683	-0.0622768804068424	-0.0615683535689202
0.268238355786362	0.151898798974044	-0.0244143769956336	0.148626919835535	-0.0184262033927891	-0.0603131894435253	-0.0393696964181572	-0.0557722237929305	-0.0749769856587833	-0.0612929879960216
0.126633919436025	0.0589592579375979	-0.0104748775160413	0.0522407273387891	0.0171688344079098	0.00823359333728249	0.0127012138725961	0.0100748305198519	0.00667945458246946	-0.00382387710938262
0.354759685809035	0.27031433642037	-0.0309160970960984	0.138191716951338	0.030379315633574	-0.0513648281803791	-0.0104927562734025	-0.0385120254875686	-0.0465534698403236	-0.0243751726381409
0.133273503824906	0.0612807773481237	-0.011580654906066	0.0554899477623721	0.0144715967046389	0.00935045646492505	0.011911026584782	0.00281116513536597	-0.00378726857871806	-0.0113309867429713
0.342799145599544	0.192868494638639	-0.0300478079901776	0.143704567545652	-0.00418488087636631	-0.116422227019382	-0.0603035539478743	-0.0896758240435588	-0.0833905907816938	-0.103561788374607
0.360754819300266	0.270025411318921	-0.03258217282506	0.155864324298561	-0.00771549162658614	-0.0503068323940985	-0.0290111620103423	-0.0441121774161319	-0.0539394621135361	-0.0497094824193717
0.106286308230643	0.0243125228740776	-0.00797728465138936	0.0374434767379647	0.00159605167593055	0.00214638499047451	0.00187121833320253	-0.00304535004002748	-0.00387886137444161	-0.00712572318827054
0.326430859886224	0.125942457819171	-0.0278498137083155	0.146107822877563	-0.0410479226899038	-0.0377442495193284	-0.0393960861046161	-0.0390993788562366	-0.0480445904034634	-0.0498277371748701
0.115618393218755	0.0781003566544534	-0.00973133740712967	0.0508105804017162	0.0168254170741117	0.00509544464477077	0.0109604308594412	-0.00698391455415034	-0.00823769950988475	-0.00854204167306159
0.115041391382165	0.0780310768869969	-0.00989978084343687	0.0511240630480125	0.0210604276764382	-0.000858664915084281	0.010100881380677	0.00464286466913798	-0.00100139277780138	-0.012796766597752
0.380797796679442	0.267182820029448	-0.0326824555825838	0.143188951671927	0.0245822359230103	-0.0822926607376428	-0.0288552124073163	-0.0131882779694817	-0.0466506461726723	-0.0628686331737561
0.108624462537987	0.0370959551903708	-0.00906064582603833	0.0496178002064387	-0.00100338023141207	-0.0114579886711332	-0.00623068445127263	-0.0205620701784407	-0.0201498247951969	-0.0222261142393474
0.214931593798361	0.119878771158205	-0.0178295054380148	0.0768760334018928	0.0365085508821192	-0.0355638640871172	0.000472343397500963	-0.00442170611153125	-0.0248938817914783	-0.0142149435541183
0.496312847319756	0.295382935216302	-0.0423850532471459	0.153866474803395	0.0342181866692987	-0.0993947153533886	-0.0325882643420449	-0.0463816826186639	-0.0580548802591859	-0.0917738893280627
0.120630286866364	0.0459867328079314	-0.0117356208558178	0.0954160060304015	-0.00692425349434776	-0.00726673783651026	-0.00709549566542901	-0.0142266502421857	-0.0151900040987868	-0.0270745404134107
0.0720391245357977	0.0564749249333575	-0.00615506521513665	0.0323188924641013	0.0111107447701975	-0.00486401342548587	0.00312336567235581	0.000368513829106396	0.00130334314644778	-0.00199607480999063
0.645994371571935	0.309393559260635	-0.0543246114290172	0.160602218329402	0.0475754197448395	-0.125518772491239	-0.0389716763731998	-0.0302394416938687	-0.042541411431909	-0.0808394215479321
0.460750472389739	0.265891906862943	-0.0385319472850278	0.142439741880405	0.0265879675215331	-0.0940068875839516	-0.0337094600312092	-0.0914242484444808	-0.0561769548632778	-0.0606615261299213
0.00125367598510175	-4.15825582416672e-05	-3.42412871820262e-05	0.000319920493803659	6.67259853283728e-05	3.53132262563081e-05	5.10196057923406e-05	-6.34118104835383e-05	-0.000157962929309812	-0.000253370837328646
0.642580045284337	0.22175236145131	-0.0541656545137416	0.163009479292739	-0.00962466041112542	-0.130202197882642	-0.0699134291468838	-0.0754926738315691	-0.110498958721496	-0.0965739292214005
0.640838375967428	0.240922313715401	-0.0544377561998984	0.1650617484378	0.0317304959198953	-0.172750323736151	-0.0705099139081277	-0.0775765943673965	-0.110529664130399	-0.0805007612583634
0.465490512213191	0.159789809260621	-0.0408447850097844	0.162570436413988	-0.00172404684737398	-0.0838188237925473	-0.0427714353199606	-0.0206467050905284	-0.054376646986204	-0.0596484946773034
0.299517025648705	0.182348521665694	-0.0244529480705768	0.1040342419011	0.0278275210076006	-0.0344772614974922	-0.00332487024494582	-0.0123363381597922	-0.00230761569593496	-0.0387656074693118
0.00206901342567573	0.0017949097194955	-6.24101872630889e-05	0.000839836384581248	-0.000157415154295266	-0.000955749760009229	-0.000556582457152248	-0.000699245631719504	-0.00118766639382214	-0.000953891366902028
0.189888159933053	0.0929922295937818	-0.0150724800872128	0.0682836478398758	0.0168140539676902	0.0145107277973059	0.015662390882498	0.0141433130628725	-0.00380802576356484	-0.0130764368019199
0.630140661279793	0.257997030555183	-0.0537226496470907	0.16642046917853	0.0305222465485961	-0.0807139597558794	-0.0250958566036417	-0.0742936383174608	-0.11861256649676	-0.0891903789838904
0.0969867260617419	0.0312776121178832	-0.00731057758204015	0.0465616268198202	0.00987849392152425	0.00118789027170846	0.00553319209661635	0.00303876343212983	-0.000633005556358035	0.00094240553286043
0.282815367264924	0.12949865565247	-0.0251584861411309	0.130269879989156	0.000854460280352964	-0.0579791711898311	-0.0285623554547391	-0.0284987440567206	-0.0521443227473836	-0.0533775827518251
0.30227218728522	0.138476831108252	-0.0268210769353943	0.154887578740873	-0.0369967115787609	-0.0608034155646137	-0.0489000635716873	-0.0741099730011415	-0.0807348944099926	-0.0788010620674613
0.178055506295987	0.0639635342734221	-0.0143151323027955	0.0672992566149435	0.0114103763627687	0.0123772604131732	0.011893818387971	0.00569157460993117	-0.001594036251964	-0.00464714107423561
0.434812052305504	0.157963001335799	-0.0377956002907626	0.165166148992449	-0.106110916925456	-0.091657120197297	-0.0988840185613765	-0.052769142642772	-0.104452151149766	-0.111720498062442
0.4624663888789	0.164899589343852	-0.0399519113308472	0.145905882542421	-0.00983774322441738	-0.0816991670460428	-0.0457684551352301	-0.0612439361768387	-0.0834908765425225	-0.0719864392988571
0.244146076589803	0.157573439984	-0.0230115686168058	0.168596412284047	0.0047321079518676	-0.0317697105912286	-0.0135188013196805	-0.0880008109768178	-0.0629974835832378	-0.0734050743134456
0.47864196890908	0.203143629019264	-0.0411350601283004	0.178385044843571	-0.0371076646376308	-0.104072989837547	-0.0705903272375887	-0.0931831718036078	-0.111125241337682	-0.0907308321318687
0.23607828662892	0.109295498705972	-0.0193694410008961	0.0924031806337739	0.024505047738333	-0.00412686627411513	0.010189090732109	-0.0105281454898161	-0.00845449614693863	-0.0149436768531892
0.475592583555631	0.234095477918018	-0.0400824728595225	0.159581155398832	-0.000499776488299797	-0.098147072176399	-0.0493234243323494	-0.0840853096904682	-0.0748741002637575	-0.061760404710225
0.569998330211619	0.272728662306595	-0.0494002668597564	0.185003925142732	-0.0326115098993029	-0.105194631172299	-0.0689030705358008	-0.103930419070802	-0.0852757820117016	-0.127468447182123
0.0992467065748936	0.131061597823467	-0.00822555583397709	0.0491630920729544	0.0113877371445214	-0.0240238464608161	-0.00631805465814732	-0.0110249969652117	-0.0173813419916892	-0.0125170895806295
0.137832625496188	0.118021369619286	-0.0117844019591452	0.0660182828467931	-0.00864982580135468	-0.0239706145705728	-0.0163102201859638	-0.0233683801901821	-0.020150263606333	-0.038096178642496
0.308621269203533	0.136070965892759	-0.0265555504119953	0.137641677801221	-0.00877335235257459	-0.0433028081087969	-0.0260380802306857	-0.0326035097054807	-0.0433835373149584	-0.0582532993506434
0.482810725130176	0.367142970008683	-0.0429308851818305	0.197451946002743	-0.0397413456495159	-0.0488791736707772	-0.0443102596601466	-0.0832275148768109	-0.0474396037285495	-0.078710157111265
0.418829515326536	0.177485240737526	-0.0359274050374468	0.144138049943851	0.0219458507242013	-0.095183445976284	-0.0366187976260414	-0.0601288892434172	-0.058349961331528	-0.105564474995929
0.62696692328241	0.344663475537177	-0.0532491175966968	0.178445821106683	0.0750810610359394	-0.130031748064976	-0.0274753435145184	-0.0481327150892674	-0.0468568782768123	-0.0812124028108802
0.464002972502644	0.188543931765375	-0.0408072343025249	0.167877775002585	0.00279339022920488	-0.124260491623997	-0.060733550697396	-0.0390026569324464	-0.0629638322380918	-0.0790501807734345
0.148997453959692	0.0561749670514688	-0.0113449763820428	0.0550204943899927	0.00841110302958195	0.00205251248406654	0.00523180775682425	-0.00037070069056036	-0.00188401977392805	-0.00586476552729914
0.282392715848882	0.125368378600118	-0.0225957253289975	0.102299064800324	0.0155633470911405	-0.0475313851438003	-0.0159840190263298	-0.0168689667024681	-0.0269913567768822	-0.0217241738226847
0.236258366878157	0.161090220219961	-0.019703729285202	0.0825278586139044	0.0554463178450967	-0.0346256207230634	0.0104103485610166	-0.0255500665406948	-0.0143740861567778	-0.0330184592491834
0.11374596582987	0.0848262464362533	-0.00980745510698196	0.0536477505699623	0.0184711328618842	0.00139861451847359	0.00993487369017888	-0.000210526307557052	-0.00294334747499753	-0.0126370236734331
0.288960173776985	0.154065680372858	-0.0252783181864777	0.130007312985461	0.0197665765328681	-0.0474194452806904	-0.0138264343739112	-0.0284766812323264	-0.0309558519081169	-0.0543837875275935
0.233610815038366	0.20740800450323	-0.0195789337581083	0.0997724572822763	-0.0185892754509857	-0.0458385413128769	-0.0322139083819313	0.0028693616018424	-0.0439873213168446	-0.0168606518403915
0.0702572943644508	0.0438950410998456	-0.00562234713763926	0.0360315799895997	-0.00364280568693563	-0.0121724045063498	-0.0079076050966427	-0.00804935029545786	-0.00801040548958126	-0.0124178579748994
0.217179842350545	0.189987980474138	-0.0192539168352007	0.147118221843292	-0.0951092293201327	-0.0180388958101241	-0.0565740625651284	-0.0474894404746104	-0.0383120677915966	-0.0810156801837257
0.483753397174994	0.251637970146532	-0.0404060496763476	0.134920622322639	0.0450270874907746	-0.0920232813113083	-0.0234980969102669	-0.0259887742583343	-0.0506421946487483	-0.0537830188621122
0.201483628837034	0.0964410056713396	-0.0172432885083366	0.0905349887890625	-0.0428622783210034	-0.0232483981295895	-0.0330553382252965	-0.0278845247540075	-0.0194522531930456	-0.0296193181481146
0.229915638701023	0.176628679599646	-0.0189019032318589	0.0829782200599274	0.0411072130587311	-0.0195893770887895	0.0107589179849708	0.00612072119802587	0.00545827511397129	6.37407859240269e-05
0.331633638577318	0.128040363957368	-0.0271854030226211	0.110926422844021	-0.0241308680438879	-0.0591662552763887	-0.0416485616601383	-0.0155282361006257	-0.0455855646067376	-0.0430049021880947
0.0458137462284227	0.0252257116748985	-0.00320506412701905	0.033175814114553	0.000107110028529894	-0.0131837866683411	-0.00653833831990559	-0.0121694536978502	-0.0105252223990014	-0.01768109209224
0.219853630080336	0.0991935688036288	-0.0185783635994653	0.0986068336740059	-0.00144210855721472	-0.0521026532263605	-0.0267723808917876	-0.0295184736951384	-0.0300486925661618	-0.0340670297075765
0.399926617080994	0.397244665954193	-0.0357442597510596	0.173612157768208	0.148565747622393	-0.144349957419351	0.00210789510152082	-0.0377230204053119	-0.0341025507427398	-0.0872953794140403
0.143206312941604	0.0837876045369491	-0.0123851164301456	0.105265620130296	-0.0177784797713152	-0.0406280120535258	-0.0292032459124205	-0.0181102487587958	-0.0458338556451791	-0.0469234973869822
0.0471830241524582	0.0242564220237117	-0.00401150174709811	0.0279191904740566	0.00243216063470379	0.00446890170428469	0.00345053116949424	0.000870917148786558	-0.0101786114521941	-0.00712590746920583
0.268780477507193	0.083062042326191	-0.0230281730169805	0.120749014946439	-0.0511762283158275	-0.0249328878945187	-0.0380545581051731	-0.0594317417814007	-0.0402547790011221	-0.042029687580054
0.112960587114375	0.113249369574393	-0.00930397051303364	0.0470394221316573	0.04385468401121	-0.000365627066036059	0.021744528472587	0.0128122628295686	-0.000492379599543	-0.00883265014427456
0.0223833436524239	0.0232402860505769	-0.0019564203192097	0.0165710399226689	-0.00695648914919247	-0.00966663267376817	-0.00831156091148032	-0.00960216081067541	-0.00993074551704355	-0.0104575136577741
0.107059899712163	0.10795278262713	-0.00959289913234651	0.0522628599059302	0.0058658840192503	-0.016932961246646	-0.00553353861369785	-0.00294133517709594	-0.000505921739273885	-0.0100004761942693
0.160855655308164	0.14061363207372	-0.0132207942183022	0.0695508391488466	0.0423765856717223	-0.0411094760944686	0.000633554788626867	-0.0169134461681934	-0.0246291469342898	-0.0206020745730892
0.54410922906268	0.262378761253194	-0.0482334217748436	0.198147446677921	-0.0064942921651967	-0.142746296748184	-0.0746202944566905	-0.132376597784049	-0.103615589710612	-0.098548919386877
0.559396567552375	0.300796743486252	-0.0474860841414723	0.159396798789816	0.000782124057690625	-0.0957213713803498	-0.0474696236613296	-0.0397299247738641	-0.0623928145861044	-0.0742921679971278
0.572632150973049	0.388036884463127	-0.0497769130620259	0.193536069052046	0.10843490072915	-0.132044725667174	-0.0118049124690118	-0.00997915709760711	-0.0518671262772227	-0.0971241023645266
0.414025470074301	0.199038988688046	-0.036463116123528	0.153354547446999	-0.0171899653401276	-0.115935896112472	-0.0665629307262999	-0.0597466817345292	-0.0573326239031892	-0.0931632181301478
0.619044625818763	0.295392287153603	-0.0521100891727876	0.163647121927274	0.00304310510585659	-0.145490504334503	-0.071223699614323	-0.0260961774993487	-0.0484346664512393	-0.09054641287353
0.342782678578363	0.197783436452829	-0.0312795864255938	0.161655719953274	-0.0168334489648734	-0.0855473866884288	-0.0511904178266511	-0.0587741742397382	-0.0685357424498174	-0.0748191338352922
0.485579596577041	0.251021269368998	-0.0402156722337456	0.134778214010658	0.0460279933468044	-0.0700570590315714	-0.0120145328423835	-0.0194625212194326	-0.0440345814238121	-0.034562147417069
0.0852704554784612	0.04044093934477	-0.00722057869712785	0.0399257168224804	0.00156183183824822	0.000142120586041988	0.000851976212145097	0.00231496276022157	-0.000433982922210571	-0.00194853719893792
0.103792088483033	0.0865705627644692	-0.00931827315762547	0.0440107040151509	0.0392130571274979	0.0014427248382369	0.0203278909828674	-0.00645802784535167	0.00312742853954036	0.00210098404513534
0.583860722515283	0.363331950683756	-0.0508174128867454	0.175851438233363	0.0349893481493408	-0.14621262221483	-0.0556116370327447	-0.0453567882586667	-0.0486982992910884	-0.0814573913075699
0.0984843653133813	0.0761800039779154	-0.00850282233800502	0.0477648472082189	0.00121412313552957	-0.00798288282725872	-0.00338437984586457	-0.00566977720482245	-0.0093517060307402	-0.0083609107415155
0.105036777860209	0.160338967099858	-0.00883573350473564	0.0497750250066219	0.0236541408666431	-0.0106763033772365	0.0064889187447033	0.00974926258404227	0.0115478798134131	0.00465803884301708
0.0844763618697435	0.0298942280157837	-0.00804187839152459	0.0603828230863034	-0.017437838599738	-0.0135761351491869	-0.0155069868744624	-0.0129585595695882	-0.0219868493772258	-0.0297112551714453
0.0396189653670983	0.0418447091575556	-0.00354498794434706	0.0213371189454788	0.00310837303924169	0.00282594851534659	0.00296716077729414	0.00730823780708648	0.00638852374735517	6.09989555843057e-05
0.204512586677659	0.157027913713035	-0.0169447664577837	0.0725281319408529	0.0425301006822223	-0.0151451093293418	0.0136924956764402	-0.00845582564892211	-0.0173343514662823	-0.0114498697357815
0.539255037482208	0.202276361423192	-0.0457215632415441	0.167126420087746	-0.0671019226380908	-0.144758398355162	-0.105930160496626	-0.0615271065818116	-0.129669185010912	-0.125818787282815
0.209992475764779	0.15710849612813	-0.0198215638661934	0.133138515975464	-0.0385133047308606	-0.040431635643944	-0.0394724701874023	-0.0507745651171626	-0.0499865907788379	-0.0615811603579109
0.261699214077003	0.116073351338043	-0.0228910426120802	0.11734010252759	0.02085458570445	-0.0402975117078501	-0.00972146300170007	-0.0453299482347266	-0.0276122045122944	-0.0486768128178976
0.648994949014233	0.27109890098657	-0.0553993988646934	0.175972378715421	0.0520463230553032	-0.173336294743793	-0.0606449858442447	-0.0798926817235116	-0.0836282565128922	-0.117153618842718
0.155295063133934	0.0328769331374428	-0.0123135605827059	0.066555925615648	-0.010764964594046	-0.0134982381224947	-0.0121316013582704	-0.0167632530942462	-0.0181770284664692	-0.0272386413533762
0.0321128782332184	0.0384516888773745	-0.00283424809026139	0.0240353137877008	0.00164166384934776	-0.00806048011692574	-0.00320940813378899	-0.0061511448605507	-0.00960773606498137	-0.00973927304841475
0.0492161575580172	0.027637088788815	-0.00430762437362595	0.0290254659041636	0.0024805450883341	0.00310166485861593	0.00279110497347501	0.00197612034953876	0.00015664492885669	-0.00162571585224795
0.617674512293233	0.295436224056852	-0.0523145396235466	0.181332918229017	-0.00855635919065734	-0.151876463426963	-0.0802164113088101	-0.067116319340116	-0.102337088421399	-0.109302282005116
0.100755911944713	0.0725158233575668	-0.00801921454840722	0.042684218827814	0.003189800899094	-0.00880963915202827	-0.00280991912646714	-0.00630305720573221	-0.0124568963515256	-0.00664665780749234
0.102329300995791	0.0610446309527062	-0.0087458259657647	0.0500560912868303	0.00218936183483553	-0.0143946094631881	-0.0061026238141763	-0.0126240704089385	-0.018566204951669	-0.0194245032737863
0.00846716044225237	0.00222561264326358	-0.000503735395883036	0.00539991935996533	0.000389883718628152	-0.000881260232927211	-0.00024568825714953	-0.00137404554581453	-0.00146047913417056	-0.00209826800053288
0.20469949737248	0.131831203618087	-0.017759508928135	0.0876771904477761	0.00698749260031967	-0.0454735464602075	-0.0192430269299439	-0.0240848582086451	-0.0322651791272703	-0.0405396747923112
0.43791400932357	0.23288081796301	-0.03599111019871	0.138355052628899	0.0455183845961505	-0.0654319389163443	-0.00995677716009685	-0.0347676903391346	-0.0328471378830164	-0.0391127228362659
0.435581132373297	0.157472223667139	-0.037539982662247	0.165782760916627	-0.117567390010966	-0.0852078750866166	-0.101387632548791	-0.0641407645137674	-0.0698419958692748	-0.10761377918946
0.0652509272817683	0.0365653614414449	-0.00545013017237687	0.0314145602029345	0.00564095686053821	-0.00690727441256039	-0.000633158776011084	0.00911106629778921	-0.0034417865206883	-0.00219167868094461
0.331797656400994	0.290323273664625	-0.0278647976646272	0.110701046892344	0.0520215469614808	-0.0757342714078759	-0.0118563622231976	-0.033116134586505	-0.0308602179280059	-0.0493871877453132
0.340445729389023	0.120818013369832	-0.0286152777480593	0.117011463955046	0.00232353455358664	-0.0637912832736938	-0.0307338743600536	-0.00986102943485584	-0.0444530924573454	-0.0485467484276727
0.274158071605413	0.275810262314426	-0.0239734829736566	0.127479562765348	0.0399795644754344	-0.0602859317041468	-0.0101531836143562	-0.0372027531165107	-0.046341471189972	-0.0474161124312849
0.280673917281332	0.104887764597779	-0.0227675454038027	0.101036080685944	0.00583611474466478	-0.0655706973738162	-0.0298672913145757	-0.0268984862808966	-0.0388392479053958	-0.0324499653980178
0.309338953417084	0.224771180225632	-0.0273183996892283	0.129059864990265	-0.0385620583358977	-0.0300574076083742	-0.0343097329721359	-0.0341959762438871	-0.0258586074742103	-0.0334870950607138
0.495994867201552	0.295302615140647	-0.0415874529013993	0.153968362936933	0.0377828411219832	-0.12121785611144	-0.0417175074947284	-0.0524238356245137	-0.0570258680123344	-0.0393099940461801
0.0116704788084207	0.0123407073323642	-0.00101437308962598	0.0095875451313386	-0.00320001953058076	-0.00375481720942717	-0.00347741837000397	-0.00380609713521989	-0.00483027086420015	-0.00531275383781539
0.271284381191973	0.236715692876024	-0.0226715855613913	0.112141948178771	0.0171351958174427	-0.0588646497439859	-0.0208647269632716	-0.0061664491200823	-0.0293305904642812	-0.0375593560425052
0.586237324153979	0.279989823022983	-0.0517794807908862	0.180783265154639	-0.0255923041252962	-0.1053516027891	-0.0654719534571983	-0.0706640443849266	-0.0623404356683336	-0.0608987489422698
0.191317584971636	0.136195783358734	-0.0162666827357998	0.0846489971150662	0.0113346981120389	-0.0304998238334004	-0.00958256286068071	-0.0259710496817434	-0.0276876458725127	-0.0267690138801375
0.612873465492362	0.328951975710354	-0.0516591849731998	0.166072878491199	0.140378173419625	-0.133037129229978	0.0036705220948231	-0.0652411428999781	-0.0399095688846245	-0.0774557803618279
0.00917147592441035	0.0195957805864718	-0.000719691687731214	0.00684512899969404	0.00317988772858039	0.00313342857101303	0.00315665814979671	0.00527458145371947	0.00105553555371661	0.00180911596082235
0.172839635558969	0.142846236662069	-0.0144017593411921	0.0736928342759966	0.0105351252469061	-0.0544522567435983	-0.0219585657483461	-0.0298299342451967	-0.0448281560176171	-0.0387448912781296
0.207407711084364	0.218093733767889	-0.0191025763668884	0.141942477695683	-0.00653591127893643	-0.0140562130490752	-0.0102960621640058	-0.0325287671053501	-0.0228458889886111	-0.0591170320242063
0.0341675113038152	0.0403042856358499	-0.00263646590592673	0.0184042747183601	0.00534100744249927	0.0053839386084153	0.00536247302545728	0.00700560937531217	0.00707096760947126	0.00189785023312478
0.0966035671074637	0.0645318363614118	-0.00777824407857729	0.0474861266587007	0.00338382527419663	-0.0178002158643081	-0.00720819529505572	-0.014782641746615	-0.0119295510072589	-0.0197401351494697
0.342522148094418	0.192094362759812	-0.0298643890742424	0.143449897100504	0.00586619850370246	-0.0877451932962676	-0.0409394973962826	-0.0578486297172105	-0.0958884613652449	-0.103337021816497
0.422762729228987	0.243915777953235	-0.03663923850218	0.169237849290131	-0.01343730342319	-0.083113123949372	-0.048275213686281	-0.0393023569931015	-0.0705783835479252	-0.0688090880699919
0.687497747238689	0.292218021253181	-0.0563657999716557	0.157316627379035	0.0598884091778101	-0.168822672192508	-0.0544671315073488	-0.047627107150623	-0.0566595098559012	-0.0634320404329226
0.0239603663487647	0.0228841868629587	-0.00224938740913481	0.0157493186617356	0.0017029235102558	-0.00020906440771596	0.000746929551269922	-0.00215344423638209	-0.00254170145504184	-0.00315262482722998
0.382809291888751	0.117384164355043	-0.0331508362492769	0.130402819465354	-0.0419144919288114	-0.0728984358434103	-0.0574064638861108	-0.0540395801637477	-0.0604115294761901	-0.0661619393388118
0.526329556824207	0.204923596846516	-0.0447466322239551	0.17497697281082	-0.0111706183171805	-0.125192721677554	-0.0681816699973672	-0.0954444957397378	-0.107603503137146	-0.109015228355894
0.508017867098148	0.180083353698954	-0.0436451134401268	0.155008169540278	0.01525506448875	-0.102066641578096	-0.0434057885446731	-0.0802096834371941	-0.0644739854695491	-0.0726091962575955
0.378857850894596	0.177228304158841	-0.0335603724562833	0.169533513970019	-0.0101859883635873	-0.0768871608886772	-0.0435365746261323	-0.0416547866880796	-0.0500174089077867	-0.0678590388553704
0.655628570536697	0.322387713755995	-0.054925045418559	0.164043217331719	0.0955879785577681	-0.187214031846243	-0.0458130266442375	-0.0080930968472831	-0.0147189519385178	-0.0713681125143802
0.139344279688759	0.137345179551907	-0.0131486440931033	0.106855897036659	-0.0344277875419697	-0.0271822509520118	-0.0308050192469907	-0.0202421364747959	-0.0319809347277747	-0.0392477099739266
0.427101950462896	0.182815799016464	-0.0361204274478214	0.153633110292269	-0.0132979441772	-0.0991375155294827	-0.0562177298533414	-0.0563281508863926	-0.0717708300738529	-0.0604414678495945
0.0932149901609606	0.080557350404796	-0.00808577253937058	0.0465943087369222	0.0128717315003102	-0.0039410505100954	0.00446534049510743	-0.00523711285978738	-0.00675650715870499	-0.00744468231770239
0.118583800074447	0.0768304225103384	-0.008939133569677	0.055912667888546	0.00255501067649858	-0.0127726803773503	-0.00510883485042585	-0.0225551315253996	-0.0227443889322634	-0.0226968997596766
0.00875361966066571	0.00386247155911727	-0.000528854736327888	0.00516290323588036	-0.000141283554012403	-0.000229289309809767	-0.000185286431911085	-0.00094143355885955	-0.00281333820605351	-0.0019224215572602
0.580350756038838	0.320030088300156	-0.0489536078166041	0.16954067027046	-0.0801876006532419	-0.132373594064467	-0.106280597358854	-0.0643112344175452	-0.0693173395892647	-0.144382374837759
0.379788615704663	0.267807906305273	-0.0319934652084964	0.142897832343034	0.0322241967902791	-0.0380333325531901	-0.00290456788145554	-0.0377218149240479	-0.0267387154715992	-0.0403734599741556
0.130483051231117	0.117342029050693	-0.0115226241213685	0.0617595927903624	0.0254939804893465	-0.0148861986375554	0.00530389092589553	0.000491995382537663	-0.00233646633759632	0.000728848262354254
0.109171311552959	0.0368681644046964	-0.00941195265690817	0.0497705965231282	-0.00601738781997578	-0.008895116850098	-0.0074562523350369	-0.0110300622246142	-0.0091218887944365	-0.0147815240920325
0.0629976685009179	0.0892422121153254	-0.00564364291574651	0.0311914832983131	0.0272102139581852	0.0102047355933221	0.0187074747757537	0.00749535367320299	0.0104787076242865	0.00611933087883058
0.518750243161569	0.340059826734583	-0.0464182321184499	0.213509153992678	0.0534150730488804	-0.113658535342747	-0.0301217311469335	-0.0324422900964583	-0.092353184190048	-0.127753596037971
0.145607605532837	0.0965424865204927	-0.0120108433456992	0.0599285106696583	0.0178943580249046	0.00978707371889953	0.0138407158719021	-0.00675451632869831	0.00193814078313484	-0.00187394643741101
0.532163175451491	0.239875945914331	-0.0452282758052185	0.177204595659611	-0.0565968266107862	-0.129569730897333	-0.0930832787540598	-0.0873458669165427	-0.104710393117659	-0.059204310764907
0.579627827060341	0.350425019525344	-0.0498024507719126	0.180612175330675	0.0729043315981596	-0.0983286670645954	-0.0127121677332179	-0.00858697936369757	-0.0517829416533329	-0.0808899420876373
0.0411031741874316	0.0396933660750058	-0.00334438504490439	0.0230421785483628	0.010748111163172	-0.00764150151205735	0.0015533048255573	-4.81752916761599e-05	-0.00370718869224317	-0.00421994900759598
0.427764784289424	0.204546868937148	-0.0375515361535073	0.170593617949272	-0.0222601896489923	-0.111453606448326	-0.066856898048659	-0.0744651872110512	-0.0944785636746365	-0.1006543827172
0.173717695034007	0.0449890897974882	-0.0136037699959417	0.0753128082582017	-0.0118952348110062	-0.0178311048487851	-0.0148631698298957	-0.0128388792835119	-0.0238176518648633	-0.0301706851685826
0.637873299374952	0.333416302267922	-0.0541708070840742	0.174116634529169	0.0547901338893183	-0.120837463821744	-0.0330236649662128	0.00501617984330271	-0.0545170778196901	-0.0545106262263891
0.224046544234652	0.0577561508525599	-0.0182725120040081	0.076912554299726	0.00369327975210954	-0.00781416524274156	-0.00206044274531603	-0.0123214198213565	-0.00890785952437068	-0.00891909005284452
0.258931003174593	0.099905691341318	-0.0241004505486634	0.14324289227932	-0.0165593130220901	-0.0562986123917985	-0.0364289627069443	-0.0390898225288691	-0.0672615091903497	-0.0577752440670923
0.545156822503682	0.338158566134822	-0.0469149032419509	0.185329560079105	0.0496332442776388	-0.106591078131554	-0.0284789169269578	-0.0612638812283785	-0.126941456739026	-0.0761139298616131
0.548250940919966	0.214445072983287	-0.0468497257141579	0.176939017338979	0.0115410934549794	-0.0942767638699442	-0.0413678352074824	-0.0732013526590385	-0.0850150967173939	-0.0672043369777511
0.146819631159737	0.0837832335499867	-0.0123843248588881	0.0595544294137313	0.0144039930881503	-0.0241216359576769	-0.00485882143476327	-0.00286430661849674	-0.0109079742391222	-0.0121795580183054
0.436966171873609	0.345709138927145	-0.0390650916151987	0.184456174891727	-0.126790027993723	-0.125651351771196	-0.126220689882459	-0.0401716364347613	-0.0691718843257705	-0.0971384699105855
0.2803046034276	0.197688447055152	-0.024411437031483	0.149295592903362	-0.0233907269245059	-0.0994679530427893	-0.0614293399836476	-0.0678390800403637	-0.061763564159339	-0.0706315362610083
0.267630939869814	0.151403621448628	-0.02417182940348	0.149132965442669	0.00218059378677538	-0.0713426128241283	-0.0345810095186765	-0.058022883560537	-0.0437772953449821	-0.0696414075768945
0.052731546539246	0.0504376995574292	-0.00411825733533114	0.0369007398050676	-0.0184785154720193	-0.0128868559361732	-0.0156826857040963	-0.0169895319983166	-0.0130379481253296	-0.0168510922209679
0.0554554286020472	0.0375571580564611	-0.00428997326677831	0.0278883273834502	0.0118680373572864	0.0153601812105308	0.0136141092839086	0.00849648298195483	0.00870060259908124	0.00741451374475353
0.106405545524592	0.0564069968444206	-0.0083509184484015	0.0447518717194637	-0.00287376166676333	-0.00729698529069422	-0.00508537347872878	-0.00670119589389549	0.000290741614905637	-0.0183030917530071
0.565566770480888	0.196493630003791	-0.048508446405515	0.163504913817802	0.0010878821572331	-0.149317861794043	-0.0741149898184049	-0.0518329306913217	-0.106223569221452	-0.114759472590125
0.100052823382492	0.0578384482660038	-0.00843728500470527	0.0426963870321753	0.00916693306151647	0.00832652222354104	0.00874672764252876	0.00305046489824959	0.00141179684732635	-0.000258509121813702
0.173085311326854	0.0450706548194778	-0.0140189622720101	0.0757991397898476	0.00698590076225888	-0.0201063438448753	-0.0065602215413082	-0.020235028980236	-0.0255624596340667	-0.0132712169999378
0.344240929761162	0.204599590225124	-0.0311936004207464	0.155838988245158	0.00435903114936553	-0.118753400464855	-0.0571971846577449	-0.0542643186613546	-0.0634228429766996	-0.0670468614682023
0.0174345606493304	0.00599616791384688	-0.0012066712862946	0.0126736599685622	-0.00198677014906218	-0.00319033793810901	-0.00258855404358559	-0.00239156711278071	-0.00464179023867453	-0.00518727982495476
0.198281505844068	0.102455406290177	-0.0167787117128733	0.0735345724470151	-0.0178905091612475	-0.021694004087475	-0.0197922566243613	-0.0035056536796777	-0.0176931587649276	-0.0230807824658714
0.0577489502085418	0.0335250338012707	-0.00484858059568829	0.0306867931782614	-0.00818982390144769	-0.0043952453943118	-0.00629253464787975	-0.0036452116166783	-0.0103926637179297	-0.0075974343928232
0.402652165170271	0.270819660802848	-0.0339823149955361	0.133098045129937	0.0621752958375683	-0.103681502014781	-0.0207531030886066	-0.0573013716087675	-0.0694551858897422	-0.0491435090811701
0.0733681849228655	0.0806625060547718	-0.00618313431499105	0.046696873596114	-0.00431559248442333	-0.0245909435972532	-0.0144532680408383	-0.00960288682175403	-0.0247663650188651	-0.0123990828206898
0.286967489412634	0.227711288015647	-0.0251675852532869	0.15640676948304	0.0322050607930929	-0.0754592220875472	-0.0216270806472271	-0.0457338759925506	-0.0612045803100908	-0.0453917714132527
0.441000177734338	0.328105500097787	-0.0372707176127419	0.149546404353105	0.0303173311474318	-0.105644803827892	-0.03766373634023	-0.00729426228930885	-0.0179297429813869	-0.0327928337929793
0.580545321198377	0.225185798280954	-0.0492927169302076	0.162616403104042	0.0261098606747676	-0.146440378845282	-0.0601652590852571	-0.0650605103069216	-0.100955825177786	-0.0725100666395084
0.479892239064676	0.307068994122956	-0.0444806708708658	0.206097001721007	0.0443563523973065	-0.0922477436637039	-0.0239456956331988	-0.0304137157007009	-0.0712126946819486	-0.0643345188838609
0.120177261545544	0.0414296878140423	-0.0102313974477502	0.0545528622993039	-0.0121536957292138	-0.0166749921445413	-0.0144143439368775	-0.00921690501482748	-0.0194307418778408	-0.0162725944485526
0.15018415537973	0.155946755799697	-0.0118184582169047	0.064955107131397	-0.0113661479116902	-0.0370890100132708	-0.0242275789624805	-0.0180705005104996	-0.0231449708341743	-0.0273280856480859
0.447412736853481	0.309880139186915	-0.0394680566405376	0.164240583405396	0.0166102851789154	-0.0916321787838962	-0.0375109468024904	-0.0492136493050459	-0.0423054347081944	-0.0509243145994857
0.479578594063343	0.223642272362249	-0.0413100234320946	0.189177761740072	0.00637467657386842	-0.0707738930115182	-0.0321996082188249	-0.105704123657731	-0.0845560759492919	-0.0714281652315132
0.0805722275526047	0.0563647580955805	-0.00675081019155523	0.0399139957885549	0.0110774773023357	-0.00380204585734034	0.00363771572249767	-0.00284073460366192	-0.00957581501924655	-0.00339669324382998
0.0627289431488483	0.0881556715819393	-0.00489171809400234	0.0310662342839526	0.0244017867475883	0.00811269929344818	0.0162572430205182	0.0186937129423272	0.015962453188882	0.0104398042869325
0.117749472789996	0.0806832111389508	-0.00984467606963677	0.0822903630480665	-0.0289590611217064	-0.000136772056305592	-0.014547916589006	-0.0300824979159006	-0.0135708177942043	-0.032267460670103
0.145081147555616	0.0810658968543329	-0.0123632406786684	0.0598268570365919	-0.00343024663958094	0.00541359812892997	0.000991675744674514	0.00292109675170826	0.00382363337740657	0.00151179409038857
0.179371717111473	0.137668143244641	-0.0150383311321449	0.0801509235076434	0.00350243251766585	-0.0456914010328045	-0.0210944842575693	-0.0334547365704949	-0.0309208120000004	-0.0216019893198281
0.475328494899554	0.395458879460095	-0.0419999405592276	0.18659101377646	0.0353593668854724	-0.0980220130682752	-0.0313313230914014	-0.0378800218817409	-0.076634047010359	-0.107345015110887
0.395202206404779	0.334977076403888	-0.0370991697564719	0.214245312620671	0.0117422097227456	-0.0876504813768356	-0.037954135827045	-0.0596858080206666	-0.0842516825269168	-0.101107707655575
0.1385688262211	0.117349451578462	-0.0112329266655285	0.0631258547200218	0.00780024157080184	-0.0140081698598249	-0.00310396414451156	-0.00903868546079739	-0.0188625078804246	-0.019876425168361
0.0822903062143573	0.0682802760371201	-0.00733922803459199	0.0427401804928787	0.0182127015994206	0.000591183254409045	0.00940194242691481	0.000345593411429396	-0.00287992128968147	-0.00253765038754895
0.109874745112151	0.0489391146542179	-0.00880433487712534	0.0808373003017512	-0.0322157326504884	-0.0271718465011855	-0.0296937895758369	-0.0415038202847672	-0.0374217852494898	-0.0438089750078466
0.217704839201213	0.056052966631722	-0.017581870206207	0.0992277387442883	-0.0137766707713709	-0.0491045289265131	-0.031440599848942	-0.0376899650881468	-0.0461953068180336	-0.0545215058210848
0.613476395598282	0.329462224069303	-0.0518334748381588	0.167162470016207	0.059926771540654	-0.17157385993109	-0.0558235441952178	-0.0301262442175082	-0.0431769735040513	-0.0642474712278452
0.657777952066656	0.302162392045476	-0.0542735934941848	0.161849467410021	-0.00369800691381417	-0.120414183875145	-0.0620560953944794	-0.116322037191335	-0.044182793796625	-0.0855789672213132
0.2046477766947	0.210508542399648	-0.0175467103753506	0.092441126026845	0.00286834933238472	-0.0368682781930569	-0.0169999644303361	-0.0137241824963692	-0.0398999360938608	-0.0404233308306721
0.217031611275295	0.190598923369244	-0.0208517211155252	0.148219321504821	-0.0337054573257405	-0.0228364355312435	-0.028270946428492	-0.0378048782497473	-0.052697330980413	-0.0308132200600152
0.0500129207446953	0.0313112501133041	-0.00421761847775902	0.0280175336696369	-0.00676531679554328	-0.000927655683114599	-0.00384648623932894	-0.00854104125404296	-0.0100574742065687	-0.00918144361837506
0.2102415184824	0.1211722380437	-0.0176846762899919	0.0759606536389406	0.0296428071538377	-0.0256182466240006	0.00201228026491856	-0.0229709149256649	-0.0213270959450356	-0.0230960183064445
0.480629514046207	0.152906009921946	-0.040901061341433	0.153141023161758	-0.0116569677984694	-0.100537217332095	-0.0560970925652823	-0.0848652255985577	-0.0932135268200644	-0.100507587446728
0.052301229308271	0.0535643089031075	-0.00455886070142519	0.036391086671579	-0.000243180867663492	-0.0083293945812451	-0.00428628772445429	-0.0120057648338847	-0.0136873107878879	-0.0166995369736128
0.180153134603591	0.0913052062197086	-0.0143883133585649	0.0638132982634003	0.0164655096786514	-0.0199298407053813	-0.00173216551336497	-0.0180528858834316	-0.014096766320506	-0.0327068622695737
0.0274428986238417	0.0159280677359976	-0.00224890509683784	0.0177139383121893	0.000624532481207904	0.000250220143104558	0.000437376312156231	-0.00102374841492464	-0.00411714785999946	-0.0048832386119179
0.226340680926849	0.110515418269842	-0.0186755975327259	0.0822430615944426	0.00795828820966835	-0.0280911534909637	-0.0100664326406477	-0.00782568860873684	-0.0312402242774076	-0.030341080616067
0.119941533445167	0.0411827826031477	-0.01062627131573	0.0542800779931324	-0.00210292659785334	-0.0154562194769812	-0.00877957303741726	-0.0161274354131671	-0.0180887416050291	-0.0100533295444836
0.112370093229658	0.093271872943232	-0.00929730735355992	0.0513243874850757	0.0173869873154912	-0.0037726071690893	0.00680719007320094	0.00473213651277463	0.00280275737838843	-0.000863081214870415
0.269924409706176	0.128863086686703	-0.0236293120505883	0.15700038179247	-0.0578251850530448	-0.0294181073808407	-0.0436216462169428	-0.0690872575753267	-0.0393529018161562	-0.0528686952027843
0.418035924334063	0.420903238695791	-0.038317669728442	0.201604024257592	-0.0172940058901406	-0.112683767108459	-0.0649888864992996	-0.133462976741328	-0.0479589130714641	-0.119057388126657
0.0894521164841669	0.0584153535286877	-0.00737284560180629	0.0388057982946597	0.00299241833772269	0.00216336326897726	0.00257789080334998	0.00510008767387062	-0.00356631790371816	-0.0045081045875603
0.169787491525384	0.0810146433806259	-0.01396622502929	0.080091085245649	-0.0100812759079457	-0.00391871352822273	-0.00699999471808421	-0.00838648472227724	-0.0096212379544702	-0.027017892098941
0.474342202219551	0.397070114279089	-0.0420433498739259	0.186660314500734	0.0363251307751224	-0.114560038569471	-0.0391174538971741	-0.03568655452344	-0.0577010924205691	-0.149574708851366
0.208931410352513	0.127203565533123	-0.0166581969553314	0.0775559278445269	-0.0103055881250066	-0.0167020431426246	-0.0135038156338156	-0.0111406539989446	-0.0119344126261295	-0.0317670271730332
0.372857493570627	0.235223168593233	-0.0341400008288568	0.196504967568521	-0.00700816706106716	-0.0855895062498107	-0.0462988366554389	-0.0970498447049766	-0.0829455330207456	-0.0958727413053942
0.0772416365744666	0.0180782673116574	-0.00490499305716169	0.0627081552155436	-0.0244571510883657	0.00427730572812758	-0.0100899226801191	-0.00263818383318412	-0.0211560312874577	-0.0246106098721371
0.67493822411318	0.302266730055269	-0.055507219739262	0.157250054187735	0.0518191888634876	-0.119097477580793	-0.033639144358653	-0.00507953929117932	-0.0262064186359656	-0.0707703903503097
0.174144265038391	0.0696827945657989	-0.014379111594673	0.0659581818918027	0.0143074300465552	-0.00248433922889796	0.0059115454088286	0.00717243364873246	-0.00104078908164998	-0.00930213335456073
0.640042360260509	0.306966045901972	-0.0538590991634594	0.159421907217163	0.0473179985430542	-0.0914228843576614	-0.0220524429073036	-0.0122962732815891	-0.015915204017294	-0.0612096926112657
0.158684902552656	0.0969532745715576	-0.0122812765916877	0.069751459814956	0.00039065609312855	-0.0325287369007393	-0.0160690404038054	-0.0138588906949406	-0.0131656946125958	-0.0125384981249686
0.339149356596387	0.264787709128254	-0.0316911672631069	0.19961139192663	0.00480182487210074	-0.0527479110096086	-0.0239730430687539	-0.0392589155552652	-0.0903972400511984	-0.0936019479589048
0.639656461714903	0.332053411952961	-0.0537053534739421	0.175086262393565	0.0848002570759998	-0.124310897030715	-0.0197553199773577	-0.0221059875490504	-0.00959795211393311	-0.0150595299912085
0.627014496515235	0.3442713737377	-0.0523593536936705	0.176886521836922	0.0830307021132952	-0.171937774755764	-0.0444535363212342	-0.0258706660153778	-0.058234248722434	-0.0770083709181008
0.419590681302943	0.240139699013262	-0.0388331660764071	0.208114800611925	-0.112050438092541	-0.0993029295000802	-0.105676683796311	-0.0925666055452966	-0.120330573761656	-0.114050929550252
0.141466080504557	0.089061908244616	-0.0113854548722949	0.0645924659723495	-0.00114475706231026	-0.0207631278482219	-0.0109539424552661	-0.00453075894587759	-0.0213946489872897	-0.0196705898470037
0.0475465702882684	0.0534665481150592	-0.00404679657000245	0.027875038723938	0.023306191926684	-0.00116931694905514	0.0110684374888144	0.00237133197700081	-0.00310095084898387	0.00101485495572177
0.471501077548733	0.280827825126728	-0.0401855792091143	0.143312399805703	0.0745229013819787	-0.0750519970581644	-0.000264547838092821	-0.00607122012033773	-0.018663654937141	-0.0109583098289192
0.0760789001239638	0.047432028064604	-0.00638524453549788	0.041134444296028	0.00388615315687722	-0.00314247624114031	0.000371838457868465	-0.00506565461932439	-0.0038214665309398	-0.00766695227024801
0.492660588544863	0.315310049809067	-0.0415539702828042	0.145578901768971	0.0426132908046581	-0.13130486855948	-0.0443457888774111	-0.0618274500756882	-0.0474645603296317	-0.0423026365266915
0.232708322179164	0.232124752540734	-0.0202569986510141	0.0965128672781427	0.0352950369789078	-0.0733185403980028	-0.0190117517095475	-0.0189018411853815	-0.0345668635752816	-0.051856137845931
0.0635011147966578	0.080951849313219	-0.00510661555673772	0.0448165177939365	0.0175873292300174	-0.0242168625621396	-0.00331476666606112	-0.0233475091356007	-0.0257783589565132	-0.0165511454219484
0.418190847959515	0.321306554464425	-0.0359196547445515	0.160845767728914	0.0310224577931769	-0.103219654610092	-0.0360985984084576	-0.0280228512767455	-0.0744262532879701	-0.0846018005612128
0.308148075172111	0.135549836949737	-0.0264098873827942	0.137309442990881	0.0115854487607221	-0.0619778690575058	-0.0251962101483919	-0.0489991830417711	-0.0415305822826806	-0.0483917831883892
0.0749832655421905	0.0469816549913389	-0.00598264529562571	0.0346747480019756	0.00986300610842591	0.00256283961033955	0.00621292285938274	0.0119758880982122	0.0016095910121116	0.0021736066552244
0.290373707656507	0.0631617892437958	-0.0245921314425713	0.100805969384265	-0.00471795461188557	-0.0200186950985482	-0.0123683248552169	-0.0221044834591862	-0.0312625123782353	-0.0370274642064608
0.0632171396063268	0.0911836526264016	-0.00479615367879151	0.0310061729388643	0.0242978695240736	0.00491510911874476	0.0146064893214092	0.0185177109650817	0.00727176812316005	0.0179398939326101
0.300338094162539	0.110752402091089	-0.0270647577586607	0.1369338290485	-0.0434153112287942	-0.0699525387472399	-0.0566839249880171	-0.0602803200134207	-0.0483526159276541	-0.0498300838387727
0.0397713893527754	0.0237537532754633	-0.00333922588325992	0.0274073444478777	-0.0057683466120006	-0.00856315598215977	-0.00716575129708018	-0.00823047122340686	-0.0119339273935194	-0.0122030143550733
0.676772361886434	0.256048251231695	-0.0566559463083584	0.161383889275474	0.0360822189977659	-0.147133110348151	-0.0555254456751924	-0.0918881180809078	-0.0902139890382556	-0.0983625560373291
0.102719435259287	0.0284602038641405	-0.00806273633614732	0.0432072673222603	-0.0147157502648984	-0.00681131330531644	-0.0107635317851074	-0.00020048675089579	-0.0199240889215054	-0.0122128638835953
0.0684884929654661	0.0642911993103913	-0.00570174242450662	0.0347965603258127	0.017094124405857	-0.000695585446442729	0.00819926947970716	0.00304331570257406	0.00579615418824796	-0.00460253765180391
0.27972236736955	0.274588265241435	-0.0240845315720853	0.125646707836494	0.0156941597967986	-0.039477317725962	-0.0118915789645817	-0.00510854662168109	-0.00406566828938859	-0.00139726154766417
0.011674020663076	0.0125717698344405	-0.000951737941957206	0.00955047493288539	-0.00389237959928017	-0.00281403712437638	-0.00335320836182827	-0.00384477308046946	-0.00451790443430246	-0.00435198788407768
0.63369657738539	0.278251955258391	-0.0546357203645892	0.174773930139144	0.0672348767192141	-0.190664767147154	-0.0617149452139701	-0.0661472862172686	-0.110435435411001	-0.103319852061041
0.200229304227223	0.0824236799553935	-0.0164939337494211	0.071369023963422	-0.0123751148083311	-0.0287809407052957	-0.0205780277568134	-0.0159291482304907	-0.0229897391115439	-0.0272250137458617
0.294664960250069	0.0925503829632589	-0.0252797891906462	0.12459353935411	-0.0142677891818135	-0.0409889226596811	-0.0276283559207472	-0.0425698758067173	-0.068816992895545	-0.0767182298727984
0.195799368858559	0.199896348682384	-0.0168802789881895	0.0761805200387966	0.0434445265109094	-0.00776036518121384	0.0178420806648478	0.00339815294743895	-0.00267760897698593	-0.0218941951329653
0.283359623384418	0.124762245197323	-0.0244563186153319	0.126185681021621	-0.0637507773071972	-0.0644339618404573	-0.0640923695738272	-0.0447984546990545	-0.0544314967311288	-0.0668748321989773
0.204034016671561	0.157107471373665	-0.0169034082221009	0.0725399943634482	0.0190383064022669	-0.0235430948161893	-0.00225239420696122	-0.0140866096969978	-0.0270063780526375	-0.0224355066060502
0.048285420470966	0.0250987351632219	-0.00415888883298057	0.0256017927531075	0.00422496152832526	0.00591309396558554	0.0050690277469554	0.00430452366566768	0.0012411263665376	-0.00052007300379895
0.148804875944599	0.115871803530859	-0.0131323335108533	0.0622737873709588	0.0202406472197769	-0.00810577914212826	0.00606743403882434	0.00625777138260544	0.00745004685761153	-0.0126516786778882
0.174949631914215	0.148075323545401	-0.0147561249849269	0.0822922573919118	-0.00583397356172927	-0.0354587778559305	-0.0206463757088299	-0.0239963338858011	-0.0220942493070058	-0.0288409626126229
0.47547993386358	0.233822712391209	-0.0404263478599756	0.160836471626798	0.0111937946225575	-0.0939050742051432	-0.0413556397912928	-0.0695269092841177	-0.0741712275378699	-0.0474897892083073
0.252748456810965	0.112743465154531	-0.0207299883149739	0.114559227514022	-0.0691431178316976	-0.0440228065847563	-0.056582962208227	-0.0512141333459745	-0.0516399630685216	-0.0490118650929991
0.118805851875336	0.0706045632834283	-0.0105554481249876	0.0556377763149953	-0.00357143380581947	-0.00448748369169598	-0.00402945874875772	0.00148187220314105	-0.00938336195006254	-0.0203538878956952
0.0723936147134957	0.0327476659509616	-0.00614566697683919	0.038045498917369	0.00288646629512924	-0.00345499057248483	-0.000284262138677785	-0.00389903648979729	-0.00481293423803041	-0.0112754679361892
0.200904890420754	0.0818048538283345	-0.0175999349009273	0.0907646174018596	-0.023073174659107	-0.0488277731240006	-0.0359504738915538	-0.0449214078987158	-0.0458833461003363	-0.0591295607825898
0.0731556343158072	0.0324095757934387	-0.0061160365497178	0.0377656220696861	-0.000420138598239042	0.00122438588230124	0.000402123642031099	-0.000239530321714518	-0.000763832505762133	-0.00860603455172392
NA	NA	NA	NA	NA	NA	NA	NA	NA	NA
0.223234985635344	0.291606035057395	-0.0184439420075682	0.0990936015804001	0.0548437054002823	-0.0359791959087016	0.00943225474579037	-0.0209908131427614	-0.0114622409232622	-0.0324817305380213
0.101821482376615	0.0612789532880959	-0.00880666080395393	0.0500967019432197	-0.00771554249183229	-0.0143035281006841	-0.0110095352962582	-0.00482764168675656	-0.0101763968293769	-0.015662744093218
0.129029287802007	0.0978662993872195	-0.0106480830511856	0.0568734010498903	-0.00588860859636996	-0.0369579040587662	-0.0214232563275681	-0.0308488282286066	-0.0226908760689984	-0.0266322966170455
0.440060142991581	0.263495962801309	-0.03692187669458	0.143898694232271	0.0733875715351581	-0.0588030630482497	0.0072922542434542	-0.0288667805651134	-0.0344918419189434	-0.0521367969706421
0.268474913879201	0.0785645437956348	-0.0225816088752864	0.0955559829022708	-0.00172589185010419	-0.0274313892656204	-0.0145786405578623	-0.0192463282085296	-0.0239023751717399	-0.0351016321781002
0.0879771873386367	0.0883184229516479	-0.00742175794983886	0.0426396994264981	0.0335270837334476	-0.0211735833392057	0.00617675019712094	0.00706267759502899	-0.00501691294270636	-0.00359765584034599
0.00718905319968845	0.00293325574076687	-0.000376072398465438	0.00470603684462307	-0.00129113566736899	-0.00102807527813486	-0.00115960547275192	-0.00182098581263661	-0.00240699704644454	-0.00266667081210841
0.31072736176919	0.0767245144511014	-0.0251176175591514	0.111708066788296	0.000649080544730729	-0.0421352120417116	-0.0207430657484904	-0.0399392069336306	-0.030937461379125	-0.0467327711108312
0.143828852830204	0.1313132492189	-0.0117465482551763	0.068042332372666	0.0465642550214501	-0.00570908985351123	0.0204275825839694	0.00847055155456278	0.00629793331932196	-0.0115517961963017
0.459135785901625	0.206942806098627	-0.0410605640689394	0.178137168059448	-0.0416174295762459	-0.106985327022526	-0.0743013782993861	-0.0692278847465468	-0.0974572965292929	-0.0753876356770633
0.394639316729844	0.30537069067476	-0.0343275815956003	0.148127835730515	0.0988785918753974	-0.0683259110600463	0.0152763404076756	-0.0210613165169025	-0.0367624695230406	-0.0459460479073833
0.220929783420333	0.130272717432603	-0.0188540599352038	0.079446777502629	0.0251841597987007	-0.0297395474555802	-0.00227769382843976	-0.0296542189607451	-0.00634620279546722	-0.0222116580572634
0.190553382044148	0.176605578137023	-0.0167498850040924	0.0829914979210218	0.0526374824975329	-0.0656995455348958	-0.00653103151868145	-0.0307704077379906	-0.0430330968996034	-0.0402899810664788
0.0478595937657825	0.0281430172313726	-0.00393752160146208	0.0268057634048283	-0.00238827675931225	0.00770614516929904	0.0026589342049934	-0.00632999720124738	-0.00479419437224657	-0.00202688552899573
0.57294364414143	0.387855956298213	-0.0498089758196006	0.1950557500819	0.082248847359597	-0.112539648697277	-0.0151454006688397	-0.0493394424734603	-0.00159095918700891	-0.028139399258481
0.615727839592998	0.353772266153664	-0.0523753660630657	0.176633501311737	0.0582501720549314	-0.125001477853862	-0.0333756528994652	-0.0396872274623329	-0.0556155297589016	-0.0484001255610362
0.262837320018713	0.141876867942378	-0.0222414488785812	0.113919841095946	0.00215537876384742	-0.0451806162888033	-0.021512618762478	-0.0506979289228836	-0.0414696413617476	-0.0270607860415393
0.414955179839831	0.299841978211711	-0.035422002521603	0.152099794633565	0.057726095871301	-0.0541817077868333	0.00177219404223383	-0.0297001588514599	-0.0246062977597396	-0.0493522397418854
0.53505153642729	0.340394773095392	-0.047568613889882	0.181186242217496	0.0459027643080978	-0.0711464726591993	-0.0126218541755507	-0.0245156950939638	-0.0870712188808815	-0.0391612223035572
0.375655358625911	0.189547145687112	-0.0324619413245519	0.14742966093426	-0.031580678787815	-0.119054230648534	-0.0753174547181744	-0.0779272127065634	-0.0664351832575691	-0.0999886335300481
0.329541854711848	0.232312634875278	-0.0269203919423286	0.10992447829135	0.0723825616748034	-0.0726155534223907	-0.000116495873793698	-0.0288298921920001	-0.0226859674161536	-0.0159100764671318
0.442137781320995	0.264241838933532	-0.0381818735765955	0.146571901688817	0.0282931921668484	-0.0848741637100616	-0.0282904857716066	-0.0421189587975982	-0.0448186049625612	-0.0389688740397169
0.56968507720602	0.273428354518223	-0.0493245639819004	0.184382334293853	0.0526498387804355	-0.114151557137324	-0.0307508591784444	-0.0751162939920265	-0.0999498428402757	-0.111540159167893
0.377816661809675	0.201331592042187	-0.0342932322393684	0.172032187504258	0.0310443371057545	-0.0899801056905236	-0.0294678842923845	-0.0396689154447277	-0.055470524733347	-0.0574288179999427
0.064841468709799	0.0301629447332252	-0.00521895946888225	0.0299385591552468	-0.0015067284200366	-0.000675612955680041	-0.00109117068785831	-0.0204928567008061	-0.0138110891298353	-0.00956767066797161
0.199063769037964	0.102093140662858	-0.0160664392597002	0.0731401726228278	-0.0293448070762252	-0.0333712337867514	-0.0313580204314883	-0.0105447082719778	-0.0303952067439421	-0.0278754215851617
0.235233963976488	0.14561490369628	-0.0202600462120978	0.124486228149801	0.00431599269307825	-0.0145563330536436	-0.00512017018028268	-0.00635476693223638	-0.0324988526240257	-0.0208399776883844
0.327758674911384	0.229195126930225	-0.0298261134362698	0.167457726166866	-0.027490077677075	-0.135435200448699	-0.081462639062887	-0.0583902312409249	-0.089406119280414	-0.114709720513952
0.047715869767068	0.0536220378833152	-0.0038140615941874	0.0273117526595955	0.0141107144984566	0.00210297991637703	0.00810684720741679	-0.00189496715671565	-0.0016420014939619	0.000786338554366772
0.344587748954014	0.263146798554085	-0.0289970631991424	0.120783256233297	0.0826535350627578	-0.0589406330288909	0.0118564510169334	-0.020089422474506	-0.0106286305689597	-0.00400372925038045
0.205765586584328	0.209883649906059	-0.0169895515638349	0.0909785562599893	0.00879968778024592	-0.0466262071271706	-0.0189132596734623	-0.0229589026265331	-0.0111191400118792	-0.0333082448556254
0.50995354259502	0.256046490815941	-0.0442227058184906	0.189922878479196	-0.102163981092868	-0.102804420771091	-0.102484200931979	-0.0805451962316366	-0.129419260042891	-0.115445979856302
0.0849085699217355	0.0223842225278312	-0.006629108492122	0.0610908230361233	-0.00651048769259788	-0.00992457004881506	-0.00821752887070647	-0.0155814418451399	-0.017167655296305	-0.0171813561041276
0.151808206142337	0.153684919963798	-0.012612869461731	0.0692736084998805	0.0110760502302026	-0.0216029979386412	-0.00526347385421927	0.0111399236320278	0.00470541296616067	-0.00196906019445722
0.130555896833344	0.0890730223099276	-0.0111392845548809	0.0565973051844927	-0.00673364734891087	-0.000413973553785696	-0.00357381045134827	-0.0133623448917145	-0.0120591638900821	-0.020337554693866
0.208542485539114	0.103704580394871	-0.0173239943392203	0.086766882472163	-0.022680652200558	-0.0136046262442721	-0.018142639222415	-0.0205087049486176	-0.0194186623376524	-0.0242468538998242
