# Supplementary material for: Measuring re-identification risk using a synthetic estimator to enable data sharing
Source: PLoS One. 2022 Jun 17;17(6):e0269097. doi: 10.1371/journal.pone.0269097 (PMC9205507; doi:10.1371/journal.pone.0269097)
Supplement: S3 File — (ZIP) [file pone.0269097.s003.zip › adults/adults.vineCopula.1.18.csv]

risk_act	entropy_est	ital_est	hypo_est	g_err	g_vine_err	ave4	ave5	ave6	ave7
0.521765164587262	0.386393428106702	-0.0392711619993851	0.215357815362009	0.101010293042732	-0.123603132211304	-0.0112964195842862	-0.0568515024820218	-0.0437062359461045	-0.0957327034335911
0.0552628682443355	0.0114848718162194	-0.00326496755635643	0.0473408235461492	0.00227241030789221	-0.0024465675865839	-8.70786393458445e-05	-0.0107386188035217	-0.0129315215657284	-0.0135501369984608
0.369822726223784	0.222411719290898	-0.0268630305286345	0.150649924977468	0.00716769786471405	-0.0613135307909874	-0.0270729164631366	-0.0769623602369345	-0.0366106511998276	-0.059317748248975
0.132641511170127	0.117323522859056	-0.00963554642092576	0.0657935041091158	0.00407396894573445	-0.0361600200206288	-0.0160430255374472	-0.0316366928163395	-0.00903932850259234	-0.0311655423577857
0.56686208914755	0.195625354113504	-0.0388310606106772	0.180238669238721	-0.00747283402677779	-0.159844594148496	-0.0836587140876366	-0.082689795950119	-0.0783266238054819	-0.094797771187105
0.420071796739444	0.176166442913481	-0.0300457653088727	0.15994340596628	0.0135414495713227	-0.0669073846311667	-0.026682967529922	-0.0546944243314704	-0.0731169902587863	-0.0561570147998591
0.179151154261114	0.130782513427634	-0.0125045850766145	0.0791353084523953	0.0637791739245498	-0.00200849931981426	0.0308853373023678	0.00971894738410722	-0.00283232949360313	-0.00459003076220901
0.261814878166613	0.142094150213604	-0.0195828061844966	0.125737644853274	0.0238543056873893	-0.027887219575534	-0.00201645694407232	-0.0424602525905261	-0.0395077552578379	-0.0556178231697395
0.254856534841241	0.0867476613965671	-0.0172912615703737	0.10480309946959	0.00122520117596103	-0.0185559636116085	-0.00866538121782373	-0.00753179086167899	-0.018316517933318	-0.0152603151871952
0.194028077940224	0.0802768077225338	-0.0139428553234303	0.100076814968202	0.0170821303543175	-0.0266481425234425	-0.00478300608456247	-0.0126322820147064	-0.0126064823286673	-0.0208870598952539
0.159952752136396	0.108449036929544	-0.0117301267881158	0.0722243293422504	0.0232040263340476	-0.00791321558117902	0.00764540537643429	-0.00456351350296805	-0.0154330788742127	-0.00973051979748096
0.270048378319371	0.129117284814569	-0.0230904746656742	0.176816185641389	-0.0128947833049955	-0.0186327667479961	-0.0157637750264958	-0.0521674215827445	-0.0289359425362795	-0.0696294058340807
0.222565117771663	0.196176029378213	-0.0168643397447109	0.110691362273242	0.00925430902412233	-0.0405524221401086	-0.0156490565579931	-0.0235763090568923	-0.0343612741417734	-0.0430402319602132
0.0469293707914358	0.0343000890307336	-0.00382084453566923	0.0272536984999175	0.00473844331130515	0.00179330744534217	0.00326587537832367	-0.00035231500198718	0.000631207738905397	-0.00115085526230227
0.0251135369530389	0.0218452630213152	-0.00172464562849426	0.0151411680885664	0.00754174085261377	0.0052859010334293	0.00641382094302154	0.00362093138342613	0.00268724413554606	0.00199032732649476
0.160508275871309	0.15593692883795	-0.0115397065147813	0.0841482275509524	0.014230000687862	-0.0425945578969788	-0.0141822786045584	-0.00965225122925142	-0.0368948876549266	-0.0293314890270927
0.0109947467469797	0.012832743515671	-0.000840010363207735	0.00952202639835617	-0.00420249614349762	-0.00401289329967179	-0.0041076947215847	-0.00405371407274228	-0.00426107502630559	-0.00490365832269741
0.637636941042099	0.333380777586645	-0.0442899069672952	0.192751611935888	0.0718053139102581	-0.129467832364733	-0.0288312592272375	-0.0389431285069456	-0.0550061298385448	-0.0737754174345329
0.0262779344467831	0.0200061640503478	-0.00223203439884798	0.0184779253376905	-0.00050200342354826	-0.000298640768981256	-0.000400322096264758	-0.000692588205517299	-0.00194814467983705	-0.00372146292384791
0.299733422323698	0.182123032313605	-0.0204353954296888	0.115155680194753	0.0138909502523937	-0.0272253797129074	-0.00666721473025683	0.0101174241774858	-0.0246182396156553	-0.0103776372893131
0.661361371969436	0.246217212210947	-0.0441107534650164	0.169371001271237	0.0374867607564388	-0.114927071728544	-0.0387201554860526	-0.0976272843537416	-0.0815181327783099	-0.0837707850865494
0.118968789112125	0.0772653523409414	-0.00879918124329945	0.0556272609042261	0.0126935094898747	-0.00045717552976976	0.00611816698005248	-0.000135959662995996	-0.00535865106367575	-0.00185166844827482
0.0960778087096222	0.0644750704169383	-0.00715734060248555	0.053258973751773	0.00493463575175267	-0.0195793226245747	-0.00732234343641103	-0.0132912523878121	-0.0216607914890215	-0.0169058086417209
0.4355074094729	0.215329206906443	-0.0353492226456239	0.21973602243767	-0.0300311111031412	-0.0911322417686262	-0.0605816764358837	-0.0500220314884925	-0.0631313677973392	-0.0856035639348448
0.15921221239044	0.163779862235443	-0.0137078667901566	0.100675961601512	0.0428291184882105	-0.0475023918010782	-0.00233663665643385	-0.0295212570416381	-0.0482759278482991	-0.0351777488278553
0.0813635140235591	0.0431413836860635	-0.00594033400825592	0.0422710049023804	0.00349323927556541	0.000602583017799738	0.00204791114668257	-0.00344880114927285	-0.00606966140689569	-0.00604573693443507
0.520876948180161	0.38765199183399	-0.0402178470644551	0.216536533394193	0.0831722805745237	-0.0941866819616359	-0.00550720069355604	-0.0200111922863638	-0.073876081288558	-0.0482803894628362
0.345624657956356	0.262027872199496	-0.0240551742119844	0.133057149246362	0.0301660014872803	-0.0412189278553817	-0.0055264631840507	-0.0163434753338725	-0.0400154648608771	-0.0421958921910993
0.0404785126779307	0.0215122466785904	-0.00314208542611447	0.0336771341874837	-0.0125415895241002	-0.00378798647779111	-0.00816478800094562	-0.0115594016676619	-0.0130010126562227	-0.0144887987079493
0.173074095746462	0.0728749188187056	-0.0133065304572305	0.0907477345093576	-0.00471878784330726	-0.0491872220661325	-0.0269530049547199	-0.0233327425215956	-0.0319439127663268	-0.0386893439229599
0.205144233313216	0.14893168125359	-0.0151806892676854	0.0985751550662643	0.0153522760584749	-0.0919413987362398	-0.0382945613388825	-0.0400642222476078	-0.0492698241818404	-0.0502830463929759
0.156127623362961	0.0864237156166362	-0.0116246762642495	0.0869597341277085	0.00352462483268492	-0.0235392107979343	-0.0100072929826247	-0.0177133587723392	-0.0275950683522206	-0.0225864942513819
0.420416068341004	0.232458692273699	-0.0307402021704402	0.176933424625083	0.0108032950649275	-0.0506918511100451	-0.0199442780225588	-0.035569711700852	-0.0249549891553762	-0.0544368341382416
0.107432125187832	0.0644982023538778	-0.00743619200046899	0.049791899984335	0.00950659676734944	-0.033321853370986	-0.0119076283018183	-0.00949751500216468	-0.0107436331287958	-0.0143477197611522
0.0283938491265162	0.00722769016016907	-0.00303845910029251	0.0243348229230536	0.0010500538050202	-0.000823842572285433	0.000113105616367383	-0.00204019333443034	-0.00294618535573717	-0.00434091283484745
0.293774174108439	0.113776946895304	-0.0221776845122548	0.144358296929959	-0.0456097898895891	-0.0596851242730996	-0.0526474570813444	-0.0458863975480114	-0.0659646824969793	-0.0672915897521897
0.142106034481626	0.0892192126727916	-0.0104608794691474	0.0715959903730018	0.0132344804227028	-0.00534614469098479	0.00394416786585902	-0.0114084573067367	-0.0164505165247879	-0.018940509727002
0.0176099999990291	0.0272542135034325	-0.00127287785337147	0.0139373568176208	0.00542796081040834	0.00359619551924955	0.00451207816482894	0.00547131189934084	0.00470978034111583	0.00262134692487145
0.0534368578651431	0.0551357566064095	-0.00441690981173426	0.0317768157230272	0.015870830771967	0.00996623486677363	0.0129185328193703	0.00284991678476589	0.00600207952297087	-0.00119656902377807
0.205248462040752	0.177147322788449	-0.0156749554933122	0.100277089075044	0.030650689068204	-0.0615567825400693	-0.0154530467359327	-0.032119066622539	-0.0356655516480014	-0.0340430238484546
0.13004147517766	0.0751569062137409	-0.00959482327062226	0.0627787580889528	0.00163040872686987	0.00258556566753995	0.0021079871972049	0.00559659627819675	0.0028990798697843	-0.00619632414106394
0.464685358004915	0.25700666995449	-0.0360365578881224	0.203490159886552	-0.00071000645527447	-0.0603984459233892	-0.0305542261893318	-0.0673201471744714	-0.0705746719394893	-0.0745318956008392
0.277387404529439	0.106646372642575	-0.0210054874567899	0.145866795317876	-0.0108972882482615	-0.029827516668983	-0.0203624024586223	-0.0270790148551851	-0.0492376036267048	-0.05825204477074
0.149014270849894	0.0860817314743076	-0.0107636623009268	0.0759295007322327	-0.0205553443309815	-0.0264059457594274	-0.0234806450452044	-0.0342159098811342	-0.0345122984911255	-0.0261731322267601
0.161502795871417	0.209254436268578	-0.0132232703927817	0.108137223743427	-0.0114795560881224	-0.0519857333902772	-0.0317326447391998	-0.0267703597727262	-0.0323940710264022	-0.0579275863704552
0.476578050572785	0.234363340365973	-0.0334045707677804	0.179860553569494	-0.029383414775885	-0.0801931501494532	-0.0547882824626691	-0.0481348818912449	-0.0540531685603177	-0.0761421816878655
0.559387146599111	0.338446786625508	-0.0396408094991735	0.188243717100085	0.0344516791772732	-0.150409074547976	-0.0579786976853514	-0.0816524849205976	-0.0214960431208646	-0.0937022124632261
0.1195745216322	0.0713075518989866	-0.00922696414097804	0.0584851374348011	0.0157449479577976	0.00728953712913114	0.0115172425434644	0.00364433673488068	-0.0066200856965305	-0.00291145078064743
0.207888277310305	0.10441000058268	-0.0145138353436129	0.0972680862631547	0.000840484711971345	-0.0186421445341975	-0.00890082991111307	-0.0237128858023157	-0.0292525342577531	-0.034474569672136
0.237444190196461	0.176433000525491	-0.0166836463414507	0.0986875156686201	0.0365503077052389	-0.0453495656530188	-0.00439962897388996	-0.0203080092808902	-0.00633433349875384	-0.021526114734266
0.0596496340926364	0.0394282757256911	-0.00468546605858942	0.0359802537685479	-0.00817915427009668	-0.0131922547619643	-0.0106857045160305	0.000743080558764417	0.00387966895983757	-0.0133688989760557
0.1797742882106	0.11232325845266	-0.0124564880536672	0.0983780001227433	-0.0290337717686746	-0.0143245475692246	-0.0216791596689496	-0.0234517162650766	-0.0290451816611912	-0.0366695832767564
0.118629895134464	0.0713254212864982	-0.00865098652218017	0.0583524818510407	0.0207596645135635	0.00497924054729215	0.0128694525304278	-0.00781294087052854	0.00319272743206411	-0.00544179890968811
0.160044493074103	0.0815890350580736	-0.0112275341470414	0.0652486979662466	0.0180245722852197	-0.0266722098715642	-0.00432381879317223	-0.00217080457031499	-0.0218727518290207	-0.0106619878526365
0.182100621244966	0.163524522495519	-0.013210409372423	0.0793422941770354	0.0315698547550441	-0.0176374623471979	0.00696619620392308	-0.0133513830112352	0.00188039026614728	-0.0111305638419635
0.119411894756767	0.0714849159079907	-0.00945146225246332	0.0588583877795284	0.0229131142221921	0.0115759045050854	0.0172445093636387	0.00504056619999536	-0.0107988159812159	-0.00469826312747262
0.0424899826212013	0.020493941326895	-0.00398459020612715	0.0330023106226958	0.0116543405348969	0.0150927585430451	0.013373549538971	0.0121385593257199	0.0101445366425479	0.00781476363488602
0.0696883205891531	0.0799518569172199	-0.00536005134023133	0.0550785229011346	-0.000366571354978446	-0.0248072097070591	-0.0125868905310188	-0.0264147795958777	-0.0178993634281958	-0.0228714766436561
0.226723905673152	0.0879078959338826	-0.0204223937205776	0.153493452322966	-0.0282697358077415	-0.03418355281663	-0.0312266443121857	-0.0386257087854521	-0.0434590679413787	-0.0587391929648806
0.0597408965576629	0.0322272983070903	-0.00473946291854615	0.0353167606343796	0.00314328107253863	-0.000663926535436538	0.00123967726855104	-0.00674279763000501	-0.00318334107244597	-0.00479683821827968
0.258349644789927	0.260556233647411	-0.0192296080809543	0.118491762744929	0.000345139842641062	-0.0837444095934233	-0.0416996348753911	-0.0295157935182001	-0.0590607745687851	-0.0317516790450034
0.0283042043482633	0.0130061418397862	-0.00214058266569682	0.0234404444514064	-0.00496296249568387	-0.00424382022752563	-0.00460339136160475	-0.00767961584740122	-0.00767977402400296	-0.00976751738747195
0.550543318059161	0.290488114319648	-0.0419341976103725	0.215534597723147	0.0250765691092149	-0.106569252458088	-0.0407463416744366	-0.048770279517281	-0.0964200949977099	-0.0559439960370363
0.0340054177299035	0.0296447853800017	-0.00261938926618056	0.0226256359366425	0.0113319992192168	0.00495493891086871	0.00814346906504273	0.00108034947543735	0.0012945790770509	0.003606419729784
0.0259246634921476	0.0339134893245621	-0.00209369946168195	0.016349694895253	0.00431809666450827	0.00599128198349005	0.00515468932399916	0.00418787596548373	0.00155664146298472	0.00429386800121028
0.0952388320958837	0.0785457821604557	-0.00716352564710987	0.0506306461975672	0.000787042613774352	0.0133893460805351	0.00708819434715473	0.00095476966297936	-0.00254853985917558	-0.00257069630527745
0.236840681467963	0.117401109219507	-0.0164105746319766	0.0937613330913245	0.0192581196859748	-0.0273022761730969	-0.00402207824356104	-0.0131367454412607	-0.0184400596426811	-0.0288486106291392
0.00142216574305313	0.000156610502008182	-1.91401567481695e-05	0.000617141285570784	-6.09092518833588e-05	-2.67632967052727e-05	-4.38362742943158e-05	-0.000155709399581752	-0.000231501485602955	-0.000348311039513836
0.65731770888055	0.302235136681575	-0.0432617224175876	0.178118393969082	0.0575364210742889	-0.106792217853679	-0.024627898389695	-0.110473889941832	-0.0288724740671381	-0.107157573307745
0.102612661565056	0.0712115367135277	-0.0077635617653915	0.0551478994928454	-0.00155170637414942	-0.0136018614426137	-0.00757678390838157	-0.00478602661486516	-0.0077388656354328	-0.0167202065257474
0.0961691204512388	0.12447492230031	-0.00796079809143591	0.0529471578401391	0.0348640849028472	-0.00942581931353037	0.0127191327946584	0.00742640075825805	-0.00502866799404142	-0.0113125117067336
0.40854650647903	0.343747867758118	-0.0291120069146162	0.16553228614649	0.00206122487308247	-0.102955708648841	-0.0504472418878792	-0.0268540245141224	-0.0790572737293291	-0.0601355396163253
0.401029696079574	0.270957573431853	-0.0269908062810515	0.146714829586213	0.00945255589111738	-0.0940251787430016	-0.0422863114259421	-0.0234213102560558	-0.0596740350405228	-0.060559736952396
0.584563665980296	0.310857178632419	-0.0418723015910535	0.217809393429561	-0.0429561542297756	-0.169513712308325	-0.106234933269051	-0.0731219163717411	-0.122029238864469	-0.113179677813479
0.249523196970386	0.221751681308606	-0.0213660880835449	0.153591159650233	0.00211512602728783	-0.0266396848598181	-0.0122622794162651	-0.0527719369386452	-0.0481151313639522	-0.0353725249595141
0.532645246544733	0.202197523476193	-0.0379646154300565	0.180062492755104	-0.0590897702929579	-0.104874273303336	-0.0819820217981471	-0.0873391423247201	-0.11452301970181	-0.0930462127550923
0.113182998888753	0.131154250605281	-0.00844527889183151	0.0613878922668695	0.0385274498468305	-0.00585042764822859	0.016338511099301	0.0116190824777411	-0.00420475942313234	-0.00225356926107578
0.320227090931308	0.121448128846019	-0.0230035865934107	0.125672262153514	-0.0071347598108068	-0.0384444695763814	-0.0227896146935941	-0.0215040953273054	-0.0299014139336395	-0.0413333275528712
0.284783411034883	0.122596309996584	-0.021714927256985	0.136752109914699	0.0146197512342768	-0.0725047880073454	-0.0289425183865343	-0.0310010714473424	-0.0453490250428253	-0.0609028619253229
0.581431118855727	0.358555449672109	-0.0406941139948349	0.198892193405593	0.00444383862594311	-0.129318545763054	-0.0624373535685555	-0.0583186408220264	-0.00730860430499525	-0.0638234602598436
0.115055984039869	0.136267281217386	-0.00947471412250479	0.0768537327115003	0.0170979211238603	-0.0635241169974278	-0.0232130979367837	-0.0440597943553041	-0.0413068836553535	-0.0458713584919701
0.260348200248275	0.212325682114833	-0.0182304153801983	0.100528318912811	0.0397993801776615	-0.0523363101931736	-0.00626846500775607	-0.0348606108394835	-0.0304585145356919	-0.0331651085060859
0.080615838976904	0.0540479306184808	-0.00629061766207144	0.0471320090985178	0.00247175285819543	-0.0194328178193677	-0.00848053248058614	-0.0106909409851834	-0.0112254663579127	-0.0222125112520176
0.10912338040987	0.0640503053294637	-0.00975944051647268	0.0842375323592291	-0.00765816372277212	-0.0298435315852797	-0.0187508476540259	-0.0241576990473261	-0.0372880194097671	-0.0356106239256579
0.154155569391121	0.135416630536961	-0.011692891863966	0.0792462496438679	-0.0116953939948236	-0.0215095751134682	-0.0166024845541459	-0.019890564155686	-0.0153833108312237	-0.0254468122944519
0.348000198725072	0.162991648759148	-0.0254112983494394	0.161243119901682	0.00100580709681469	-0.0731701359025253	-0.0360821644028553	-0.0629694373305889	-0.0754634710975156	-0.0841912023170164
0.358798664551611	0.179167225060695	-0.0282236358663165	0.169569169174335	0.0242142993809346	-0.0380281216526117	-0.00690691113583858	-0.0201616159448729	-0.0334294277197586	-0.052019569755239
0.0330994381078349	0.014561392780392	-0.00262812675212578	0.0218256738798841	0.00535833883943915	0.00355113497748633	0.00445473690846274	-0.00389812022189668	-0.00513343349828373	-0.00192660813178306
0.0159378609986636	0.0100214265948754	-0.00158263468551298	0.0145087225823661	-0.00565471425013377	0.000854805912329358	-0.00239995416890221	-0.000546238978739847	-0.00154413682242717	-0.00195443612589218
0.32870272959193	0.213751491336751	-0.0263265037474167	0.174830004535421	-0.0289277202174946	-0.101319277760858	-0.0651234989891763	-0.0808588196333404	-0.0613394749445494	-0.0651394502361575
0.38811304180742	0.12159342495033	-0.0279625232234255	0.155315667409275	-0.00768647397259931	-0.0615649145978827	-0.034625694285241	-0.0465271501029636	-0.0509630985282004	-0.0657416933927393
0.00179235584255312	7.40112910083981e-05	1.44006651815569e-05	0.000387227072692734	3.12230467904577e-05	-1.57695861640148e-05	7.72673031322136e-06	-0.00017862396373396	-0.000295708327659175	-0.00041756315040259
0.195181157689111	0.0558478703920872	-0.0149739190962539	0.114157710091731	-0.000879415617104667	-0.0200428360519773	-0.010461125834541	-0.0330203561300079	-0.0301705200917947	-0.0316115743302661
0.142554948227803	0.0886725572036604	-0.0105090671537053	0.0715909025957906	-0.00137446157047333	-0.010218646118332	-0.00579655384440267	-0.00913455426095736	-0.00927008091714798	-0.0249668860778237
0.435207007246896	0.206032971858983	-0.0343338572503766	0.195644523126079	0.00497910751747777	-0.0850728309663659	-0.0400468617244441	-0.0691073303862101	-0.0644358574294607	-0.0916099635749241
0.0528559515488421	0.0815026376819834	-0.00435693343116478	0.0402913980719316	0.0152457913720102	-0.02126781172641	-0.00301101017719989	-0.00783382011345792	-0.013005113344884	-0.0128068893275471
0.273837775800578	0.193178277672439	-0.0233330918455746	0.169093585363925	0.00732224776233764	-0.10208303096839	-0.0473803916030262	-0.062625965972173	-0.0984067853095078	-0.101364378832928
0.0582390484475201	0.062447796952254	-0.00435246154974748	0.0362092879843077	0.0162703078504961	-0.00517221583688577	0.00554904600680516	-0.000680755827670049	0.00292100655817032	0.00241410605360223
0.440833387197074	0.248338820585192	-0.0318618212741101	0.165805287205922	0.0518387105108936	-0.0542779340832941	-0.00121961178620028	-0.0352024425726022	-0.0536327468480738	-0.0202733314909515
0.265640955782576	0.0742559396508197	-0.0214884050768557	0.128876878713115	-0.0197008920946014	-0.0529734981123522	-0.0363371951034768	-0.0344279866672864	-0.0518191609025213	-0.0347614448963257
0.149015108362902	0.0558874601993352	-0.0111590121543203	0.0764243582758069	-0.00715274584330886	-0.00436877051030868	-0.00576075817680877	-0.0101740976558409	-0.0149349282676794	-0.0198936096116152
0.502884863547688	0.30506746592657	-0.038463869267337	0.217339824114565	0.0262326627101898	-0.135493116837255	-0.0546302270635328	-0.0556834532518827	-0.105258471168515	-0.0804313034375318
0.630796403954182	0.331177892531377	-0.0429206750853313	0.18146644619037	0.110128223587132	-0.170449163684697	-0.0301604700487825	-0.0588981708546441	-0.0593524317551404	-0.0803460574859397
0.607579182040277	0.197049162452445	-0.0412360037769716	0.18257805071439	-0.0411896908601063	-0.158145478116759	-0.0996675844884326	-0.0798088132477963	-0.127173829899813	-0.101755332740241
0.637565176276241	0.332921218322618	-0.0432906025841107	0.19196443243805	-0.0293993815200237	-0.114268565811619	-0.0718339736658216	-0.0273621057731984	-0.0394992331626953	-0.0831816386503746
0.155656966004828	0.186737552126128	-0.0111110062872339	0.0801501812792676	0.0288882315442412	-0.0358138777604805	-0.00346282310811966	0.0109717880970967	0.00247451096406684	0.000589535222822124
0.0782961237010619	0.143491294242196	-0.00652860958871641	0.0568602036447544	0.0129962399222653	-0.0435655145929669	-0.0152846373353508	-0.022180646609127	-0.0219300566968292	-0.0191965023092401
0.12052971241295	0.0678068855140947	-0.00849383784003292	0.054817531611943	-0.00312416032820251	0.000383730655911033	-0.00137021483614574	0.00228161243342823	-0.00600750060817232	-0.00177898695671347
0.121546656463807	0.109992235215427	-0.00860785876244632	0.0573687239831474	0.0250377707749071	-0.0212339103539925	0.0019019302104573	-0.0180140605714119	-0.015403227218589	-0.027717960762818
0.0378025808527738	0.0509200131601635	-0.00291374456226091	0.0235350896073948	0.00836708445927414	0.00858904989392591	0.00847806717660003	0.0073925466679701	0.00101314739804503	0.00510642755126491
0.474591966090978	0.289619632207718	-0.0329996851452702	0.166860047078656	0.0902309289182322	-0.0752440971861782	0.00749341586602698	-0.00901563018237139	-0.0340087026207915	-0.0224157247667304
0.145307795476444	0.118296116982916	-0.0107038571667814	0.0754608141399215	0.00199315764687033	-0.0366054184123639	-0.0173061303827468	-0.0235347699550022	-0.0235120119970577	-0.0238068511571066
0.410190053418463	0.25689536931635	-0.0295403753138127	0.162491261117883	-0.0212911075467254	-0.0676112127297688	-0.0444511601382471	-0.031134401134342	-0.00713664889047627	-0.0587811299556282
0.0743078267532004	0.0658100159443339	-0.00611241446648812	0.040693258609886	0.0205902484934272	-0.00620999423500231	0.00719012712921244	0.0125001971211572	0.00351399350591111	0.00319131900521599
0.451515605438282	0.209673743338259	-0.0316857162773736	0.145952320683314	-0.050952797605441	-0.0531559339849884	-0.0520543657952147	-0.0254098123154228	-0.0681148284959257	-0.0704637892204924
0.0747876996118233	0.0889718832753201	-0.00582549405358042	0.0419365782854342	0.0198065708287395	-0.0040290097082501	0.00788878056024471	0.00926069148824026	0.00123452362295975	-0.00233065878174064
0.237938170420456	0.177722559101648	-0.0171261997924887	0.0991017694659038	0.0161834954730316	-0.045962109217423	-0.0148893068721957	-0.0126749382302047	-0.0330109669655802	-0.0117774770517678
0.287761733078182	0.283652336212798	-0.0209623748467261	0.111919448021805	0.0531073604924134	-0.0618809403183337	-0.0043867899129601	-0.000523534137966464	-0.0137363886548128	-0.0100219896897216
0.281743563991528	0.0788300407678267	-0.0197214579360533	0.120903249506397	-0.0147405385945346	-0.0161250926624575	-0.0154328156284961	-0.0204044921981543	-0.038531865240942	-0.0362005699710181
0.597617330469161	0.229574940049531	-0.0411163536669215	0.190429011448633	0.0235471901125022	-0.128767378466461	-0.0526100941769791	-0.0515032899765886	-0.0829397303876113	-0.0998639586164994
0.238752292115584	0.0893151281939097	-0.0153930263095354	0.0961528154435152	0.00966899099010068	-0.0248294670661155	-0.00758023803800742	-0.0153999837923384	-0.019794853370887	-0.0309661781271372
0.395930073664934	0.188837758984261	-0.030035183750597	0.167960105727564	0.00592974966441806	-0.0804309533865562	-0.037250601861069	-0.0377605453111426	-0.0878762339724669	-0.0721295337018932
0.156189378118463	0.0656809156730233	-0.0112522847244872	0.0837936711762099	-0.0155477081418227	-0.0312441472314684	-0.0233959276866456	-0.0259835588288923	-0.0276416439264874	-0.0336614259403401
0.257829862452352	0.147867559119018	-0.0185407916880497	0.103279567543395	-0.00186054200612679	-0.0504964368851014	-0.0261784894456141	-0.0229452375428491	-0.0313421367551159	-0.0356736750933238
0.527839620567757	0.37544138121565	-0.0387089972964781	0.198222570896362	0.0679873085780507	-0.147132518374599	-0.0395726048982742	-0.0074993631199809	-0.0441381467283399	-0.0566611316483473
0.189670630921095	0.099548515372813	-0.0171332796049776	0.153302038744562	0.00471351845158566	-0.0178231089667611	-0.0065547952575877	-0.0500308647255037	-0.0221352095380696	-0.0595478344643126
0.174137546553972	0.23539274952563	-0.014189124883216	0.106383864939153	0.0167689242975966	-0.0735588196797138	-0.0283949476910586	-0.0385282344712076	-0.0422932177918088	-0.0489520639027023
0.470135567211446	0.279841801719928	-0.0315833772067081	0.156804436129235	0.125963211353471	-0.073010264624121	0.0264764733646751	-0.0213520481849289	-0.0227133667286815	-0.0493035899462895
0.155160469215998	0.0552131509307722	-0.0108017436483997	0.0747415100254847	0.000682433058017518	-0.00463849237335859	-0.00197802965767052	-0.000985076003650054	-0.0143536440052389	-0.0140096583691161
0.296684431743023	0.205215767726589	-0.0253143266326053	0.184151767194163	-0.00274985989043952	-0.0655216534701281	-0.0341357566802838	-0.0576798870427809	-0.0676859092390385	-0.0809501306115175
0.631104435647412	0.329879703494185	-0.04194642478769	0.181562452094175	0.0506788586503746	-0.140700260058749	-0.0450107007041871	-0.0177354176069945	-0.0305461887562679	-0.0565421497688716
0.536445696909193	0.396894371748876	-0.0400944051219728	0.210325060886447	0.0700455148708312	-0.140832078853829	-0.0353932819914992	-0.0914228117762409	-0.0647445222157649	-0.0994123794664818
0.259250330678574	0.158086454929816	-0.0179308789450256	0.102354269913747	0.00204763231808397	-0.0437996464920959	-0.020876007087006	-0.0173825803085882	-0.0228069503622891	-0.0279789106434961
0.230734489484802	0.19323169154572	-0.0169913893651693	0.113337458970997	-0.0137350136072806	-0.0191796640656663	-0.0164573388364734	-0.0197434670199368	-0.0239527951739944	-0.0335118225715046
0.0879635974737679	0.0788870423448693	-0.0071876544679849	0.0471163174366167	0.014697440175645	0.0203021262703816	0.0174997832230133	0.0150049921130435	0.0025609297223288	-0.0119444888441912
0.207244021479851	0.100659464659063	-0.0153320074133258	0.11577892934446	-0.0115232447750654	-0.016647435847305	-0.0140853403111852	-0.010362301665091	-0.0173182443072463	-0.0280598823186605
0.492255215350047	0.315816105882919	-0.0332140035116113	0.161231182244543	0.0523958779819479	-0.101375347889605	-0.0244897349538284	-0.0389947869879142	-0.0685608274101613	-0.0343125332092932
0.066334950844589	0.0617898410930968	-0.00542444527238645	0.0359664647992414	0.00225973197654217	0.00180884082443174	0.00203428640048696	0.0059800706587407	-0.0033603588220323	0.00359616288663775
0.0442684845176584	0.0254114460512476	-0.00372962094210832	0.0265077094455002	0.0046069907551946	0.00124267366019985	0.00292483220769722	-0.00150747646494681	-0.002104967344339	-0.00515363339705097
0.182403181151469	0.061978207059776	-0.016317032340043	0.131075403377767	-0.0130730991492984	-0.0202560250882854	-0.0166645621187919	-0.0201133818312434	-0.0258349127347099	-0.0310135617615271
0.677909728490718	0.282250117582033	-0.0439048436496901	0.163418261420958	0.0691810058603903	-0.16859340785041	-0.0497062009950098	-0.0178131639698071	-0.0544050219589657	-0.0824293548879375
0.625892681357533	0.220725749824364	-0.0415202517599048	0.170529023103916	-0.0476555047075253	-0.137105750285229	-0.0923806274963771	-0.112571807004081	-0.0670651578356402	-0.10676922271184
NA	NA	NA	NA	NA	NA	NA	NA	NA	NA
0.0703185480088773	0.0443216906662212	-0.00528818731110023	0.0388741099365712	-0.00317031857448385	-0.0107571625510053	-0.00696374056274457	-0.0102673433415664	-0.016156269857703	-0.0104075800067378
0.51783715079422	0.364032921829386	-0.0366751112107813	0.186786065154681	0.0586868082019766	-0.138264864975592	-0.0397890283868075	-0.0728212762791884	-0.0781643816106111	-0.0516907285732653
0.00109315179966882	0.000751703536899407	-1.61040238291915e-05	0.000468834433280227	-8.86188450781357e-05	-0.000380828730159402	-0.000234723787618769	-0.000460016502486313	-0.000378104760345568	-0.000439699114343104
0.171387252331299	0.142240081390945	-0.0129650240580994	0.0829048590912451	-0.00189576598529057	-0.0701984494378924	-0.0360471077115915	-0.0455100451334961	-0.0576872390412229	-0.037016309089698
0.442219511398066	0.217694678836978	-0.0336025574636893	0.193901707101745	-0.0359558587421948	-0.122113161806524	-0.0790345102743594	-0.0574290437532811	-0.101993761453273	-0.097647629199448
0.281358053293066	0.219966653669391	-0.0194253103816288	0.113375265916247	0.0776424633679877	-0.0339796213243043	0.0218314210218417	-0.0408647706823143	-0.0141167803449268	-0.0122202914364021
0.508196404101575	0.24417847891624	-0.0391022197445529	0.208030434987357	-0.025154093480285	-0.096236114579914	-0.0606951040300995	-0.0982086699574115	-0.0626364269335228	-0.130463562865988
0.146208019245497	0.144114654611772	-0.0118628214387832	0.0945009342910478	-0.020283738736377	-0.0643745275655976	-0.0423291331509873	-0.0532912051789759	-0.0475063926868425	-0.0372140981942422
0.175281428030244	0.0443827296777033	-0.0126658957373287	0.0640884633071395	0.00397558439927176	-0.00537251534940322	-0.000698465475065746	-0.012835527728468	-0.00184921519162923	-0.00626334571468787
0.35527514021794	0.283912251664862	-0.0269645315461504	0.165364309552689	0.0247452645394172	-0.057773260498771	-0.0165139979796769	-0.0258920251890495	-0.078953051316403	-0.0124916888283425
0.65622119080723	0.321425580192552	-0.0437199615820556	0.181851851185125	0.0923513418438545	-0.140288469843041	-0.0239685639995932	-0.0134401184249071	-0.0541562201627597	-0.0990951525144894
0.149185039764543	0.115892366298784	-0.0111062559414458	0.0687117258036776	-0.000776296345197602	0.00408712953737392	0.00165541659608817	0.00774768391674133	-0.013223601647315	0.00254106795358444
0.134154289627585	0.182775159810259	-0.010345265830956	0.0860085827299463	0.0332253006283898	-0.0602325641000192	-0.0135036317358147	-0.0529409045060133	-0.0407590922350807	-0.0512084986289708
0.343775271377992	0.127705562150648	-0.0235533377102856	0.138326821764518	-0.0223708246692963	-0.0847364884375517	-0.053553656553424	-0.0393961741497401	-0.0438426523570202	-0.0484769981023977
0.119952397314812	0.0418079274550508	-0.00963998869530951	0.0878187090361601	-0.0094208611269124	-0.0283074598307474	-0.0188641604788299	-0.0364342233986959	-0.0321302368059868	-0.0337241570357227
0.144611089959004	0.138071158346358	-0.0103664251892568	0.0665647198995024	0.0358101697557871	-0.00790705552297766	0.0139515571164047	0.00332724264454698	-0.0110801383064405	-0.00453311697184636
0.624806577560618	0.331551588623579	-0.0419503964009756	0.186165450487336	0.0574210754075941	-0.0473262925960914	0.00504739140575128	-0.0346701289867669	-0.052357775403386	-0.0625036353387748
0.0712937219607414	0.0562407428576369	-0.00477785871095257	0.0352558796400005	0.00616464561493249	0.00311863716666155	0.00464164139079702	0.0106469406346869	0.000817129599378713	-0.00344555792229943
0.0425081916623828	0.0542193517480713	-0.0037335948534216	0.0260463540490088	0.00985075836051452	0.0106847944137524	0.0102677763871334	0.00508801980876242	0.000759145566151469	0.0073309136689028
0.177130263710731	0.158776873218726	-0.0131267514399511	0.0785699316088807	0.0323291342869973	-0.0262942336534647	0.00301745031676628	0.00164855123589516	0.00712865109718866	-0.0103918789841248
0.353274197498779	0.125740343286765	-0.0279937454906315	0.168753444005251	-0.0337801909807828	-0.0219872112339169	-0.0278837011073498	-0.0490234821589172	-0.0322675188448452	-0.0460674818156655
0.0609659405796045	0.0952593546254789	-0.00492587369631917	0.0446344528195836	-0.0115867668973668	-0.0287284577683465	-0.0201576123328567	-0.0252051352079854	-0.0247033095464574	-0.0177191917525251
0.102310782169638	0.0364954380298615	-0.00716671892948598	0.0527447873778319	-0.0035686644861971	-0.0193494892932105	-0.0114590768897038	-0.0140754926213086	-0.016330303170391	-0.0192479398819252
0.493099977043181	0.314891095220776	-0.0337717300649826	0.161408645031346	0.0295121933750635	-0.137196052603622	-0.0538419296142792	-0.0436856324114588	-0.0658781789656009	-0.0869831017737565
0.292779646240852	0.154135237736881	-0.0212708154826154	0.143624619363472	-0.0201947465722603	-0.0522408637335091	-0.0362178051528847	-0.0534864387409843	-0.0872358479048034	-0.0789520840552727
0.633877683087391	0.278760047159071	-0.0429661493940789	0.192265386849081	0.0479293148129141	-0.12500998237402	-0.0385403337805528	-0.0929780136583788	-0.0552019352476967	-0.10364086345125
0.00196710857851065	0.00103664183791235	-0.000112477142709567	0.00088381533549988	-0.000237292018225824	-0.000227488735932477	-0.00023239037707915	-0.000243622787850508	-0.00047307975175181	-0.000513917193319848
0.109839125640356	0.0442508176099536	-0.00771752586860672	0.0512632554551654	0.00624955031400069	0.00587756991618398	0.00606356011509233	-0.00372978619449166	-0.00681145282308104	-0.00125602134727754
0.344944740163277	0.262208183555837	-0.0247345411762151	0.133264432466333	0.0480051507169212	-0.0443631884677849	0.00182098112456819	-0.0112312830674712	-0.0207198380187757	-0.0294487002033704
0.170059997666076	0.0815091938647147	-0.0122036532154208	0.0899300714548958	-0.0113698715743423	-0.0299780042325899	-0.0206739379034661	-0.00923295503737009	-0.0177272789240684	-0.00958721778998442
0.321899427302073	0.0789986305509716	-0.0232049116591754	0.127172425811596	-0.00677706188573585	-0.0201196153073283	-0.0134483385965321	-0.0275601437011204	-0.0430961337931627	-0.0369132954973924
0.221148229852383	0.0990967936708616	-0.015649574939123	0.111146955356417	-0.0139294424070275	-0.0383658645206712	-0.0261476534638494	-0.0245174283262621	-0.0320008328098015	-0.0495519706275412
0.261494294039666	0.142069741301493	-0.0196469336257122	0.125541159687195	0.00797655840578265	-0.0678130339312836	-0.0299182377627505	-0.0326451677421402	-0.0456767858301035	-0.0346417450061447
0.463590631871982	0.153442833178885	-0.0321875097395621	0.154323560131914	0.0109845782481635	-0.0955539065089521	-0.0422846641303943	-0.0577654914846923	-0.0832258665842556	-0.0792672151213764
0.584624107150341	0.311011679765505	-0.0427609931310782	0.217518671240922	0.0488234883931764	-0.161170219061405	-0.0561733653341144	-0.0663143684299724	-0.102676834749385	-0.114294734415482
0.287696794779594	0.341554027366418	-0.0236314665998485	0.184356796557174	-0.0146862493443712	-0.0843358320099361	-0.0495110406771537	-0.0102526444898142	-0.0703754449113182	-0.0448986552788394
0.0740212682629633	0.0790825806665701	-0.00629032085231215	0.0547810491175	-0.00800522814830198	-0.0277104791182249	-0.0178578536332634	-0.0154357572793323	-0.0177145315638006	-0.0242651416797412
0.296139181239194	0.205920677875147	-0.0259445124139009	0.184359661654531	-0.00692624215905546	-0.0685649037004979	-0.0377455729297767	-0.0560610122173632	-0.0958611386513636	-0.0752785985592334
0.108233737030902	0.0729476318746707	-0.00835236789549663	0.0592742686222081	0.00878400711659635	-0.0168078132771456	-0.00401190308027463	-0.0147032643332089	-0.0145870503963665	-0.0112289188152273
0.0727151815229698	0.0923973022021087	-0.00609426840158178	0.0580624960287883	-0.00782393753841559	-0.0214081712635888	-0.0146160544010022	-0.0186253656165753	-0.0147706591618181	-0.0250021506212793
0.499648014991102	0.245288925260072	-0.0361933896152232	0.200554442407672	0.0166053274961925	-0.130624003439067	-0.057009337971437	-0.0909694899550621	-0.0994954051960535	-0.0823953555568596
0.112026270608197	0.0229034874657393	-0.0063445368710187	0.045159632724355	0.00233974762777375	0.00384165499520711	0.00309070131149043	-0.00455087679226321	-0.00598827802885615	-0.0114881947547159
0.344724688250271	0.26189980446267	-0.0240608792733473	0.133148511374921	0.0486949266388379	-0.058122595560902	-0.00471383446103207	0.0246064109406032	-0.0036636702107295	-0.0129106496227795
0.54393007261919	0.338871713079973	-0.0404039107754697	0.204603206123099	0.0487116615197478	-0.119061632222262	-0.0351749853512571	-0.0555557077579746	-0.0863385831185516	-0.0792720535229485
0.145645433688983	0.0959386016915894	-0.0108768081700018	0.0668592622879426	0.028459602003032	-0.00564491914564974	0.0114073414286912	0.00712918221058367	0.00542719095742752	-0.00344347966460196
0.192992224215642	0.126465442908341	-0.0140354352227351	0.0936165651796733	-0.0064042724972814	-0.0182377018852724	-0.0123209871912769	-0.0200285449644389	-0.0156810136334639	-0.0246242992529794
0.319750700238131	0.121904996084369	-0.0226359109574534	0.125905852193493	-0.0473618800352217	-0.0271421646449914	-0.0372520223401065	-0.0290023089003346	-0.0399291725104841	-0.042284462310516
0.381118752674972	0.117910437267726	-0.0266367617309206	0.143535342449077	-0.0234465976502327	-0.0576426248419648	-0.0405446112460987	-0.0585858643675407	-0.0632818762679646	-0.0605804268553901
0.444564960557774	0.33233120428838	-0.0307801900615837	0.170521587563586	0.0693291626102126	-0.103046466728577	-0.0168586520591821	-0.0383701757426098	-0.0228548713267077	-0.0615815366467631
0.0455214025180463	0.0201069760963056	-0.00392260813418973	0.0279024595739449	-0.00564804245323609	-0.00673028492465953	-0.00618916368894781	-0.00954855297797731	-0.00736704608839638	-0.010699887171831
0.266480474948117	0.0781233291797057	-0.018959722131051	0.107067204838148	0.0214115274346915	-0.0328788533973345	-0.00573366298132155	-0.00859430302201908	-0.0346291164978058	-0.0219175357043122
0.110343524777873	0.0863553225879759	-0.00803068842849976	0.0540301841857884	0.0182266856459935	-0.00894380854363096	0.00464143855118127	0.00127474389458397	0.00329967884223729	-0.000395209591257994
0.017417149498995	0.00612562626526244	-0.00111953611133218	0.0145507830144887	-0.00125006114709091	-0.00273442559042371	-0.00199224336875731	-0.00388827015872765	-0.00453832873775411	-0.00498371509855771
0.0860701198138903	0.0562214166231677	-0.00697350978540599	0.0463731443927591	0.000235497951029812	-0.00369015685380415	-0.00172732945138718	-0.00674064558164167	0.00419400082979107	0.00168082277356901
0.145712378205351	0.0819671924708968	-0.0105199015231156	0.0679727879005789	0.0288657826836477	0.00170798312327894	0.0152868829034633	0.0100215859784435	0.0050002100144392	-0.00747834704707498
0.687911972121551	0.291700959942754	-0.0452835236391427	0.173948141701295	0.0607899592347541	-0.134649102885833	-0.0369295718255394	-0.0537379509364099	-0.0317774030831861	-0.0991913718516637
0.22292187706282	0.0519688053447502	-0.0150491033136258	0.0813294104883275	-0.0113402332757447	-0.00981808673548576	-0.0105791600056152	-0.00893815057211933	-0.00365503310742846	-0.0210743719895776
0.338824137004793	0.238197727057772	-0.02470120393479	0.145800577873156	0.00310681002096952	-0.0242034126367157	-0.010548301307873	0.00106106511062493	-0.00884004757421819	-0.026535008266885
0.1014357916251	0.0682483151613183	-0.00908272814570674	0.0875830932669264	-0.012680869278137	-0.0107130400928215	-0.0116969546854793	-0.021491494988093	-0.0236921952017174	-0.0365257470103965
0.188334316109272	0.227492213872072	-0.0146244501920672	0.0928639375000677	0.0480519582902544	-0.0595419679117572	-0.00574500481075141	-0.0113658339445983	-0.0430479107710414	-0.0356765634736954
0.615910155488025	0.353402510042425	-0.0422469046209675	0.195049283824823	0.0865876096730129	-0.160500754736138	-0.0369565725315627	-0.0227367182752463	-0.0518894898561032	-0.0446663377746099
0.451667745932712	0.155678379657705	-0.0343415563910021	0.189066897888918	-0.00321512949738484	-0.0500214778148485	-0.0266183036561167	-0.0374661173438131	-0.112417796846619	-0.0544859132234068
0.17433560284476	0.236035930125289	-0.0148844822811818	0.10753213006015	-0.0219851369233584	-0.079926090579896	-0.0509556137516272	-0.048126461545317	-0.0761706169174024	-0.0550343376565103
0.355526071299438	0.154134539644066	-0.0264934344477163	0.154310273656376	0.00892568375768726	-0.0933950399665645	-0.0422346781044386	-0.0525207687753711	-0.0562436659972049	-0.0829049108154675
0.160495622109605	0.0817940796876838	-0.01114940662635	0.0656476505271872	0.00282862578043452	-0.0140215428624953	-0.00559645854103041	-0.00623622421351161	-0.0203667969961646	-0.00958404321641446
0.562604820871995	0.324872646674088	-0.0395160282148744	0.194961837025787	-0.00759530538566744	-0.140586678340535	-0.0740909918631014	-0.0343733721254567	-0.0921567957817274	-0.0537624287420432
0.0829298111877511	0.0423670917961286	-0.00695337867900919	0.0445924396883798	0.00299835642807204	0.00308280952565031	0.00304058297686118	0.00331815728777865	-0.00419361970685142	-0.00580596089069466
0.519483915555929	0.247923918531458	-0.0377050547438194	0.193059135432729	-0.0158853338748292	-0.12228172224882	-0.0690835280618248	-0.0601750234347597	-0.0911446756696371	-0.0798565572852227
0.175561752154731	0.146622187599678	-0.0132091407116806	0.0894436930438444	-0.00439710685873296	-0.0312580397008474	-0.0178275732797902	-0.0178006389030663	-0.0176372501200887	-0.0199243027421497
0.0366292756966863	0.0277336236372762	-0.00294407534252047	0.0218410916628244	0.000360988590146917	0.00152074087218129	0.000940864731164101	6.65093818000353e-05	-0.0023098350488645	-0.00385123256271582
0.224592021789307	0.0952374597963792	-0.0166411373107158	0.124433138451612	-0.000641881400463812	-0.0342388150827867	-0.0174403482416252	-0.0484754600203181	-0.0394016051161864	-0.045738804891748
0.351753480425621	0.101661912643777	-0.0250575251839237	0.146256057549202	0.0031158102486728	-0.0325506808496055	-0.0147174353004664	-0.0311808447768913	-0.0505159283140144	-0.0409147020399672
0.213855635809914	0.278348773008711	-0.0159871145538103	0.101617773792988	0.00773819389829863	-0.0580536158923275	-0.0251577109970145	-0.0104006548634482	-0.0258249741632308	-0.0266996435385135
0.528186486791779	0.34095315811075	-0.0365887776841862	0.174370320927134	0.104252162515035	-0.167373659289676	-0.0315607483873204	-0.0500721814982643	-0.054835210456775	-0.0569331660140492
0.409253266944948	0.159529992778401	-0.0304730818595799	0.157452915422949	-0.0141694125639626	-0.0683127773264658	-0.0412410949452142	-0.0519803233498245	-0.0817787321324334	-0.0620507870024932
0.310976841864317	0.253213168928915	-0.0214215181632645	0.116418692095928	0.0449669195176848	-0.0969772552350315	-0.0260051678586734	-0.0302620311355993	-0.0297822306329943	-0.0398617442172589
0.135993750546336	0.035246425416342	-0.0106043443329714	0.0670462171203353	0.00622298588332298	-0.00899228001949551	-0.00138464706808625	-0.00492896269062268	-0.0107864334357345	-0.0156961799251539
0.166589758269218	0.099050383883356	-0.0118641389732689	0.0901445233478867	0.0135942569806699	0.00352150505996809	0.00855788102031901	-0.0109694452959514	-0.00016980872181227	-0.0120698565696765
0.0374053084482711	0.0170367961847472	-0.00294507748718923	0.0290489613774048	-0.00684939184758453	-0.00706245441258765	-0.00695592313008609	-0.00994312512434808	-0.00792666772672762	-0.0128282064162284
0.123012757413449	0.140756515899719	-0.00882511312306715	0.063591294010868	0.00165517988185902	0.00497229816267457	0.0033137390222668	0.0100580591094733	-0.00150934932006321	0.0177137322884509
0.03626156345815	0.0161573796523397	-0.00297068138694716	0.0244039365140786	-0.00236313114847186	-0.00089003289838447	-0.00162658202342816	-0.0090424971522334	-0.0145636086288312	-0.00639340090039188
0.0716259911151146	0.0552303827341908	-0.00520416459499316	0.0398558536397344	0.0171851998808383	0.0101435078360017	0.01366435385842	0.00132985783176795	0.00498873343509551	0.00483855346736844
0.0981442880854924	0.0703057864604447	-0.00793387867067365	0.0487659999682093	0.0155948407682116	-0.00113394909880501	0.00723044583470332	0.00323955096615759	0.00876576200974109	-0.00454825681385229
0.630844217661582	0.257382977990583	-0.0433117912219616	0.184235137116559	0.0185129963622479	-0.176035534714573	-0.0787612691761624	-0.0625533198337225	-0.122607361048332	-0.103718709798801
0.146751014508355	0.0837835385628575	-0.0103932632588215	0.0656992058414181	0.00971939883459205	0.000834077038860043	0.00527673793672603	-0.00254695065088237	-0.00639284739460391	-0.0151996934000537
0.656404989483079	0.32177330528675	-0.0444705076482672	0.181396099841182	0.14974502585639	-0.123274472130921	0.0132352768627344	-0.0539843230616697	-0.0495704425065032	-0.0615373839442663
0.138158478252528	0.130876747033293	-0.0102053430953408	0.0619520089611947	0.0556148471430462	0.00984131758908333	0.0327280823660648	0.0157707630750203	0.0111352046557578	0.00209244855608368
0.314428915014924	0.0942359709013108	-0.0218454821336573	0.121480526969204	0.0142181882858222	-0.027696141895399	-0.00673897680478847	-0.034131687478777	-0.0297120882687127	-0.0361011918516206
0.41911212766676	0.176275084827701	-0.0292862918845403	0.159723093032244	-0.0287223261497584	-0.10102880125935	-0.0648755637045544	-0.0637686553491955	-0.0653529925580595	-0.0670603212551706
0.372473912818117	0.330081340848225	-0.0271249803101219	0.157450838806798	0.0682843321960533	-0.0360713619403452	0.0161064851278541	0.0014773317906302	-0.0230876277292026	-0.0101831344404998
0.0230564205345053	0.00773426924217158	-0.00218729327453559	0.0169291656635326	-0.00108841480590874	-0.000441167900729535	-0.000764791353319135	-0.00205520062887287	-0.002641579847677	-0.00365757985089576
0.347501962621997	0.12536431822685	-0.0255196556973922	0.15066170342876	-0.00885449003682576	-0.0557124075882532	-0.0322834488125395	-0.0440638658102472	-0.0751393978522217	-0.0725472684368118
0.124408096538762	0.0548595562496846	-0.00891806453867219	0.0527800409713613	0.00100640000938126	-0.00435311648991868	-0.00167335824026871	-0.0169749377443019	-0.0137364975275157	-0.014391049479229
0.53343531175116	0.284935564641652	-0.0405644805117726	0.22096978093779	-0.0421863199457422	-0.127604141537038	-0.0848952307413904	-0.0822430594345604	-0.0943076651940881	-0.0966984885179075
0.63088664184172	0.330249015405837	-0.0422985209915621	0.180909507136904	0.121464980165512	-0.111209757062108	0.00512761155170172	-0.0559189970290086	-0.0481957066098635	-0.0875796199454467
0.134962407871309	0.0968950197383476	-0.00975060450029275	0.0698746585809435	0.0073355484784976	-0.0455720062353132	-0.0191182288784078	-0.0269516628603928	-0.0402030923086894	-0.0343590198607605
0.446281757333131	0.30845189140793	-0.0322656177320373	0.18333027964184	0.0145872582101216	-0.0757407256040559	-0.0305767336969671	-0.0329507953856828	-0.0632204237673096	-0.0649867800536357
0.048123463807385	0.056419074554263	-0.00376609340423761	0.026610040692243	0.0136481666126915	0.00754193582046689	0.0105950512165792	0.00584843274204226	0.00625391214950508	0.00459425631516168
0.241585725891735	0.0473555288040621	-0.0161390160651083	0.0837673548034531	0.00263526711786596	-0.0106608816886118	-0.00401280728537293	-0.0103281895733799	-0.0213947402883816	-0.0342773906809665
0.212908980226106	0.277999952526274	-0.0153591569025701	0.101622445079892	0.0329818660966714	-0.0658654304735776	-0.0164417821884531	-0.0350401236188157	-0.0209499873347037	-0.0288473329345631
0.639668063916517	0.307478346625686	-0.0423117181930578	0.174843792524207	0.0652902414842733	-0.0842781964027122	-0.00949397745921943	-0.0215529780333238	-0.0333385446657144	-0.0674020050588995
0.327702715554019	0.079196976797741	-0.0242275242582836	0.136826919316682	-0.0269993865198054	-0.0417174459938887	-0.034358416256847	-0.0278613779754101	-0.0380230750801486	-0.0363561557179438
0.0711152542101884	0.0578775302827739	-0.00534051363558112	0.0416051002260989	0.0138261814308787	0.00424663026311532	0.009036405846997	0.00749095210534906	0.00155087375446079	-0.00197822681322908
0.00828064487413747	0.00277811587944525	-0.000650410681362386	0.00697159615147285	-0.000887001011472261	-0.000833956912182489	-0.000860478961827374	-0.00134973146082075	-0.00141721190347188	-0.00198288483342099
0.106398259425703	0.0665399848184269	-0.00801232449449291	0.0532949903888162	0.0234248903314487	-0.00467893457578404	0.00937297787783234	0.00434520270078931	0.00310263862751697	-0.00773205967838975
0.00994821378324062	0.00106813391540098	-0.000814738970646559	0.00853039771907795	-1.29161500295842e-05	0.00033568137217343	0.000161382611071924	-0.000587252107728812	-0.00105633320862069	-0.00134228588822585
0.0131113840840126	0.0228582637144279	-0.00120678959293368	0.010906377256423	0.00688564857500919	0.00834950639939611	0.00761757748720265	0.000739094283435184	0.00477255732376647	0.00180370029885079
0.273879367351275	0.150042570541908	-0.0214500060658082	0.145229364799768	0.0157951801874139	-0.0511097716711299	-0.017657295741858	-0.0218753119430969	-0.0373950980981597	-0.0367614887335177
0.244237940408503	0.0850235572656406	-0.0162259682785511	0.0863032366638626	-0.0230151605461333	-0.0110875325741958	-0.0170513465601646	-0.0160683178217755	-0.0187490369206478	-0.0301456432565894
0.138489697902407	0.0793192061977211	-0.0107030765646826	0.0642410792361405	0.00762912987715544	-0.00177721995215444	0.0029259549625005	0.00619047195948319	0.0122495375918985	-0.00740219549742213
0.395453661977076	0.270056462103696	-0.0268220319674318	0.142201166527392	0.0444754162555173	-0.0667473774897545	-0.0111359806171186	-0.0128568331287898	-0.0250837106344309	-0.0307358281702285
0.29433542406291	0.170582012974453	-0.0239987471677652	0.153958360565415	-0.0442383145197668	-0.0821279092967735	-0.0631831119082702	-0.0409556014437323	-0.0752809576352779	-0.0766099596284877
0.629808271964519	0.331211788664411	-0.0425077251536582	0.181228763593191	0.0781419094123097	-0.158942862153991	-0.0404004763708408	-0.0447059420288271	-0.077571264777712	-0.0976039769533079
0.0445122420708465	0.0219327865153219	-0.0032874912113553	0.0282063877318779	-0.00406462356447197	-0.00924001629473387	-0.00665231992960292	-0.00769634609288359	-0.0092282989454791	-0.00883899123884383
0.226951402427732	0.08795617627728	-0.0203036347620717	0.15276636052455	-0.0194509802547013	-0.0370101245614996	-0.0282305524081004	-0.0393326736318462	-0.0466617839531108	-0.0647204144203899
0.0879502049836096	0.0322461246396427	-0.00597377869399243	0.0385427836891317	0.0019069976908698	-0.00363399298022452	-0.000863497644677358	-0.0106066703540545	-0.0074996517944113	-0.0144966321649413
0.333605474472129	0.0880668144108243	-0.0251686570227906	0.137099639725278	-0.000261104712805438	-0.0313097163244697	-0.0157854105186375	-0.0420116083517962	-0.0326708375090207	-0.0377109831054599
0.441474720001688	0.265397180194105	-0.0322055822159053	0.160459289449317	0.0518799025814555	-0.0601105271475142	-0.00411531228302936	-0.0282471889752934	-0.0368422231571295	-0.0336537757931748
0.42347517939435	0.245496329374301	-0.031466568354247	0.190349494443022	-0.0475437406733888	-0.0982857533350981	-0.0729147470042434	-0.0427416629647922	-0.080940664184003	-0.0466008807972604
0.0540682783056143	0.0442308895237168	-0.00405992924423386	0.0305982056097149	-0.00265642232280146	-0.0157792979136426	-0.00921786011822205	-0.014281184215227	-0.00878191336965278	-0.0172027444028326
0.678430103945696	0.282313522049878	-0.044283930364173	0.163785257287514	0.0767384390080428	-0.124711323781478	-0.0239864423867175	-0.026096929104763	-0.0488822699213909	-0.0730236504994873
0.0899168526730096	0.112924237177902	-0.0067041845755228	0.0480917284493994	0.0304490066817481	0.00331989801211838	0.0168844523469333	0.00237857185897887	-0.00509335566822371	-0.00067050927198381
0.113867706394196	0.0400511434896053	-0.00952231215970097	0.0894924741179683	-0.0163198684890545	-0.0131761201445879	-0.0147479943168212	-0.0202288767929232	-0.0242559196435988	-0.0284652459991108
0.230451859210952	0.061804989251219	-0.0166169843188518	0.0931492294429193	0.00112974027649421	-0.0371214900298914	-0.0179958748766986	-0.0233234440860018	-0.030347273280728	-0.0311699389347906
0.0344949429561235	0.0302207438326651	-0.00220084515772542	0.0259292253945259	-0.00460018797918772	-0.0127441303572528	-0.00867215916822028	-0.010850933452383	-0.0125609184830346	-0.0154274185258426
0.0363797828170885	0.0279870840550931	-0.00310695267046265	0.0218006196797465	0.00159037494480235	0.000297609982948741	0.000943992463875547	-0.000918437912028003	-0.00123058204827964	-0.00234314196146115
0.0395734031305267	0.042321111611338	-0.00330626006403485	0.023408975554921	0.0142022528241241	0.00579380202001417	0.00999802742206914	0.00808680141483181	0.000352908122061971	0.00424670184073719
0.0444593058881683	0.0590472519010451	-0.00322807363269782	0.0264423099934164	0.0173828415132225	0.0165569601389695	0.016969900826096	0.0152870073482262	0.0123589027251942	0.0122762527283604
0.261476859951189	0.227873434950391	-0.0188071623100297	0.105219475996613	0.0323481428502598	-0.0434001384613937	-0.0055259978055669	-0.0233202069893699	-0.0368916972951758	-0.0231123702549598
0.645178202197561	0.311019429596507	-0.0420893073132466	0.175910537345725	0.0213284019455006	-0.111805090808686	-0.0452383444315927	-0.091309052177062	-0.0210042423922626	-0.0856183102832846
0.52826659158779	0.341301738805034	-0.0369070027026758	0.173947638525403	0.0351610074760912	-0.171959609145022	-0.0683993008344653	-0.0261582071486688	-0.0527637282175956	-0.0720503483355345
0.513697753259729	0.313609682352911	-0.0391697778039385	0.214363906412534	0.0537952320602978	-0.110828048021187	-0.0285164079804447	-0.0614052193982063	-0.11637819866615	-0.07994343856897
0.305564381520351	0.191983801315514	-0.0210347366243331	0.113896254928553	0.0336974567616165	-0.0563958652514562	-0.0113492042449199	-0.014324019792574	-0.026099325289247	-0.0382859447747589
0.0348441666660373	0.0158182045148083	-0.00287213076015003	0.0273496522616522	-0.00833025077157859	-0.00731087486030371	-0.00782056281594115	-0.00925621759613493	-0.0103776033619759	-0.0134875280770017
0.19994057281492	0.140487247724449	-0.0145962689276066	0.097114112061138	-0.00146878294500344	-0.0161843190023096	-0.00882655097365653	-0.0174213666203773	-0.0361338822748557	-0.0193428943974445
0.295248391858485	0.0911795833816269	-0.0204707931323842	0.115581410209442	-0.00284045199365884	-0.0454387386242147	-0.0241395953089368	-0.0206276933338944	-0.0305283850312905	-0.0192718860808532
0.626518741326829	0.345534191943906	-0.0419953967764543	0.195419240903777	0.0494765666252938	-0.137014768831535	-0.0437691011031205	-0.0128097951132738	-0.0579278710657453	-0.0247317517178531
0.593158071335483	0.320893734903947	-0.0398745749165413	0.173946298456666	0.0324598846057234	-0.134735857687983	-0.0511379865411298	-0.0314943649784591	-0.0788709560936425	-0.0782728583989671
0.712355285401622	0.27214749651891	-0.0450600447641789	0.160563334511585	0.0818982098009077	-0.166652641200379	-0.0423772156997358	0.000170580587516067	-0.0538398548339332	-0.0668722446150269
0.232035143129429	0.231866249109531	-0.0175157584377855	0.107395781197598	-0.020205926990334	-0.0758218565981492	-0.0480138917942416	-0.0492298259411507	-0.0312343688076308	-0.0408961095786556
0.31786230564174	0.153702467899129	-0.0258351659462912	0.180096399276663	-0.0367238125592022	-0.052873909114071	-0.0447988608366366	-0.0219099031075667	-0.0445554128968597	-0.0685693051686964
0.0226490046997787	0.0370026030234136	-0.00152877017258355	0.0176339599860071	-0.00167890415519287	-0.00801871239548364	-0.00484880827533826	-0.0110603044762453	-0.0121367838432413	-0.0123165892048958
0.297412877264892	0.102096357189757	-0.0234972930511486	0.154507631732177	-0.0628702059339254	-0.0213584903926577	-0.0421143481632916	-0.0218111544001806	-0.0509314146922332	-0.0459595768983671
0.0893606989020607	0.0666287902620747	-0.00732848963336309	0.0477830968756225	0.00423783619595858	0.00947541298179512	0.00685662458887684	5.09130785868867e-05	0.000740363723442702	0.000236773650009556
0.0974260763782801	0.158696678712723	-0.00842459128332784	0.074066204903159	-0.037823425189408	-0.0310269296605572	-0.0344251774249826	-0.0227970305235667	-0.034915699200564	-0.0268771659236878
0.0814337923613134	0.05941214794676	-0.00655178352380942	0.0475184913124095	0.0137270492692194	-0.0113391463981764	0.00119395143552146	0.0023539514533578	-0.00443003695476289	-0.00203190059945985
0.202641418826048	0.158682162168067	-0.015073119567496	0.101567801199216	-0.0089246940542321	-0.0400444499046223	-0.0244845719794272	-0.0240499367074635	-0.0407756481895716	-0.0365072485089785
0.0389069843962195	0.0264042242819603	-0.00326351534076895	0.0251215564073651	0.00350337825781712	0.0120460841155434	0.00777473118668028	0.00580622268238015	0.00351694832840233	0.00455063864501119
0.586363531915014	0.280547776716069	-0.042394828784011	0.200397839839026	0.0501245576050194	-0.125224379551815	-0.037549910973398	-0.0873997248757948	-0.0765157318451238	-0.09085443175276
0.0540033058702135	0.0551972333707252	-0.00476159606639612	0.0317276325170707	0.0172411367292847	0.0108621968650501	0.0140516667971674	0.0124832304116847	0.00814399431924281	0.00340442729048085
0.28457654275384	0.121908094957577	-0.0213922281839307	0.136308757873125	-0.0069803307053995	-0.0417182880564083	-0.0243493093809038	-0.0387849259525065	-0.0477299931642693	-0.0332484622598297
0.0999349681587949	0.0422310494103817	-0.00822516131295159	0.0841732592120382	-0.033360695181229	-0.0195864663679746	-0.0264735807746018	-0.0295726427110219	-0.0239891585514145	-0.0356734178808009
0.480335600518364	0.361412489702818	-0.0344845673352284	0.185011420289887	0.0846876946420034	-0.137579125993859	-0.0264457156759278	-0.0356852113501485	-0.0535041117485642	-0.0651218757407003
0.212942709317915	0.278459037214194	-0.0155233638512018	0.100850320459903	0.0559138241649811	-0.0608324747489432	-0.00245932529198103	-0.0156392581293789	-0.00582091313556479	-0.0366369598256343
0.0767887835069154	0.0342069241283421	-0.00580809510647261	0.0453933210360667	-0.00163990984389158	-0.0268905896556298	-0.0142652497497607	-0.00485927476056967	-0.0151458897123021	-0.0194689866351347
0.0536516669723835	0.0389158311840707	-0.00467746767699386	0.0343713993406114	0.0106039240767919	-0.0148757716664476	-0.00213592379482787	-0.000831729159796409	0.000408068228167503	-0.00629323812558929
0.138870364445067	0.0792378146534918	-0.0104136625100895	0.0631245588823776	-7.42812798187609e-05	-0.0326001090900569	-0.0163371951849378	-0.0200755490203978	-0.0178045876720569	-0.0255452292356613
0.536749041985809	0.39639925908688	-0.0394742143589312	0.209707315815424	0.114287754646349	-0.118288365300112	-0.00200030532688156	-0.0399229256860202	-0.0749199832576828	-0.0642957732852213
0.0748086414346035	0.0375827540597924	-0.00638292414222304	0.0440721762726634	0.00625505296650422	0.00789176726070864	0.00707341011360643	0.00237756357977888	-0.00277061904237653	-0.00927688685570933
0.135839451995706	0.0913420690537561	-0.00985719532233464	0.0656475952206157	0.0163186920462573	-0.0224725928818655	-0.00307695041780409	-0.0107995270824161	-0.00756614407730719	-0.0132003061176493
0.0969175938312962	0.0704218140325419	-0.00807318911527963	0.0484926971532469	-0.000871419548615415	-0.00368659743492668	-0.00227900849177105	-0.000899856346021313	-0.00773777265491063	0.000512047448942718
0.00136402001910989	0.000200737148779978	3.64652505069687e-05	0.000704299071920222	4.05506700283447e-06	-1.73224218881062e-05	-6.63367744263587e-06	-8.92067171146759e-05	-0.000162366426308019	-0.000302694862389152
0.368708971334323	0.222293819906387	-0.026989648567922	0.15040701206566	-0.00407814246752219	-0.0387292589644707	-0.0214037007159964	-0.0159927642281713	-0.0698758851338597	-0.0764006377743658
0.266183802923415	0.0790468711432912	-0.0182775480624272	0.110245641506739	0.016960774446848	-0.0232919805492913	-0.00316560305122165	-0.0164634319021065	-0.0373887435863391	-0.0141102483585738
0.0324753338059617	0.0413171174686135	-0.00264871744351004	0.0215150625397624	0.00553423586022409	0.00530100781554122	0.00541762183788266	0.013552460198894	0.00826473214189862	0.00587214078206441
0.0847458151966027	0.0573488812591381	-0.00637377623080959	0.0450867727510864	0.00240693958139156	0.00598460450342927	0.00419577204241042	-0.00261881338836764	-0.0110794043982699	-0.00689292441303939
0.0760132887291622	0.0476393774805162	-0.00575354166493469	0.0445666754110748	-0.0107883714403414	-0.00387958531416249	-0.00733397837725196	-0.00740818553447491	-0.00837111921406271	-0.00457110391320785
0.30448178880159	0.241618596945056	-0.0214203484218805	0.115837031388134	0.0103732651147711	-0.0804214471478777	-0.0350240910165533	-0.0157849234040799	-0.0234149945130395	-0.0473408692302661
0.460590321770348	0.264627872326284	-0.0312689385051838	0.158403220469314	0.0147378374554322	-0.110528131410864	-0.0478951469777159	-0.0618014954668405	-0.0699213668033118	-0.0641498876452315
0.516191392403015	0.192278395753816	-0.0357353895869139	0.181080826979394	0.0140500798155618	-0.130783043131536	-0.0583664816579869	-0.0629366539363991	-0.0645809733321904	-0.0875436156837469
0.226293046356474	0.124369354470691	-0.0177817442568459	0.122229416898829	0.00253742274945112	-0.0354683696277199	-0.0164654734391344	-0.0287287521419282	-0.0365557888613882	-0.0450470339128138
0.0335336332250538	0.0273467407427089	-0.00258644251438627	0.026613301748011	-0.00625725367669503	-0.00607846212799448	-0.00616785790234476	-0.00735068039212617	-0.0121028284997481	-0.0127216953255765
0.544407988537908	0.261174575275963	-0.0408239525471225	0.218895931982358	-0.0391974483483862	-0.168953481769467	-0.104075465058927	-0.128247549609867	-0.0993706241049804	-0.12291195345021
0.155523651971905	0.0554815698070674	-0.0110631973711663	0.0742339842381694	-0.00554080081386452	-0.00452678554126948	-0.005033793177567	-0.00396979921437995	-0.00864168415085403	-0.0111936124864436
0.418109118946312	0.177525235062355	-0.0296875661158414	0.158820883919918	0.00833473042237221	-0.0599191283332701	-0.0257921989554489	-0.0529371840912293	-0.0569938476706113	-0.0957386274155227
0.146184304615855	0.0848074114903553	-0.0110002748585585	0.0662442517476507	0.0258421487661825	-0.00570731513358355	0.0100674168162995	-0.00574961767940615	-0.00908726265811755	-0.0194873615981932
0.362553471372375	0.336105145197409	-0.0287806845809198	0.190520539240663	0.0246285959541527	-0.121567053548894	-0.0484692287973708	-0.0433256309507442	-0.0677395672785636	-0.0680172056505743
0.3123351462437	0.179676954912207	-0.0215369048872033	0.127161815664907	-0.00217190770128656	-0.0498451816477444	-0.0260085446745155	-0.033448953604179	-0.0347541747847724	-0.0248730307880324
0.284044882334566	0.204828921539364	-0.0200652893097896	0.109204111666518	0.0376044182842056	-0.0723723878413222	-0.0173839847785583	-0.0358019875804519	-0.0317414823200732	-0.0477977708233625
0.0904310427706057	0.146542477373569	-0.00704276895977445	0.0717939099961669	0.0155948363821134	-0.02978157638069	-0.00709336999928831	-0.0238632866627407	-0.0260553962377827	-0.0247454950773463
0.640283206186927	0.306214680288344	-0.0430214528760177	0.174743418508896	0.0615422823238407	-0.13013540680638	-0.0342965622412696	-0.0548439757903059	-0.0285570511162554	-0.0609274550488822
0.135692094841967	0.0316353233272857	-0.00833849051389723	0.0489756536944471	0.00473968992569937	0.0117042126286758	0.00822195127718758	0.000618572865209388	-0.000661267236967328	-0.00503935300233985
0.370056765996244	0.226188714156218	-0.0256045833782933	0.133115991354677	0.00915365332367818	-0.0764583565299352	-0.0336523516031285	-0.0168945621811893	-0.0178935111569669	-0.0460766367510459
0.281683454606823	0.198695066850537	-0.0231930685599526	0.166838105231632	-0.0154467945999499	-0.0863180108178947	-0.0508824027089223	-0.0828632924381413	-0.0659037546886886	-0.104222065707221
0.0616780071388453	0.0293170337532482	-0.00517726279583926	0.0545506454623263	-0.0130027506466125	-0.0113351868580235	-0.012168968752318	-0.0143789454598638	-0.0198051076097258	-0.0224423501747228
0.0498616003932803	0.0250864092207596	-0.00384360782590031	0.0277909931884006	0.00675605738315183	0.00580840162626569	0.00628222950470875	0.00341864597332151	0.00235099150174532	0.000607460271061032
0.0609834539073075	0.0415303163926151	-0.00448381096403469	0.0339349193187484	0.00563988094920236	0.0115239895138089	0.00858193523150563	0.00748361277102803	0.0052226109052714	-0.00170017572632113
0.631001645508439	0.256964860226139	-0.04197760921654	0.182429810514812	0.02898661892282	-0.21749388777931	-0.0942536344282451	-0.112845697760366	-0.128921775561521	-0.0882602668505503
0.517573006079386	0.274050433272205	-0.0350046100596331	0.156427228069937	0.0693689128815512	-0.0924763702420152	-0.011553728680232	-0.00368379377438965	-0.0297736172833736	-0.030107113484009
0.533177781923092	0.202731129220944	-0.0384657512973624	0.180310761551051	-0.0445534225488173	-0.139383502413783	-0.0919684624813001	-0.0921392353850912	-0.09978315565109	-0.0985026144835997
0.6151767576853	0.216033799120775	-0.0409958545908798	0.174253043872167	-0.0279844819435103	-0.0929129149529143	-0.0604486984482123	-0.0852538908068379	-0.103054742833702	-0.0993315124278223
0.452922182100906	0.210020845471463	-0.0312812280643016	0.145453377398331	0.0109186425568776	-0.0505019032315967	-0.0197916303373595	-0.0425158290672311	-0.0681616995645316	-0.0726345566866518
0.251769250981487	0.248052424735071	-0.0186459601216976	0.118060506887512	0.0134251684956602	-0.0595741167715995	-0.0230744741379696	-0.0390374111299526	-0.03379404586016	-0.0529451318626251
0.245806417442936	0.203201368626628	-0.0189282097409555	0.127516612018016	0.033375024813578	-0.0145395871982268	0.00941771880767558	-0.00417881765231723	-0.0093703833734787	-0.012034679538212
0.124475462031012	0.0582817666601198	-0.00946424602330891	0.0561062298434534	0.006489370794256	0.00333662282753992	0.00491299681089795	0.00226947741235499	-0.00916794768312892	-0.00560794122217641
NA	NA	NA	NA	NA	NA	NA	NA	NA	NA
0.179066884454594	0.0909348284444765	-0.0117476601092719	0.0703986381109339	0.026742045789294	-0.0125185339069071	0.00711175594119343	-0.0169003499232645	-0.0204613100989986	-0.0136860847233791
0.312152966921864	0.14773354614211	-0.0217521090213138	0.140866384489043	-0.00819100707826326	-0.0440266433280375	-0.0261088252031504	-0.0242183125849981	-0.0199888460672204	-0.0440340837015387
0.533364577968688	0.291146681921561	-0.0397888468739394	0.209089968315685	0.0232189406380936	-0.0502216631294454	-0.0135013612456759	-0.0591741083133277	-0.0594725862402044	-0.10620675858943
0.598732981345994	0.352295662655815	-0.0424362035805051	0.195922555166528	0.00901303181728264	-0.170578999501097	-0.0807829838419072	-0.0532205672622291	-0.0723093804975411	-0.0482758379809035
0.170333771686302	0.0728153000552154	-0.0154348122581203	0.131172548649972	-0.0476841278765053	-0.016532766673675	-0.0321084472750901	-0.0418606387652091	-0.0362241289327723	-0.0601159132410944
0.314691289520155	0.0909744241615643	-0.0218939918168652	0.117485832626343	-0.0103928840192096	-0.042694084285577	-0.0265434841523933	-0.0503606198171073	-0.0429005159673075	-0.0452701726863013
0.637090794391274	0.333715799420981	-0.0435304957231906	0.190850568606914	0.0680531818347745	-0.144900080632094	-0.0384234493986599	-0.0290074340289886	-0.0776611335385242	-0.045975342660553
0.195215842113559	0.0563083388728937	-0.0159572586908629	0.115612948421619	-0.00204674721417633	-0.0173465856417744	-0.00969666642797537	-0.0185685823194302	-0.0190995297236151	-0.0247316673962756
0.208079637365092	0.104734832797045	-0.0143181594582067	0.0970868442873208	0.00678949170952145	-0.0231597701940413	-0.00818513924225991	-0.0189554466694812	-0.0250700515474199	-0.0263072076691366
0.377488207460923	0.199435510365662	-0.029773704100038	0.190264324037933	0.00879667167925635	-0.0722264893165178	-0.0317149088186308	-0.061996268918625	-0.0495886651337339	-0.0867472767658874
0.0013039034210528	0.000545442525268451	-2.29366227521848e-05	0.00059331794746245	4.61159592278599e-05	-0.000201020362103473	-7.74522014378067e-05	-0.000219594661522285	-0.000284908081681365	-0.000309661101041326
0.107596573742505	0.105207554295255	-0.00873639413195711	0.0593791281939229	0.0147340071713376	-0.0296827697487698	-0.00747438128871611	-0.00458853646117283	-0.0115130343742627	-0.0114555359962769
0.181275470939946	0.160196063289311	-0.012966899535659	0.09008758348073	0.0378084445483536	-0.0441172322282878	-0.0031543938399671	-0.0175350424715602	-0.0178899389836308	-0.0058459999812544
0.0649144149930554	0.0301210387196286	-0.00459119838224537	0.0335911875941594	-0.00169811441423841	0.000140501097311285	-0.000778806658463554	-0.00573422813373474	-0.014885042379784	-0.0149586538632879
0.0179515286746777	0.0130319535668035	-0.00144781214319453	0.0142244606310585	-0.000527680169558137	-0.0058426158768263	-0.00318514802319222	-0.00444413231456089	-0.00277187186784767	-0.00542574210397148
0.00259475496214203	0.00356679907828659	-0.000176325544889912	0.00171029276116394	-0.00110235190175906	-0.0010385619095218	-0.00107045690564043	-0.00117784788599921	-0.00125419863121414	-0.00133365556778615
0.362017250383572	0.183212051316873	-0.0271254982262973	0.164337184714069	0.00270274987999997	-0.0862233390248254	-0.0417602945724127	-0.0602118665094753	-0.0738720405885107	-0.0960512831611825
0.382520787101127	0.203354098317926	-0.0262901654118921	0.158953253215137	0.0295314063657071	-0.0578961400701795	-0.0141823668522362	-0.0228938575984246	-0.0354907284803919	-0.0481477231225708
0.285683976154946	0.122405457998319	-0.0209746335062958	0.135855951890776	-0.0168760930140856	-0.0448373602007136	-0.0308567266073996	-0.0471506541262333	-0.0516854980341381	-0.0578078972914326
0.677995592599759	0.28232890228648	-0.0435792557506811	0.16254584847179	0.067435197125612	-0.0879343974397855	-0.0102496001570868	-0.0478878409132513	-0.0154642962398281	-0.0531265580623519
0.253515319270695	0.228105280154886	-0.0178778023905281	0.112038559646339	0.0472540670573195	-0.0605998341673278	-0.00667288355500412	-0.039156842575422	-0.0149926604082727	-0.0339088400024263
0.406098158691293	0.121692328651321	-0.028284433973395	0.156191055935359	0.00916506983335752	-0.048502216613364	-0.0196685733900032	-0.0479768130134813	-0.0421736705181189	-0.0288885476196988
0.215070529100025	0.103124134060021	-0.0144776193767617	0.0852627712780277	0.0209520965869502	-0.0323768845843874	-0.00571239399871856	-0.0133079276880147	-0.0398049210320277	-0.0246385454455726
0.675703602365187	0.30179057833321	-0.0444768096804913	0.17418221383159	0.0446710274694186	-0.096503186017558	-0.0259160792740697	-0.0716243943804677	-0.063440389050307	-0.076385529533384
0.54962030430082	0.24584379973579	-0.0384057479105802	0.19376406893072	0.0190851981212767	-0.120569650493531	-0.050742226186127	-0.090809597062416	-0.0974846734305547	-0.0929181281492859
0.0849259713745384	0.143043360066237	-0.00701363626800612	0.0620341013036122	-0.00917525101119619	-0.0258856331481751	-0.0175304420796856	-0.0169895892959146	-0.016378304602151	-0.0183427750643768
0.120323220997161	0.0883264482690643	-0.00837697187281111	0.0546064801021513	0.000378839600362224	-0.0029418275928052	-0.00128149399622149	-0.0133155150938174	-0.0141151952219225	-0.0147726391729901
0.386509500349288	0.173730236491938	-0.0289549658055958	0.163108765943567	-0.00124935704466417	-0.0819309889168594	-0.0415901729807618	-0.0270870018571391	-0.0499129248332082	-0.059663995996059
0.161062831312821	0.072240124581479	-0.0151121554525499	0.135998672535706	-0.0213071021935604	-0.0339456260929354	-0.0276263641432479	-0.0349945581280905	-0.0396813626337862	-0.030611030484134
0.257146838699015	0.147605878884232	-0.0181639507172658	0.103149099744766	0.00322711975146533	-0.037139232771459	-0.0169560565099968	-0.012332594607854	-0.0177049486024598	-0.0359694645470956
0.0343814218885281	0.0314822384660615	-0.00279126061172186	0.0236427853915053	0.00180463434992866	0.000978386961039322	0.00139151065548399	-0.000250878942523	0.000215206821824188	-0.00288616015636864
0.00935260929953142	0.0195720635910504	-0.000699531542224635	0.00778616977963912	0.00242793237327956	0.00592152418460012	0.00417472827893984	0.00380994367753011	0.00291392611415384	0.00195880212109071
0.526407620883301	0.408850366864345	-0.0388176546180555	0.210081335390259	0.100587447607564	-0.156082344898855	-0.0277474486456457	-0.0680774001109276	-0.110947901247809	-0.106149134328103
0.467663575154086	0.204538850874466	-0.0341936907900605	0.171077089203457	0.0015557318664719	-0.119985613203697	-0.0592149406686127	-0.0519108440149015	-0.0677838356461239	-0.0714023741966408
0.607936094093119	0.299988009745638	-0.041141418048981	0.178856039660536	0.0363519544451526	-0.104334420949941	-0.0339912332523942	-0.0456484903284803	-0.0592933826410521	-0.0412281738410806
0.0694339167714731	0.0999898137316747	-0.00612922379673719	0.0530008321813824	-0.022899068510769	-0.0287720515921682	-0.0258355600514686	-0.0213429955893268	-0.0159809858151008	-0.0201548356751568
0.107509355145006	0.0644501689821834	-0.00725717771382341	0.0497475852573888	-0.00389402508473588	-0.00028936606655984	-0.00209169557564785	-0.00850306870812281	-0.0119267785390728	-0.0163845493183427
0.25627358674121	0.0787538819448171	-0.0181900988445953	0.102991950984716	-0.00205568181661736	-0.0436696349506443	-0.0228626583836308	-0.0361144131228068	-0.0288959512694263	-0.0439488779642085
0.116750647136159	0.0611746355877919	-0.00812879429904434	0.0523955211586346	-0.00687628341776431	-0.00542160876628234	-0.00614894609202332	-0.00918717405223637	-0.00465612075846721	-0.014651087709184
0.476358269628846	0.234214031539891	-0.0343689822787113	0.180099706887001	0.00781694603796063	-0.0775105725237261	-0.0348468132428827	-0.0472165344774368	-0.0794229269219986	-0.0680314232068612
0.54444090342999	0.261877616146847	-0.0403920697364329	0.217910997943819	0.0105944292266241	-0.147072269321085	-0.0682389200472304	-0.102216343762296	-0.111647266390389	-0.123516801174557
0.418019607274351	0.16575778995821	-0.0329388583708342	0.19187292610931	-0.0180607845744964	-0.0630545996140429	-0.0405576920942697	-0.056523039840555	-0.084982348364145	-0.0585206187204321
0.100228436030627	0.0660978131578185	-0.00701335631006637	0.0476570161466618	0.00221759513743773	-0.0124438833880758	-0.00511314412531902	-0.0116751599257372	-0.00855203117537939	-0.0185085261202433
0.287189594713638	0.162534386312028	-0.0214802208558545	0.149802361240403	-0.0221838646305119	-0.0809876003289738	-0.0515857324797428	-0.0409525104383284	-0.0444023959915273	-0.066297450493625
0.0913280843008255	0.0313864790711032	-0.00656201972687573	0.045485274126445	-0.00366523128146094	-0.0104671400794052	-0.00706618568043307	-0.00130119119417781	-0.00596616040000292	-0.00512023310405578
0.377481685738582	0.338852590810458	-0.0291680959317533	0.170164516292715	0.0358401500546242	-0.0961362360333675	-0.0301480429893716	-0.0326961841057997	-0.0577025055957988	-0.0140772839428888
0.554185516523234	0.288529687894368	-0.0401178608518815	0.199129278490879	0.00796240359542522	-0.110322117475342	-0.0511798569399584	-0.068680429291442	-0.0790458719472023	-0.101821958494129
0.0883457397737737	0.0388830456107755	-0.00702673853381849	0.0466797485743367	0.0118247431243145	-0.0302160279911123	-0.00919564243339892	-0.0204093983509395	-0.0169302633306422	-0.0135498718628176
0.571623697126989	0.250986555015803	-0.0397412458139902	0.18705355391472	0.0146557010283362	-0.137709576325556	-0.0615269376486101	-0.100718786699183	-0.10591566350377	-0.12654170120848
0.0879262268832784	0.078645434768501	-0.00705292778858474	0.0479881590504385	0.0225970439077872	0.00638813833924066	0.0144925911235139	0.00615184355103868	-2.33479856721897e-05	-0.00908259609251344
0.131514208787174	0.0321858200221593	-0.00863141061373579	0.0630870873861688	0.000526777749810331	-0.0116930575202393	-0.00558313988521447	-0.0170781297969133	-0.0177835647000538	-0.0178109849924547
0.187951277404482	0.131164015082272	-0.0137320740674195	0.0804027599140037	0.0368930090119812	-0.0268346389398405	0.00502918503607033	0.00914163874615526	-0.0123835556842173	-0.00872877939496705
0.0785140983735063	0.0679042591135818	-0.00600616355121097	0.0445837762975075	0.00262819930291404	-0.0262496756573429	-0.0118107381772144	-0.011123223545887	-0.0141015193870978	-0.0169453514005151
0.642251146839599	0.240141912888398	-0.0432591643832164	0.182372810932988	0.0224312430165243	-0.156947318341859	-0.0672580376626675	-0.0717421383169283	-0.0667081456820836	-0.101908741431666
0.029958883220566	0.0313105964277958	-0.00246925854242125	0.0221013509313472	0.00674815440948357	0.0117573987958456	0.00925277660266456	0.00976043165651151	0.00509344996734876	0.00537552270299797
0.253937241414135	0.0869881242617419	-0.0175155945408948	0.103894845337588	0.0176801556738218	-0.0409262494984192	-0.0116230469122987	-0.00530705084886762	-0.0285388967350445	-0.0275867749654308
0.181854628811721	0.160107918217399	-0.0135461275372755	0.0898920727135125	0.0299636899470921	-0.0547796635799398	-0.0124079868164239	-0.0168428345782454	-0.0298503052929579	-0.0241581119959272
0.288466103322997	0.155922566241232	-0.019989328485193	0.112855918532158	0.00422685516167881	-0.0284054068797292	-0.0120892758590252	-0.0254018437106074	-0.0236487776572179	-0.0259833303294166
0.248464317572108	0.192123578440978	-0.0180762484173309	0.114050319978636	0.0409077590524041	-0.0443743563338707	-0.00173329864073327	-0.030662642691995	-0.026473435753529	-0.0177108478565264
0.0306816682840545	0.00616231493175097	-0.00359078939068376	0.0286148427002593	-0.00143646723015137	-0.00216977391497679	-0.00180312057256408	-0.00282359389476613	-0.00410044008308668	-0.00606972933723916
0.675836670119671	0.301813597928043	-0.0443081872960395	0.174859481477111	0.121845819751954	-0.119850374597775	0.000997722577089633	-0.0279305631490996	-0.111233172192702	-0.0608294152382864
0.0438403799384527	0.0341219680308748	-0.0036608474374152	0.0260164112278845	0.00657072060476603	0.00842596580562531	0.00749834320519567	0.00565733833182747	0.0031050226171272	0.000580459919523435
0.294867633213173	0.0910107316691048	-0.0206151968688936	0.115819030987757	-0.0115633972286051	-0.0262519712078905	-0.0189076842182478	-0.0297681443512894	-0.0353789454020749	-0.0356024552895558
0.119036714690291	0.13350711062095	-0.00927501345262462	0.0830033842528382	-0.0109970637067499	-0.0397965838846541	-0.025396823795702	-0.0200621842881609	-0.0355088865712087	-0.0482547184466108
0.408035776402718	0.266512687560741	-0.0279418317037503	0.159890266877218	0.0789208631811351	-0.0867155681700674	-0.00389735249446616	-0.0318395438591436	-0.0549371149270251	-0.0625611208654139
0.532215707556795	0.220940326914477	-0.0388488773851972	0.203726581118953	-0.0392161748701667	-0.10924375911048	-0.0742299669903233	-0.106060866565216	-0.105235155936865	-0.107866083510321
0.0982964083635637	0.0963419945587659	-0.00773715707155426	0.0499167782599097	0.0292732575104293	-0.000771081901747434	0.0142510878043409	0.0026275701002689	0.0100213164643978	-0.00175927929584931
0.359444809010133	0.252298639509113	-0.0278320089061063	0.162645577528075	0.0442055829600436	-0.044440374273736	-0.000117395656846209	-0.0454206445112335	-0.0314120724604791	-0.0564581437454303
0.131229506656432	0.0809039167560288	-0.00931664128393242	0.0576584074492232	0.00732312362790596	0.00322386210579276	0.00527349286684936	0.0154928309187147	0.00217351663165824	-0.00291506716814166
0.395431142215528	0.269918096659949	-0.0263612349008818	0.141654632342235	0.0574073582218705	-0.0700032833682995	-0.00629796257321447	-0.0393123416442021	-0.0174800923136852	-0.0404087101784685
0.313284677824565	0.172404722239017	-0.0241869069534615	0.163832905693828	0.0250486152184773	-0.0337805503826488	-0.00436596758208568	-0.0378516585141505	-0.0373785256615574	-0.0632732353256456
0.0202882706171069	0.0070215636615555	-0.00147484006388164	0.0142025107627309	0.00053062658105368	0.000368356296347773	0.000449491438700725	-0.000786997026509639	-0.00185525497837568	-0.00278631093925059
0.711739749967621	0.272844199218088	-0.0451412685999909	0.161400521030685	0.1319825764124	-0.13051719741725	0.000732689497574879	-0.0587804523104311	-0.0605983993872744	-0.0824606615067123
0.0403600323408585	0.0113585878102244	-0.00414363371905167	0.0297333641544929	-0.00259532011473133	-0.00306345731694848	-0.0028293887158399	-0.00364321590546105	-0.00502082657716331	-0.00839365115042045
0.403898384421676	0.20518908047719	-0.0287138431448588	0.145541861891378	0.0392594043176495	-0.0424044944117334	-0.00157254504704196	-0.0241109878555419	-0.0216468467750603	-0.0407687447767595
0.295736678934164	0.0916087953947925	-0.0208468139741561	0.11535323061406	0.0120465004131219	-0.0288159832147669	-0.00838474140082252	-0.0185292059274317	-0.0305839836723825	-0.0358628630022795
0.0799771293544493	0.0610981177007639	-0.00626317410465989	0.0476496299901977	0.00356971045080262	-0.0015609836016703	0.00100436342456615	-0.00264840017212543	-0.0133063330883318	-0.0156237227333405
0.333594934179896	0.249710338086529	-0.0266045923413835	0.182807950006062	-0.00755922211583532	-0.0588469296502894	-0.0332030758830624	0.00348088132428559	-0.0427464613762241	-0.0759636026776612
0.598839120461866	0.335866947727411	-0.0412819175389031	0.193037167907864	0.0943645075883756	-0.0698534651737289	0.0122555212073233	-0.0491531910874634	-0.0843585891304175	-0.0646803470944664
0.0281396299189058	0.0131664223638638	-0.00207984469053614	0.0230046361577172	-0.00296551681674877	-0.00849506988889944	-0.00573029335282411	-0.0067774427978798	-0.00954740633728843	-0.0101393421892084
0.431667146911669	0.182354493710912	-0.0304542813786159	0.158228667155194	-0.0151509779440369	-0.0958362002085424	-0.0554935890762897	-0.0782058782039586	-0.0741462136818221	-0.0800017876079134
0.547085677476169	0.237550799301897	-0.0400851797125384	0.192360647031238	0.011709007763818	-0.120990680771408	-0.0546408365037951	-0.0807505602363643	-0.0724355070049231	-0.115913759947539
0.0918737010472078	0.0453267423926283	-0.00563676337216802	0.0398408765538379	-0.00731473183232263	-0.00619826017097018	-0.00675649600164641	-0.00836647049269632	-0.0119053108151324	-0.0122582520936855
0.532275349461553	0.201551994569422	-0.037746789128832	0.179704253047297	-0.0253345919661503	-0.134733149212157	-0.0800338705891535	-0.113596417453415	-0.0774556885506204	-0.0746853270585909
0.0395982890105417	0.0192248788931203	-0.00303927674579459	0.030553973033432	-0.00685384528503989	-0.00307060599936534	-0.00496222564220262	-0.00656759016574452	-0.0133204090028179	-0.0112419304672876
0.190487859422048	0.0845294493564976	-0.013569546997187	0.104365262864641	-0.0185374992330761	-0.0265307072870019	-0.022534103260039	-0.0244208441784035	-0.0295100249958359	-0.044951363348879
0.468089995638856	0.204536713916986	-0.0343101918945552	0.172226911977986	0.0030468499262814	-0.146352437854564	-0.0716527939641415	-0.0751556019651768	-0.051885918794201	-0.0989904792908113
0.345196100603409	0.147887912229334	-0.0244715132132026	0.133174793081632	-0.00371260418398051	-0.0434319800492503	-0.0235722921166154	-0.0314987321822683	-0.0271236773008599	-0.045888639862777
0.264796414032038	0.0608799304578326	-0.0181360340888175	0.097017991774925	-0.00361394745609422	-0.0200889194216755	-0.0118514334388848	-0.020496142923881	-0.0307382651323912	-0.0239561279676718
0.353294563909628	0.361614127392319	-0.0274672799666322	0.175055072092959	0.0601596546325014	-0.131439308191043	-0.0356398267792706	-0.0496169175544867	-0.072658229866795	-0.0861752315745008
0.365629591485654	0.170286818400655	-0.0265444234674975	0.155588575384763	-0.0394559232297642	-0.0744460182283607	-0.0569509707290624	-0.0466309119703545	-0.0532439786482242	-0.0629822167390582
0.592951675052236	0.32110177204016	-0.0408031829420905	0.174898981171215	0.00544712299710615	-0.122330232063582	-0.0584415545332381	-0.0873538271703371	-0.0684330633997355	-0.0780968084159058
0.223597025874524	0.16201851096267	-0.0191818591824336	0.155393960542141	0.0160617971944393	-0.0504380409727107	-0.0171881218891357	-0.0384433653954279	-0.0813919573132177	-0.05911672115852
0.164020001112805	0.100052183994068	-0.0112877315785424	0.0733492220596555	0.00964506956566064	-0.0108336934775857	-0.000594311955962518	0.00297863709110502	-0.00500529052937465	-0.00128666923577445
0.213104114606181	0.0687888048286602	-0.0163141681537957	0.108165129542741	-0.0117943308058442	-0.0219843766751308	-0.0168893537404875	-0.0220668618831284	-0.0364052935896815	-0.0343588978918656
0.0891779912128564	0.0482735372725136	-0.00651307442750616	0.0484201333979891	0.0110831216005663	0.0136241283477379	0.0123536249741521	0.00963133218100963	0.00776076851556574	0.00378554940311368
0.395603474625568	0.252555678656758	-0.0279450923354228	0.153828815413554	0.0273759717044727	-0.0653650586658577	-0.0189945434806925	-0.0641471967017648	-0.0318760890938498	-0.044764411018732
0.441966070653707	0.218216346496281	-0.0331589206003055	0.193590997237857	-0.0447487684219954	-0.130107748632992	-0.0874282585274938	-0.0909885753934329	-0.0647386241928086	-0.11289882706712
0.474124141207878	0.235232458865352	-0.037039487593482	0.212257053804367	-0.0466495455349471	-0.05724055463998	-0.0519450500874635	-0.0461378503532655	-0.0663788514083059	-0.123615701825043
0.0826804608030111	0.0519033502586976	-0.00613650896192469	0.0418945720468426	0.00558464252401022	0.00493214740626691	0.00525839496513857	0.00142914406124732	-0.00285637827355192	-0.00454231866850081
0.232271144802631	0.132012800272297	-0.0158172909086689	0.0963239795474075	0.016081556370051	-0.00101290665888443	0.00753432485558328	-0.00145651383652753	-0.022364735858998	0.00448573049870432
0.0152616539724744	0.0164488272266887	-0.00133464855912151	0.012645668403305	0.00324378825591963	-0.00333842116593686	-4.73164550086145e-05	-0.00363998610174651	-0.00193509845947362	-0.00240528466156616
0.00867805552373333	0.00375007569540651	-0.000467092182080379	0.00538670422603545	0.000105381269978227	-0.000165019577433754	-2.98191537277635e-05	-0.000952815249435813	-0.0014334100418441	-0.00305840634171871
0.396363765607249	0.394794544781021	-0.0307343202891729	0.187114146426267	0.0121449591051914	-0.0814420729599769	-0.0346485569273927	-0.0346731346365361	-0.0670649556183271	-0.0650558184690716
0.445554530418728	0.30292732639609	-0.0317904403861921	0.165258821757745	0.0370405865350109	-0.0810193406149882	-0.0219893770399887	-0.0259671411838775	-0.0292465590801224	-0.0379867669994646
0.117278977830438	0.0797542004345208	-0.00904722893328597	0.057143454744563	0.0284294861704583	-4.53687646092826e-05	0.0141920587029245	0.00425095218634011	0.0100183085460638	-0.00923702378182198
0.329508402052573	0.232208993993753	-0.0226780937740638	0.121627426948592	0.0194640460598426	-0.0606830323437478	-0.0206094931419526	-0.0245335781827111	-0.0133614795132783	-0.0188120652786443
0.641362674491742	0.241037491908058	-0.0433651374937222	0.183351716329571	0.0387112859388532	-0.159126214305681	-0.0602074641834138	-0.104223248190285	-0.101445130668575	-0.099647552936969
0.205458473198379	0.133682846730323	-0.0142983283954349	0.082867452132306	0.0298115759308948	-0.0114753707335671	0.00916810259866388	-5.54326493316104e-05	-0.00881039141308693	-0.0128331904562841
0.342110704475988	0.181220932395193	-0.0268034890445235	0.166431406234983	-2.42757433600027e-05	-0.0517322232965775	-0.0258782495199688	-0.0319025878780521	-0.0414559346915014	-0.0395726484073959
0.438710343228747	0.132340464195868	-0.0314122692794708	0.154889136356579	-0.0270663932734465	-0.0744006115137423	-0.0507335023935944	-0.0581505519215905	-0.071892822323828	-0.0733424991266405
0.0638985736575512	0.110675696715542	-0.00601547109719146	0.0473931497123771	-0.0107526195062378	-0.0332704853428562	-0.022011552424547	-0.0180247145773946	-0.0302234646751224	-0.0313024721034841
0.224376744335697	0.0996169918108471	-0.0169015072515259	0.117085334872811	-0.00391720792857378	-0.0417306967936331	-0.0228239523611034	-0.0246810171421162	-0.0447278174370037	-0.0212616554977044
0.0953905262198782	0.0636816249286966	-0.00766503573759984	0.0503995323694579	0.00203567713016858	0.00206687786527456	0.00205127749772158	-0.011662435264374	-0.00583073198010868	-0.00843239016335226
0.617093001121855	0.296417823555975	-0.0431174144874162	0.202578995722132	0.0597637802756131	-0.172448471140003	-0.056342345432195	-0.0717150063998006	-0.0809878082338161	-0.0995430921683984
0.280602320510131	0.192279750795792	-0.019782370431695	0.111127966326176	0.00211438310758533	-0.0381988956816353	-0.018042256287025	-0.0139569176514492	-0.028837061859695	-0.0425874966135233
0.181567632628211	0.104606291015468	-0.0131565773576267	0.0749045557274641	-0.00395865933557571	-0.0100694446097142	-0.00701405197264496	-0.0125291182034293	0.00231987136407977	-0.0121208171124093
0.177531170353822	0.0572068349665081	-0.0111979148267631	0.0685280902659538	0.0123199634719898	-0.00229468660995769	0.00501263843101604	-0.0041637873143098	-0.00518371911893103	-0.012194854453309
0.186277858673958	0.0466992606476038	-0.013444176518024	0.0854630300618262	-0.00526424055525518	-0.000547178263442888	-0.00290570940934903	-0.0109347016509145	-0.0237394040046122	-0.0171242536044137
0.297338299441636	0.101840262415356	-0.0231586714409001	0.154359721234792	-0.0504898597451653	-0.0274998881263564	-0.0389948739357608	-0.0240257848247887	-0.0530379460198443	-0.0565919867542652
0.439408187555647	0.249497585722776	-0.0316657028231601	0.166003815587416	0.0250195893316836	-0.055921854953831	-0.0154511328110737	-0.0440364171935752	-0.0504604488974503	-0.0472237770392865
0.209160630823536	0.121301334001792	-0.0147148537102988	0.083266037849981	0.00426510540607594	-0.0225089915103755	-0.00912194305214978	-0.00762685048366388	-0.0229453765924467	-0.00856400274949889
0.0900079240141682	0.0665401487386969	-0.00800570672539402	0.0480137960352132	-0.00131204974548299	0.0133135095295669	0.00600072989204195	-0.00168655952623578	0.00653829891669395	-0.0089125523305818
0.063478163395819	0.0555695823269307	-0.00467103944939078	0.0354651869476118	-0.00918713195823632	-0.0133927233051101	-0.0112899276316732	-0.00997035211223525	-0.00899921869644084	-0.0153640214728626
0.0313394078183247	0.0284557417629509	-0.00304040944750662	0.0237390851833448	0.00379700671868251	-0.0098660779322416	-0.00303453560677954	0.00373357562051707	-0.00878355693924403	0.00570787543912199
0.154471983695627	0.0367618850298515	-0.0105021328781452	0.0644796795940636	-0.00165133215100677	0.00278882421630106	0.000568746032647144	-9.85059821829171e-05	0.000727546697010834	-0.00933045657517312
0.00300343447900418	-1.0464367010651e-05	-2.11448694872299e-05	0.000665327756669217	-5.34894674542748e-05	1.73078861156334e-06	-2.5879339421356e-05	-0.000322851255141253	-0.000500148199954076	-0.000697826605332287
0.349488937237528	0.148861872953387	-0.0243322189127595	0.145546698003336	-0.0272944863006182	-0.0430282486061792	-0.0351613674533987	-0.0483509202383774	-0.0499139839224	-0.0739542258601293
0.0970421038427448	0.086392249388676	-0.00808077386382058	0.0708000325747134	-0.0127669582825674	-0.0197142916857739	-0.0162406249841707	-0.0178203029364902	-0.031149834548581	-0.0398675631682582
0.177977832611201	0.0456602241770931	-0.0125775134040277	0.0904534741156968	-0.0116949298632927	-0.000248350880274389	-0.00597164037178355	-0.0274674003018796	-0.0322501087984012	-0.0310607164670182
0.253514661976397	0.260497785621649	-0.0236716598275529	0.186165240844423	-0.00462259421313566	-0.0393681982399574	-0.0219953962265465	-0.0538166401672129	-0.047050374271701	-0.0681121237791578
0.082535755886352	0.0522583834412736	-0.00619782259850048	0.0426998897009093	0.00290414548115246	0.00127220189935212	0.00208817369025228	0.00171501213836178	-0.00304982124957516	-0.00616266670663192
0.249497008705121	0.0538163209216372	-0.0171763179430137	0.0947862974997749	-0.0163474549772682	-0.00728901397081436	-0.0118182344740413	-0.017290960102335	-0.026290780091787	-0.0269402818866758
0.528556558089653	0.375507990134517	-0.0390749899963828	0.198693566624179	0.0797524750815493	-0.119008098188573	-0.0196278115535118	-0.0339330181384199	-0.0897074829847128	-0.100915193912497
0.23768555249064	0.110099492006426	-0.0166501848321759	0.102121681928512	0.022540377674553	-0.0128601850197664	0.00484009632739332	0.00432395379507136	-0.0131459386001094	-0.00416726011494828
0.18484494437202	0.0917388450447679	-0.0132964736228963	0.0763277964791346	-0.00502080643190325	-0.00226751491010219	-0.00364416067100271	-0.00786373815050825	-0.00545173853995248	-0.00819519744400651
0.00595689522237468	0.00416132562426881	-0.000349695496344184	0.00398556911942125	-0.00032037905476387	-0.00249606775467673	-0.0014082234047203	-0.00268165005290808	-0.00261496620593269	-0.00209113846507426
0.441903917893133	0.327496513646094	-0.0305315267080538	0.165709540333145	0.0625110970130464	-0.0723459606723087	-0.00491743182963117	-0.0720288524517838	-0.0483431925426917	-0.0526288972076236
0.52804931543463	0.34003248627987	-0.0362423102920494	0.173110227297199	0.137309486916216	-0.139556160069245	-0.0011233365765142	-0.0827294609051445	-0.0437871436439687	-0.078999538079985
0.25239133716752	0.218307680159505	-0.0220501557389507	0.175553359644271	-0.00180840627354351	-0.0979262944072649	-0.0498673503404042	-0.0542845323043567	-0.0749851624284582	-0.0781667947121623
0.600909967193688	0.280676398398719	-0.0402229627252325	0.189832309473497	-0.0254565900890792	-0.155079075948225	-0.0902678330186519	-0.08054018317768	-0.104623768480332	-0.0984442874421263
0.0210818421506373	0.0105644087299246	-0.00111286939495154	0.0150308142154368	-0.000829378346646002	-0.000929401453492715	-0.000879389900069357	-0.00489892966321888	-0.00509649388173752	-0.00432709960584872
0.293437160333151	0.0920606113342847	-0.0222205903098701	0.139615473420963	-0.0420116277941402	-0.0477067961814156	-0.0448592119877779	-0.0500241384366114	-0.0521142528418319	-0.0639461342028545
0.106155532549836	0.10728505144741	-0.00761312486381316	0.0571448647255639	0.0151047547747862	-0.0131074444531625	0.000998655160811823	0.00258168825331206	-0.0139694556115652	-0.00706091770118888
0.239150324348012	0.0544130673581832	-0.0159042127406626	0.0836196173249286	0.00874811405689468	0.00803342837461862	0.00839077121575665	0.00407356921724278	-0.00661505198024309	-0.0129855185976522
0.0849329048389906	0.024272009737328	-0.0053547242925043	0.037780899302701	0.00785912321091957	0.00822469589217416	0.00804190955154686	0.00702100217607177	0.00452936371240592	-0.00100973905995946
0.0830804745118565	0.0697328754336367	-0.00596328910808813	0.0452040094741566	0.0178395795387844	0.00882281147180362	0.013331195505294	0.0067858554220276	0.00660343436956712	-0.00117657573978686
0.527373617590484	0.340752252358066	-0.0362989408209282	0.173274730510295	0.0395152212644607	-0.151997415750885	-0.0562410972432122	-0.0131019153362697	-0.0187549329483452	-0.0842425175223884
0.3024160125984	0.139107068673532	-0.0253197378336308	0.175491347772491	0.00180988124916276	-0.0623738506347718	-0.0302819846928045	-0.0557249067926985	-0.0680322533526574	-0.0972887964317632
0.3763285744784	0.215070473941198	-0.0312629186750391	0.205504974940229	0.0213148259420058	-0.0867700904820841	-0.0327276322700392	-0.0619146259777118	-0.0767816457298151	-0.109282038190683
0.467997201581957	0.170864773680252	-0.0352386121619457	0.201942586318574	-0.045698355766722	-0.0849962016909069	-0.0653472787288145	-0.0573247760949083	-0.0999703055822026	-0.070984465228666
0.584323113502088	0.311156135488591	-0.0415510787799056	0.216920331017037	0.0470611982100928	-0.147599173190061	-0.0502689874899841	-0.085422846288655	-0.133355974007579	-0.122412326729409
0.0777032844553944	0.0819995384831133	-0.00549770332380389	0.0409166069312475	0.033737199604665	0.0119061105212338	0.0228216550629494	0.0126695172157094	0.0114810651761921	-0.00311199015205586
0.410206891527498	0.257166680667817	-0.0296834313637014	0.161731555351786	0.00419927807859238	-0.0708696573517463	-0.0333351896365769	-0.0449120961775013	-0.0205951766671172	-0.0459778533444133
0.345269927990264	0.262273798915633	-0.0239239287410597	0.133144167748343	0.0396938617693512	-0.0618626058955455	-0.0110843720630971	-0.0164923723232405	0.00079596895428885	-0.0217798421406198
0.678037112351788	0.282439382692502	-0.0443149261711633	0.163421598489307	0.0888534486129462	-0.154191477580614	-0.0326690144838341	-0.0561695369844303	-0.0505285090751288	-0.0809416954879187
0.309631706131668	0.111182536843487	-0.0222847013096593	0.134309973858244	-0.00778213386786153	-0.0232447631623613	-0.0155134485151114	-0.0313997032608803	-0.0316159134672686	-0.0266200025061223
0.239862116534683	0.0540920333194362	-0.0156652640864421	0.0830194415079972	-0.005724685220203	0.013590724151028	0.0039330194654125	0.00471345460458023	-0.00450835430437418	-0.00825976554542976
0.076854722847168	0.0342103345488572	-0.00561524406409199	0.0447461033800873	-0.00534566365757097	-0.00682130447880558	-0.00608348406818827	-0.01034955458132	-0.0112090243356436	-0.0216996241732519
0.144478167358243	0.0959144397111559	-0.0105148454700456	0.0672118771751363	0.0148225095661204	0.00254096246591765	0.00868173601601901	0.00214743363857831	0.00594631064848902	-0.00660272137135556
0.0602320008269447	0.0510671377799245	-0.0046699627800045	0.0353476034434587	0.0139655956946585	0.0066266795682572	0.0102961376314578	0.00273563118270241	0.00400642084769363	0.00397653749767353
0.513019151399465	0.417806469616021	-0.0387625982214296	0.205925562529874	0.0811271242733105	-0.110669915167398	-0.0147713954470438	-0.00600374278512317	-0.0502450536319615	-0.084313240126563
0.581602217506841	0.250960882559667	-0.040186490734275	0.20216448837703	-0.0174289756287512	-0.119168484144411	-0.0682987298865811	-0.0756136121114845	-0.108651036360838	-0.141880280391429
0.581449046364167	0.224965100680254	-0.0401966320355533	0.187406345454462	0.0278339305443019	-0.149547625402102	-0.0608568474289	-0.107376492435913	-0.114330585226719	-0.0887140505688566
0.113523446862897	0.131155390933112	-0.00892294596455484	0.0611681107259828	0.0364058404646305	0.00683029863141824	0.0216180695480244	-0.00228637224864245	0.00478776377382537	-0.00718111831655852
0.133400645850002	0.0401606737107466	-0.0102419481390818	0.0622856046098557	0.0199513739282441	0.0206187982692682	0.0202850860987561	0.0156021536203476	0.0115559895230211	0.0078221329817533
0.282706447556539	0.12965945593305	-0.022199670942758	0.144388564267608	0.000829725249012148	-0.0363481636027434	-0.0177592191768656	-0.0324047621300214	-0.0397937930989012	-0.0403355552169456
0.26612245316817	0.242770524614441	-0.0186721009596597	0.104982036456484	0.0279888815253073	-0.0425255399859568	-0.00726832923032478	-0.0274734426553285	-0.00905123377898304	-0.000815359566761764
0.169485118882099	0.146478753342442	-0.012601629830021	0.0762626667660164	0.0399234803009111	-0.0154762113390703	0.0122236344809204	0.0164254373320354	0.00193400806090971	-0.0054147075640685
0.191143617139886	0.177078060797822	-0.0146401505574641	0.0923651657968639	0.0278804393844103	-0.0642398911643073	-0.0181797258899485	-0.0177259557791152	-0.0212336387847262	-0.0118136044121374
0.0347236756666421	0.0401821724100768	-0.00226598860962021	0.0199138181295528	0.0129861703815211	0.0125080061534103	0.0127470882674657	0.00710701644466768	0.00593646147958792	0.00471625762182145
0.64120056491368	0.239876639805803	-0.0434536803922159	0.181309125200905	-0.0141389597708428	-0.158847236891512	-0.0864930983311776	-0.080763435750541	-0.0897613398017726	-0.0967459232732671
0.257094376444519	0.0538123887680382	-0.015465965237837	0.0991362425260717	0.00400057422366046	-0.0229488808674128	-0.00947415332187618	-0.0218348471937671	-0.0369180892834323	-0.0421861736927842
0.363322609167781	0.214071768816212	-0.0246788787255842	0.133903317740933	-0.00589610785454919	-0.0418817590503784	-0.0238889334524638	-0.0182194548044429	-0.014983132818956	-0.0235678420176086
0.526642170427877	0.409466179461433	-0.0386133665301631	0.209425517613428	0.0846520374949786	-0.140019501170724	-0.0276837318378729	-0.0702030424305755	-0.0699779222222909	-0.0509843323971041
0.320437092675143	0.21610169795715	-0.0227338773483062	0.123800670676205	0.00520812751792954	-0.0266287252508589	-0.0107102988664647	-0.00599669580419648	-0.0270993989481176	-0.0126709107037705
0.261937297580372	0.115273806804328	-0.0200269485749409	0.129291234116154	-0.00561470916322743	-0.0460917990651692	-0.0258532541141983	-0.0216721437077855	-0.0346104297082627	-0.0478801199979663
0.430586883921894	0.326635946376132	-0.0298588249880969	0.159884018272303	0.0955242601691585	-0.116285705401107	-0.0103807226159743	-0.0460113185729273	-0.0612377213707271	-0.0732915339763079
0.619378157701483	0.296108467698239	-0.0425166937234462	0.181303069216265	0.0314926596296631	-0.124986838257531	-0.0467470893139339	-0.0527843666688269	-0.056339860567586	-0.0372368013848963
0.253750932139254	0.16665969681787	-0.0179117948491128	0.106590051237125	0.0266659388996079	-0.0340417342891699	-0.00368789769478101	0.000406196346864285	0.00978005950510097	-0.00241049119032499
0.113763213016887	0.029952573477324	-0.00769692349543542	0.0458713188521858	0.00488898446794085	0.00126903445777228	0.00307900946285657	-0.00188528754985602	-0.00323705681726669	-0.0116474975150593
0.0519711749419783	0.0747801444570369	-0.00427617318050037	0.0300758131612134	0.00830546315331467	0.00618463202949349	0.00724504759140408	0.0174503948766344	0.00373065578739936	0.0155630715977615
0.0178210503659942	0.0243466025483164	-0.00164068017661914	0.0144336459045101	0.00430170502240871	-0.000673304825945836	0.00181420009823144	0.001629292078285	0.000460603348476883	-0.00170209475316929
0.602760170722475	0.281134081313373	-0.0415244588224851	0.190563192967798	0.028707140967568	-0.209607207789552	-0.090450033410992	-0.0824595768782245	-0.060489681682486	-0.0903966175990064
0.10315259280613	0.111061475261325	-0.00777767740915354	0.0515088517216786	0.0475481741205227	0.013110497456349	0.0303293357884358	0.0207265347146944	0.00461548499414798	0.00249930228508459
0.164209200200986	0.0798613470382684	-0.0121419571063349	0.0683136761806369	0.0145426766013308	-0.00667608604822523	0.00393329527655278	-0.0170363054077427	-0.00187245757012688	-0.00790470295485379
0.51832256606387	0.274214233587889	-0.034764943499193	0.155738011822991	0.0626639223795643	-0.0894844985210236	-0.0134102880707296	-0.0339698423438273	-0.0104790256955729	-0.0455119936311397
0.0314528308509373	0.0433489191433565	-0.00201660173998537	0.0178379435641677	0.00365652240034568	-0.00292701666356584	0.000364752868389925	0.00935934225538397	0.00535520632231049	-0.000131502724563054
0.365787400408868	0.11301421380127	-0.0268361622379119	0.148316359163824	-0.0234295407739779	-0.0571024098222626	-0.0402659752981203	-0.0517930690680964	-0.0547086436948908	-0.0657855568462944
0.4671757496822	0.204559425961291	-0.0334275805767232	0.17117123218023	0.0396122012302443	-0.109678013504064	-0.0350329061369099	-0.0918619537770728	-0.100619471746676	-0.0973174579695545
0.0554546054236042	0.0113393430878276	-0.00357052407559309	0.046892407264467	-0.0087866944301801	-0.00324768396501331	-0.0060171891975967	-0.00950057267230765	-0.00906811937661459	-0.0161010600501763
0.119336504426027	0.0419251167308418	-0.00894017714890624	0.0591860510906805	-0.00501995537241069	-0.00883322575655569	-0.00692659056448319	-0.0137529726435537	-0.0158241380896147	-0.0183494288337587
0.316024719999983	0.297889396489569	-0.0256680072780044	0.171519348253363	-0.0446472978273401	-0.105838139248302	-0.0752427185378209	-0.0523505054285729	-0.0968647886967299	-0.0683952043041614
0.070191023083337	0.034968732295481	-0.00586905810173233	0.0401485604732551	0.00976705481536237	0.00453081161736686	0.00714893321636462	-0.00722365198321548	-0.00377586638828055	-0.00513679889958511
0.0229179318722783	0.0516358201170777	-0.00180156407651	0.0148048176674175	0.00458019613647525	0.000522935201346143	0.0025515656689107	0.0066631281506601	0.00912357025806412	0.00453618817614676
0.518630255148809	0.341291234520522	-0.0405832497075164	0.236315184636165	-0.00477765222627247	-0.11246462232762	-0.0586211372769461	-0.100294166531976	-0.127408671906488	-0.101250522115507
0.0275383825257339	0.0292903641393263	-0.0019405302079709	0.020581428851287	0.00171682325422801	-0.00975750469929201	-0.004020340722532	-0.00331363478934894	-0.0114754088697344	-0.0121498403542409
0.465148271198243	0.153501758815102	-0.0319976130886609	0.153538393731575	-0.0145248684859875	-0.103409899308146	-0.0589673838970666	-0.0615696673986052	-0.0713381577131145	-0.054711761630371
0.284156763945181	0.0662966167574797	-0.0221902282588576	0.132741906794831	-0.0112850380318388	-0.0190772873170258	-0.0151811626744323	-0.0390761695398014	-0.0423917764888079	-0.0499496766173115
0.456835695162852	0.331495097208907	-0.0356497576618558	0.199893094862464	-0.0391822448013032	-0.0928026932857428	-0.065992469043523	-0.0766727539777803	-0.0616798065130252	-0.103640426202661
0.147623551648176	0.0322295935187951	-0.0097988813689428	0.0680518322529008	0.000609350685074117	-0.00415739022124298	-0.00177401976808442	-0.00436856289440285	-0.0115584983902507	-0.0102262550754433
0.0419946586660921	0.0502771017673648	-0.00335403136537736	0.023580731224132	0.011406762495479	0.01002470102271	0.0107157317590945	0.00956011597241454	0.00937929868634462	0.00632614330344799
0.13001909294474	0.0823735040730532	-0.00923802193252785	0.0661065839975747	0.00555639196924151	-0.00409886115220071	0.000728765408520404	0.00948704236174833	-0.00746063714521886	-0.0048804603105187
0.580217105754287	0.320639851595269	-0.040505647001259	0.188503388418392	0.0792049334853824	-0.120663677775176	-0.0207293721448967	-0.0176739433857183	-0.0864885644122609	-0.0486006356784385
0.142539314243349	0.0628954857541565	-0.00916327882157664	0.0583959730211351	-0.00459488767882624	-0.00303487977229253	-0.00381488372555938	-0.00172466731521123	-0.00610334369179502	-0.0102904461233465
0.221532145655323	0.156763166049744	-0.0169588849283582	0.111441381898838	0.0438991405280252	-0.0224242300416731	0.010737455243176	-0.0341866828367446	-0.04233422650126	-0.0433137916703084
0.120586933792324	0.0445358976169725	-0.00785763935321968	0.0577872910121296	-0.00663894040957692	-0.00210531214019494	-0.00437212627488592	-0.00716842002533694	-0.0244902327495989	-0.012749449935393
0.406159505222056	0.192204693324502	-0.031876379651925	0.19841028472756	-0.0385354971286591	-0.0982209256752004	-0.0683782114019297	-0.0742342523885734	-0.0800299637644898	-0.109768940572932
0.150290348024818	0.0459135548852826	-0.0114759096509404	0.0841064550922919	-0.00793046828515417	-0.0056671695695843	-0.00679881892736925	-0.00960777026071075	-0.0217163021994248	-0.0198456915498677
0.712021713733808	0.272779028256292	-0.0452936675370484	0.160902889065021	0.0929308303164847	-0.170562991618542	-0.0388160806510285	-0.0307459579766026	-0.0451353458192222	-0.0915277863536405
0.554843456967147	0.247684312976113	-0.0392730658964759	0.191243526304592	-0.0342919962041175	-0.15386309481806	-0.0940775455110887	-0.104148510294893	-0.0610818202696747	-0.119334548737043
0.399181935840381	0.399541339937039	-0.0313513832980024	0.191965908546248	-0.011534294228734	-0.110745779700314	-0.0611400369645239	-0.0329614770582919	-0.0618435437695246	-0.090394331172556
0.318354275951438	0.138622358664039	-0.0224348056518737	0.131075101211382	-0.00648464479953087	-0.032960400983337	-0.0197225228914339	-0.0313414168000164	-0.0324376635335532	-0.0473933282689296
0.271814927701962	0.19349094191662	-0.0233351937324648	0.166760672533546	-0.0275780433637375	-0.106405378390169	-0.0669917108769532	-0.0667549237991796	-0.100840570854013	-0.0727166847501415
0.128259464461585	0.103252600395667	-0.00955771973077804	0.0575267738024025	0.0405136306635752	0.00140383737461025	0.0209587340190927	0.00747362407363886	-0.00287888805002462	0.0160633180350707
0.313680389712832	0.166134905270707	-0.0237631544379319	0.155571407405533	-0.0215761485039002	-0.0350647181187647	-0.0283204333113324	-0.0475673464477928	-0.0758895130451885	-0.0598836423068952
0.0478639048547794	0.0517966644264606	-0.00372468638463962	0.0266203803230196	0.0157505359815854	0.00546128008676226	0.0106059080341738	0.000231528217082819	-0.000480434746102626	0.00709476679549357
0.227174995818468	0.232977292567568	-0.019171875886978	0.131606767633283	-0.0124249082046343	-0.0354331772457417	-0.023929042725188	0.00160228158270054	-0.019370602715001	-0.0605592894917569
0.111136021527472	0.0865239048588629	-0.00811074704158186	0.0540411460523985	0.0242471581198527	0.00238584137248815	0.0133164997461704	0.00400170602030278	0.00527972965725032	4.90243080279451e-05
0.0126643498953346	0.00786019400378371	-0.0011620134727704	0.0100436569980969	-0.00170923461495062	-0.00374240182224658	-0.0027258182185986	-0.00279425462124492	-0.00441047701182648	-0.00365578315380967
0.0196557039249969	0.0245498477535863	-0.00101631638641245	0.0152990563984651	0.00152937513903062	-0.00374194506766888	-0.00110628496431913	-0.00698614449355727	-0.00430204956686946	-0.00635544632305813
0.412438899767133	0.224589714588729	-0.0331844106821113	0.213939033306268	0.0304303523643116	-0.0572031525862812	-0.0133864001109848	-0.0738347051158604	-0.0882010441915593	-0.0668623945628719
0.434615292745625	0.205297317840811	-0.0330602545530059	0.195111344342481	-0.0203856497523546	-0.111573864909945	-0.0659797573311499	-0.0828221329402705	-0.0696044866808339	-0.0659597081616231
0.261718727593429	0.1154903252196	-0.0204696665448721	0.129092353060395	0.009626461941241	-0.0607557789322261	-0.0255646584954925	-0.0246213198117868	-0.0320156999166233	-0.0407947140990647
0.571527312121742	0.389182812252269	-0.0411557371356738	0.214168487545867	0.0498645969577154	-0.126825761125241	-0.0384805820837629	-0.0379751235507539	-0.0514282768502837	-0.133276892704019
0.235493313425393	0.143144479346215	-0.0180622953406416	0.130963884020667	-0.0129094147833838	-0.0585202406775962	-0.03571482773049	-0.0445187873808138	-0.0680526718817448	-0.0571687867481817
0.11647674275486	0.0831371749790285	-0.00897715549211263	0.0571392036788372	0.0185662384733359	-0.0124806035676056	0.00304281745286517	-0.00121940964855202	0.000299708651567226	-0.00544196958520379
0.421674451192664	0.19828169437483	-0.0325200864479978	0.194870413674852	-0.0380995150140108	-0.11704248860262	-0.0775710018083153	-0.0776951565656705	-0.0818881390163282	-0.074764421117128
0.260294562220261	0.135383862861826	-0.017978098614887	0.101596352509988	-0.00108175672154093	-0.0687607466240655	-0.0349212516728032	-0.0459611020299933	-0.0339997623358578	-0.0386576100159763
0.275973404008009	0.160290057754069	-0.0218098813325346	0.145322543478339	-0.0129163326730998	-0.0294755136555727	-0.0211959231643363	-0.0300115645967488	-0.0372653761835434	-0.054976080170233
0.027744577857038	0.0238657165843371	-0.00221744089936332	0.0190382918299838	0.00501578202917102	0.00516366762897368	0.00508972482907235	0.00321843547330922	0.00345441539395549	0.00360970567023312
0.080706375163176	0.0531963096343644	-0.00634518836373137	0.0466697377932812	0.00459394890889471	-0.0251834041047276	-0.0102947275979165	-0.00718895692958003	-0.0140159608296636	-0.0192707885747758
0.257302095701618	0.115935713757301	-0.0192800756163248	0.127017324369018	-0.0281716094415284	-0.0177905703086848	-0.0229810898751066	-0.0168296685145533	-0.0398264564994989	-0.0259146629564879
0.139752837737181	0.118552906152575	-0.0106905191095154	0.0715969597189039	0.0191656530261267	-0.020857118880132	-0.000845732927002657	-0.0108135997309949	-0.00880934621106669	-0.00351635357201199
0.229344718722322	0.207623923355485	-0.0167696510082618	0.108869359497954	0.035092359565404	-0.0643628647964129	-0.0146352526155045	-0.0279133022650592	-0.0327620190671502	-0.0570700210446897
0.111736830392977	0.0231144521911047	-0.00668778994235436	0.0457072303397659	-0.0024133976563975	0.00273175689819903	0.000159179620900757	-0.00527340252264283	-0.00563403316648409	-0.0107928182884826
0.0655348785118594	0.0493927848783889	-0.00532477890099108	0.0384302297116131	0.00124492501892798	-0.00502081390313731	-0.00188794444210466	-0.00292820808745689	-0.0046282869418952	-0.00641515183662325
0.516721408825885	0.364312189902508	-0.0373595523933022	0.186521561789757	0.126652606584851	-0.14157820798688	-0.00746280070101424	-0.00926806157305815	-0.0770449707390342	-0.0214049077315551
0.292686443937502	0.265189762349668	-0.0244277407641971	0.171285468960244	-0.0185651026539203	-0.059810529703281	-0.0391878161786006	-0.000663927430335276	-0.0682884738657265	-0.0664535887178353
0.580476094627086	0.349600866921055	-0.0415439217242628	0.199724475975518	0.0762690629014876	-0.102734723638229	-0.0132328303683709	-0.0664357770364924	-0.0247625161370683	-0.0763930443345104
0.251648188806562	0.152284342292812	-0.0189962085722666	0.141976900739921	-0.0300977907354637	-0.0388150746396008	-0.0344564326875322	-0.0338205471144564	-0.0583836328139489	-0.0573360774616659
0.0728718532265594	0.0326713868778461	-0.00588061483586876	0.0417137678809752	-0.00895133872957415	0.00109155441084975	-0.00392989215936221	-0.0028904476979224	-0.0110442190396159	-0.00742730963929403
0.0678922978280361	0.0322375105194628	-0.00518397408927515	0.039330870598136	0.0099186318778679	-0.00247438783335731	0.0037221220222553	-0.00506466697869765	-0.00795006656707763	-0.00263546505140336
0.323345154335833	0.145040227110282	-0.0244889475588072	0.155631509649092	-0.0225547023189065	-0.0479076396537164	-0.0352311709863115	-0.0308417474585613	-0.0534509341300014	-0.0405596112809767
0.0657782038516706	0.0380294112362868	-0.00511354105349866	0.0338393505254297	0.000852767763798459	0.000537581339847076	0.000695174551822761	-0.00153028300710699	-0.00532942751921438	-0.00629804622957404
0.0807068654410662	0.0615263902848965	-0.00660552998838405	0.0481210761171659	0.0228313538111118	-0.00413183960809003	0.00934975710151091	-0.0123377373677081	-0.00426740363207136	-0.00417555584696079
0.179067058800723	0.0555728931174143	-0.0135042140102838	0.0889538810851487	-0.00749336965306263	-0.0349821988870844	-0.0212377842700735	-0.0262224452141422	-0.0462856753894058	-0.0342315186000569
0.144830848369658	0.138652391130874	-0.0106786919381831	0.0660529379293599	0.0345655073698641	-0.010737265240388	0.011914121064738	-0.00141769770206282	-0.00637488445908407	0.00156644317860616
0.297402709705189	0.18724800116743	-0.0230577830994079	0.164281776383453	-0.0225441634931106	-0.0633108294810149	-0.0429274964870628	-0.0401371535547423	-0.0499284431559539	-0.0806203572218135
0.376336766524617	0.338046302661778	-0.0280380007206026	0.170171500501625	0.0546017583788511	-0.115894989345304	-0.0306466154832262	-0.0635510267118801	-0.0651099878364739	-0.035428487639363
0.109812393668457	0.0789389260071895	-0.00879518038746722	0.05363928387571	0.0119943126858781	-0.00361267871592177	0.00419081698497815	0.00626204494182672	-0.00189547586459227	-0.00982013707303057
0.577501625599431	0.190654603413977	-0.0393474101090193	0.170491166480234	-0.0403295051295527	-0.136465730162876	-0.0883976176462142	-0.11566325198589	-0.100005128883556	-0.112345858978082
0.425739431738385	0.185131477171389	-0.0318181311665565	0.170949028124279	-0.00483952212848648	-0.0696249775490287	-0.0372322498387576	-0.0154444578488083	-0.061721594124097	-0.0636313423460899
0.675390402976746	0.302197976017672	-0.0437919618247425	0.174072228848845	0.101728644931578	-0.0616522963728778	0.0200381742793501	-0.0392995731758043	-0.0555639735233042	-0.0540894157833297
0.314056746014479	0.0954959409671808	-0.0220741478071008	0.121405447770474	-0.0063771801629709	-0.0302248385352951	-0.018301009349133	-0.0264519703286485	-0.0491209730009761	-0.0373969373238923
0.0287522385089145	0.0268993782146237	-0.0022545502092011	0.016570376238423	0.00820386416090521	0.00551893357650481	0.006861398868705	0.00296870307436157	0.00277429466699056	0.000800539138935987
0.0308415219427244	0.0218475981253175	-0.0019050469916868	0.0252343127154177	-0.000295671231487469	-0.00497165115034961	-0.00263366119091854	-0.00516858098033369	-0.00779993586205441	-0.0101666762855971
0.308051156939825	0.150238671955888	-0.0240676656745313	0.147328201220157	0.00556206664501624	-0.0430598697133234	-0.0187489015341536	-0.0368328178676912	-0.0408770633322675	-0.0485572521199105
0.437251063007849	0.220222918288015	-0.0337238989437534	0.201337496426998	-0.0140120662050104	-0.0982497784088295	-0.05613092230692	-0.0772984426227917	-0.107434010915206	-0.0853484985165741
0.160985072209254	0.0354688795940047	-0.0103564494445024	0.0582889041542325	0.00704376464648809	0.00508428071400366	0.00606402268024589	-0.00361992839068945	-0.00891003456902242	-0.00785516158746521
0.252090409888457	0.111862137768819	-0.0186444703532651	0.128676583433314	-0.0152150533636314	-0.0716149590171537	-0.0434150061903925	-0.0429869411855591	-0.049280669851235	-0.0491596041855191
0.0450496451851582	0.0272069399675107	-0.00380676984893749	0.0284409663461354	0.00276032399651683	-0.0133362540248053	-0.00528796501414423	-0.00914821665366399	-0.0111446853559362	-0.00632586741167861
0.520711817602664	0.180205089278109	-0.0362069556943405	0.176102050627568	0.0171233272668073	-0.15201432078791	-0.0674454967605511	-0.0750112108021606	-0.0676405567819419	-0.0866907810620777
0.460230672285836	0.265039917660044	-0.0321110381244434	0.160037458161437	0.0486668683285218	-0.0858693317507513	-0.0186012317111148	-0.0426494275324367	-0.0944775893004757	-0.0710142784460895
0.34399835083454	0.128019696551304	-0.0244249205093354	0.138673708748332	-0.0167450402469523	-0.073659251238723	-0.0452021457428377	-0.0528286554214834	-0.0436720361402091	-0.0609519911555656
0.052006291334048	0.0396879375161396	-0.00443596625046211	0.0384565105719578	-0.00482385500808374	-0.0113510203114428	-0.00808743765976328	-0.00892556298398572	-0.012234413187622	-0.0155999446321947
0.279551538712395	0.302850756740564	-0.0200203141991752	0.125399812549114	0.0396752009344216	-0.0912769290801713	-0.0258008640728749	-0.0227826587489734	-0.0392011533234574	-0.0332382845016351
0.611559280689353	0.33075762515968	-0.0422085908010643	0.184542136398635	0.0532698956279174	-0.147736006437538	-0.04723305540481	0.0105104753127964	-0.0629160237794341	-0.063535930011957
0.479239564708852	0.308832898455461	-0.0379248046321662	0.22701880006707	0.0128165013143463	-0.0839163934624805	-0.0355499460740671	-0.0503674104235088	-0.0445571546463551	-0.07467044868648
0.399546995829529	0.398076459917023	-0.0315251101328618	0.192059271047917	0.00440193494295982	-0.134994255698532	-0.0652961603777859	-0.0859771841073138	-0.0930796767219603	-0.0611807691439386
0.534333670145362	0.34046660157674	-0.0396364708686089	0.200895759437897	0.00249732840862227	-0.0905776527700988	-0.0440401621807383	-0.0547837254732756	-0.0300169782890315	-0.0871745266346344
0.233075743156098	0.242364205664224	-0.0175900036141145	0.105776938540347	-0.0118472322880489	-0.0872429664634207	-0.0495450993757348	-0.0457494524705689	-0.0583020370061137	-0.0742680574007318
0.204764127872666	0.209722924949937	-0.0149864987240223	0.101210815748267	0.00921872310237942	-0.0367316261970459	-0.0137564515473333	-0.0256997850049966	-0.0288597412086282	-0.0403831385514886
0.259162127025089	0.261391823350632	-0.0200460601078498	0.118342976806184	0.0774056487844676	-0.0753009070556124	0.00105237086442755	-0.0245167914147835	-0.00855976164830563	-0.0499383550742813
0.189138065472049	0.0836274389127678	-0.0180361543335276	0.146981606348729	-0.0238975692541455	-0.00707049173947813	-0.0154840304968118	-0.0188733500741431	-0.0401557832609111	-0.0236871882508611
0.114311308823191	0.084507630003817	-0.00861481101040959	0.0615730555134352	0.0203350526072627	-0.0187445764636225	0.000795238071820109	-0.00630633653402493	-0.0098031773389845	-0.00939343180729893
0.177350882343326	0.159150063249869	-0.0130993322290219	0.0914212784158322	0.00293196368406323	-0.0382604734371408	-0.0176642548765388	-0.0190573311235383	-0.00735118871273505	-0.0324560859272947
0.651175863004523	0.299634431342797	-0.0430731788366375	0.176944046092346	0.0700777074764779	-0.158590020299697	-0.0442561564116096	-0.0401711190278058	-0.0388155664372994	-0.0841625101294383
0.312646300430625	0.166108928025464	-0.0233918604471306	0.156644590578367	-0.0111339038530609	-0.0602784243856541	-0.0357061641193575	-0.0505371590188025	-0.0616494838968134	-0.0746146696125303
0.113664990894293	0.113514917373831	-0.00806238301138563	0.0610656306971443	0.00455951564922003	-0.0189171917593883	-0.00717883805508415	-0.00238961478293928	-0.00697099423665334	-0.0172986213851236
0.517178917483258	0.274747278961112	-0.0351547269737018	0.155350274220637	0.0395750189497964	-0.0854548728695452	-0.0229399269598743	-0.0436840624178677	-0.0373265587877455	-0.0213653676526239
0.223392509921314	0.0998596055931094	-0.0167767856989219	0.116691379621324	-0.0052968022825681	-0.00129333752430089	-0.00329506990343451	-0.0228203925114267	-0.0303068653226556	-0.0524442972297008
0.417226154247092	0.321974988075505	-0.0311469417299222	0.180778078033101	0.0339494035654671	-0.12492038209302	-0.0454854892637764	-0.0633239950589626	-0.099509731676748	-0.0418830679335879
0.282933830501504	0.220111938735285	-0.0195627076486022	0.113568784163018	0.0252912338832945	-0.0583409324682283	-0.0165248492924669	-0.0067849826611211	-0.0115849647823312	-0.0128737227562818
0.0402098448904116	0.0297584592410205	-0.00375304912681622	0.0289273240246431	-0.0106396136305491	0.00720128636105905	-0.00171916363474503	-0.0076538094017159	-0.0104960174965272	-0.000807419627438022
0.345360981909033	0.269693227673994	-0.0247616586149492	0.140410213769422	0.0228339821542228	-0.0355370688199468	-0.00635154333286203	-0.00860176077835029	-0.0185642740717785	-0.0250228779693328
0.0215256617666374	0.0133855764289421	-0.00209420513360358	0.0182580398738002	-0.00834250511103451	0.00176122525972343	-0.00329063992565554	-0.00110979944239817	-0.00218601774338291	-0.00632056577013217
0.0967802193006021	0.0695067625523206	-0.00785615425050883	0.0500179706031945	0.0150431020170125	0.0137797017013788	0.0144114018591956	0.00387393862176251	0.0085683845940671	-0.0071431105505661
0.205110096106032	0.148277859222259	-0.0142515649852652	0.0992806187282689	-0.0031110493284924	-0.0735954145613184	-0.0383532319449054	-0.0379411856888699	-0.053728480531252	-0.0559839165679895
0.0627926325705794	0.0466954589537928	-0.00477119400014732	0.0340470523461979	0.0189588640766723	0.00425866349533316	0.0116087637860027	0.00584807527875138	-0.00929647773284511	0.00442143876326304
0.377558420050112	0.200134748431297	-0.0301613551772467	0.191894473060013	0.0338426155423666	-0.0585011471572902	-0.0123292658074618	-0.0486800350427282	-0.0557323478169736	-0.0763581017439722
0.395453207661065	0.394108663208255	-0.0296507784585738	0.186055049288467	0.0328065211802659	-0.0614854741921353	-0.0143394765059347	-0.0382164176452067	-0.0264547172935674	-0.0506511545007761
0.0371548959805788	0.00657147073323237	-0.00280817948163847	0.0339547463383014	-0.00504602016021732	0.000588433054667076	-0.00222879355277512	-0.00468379265225764	-0.00664151461413354	-0.00866567642583874
0.0820760522115963	0.0695088342786757	-0.00664681636681527	0.0710422425997548	0.006701965142194	-0.0165425672844506	-0.00492030107112829	-0.0176746856122663	-0.0249293188629546	-0.0220256868197551
0.527910074289649	0.259695469421919	-0.0394225571603148	0.213241590554358	-0.00787955487558489	-0.127687331347876	-0.0677834431117303	-0.0725719615286103	-0.0638062282645976	-0.102880361676931
0.000203810464408782	-1.72912803422605e-05	1.04231781844681e-06	1.84456853333153e-05	1.74974397910109e-06	2.95115720506522e-06	2.35045059208315e-06	-1.79264559720987e-05	-3.27121204258931e-05	-4.73046440546855e-05
0.190710068083106	0.150429660821307	-0.0133494247782159	0.0755293341554061	0.0435376084302729	-0.00976268599755237	0.0168874612163603	0.00687839825294281	0.0107963903298413	-0.00365935787750787
0.375951749124393	0.0883060701639678	-0.0275168493167564	0.140905776833276	-0.00174252044731438	-0.0466094269086021	-0.0241759736779583	-0.0313337938581488	-0.0391878380023504	-0.0605889444925316
0.148193988132795	0.0935077960652336	-0.0112549646095033	0.0733070558441332	-0.00854868652691279	-0.0411767348807326	-0.0248627107038227	-0.0351260145893592	-0.0245413115094422	-0.0314369355560072
0.2225720662727	0.119768384359183	-0.0161011526443835	0.113142927054216	0.0274351258805595	-0.0356840521823386	-0.00412446315088952	-0.0310817820659489	-0.0141967219059995	-0.0335874437872794
0.592131633183085	0.229810132088369	-0.0410914495192278	0.186309732817125	-0.0142082241782383	-0.151857407499586	-0.0830328158389124	-0.112803827281715	-0.127167213239726	-0.116894284364916
0.103912669173356	0.0966161529828174	-0.00829002774356168	0.0552537882848158	0.023303450076123	-0.00374895118545336	0.00977724944533484	-0.00391999583521128	-0.00273056958527332	-0.0120597089109839
0.314116888280221	0.0905800692179172	-0.0218654321289706	0.118207656690847	0.0101832614132537	-0.0681298835185443	-0.0289733110526453	-0.0529675229019121	-0.0440738906922706	-0.0670264082697488
0.463314229306061	0.153646097263741	-0.0313440338576729	0.152309319551335	-0.00134637646793812	-0.114356747968653	-0.0578515622182957	-0.053558772530369	-0.0674012499343942	-0.0785564069349821
0.126687739763761	0.0381464325195347	-0.00937572609581284	0.0701341185039533	0.00967050641438472	-0.000950916157919424	0.00435979512823265	-0.0031632102231233	-0.00829969767512505	-0.0131232513165414
0.0252230549806171	0.0211057189376906	-0.00256961920878189	0.017913557264409	0.00391313376929908	0.00122532336868471	0.00256922856899189	0.000988351783346001	0.0011187433274217	0.00128933141824399
0.0478455902028503	0.0159619360150002	-0.00404847886182365	0.0277421870003362	0.000296631476621054	-0.0019755666968481	-0.000839467610113526	-0.00677856256043626	-0.00328135460029726	-0.00587629712252574
0.434961047702828	0.205746939182363	-0.0342766435091807	0.195231633878873	-0.02940733050619	-0.0763948259737223	-0.0529010782399562	-0.0762215223262225	-0.103575517692054	-0.0787626843821824
0.570096746513888	0.317346034821772	-0.0419306765267383	0.215341847242005	0.0305186486508148	-0.170843292468857	-0.0701623219090213	-0.032347531223017	-0.0804962983122906	-0.115034773725924
0.206225224967884	0.218173341981958	-0.0181705872766584	0.158122235121071	0.00349239625389156	-0.0180441172469302	-0.00727586049651935	-0.0558310510470852	-0.0547219501363141	-0.0423485525152887
0.446767111169677	0.309379550382537	-0.0318170968959738	0.184207191649393	0.098956665638457	-0.126198728708555	-0.013621031535049	-0.0555038100846689	-0.0548334638397205	-0.0890207721858866
0.174450982845587	0.0462439461213481	-0.0118789715906759	0.0785988741805847	0.00674473115273541	0.00930747160669301	0.00802610137971421	-0.00017824917130585	-0.00851102767194062	-0.0126900653921147
0.640510298501266	0.24017117484855	-0.0435945453587532	0.18131106166557	0.0466393099058412	-0.144517088377448	-0.0489388892358034	-0.0729335479713489	-0.0871685554532309	-0.130886965036531
0.263899576153376	0.0612055087548037	-0.0180856929730497	0.0971757460450496	0.00299487698862982	-0.0205781454575826	-0.00879163423447638	-0.0207302343328861	-0.0230530588887426	-0.026159820047631
0.712112276309525	0.272213744278087	-0.0453685064604433	0.160974826443771	0.0966815090084429	-0.113330990265324	-0.00832474062844046	-0.0487707322528889	-0.0281829838129212	-0.0550354323413681
0.0578769689589264	0.0641622722288455	-0.00383651734238501	0.0309063375061429	0.00209014079196121	0.0024038299370524	0.00224698536450681	0.0089271295000275	0.00216952711123991	0.00385637484865442
0.480820468281235	0.192681824632191	-0.0349483517287921	0.182292999137552	-0.00770914413290452	-0.123572374163087	-0.0656407591479956	-0.0441486630522294	-0.0979089731286223	-0.0822364174058829
0.0401680726975595	0.0416159254152006	-0.00333324488114838	0.0244136067311378	0.0119971378937888	0.0127344640409519	0.0123658009673704	0.0126675088675637	0.00681494111611838	0.00748155825631953
0.0847835550385444	0.0399718116422792	-0.00624115608605108	0.0458505206489509	0.0050714062528327	0.00419041888502156	0.00463091256892713	0.00457920969172353	0.000862445218388422	-0.00527432469516961
0.383816445035019	0.15260451101284	-0.0268388292420856	0.144803173530075	-0.0197184419719678	-0.0732666681227885	-0.0464925550473781	-0.0559911209495975	-0.0666782981641058	-0.0688404436969355
0.568619177124391	0.317107604285988	-0.0415168968380725	0.21455749936629	0.0948116319280504	-0.103589996633086	-0.00438918235251762	-0.103615253814319	-0.0852993240497972	-0.124054921284662
0.119034942354811	0.0773497384065545	-0.00915239535488568	0.056186699646397	-0.00178178812690605	0.00563367061085811	0.00192594124197604	0.00840697790122921	-0.000199665077979999	-0.00676031528651347
0.0738004300078201	0.0796940041115991	-0.0063186616769457	0.0551091813240944	-6.98688427180905e-05	-0.0279681296492389	-0.0140189992459785	-0.0122890770260759	-0.0187291110816494	-0.0109365490631842
0.0252115867144975	0.0312059637542876	-0.00205844458208192	0.0146149010355171	0.0105289244028658	0.00425066238115919	0.00738979339201251	0.00421218823282303	0.00204770540381422	0.00221070312250478
0.181049705200515	0.159742205600198	-0.0130072510084165	0.0894090784773473	0.0365706548715851	-0.0184160846851687	0.00907728509320824	-0.0272546010811441	-0.0172421295694727	-0.017149249568055
0.637152251526199	0.333445725833266	-0.0441397157724265	0.192030705009498	0.110979322685668	-0.124306029113601	-0.00666335321396638	-0.0204150233485191	-0.0632745607930854	-0.0401995416132317
0.457031298936721	0.174673083816153	-0.0337971634179493	0.17046829310333	-0.0371435011464989	-0.084305394788001	-0.0607244479672499	-0.0278789548212152	-0.0520587753747521	-0.0771679749615116
0.158382077503825	0.122563595841941	-0.0119121584063367	0.0721077372924922	0.0292624372128258	-0.0217279483762722	0.00376724441827681	0.00947246381586939	0.00806329540813247	-0.00486424015588324
0.219135433429812	0.141997770724645	-0.015630916384947	0.0893194309602932	0.00335935046334188	-0.0140681014994149	-0.00535437551803652	-0.0155685192076417	-0.0263643891451213	-0.0208275863870664
0.0829531721987135	0.0419148611704265	-0.00675733587372421	0.0442191195247879	0.00832287017276245	0.0113342015084993	0.00982853584063088	-0.00114065495410388	-0.0110693647594778	-0.0105739452972253
0.0634548117780713	0.0319680202256531	-0.0052123426394754	0.0374939728567388	0.00582777073487152	-0.00722269950718014	-0.000697464386154312	-0.013072636369359	-0.0124619383753509	-0.0113117299531106
0.0909023273565074	0.0282086017437669	-0.00836635895375012	0.0576897425559084	0.00388839067566131	0.00409247121803652	0.00399043094684892	0.00158839827064156	-0.00241221756678009	-0.00505498647522573
0.381427895679074	0.0962747175468558	-0.0276201312776224	0.140833367808437	-0.00992316660276227	-0.0686867546877382	-0.0393049606452502	-0.0361482504519145	-0.0612524331193478	-0.0568857080226708
0.395592009723785	0.190116086187492	-0.0292226657255801	0.166570677440182	-0.0139094523509915	-0.0792948889242656	-0.0466021706376286	-0.0697062175341427	-0.0711625281422386	-0.0816887490821097
0.118229992001312	0.0877183073333574	-0.00888088347265721	0.062161516319248	0.0255601061154719	-0.00524604486167043	0.0101570306269007	0.0064318851504839	-0.00800756717930089	-0.00926411106675684
0.0764837959686458	0.0478599379437414	-0.00590187541770426	0.0449309681547179	-0.00345200646736619	-0.00855263485493524	-0.00600232066115072	0.0034134811584695	-0.00835109344991998	-0.00906041835064131
0.366218640272487	0.113293650357073	-0.026528141872714	0.148429126933409	0.00362549590840755	-0.0605849485894657	-0.0284797263405291	-0.0383111562298011	-0.0422550657903165	-0.0548075493249795
0.342871053185332	0.145368902429531	-0.0273734792893545	0.181749940631761	0.0442085469049344	-0.0214730109712004	0.011367767966867	-0.0389616873707039	-0.00548186415611929	-0.0815919471036999
0.18118111687992	0.0812761091610244	-0.0159818765346597	0.124095169395821	-0.0450860253627097	-0.0516151845668455	-0.0483506049647776	-0.0532519195573776	-0.0689222798707922	-0.0520129800547067
0.261725654506861	0.294115646483417	-0.0212382529170759	0.145100183369339	0.0670923921117831	-0.0631458403132131	0.00197327589928498	-0.0424665872721811	-0.0341843898503913	-0.0279969242535738
0.19687572035974	0.200478931122517	-0.014429297659853	0.0841962986090438	0.0545039447116368	-0.0182264978764486	0.0181387234175941	-0.0228341822441425	-0.0126321011474594	-0.0276454778014331
0.468559983129128	0.177950266781952	-0.0336656528303307	0.174902300129755	0.00874937232019607	-0.0897225441582218	-0.0404865859190128	-0.0633893570564916	-0.0592524674609675	-0.0693554335873739
0.219166060149372	0.0555091954422554	-0.0151465004844481	0.111601934705528	-0.0166994842251627	-0.0455365126186226	-0.0311179984218927	-0.0369493978573363	-0.0427683257551039	-0.0391514572030828
0.271583257555893	0.237360687472843	-0.0197379976087818	0.124852927186505	0.0268658254106178	-0.0441696665865757	-0.00865192058797898	-0.0139638592888511	-0.0222688429513576	-0.00260909435083839
0.193421346361507	0.2756770381001	-0.0161854545245012	0.124847191437696	0.0270759758595625	-0.0499238865964103	-0.0114239553684239	-0.0290420005436712	-0.0625747371274696	-0.0273931584591748
0.106503765420556	0.107290828778076	-0.00758818882593958	0.0573707338944126	0.00151349864477884	-0.0192097541487702	-0.0088481277519957	0.0111504385737904	0.00320922880307729	-0.0100806235935927
0.441728483696222	0.263500730656115	-0.031254748328305	0.159023951863831	0.00192522558344349	-0.0649413270618786	-0.0315080507392175	-0.03041321893087	-0.0506271416839577	-0.045783089678635
0.0154565477947223	0.0234243382421493	-0.00126656498097454	0.0124097946592506	0.0040627436150556	0.00485303345482123	0.00445788853493841	0.00285146373036567	0.00350650363363207	0.000180989914098244
0.641573093670322	0.240232714776789	-0.0440151728537183	0.182125800782413	-0.0532020167067303	-0.161629975865911	-0.107415996286321	-0.0729823889540444	-0.104672432006145	-0.121883165813731
0.519736878221951	0.180976087148045	-0.0356654684896388	0.176407677221143	0.0118092772764774	-0.119635250677013	-0.0539129867002678	-0.0782188479488641	-0.0731483604752458	-0.0992000064902929
0.217248363725841	0.144057306063771	-0.0161518496040826	0.10359547168987	-0.0281399729061694	-0.0228346835919584	-0.0254873282490639	-0.0121190151692528	-0.0226712175489422	-0.0250922441640392
0.0246111524161003	0.0291265342289081	-0.00187175064825138	0.0211392362533021	-0.00812775071109263	-0.008854311673861	-0.00849103119247682	-0.0108310504555007	-0.0110623543601776	-0.0122160076042143
0.231929654822266	0.133449563661208	-0.0160301349371346	0.0968371822427553	0.0485975166506888	-0.00968943890541701	0.0194540388726359	-0.000400764833835832	-0.0037393768903134	-0.0135609695726932
0.0323051338671417	0.0377866897290846	-0.0025529409470845	0.0261225937294817	-0.000559247357301361	-0.00516663800936718	-0.00286294268333427	-0.00518810127212047	-0.012324548069271	-0.0108675373634824
0.178312468368701	0.0753669507101999	-0.0137748569067406	0.091208878944828	-0.0253054707776098	-0.00553640493009422	-0.015420937853852	-0.0144639533771654	-0.0395359620284242	-0.0240199749927897
0.12176971902469	0.101380722220857	-0.00902760234425556	0.0635656536779314	-0.0113328204742764	-0.0121783357764072	-0.0117555781253418	-0.0162575768685026	-0.00349937506289565	-0.0254953860857543
0.269066768814016	0.0777768706100083	-0.0191883317857037	0.105058975058188	-0.0156054679408827	-0.0251210956511138	-0.0203632817959983	-0.0288536578127087	-0.0317401554039444	-0.0279018851562755
0.519453783175296	0.340320104535104	-0.0405245879832863	0.236192543913478	-0.0521449161534455	-0.187344741568037	-0.119744828860741	-0.0682264539524378	-0.126201756348303	-0.0985265384944801
0.685224299851957	0.282577512685685	-0.04350663223368	0.164981436397791	0.0263922474134989	-0.0823499347611427	-0.0279788436738219	-0.0167561397620891	-0.0316827309598641	-0.0910176161271391
0.287243292355765	0.283681308886236	-0.0205115223108465	0.112897897650404	0.0315747476461493	-0.0557615670879728	-0.0120934097209118	-0.0110066394403252	-0.0216554209763727	-0.0269211210841972
0.0881595675676461	0.0875737347363069	-0.00685467535347487	0.0484864486649588	0.0327699279251542	-0.0300994724125389	0.00133522775630768	0.000290908311385299	-0.0164040200824881	-0.00119733952449101
0.142138948951887	0.148836641905168	-0.0103645380405198	0.0725173590761548	0.0152463478550641	-0.0188940014018079	-0.00182382677337187	0.00156857661791474	-0.0047574134978195	-0.0261803668588626
0.678246738233108	0.28207588608693	-0.0439168166858999	0.163043428335677	0.0917009945776988	-0.124394352565511	-0.0163466789939062	-0.0468346827454054	-0.0517335172810043	-0.0596260084427651
0.155347719203107	0.187495718313058	-0.0111328967214338	0.0796116120942278	0.0387559731338047	-0.0318275309428431	0.00346422109548084	-0.000559943831138748	-0.0107448395214671	-0.00426700565347649
0.0415702446306209	0.0578298399706748	-0.00346706070651259	0.0328067653044388	0.00764570105900496	-0.021675369930624	-0.00701483443580955	-0.0133987910112075	-0.0143665855663356	-0.0167890397003761
0.212871628040027	0.0741395551888224	-0.0159374891904089	0.101662915486152	-0.0260887693980158	-0.0392944703119135	-0.0326916198549646	-0.0412214290995623	-0.0385074384929545	-0.0470657666059291
0.0860393342710159	0.0489765092703187	-0.00699642932127367	0.0695814802840771	-0.0255178774388127	-0.0326414746981808	-0.0290796760684967	-0.0289774216137772	-0.0280119041112633	-0.0328873189379856
0.215457391371607	0.188515234566043	-0.0182515910901296	0.136248686966867	0.00763280349672524	-0.074445426892941	-0.0334063116981079	-0.0443403759425662	-0.060312632774162	-0.0914908786903637
0.516910117407651	0.27480271024775	-0.0352165267773147	0.156018246929868	0.0981046234037382	-0.0924088539541266	0.00284788472480579	-0.0382735273257073	-0.00859181370139372	-0.037385135512044
0.676301055888186	0.301725040818415	-0.0434572754480151	0.174077572672002	0.0477685604380798	-0.126335875403223	-0.0392836574825717	-0.0323860950867045	-0.0441754537666524	-0.0908888181910328
0.258162281321498	0.260841169218149	-0.0191602812414206	0.117828296613697	0.0321007593585287	-0.0758854538984847	-0.021892347269978	-0.0213395096396871	-0.0418046749167247	-0.0476195339632528
0.292769284347749	0.0614042474052093	-0.0212585277076084	0.119225846676729	-0.0156571420545882	-0.0217326205173404	-0.0186948812859643	-0.0252719772851929	-0.0276773713384744	-0.0336332282272934
0.626200005591183	0.331220671500041	-0.0431533214434631	0.187999385947397	0.0978765069645329	-0.134721963824103	-0.0184227284297853	-0.0673474665951045	-0.0144342466880475	-0.0612244927578638
0.224050616622038	0.177114998514031	-0.016334373806459	0.104012803575097	-0.01138581312095	-0.0456437869117578	-0.0285148000163539	-0.00603421718128799	-0.0470879178661795	-0.0181703631316775
0.0812481999953548	0.0391437571064182	-0.00659492130314479	0.0458607774481992	0.00733541550786568	-0.00110331577097905	0.00311604986844331	-0.00480936804049063	-0.0130186120082823	-0.00616019055336761
0.352091841936557	0.102788841763203	-0.0260391597622372	0.146087563927909	-0.0164609113002241	-0.00548686688373889	-0.0109738890919815	-0.0300035955294998	-0.0460282078077331	-0.0433881379874451
0.271652816131913	0.237175906978021	-0.0197747467492552	0.124979931069564	0.0291282049021401	-0.0417247559236993	-0.00629827551077955	0.00470862609949668	-0.0103848375651668	-0.0295329435169536
0.206288973265416	0.187512201099858	-0.0153508656151239	0.0975919716843941	-0.00303936522293008	-0.0607457218384226	-0.0318925435306763	-0.0360526501404599	-0.0468846153765906	-0.0385645806237387
0.057604435604103	0.0628006235882997	-0.00440868021202707	0.0356429393909371	0.0121696970588724	-0.00274759734218934	0.0047110498583415	-0.00301264703465939	0.00194704337345454	-0.00069515937293458
0.336432265375729	0.172112453823479	-0.0230541818963612	0.123138102050796	0.0427156170641406	-0.0460367115635255	-0.0016605472496925	-0.0151407034084114	-0.0339235881563061	-0.0272971272519935
0.347519228714228	0.162841601703873	-0.0253881434973017	0.161667986424015	-0.0330168523519395	-0.058217275644198	-0.0456170639980688	-0.0510724584684712	-0.0579988266776827	-0.077681891481736
0.0918004414583364	0.116661780831981	-0.00704092964716029	0.0483362214478004	0.017571977981667	-0.00804118399634773	0.00476539699265964	0.00532815070427263	0.00498088509683296	-0.0141206648510459
0.0577148036745344	0.027825307387885	-0.00458321955859139	0.0322429191822761	0.00601351304634556	0.00830726785385563	0.0071603904501006	0.00559113216854075	0.000849556993586048	0.000874695828157121
0.0461840002850485	0.0253487984019477	-0.00379281135603318	0.0367037886354694	-0.00444865326041589	-0.0113170532856582	-0.00788285327303703	-0.0157260572033486	-0.0165365743762092	-0.0202457006627092
0.265955731943161	0.073981149030653	-0.0206439677527667	0.128529505546601	-0.008818805666304	-0.0284600635835618	-0.0186394346249329	-0.0167489245505563	-0.0306622962132237	-0.037736935556161
0.139450780800885	0.0790998825171777	-0.0101406310538795	0.063454501512565	-0.00830331681167612	-0.0168534195223114	-0.0125783681669938	-0.0131087977668177	-0.0252380555049702	-0.0240122819404105
0.192355058721494	0.0848519987727498	-0.0137403605175273	0.105493023305698	-0.0207553085906127	-0.0348827546480068	-0.0278190316193097	-0.0299320059681257	-0.0308497334654099	-0.0408537197361311
0.396599754706787	0.269726829908738	-0.0273501087770203	0.141252602287815	0.0820320455922818	-0.0991036582465495	-0.00853580632713385	-0.0090826032747503	-6.40978570369821e-05	-0.0343674976122426
0.0641784599397774	0.0536664215337146	-0.00489559827625509	0.0333900824609932	0.0198830090338246	0.00372983563177449	0.0118064223327996	0.000627245374374419	0.00679269586731415	0.00195331771532889
0.310848249659137	0.251563107422991	-0.0220727072018271	0.115430385736132	0.0150982150663486	-0.0991937147382501	-0.0420477498359508	-0.0282938634957082	-0.0387723594947557	-0.0411288487379996
0.219264682645909	0.122103565136004	-0.018869184834796	0.146843537747888	-0.010691516981127	-0.0660246772688211	-0.038358097124974	-0.0434631242802149	-0.0533289152084372	-0.0612923034000195
0.519898656513744	0.249123582034684	-0.0375302851147138	0.193452642101879	-0.0067105319172952	-0.0981041570228947	-0.052407344470095	-0.0629376195659246	-0.0496894642052946	-0.0876630800705235
0.242213262074953	0.190451801406313	-0.0172007939385171	0.0968971986389763	0.0355667217492235	-0.0513585537014257	-0.00789591597610109	-0.0256450761632117	-0.0228449202167011	-0.0388772584834118
0.189032073827983	0.0867794109557547	-0.0132889975157899	0.0774589733417002	0.0157797897224484	-0.00542771143610429	0.00517603914317202	0.00192305966202688	0.00596496113950773	-0.0127427270863693
0.119750368529034	0.0414063312389272	-0.00854965689726302	0.0591116379973819	-0.00390502660282212	-0.0172777577868893	-0.0105913921948557	-0.0126295759856063	-0.01618686770131	-0.0163220364363278
0.428144525970341	0.240011923496516	-0.0349431468035409	0.225868636888446	-0.113979172821818	-0.0718794525025903	-0.0929293126622042	-0.0620439750741818	-0.0775139149420117	-0.115551593796513
0.173870822205648	0.0693546696437564	-0.0117749741041454	0.072053871670382	-0.0311862836050108	-0.00444394893708319	-0.017815116271047	-0.0159155652683211	-0.0209105519027385	-0.0299401911048115
0.00764148828240493	0.00512688458329845	-0.000514280013067097	0.00745901597915496	-0.00189041944464467	-0.000130344188754174	-0.00101038181669942	-0.00114891936005483	-0.00145122306064432	-0.00179383521359012
0.473220137652886	0.177629462616216	-0.0331574849139155	0.158350939242637	-0.0101774121564291	-0.100135707158808	-0.0551565596576187	-0.0376398796210162	-0.069570346194362	-0.0545560471684552
0.0598153774031005	0.032143777405093	-0.00446534674584902	0.0354146904471179	0.00794430108457413	-0.0009744995952429	0.00348490074466561	0.00461967044956357	0.00293109171030202	-0.00224347455822455
0.212129553909511	0.277980517432503	-0.0157866384972315	0.101897281388516	0.0319931670945647	-0.071785550438926	-0.0198961916721807	-0.0298905122864434	-0.0203984273926615	-0.0488303181986675
0.206121507702891	0.217102911360056	-0.0151944877138046	0.100500459197419	0.0481803752559356	-0.0461491851545413	0.00101559505069712	-0.0240240461122155	-0.0221995506618161	-0.0404880947437569
0.0569232642904961	0.0334983963641728	-0.00476569790189489	0.0347616938143183	-0.01067167995513	0.00779765596446925	-0.00143701199533037	-0.0139703060780872	-0.00681899182382335	-0.00391083176062822
0.431294671946419	0.326300775182812	-0.0304959374319249	0.160155352841012	0.0934921727214901	-0.0863982097687316	0.00354698147637927	-0.0218373382795281	-0.0390448008609328	-0.0550271342003052
0.249631514886382	0.162980686261078	-0.0178191900515141	0.112513873736809	0.0149041645425856	-0.0318301090414013	-0.00846297224940781	-0.0205149401063379	-0.0381151860118898	-0.050786018104252
0.56721679106666	0.195686763942992	-0.0388084591761395	0.179919591088653	0.0353975539553477	-0.14872355853049	-0.0566630022875713	-0.0604085155348163	-0.0459906897456936	-0.0836973450387747
0.160173008333239	0.10838407256546	-0.0112157213405882	0.0719311736781696	0.0225244802684001	-0.0129937032113978	0.00476538852850114	-0.0137615525132676	-0.00490577475023446	-0.0110005258588233
0.585017235529883	0.362245298261847	-0.0410342214375993	0.193087036658919	0.0746819497322738	-0.136196923035047	-0.0307574866513867	-0.0128191723953744	-0.0352497331771534	-0.0572973756981214
0.0053553693289182	0.00186177070332335	-8.64575464081625e-05	0.00248820028204744	0.000127370213857764	0.000170447910234067	0.000148909062045915	-0.000324174292219753	-0.00141939790018737	-0.00147686831959378
0.49272052181045	0.224318101924865	-0.0367644113897114	0.202278841033449	0.0274234436852173	-0.165379385610434	-0.0689779709626084	-0.0661050777601528	-0.0972597588871077	-0.121686324905331
0.192990484981545	0.172164418126586	-0.0153668732151443	0.0985361339702324	0.00258569602684269	-0.0217454816325623	-0.00957989280285981	-0.00910025851017621	-0.0111298264415597	-0.0294145952015532
0.47044808394679	0.280372989004945	-0.0327257795342416	0.156666282719885	0.0317914957467101	-0.0838442760269673	-0.0260263901401285	-0.0256548349171064	-0.0163497028060058	-0.0506658497546107
0.420612795993814	0.261999784175376	-0.0352110618029879	0.220242691200718	0.00538612982857478	-0.0791851829749131	-0.0368995265731691	-0.117852027636153	-0.112803441177851	-0.0928025639831996
0.505304974288223	0.251008674821751	-0.0381451469758761	0.20178169913578	-0.00192404067018204	-0.154585065076741	-0.0782545528734615	-0.0786746278315201	-0.0812854833877118	-0.0850620808458862
0.281183150313565	0.165983350199196	-0.0197005158521857	0.108710845852228	0.00773392339459611	-0.0596585034535192	-0.0259622900294615	-0.0447028964780615	-0.0337353279666656	-0.0382008182570442
0.115538983538495	0.0833239519353103	-0.00905938214277933	0.0571008658745376	0.000511943346222468	-0.00421529729859708	-0.00185167697618731	-0.00144646753210141	-0.00500523860230741	-0.0134356010676624
0.189185236202757	0.0873655184362125	-0.0132641093614592	0.0777316794661113	0.0126569589195856	0.000518362892132918	0.00658766090585924	0.0048251733691278	-0.0103128101498739	-0.00675809134039052
0.16263678768972	0.0785009789179212	-0.0113956699422588	0.0637499908873402	0.00934157003054797	-0.0194103455537865	-0.00503438776161927	-0.0112546375837857	-0.0130755737742692	-0.0177869226138822
0.144063065650896	0.175723543323821	-0.0115363770561176	0.0974138290759307	0.00356381930248006	-0.0558971823447431	-0.0261666815211315	-0.027907613948993	-0.0316506907754392	-0.0483340226628005
0.042171175437284	0.0380086570227529	-0.0031241869524222	0.0236127982338777	0.0113870521664201	0.0169946153886893	0.0141908337775547	0.00344530287200562	0.00432337279319702	0.00902024208753749
0.0212936603214307	0.023719380875498	-0.00203213254770459	0.0163438220691463	-0.00435722426779018	-0.00406770875370008	-0.00421246651074513	-0.00362249370272814	-0.00260538163255361	-0.00517259150810295
0.216349702132366	0.132936401398064	-0.0148925607520098	0.0910605699224128	-0.00205881985906584	-0.0353296635494793	-0.0186942417042726	-0.0257161671186211	-0.0169193460687938	-0.0272780502746444
0.200148600841317	0.140416313926904	-0.0138108371062511	0.0963178889222212	-0.0407811715769585	-0.0252063277755259	-0.0329937496762422	-0.0154551081036718	-0.0197320160258063	-0.0272518804648645
0.314669553616156	0.270421530825879	-0.023391897194291	0.139272801959089	0.00383949165446751	-0.0961466276293218	-0.0461535679874271	-0.0796531950456955	-0.0527035762024151	-0.0591315584677462
0.120990492613558	0.120453452783126	-0.0102355491639194	0.0838788642704041	0.00384264035510805	-0.026143770064611	-0.0111505648547515	-0.0301470164961303	-0.0261619873526733	-0.0428504892800929
0.359988857798278	0.271357309530003	-0.0290077190104971	0.173882047017496	0.0173229634097088	-0.0650319620704894	-0.0238544993303902	-0.0335242160253024	-0.045351014273783	-0.0755605117762729
0.0748347353232761	0.0890389776100798	-0.0056513916422985	0.041821732140834	0.0359852925756661	0.00770567048201473	0.0218454815288404	0.00013958545609008	-0.000238718500902263	0.00599363405229567
0.2461858996584	0.140253152612582	-0.017830000602595	0.0988673663110278	-0.000695624914064025	-0.0492831964596586	-0.0249894106868613	-0.020306498720022	-0.0211325071918891	-0.0329478492472491
0.121347086035277	0.109703368265238	-0.00875060400240137	0.0575469872989881	0.00840258803007866	-0.0169366567555905	-0.0042670343627559	-0.0125531273364333	-0.0111737637195919	-0.0160286660391428
0.141509933885985	0.0982109649888684	-0.0106975674317248	0.0676442329777166	0.0181684117166336	-0.00326531642718431	0.00745154764472464	0.00412551548865212	-0.00379812772006319	-0.00586381696995852
0.194409577525755	0.0808936874482363	-0.0139861053283053	0.101158613513355	-0.0200934996927209	-0.0208594774891814	-0.0204764885909511	-0.0126627945687793	-0.0213258320026861	-0.0192706816849694
0.320032849797401	0.121964890991313	-0.0227989541944731	0.125264853353276	-0.00276364995691725	-0.0296501384941336	-0.0162068942255254	-0.0282878983833048	-0.0279929630407153	-0.0551737280917391
0.0139727197273417	0.00437481969988047	-0.00117515663781062	0.0111414360567752	-0.00103185279828721	7.2267638762006e-05	-0.000479792579762602	-0.00244208592620996	-0.00239924621968781	-0.0029004040568607
0.361138830691546	0.213932992855593	-0.0243005934023158	0.134234021496423	0.0414948626169554	-0.0592826902279793	-0.00889391380551191	-0.0235125468721595	-0.0122896675919336	-0.0103612715986151
0.229529668526625	0.176102619534285	-0.015877307038035	0.0920365129847305	0.0525138527457129	-0.0231109450808521	0.0147014538324304	0.000244274682202061	0.0192624380358204	-0.00850462878484504
0.00376580880395767	0.00113952461470768	-6.64434039240797e-05	0.00159474410662079	-0.00130811547807877	-8.44365168450297e-05	-0.000696275997461899	-0.00102448577779108	-0.000647519477129498	-0.000978075649154195
0.319943089053537	0.121524973313212	-0.0223358521700072	0.126030585253146	-0.0052355793839286	-0.0204845128925359	-0.0128600461382323	-0.0229583792607254	-0.034762250801985	-0.0392502206640756
0.422686319535219	0.245633669982414	-0.0318215372362519	0.190275426238504	0.00974942654070121	-0.101304070172357	-0.0457773218158277	-0.0496112586165532	-0.0443037239349129	-0.0758489306056421
0.0344238617061332	0.0296262949508456	-0.00280877287124432	0.0226111733089076	0.00304373911399472	0.00452332602438447	0.0037835325691896	0.00393713902147026	0.00290631013203812	0.00189000188494057
0.601264898172686	0.281345925137887	-0.0407023515270258	0.190603048819631	0.00849701905201683	-0.130036584334201	-0.0607697826410921	-0.0915954396755152	-0.129908271678783	-0.106749105753058
0.232166174764864	0.133477347595646	-0.0162816170876662	0.0975311346605546	-0.0206353366733215	-0.0086378967740082	-0.0146366167236648	0.00201839232725262	-0.00298803481964982	-0.016109711355253
0.52008694392457	0.230627635918216	-0.0381577972625058	0.197557125260838	-0.0797945192179581	-0.0754477890993775	-0.0776211541586678	-0.0766932397587013	-0.0973691773874716	-0.126380100395967
0.285734375275269	0.122751767993825	-0.0217173546606897	0.135289610739237	-0.0240666312718809	-0.0596871827014598	-0.0418769069866703	-0.0415813553340186	-0.0408558157688887	-0.0230947280129565
0.573836797769683	0.273172388994497	-0.0405906934329427	0.196194066239085	0.00956485611600921	-0.118547249169855	-0.0544911965269231	-0.117838494266555	-0.0806587303750321	-0.0734258281783684
0.136086818316832	0.0912300392911284	-0.00964662089236012	0.0652244968376154	-0.00627956805383145	-0.015187962714435	-0.0107337653841332	-0.00179116194386969	-0.0086241878812289	-0.0251169914103231
0.272488051389569	0.236414134195508	-0.0196808152810746	0.125839813136315	0.0180185974269109	-0.0552398528082571	-0.0186106276906731	-0.0176199524944582	-0.036224219985335	0.00382022772809704
0.343638586354149	0.262394639918156	-0.0239669866022082	0.132518841465653	0.0817378112843071	-0.0489959341737736	0.0163709385552668	0.0129651061245981	-0.00540748383922418	-0.0429117301664538
0.341998196711972	0.191859538286556	-0.0262334767963409	0.158939832852976	-0.00829318910597293	-0.109533966124246	-0.0589135776151095	-0.0770410746394102	-0.10221425133887	-0.11047096429903
0.294861100157106	0.170052858025649	-0.0234087592035586	0.152344232753169	-0.0350649316748494	-0.0745846488728003	-0.0548247902738249	-0.0550386613796117	-0.0620020292565063	-0.0661778919831614
0.643310952000773	0.222872163007964	-0.0430734848724923	0.179846419531631	-0.0100018881436402	-0.0745559955502175	-0.0422789418469288	-0.0715211187393173	-0.0530956778265729	-0.106281235080961
0.108390759056906	0.0582336910643063	-0.00774145545773569	0.0450897754609508	-0.00913432546567423	0.00313230078442117	-0.00300101234062652	0.00330688078942973	-0.00346842021040653	-0.00828414852862065
0.115082884744128	0.0702734899789391	-0.00880804267357811	0.0601012488576781	0.00154034982747962	-0.024858524166321	-0.0116590871694207	-0.0192220582570393	-0.0264395682579249	-0.0201784818294805
0.138106641154595	0.0326985978597026	-0.00928731909436714	0.061330276485247	0.00489352559983383	0.000829603053093902	0.00286156432646387	-0.00393491508159119	-0.0106875629906305	-0.0109222348436223
0.174243616201055	0.0737357435602582	-0.0133960173194186	0.0919120342485664	-0.000726101369118687	-0.0281909578189729	-0.0144585295940458	-0.0256119188224441	-0.0298239390077344	-0.0310143949044152
0.00682340017919538	0.0163062411076532	-0.00048979836255787	0.00507683353192407	0.00261197635485801	0.00254528670251311	0.00257863152868556	0.00191669154933446	0.00144079603300898	0.000736447005091005
0.661296963071694	0.246603723214556	-0.0427601879908122	0.168606477824936	-0.0167399195109122	-0.173710562561736	-0.095225241036324	-0.0657659122982037	-0.0685558583053905	-0.0930878339509937
0.030544387064305	0.0436435002791198	-0.00248497754009044	0.0210049415073528	0.00745073510484152	-0.000954888786250444	0.00324792315929554	-0.00077991368996342	2.0151282042271e-05	-0.00212198155233861
0.179279431755762	0.0559782774485363	-0.0134015706033206	0.0893636646424472	-0.0146614093852452	-0.0248530161229519	-0.0197572127540986	-0.0266436621893972	-0.0301353125737278	-0.0432228071249607
0.299158213641012	0.181293617599974	-0.0207899401690693	0.115684375928646	0.0467433564941193	-0.0447879419198704	0.000977707287124485	-0.00511948943326429	-0.0104757727206705	-0.0343908289598864
0.32588328816509	0.154447379978196	-0.0240156873525881	0.147954911248262	-0.0486723011911824	-0.0884469754320709	-0.0685596383116266	-0.0778875860849657	-0.0516244957715124	-0.0730594488771921
0.0374782483361209	0.0182311294106776	-0.00305721395479139	0.0258191971170183	-0.00452703270143903	0.0011342058992053	-0.00169641340111686	-0.00448670434266735	-0.00604541237687808	-0.0107181014417717
0.255362826326021	0.221498231776699	-0.0193688226781671	0.126234284094132	0.0481459806277578	-0.0590495369226307	-0.00545177814743647	0.00145340361695373	-0.0169205262611827	-0.0239225180113573
0.421833386196921	0.262564004453815	-0.0349596734820378	0.220679712913685	-0.000416791912372261	-0.106244890498466	-0.0533308412054193	-0.109817886839266	-0.115206987835089	-0.1337530361724
0.105531196238659	0.0979241974891821	-0.00854651154146811	0.051678376551515	0.0204746662752725	0.00259445895659949	0.011534562615936	0.00480007530503367	0.00772740586036426	-0.00147653061265389
0.688808158575571	0.290931311304303	-0.0442002640142551	0.174083291679887	0.12591933554589	-0.173638599300523	-0.0238596318773161	-0.0366854889811068	-0.0534541046647719	-0.0642902076989647
0.107812829848351	0.0403949848130369	-0.00912758594174637	0.0589256132856306	0.0162830460461824	0.0231883072298708	0.0197356766380266	0.00747788521236775	0.0108955260347975	0.0100105551791215
0.349653726164474	0.148840795107795	-0.0246836188900579	0.144117943351207	-0.0327875977757631	-0.0364941750673877	-0.0346408864215754	-0.0515061546882851	-0.0548488954467041	-0.0565021703855006
0.251649328342974	0.248172043756268	-0.0183167823936745	0.118068733066066	-0.00417260456641408	-0.0818971833613836	-0.0430348939638989	-0.0504717452986646	-0.0392009175140898	-0.0406548492184097
0.40746242906904	0.191948215536721	-0.031752162715054	0.197744697473084	-0.0747783234301058	-0.123086938222022	-0.0989326308260637	-0.0820177747048665	-0.0897717808082362	-0.11450383147419
0.644931589661554	0.310722721632323	-0.0415631209013423	0.175221145465606	0.0717852238489877	-0.121026382770703	-0.0246205794608577	-0.052715400184021	-0.0452256493921387	-0.0584048103491448
0.10976014550333	0.0780555483291438	-0.00913485864097961	0.0540972240554889	0.0179274178569326	0.00705848944673571	0.0124929536518342	-0.00146706033008756	-0.00575559956156763	0.000325909735749558
0.176990080098924	0.106793867867901	-0.0121550567258754	0.0706928074059731	-0.00911964087567041	-0.0120749486289477	-0.0105972947523091	-0.00368823359723028	-0.0115436074414025	-0.0097456586217684
0.334326486710857	0.249582835107916	-0.0272380032576769	0.182520413393038	-0.00616831002443502	-0.0538838915457259	-0.0300261007850804	-0.0418743579422946	-0.0334482919983186	-0.0520992365326485
0.223029758290337	0.129153992848932	-0.0173427754891493	0.123758877043083	0.00569802072833134	-0.0383633776737277	-0.0163326784726982	-0.0135251416696864	-0.00217801634170914	-0.0151398487140534
0.528146193895929	0.375281373523872	-0.0389976944871863	0.199371435081779	0.0175446735441935	-0.121282848864493	-0.05186908766015	-0.074800823094135	-0.00674289937039407	-0.0624993576934229
0.586492502600064	0.280655762733521	-0.0418271141872536	0.19965416973507	0.0407203907478966	-0.148926955536104	-0.0541032823941037	-0.0555052303186957	-0.11800652230039	-0.0804776684864619
0.229608806210702	0.0813743346526713	-0.0170072246941287	0.111549643524907	0.00632759081654571	-0.0384851301579449	-0.0160787696706996	-0.0279210111091494	-0.0198711576928716	-0.0564427469598491
0.0756236240177405	0.0454164547824074	-0.00601216411212693	0.0433171100221597	0.0047028189932577	-0.0204094728264709	-0.00785332691660662	-0.0108051407165951	-0.0070397599861146	-0.00543374307800905
0.344967575060711	0.204472242028477	-0.0277833088057113	0.174786362296256	0.0124094109073624	-0.101630002472459	-0.0446102957825482	-0.0511213804279398	-0.0658071270613944	-0.064960497803563
0.0746710388404047	0.0180435399739819	-0.00494184150390492	0.0376865949449955	0.000771975152855167	-0.00113786649621732	-0.000182945671681076	-0.00291363939217572	-0.00296047075528197	-0.00754999183521159
0.0343461330125846	0.0316950521624066	-0.00285144398785025	0.0236231377980035	0.00243850939025689	0.00120623789532798	0.00182237364279243	0.0017242938067608	-0.00241080274457601	-0.00428218773106503
0.300068429505539	0.181733297834858	-0.0204305831857717	0.116849733935001	0.0543551176159741	-0.0431894032000937	0.00558285720794016	-0.0247200466600694	0.00359585996079553	-0.0143199321682223
0.280708842056932	0.192335782570184	-0.0198626512530948	0.110573743421097	0.033386860392056	-0.0583052442235067	-0.0124591919157254	-0.024999225812414	-0.017218156551385	-0.035783927036008
0.516434946732851	0.274831597082906	-0.0348090551992442	0.155752827704991	0.060360576071081	-0.0940609112146104	-0.0168501675717647	-0.0276909101084866	-0.0316822119809145	-0.0345517633249078
0.118222391311089	0.0697731969445721	-0.0087976807544452	0.0625524772697381	0.00282324383514379	-0.00884950990675071	-0.00301313303580346	-0.00452831890041733	-0.0111344642131141	-0.00535096175587496
0.480995799322841	0.360834717678086	-0.0344926705362571	0.182969165040645	0.0951161175501467	-0.124211114349887	-0.0145474983998702	-0.0612134501039326	-0.0687999744267463	-0.116682951523135
0.492592944798552	0.22428605344577	-0.0367715046293495	0.201669577426513	0.00718317548775743	-0.111731472014767	-0.052274148263505	-0.0611890989996543	-0.0837739654116785	-0.106243156092642
0.676179023743561	0.301388569899582	-0.0447602950740158	0.175105686079062	0.103901775688196	-0.135928984217937	-0.0160136042648703	-0.0352432932816004	-0.0394034510808928	-0.0505605079328167
0.192421146250455	0.0693158860261324	-0.0141375168500038	0.103073984493104	-0.015854943567779	-0.00346461971681197	-0.0096597816422955	-0.00138145264245432	-0.0201970053209742	-0.0169821723637575
0.272989190067395	0.109349216792469	-0.0189474146438859	0.110879407741709	-0.0305281404210009	-0.0175772138965452	-0.024052677158773	-0.0258260022324101	-0.0385084754740262	-0.035308592642502
0.0403400414118521	0.0511190934418512	-0.00345796455560025	0.0320259734820509	-0.00409892359710318	-0.00908805294195834	-0.00659348826953075	-0.00970114950258264	-0.0101573684698068	-0.0114380192102203
0.31053279536786	0.252420197655322	-0.022030110488748	0.116420721877316	0.0182591963542535	-0.090513600264034	-0.0361272019548902	-0.0131759628194438	-0.0450517684666896	-0.0467100072902891
0.625092970212644	0.221682798472903	-0.0413470894758675	0.170877882629275	0.00454856612268206	-0.168807631840262	-0.08212953285879	-0.0670061855696003	-0.0729069573994884	-0.103942422803042
0.343496490568238	0.214432310373015	-0.0250623580231181	0.15174995829747	-0.0209043736699037	-0.0325172802889745	-0.0267108269794391	-0.0379628590735837	-0.0420116127041925	-0.0459901066737104
0.23139762194349	0.0774054499592663	-0.0184259801884827	0.126506170378738	-0.0189990178942758	-0.0229315783203021	-0.0209652981072889	-0.0303856205380499	-0.0264506952243058	-0.0417324898646634
0.0650830606054931	0.0491232452379277	-0.00518338885149696	0.0386575950823504	0.0029571610614903	-0.00340867768135084	-0.000225758309930268	-0.0128320991354275	-0.0110043147387602	-0.00431337909815376
0.126969105393008	0.0591138665186745	-0.00938357707222083	0.0588852009981367	0.0158686017137238	0.00877112243226075	0.0123198620729923	0.000339147988362654	0.00338966917659289	0.00055106897640933
0.318387430992761	0.215377336752191	-0.0229253079343432	0.1240044816398	0.0516380437225108	-0.039887966582255	0.00587503857012794	-0.0164436235714335	-0.0237121889754179	-0.0185838020625606
0.242322810778179	0.190660526215665	-0.0177418248281637	0.0974010272547151	0.0197341569489749	-0.0359816760453209	-0.00812375954817299	-0.0330113009365152	-0.0263496897960865	-0.0393445666132894
0.172621361928906	0.0522571772614087	-0.0135159677829482	0.0919170150471502	-0.00192237284398669	-0.00630732552311672	-0.00411484918355171	-0.0100476894415253	-0.022782461081674	-0.0228567092857502
0.370018868013221	0.198668617094544	-0.0308570707590051	0.189862416897	-0.0753369144654772	-0.0574525283446131	-0.0663947214050452	-0.0724464905748092	-0.0522183806023396	-0.0721120919594932
0.311026446694353	0.110820278070819	-0.0226741650224744	0.135190759743938	-0.00767877343701301	-0.0364864033614713	-0.0220825883992422	-0.0465540063713151	-0.0390924885122199	-0.0324369110727427
0.16416422257625	0.100647232039577	-0.0118197387882315	0.0738517986401676	0.0344225128686075	-0.0153197541397216	0.00955137936444292	0.000605678644086532	-0.00534228132151557	0.00461487865992402
0.464300154262445	0.152992550550949	-0.0311316432544949	0.153547030450958	0.0109515027811709	-0.105910115586423	-0.047479306402626	-0.0423653490390418	-0.0792369254928345	-0.0814713967721522
0.527277101216866	0.40940098935169	-0.0387314310334052	0.210641213972982	0.0453948468249912	-0.155652291882702	-0.0551287225288555	-0.0345685337878565	-0.0964388638658135	-0.109368022114852
0.154853940076838	0.0960861861647156	-0.0107046085779065	0.0654005383899973	0.0184041385621736	-0.0202029018555943	-0.000899381646710329	-0.0095308851569508	-0.000685259169568159	-0.00850443207234836
0.227126162685125	0.11078848411757	-0.0163306969954509	0.0917565509755802	0.00857828351098677	-0.0289512696594204	-0.0101864930742168	-0.0205855524528528	-0.0282997250203023	-0.0185954878012802
0.366073210511519	0.135204236635283	-0.0263939095908556	0.147217769030674	-0.00373616594829274	-0.0938547428309306	-0.0487954543896117	-0.0509653555475263	-0.0411827649946657	-0.0663838564388865
0.403580560597934	0.205463603464183	-0.0278967619894264	0.145348683932415	-0.0205135140052259	-0.0449763274880761	-0.032744920746651	-0.0123398142638292	-0.0399774375955571	-0.0660678899516801
0.509955410522911	0.243178269057637	-0.0385271681892465	0.207296523774393	0.0246803635348918	-0.102467043914457	-0.0388933401897827	-0.06720876896823	-0.125051376576291	-0.093130152189508
0.328698025363753	0.214223349397026	-0.0266171594340817	0.175140669558284	-0.00199424461755837	-0.0621072073278441	-0.0320507259727013	-0.0710683468700257	-0.0870135676656602	-0.0760305930254803
0.205047138081184	0.131768211092257	-0.0145090560640087	0.0976351838513108	0.0137563734747636	-0.053814915225703	-0.0200292708754697	-0.0355408524091501	-0.0473532061422344	-0.031040683497804
0.342884096551446	0.197463599790848	-0.0283712279151255	0.181086882543436	-0.00659682873135792	-0.080207012839522	-0.04340192078544	-0.0506019132746812	-0.0736369087153605	-0.0657659056763076
0.46531722603293	0.3064678843394	-0.0379526857352356	0.23858923736163	-0.0297917061144703	-0.0784443897045977	-0.054118047909534	-0.114142732738936	-0.11102211365504	-0.129331269638951
0.103835023553572	0.132533034324248	-0.00886548082668971	0.0805642956421435	0.0121878360284609	-0.0304783755630451	-0.00914526976729206	-0.0146716297936335	-0.0323154931365836	-0.0350939706411138
0.0656038418297697	0.0896738298486335	-0.0051240262097248	0.0364266528567451	0.0424950621806828	-0.000795595018299011	0.0208497335811919	0.00459896409952365	0.00291853519801452	0.00182363796821378
0.143698259212647	0.174912554932027	-0.0117031754440456	0.0971077575677553	-0.00553755383958074	-0.0526929265964446	-0.0291152402180127	-0.016552693416101	-0.025698720541758	-0.0509266399096638
0.120069822952985	0.0855175082040804	-0.00899476519489754	0.0577110549491652	0.00222331686881345	-0.00198718775407844	0.000118064557367514	0.0118321297239686	0.00737737736506927	-0.00122053499343708
0.337934934774149	0.10146314812357	-0.0243300075860263	0.131533475212778	-0.0245289471501839	-0.0444640427842274	-0.0344964949672056	-0.0451483309107435	-0.0436414408582525	-0.0656482689016499
0.56335323466572	0.346454995252386	-0.0397846829642847	0.198787293255122	0.0907652033630815	-0.129086071658248	-0.0191604341475835	-0.0435891405253788	-0.0954836593985374	-0.0917340148900497
0.650555504393196	0.299572084632313	-0.0442437963642759	0.176961969679615	0.0623009071454804	-0.176956355202934	-0.0573277240287269	-0.0648530814971605	-0.0789400605262268	-0.0425890401786909
0.181535488221661	0.0721118750615661	-0.012644442145902	0.0730646743564632	0.00359576423335362	-0.0114009055214545	-0.00390257064405045	-0.00839916842131661	-0.0179584842411075	-0.0184516379733523
0.464816872231892	0.18452460701281	-0.033613323884038	0.184799605484564	-0.0286102339500608	-0.119877828233528	-0.0742440310917943	-0.0785927446541169	-0.0855545320684549	-0.0752216720362952
0.562341745516576	0.325119753931557	-0.0397520366714983	0.195667021348915	0.0429366415546057	-0.0897120486452893	-0.0233877035453417	-0.0347546538345199	-0.0654998968792217	-0.126820841315824
0.0457813855886955	0.0486503421610979	-0.00339722313092272	0.0272684128813021	0.0210941258698606	0.00834278374188999	0.0147184548058753	0.00562024658580993	0.00909632778556688	0.00227286892572082
0.676676328705198	0.257266662525014	-0.0448336168362514	0.179114332567841	0.0362687290526087	-0.152522704897865	-0.058126987922628	-0.0520606634548759	-0.100203785204835	-0.069156603277684
0.626504273175664	0.345660541376316	-0.0440984498414243	0.195733568643602	0.0547111690557215	-0.142863587254156	-0.0440762090992174	-0.0504878570627513	-0.0600967760922106	-0.075999624967381
0.179248070698408	0.113750851301508	-0.0132803992963682	0.0899866645231104	0.0121639271617619	-0.0328762086078884	-0.0103561407230632	-0.0309027118085785	-0.0305181021562767	-0.0257411714052352
0.353255784258603	0.148328474243664	-0.0268990351299389	0.161531402825408	0.0168653961703945	-0.0779647977225852	-0.0305497007760954	-0.0549026186702998	-0.0562260956328035	-0.047331405805915
0.627834916061654	0.34425363452388	-0.0424887877935682	0.195723764845338	0.0856652372924888	-0.154973375826596	-0.0346540692670534	-0.0588707754052068	-0.0700644731360766	-0.0548207909120392
0.0259999092087747	0.025021839043622	-0.00199040913247538	0.0165884237909205	0.000581629520049393	0.00627803472824344	0.00342983212414642	0.0027733857347711	0.00320570885986724	0.00208048457882607
0.221926897365579	0.130525752051136	-0.01570756019167	0.0880734775271509	0.00238083639853123	-0.0391889836092058	-0.0184040736053373	-0.0214954909133934	-0.0295512804994338	-0.0185116098554508
0.480608135419967	0.193482212101474	-0.0351981552212446	0.182526159780996	-0.0427608141350004	-0.0964679864525924	-0.0696144002937964	-0.0897232015478838	-0.101022527693459	-0.107551420906043
0.236854183069448	0.159231285779793	-0.0168230549690418	0.0929954096325417	0.02918757101887	-0.0443029733622559	-0.00755770117169297	-0.00773357441232714	-0.00835160990656747	-0.0251934476175639
0.470647951670753	0.280318743762925	-0.0325000074655461	0.157750167727764	0.044559544359739	-0.078596953569183	-0.017018704604722	-0.0107606543841408	-0.0316693144398979	-0.0294411335682023
0.231597920701836	0.232047888532311	-0.0174312636273103	0.106911561189454	0.0464987170499993	-0.0624477400248377	-0.00797451148741921	-0.0306567779575185	-0.0389981501465568	-0.048821827631674
0.0570156633081927	0.0752499041725866	-0.0046022880938013	0.031861414643119	0.0139269280891376	0.00410294201515796	0.00901493505214778	0.00283648091764786	0.00757310214952677	0.00719169027426692
0.48132827744256	0.367891871340529	-0.0377417018351712	0.219218016219337	-0.0613091804544453	-0.0701348292076795	-0.0657220048310624	-0.0643598419041834	-0.0900681747737804	-0.0967059856359568
0.607750064804737	0.299857461644586	-0.0413202116526628	0.178993041716891	-0.0154576603627333	-0.111214243630365	-0.0633359519965493	-0.0377370669988358	-0.0527938172805186	-0.0535923443079048
0.18801541545633	0.227797837746255	-0.0143035399395969	0.0920469953664771	0.00845277462662869	-0.0535211201517168	-0.0225341727625441	-0.0445645561116929	-0.0271253810767202	-0.0294810511494984
0.181514379066915	0.10449121432216	-0.0134529311371835	0.0750101347560358	0.0176198678563523	-0.0046952077090831	0.00646233007363459	-0.0182916810780345	-0.00990246971259015	-0.0171596503509708
0.0378617262225621	0.0374884458471045	-0.00261182868796378	0.021968569131708	0.0109656008452814	0.00409889337472246	0.00753224711000196	0.00598266009358926	0.00500883596205839	0.00012715020696983
0.0556898755376857	0.0132092416681447	-0.0049832368145591	0.0312369796669803	0.00028175305920769	0.00359345760898843	0.00193760533409806	0.000544744531294175	-0.0027033616128417	-0.00533350426285135
0.549585290295776	0.3506403322337	-0.0391771246780213	0.194338681657477	0.0496827290886317	-0.126573234825281	-0.0384452528683249	-0.0722083865772448	-0.021288961094807	-0.0597603297870147
0.404491082629884	0.254373759805424	-0.0339936743842219	0.20902292307908	-0.0193957323838714	-0.0658476984563413	-0.0426217154201063	-0.0234260542395369	-0.0660825976529534	-0.0410171939584829
0.116051817178429	0.0907531943161227	-0.00870251081008928	0.0572034312083502	0.0201466713556692	0.0206911588498242	0.0204189151027467	0.0191293135410517	-0.00790750091127501	-0.00669035391075073
0.321973236694065	0.0789990282783408	-0.0227635528750853	0.126473847129147	-0.0116308684614614	-0.0213618709575575	-0.0164963697095095	-0.0156070499823918	-0.0324638124976175	-0.0379575433949582
0.347569888968076	0.245885381669052	-0.0274631706308733	0.185164997239631	0.0446372893601849	-0.0621703390388063	-0.00876652483931067	-0.0128663930303088	-0.0333547692277221	-0.0548518814856341
0.0704372525334268	0.0241388186746949	-0.00603027749562948	0.0565217175880042	-0.00132383604451992	-0.00210634097416167	-0.0017150885093408	-0.00823725223494699	-0.010982605088045	-0.0151340432677026
0.381937556390548	0.203416693255103	-0.0271449258116551	0.160391395448463	0.00957018838392842	-0.0603808371962761	-0.0254053244061738	-0.0288343430102734	-0.0454674349921959	-0.0459657709339214
0.224970290327637	0.0533292472603748	-0.0173670096084708	0.113901507178581	-0.012457600262032	-0.0132547699383949	-0.0128561851002134	-0.00811777657402885	-0.0291229019671823	-0.0458447408200611
0.0210950273828673	0.00851310377007488	-0.00160980754092773	0.0166965519391988	-0.000995820930182922	-0.00385459037730831	-0.00242520565374562	-0.00230507208679883	-0.00398755916614722	-0.00498147303320361
0.280925629559323	0.166410999735457	-0.0201066883674507	0.109068288768497	0.00803607938902773	-0.0666952916317556	-0.029329606121364	-0.0334608195420467	-0.0414181764218909	-0.0403934949470198
0.547609465663243	0.237079010637393	-0.0401651804523677	0.190571613237461	-0.00419518843462263	-0.0968196470336101	-0.0505074177341164	-0.0515840182127441	-0.0946492919034047	-0.100097022413655
0.571372997434352	0.251175616976591	-0.0404044381739719	0.187927384887715	-0.0089318204296881	-0.184126954931783	-0.0965293876807357	-0.0656856183409618	-0.100383355675252	-0.104377570365607
0.376569712372175	0.214196360655363	-0.0318516257990797	0.205380043619821	-0.0455593970788214	-0.106024938120902	-0.0757921675998617	-0.0434030508002864	-0.103823825576483	-0.124504273457627
0.236302933353337	0.117617122245128	-0.0169134558708376	0.0943947670232908	0.0104889407872944	-0.0320366001040673	-0.0107738296583865	-0.0298717022501217	-0.0295879122006556	-0.0292791056758638
0.13002321021679	0.0816484279805421	-0.0102066630106095	0.0664144611155226	-0.00155290192598956	-0.00258504239317356	-0.00206897215958154	-0.00044277005773638	-0.0078629720048201	-0.0220921332823242
0.039327274493072	0.0418940523351169	-0.00319565214589076	0.0233466313081513	0.000976530610937644	0.0028791133089125	0.00192782195992507	0.00698838441773102	0.0017539996302651	0.000154281295011299
0.0780824032805021	0.0819560977196136	-0.0057072471930447	0.0413914663119172	0.0215677679898682	0.0120197848514582	0.0167937764206632	-0.00323349630349445	0.00374703205218782	0.0101223500252831
0.346431356989411	0.280883919647191	-0.0259004022293137	0.154900515556101	0.096739264390285	-0.0894027877204595	0.00366823833491275	-0.062794546028758	-0.0585459516637422	-0.0599448878349311
0.212261972945124	0.060235546171598	-0.0161736272507536	0.107890203099663	-0.0230963144918596	-0.0276135969808981	-0.0253549557363788	-0.0285627605781077	-0.0283742772122039	-0.0337942738483316
0.269178227751408	0.0943827825388557	-0.018387634711188	0.107723627601585	1.8183893626178e-05	-0.00995979099417221	-0.00497080355027302	-0.0317340247256981	-0.0290080274442485	-0.0300458074858368
0.274714214142666	0.10979969819901	-0.0184414280927434	0.111102442435565	0.0252543071738341	-0.0185211172922951	0.00336659494076952	-0.0110267306034061	-0.0286399699577575	-0.0330000179927329
0.293937650824774	0.127926883284392	-0.0213945270058807	0.120472436272422	0.0230841435698911	-0.0298694078272158	-0.00339263212866237	-0.0114486736278896	-0.00274399610849807	-0.0254707012143099
0.108050639242498	0.0582745967076963	-0.00720146997402957	0.0519091852095679	-0.00528623633570287	-0.0178109279267945	-0.0115485821312487	-0.0157460650852046	-0.0114404067190047	-0.0158243625099317
0.102485341833809	0.0266327221125098	-0.00770954766538001	0.0489107954518568	0.00216679817140719	0.00677054655105848	0.00446867236123284	-0.00360247390185472	-0.00513613323738282	-0.00977783793374155
0.518933090165851	0.340830319004925	-0.0406778685527979	0.236055485382994	0.0741920718249491	-0.179982299037723	-0.0528951136063868	-0.0704829021109738	-0.114684798375111	-0.113228301631916
0.562984504099446	0.346502874547717	-0.0405279101188897	0.198644133930806	0.0338221849047292	-0.125911442964481	-0.0460446290298762	-0.0773949428091324	-0.11791529397321	-0.0555629083326028
0.0556178294629751	0.013205489901582	-0.0046015434521987	0.031424207756575	0.00187724263946175	0.002780179094677	0.00232871086706937	0.0011544592964056	-0.00341310723510745	-0.00459129983021819
0.153441158923276	0.147398927830211	-0.011263374696573	0.0785642746891695	0.00597426707110271	-0.0126435852871652	-0.00333465910803124	-0.0118570101831016	-0.00197318831591142	-0.0109933971101537
0.518018068558343	0.274125902437624	-0.0342442634502413	0.155403279064562	0.020749567530798	-0.0723768883916054	-0.0258136604304037	-0.0312216137832546	-0.0527354932412726	-0.0166185820473732
0.0181267481392821	0.00249670515739347	-0.00118892504598822	0.00975198248043675	0.00122006216295927	0.000478420468529684	0.000849241315744476	0.000867158352378116	0.000119505676406367	-0.00189684639645332
0.00409282926477457	0.0120658973397734	-0.000259464783811021	0.00294108457039053	0.00247386190704833	0.00187962443852415	0.00217674317278624	0.0018178952584834	0.00126671883182941	0.000675866911644794
0.0611454317689546	0.0950659949455189	-0.0053792780720823	0.0450357231627057	0.0112100107651754	-0.0241062040343984	-0.00644809663461152	-0.0192697070615311	-0.0192079441565854	-0.00891171851268838
0.371419945327009	0.1701489526747	-0.0264701015675153	0.15605527754836	-0.00263593206143869	-0.0890269322191737	-0.0458314321403062	-0.0538197915072618	-0.0159668622553731	-0.0507182255578938
0.0977459678510762	0.041486811463992	-0.00738329143281652	0.0437197323091651	-0.00385442972775778	-0.0240790946178396	-0.0139667621727987	-0.0110767359318831	-0.0190085538214001	-0.0125174385791503
0.405890602253521	0.270999466989629	-0.0292765548927066	0.154288722230521	0.0398513080399144	-0.0591226485494359	-0.00963567025476075	-0.0202898273582228	-0.0492866994660454	-0.0351389249694172
0.557765408967934	0.200955559818766	-0.0394679191390335	0.191415199684593	-0.016205539177777	-0.146117518308886	-0.0811615287433316	-0.0877309587962629	-0.0822854185224782	-0.0994269638883897
0.374079761345566	0.180480349087081	-0.0322467615979029	0.212855536978091	0.0126475292758166	-0.0739833999325288	-0.0306679353283561	-0.0696751794729348	-0.111684760546405	-0.0993470204481091
0.185096819584833	0.0478584637223736	-0.0138460839013715	0.0901704346336182	-0.0150984619974874	-0.0541800803588014	-0.0346392711781444	-0.0249963955155913	-0.031652510463663	-0.04373709371269
0.0443493679709592	0.0292719046259148	-0.00325611307921519	0.027771986595866	-0.00211897542261595	0.00735370967199437	0.00261736712468921	0.00626377078015564	0.00117491377644049	0.000258653892867174
0.34269896933808	0.192143174241395	-0.0255745953517941	0.15956836652087	-0.0138878939064818	-0.121582222430293	-0.0677350581683872	-0.0725798056923358	-0.0918817541974128	-0.0938850245735861
0.428517390357213	0.204751885022572	-0.0336729607298927	0.192216827182588	-0.0157092609946112	-0.111435543282416	-0.0635724021385136	-0.0713112438754959	-0.089646565429283	-0.0746567152875989
0.39693853530633	0.395174314313029	-0.0305635982365458	0.18627181151567	0.0820932837604857	-0.102114017298535	-0.0100103667690245	-0.0191734987617827	-0.00933787514501544	-0.0594692072602268
0.114570333968744	0.12887746289735	-0.00893273857627991	0.0629199614268731	0.0205675543259699	-0.0438361183053699	-0.0116342819897	-0.0173256340064449	-0.0158284801789267	-0.0189313856077324
0.474166139908742	0.290042977046094	-0.0332462158418221	0.168745638439919	0.0795445285993592	-0.0911247590767555	-0.00579011523869816	-0.0324032855089307	-0.0512462104819873	-0.0512422949416829
0.656795772770885	0.303262317885895	-0.0433986341391827	0.178360224726202	0.0381578789412982	-0.160955480193444	-0.0613988006260728	-0.0707732112580522	-0.0617464264850214	-0.0753666816958474
0.173730700277201	0.234696919174672	-0.013919971034979	0.107232056039617	0.0263988524802305	-0.0741152558544821	-0.0238582016871259	-0.0355078712313948	-0.0622036369120712	-0.0576318932331848
0.631632541530345	0.257213087316682	-0.042021633445086	0.182505303072287	-0.0176605771630527	-0.172484422249969	-0.095072499706511	-0.121896982191141	-0.092106147784301	-0.114034972763478
0.0528594700328849	0.027590428720641	-0.0044131687197558	0.0332809798045726	0.00493284944208926	0.00522079508693244	0.00507682226451085	-7.50770068630446e-05	-0.00163490026201326	-0.00555234224269795
0.44127353678791	0.264173434618057	-0.031309933099561	0.159636266254533	0.0605269830599839	-0.0843466800941763	-0.0119098485170962	-0.0393982820874561	-0.0335038507302564	-0.0287624057181785
0.122722177424854	0.0992842831321454	-0.009573425125464	0.0644012433128291	-0.00266494238222995	-0.0193833863753954	-0.0110241643788127	-0.00233253859483022	-0.0152556826165279	-0.0165460980368089
0.0264787802974729	0.0280771953939111	-0.00155515626103328	0.0198692111142386	-0.00283024741554337	-0.00312752563898175	-0.00297888652726256	-0.00740328035847527	-0.00966763678006366	-0.00740931137603767
0.0764501675630226	0.0576104758253912	-0.00597875833865016	0.0434784891156872	0.00401528912525292	0.0118140009426087	0.0079146450339308	0.00022326907156027	0.00137027638989032	-0.00651707721423271
0.377462272252132	0.338648455507327	-0.0278703236117668	0.17021021972261	0.0163203281209285	-0.121786057352066	-0.0527328646155688	-0.0151103284886353	-0.0403667370346898	-0.0639613090774266
0.341792068074637	0.120309298734939	-0.0234353628917912	0.128040701139913	-0.0432624118094528	-0.0321007890251814	-0.0376816004173171	-0.0356654393480224	-0.0485393500014981	-0.051108078586069
0.598753923614582	0.352624466382527	-0.0415701408143154	0.194583623061033	0.057593404028435	-0.14039465944398	-0.0414006277077726	-0.0713668353778218	-0.0336088385048406	-0.0908664446940035
0.185231500523448	0.0884750259085917	-0.0158060657608532	0.13519222974527	-0.0174928183319438	-0.0285642852989341	-0.0230285518154389	-0.0272167427184239	-0.0445978516229992	-0.0383140862098015
0.260880985981409	0.10934252135684	-0.0195159306802817	0.120943865915808	-0.020130939604136	-0.070610008306071	-0.0453704739551035	-0.0376984148445122	-0.050023461373388	-0.0573897433713319
0.0936959976447983	0.0771538566230038	-0.00755518279856938	0.0497397293969543	0.0147567886739505	0.00229323611888828	0.00852501239641938	-0.00213332472595712	0.0129929886678859	0.00447843919377429
0.634689183323541	0.277904794964224	-0.0432286767627528	0.192495248966929	0.00433963949587002	-0.153583224318737	-0.0746217924114335	-0.0878474396376856	-0.0830643110475102	-0.125498015979343
0.353768389533042	0.148435578777608	-0.0264266361776452	0.162171279144948	0.00974402361381854	-0.075357304869735	-0.0328066406279582	-0.0568622011262323	-0.0566234070228982	-0.0522749654119206
0.59370055928876	0.320284253977493	-0.0397195826833741	0.17484505584188	0.0986560920879502	-0.119894948956969	-0.0106194284345095	-0.0439720210371923	-0.0484512393200454	-0.0775936408798167
0.147161987400999	0.0319755318691565	-0.00951132559054921	0.0684964394433575	-0.00731295842054669	-0.00736808165100797	-0.00734052003577734	-0.0123174301301826	-0.0142648236538122	-0.0135619851007784
0.0730707755726743	0.0810205353809836	-0.00548278134082683	0.0517247235332245	0.00952047079616959	-0.0334911560350665	-0.0119853426194484	-0.00709830694346242	-0.0172723018683094	-0.0152455615660205
0.277345888193863	0.17884635131256	-0.021850712829484	0.154554212113942	-0.0124813251843204	-0.0810109351719984	-0.0467461301781594	-0.0512384391657423	-0.0588204723044542	-0.0846626124287536
0.201046772389401	0.0481367702853399	-0.0126029525242377	0.0661526023296865	-0.00494193241813734	0.0142118722710229	0.00463496992644277	0.00410258641619557	0.00134255201746739	-0.0120417724064907
0.063461358224509	0.0886323375344321	-0.00474168474432145	0.0347048557422544	0.0439905361298072	0.00916744049272371	0.0265789883112654	0.0115099041572168	0.0108256845640975	0.00654694925781864
0.153019382725489	0.135031662990964	-0.0112234629694521	0.0789218499858075	0.00291753021772873	-0.0209311324728364	-0.00900680112755384	-0.0169572227613501	-0.026448342237739	-0.0234755443144446
0.0245564722600713	0.0293044631151085	-0.0016731100379846	0.0217416407267003	-0.00947118823116396	-0.00892854193688026	-0.00919986508402211	-0.0100911859665914	-0.011219833332407	-0.012508823681121
0.088424078943295	0.110522426755708	-0.00689498225166098	0.0597507529112191	0.00456914334271914	-0.0333431267602066	-0.0143869917087437	-0.0249778543694218	-0.0307740714802375	-0.0194041192820918
0.228990660908554	0.0809468956191588	-0.0169852162583928	0.110345249221918	-0.0105470133822566	-0.0137514376661552	-0.0121492255242059	-0.0344642067980525	-0.0379468846229621	-0.048226960168081
0.0202907603436302	0.00778892715322707	-0.00178383574023274	0.0147994584298996	0.00125581244312808	0.000322723562697774	0.00078926800291293	-0.000617628361081653	-0.00269115629634856	-0.00272386808707385
0.445190824786565	0.332378091169111	-0.0313846288118373	0.17148078472847	0.0706627695899291	-0.129312540670867	-0.0293248855404691	-0.103957830066982	-0.0848035022646293	-0.0720685287210589
0.133737157272606	0.183450360731617	-0.0107300034404711	0.0863094377772741	0.0178467834569417	-0.0596237951131876	-0.0208885058281229	-0.0266956975505962	-0.0526865218214659	-0.041796018611182
0.593665010292026	0.352585125642557	-0.0413924657534263	0.202044185982549	-0.0288475047490691	-0.121015427970495	-0.074931466359782	-0.0601550251045215	-0.0703046438139336	-0.0930296638832144
0.130845837960968	0.15042108579369	-0.0101430455847027	0.0666931308574471	0.0128499295751757	-0.0122035466673277	0.000323191453924038	0.000608810199467652	-0.0122172628883766	-0.0237215430718552
0.580099440417664	0.224973114446703	-0.0394509521306884	0.187151532701573	0.0221620877110991	-0.179256112468781	-0.0785470123788408	-0.125994523438175	-0.09097122365688	-0.13059482681891
0.136672208665189	0.0984785458536903	-0.0114056067378807	0.0996196899056312	-0.0164626073489144	-0.042474253284935	-0.0294684303169247	-0.0280716115597447	-0.0324990761584539	-0.0354935104713509
0.131655011554122	0.0919903193180166	-0.00967451502100081	0.060244603578559	0.016382930240093	-0.00379327847021901	0.00629482588493699	-0.00213249949487523	-0.00345851833277108	0.000567336944742286
0.134342670944554	0.0876272479564913	-0.0100435101494277	0.064596396286598	0.0076439550805763	-0.0211355079656529	-0.00674577644253829	0.00579088213758303	-0.00607854570327165	-0.00254561001691153
0.0368390324860067	0.029206426207671	-0.00359448963042612	0.0256624836834728	-0.00301156006578932	0.00667383286037405	0.00183113639729236	-0.00295218234171657	-0.000865617526071498	-0.00270139086153234
0.120573846163122	0.0886483232981602	-0.00849478577386277	0.0546340572929048	8.75951660956192e-05	-0.00156768621940516	-0.00074004552665477	-0.00575631002009279	-0.00712326871191173	-0.0149707239618031
0.0593159949933716	0.0402199812737861	-0.0052961087403252	0.0549023971857827	-0.00558519535792996	-0.0108591418831246	-0.00822216862052731	-0.0169686830938205	-0.018084918109858	-0.0224519096585517
0.363042642975013	0.336676639010223	-0.0285156526032562	0.190156507786616	0.0587915255873553	-0.118251875162871	-0.0297301747877576	-0.0639811695212322	-0.104997592722036	-0.0621959279004596
0.419700068799152	0.232884964793313	-0.0308047036669076	0.177166047880997	0.00970465479364546	-0.0677717126046568	-0.0290335289055056	-0.0394571100502606	-0.035729615587874	-0.0399530545571396
0.275651236096978	0.0665122768179499	-0.0182415604855887	0.101544614533418	0.00876125579472842	-0.0145565870795875	-0.00289766564242955	-0.0157011431537484	-0.0233169525254181	-0.031162291591262
0.120127782050739	0.11803128860847	-0.0088502393824125	0.0554677915940474	0.0428198293636689	-0.00960406050270435	0.0166078844304823	0.0167742118391911	0.00999414609515883	-0.00595317035026333
0.203815144250066	0.0532050007527902	-0.0143658196833914	0.098025207366975	-0.00705271808880981	-0.0159901815009464	-0.0115214497948781	-0.0383287236751604	-0.0420481876162869	-0.0430020509168829
0.312412574928794	0.146891981630885	-0.0230605381008356	0.140569258629	0.0219039822443255	-0.0455449027697831	-0.0118204602627288	-0.0212793416546322	-0.020409899512263	-0.0131844430930504
0.065906340969277	0.0364651504923073	-0.00526020121784371	0.0358065419936206	0.0123086459633834	0.00949351863629237	0.0109010822998379	-0.00171452744586446	-0.00639030202013217	-0.00549495942726166
0.159547743681514	0.082080276892485	-0.0113102271264955	0.0653869174023281	-0.00103200949053953	-0.0160205330894545	-0.00852627128999703	-0.0103483631782395	-0.00797807640569861	-0.014677164631506
0.437739333171328	0.220781753165995	-0.0331934849924337	0.201083773015658	-0.0119842813110536	-0.133498412785581	-0.0727413470483173	-0.0631307064306487	-0.105110058831915	-0.0789467018337074
0.121584430945594	0.101397270008679	-0.00877622674864047	0.0626624917927699	0.00391104713237519	-0.0194571768820336	-0.00777306487482918	-0.00847870635185623	-0.0258929158772063	-0.014531740642739
0.0278150366263503	0.0294498414329747	-0.00213268945504677	0.0203944326498611	-0.0101827893286494	-0.00655944016195788	-0.00837111474530367	-0.00814032958025946	-0.0073253841930639	-0.0116551118938123
0.467507241215536	0.205400526367672	-0.0331364664154589	0.171415659367523	-0.0331355868264929	-0.137121672073031	-0.0851286294497617	-0.0555844898358286	-0.0770442505510784	-0.0924479694038152
0.0552289902793156	0.0135352986745069	-0.00470493364159148	0.0306918880755897	0.00133808022711723	0.00439521016009872	0.00286664519360798	0.00019030084836151	-0.00253782120303724	-0.0034024749504331
0.03720406220638	0.033185183570982	-0.00290449013077891	0.0286138999006096	-0.0113780781192287	-0.00678650064394508	-0.00908228938158691	-0.00852365561256984	-0.0106653585549667	-0.0115344019274986
0.0809108189740929	0.0464571619322574	-0.00623429787017893	0.0410417128215963	0.00387854499194729	0.0052147236748869	0.00454663433341709	-0.00299200488265403	-0.00319436975251863	-0.00145617840160513
0.186869712697238	0.0926232061921896	-0.0133892993670409	0.0762998126230076	0.0128234573551591	0.00461750480182371	0.00872048107849138	0.0030479677809559	-0.00404285941161486	-0.0103081758574773
0.139857292708547	0.12591434625511	-0.0107610316023244	0.0718313446528209	0.0218656524725366	-0.021579401413609	0.0001431255294638	-0.00875343091925937	-0.0349548512511128	-0.0254142499900573
0.00764007961945966	0.00141085419921754	-0.000652370064857343	0.0065024237399991	0.000890209821412386	-9.23510175619259e-05	0.000398929401925231	-0.000499934239834301	-0.000572313447403013	-0.000780708943600351
0.214600673537405	0.119944535716922	-0.0146193787612747	0.0848129576764544	0.0128038178100399	-0.0238189587370047	-0.00550757046348241	-0.00834407633105891	-0.00293373816327558	-0.00223782284579488
0.00851930543528988	0.00287893879823767	-0.000343660664147608	0.00587337106621301	-0.00463766748684264	-3.05623742158333e-05	-0.00233411493052924	-0.0029564414878193	-0.00131391553650871	-0.00174219563312332
0.256797321367718	0.146729786272829	-0.0183648600970329	0.102560767517785	0.0416894929910265	-0.0257491149923883	0.00797018899931912	-0.024223032262317	-0.025545649589043	-0.0178715822316259
0.46859028244131	0.204340659847958	-0.0327665133352684	0.171960485326631	0.0100603854931093	-0.140318274948549	-0.0651289447277197	-0.0752149155529993	-0.0721805800827163	-0.091659135217013
0.0244050284940207	0.00991048338753889	-0.0018538168392615	0.0197320537651728	-0.00185611264766917	-0.00350511450317497	-0.00268061357542207	-0.00398262943950428	-0.00705467432763877	-0.00734125477882703
0.0251803903414666	0.0220694930016576	-0.00167682696664745	0.0153858559710166	0.00233175677680169	0.00580758044423733	0.00406966861051951	0.00175954418297538	0.00360560850648945	0.00151289487008127
0.261926566310767	0.228518755432169	-0.01896125156218	0.105948472503081	0.0185508823170484	-0.0501856100021742	-0.0158173638425629	-0.021153940559179	-0.0411396649828645	-0.0225063635040021
0.23295494342195	0.242920621020736	-0.0172870477859007	0.106213971849258	0.0352269622807015	-0.100502635676783	-0.0326378366980405	-0.0514103084012785	-0.0607719262027769	-0.0516967791516948
0.532145126060528	0.202256205800022	-0.0372258065954496	0.180868080432614	0.0063116111169611	-0.127088318456873	-0.0603883536699559	-0.0977619326796785	-0.0928976914288647	-0.11578662051479
0.648585407695117	0.281412517253923	-0.0431473552727817	0.166935418360102	0.0658636312931856	-0.134910900465105	-0.0345236345859595	-0.0448780767405575	-0.0531659504781534	-0.0505902967292757
0.438386523252493	0.149301701615297	-0.0297318358827166	0.149255538300115	-0.0195930689549547	-0.0821189691207719	-0.0508560190378633	-0.05382815168304	-0.0802145788026295	-0.074402705322834
0.608109185551298	0.300447380885005	-0.0404151867542267	0.177926992138526	0.0202691830650705	-0.103972122182099	-0.0418514695585139	-0.00720463314324438	-0.061095849215732	-0.0623971316874976
0.087551061922632	0.0389241843633176	-0.00654213103996486	0.0486324831003538	-0.00208503054197619	-0.0142683385789197	-0.00817668456044794	-0.0096954108484866	-0.0128022932925012	-0.00855530092683698
0.145929133414188	0.118758931441827	-0.010621195500554	0.0759037829763214	0.00140878452643875	-0.0308512942129966	-0.014721254843279	-0.00316443675145536	-0.0270129728735359	-0.026119142085072
0.213853903608633	0.343222788518608	-0.0187817314085195	0.150265457949212	-0.00640460797849129	-0.0391270043162733	-0.0227658061473823	-0.0223544624204526	-0.020756864718562	-0.0392205593499283
0.135526615746848	0.0929813308637301	-0.0100672637276932	0.0647096158372689	0.0138301880905493	0.015974509622183	0.0149023488563661	0.00331192531919117	0.00475606901548833	0.000351117068589951
0.159725925815276	0.109206789701717	-0.0121271950722348	0.0712793209818099	0.0116118312773345	-0.00865685609756331	0.00147748758988561	0.00350432741456572	-0.00685987016964615	-0.0154394823851094
0.0329107259927746	0.073866550581496	-0.00301570626747107	0.0267296302424832	0.0027957721965268	-0.0148848175334709	-0.00604452266847204	-0.0117363763974118	-0.00816728362958983	-0.0167945889505573
