# Supplementary material for: Measuring re-identification risk using a synthetic estimator to enable data sharing
Source: PLoS One. 2022 Jun 17;17(6):e0269097. doi: 10.1371/journal.pone.0269097 (PMC9205507; doi:10.1371/journal.pone.0269097)
Supplement: S3 File — (ZIP) [file pone.0269097.s003.zip › adults/adults.vineCopula.1.19.csv]

risk_act	entropy_est	ital_est	hypo_est	g_err	g_vine_err	ave4	ave5	ave6	ave7
0.396089516947926	0.270452942113106	-0.0214475585027506	0.137134076071855	0.0815122260611156	-0.0939282530250357	-0.00620801348196004	-0.0155416952181375	-0.0316466259474039	-0.0223671337406534
0.0164714222395835	0.0238213013508549	-0.0015070745023127	0.0133966506301454	0.00492483998326197	0.00941942748242964	0.0071721337328458	0.00637083148876861	0.00483754636111354	0.00464039750455328
0.546256640686676	0.343158315145502	-0.0302776416554951	0.178407962641832	0.0448993615006682	-0.119714525609771	-0.0374075820545516	-0.0258411640908861	-0.0649224761895311	-0.0370371993038978
0.133286055100265	0.132049619717969	-0.00851948691991083	0.0682774475761058	0.0121338777611932	-0.0117580362198096	0.000187920770691741	-0.00192922977986343	-0.027684705014936	-0.023331889461139
0.144894223275943	0.0625668733231962	-0.00891166333611648	0.0683811720641891	0.003247569055226	-0.0234438677974363	-0.0100981493711052	-0.0254915514569375	-0.0234302386122299	-0.0373779956129099
0.166023207432218	0.0871544534891287	-0.0103373673713844	0.0715526686562249	0.00806181116739696	-0.0108393436996983	-0.00138876626615064	-0.00334135657131657	-0.0024253359046067	-0.0193004449703146
0.287078651485927	0.0918257548203376	-0.0208880704440177	0.144148901583821	-0.0172611166232828	-0.0302004301339177	-0.0237307733786003	-0.0306813336917671	-0.046959390344022	-0.0439228409059272
0.648520720103958	0.270461011080432	-0.0347215935164299	0.1890729494633	-0.0148731052753286	-0.180564648854506	-0.0977188770649173	-0.0929810174776117	-0.112773420353963	-0.119426454429124
0.479952192478487	0.192869275181687	-0.0282688564124369	0.17624938616307	-0.0102734957720479	-0.120343434287861	-0.0653084650299545	-0.0798743980627131	-0.0823166808219036	-0.0922188640422386
0.412041846991593	0.386550721052594	-0.0282821193527252	0.184270751143255	0.160268548342007	-0.0668554700673595	0.0467065391373239	-0.0123196429542368	-0.0077480860324397	-0.0408799245988599
0.0463119812453822	0.0138059346068635	-0.00320116181005498	0.0367839216778566	-0.00204809630237721	-0.00165526956789065	-0.00185168293513393	-0.00423245184094343	-0.00791867887914386	-0.00988890706941136
0.220455225787735	0.161695915086641	-0.014624795291951	0.110081102002237	0.00427329429485068	-0.0517151250522837	-0.0237209153787165	-0.0430162736209092	-0.0450455800787677	-0.0465892186828931
0.103421373527166	0.0595938027975417	-0.00693502288783962	0.0523448584849433	0.0156176404229389	-0.0152400079703927	0.000188816226273106	0.00305267403602733	-0.00385082500831664	-0.010422030141684
0.107558093776645	0.055242942234682	-0.00805852241987703	0.0519638339274211	0.0120518450856909	-0.000831954256239484	0.00560994541472572	0.0053554537581306	0.00364442228735982	-0.0119866361271518
0.71170160786437	0.272347147387846	-0.0324044210666906	0.156988680376149	0.0486072799504833	-0.0903538951215114	-0.0208733075855141	-0.0372589145215999	-0.056437530531278	-0.0289889949819288
0.163111052509191	0.0694339000792701	-0.0128619972754128	0.10532618277685	-0.0364943358829106	-0.0402809604658209	-0.0383876481743658	-0.0444539240601171	-0.0552530144880889	-0.058704285784512
0.409566902234943	0.257015475817219	-0.0243459892053781	0.156560875557992	0.062365907696983	-0.0616919544604909	0.000336976618246054	-0.0510668630653632	-0.0224447140587547	-0.0557387733477772
0.122128697744631	0.101260656085381	-0.00825004015793526	0.0608738520519826	-0.0160101971155192	-0.0240311898433779	-0.0200206934794486	-0.0122144555612651	-0.014809064376922	-0.0112215406917628
0.131526347798803	0.0326954965244542	-0.00807069200513018	0.0614863480702049	-0.0112338038587585	-0.0271016019806471	-0.0191677029197028	-0.0104523342191779	-0.0183073198397323	-0.0173871840903533
0.0796597747558885	0.0196746683516621	-0.00717354455912377	0.0618831388318762	0.0052992196197152	-0.00424100969454345	0.000529104962585875	-0.012615483940772	-0.0137239007775445	-0.0188889902569489
0.137274928578104	0.0732949439363449	-0.0107669429458971	0.0918940161144003	-0.00447048319891599	-0.0433932089535322	-0.0239318460762241	-0.0405620033359972	-0.0389091800323087	-0.0549269881760268
0.614971739841169	0.354496022755313	-0.033180045044782	0.189014138686684	0.0694608402745792	-0.108078109724001	-0.0193086347247109	-0.0338503551671765	-0.0134713533066591	-0.0143392326396172
0.0643158804441521	0.0538099424314653	-0.00408835875120561	0.0320386196508217	0.0187818646398443	0.00629286497222768	0.012537364806036	0.010018552432895	0.00323136808539751	-0.00222137727790481
0.465226128705496	0.184797897671492	-0.028445491419141	0.179001540295766	-0.0133335639652907	-0.0826493268344811	-0.0479914453998859	-0.054119645545539	-0.0841246353725443	-0.106399331262782
0.0558357904756624	0.028128339508827	-0.0040071823313099	0.0300743116107752	-0.00169788116268898	0.00429992878173732	0.00130102380952417	-0.00415028879308802	-0.00531134599114341	-0.00974607589186851
0.0559010518743942	0.0424260057640447	-0.0043371494052054	0.0303023043601678	0.0077670679132797	0.00261123636705794	0.00518915214016882	0.00546317064334738	0.00433646763768003	0.00199373095753812
0.204509207757148	0.134252885230468	-0.0117970224550881	0.0797076363446652	0.0294133381243701	-0.0107065542993069	0.00935339191253157	0.0167977842579969	-0.000517777577567574	-0.0129009292851863
0.0909143317836525	0.0743337538447348	-0.00709380507917863	0.0618809223204275	-0.0147921608984278	-0.0226553292501371	-0.0187237450742825	-0.0256023177353665	-0.0312776029291926	-0.0336117261444631
0.280419373301468	0.30258776782033	-0.0180973864137997	0.122270858809625	0.0626458660971076	-0.0885321408190251	-0.0129431373609587	-0.0449913140636592	-0.0387797674352792	-0.0543514146482276
0.232367852186144	0.126804274413064	-0.014686758411543	0.114109768802744	-0.00440447480358883	-0.0331870388249838	-0.0187957568142863	-0.0253711549381324	-0.0300839120581007	-0.0385271871788593
0.430568369067617	0.12561481281366	-0.024265166833899	0.140809655259881	-0.0109239766388131	-0.0834263183382436	-0.0471751474885284	-0.0580159209847403	-0.0579651472261056	-0.079479468661005
0.021131728224969	0.0106177467161693	-0.0011638756107287	0.0139869146203608	-0.00287361880206004	-0.000880836621013417	-0.00187722771153673	-0.00345576690862106	-0.00457769184439172	-0.00783156846322237
0.259830689314694	0.0734082990051169	-0.0189754007625227	0.131241640949371	-0.00102996901905733	-0.023661204391396	-0.0123455867052267	-0.0275883183509784	-0.0432015729096286	-0.0460096548164298
0.419219515250828	0.17697920108064	-0.024105235502041	0.154610255044118	-0.0270738892788877	-0.0708828066419566	-0.0489783479604222	-0.0503959186047558	-0.0671171901931831	-0.0847017069339058
0.0229802938986099	0.0145535412493684	-0.00148218588344696	0.0140641625611965	0.00155628011005006	0.00602766069285442	0.00379197040145224	0.00347811866653074	0.00118476387086511	0.000883781697529517
0.500023457164962	0.277145570961484	-0.031369773012123	0.194988242416169	0.0267843064017943	-0.14253419468275	-0.057874944140478	-0.146460919306707	-0.0731316006191596	-0.140720596278584
0.367524889816865	0.150844149771037	-0.0217722146003711	0.138077466607381	-0.0112684381376719	-0.0443305269607027	-0.0277994825491873	-0.0385570798616026	-0.0443904031378918	-0.0466647971605653
0.00706966655592747	0.00298968629001232	-0.000533956984287555	0.00509495916745963	-0.000941210823278535	-0.00158270489915681	-0.00126195786121767	-0.0019812049082366	-0.00216785115053299	-0.00265788610071606
0.347658465832182	0.233719064962983	-0.0310182765622093	0.222450096264123	-0.0523859072806364	-0.065927758635752	-0.0591568329581942	-0.0945881004289509	-0.0571945484376796	-0.0609564040778216
0.625503369460827	0.331054331660974	-0.0322840655916888	0.181739483219824	0.0969139596815096	-0.156687190031734	-0.029886615175112	-0.068988423594551	-0.0504683532203817	-0.0598320652003752
0.198794812631626	0.10241148330559	-0.0121771513473473	0.0796253045188452	0.0210013686742359	-0.0207846817374293	0.000108343468403327	-0.0128811355031713	-0.0259454309771397	-0.0146528177142239
0.20374221970206	0.246870450270778	-0.0134653135245926	0.0977431982208932	0.0224633907152625	-0.0443896902571031	-0.0109631497709203	-0.0223594120410824	-0.0167655222849129	-0.0416915601562179
0.215881981419504	0.103653447197032	-0.011773557080253	0.0828772605288196	0.0214754692382111	-0.0502565719409897	-0.0143905513513893	-0.0252453113717245	-0.0279622612424897	-0.033819940668715
0.517021714017395	0.363882081369786	-0.0300425366244953	0.181539654511607	0.0163777192087569	-0.144985957537243	-0.0643041191642433	-0.0148777521762172	-0.0282670972282045	-0.0624356720562474
0.209925887831619	0.157546711401102	-0.0176471759848388	0.143647341859755	-0.0124812445297816	-0.0394946432758725	-0.0259879439028271	-0.0375147140737895	-0.0369382424370987	-0.0537387782162556
0.607419444693543	0.196218886523152	-0.0321202300344982	0.177170070934668	0.0349847826674115	-0.127544810895964	-0.0462800141142764	-0.0843735049572969	-0.0970801150465651	-0.0900090890383375
0.0130683647574046	0.0119455315811172	-0.000663995369360326	0.00867037218600025	-0.00497848087391995	-0.00182920580176183	-0.00340384333784089	-0.00232908249812288	-0.00273735257143541	-0.00448492394975278
0.418067397219216	0.165706628359002	-0.0279190467006858	0.185736304355081	-0.0206020050066161	-0.0443069832847398	-0.032454494145678	-0.0356275742955399	-0.0286613855564343	-0.0667314637942438
0.0406007103926941	0.0398037588952597	-0.00274669832776063	0.0253980329419281	0.00266078741638893	-0.0035849719899659	-0.000462092286788486	-0.00287590656161195	-0.00184087851928625	-0.00446734594980181
0.213733356861201	0.21722547133931	-0.0147060902904362	0.105791335778898	0.0455327616903998	-0.0301348036456142	0.0076989790223928	-0.0129823233043435	0.00440307890361311	-0.000940105924331802
0.388070941626118	0.122198067428129	-0.0233908245299876	0.149601266968415	-0.0173603622985744	-0.0305065891169607	-0.0239334757077675	-0.0355191768893151	-0.0420499057434522	-0.0613906580198993
0.493347404032311	0.314428733623698	-0.0261327377348431	0.156175146813771	0.0980152776432647	-0.121413460880916	-0.0116990916188255	-0.043768131925736	-0.0700244794275872	-0.0817954675943064
0.509081939150046	0.243857616896218	-0.0320451777348238	0.200988263831545	-0.0726216148940375	-0.123703982260587	-0.0981627985773121	-0.0594943896480373	-0.0935907286569722	-0.118129510048077
0.459926551876049	0.453589875285307	-0.0333940429971195	0.216424288391514	0.0506178985781299	-0.137297142351949	-0.0433396218869097	-0.0199270433004493	-0.0982679180211717	-0.0968855172178189
0.586255419667131	0.279587533052471	-0.033692651513139	0.194021615520128	-0.0101590972058693	-0.125112178553397	-0.0676356378796331	-0.0670343767353491	-0.0934990915231229	-0.0776745902220642
0.0864178027509862	0.041084104243912	-0.00647432428757307	0.0464024442238834	0.00159479050044621	0.00240165043751624	0.00199822046898122	-0.00905534831340719	-0.0081649795430655	-0.00706420019225448
0.16327124695474	0.130851731769984	-0.0106188976698516	0.0811321845846142	-0.00893708739597471	-0.0485692211779945	-0.0287531542869846	-0.0200167755967627	-0.0311356940326627	-0.0278722478472747
0.00259558761361719	0.000368907365695705	-0.000120625256802913	0.00168238406543483	-0.000135985454497831	-3.01854403316612e-05	-8.3085447414746e-05	-0.000263458563371494	-0.000417605944668936	-0.00067108449735863
0.11362125075651	0.111588226136762	-0.00797873713207384	0.0564176143613042	0.00344137369727486	-0.0061050360765348	-0.00133183118962997	-0.00333225746399704	0.00459723412126839	-0.018438725057489
0.224190894422884	0.100200579914106	-0.0153609604692137	0.112722029852072	0.0173090564552275	-0.013106100093035	0.00210147818109627	-0.0246396282025708	-0.0381371203692313	-0.0367206094612668
0.102354113231021	0.0264013316442765	-0.00613993694856946	0.047017836490273	-0.00579290122863818	-0.00448788643863574	-0.00514039383363696	-4.95765145080984e-05	-0.0016479689705199	-0.00630092600065607
0.568977839495202	0.31691327661218	-0.0344929996890979	0.207599865544538	0.00473199358150422	-0.160087781964688	-0.0776778941915919	-0.0465241405547527	-0.0952397801202362	-0.0902682590387441
0.0751238232357517	0.0445867260495782	-0.0054345772014444	0.0414341117286934	-0.00753065961601258	-0.00167491658914706	-0.00460278810257982	-0.0066535337773435	-0.0169855352025791	-0.0121519921602475
0.312081607029749	0.147610719037608	-0.0185890185595592	0.13562051019049	0.0220434603345209	-0.0214311907471456	0.000306134793687685	-0.0244572285499143	-0.0252573331700427	-0.00673147201859237
0.678559349926168	0.255368759360004	-0.0329842499001792	0.174667772667794	0.0264361011899772	-0.195819000851411	-0.0846914498307171	-0.0911022755705005	-0.0645216132880748	-0.0908140336044043
0.13413802141158	0.0971743700601234	-0.00900509383741196	0.0663936775530179	-0.000159635250416151	-0.0457904887799827	-0.0229750620151994	-0.0305585462905081	-0.0279088010092437	-0.0282695160482936
0.395002538629074	0.253116512899371	-0.027378486659253	0.181350323096733	-0.0380810411915831	-0.119044893623564	-0.0785629674075734	-0.0789219092146531	-0.0644607228845727	-0.0690434681885386
0.10801440514417	0.0642827711151692	-0.00672009867602795	0.0480744363986262	0.00115397351254067	-0.0324281662729761	-0.0156370963802177	-0.014410079911687	-0.0167137671586669	-0.0218540603456469
0.599040988907966	0.35214246590556	-0.0335319700414537	0.19103321473304	0.0876691104801434	-0.159466372643319	-0.0358986310815878	-0.0541660034808563	-0.0614823098860672	-0.101688967402269
0.084072894321487	0.0298053193055842	-0.00725660108751183	0.0637859801951954	-0.00134084754495897	-0.0122824227171109	-0.00681163513103493	-0.0161858594712062	-0.0136087255886411	-0.0230930482170035
0.525799163088523	0.205241986192379	-0.0313734361091461	0.188198860802596	-0.00595380882129148	-0.130250171838866	-0.0681019903300785	-0.0808333319287988	-0.0795736635109123	-0.100788169328839
0.0772417449540584	0.102139856704364	-0.00585166405168216	0.0553945704198155	-0.0270190770647497	-0.0290892581161162	-0.028054167590433	-0.0193273395077727	-0.0361619341540323	-0.0346765542315236
0.172607512419497	0.0560817396112728	-0.0118574400574982	0.0870419587713323	-0.0160873126946171	-0.0367231986723128	-0.026405255683465	-0.0277463140285154	-0.0334974897315616	-0.0412553677444067
0.161546891867786	0.0540243112034713	-0.0109829497519462	0.0819967538769027	0.00162362972799596	-0.0341112757093707	-0.0162438229906874	-0.00951841282041438	-0.0230313955259925	-0.0404494396616366
0.57998959682297	0.321799807716224	-0.0324633569774917	0.184469890392396	0.0425583666790779	-0.148581748163511	-0.0530116907422163	-0.0649056842974327	-0.0819166332704373	-0.0740736968521629
0.347118471125158	0.245993750573024	-0.025493697435949	0.177058304171746	0.0537233115950597	-0.0570270854255389	-0.0016518869152396	-0.0251928407757921	-0.00957772038108379	-0.015783497900238
0.290026514732761	0.335551834759723	-0.0197595768212774	0.143533333541121	0.064208255806802	-0.0422185639537867	0.0109948459265076	-0.0131534149081203	-0.01064938581834	-0.0272456051846969
0.186794848211722	0.0916209483723168	-0.0111566469584272	0.0739539308934443	-0.00279177351455343	-0.00235351960226365	-0.00257264655840853	-0.00573099117300649	-0.0145186601518227	-0.00852518330362087
0.0895611612801403	0.0204361581067608	-0.00456171235351845	0.0349789672151125	-0.000784901367472848	-0.000564025322644338	-0.000674463345058593	-0.00223902297737631	-0.00785909811862229	-0.00770237883319169
0.316119283173563	0.283227792550022	-0.0201035488498381	0.152622108630348	0.0763862897611697	-0.0780307209452468	-0.000822215592038544	-0.0542744805637007	-0.0670974319190889	-0.0489324920955614
0.078600881451739	0.0682631940900841	-0.00574486045354887	0.042724091050565	0.00511756815304384	-0.0161921873179043	-0.00553730958243022	-0.0108773243273739	-0.00278030535778263	-0.0196955251794231
0.335991141649566	0.152170124090227	-0.0229623383745597	0.155046313939242	-0.00067539144529144	-0.0806994529884095	-0.0406874222168505	-0.0586595237280764	-0.0509920116846702	-0.0766649049552571
0.440257905898242	0.20753642992108	-0.0243119678857142	0.159385734844743	-0.00949257276679788	-0.0829020172572239	-0.0461972950120109	-0.0700989070651445	-0.0524297875918966	-0.0721553257486898
0.353985159351993	0.154666478236463	-0.0221467389283475	0.148391744270399	0.00468944189035819	-0.0612717316604569	-0.0282911448850494	-0.0518088904834264	-0.0605332333927283	-0.0608497021579966
0.308619301945808	0.135607348426876	-0.0204136360196556	0.147974332228349	-0.00114570070707909	-0.0586381047838773	-0.0298919027454782	-0.0266992072803385	-0.0519599026661501	-0.0583980940256425
0.28810387684225	0.340306428455116	-0.0226608169343686	0.177984519106574	-0.0245670893567656	-0.0641836491879617	-0.0443753692723636	-0.0824330484308787	-0.0633344178034646	-0.0680550780136095
0.52003286339662	0.231397701272437	-0.0313920389821747	0.191084760372163	-0.0162956758905839	-0.0984930651766207	-0.0573943705336023	-0.0713731523444035	-0.108180446611472	-0.112068467474625
0.406699586255404	0.191672827001124	-0.0278439162460132	0.192211694808981	-0.064213961824667	-0.099996253538585	-0.082105107681626	-0.0882460132818814	-0.104655024637186	-0.0794432488109487
0.174226091223418	0.235530292967485	-0.0132631493176502	0.103713277207229	-0.0208586959276965	-0.065270392817018	-0.0430645443723573	-0.0288722681606808	-0.0462252432964627	-0.055113217389226
0.053933027065963	0.072170133468473	-0.00379238809188914	0.0290198219858023	0.0156883525556473	-0.0025994884758449	0.00654443203990121	0.00865711762504597	0.00354115454585967	0.00591087667692865
0.52021495417347	0.198011338166835	-0.0301972098050978	0.178411131323382	0.00126289061108997	-0.100868764705897	-0.0498029370474032	-0.0430181460856345	-0.0742382710706025	-0.116642356025416
0.215710972018152	0.103937456965924	-0.0124057452420584	0.0828603532277795	0.00892677938391989	-0.0281314191700492	-0.00960231989306468	-0.0189376142840727	-0.0199081069645948	-0.0379122253303033
0.103555336861629	0.0487451924621945	-0.00660800558777751	0.0542894888556139	-0.0018395766994662	-0.0128676077412561	-0.00735359222036115	-0.0154012527564788	-0.0123550050687534	-0.0179173027574521
0.455460283091072	0.320691671537483	-0.033120254278974	0.215341025475763	-0.0155712207613116	-0.0765959290904175	-0.0460835749258646	-0.0553227685484173	-0.040873840777561	-0.0854615374205996
0.5210105249323	0.386767204939529	-0.0334532449126441	0.209800961594077	0.115743452104369	-0.0355725635343248	0.040085444285022	-0.0103508728146415	-0.0424510406437151	-0.0790426247736539
0.0811667741474936	0.0953040679087078	-0.00613372557389602	0.0447921534951369	0.0271809275889024	-0.00686094172725785	0.0101599929308223	0.00280992755632709	-0.00281674840172259	0.00348375029972424
0.0043444640722345	0.0124827527920448	-0.000155778132734443	0.00259796128405943	0.00224909806303118	0.00215073651520951	0.00219991728912034	0.00173267602409904	0.00136466085558575	0.000989640432643322
0.313388717262674	0.164525838140301	-0.0203235060292722	0.149686912873345	-0.0323963142110596	-0.0716298288090817	-0.0520130715100707	-0.0641161038181933	-0.089064316766948	-0.0663567223949117
0.125956980076206	0.0534822668509171	-0.00797614367117802	0.0576935110932333	-0.00586222051644869	0.00920118921019694	0.00166948434687414	-0.00401318022320167	0.000266492176820871	-0.00900471268911576
0.352056479798162	0.102302265792942	-0.0214494348081883	0.140362424148696	-0.014526833642493	-0.0107425831966974	-0.0126347084195952	-0.0229083454786259	-0.0365682211842796	-0.043682461924124
0.114383040317752	0.0635152554887513	-0.00729749679350325	0.0560127687645819	0.0149217203921714	-0.0170042978237452	-0.00104128871578692	0.00334944560394798	-0.00266940621307026	-0.0100743013499394
0.229722062533087	0.06139085475906	-0.0133824771254872	0.0896000333538682	-0.005209410525266	-0.0255391042547318	-0.0153742573899989	-0.015914755655984	-0.0311415890390305	-0.0316749903818724
0.519945174437618	0.180778652590174	-0.0289289219404067	0.170668324365531	-0.0263799998104735	-0.122910331023256	-0.0746451654168647	-0.0534360849174639	-0.0960414800896597	-0.0879585307697716
0.0779385508791251	0.039764010770487	-0.00485420214911061	0.0399491622793014	0.00769804552717485	-0.000270952550566736	0.00371354648830405	0.00165267230087118	-0.00495522118708076	-0.000805096902392069
0.115074354067021	0.0780532108125212	-0.00812091810345406	0.0551214504574433	0.0148617502154375	-0.00843458537635888	0.00321358241953933	-0.00581782684335845	-0.00755588541053916	-0.00925540039464094
0.254233165706579	0.166795809475306	-0.0152382260247447	0.102124372610208	0.0254665077467131	-0.0135279734568524	0.00596926714493035	0.00300612600537453	-0.00713277466490458	-0.0164669962057387
0.361961454115957	0.214587664487895	-0.0201381671569585	0.12926379295194	0.0349257907258232	-0.0555663211438377	-0.0103202652090073	-0.0330408677626185	-0.0288541239930489	-0.0407667062054067
0.109367742071911	0.118497428736653	-0.00858721919548559	0.0705903243474829	-0.0132483819357159	-0.0414119938929397	-0.0273301879143278	-0.0446454799827942	-0.0204654719897061	-0.0469744878455622
0.0780739585007189	0.0246440984929131	-0.00548042352480393	0.0420375905135974	0.0116752060233239	0.0126808478079945	0.0121780269156592	0.00861132223066556	0.000466817039587092	0.00388357422610047
0.456673157768434	0.284053265019481	-0.0315524539331151	0.209611923474764	-0.00955888593435711	-0.139655210129597	-0.0746070480319769	-0.125129724083062	-0.115765610156849	-0.136613859270942
0.102296183604141	0.0669115212060388	-0.00612464494532276	0.0476051522424681	0.002989370071649	-0.00744341234984766	-0.00222702113909934	-0.007862891683352	-0.000516350338665733	-0.0104749996285357
0.501463156713164	0.21632452273047	-0.0290719442622688	0.184110887957951	-0.00273405391324016	-0.103829456402368	-0.0532817551578042	-0.106584814590694	-0.112185623405726	-0.115773995134187
0.0641416560701393	0.0242336909248562	-0.00468776423015627	0.0364385462039691	0.0012278580626059	-0.000778760120677541	0.000224548970964189	-0.00681851099512901	-0.0031142103801388	-0.0137966323475602
0.606846252541115	0.196743806060452	-0.0320244710414281	0.176415051251299	-0.0109179159076993	-0.131839952266512	-0.0713789340871055	-0.0792863089460426	-0.0670230165913376	-0.0775732306652207
0.281175190949616	0.165872133459227	-0.0164030203610859	0.105853718267804	0.0119864826099732	-0.0656484363032686	-0.0268309768466477	-0.0193026621736212	-0.0369222480824962	-0.0403067938096657
0.315525789721564	0.298182500060974	-0.0221655513767568	0.165245485290248	-0.0428052004391212	-0.0779702578719632	-0.0603877291555422	-0.0612973300898625	-0.0854293728329323	-0.114880429772539
0.422330564451261	0.122035928265444	-0.0241091875847616	0.152715035767123	-0.0247699443186378	-0.0611700574973304	-0.0429700009079841	-0.0397013632957396	-0.0435495114354055	-0.0627943961397808
0.201549755864233	0.0819589330103004	-0.0135960972164149	0.0968914317826799	-0.016821885103207	-0.0462923968761695	-0.0315571409896882	-0.0402632662047996	-0.0482174523595159	-0.0528407445926035
0.0212246222838913	0.00844689767669746	-0.00196608520935253	0.0161043356271071	-0.00276298147426684	-0.00383405421773283	-0.00329851784599983	-0.00344623281067031	-0.00541259877140781	-0.00600659798797077
0.202639086617308	0.301269118962273	-0.0146911365530149	0.112496881894688	0.0220502342373017	-0.0987652724711038	-0.0383575191169011	-0.0363145389882721	-0.0480973359737822	-0.0613114851839322
0.0700620395384065	0.105604391637624	-0.00576322078386696	0.0553350915295718	0.0102850055622717	-0.0267005123735115	-0.00820775340561988	-0.0212341997047345	-0.0202113540479258	-0.0286865787745871
0.0361791153967555	0.0281141929718486	-0.00305778270462936	0.0212050852712025	-0.0016532179347573	0.00245108151569318	0.000398931790467932	-0.000305357396332723	-0.00258799411872755	-0.0026868021499527
0.0909097960490706	0.0313648705924223	-0.00577456807468804	0.0440922639702461	0.00782376118878897	0.00364273451230526	0.00573324785054712	0.00243323978756023	-0.000513689158576455	-0.00593470582181542
0.342770594348886	0.128039993971167	-0.0198334732399449	0.133796035990581	0.00590814104542237	-0.0432688119348237	-0.0186803354447007	-0.0223981426117267	-0.0478863523274862	-0.0431694973008295
0.550730753495953	0.289458229464576	-0.034555750634516	0.208593302912466	-0.00342413684399456	-0.103193414388747	-0.0533087756163707	-0.0900729873963872	-0.0903695178081109	-0.147864036516359
0.548164439665378	0.237400500266573	-0.032625360358426	0.186861961863701	0.018790779624216	-0.131599898722295	-0.0564045595490396	-0.0511576068802309	-0.0699621043848291	-0.08597009111806
0.252238849154063	0.112205698366754	-0.0164070833561615	0.123879477198953	0.00569374745909468	-0.0577755752050363	-0.0260409138729708	-0.0296827779700475	-0.04526871184145	-0.0667539895290965
0.0712199526665164	0.0581895049668656	-0.00549679829353562	0.0395829129012931	0.00227675374314872	0.00389019970072155	0.00308347672193514	0.00381159659023624	-0.000952893438043959	-0.00449700174930433
0.0453249835400355	0.0312078549652113	-0.00429472542739767	0.0291491063622193	0.00121701262430682	-0.0153344052617966	-0.00705869631874489	0.00640721400730798	-0.00747049773084228	-0.00343051822614913
0.276957243793436	0.101248877447899	-0.0180400162078697	0.130401873716257	-0.0217312828843521	-0.0445176463825653	-0.0331244646334586	-0.0322836341890648	-0.0650562259696584	-0.0420620007395067
0.0249633452748169	0.0219872787403353	-0.00144492174138445	0.0149787831359815	0.0052040427599042	0.00339703916149169	0.00430054096069794	0.00340591908136008	0.00256854508158798	0.00253223703283154
0.253539252743629	0.227882892899823	-0.0158418046022945	0.108221335031666	0.0444893776085544	-0.058398560212561	-0.00695459130200327	-0.0311573779287643	-0.0287513221829427	-0.0340383817112556
0.573360892615377	0.273526315791461	-0.0325348288879171	0.190771262626824	-0.0151346231203667	-0.126809844303279	-0.0709722337118229	-0.073207137857592	-0.114652842427091	-0.100923111115422
0.130357369343469	0.117818330992158	-0.0087548560630393	0.0666580045419946	0.0139908291565695	-0.0138060069171541	9.24111197076749e-05	0.00154197821015337	-0.011680025758685	-0.00697708226926302
0.0688911512021876	0.0238646653213619	-0.00421451518081434	0.0328441669946053	-0.00409643753999951	-0.00608567916624082	-0.00509105835312017	-0.00679743101838554	-0.00879758001786347	-0.0146301932666273
0.252405946112829	0.111787935401333	-0.0162607392852366	0.123360397348995	-0.007584461101695	-0.0424167452647141	-0.0250006031832046	-0.0339293059897597	-0.0487082897351049	-0.0474130155307434
0.514756313405634	0.312641413982568	-0.0331589993379152	0.207614039638817	-0.0157248506524034	-0.119194917108698	-0.0674598838805507	-0.117035746121383	-0.0653441633483522	-0.121389204357827
0.28848103300626	0.162007745635809	-0.0187147645532735	0.144077922504767	-0.0120879131704989	-0.0778205995787127	-0.0449542563746058	-0.047603792852716	-0.0686533835065848	-0.0787453453557098
0.0478654582554591	0.0253299804331513	-0.00371452732110616	0.0277186828960291	0.00524554666447979	0.00525729661081425	0.00525142163764702	0.00157783934797179	-0.00128127126126042	-0.0027230470175494
0.618683210639305	0.257004295231407	-0.0315031087888809	0.17457960393355	-0.000118308607256035	-0.0918600944362441	-0.0459892015217501	-0.0527812188183376	-0.112427004265631	-0.104630393355996
0.35387509324117	0.125904378779339	-0.0238390614894128	0.163513013473667	-0.0296167756506336	-0.0299865158786515	-0.0298016457646426	-0.0386537106137491	-0.0424192537536298	-0.0458492132848435
0.712342824684803	0.272326798905885	-0.0321915225741394	0.15691304711957	0.103579411902843	-0.0897296568461559	0.00692487752834359	-0.0589112736507603	-0.0921729681171287	-0.0494582139296443
0.143307749985958	0.0603459110321045	-0.00827511752410615	0.0563515494375913	0.00897449981856108	0.00177324168072027	0.00537387074964069	-0.00266748011030463	-0.00657824722024447	-0.00736949040702942
0.36896931326853	0.222245243315337	-0.021704400028255	0.144734505281594	0.0281601521001918	-0.0529464461653917	-0.0123931470326	-0.0448003855116781	-0.0712259110520646	-0.0479875491581435
0.118784299423203	0.0911672505046151	-0.00839884451540146	0.0605105738677374	0.00991442845458081	-0.0108735492396858	-0.000479560392552494	-0.00728087313821345	0.000259959627290141	-0.0118872091772589
0.134382881890749	0.0876258155978231	-0.00851722962954618	0.062144571319563	0.025519439941051	0.0066159740564278	0.0160677069987394	-0.00132263673481958	-0.00631968888712658	-0.00351647706433794
0.404643700537925	0.103570155888535	-0.0237098393649284	0.141634125281158	-0.0197902848289767	-0.0634878397685769	-0.0416390622987768	-0.0497511527579417	-0.0567365061164577	-0.0742762222328229
0.550410657662938	0.244531170551722	-0.0337206346520679	0.202979344033351	0.00106282629135168	-0.14816719790215	-0.0735521858053993	-0.102112983774561	-0.107577820837438	-0.10354271336647
0.0887347026980221	0.0938148493115707	-0.0058864519405879	0.0429618038778616	0.0187521016497648	0.0132722979482993	0.0160121997990321	0.01987077435288	0.0136771464087865	0.00868280220890713
0.342946611671057	0.197908975237437	-0.0256277097529771	0.17433162040721	-0.00541178042328294	-0.0914744998199242	-0.0484431401216036	-0.0765940815357365	-0.0724140338950502	-0.0672601253739664
0.464259102201106	0.153824214116206	-0.0250237599734112	0.149189290869143	-0.0046675860828797	-0.0966266577300164	-0.050647121906448	-0.0516077364851173	-0.0539527331515977	-0.0766286464434541
0.118840551444988	0.0774019191260682	-0.00812639973457371	0.0543479460841037	0.00398687025611003	-0.00708217075094494	-0.00154765024741746	0.00332533504340758	-0.00572660143838759	0.00230669117229614
0.282796752725017	0.125099061510712	-0.015808096715156	0.110616322728991	-0.00551325780336359	-0.0367560994798627	-0.0211346786416131	-0.0227110958666494	-0.0141113662588511	-0.0506323634646525
0.191193613046756	0.0949872380400217	-0.0122603578872837	0.0741874076407372	0.00902263511755225	-0.0140512274714903	-0.00251429617696902	-0.0108431176329536	-0.0134971835210584	-0.0278604528935298
0.106301662333672	0.0568261629890656	-0.00633218484047228	0.0481791060848989	0.00415757014099777	-0.0043139824133568	-7.82061361795094e-05	-0.00262334229079586	-0.01137207445812	-0.0104709090633219
0.231178350671939	0.0712680723839721	-0.0149774877606842	0.109844603320035	-0.0133933701176506	-0.044715924015785	-0.0290546470667178	-0.0274552135574388	-0.0476261380664273	-0.0528552465292359
0.0461990076959018	0.0549617364258814	-0.00340563060129621	0.0259493883807811	0.0149505368759018	0.0116788513321809	0.0133146941040414	0.00850641835199544	0.00368254994874474	0.00187334287451177
0.0902654828866487	0.068460782078796	-0.00485089073708475	0.0399792484039141	0.0104828180011728	0.0295884922232993	0.020035655112236	0.0236037992115747	0.0169116121396721	0.0099080821183066
0.150620456728008	0.0458604793309249	-0.0102107174585645	0.0812029132951608	0.00118099184434661	-0.00560956200367305	-0.0022142850796632	-0.00810628814601314	-0.0162355778091474	-0.0220706044430876
0.166819562909733	0.126145427185404	-0.0101976833270322	0.0787465842960486	-0.0055146089959715	-0.0385154215287216	-0.0220150152623466	-0.0103656048012044	-0.0231234226637139	-0.021815800030035
0.509432172357765	0.217722407197328	-0.0322562853235011	0.206287915259629	0.04492786114714	-0.110535526598516	-0.0328038327256882	-0.0485706765403969	-0.0778089115322403	-0.0821236616956992
0.269512408428301	0.123798067079227	-0.0164096204464892	0.120666333571481	0.000305394794229141	-0.0286619650057147	-0.0141782851057428	-0.0291219772985887	-0.0370742641120482	-0.0491928925497466
0.572844153111298	0.273074392843792	-0.0327444797613501	0.189538783372935	-0.00759571021144911	-0.164720120789244	-0.0861579155003466	-0.0903765162267422	-0.109806653137584	-0.0919899994684684
0.232828831688999	0.123134771607995	-0.0211745712577029	0.161583871641812	-0.00795063271308258	-0.0498421432476688	-0.0288963879803757	-0.0445165283125634	-0.0662711661180431	-0.0638158743976129
0.516641082312793	0.364026260270797	-0.0302149845291887	0.181069222875631	0.0546713321095459	-0.107493965471426	-0.0264113166809401	-0.0540902917518039	-0.0681883263175598	-0.0689861696094964
0.119205146878881	0.209132362738891	-0.010192436083465	0.0832917378201724	-0.00225266807838354	-0.0385083047952935	-0.0203804864368385	-0.0413921107195807	-0.0344693955058276	-0.0380438010637015
0.677910448677909	0.256254583362581	-0.0341156090906836	0.174520513474881	0.00378851819873538	-0.146691161698045	-0.0714513217496546	-0.070511408230071	-0.0845813521798693	-0.11900278605968
0.202949849542328	0.105141681389548	-0.0132800548422024	0.0985686642084784	0.00625471560388993	-0.0486957207109436	-0.0212205025535268	-0.0213000110498225	-0.0305108331822844	-0.0347414338145037
0.403971874531745	0.205397732068816	-0.0227101993046002	0.140409043563322	0.0762764094374837	-0.0342485904456136	0.0210139094959351	-0.0303272289084096	-0.0531020551596588	-0.040001801310374
0.0967537517747139	0.0787100993167576	-0.00709112552462728	0.0486344324931948	0.00344946208688096	-0.00718466450500096	-0.00186760120906	-0.012818940609027	-0.0158643243856316	-0.000472894741209554
0.554431428769687	0.287932335026012	-0.032192884588642	0.194968904812671	0.0659006531978344	-0.180405250971412	-0.0572522988867887	-0.11432742877496	-0.0764792557375804	-0.0612813702964856
0.0976492141726716	0.0413955892070263	-0.00578353774430471	0.0423882885326559	-0.00961265367220605	-0.0148570919879307	-0.0122348728300684	-0.00926391588963094	-0.0218233215692563	-0.0176776831451844
0.214312871495801	0.216984781779952	-0.0142020783281317	0.104987782057604	0.0470891575189767	-0.0323444760445657	0.00737234073720552	-0.00490829683256375	-0.00716162888798638	-0.00894279138350926
0.0467303354989189	0.031442712102401	-0.00357005689872113	0.0273117837609729	-0.00503562753556241	-0.00749874736871479	-0.0062671874521386	-0.010628751200523	-0.00998965503534246	-0.0115056777295158
0.308723785879956	0.223856242314631	-0.0208996665283694	0.138758165715958	0.0395150283875585	-0.0397834526698265	-0.000134212141134016	-0.0103431565450063	-0.0251181411310209	-0.0393417185588308
0.163940126493147	0.0507202069526141	-0.0102253890589813	0.0753235022967737	0.00478442159566192	0.00933980232536924	0.00706211196051557	-0.0144543651292948	-0.00378655306738654	-0.00719467359373802
0.3805431070146	0.126503633405831	-0.0235441753801249	0.149024963355851	0.0109126746599713	-0.0738260182182512	-0.03145667177914	-0.0442842660576048	-0.071990132500357	-0.0968654347952162
0.377165497186911	0.317285123193825	-0.0260049200675876	0.17587692521797	-0.0380950152832794	-0.0897586542599619	-0.0639268347716207	-0.0602507755172098	-0.080852562496358	-0.0731904001386924
0.0272295750036785	0.00712987645683525	-0.00217793088816368	0.0227848028538267	-0.0022710709408911	-0.00321811235645007	-0.00274459164867059	-0.00200751358529576	-0.0041197884863297	-0.00650898168478572
0.0686204039049406	0.0643974721206148	-0.0046138641700328	0.0369424747588864	0.016947756078445	0.00620635743331303	0.011577056755879	0.00268398021755506	0.00683597060085822	-0.00507985025847402
0.0592605898632886	0.025262797271199	-0.00469361393692184	0.0346385481505587	0.00818270189102273	-0.00400134652942351	0.00209067768079961	-0.00499079290461019	-0.00417591745232341	-0.00546570641033668
0.153055833935418	0.0922562379271288	-0.00896490129208821	0.0628555268387683	-0.00669127704399297	-0.00864113536049166	-0.00766620620224231	-0.0106472289400079	-0.0171137422019451	-0.0138434075652867
0.0242743720053837	0.0248886965564453	-0.00216723405963931	0.019804386080124	0.0116768330952915	0.000390000338696853	0.0060334167169942	0.00519968267950947	0.00396187573486047	0.000455255497847879
0.0507234325013135	0.0523942614581076	-0.00421316002846436	0.0401033772367623	-0.00969287501868549	-0.0163248467873803	-0.0130088609030329	-0.0195006176486648	-0.0184158869666474	-0.0201251604747079
0.65010903721851	0.300476968589614	-0.0329237490288899	0.171874958020475	0.0732609854814136	-0.127626829877975	-0.0271829221982806	-0.0410009189359414	-0.0558632981895747	-0.0897045946387781
0.547442037996742	0.237679784009096	-0.0325251630237663	0.187355124662961	-0.00546992521072609	-0.115559811257853	-0.0605148682342896	-0.0876168681721033	-0.0668938844732711	-0.091490179066874
0.607476643010613	0.300497946779498	-0.0317029147854562	0.173508925685028	-0.0278514359621862	-0.108114102973656	-0.0679827694679211	-0.050767677420121	-0.0611977942074959	-0.102616323776436
0.528189888545355	0.340913502018021	-0.0286572688702222	0.16848114171196	0.109323574491278	-0.149096507900147	-0.0198864667044343	-0.0155316617093264	-0.0522478941017754	-0.0608176184087691
0.163073289101001	0.0506472004923358	-0.0106523527435796	0.0759110340020433	-0.00200816410590948	0.00769713901664185	0.00284448745536617	-0.00572005097224645	0.00279090251568728	-0.0121717676091693
0.53381169843157	0.284744223522483	-0.0347524818089747	0.215997835554208	0.0455678961661939	-0.124188396654267	-0.0393102502440366	-0.0832293536085871	-0.0875495342055271	-0.104761205760106
0.465186703982034	0.160083053582296	-0.0270018606764858	0.172493530824174	-0.029488610328408	-0.0583395481519508	-0.0439140792401794	-0.0211846098268986	-0.075902955585575	-0.0615374572350828
0.452075889971994	0.209992508186834	-0.0242070382392078	0.140548066007647	0.0381185366905034	-0.0620846413167036	-0.0119830523131001	-0.0143798226372204	-0.043122623892064	-0.0802731151572711
0.0821173824108344	0.0472719726878015	-0.0045239434633078	0.0347787717936491	0.0109614092520011	0.00786325432956685	0.00941233179078399	0.0202712975444495	0.00450462596382786	0.00688360926536222
0.0581132821909172	0.0704511118072406	-0.00415049219381033	0.0307811547130159	0.0334797899091076	0.0145597905410139	0.0240197902250608	0.0068947751745501	0.00429223120636073	0.0124600115828519
0.461319870519326	0.264559728511346	-0.0244302706269027	0.15343472879421	0.0155760065715148	-0.0974454454456558	-0.0409347194370706	-0.0738557871692703	-0.0535492790831295	-0.0746900857858278
0.340619068981353	0.120063580587673	-0.0189083237333745	0.124237530744892	-0.00342289084664205	-0.0803418086019972	-0.0418823497243196	-0.0342283827516858	-0.049446868085496	-0.0401422911479998
0.286700421879113	0.283347715963601	-0.0170417637118842	0.108374973906191	0.0456819082475369	-0.0582636175861951	-0.0062908546693291	-0.0207562896023434	-0.0179163558544773	-0.0294824485614849
0.188637779641653	0.130838941767627	-0.0112995770678231	0.0775318002907616	0.0272794352292633	-0.00741387534426127	0.00993277994250102	0.0117330585380516	-0.0145431374200802	0.0098579119903337
0.359740329896649	0.270922502168487	-0.0244552314171708	0.167895857217485	0.0216892975300703	-0.0463056167724913	-0.0123081596212105	-0.0392581456417313	-0.0339954079424177	-0.0609767571738547
0.677336406445183	0.256144423546952	-0.0337124726278585	0.174595019915123	-0.0249945481492552	-0.140638535791801	-0.0828165419705282	-0.101942738514184	-0.0578912774124348	-0.0900183766905251
0.230137370022144	0.194054385998299	-0.0150986776614516	0.109137362224092	0.0533239711990131	-0.0405103969009571	0.00640678714902798	-0.0148916378781133	-0.00353048447916524	-0.0568441754289815
0.657205396841445	0.302117798868455	-0.0326139901890815	0.173376850037846	0.0172744820214975	-0.123981135050809	-0.0533533265146559	-0.0526814106454926	-0.101583850575671	-0.0713733101270257
0.129973669819975	0.0580935185475236	-0.00885702726811029	0.0717404059741835	-0.00866568859130727	-0.00543622787944543	-0.00705095823537635	-0.0196509435024387	-0.0194161957055088	-0.0206209603603066
0.055124007900421	0.0115878616070774	-0.00344944939782614	0.04468306350711	-0.00630817869358062	3.07002377815391e-06	-0.00315255433490123	-0.0101388718685344	-0.0117606716304738	-0.0124648492976154
0.0816589951454172	0.0698764219118029	-0.00679334478523615	0.0677712654622509	-0.00962219895233239	-0.0118477797852722	-0.0107349893688023	-0.0168652721755807	-0.0241682965224116	-0.0153272013708848
0.509181377713518	0.2438528662242	-0.032571152445002	0.20103874823192	0.0108271380917293	-0.103824895247095	-0.0464988785776829	-0.0726362812851594	-0.0861676082692744	-0.093720777543208
0.219576817820499	0.190991748226034	-0.0129284199907587	0.083024335154983	0.0310103980685745	-0.0410971153003904	-0.00504335861590796	-0.0120443614470684	-0.011528925043039	-0.0127236877173928
0.146428977762278	0.08394528725684	-0.00916479150299718	0.0641862461795827	0.0166876503683821	0.00400441622046044	0.0103460332944213	-0.00951251308679182	-0.00660958963472094	-0.00730869286459243
0.213974380690224	0.343915163560259	-0.0178463680866178	0.144603819824464	0.00674543230803976	-0.0446151803509039	-0.018934874021432	-0.0444984606129818	-0.0165288369727732	-0.0513973190728791
0.393734731818505	0.159871155031282	-0.0255696328425846	0.169836163819374	-0.0297340629238294	-0.105511305439315	-0.0676226841815721	-0.100267181466026	-0.0832691209617453	-0.0919281492146477
0.11112699550139	0.0781588850035296	-0.00757499935274804	0.052575470202214	0.0341312734440714	0.000995552439924233	0.0175634129419978	0.0110495335837182	0.000881217542033047	-0.00647191992278345
0.133347520500244	0.0405509368692013	-0.00904361628559314	0.0599697892566125	0.0178504028564688	-0.00153854202715722	0.00815593041465579	0.0157390355618429	0.00480018308027366	0.00551198066800801
0.0961808940534307	0.0646786897724046	-0.00608872132782914	0.0516627080771853	-0.00474679471825382	-0.0323421699856031	-0.0185444823519284	-0.0138001399140631	-0.0151279026833726	-0.0174727954770977
0.118562425999756	0.0910652328436621	-0.00796380637103937	0.0601717489243027	0.00645912486949574	-0.0172667768014548	-0.00540382596597952	-0.0106780518002737	-0.0171927991142892	-0.0137823182049308
0.54893807294571	0.213512099256141	-0.0320635766056737	0.189846851803203	0.0227147998735386	-0.0788341550511875	-0.0280596775888244	-0.0627520718363551	-0.0632606761455832	-0.0693974965234057
0.0318459209542443	0.0493495917845524	-0.00239698495674003	0.0196757490080521	0.0150946811493941	0.00526109673676034	0.0101778889430772	0.00263031281426997	0.00298144041736663	0.00218902136329278
0.43518414249284	0.251497963113157	-0.0307226462234141	0.208084462004935	-0.0984137976835524	-0.0627623307667904	-0.0805880642251714	-0.0501781537938212	-0.0454999908807278	-0.0690944804281913
0.331644608204451	0.324410157562575	-0.0239158829976203	0.167846495382328	0.0252334974626358	-0.0663149126411494	-0.0205407075892567	-0.0566553697544948	-0.0476610560512677	-0.0320807000814347
0.0447005650872961	0.0293764670971448	-0.00341912919872193	0.0267640533381053	0.00344288592859446	0.00475852007336366	0.00410070300097906	0.00718486549248165	-0.00453940784333934	0.00371535403647671
0.435812657677436	0.157769764975944	-0.0273863238965738	0.177568366904381	-0.0711718334309607	-0.094159312933245	-0.0826655731821029	-0.0843788396003732	-0.094158633411868	-0.0787989919286478
0.0909239320687018	0.0841562125717023	-0.00709551443640481	0.0620100669217683	-0.0209329825749046	-0.0421367913334502	-0.0315348869541774	-0.0385541053657883	-0.0301875768449506	-0.044181930426124
0.0878495372350839	0.0385711386843633	-0.00571835679221111	0.0471104273813183	-0.00299521030916183	-0.0168528034925369	-0.00992400690084934	-0.0173874610597523	-0.0165578562531309	-0.0181654384692101
0.372612518005908	0.330155965402795	-0.0220975064180784	0.152072170766905	0.0399200869935521	-0.0532804801758214	-0.00668019659113461	0.0178203226690682	-0.0140393156226056	-0.0236625367983662
0.00553434051242881	0.00245767127339344	-0.000392622237155213	0.0032676171729333	0.000201729335994476	0.00106574767052155	0.000633738503258015	7.68470789604698e-05	-0.000413393043470484	-0.00141203995599955
0.130420051906905	0.0956291459131527	-0.0093331500908154	0.065920302023109	0.0100169055544203	-0.0419767294011044	-0.0159799119233421	-0.00758493135502236	-0.0188855611689797	-0.0292225307780642
0.21617617755742	0.103491541079765	-0.0117999515353035	0.0829005972782458	0.00533006332436625	-0.0426718212725936	-0.0186708789741137	-0.0248964990408495	-0.0303192328992508	-0.0303767574399415
0.0194095199550979	0.00783338923563025	-0.00146376606955262	0.0144778420932246	-0.00471310730652213	-0.00487397712674931	-0.00479354221663572	-0.00708475057071981	-0.00737589061979925	-0.00823251439209753
0.0477665035305968	0.0285229447376319	-0.00397954519338101	0.0294288063649159	0.0156531671026721	-0.00633057237780526	0.00466129736243343	0.00217313886943218	-0.00622419868441248	0.00373007783293975
0.406013758599485	0.191988527859985	-0.0280261937897659	0.191969692028285	-0.0573767391798382	-0.0833514830368764	-0.0703641111083573	-0.0797220540814554	-0.0768848613006111	-0.0944910002944221
0.105762231014202	0.0738312048239336	-0.00783903897553061	0.0547888819079738	-0.000264480661163455	-0.0117060287511472	-0.00598525470615535	-0.00507471981570594	-0.0120991803166838	-0.0111738886240838
0.0688193680880299	0.0339364973777219	-0.00544246705592873	0.0482251353754431	-0.0148747665650365	-0.0309327971193523	-0.0229037818421944	-0.0239768360279872	-0.0258227057419024	-0.0296395526289733
0.0623042558907061	0.0330533151147555	-0.00399705125177929	0.0316405378033784	0.00779351530100605	0.00984876881413543	0.00882114205757074	0.00644666551799272	0.00295624338439879	0.00279847346028424
0.276763332110032	0.125578952057961	-0.0218123128959317	0.155750773494822	-0.0236936483757992	-0.0556163809043627	-0.0396550146400809	-0.0640064474753484	-0.0786255576490298	-0.0857162881637579
0.0991274884877914	0.042476553846123	-0.00799461383321437	0.080458607695222	-0.0337458886171662	-0.0190241330967457	-0.026385010856956	-0.0258428686682622	-0.0318760581941491	-0.0383297177114095
0.675348469076254	0.302114639340915	-0.0328020984668554	0.169565085696167	0.0197599188147839	-0.0865756166107041	-0.0334078488979601	-0.0589376681519855	-0.0375170696717594	-0.0359445632928834
0.040264402226035	0.0314266419249172	-0.0035003291741123	0.0246331836023235	0.00364414242941415	0.00459201659718004	0.0041180795132971	-3.12273523322207e-05	-0.000747618391258864	0.00182014994468611
0.476161446130253	0.233882586284869	-0.0271423233256607	0.173914860415204	0.0442602447753521	-0.106275944222345	-0.0310078497234966	-0.0342681077440418	-0.0708099737262988	-0.0741889832242904
0.143374780046983	0.192254319979836	-0.00980278977180432	0.0711349778522198	0.0351153361456638	-0.0531355932720464	-0.00901012856319131	0.00111202101200172	-0.0130930664991	-0.0123683869898872
0.129705607573809	0.104243826616318	-0.00883480404114426	0.0584420542771206	0.0244078766533278	-0.00554612597705886	0.00943087533813447	-0.00408445442128802	0.000699808312233985	-0.000751122270956611
0.227353010423905	0.232409996799004	-0.0168659453217578	0.127266706074037	0.0639297319781451	-0.0415156860079647	0.0112070229850902	0.000171361531107111	-0.0397361435329868	-0.0261297402953304
0.629651305333867	0.331594819310843	-0.0329040963939683	0.176512910888923	0.0640308908146261	-0.163735348418199	-0.0498522288017865	-0.0877491979700574	-0.0326095764962714	-0.066700178989137
0.099579601416785	0.0472973675512328	-0.00697881991746123	0.0669671287760437	-0.0184295252371144	-0.0243777032706717	-0.021403614253893	-0.0239515683089333	-0.0323887348201688	-0.0297177666580291
0.492318224096887	0.224934662487122	-0.0314013554786483	0.194589805678718	0.0113617189325193	-0.112843706933773	-0.0507409940006268	-0.079303067890036	-0.0907889538074185	-0.0966206758372033
0.28333843340949	0.123932072956872	-0.0189098418116448	0.135867298267759	-0.0131019156988723	-0.0732172332240465	-0.0431595744614594	-0.0637969978910378	-0.0586050948930637	-0.0578196958132532
0.193215463305921	0.172868105196152	-0.0133793516698332	0.095381913700789	0.0206646849265913	-0.0402690272691557	-0.00980217117128215	-0.01210009809146	-0.0200197221263183	-0.00991067680993274
0.0785148923517334	0.0598869896510056	-0.00607668992917003	0.0447676036816113	0.0138226150958474	0.0113250226457859	0.0125738188708167	0.00292750280964203	0.00602867979838212	0.00390397304036798
0.245952614975439	0.140647755872106	-0.014555125246363	0.0963901532804678	0.00995255963138256	-0.0400704039001972	-0.0150589221344073	-0.0214982964290723	-0.0042018784653782	-0.0226118704185191
0.208819614793031	0.0449504857732619	-0.00941556662494206	0.0608566061799467	-0.00171068380779668	0.00389958301385282	0.00109444960302807	-0.00971545329099213	-0.00673584270119867	-0.0142770229411886
0.607733457998701	0.300974232119991	-0.0314077762753717	0.173775777250826	0.0381726914454641	-0.109088993837159	-0.0354581511958475	-0.0749238578025706	-0.00581445109956302	-0.0765715502964287
0.162001667352589	0.174443136848455	-0.0120580899424665	0.0968084536543517	-0.0232585649428319	-0.0422528542144528	-0.0327557095786424	-0.00902307482214915	-0.0267131629277701	-0.0323226671351169
0.12086874257893	0.0531705046895205	-0.00769241906849852	0.0547245822966837	0.00307676548352748	0.0142069119104381	0.00864183869698279	0.012260203155515	0.00672119298030802	0.000427360595824156
0.261547562142662	0.212263905722903	-0.0149162379648263	0.0970184413745636	0.0177250764454297	-0.0365490175828223	-0.0094119705686963	-0.0262027507083121	-0.00763875193695884	-0.043662517739683
0.410651517605555	0.257033751406295	-0.0246653973338006	0.156526323036775	0.0316244092025262	-0.0755026786824925	-0.0219391347399832	-0.0684719553887574	-0.0237982118869082	-0.0566374265760352
0.661840340078327	0.24612578076053	-0.0322524415718162	0.16497225315754	0.0272464745455726	-0.142794869563496	-0.0577741975089618	-0.0866679526333162	-0.0814331533129965	-0.0754396406573026
0.118836541479675	0.0704402065195725	-0.00823454841454187	0.0611888279301733	0.0119271492180495	-0.011560581983057	0.000183283617496269	-0.00728145002059756	-0.0119329642102571	-0.00777806055710485
0.415709877430174	0.147111177789307	-0.0236879242794126	0.149586598585149	-0.00246040866403452	-0.0766629210020228	-0.0395616648330286	-0.0321443786859274	-0.052413090142447	-0.0608005573970478
0.130392275504953	0.0819830059459158	-0.00839019821694161	0.0636620186989173	-0.00481246034311811	-0.011967533457389	-0.00838999690025354	0.00183350525666087	-0.00681355519347707	-0.00602209569525625
0.258364072618444	0.0955161098822724	-0.0170143581074321	0.125299278391212	-0.021698976691811	-0.0271135876479951	-0.024406282169903	-0.0431558202660855	-0.0529732182937571	-0.0448727408932029
0.0229737831634417	0.0162326296960557	-0.00182350082677765	0.0168207571638653	-0.00102783638976464	-0.00732426578156584	-0.00417605108566524	-0.00598178438742823	-0.00811041913684069	-0.00766305589926278
0.0177176583311106	0.00660760684156701	-0.00130384102314929	0.0135205748578464	-0.00102355319341666	-0.00237069783343138	-0.00169712551342402	-0.00402940063597056	-0.00491991914973618	-0.00623211841292687
0.334398549753131	0.188081770383123	-0.0219966494089116	0.156731540701652	-0.0259602889992975	-0.0828013050818064	-0.054380797040552	-0.0637295049868898	-0.0582426704389211	-0.0850359596506819
0.0632752041017739	0.0406615500119286	-0.00512270738066301	0.0388232746117219	0.00421059212362292	-0.00389798478416578	0.000156303669728575	-0.00186575850429374	-0.00204902320759506	-0.00354989951844194
0.371633217850062	0.17005245730447	-0.0223920073986804	0.151350344875576	0.0118665708051186	-0.0709192692384925	-0.0295263492166869	-0.0730311169061399	-0.0346849963532579	-0.0438130418068781
0.335755426858406	0.172652797952868	-0.0184432149926634	0.121210026820953	0.0220768757867444	-0.037519270495141	-0.00772119735419824	-0.0228938258016471	-0.0259061794350572	-0.0367526501391249
0.0535001723889408	0.0369005341327531	-0.00466745868982115	0.0417399347425134	0.00501088567200347	-0.00906883627373083	-0.00202897530086368	-0.00867039472911735	-0.014292979239552	-0.0132946565515604
0.168077237779268	0.0742580020966741	-0.0131763211567791	0.113817815775059	-0.0133996696503253	-0.0202546878059894	-0.0168271787281573	-0.0242867327381169	-0.0525679574531869	-0.0461278866388467
0.566413457132319	0.196130963102366	-0.0309268684555625	0.175260362139825	0.0138565896515768	-0.137663137207818	-0.0619032737781207	-0.0744436073167337	-0.0776297284258815	-0.0900457021084046
0.562219447573892	0.325481724898568	-0.0328429094966299	0.191940027065451	0.0723605593841932	-0.0647820638637369	0.00378924776022815	-0.0409074671686519	-0.0770101341854709	-0.0703626048281283
0.570997663241955	0.271701669893057	-0.0341600612014215	0.199855493907317	0.0192025078300607	-0.169636402977297	-0.0752169475736182	-0.0760348423701452	-0.0936803995746365	-0.113945502209759
0.386767372212933	0.190773318451906	-0.024612006523712	0.172296769822761	0.0119430389527211	-0.0671056117573067	-0.0275812864022928	-0.043375347474195	-0.0648441531148986	-0.0611328884983027
0.279813367136112	0.274336001546147	-0.0186346802705347	0.133798315332078	0.0963419092260441	-0.0353860786443225	0.0304779152908608	-0.00921978351771569	0.0154109371154856	-0.0306209235629881
0.0889449816447751	0.0938387656786694	-0.00592303297364973	0.0431412056624824	0.0328892251299465	0.0117125117623553	0.0223008684461509	0.00184752189850194	0.0121117795652084	0.0105465350226372
0.0964521671484644	0.0314975244871826	-0.00653688815551097	0.0501230278860108	0.00505088942898521	0.00716173764218833	0.00610631353558677	0.00462027939799799	-0.000551148943192414	0.00048769732682627
0.25474472412	0.0871893126261055	-0.0144335114591599	0.101373355797883	-0.00514852549515149	-0.00634650818167479	-0.00574751683841312	-0.0118744730656903	-0.0255627422724291	-0.0400492277053259
0.51965579625747	0.285711489543328	-0.0346099166213406	0.21035314672093	0.0187247246202565	-0.158127822546339	-0.0697015489630414	-0.086005038655167	-0.0866949299032582	-0.110248231467892
0.0562082693882155	0.0445291662240252	-0.00428013480441503	0.0310577254769239	-0.0101918404770871	-0.00855890191191511	-0.00937537119450108	-0.00599578313883723	-0.00849044047875823	-0.0152793889320908
0.676462559081157	0.301631570765686	-0.0326749276135633	0.170343494382896	0.0506775562337168	-0.117369106899813	-0.0333457753330482	-0.026053349134425	-0.0372048572577033	-0.0637897029317342
0.565924525080765	0.292021529025708	-0.0333019172418794	0.200706198095846	0.0155869255863691	-0.183931992185198	-0.0841725332994143	-0.115237588175332	-0.0844604170950317	-0.087506379715802
0.288289536273849	0.340841225892696	-0.0230554785139592	0.177533951407664	-0.109249706231467	-0.0825247023832841	-0.0958872043073754	-0.0741714673133209	-0.0653605336511445	-0.0813736861716691
0.144438354524399	0.0600868575714669	-0.00860233033132149	0.0563390681334236	0.0059919243788687	0.00584741478136352	0.00591966958011611	-0.00660202633700224	-0.00900943655053829	-0.0168199541773555
0.468262565975475	0.177253826244537	-0.0272256344320287	0.169514533997153	-0.040558730600792	-0.0901339735640281	-0.06534635208241	-0.0505661080306535	-0.0694850275924924	-0.107151997631831
0.156893464647161	0.0654199765881395	-0.00993802150581413	0.0806213993896011	-0.012559304408743	-0.0311140415882178	-0.0218366729984804	-0.0200700657616898	-0.0344985485072126	-0.0292850878374989
0.166132873683229	0.126868919940261	-0.0108453211435698	0.0793914636580863	0.0352801590563909	-0.0310822390670619	0.00209895999466447	-0.0121939190960715	-0.0288438175672848	-0.0381932494691461
0.14751057716557	0.13969216552831	-0.00957217415119518	0.0644407744404048	0.0322152208263972	-0.000838081870549595	0.0156885694779238	-0.00401313833392197	0.0101117313545178	-0.0104437368066489
0.171902412192427	0.142207570470402	-0.0109589056344613	0.0790173911605766	0.00189094820917485	-0.071267172270826	-0.0346881120308256	-0.0375704534341415	-0.0429046004012523	-0.0285963219090639
0.222425574771829	0.225934105523782	-0.0170225620692876	0.129937389754074	0.00529997169640326	-0.0139374219706965	-0.00431872513714665	-0.0171345913794664	-0.0513228910915416	-0.0116898277123167
0.201502409110591	0.0819805415204087	-0.0129108878207695	0.0968125328977562	-0.00555787313047479	-0.0570662414048155	-0.0313120572676452	-0.0367951721254181	-0.0439676270671599	-0.0533321515049675
0.0590360136249262	0.0485520032141183	-0.00434528636435768	0.0320129316818785	0.00258845483850327	0.00431652790186859	0.00345249137018593	0.00433327738301247	-0.00575154101094272	-0.00221850543555961
0.0820851478944827	0.0595094804362567	-0.00629257926783561	0.0460010194167077	0.00922820606838927	-0.0029540082498062	0.00313709890929154	-0.00117702235656476	-0.0086334742690535	0.00198614923297213
0.222524155732391	0.162640632202537	-0.0181607335453041	0.149749034313266	0.035052339982501	-0.04705891302448	-0.00600328652098953	-0.040323162330254	-0.0398777749951169	-0.0647035925399
0.057327807660332	0.0194554583963927	-0.00384588638576252	0.0282001023392265	-5.68861705851909e-06	0.00205063293895173	0.00102247216094661	0.00052291881609963	-0.00168305390070424	-0.00301035826742004
0.579698705682212	0.350122947443346	-0.0338752129742153	0.194930575144701	-0.00119604706512111	-0.0998822333970288	-0.050539140231075	-0.00313976002803329	-0.0664289382587239	-0.116862269317639
0.0446882534021072	0.0590766256514915	-0.00290489131283889	0.0256792640534262	0.0179410603980213	0.0181631460746301	0.0180521032363257	0.00755875589708163	0.011935836597125	0.0119170658616733
0.131974357881666	0.116780819188732	-0.00837151555993565	0.0628085302216372	0.0213207747211924	-0.028693296895202	-0.00368626108700482	-0.0425714950529359	-0.0411554273284014	-0.0257013107547385
0.405333024121805	0.254393943209869	-0.0302164670978736	0.202389050708213	-0.0124428019332552	-0.0606428732719662	-0.0365428376026107	-0.0552448565807627	-0.0459123847718884	-0.0662318691706657
0.189759865944825	0.0998374051519523	-0.0180923968624042	0.147904144729291	-0.00754356011158111	-0.00916079709280204	-0.00835217860219156	-0.0534974146543045	-0.0230129992952073	-0.0397872413500528
0.472665278596482	0.235620008031084	-0.0311644297769356	0.203679805754711	-0.0793865448186066	-0.0613416142081781	-0.0703640795133923	-0.0324368540825326	-0.0957481991882216	-0.0836308618433003
0.0325436376577214	0.0258923705145378	-0.00230684496377002	0.0200649998805313	0.00305003905915859	-0.00579486345481228	-0.00137241219782685	-0.00482066729105533	-0.00620369121273324	-0.00695614416429503
0.599414285318358	0.35227009825631	-0.0332977602678638	0.191320830106904	0.00371443152854023	-0.164562520271268	-0.0804240443713639	-0.075171327269031	-0.0520378226186257	-0.0664372838715099
0.423501284365669	0.177699174002283	-0.0286038311552199	0.191388068219495	0.0117611996438358	-0.0629298155851725	-0.0255843079706684	-0.0667889106168273	-0.101773331623778	-0.117017778054853
0.211462316214398	0.0655492909643351	-0.011911972309966	0.0827967088069458	0.0110874389390236	-0.0178151177121315	-0.00336383938655396	-0.00525595107591442	-0.00339435910868371	-0.00801882829221282
0.585338124904529	0.361700168462173	-0.0324546961829474	0.18807752830612	0.0768662418872715	-0.113877821738503	-0.0185057899256158	-0.0403313015597631	-0.0357692169868491	-0.0447367042291955
0.675389377474114	0.301966213568442	-0.0323090872211607	0.169215377910707	0.0527408513195695	-0.145480913445381	-0.0463700310629058	-0.033650361668135	-0.0154604460711656	-0.0662684476569428
0.376311816502401	0.248512149611113	-0.0250101145849125	0.160673190643199	0.0176327113471775	-0.0517568962448955	-0.017062092448859	-0.00606530494885532	-0.0486422328890949	-0.0492449129094559
0.0234418803696104	0.0334554969424297	-0.00194772684354889	0.0173317034667692	0.00414342841876704	-0.00943504794867252	-0.00264580976495274	-0.0045762214961853	-0.00554737800545668	-0.00959795024277322
0.572915800084046	0.273115669857892	-0.0326828370023582	0.190112955694464	-0.0131581112152529	-0.134368436231932	-0.0737632737235924	-0.0630719316975872	-0.097795775366769	-0.096658898998924
0.305087822366058	0.124261313864724	-0.0228398894169295	0.155778515783218	-0.0314223884187254	-0.0503004834337989	-0.0408614359262622	-0.0376572082382486	-0.0569978089517355	-0.0554413344248096
0.377587382113953	0.199963829463007	-0.0272591906376344	0.185130508230035	-0.0144916395911858	-0.0812990564971089	-0.0478953480441474	-0.0692081931841212	-0.0688050811024181	-0.0550699712112921
0.618787057170063	0.295892142071271	-0.033348845369125	0.177143401324206	0.0294135439260971	-0.144035796493961	-0.0573111262839321	-0.0445198187161404	-0.100901529362374	-0.0968247108694772
0.286661165815252	0.0970966945375562	-0.0155041996294494	0.100919459774352	-0.00908819941168981	-0.0284081135741636	-0.0187481564929267	-0.0243367329937766	-0.0272990458199718	-0.0337889868904827
0.0116459944518836	0.0125433790735306	-0.00104712742659209	0.0102741988235131	-0.00263189121975748	-0.00387188193674169	-0.00325188657824959	-0.00335666109376589	-0.00448231631813951	-0.00424565038795888
0.0869393555912758	0.0493783374092349	-0.0062869428428205	0.0436739382322382	0.00848482317656259	0.00987593564064272	0.00918037940860265	0.00447647060245876	0.00283738620915884	0.000285467880286341
0.159040701538048	0.0842644914888159	-0.00936860293943495	0.0656183517012036	0.00665961391601855	0.0198609813880992	0.0132602976520589	0.0142214560185579	-0.0052156389230692	0.00156645881438353
0.47634249761185	0.359412327446207	-0.0276304828231603	0.1750069798849	0.108704007928848	-0.0884766589698143	0.010113674479517	-0.049259971084152	-0.0220384805828752	-0.0378015933157426
0.045237549331094	0.031210380189636	-0.00406254078786072	0.0289620134896058	0.00327526957845759	0.00543799980698677	0.00435663469272218	0.00483109265961269	0.000760136844489445	-0.00411706381894121
0.515434272674819	0.192451351750662	-0.0295826068287026	0.17533391531173	0.0053231613697956	-0.143713916514996	-0.0691953775726002	-0.0888349286547597	-0.070691575430444	-0.0741596937009464
0.043545214103481	0.0557972092619911	-0.00323142058626637	0.0330665040479337	0.00138207878713734	-0.00696105095236012	-0.00278948608261139	-0.00859007195449835	-0.00780736945333732	-0.0184719622233588
0.619019826778697	0.296690334235374	-0.0332724460788494	0.176582884708166	0.0417807066793657	-0.137916607904409	-0.0480679506125217	-0.070428300149495	-0.053208794014418	-0.115356949335066
0.339674529925753	0.280638525771295	-0.0212931118694617	0.156469568795032	0.00200898314498327	-0.0455578345950469	-0.0217744257250319	-0.0644858738433489	-0.0419089666609177	-0.0573504961872319
0.057995679545732	0.0641596413297635	-0.00355741989798745	0.0302996496374342	0.00344255317971447	0.00919097699645054	0.00631676508808251	-0.000187451433751269	0.00250103139528549	0.00630686227193381
0.444761552356922	0.302394281539673	-0.0247453291033466	0.158421872340008	0.0881400734343977	-0.0699666380360218	0.00908671769918795	-0.0163898501681666	-0.0463866742943033	-0.0514703104627807
0.202185328608312	0.0962728718498437	-0.0122745377571756	0.096212434724352	-0.047693982952	-0.0110336682085156	-0.0293638255802578	-0.0238559026688144	-0.0297707810814575	-0.0338798333296528
0.0935715068355734	0.0769229612114157	-0.00694331621740175	0.048303390690169	0.00771351411417566	0.00730294835687638	0.00750823123552602	0.0164442988100874	0.00957507565309246	-0.00172379510771906
0.21229358427815	0.0656729444851498	-0.0123225019304095	0.0835752903997654	0.00948132140714558	-0.00166121752429157	0.00391005194142699	0.00131647663263199	-0.00925546013088116	-0.00300405349936236
0.11386981209215	0.0843761491063725	-0.00788312324143577	0.058716571742956	0.0320552957465733	-0.017010089708869	0.00752260301885214	0.00160931659968643	0.0019203290771781	0.0033755284132395
0.0877102001379325	0.0787911990457153	-0.0065701273743623	0.0465039247688005	0.0102652237396366	0.00619729838034311	0.00823126105998985	0.00333934322005643	0.0095127224893413	-0.000709676179136601
0.0859324196990137	0.0763980371431581	-0.00667728425417002	0.0450042989806512	0.00588510119786533	-0.00752377354249689	-0.000819336172315777	-0.000952536519397557	-0.00586536805482857	-0.0168838920709062
0.211571121435747	0.108499649576161	-0.018795363381651	0.145580286441371	-0.0056825529147212	-0.0424348851644453	-0.0240587190395832	-0.0411276395131352	-0.0707325623078711	-0.0689379455727899
0.206513259813306	0.218744416912091	-0.0183497299694092	0.152039411275254	-0.0614255047600331	-0.0213499387192543	-0.0413877217396437	-0.0263358895206266	-0.0635131821114385	-0.0766721365772089
0.0343950336072107	0.0153325084283383	-0.00262318482271064	0.0264731526005305	-0.00787083756446418	-0.00968656166817836	-0.00877869961632127	-0.0122106353215173	-0.0133373960657945	-0.0124344527792061
0.117093696064902	0.0797320575771742	-0.00833679832492706	0.0549203988560323	0.00428756732477005	0.0164341936091368	0.0103608804669534	-0.00207281383817276	-0.000831543668756624	-0.00718249864619377
0.0404080355052195	0.0310679307817316	-0.00340469438938874	0.0243868072983382	-0.00820712844490754	0.0106489500719844	0.00122091081353842	-0.00322492033456806	0.00413251258671901	-0.00281561655735439
0.220867692452525	0.147257387714561	-0.0157462840359932	0.123690749978463	-0.00363340664477815	-0.0361992361441726	-0.0199163213944754	-0.0209715274172956	-0.0305959971668386	-0.0449608990237791
0.280460239749812	0.104819470023161	-0.0156400585071034	0.107974194718387	-0.00395699656723164	-0.0614554019944526	-0.0327061992808421	-0.0273386130013467	-0.0379213776247602	-0.0386924519034573
0.505202558756059	0.250054075290788	-0.0326098523980967	0.195685826658191	-0.0103164755864232	-0.159963965431792	-0.0851402205091076	-0.0902886255863435	-0.08852946873338	-0.125518849064694
0.172625341167398	0.0560109412475004	-0.0120433820362158	0.0863785831259771	-0.0204202273514211	-0.0389383624189576	-0.0296792948851893	-0.033616919024006	-0.0440060250337442	-0.0340385960506438
0.127534405472824	0.0399655815267111	-0.00842216315822855	0.0618682248397618	0.00924037560412724	0.000369140668056905	0.00480475813609207	-0.016094134172073	-0.00589501860223007	-0.0231115964381806
0.139693756688939	0.118197204062807	-0.00901189685635542	0.0682963773853388	0.0325170086291448	-0.0172626007010744	0.00762720396403518	0.00564630793414928	-0.000617231058730322	-0.00391707075982453
0.573200603136917	0.273364925052836	-0.0331367445581066	0.189706995391549	0.0431690841241301	-0.102274150485952	-0.0295525331809109	-0.0953700788334674	-0.0997703524198146	-0.101676800978522
0.0202894572852804	0.00705855766696969	-0.00142592785691077	0.0133319996741285	0.000461391477761357	-0.00059766220523063	-6.81353637346366e-05	3.66607690842034e-05	-0.00262717516208062	-0.00304293625083524
0.276191199266731	0.0661504222527283	-0.0140433189671125	0.0978220361388386	-0.0105581127907405	-0.0166988933180868	-0.0136285030544137	-0.0215853309771169	-0.00757223877550067	-0.030184445663021
0.380252825888073	0.177909418945636	-0.0263857914187253	0.183415387600766	-0.0152228374422936	-0.0609518340221667	-0.0380873357322302	-0.0522668237431206	-0.0638377924090465	-0.065387875463276
0.258641556009732	0.291924461072402	-0.0161358931132045	0.11049193364919	0.00880688856460587	-0.116098786965002	-0.0536459492001981	-0.03011467765964	-0.0422351711730025	-0.0475203746501366
0.239502648170933	0.183396114125377	-0.0226510157750913	0.173352378446505	-0.000784183114411058	-0.0409404290161997	-0.0208623060653054	-0.0343614114317162	-0.0540275418960189	-0.0820948812458564
0.259418823088429	0.139891764133214	-0.0178362083318409	0.127348310523575	-0.0413942741931959	-0.0474381427682141	-0.044416208480705	-0.0573411597698114	-0.0806719780413857	-0.0513647681087897
0.120497327258252	0.088756646418345	-0.00713096135196982	0.052967614908158	-0.00958411465725877	0.00143841733230626	-0.00407284866247626	-0.00548514159433804	-0.00289409270623507	-0.0067410628965334
0.00970562992620509	0.00229920071676165	-0.000300650829638609	0.00467230193670005	-0.000405964495182463	-0.00039975917406181	-0.000402861834622136	-0.00119720542163872	-0.00190070023880631	-0.00240979776998947
0.439367397616927	0.132514814196201	-0.0254659167585898	0.149798338422298	-0.000403664936993897	-0.0644578794918582	-0.032430772214426	-0.0453505280049214	-0.038271774403562	-0.0580112023045034
0.413814146444902	0.122073176185894	-0.0240630762049328	0.145130503238107	-0.017572785322044	-0.058665472681123	-0.0381191290015835	-0.0578408648260402	-0.0526655624627847	-0.0595760542706353
0.173519984196502	0.0701504829554996	-0.0109337208882819	0.0706323019700668	0.0176193784408862	-0.00244020290773622	0.00758958776657498	0.00517733365703837	-0.00255505396062633	-0.000313628619657835
0.611841462862944	0.329961042509329	-0.0330228624606902	0.180736298734539	0.0624131394187918	-0.0994034864066746	-0.0184951734939415	-0.0249926362356759	-0.0547392395350407	-0.101569933363608
0.2536796306939	0.227669621665523	-0.0150118290036237	0.108878740697094	0.042409527041989	-0.0719224357814189	-0.014756454369715	-0.0218613133921616	-0.0245315287367699	-0.0365961279979049
0.0918935989792606	0.0525882868247497	-0.00515831326396765	0.0414158974417186	0.0095552955162206	0.013475881823378	0.0115155886697993	0.00620788554272336	0.00559526291393136	0.00233281785970962
0.155867961273958	0.086185761554719	-0.0102246635343948	0.083716254360092	-0.0084389615552595	-0.0211607676330762	-0.0147998645941678	-0.0195281989672699	-0.0213739750471159	-0.0240060760842878
0.540104787224875	0.200998117973252	-0.03098115363558	0.180274178935372	-0.0470106931075746	-0.165003306904926	-0.10600700000625	-0.0936980008371636	-0.0762123559952686	-0.102307000087102
0.612551368131942	0.329416364608005	-0.0323816397278986	0.179573063495702	0.0291196164558442	-0.096761741128362	-0.0338210623362589	-0.0129164229262602	-0.0557253827079858	-0.064072948250277
0.234944783763071	0.0892743638927044	-0.0178941786133824	0.14021689580382	0.00644073005538673	-0.047030453831362	-0.0202948618879876	-0.0555523349397991	-0.0698018133575757	-0.0655429470818089
0.499938656586534	0.276805235914054	-0.0310097964755108	0.194064987333846	-0.0396401597078243	-0.142170655942698	-0.0909054078252613	-0.0959310467169992	-0.0983476777086529	-0.114478607491559
0.347607622076982	0.233211073186022	-0.0304773093774198	0.222590380193333	-0.0686520030037815	-0.0347506490151726	-0.0517013260094771	-0.027955137716505	-0.0723996889311995	-0.0919061952248608
0.418881935692651	0.176299120454823	-0.0240420690252731	0.155123693181745	-0.0121992818634876	-0.105425163996566	-0.058812222930027	-0.0671343302775358	-0.0407392036944074	-0.084909760230741
0.238582388612258	0.0894980040059538	-0.0128370641601741	0.0942611610324519	0.0152559542405329	-0.0115803062639323	0.00183782398830029	-0.00605787318610498	-0.0123947515782986	-0.0238217319415129
0.566266064029833	0.196569607674513	-0.0311571701859581	0.175680067999514	0.0164760423065121	-0.114723898770985	-0.0491239282322362	-0.0748077241321763	-0.0601690313134385	-0.0960262080227525
0.331597006398615	0.291005079875611	-0.0182003679084182	0.118532061661603	0.0746883175593979	-0.10787493416893	-0.0165933083047661	-0.0261315332721799	-0.0510991266252089	-0.00925888075130649
0.568962849209608	0.317011153418764	-0.0341922116694782	0.208463929060843	0.0253978372787373	-0.112725191157014	-0.0436636769391383	-0.0756565808992874	-0.0876015729996257	-0.125187817207559
0.212820058250164	0.0738687951508951	-0.0141107127091364	0.0989689759428695	-0.0156044681615548	-0.0276739460152961	-0.0216392070884255	-0.0365211619308704	-0.0354493052176796	-0.0511217251386735
0.0636976418728902	0.081148537897264	-0.00539666763713016	0.0485334777472185	0.0143571613474117	-0.0223052980514055	-0.0039740683519969	-0.023303207562109	-0.0212637328376139	-0.0252461329176138
0.0359405583725398	0.0385633200356595	-0.00265855758908834	0.0215961837384262	-0.000531595041411301	0.00323992722421048	0.00135416609139959	-0.00143107021980925	-0.00229241532657495	-0.00129385394021458
0.128533941328227	0.10349641028606	-0.0083433194528309	0.0548509235638379	0.0298340076301861	0.0036883200002901	0.0167611638152381	0.0173997908998592	0.00758740931380963	0.00398196694437741
0.0260171367608083	0.0247271676247058	-0.00219180121743879	0.017222313964267	0.000982897219039276	0.00156192603755962	0.00127241162829945	-0.00171579967368349	-0.00405622102183126	-0.00309566343117245
0.533135475417469	0.202048852881523	-0.030398685227093	0.174964952462665	-0.0151716652245101	-0.141974311487963	-0.0785729883562366	-0.102031821361903	-0.116820464790068	-0.125267854637315
0.179011884369154	0.137993822839793	-0.0114364280812233	0.0849438644402478	0.0228467669747892	-0.0279691836532159	-0.00256120833921336	-0.0188962090883713	-0.0362275424948291	-0.0396431650664879
0.156316608407715	0.109940000391507	-0.0106859374162034	0.0708496736148866	-0.0147583637735776	-0.0393672210569568	-0.0270627924152672	-0.0198509631651766	-0.0256782434506148	-0.0297879486934342
0.0530669514421638	0.0278892377299022	-0.00415930189932166	0.0318331503321333	0.00364090262912442	0.00518818392288627	0.00441454327600534	0.00358803627591956	-0.00824495886865508	-0.00661471366546282
0.144516560516599	0.0623902449048751	-0.00893539822783146	0.0681323416127947	-0.00750908606336553	-0.0425220692951352	-0.0250155776792504	-0.0378576723214799	-0.0462292822003679	-0.0435881466550544
0.661213482822342	0.246686181319095	-0.0320454507189879	0.164417822261618	0.0143941717510325	-0.116900153902564	-0.0512529910757656	-0.0609218034155651	-0.0922559755182194	-0.119877321279027
0.198488273971585	0.139473920299389	-0.0117068974236143	0.0768316636906635	0.0404342420502719	-0.0261000650804118	0.00716708848493006	0.0130274703855782	0.00771398501692788	0.000404392593677694
0.549992342489647	0.244827211929664	-0.0334973991407557	0.203132488883192	-0.0592014087030486	-0.133646162368691	-0.0964237855358701	-0.0696881637463891	-0.097614354631211	-0.11685195879771
0.144514769441387	0.0719646091008304	-0.00872460187046992	0.0668787692812073	-0.000341400968337735	-0.0307320730308151	-0.0155367369995764	-0.0123081456263399	-0.0210521534121963	-0.0280295107129371
0.156138977270058	0.0658033215625534	-0.00967231173161504	0.0807601143650555	-0.00963003651238886	-0.0312980601093877	-0.0204640483108883	-0.0279465179414298	-0.029310143297578	-0.0357983783224984
0.0446108220557675	0.027501928706855	-0.00346847265295896	0.0266936044793203	0.00199313156932093	-0.0146620874555097	-0.00633447794309439	-0.0054944758398482	-0.0024184715704192	-0.00615350449849337
0.136268095546153	0.106437058275517	-0.00921018364678655	0.0600086990867714	0.0340673094345642	0.00142585899771863	0.0177465842161414	0.000336131782082555	-0.00698202715031379	-0.00445209757366996
0.205065283769927	0.148638769517108	-0.0131942517369	0.0948246466532611	0.00924502616040673	-0.0885676402466362	-0.0396613070431147	-0.0461131768285437	-0.0372211878648956	-0.0548855526945624
0.332472472307424	0.291272898435494	-0.0191245591717337	0.118732521953288	0.0723880232525104	-0.0968418630419167	-0.0122269198947032	-0.0107129464486733	-0.037042272688473	-0.0447317654195981
0.431481009720981	0.182063069266402	-0.024470649584432	0.152408936054203	-0.0186705921394968	-0.0874602210108186	-0.0530654065751577	-0.0847533204737254	-0.0697156296288421	-0.0839792463714857
0.0804680483024556	0.054373799077683	-0.00519101077109731	0.0412937225429702	-0.01063462748501	0.000860088795192213	-0.00488726934490892	-0.0050865162378619	-0.00203844378080821	-0.0118743307548567
0.515329440671769	0.192920546035019	-0.0292233792122246	0.177044946182695	0.0171832667578123	-0.115477921912106	-0.049147327577147	-0.0692691820951837	-0.0648292502394376	-0.0638653792904575
0.0747692584161401	0.0208686389781889	-0.00448853779360452	0.0324392215975523	-0.0153125855615216	-0.000748300002472641	-0.00803044278199715	-0.009138177721222	-0.00945315408550704	-0.0117346336384265
0.269407784727574	0.123162253146535	-0.0168661722753066	0.120775495700788	-0.00510122305497174	-0.0369159844850343	-0.021008603770003	-0.0381782814125834	-0.0448883137810707	-0.0387613200481374
0.367161395694371	0.15120596849089	-0.0217977479711254	0.138520309246454	0.00391056669616063	-0.0790756715586117	-0.0375825524312255	-0.0540408575102134	-0.0398472470865724	-0.058877394797022
0.176754299717477	0.109409893729773	-0.012371917505289	0.0993723420367064	-0.0113434897878117	-0.00178229520778783	-0.00656289249779976	-0.0134526102757841	-0.022773395028283	-0.035775681284743
0.340549554868608	0.0702598664951468	-0.0204113969077485	0.124136696922161	-0.0232522122319574	-0.0307137067911356	-0.0269829595115465	-0.0313280471341373	-0.0483807985779258	-0.0547207877462913
0.408843474810239	0.140013289096587	-0.0250464363689876	0.165606731788509	0.00377793137707794	-0.0460329540788413	-0.0211275113508816	-0.0397164631909848	-0.0522628034820755	-0.0539585805640604
0.380737161697131	0.177663200027831	-0.0261467164452366	0.183252923388724	0.0134241706358837	-0.0854304877247232	-0.0360031585444197	-0.0473167661176991	-0.0626376354037414	-0.0523010001994724
0.230736839369561	0.0616578317544589	-0.0137454627083986	0.0895348096579232	-0.0271897594863932	-0.0237391897168736	-0.0254644746016334	-0.0112370758245548	-0.0294526273258398	-0.0301592026175281
0.566033570914119	0.195624968862533	-0.0310617123403906	0.175074015676187	0.00109254732741193	-0.123057853945589	-0.0609826533090885	-0.0828664621788108	-0.0934197713572704	-0.082078131108307
0.0200196550331055	0.00978043304636117	-0.00118666333088696	0.0105863142213129	0.00315301546508015	0.00402920086712388	0.00359110816610202	0.00252478922890922	0.00150915500930152	0.000531803310620298
0.256053055045003	0.0541278531940682	-0.0127630916161695	0.0944310459947752	-0.0113394523422217	-0.0152654742597688	-0.0133024633009952	-0.0274403883618796	-0.0364008229449303	-0.0428598525551889
0.559881951521569	0.300415031075805	-0.0315798399501567	0.172969666818735	0.0157279300499316	-0.0988360426968338	-0.0415540563234511	-0.0510961576094953	-0.109251095368299	-0.103659599074185
0.29266190944272	0.154343643958305	-0.0193259713071619	0.138506826984498	-0.0328093069970461	-0.0912141161560918	-0.062011711576569	-0.0646746315655048	-0.0658714552397077	-0.0838386643086718
0.294051651378605	0.0918252344411932	-0.0192143727770626	0.13435087379143	-0.019574538767322	-0.0653890406804625	-0.0424817897238923	-0.0488043419901144	-0.0605567373830837	-0.0628688016797409
0.154965876409237	0.187372472627731	-0.0100983527505561	0.0761587473881085	0.0243175527856312	-0.020453905889814	0.0019318234479086	0.0110944948639511	-0.00275323537205682	-0.00213597655914977
0.136858075514584	0.0750832816040807	-0.00939760258346564	0.0634016774073319	-0.00041844729255161	0.00621790752839155	0.00289973011791997	-0.0109001278674834	-0.00502001673815297	-0.00333078846776672
0.587203262046441	0.279392321873282	-0.0334319640784818	0.194199091898442	0.0310654488288696	-0.129689631351141	-0.0493120912611356	-0.0632849729395472	-0.0628007423116297	-0.0914604602627373
0.0174637529841255	0.00598154972241214	-0.00114615485081177	0.0138204675769225	-0.00146730438620185	-0.00221011720338373	-0.00183871079479279	-0.00411300225240102	-0.00439904243459493	-0.00472155547231692
0.353365860202324	0.155111033285224	-0.0220466116002788	0.148893737106038	-0.0276262208731467	-0.0907383234135384	-0.0591822721433425	-0.0571313850340401	-0.0518268374484285	-0.067091176295181
0.21388398771477	0.217690134799383	-0.0147204982461046	0.106199202263378	-0.00672659158863131	-0.0304075831883794	-0.0185670873885054	-8.42781191720543e-05	-0.00745525394226842	-0.010829440989821
0.444275820782535	0.332587196220088	-0.0256530056786515	0.165657698488125	0.0755037089281924	-0.106975997840823	-0.0157361444563153	-0.0689447616692143	-0.0791850283189395	-0.0547962688087656
0.570569083959906	0.272496387067992	-0.0336933333658607	0.199419738533807	0.0579700108030829	-0.138041743461308	-0.0400358663291126	-0.105674540078104	-0.0960230371284772	-0.0920498000935656
0.477634649297511	0.382721888451264	-0.0312046778646283	0.19509897796167	0.0569412033395865	-0.111898720052936	-0.027478758356675	-0.0485451447868078	-0.124204535760645	-0.111033665681792
0.0954814845352037	0.0634155121270487	-0.00714301815288393	0.0490455958014427	-0.00107783741865772	-0.00494975900677362	-0.00301379821271566	-0.00245898244301941	-0.00274224601061569	-0.00423697478636897
0.640394245919752	0.306804531067231	-0.0324959068862812	0.170677015786383	0.02070350445824	-0.0833186179167609	-0.0313075567292604	-0.0537215006392072	-0.0280427886048473	-0.0446939140221513
0.165463142608146	0.10405304948213	-0.0102626645616089	0.0711611464348915	0.0240071952493091	-0.00446040932122529	0.00977339296404189	0.00441630398728943	-0.00449278800041986	0.00522285927957278
0.305908241499852	0.192042805102813	-0.0171872176516694	0.110619996096128	0.00145704295963001	-0.0523211477321159	-0.025432052386243	-0.000596610821039067	-0.0339692680094315	-0.0245920303930522
0.259200687453089	0.291259128077936	-0.0155485731203246	0.110346858078181	0.0188133888377787	-0.0958238527114562	-0.0385052319368387	-0.0448367056973176	-0.035243029470584	-0.0499850239340124
0.11970131494171	0.11786340142086	-0.00784670918932111	0.0534363117604333	0.035019549507599	-0.0027341802038036	0.0161426846518977	0.015445125950614	0.00737965413472555	0.00468684096487003
0.0078805784238813	0.00236336260697262	-0.000494607309332384	0.00613237587269343	-0.000740168182936956	-0.000332678264988626	-0.00053642322396279	-0.000955726535623515	-0.00182226115614839	-0.00221439529368081
0.0855882185477345	0.0504229843620333	-0.00676350707693112	0.0584453953387143	-0.01843156977198	-0.0325524881619218	-0.0254920289669509	-0.0263963588663887	-0.0257377325675061	-0.0309974934877963
0.110209997427495	0.0496977617294044	-0.00772730203553237	0.0520908979951632	0.00486999202412949	0.00306255987814069	0.00396627595113509	-0.00176173438411779	-0.00478683698275155	-0.00580474054986649
0.102303449510873	0.0373981270144527	-0.00748556626197218	0.0515923098279066	0.00350723302659543	-0.017061458479003	-0.00677711272620378	-0.00825122585545944	-0.0190513659996571	-0.0224453004392671
0.204117620840769	0.0526930591860647	-0.012758538826613	0.0950799550715164	-0.0208994241834869	-0.0287377836888768	-0.0248186039361819	-0.0284885479948339	-0.0387162332013189	-0.0448216198351782
0.0886031619877949	0.0423129935219213	-0.00541054378222458	0.0457612476328006	0.0150216492189262	7.01694509816914e-05	0.00754590933495396	-0.000798954152935627	-0.00153441143451073	-0.00326745444869103
0.0806376899773371	0.0748655773341046	-0.00545065446632552	0.0413590863756369	0.0117866333942606	0.00137801296625738	0.006582323180259	0.0019115715443925	-0.000240271547064866	-0.00457413732253364
0.507315772551732	0.213829912315682	-0.0321731873166904	0.20353923202324	-0.0718358354232401	-0.0852556228371702	-0.0785457291302051	-0.113362106932397	-0.122179200581061	-0.103107052991426
0.105944926429052	0.0975137251698382	-0.0077252624398567	0.050760981512086	0.0237471548400764	0.0091449314849051	0.0164460431624907	0.000659829589627528	-0.00883114904458367	-0.000105526917576607
0.684817160161563	0.282932541771996	-0.0317790575654863	0.161470963808162	0.0632280993008562	-0.100484097215767	-0.0186279989574555	-0.0466535284699788	-0.0571149591603025	-0.0766094925357313
0.644265452000985	0.311233482519936	-0.0324379979890267	0.172624886937307	0.104684425280076	-0.130577273517455	-0.0129464241186894	-0.0554097793355548	-0.0511377795819025	-0.0814419421184316
0.599247083745295	0.35273305852397	-0.0332860414301802	0.19081156680141	0.115111601342618	-0.186751099158724	-0.0358197489080528	-0.0354625979671056	-0.075221686889845	-0.0783038362327323
0.279602460937724	0.303259350072758	-0.0183704517444849	0.122210868177216	0.016005425905166	-0.0765648558384371	-0.0302797149666356	-0.0171205466346483	-0.040394473754006	-0.0229213161735315
0.712770056448605	0.27202393848326	-0.0324015404201622	0.157432874793904	0.039559142116525	-0.14690345036647	-0.0536721541249725	-0.0761312986203083	-0.0585405159982199	-0.0523546144778424
0.677841475982306	0.256214558234626	-0.0337126161324686	0.17519074494372	0.02986977530944	-0.137459875058453	-0.0537950498745066	-0.0829263375280495	-0.112444075983537	-0.0955000614677615
0.0305598840929809	0.0218850102446044	-0.00183276395895271	0.0239859063856211	-0.00280472555018316	-0.00308256595762461	-0.00294364575390389	-0.00676782313993729	-0.00792805230355482	-0.00988488962262458
0.343350434578327	0.127919942121527	-0.0193765621070565	0.133985808654534	-0.0143107255112697	-0.0485498517573051	-0.0314302886342874	-0.0349514004265893	-0.0417713149874221	-0.0464320655191469
0.287711491419262	0.229601373716634	-0.0225187048379663	0.168908465312985	-0.0257994971423157	-0.0632828745452763	-0.044541185843796	-0.0648430043672797	-0.0699074345699554	-0.0767306407648188
0.144407450244065	0.0601989960944909	-0.008608612878761	0.0565798371097045	0.00100094683802179	-0.00181855003035963	-0.000408801596168934	-0.0032170139057576	-0.00130243655028581	-0.0122292976797614
0.0598240204719596	0.0326583781480884	-0.00434551608087221	0.0339214356531746	0.00391452999111436	-0.0148015319257788	-0.00544350096733221	-0.000267716102907496	-0.00663525751229765	-0.00317580407527545
0.182200962600774	0.163207379088693	-0.0113334975365116	0.0767434989474129	0.0118974579256365	-0.00910032091160848	0.00139856850701403	-0.00797883260744842	-0.00919567360434553	-0.00184294728574619
0.239385232129732	0.153086576492394	-0.0138499953853302	0.0942554983187657	0.0186278350268547	-0.0352991393869384	-0.00833565218004187	-0.00804912382476367	-0.0311120287109493	-0.0289398289568502
0.354375070125396	0.0937635581382694	-0.0225455575628843	0.138804367694161	-0.0208721258098748	-0.0248994557025384	-0.0228857907562066	-0.0415581742206902	-0.0466454268081981	-0.0704764769239667
0.409423677420247	0.257769724049573	-0.0244777362760125	0.156018904354865	0.0754624347867275	-0.0944900751903669	-0.00951382020181973	-0.0598468915710285	-0.0434139607147824	-0.0762882811231022
0.275702533928008	0.147965937043763	-0.0151271891245651	0.103562905021022	0.00522355008131992	-0.0268585537898861	-0.0108175018542831	-0.0255260258104062	-0.0324609110989763	-0.0181169563682941
0.147995561342151	0.0928900131564599	-0.00965854426775592	0.070094592235288	-0.0144817187765955	-0.038342053267884	-0.0264118860222397	-0.0384173372704272	-0.0352255318010504	-0.0332938049219403
0.243695217448449	0.0569421552865332	-0.0139289803601724	0.0907655581830894	0.00269667774229199	-0.0215012422559777	-0.00940228225684284	-0.0235756115070802	-0.0389739361821839	-0.0337193092900683
0.176918814926099	0.159525208893607	-0.0123301133270728	0.087867109715697	0.0211242048787591	-0.0361527457675805	-0.00751427044441069	-0.0290798837535991	-0.00836476703384934	-0.0122605677588524
0.180052812378567	0.0717522354519873	-0.0104258699538985	0.0707031225606271	-0.00908062718003752	-0.0142899770434143	-0.0116853021117259	-0.00623394844740235	-0.0116525105161968	-0.00913041110582261
0.215261648994623	0.0677989306012918	-0.0127654192359269	0.085391398056693	-0.00316442128994859	-0.0154033813455859	-0.00928390131776724	-0.0102786508064459	-0.0155844455733323	-0.0214504771276545
0.198285258772091	0.139698959391921	-0.0110801290375403	0.0763927631232837	0.0431664013552451	-0.0355976869085271	0.00378435722335901	-0.00634710300899022	-0.00409670210065771	-0.0145586638935073
0.0842895082989951	0.143468289170978	-0.00676932332025838	0.0599195081122357	-0.00406492042301893	-0.0342874010061872	-0.0191761607146031	-0.0145099824821943	-0.0216634614869275	-0.0302079857916448
0.396418021833996	0.251929806810397	-0.0231283039450287	0.149559520000473	0.0422465786801511	-0.0437268379430938	-0.000740129631471353	-0.0496498700098418	-0.0326817891020108	-0.0289848923551423
0.712146146916311	0.272276638743174	-0.0325364142126959	0.156779745465032	0.0747983184901699	-0.147976752512886	-0.0365892170113579	-0.049362607333637	-0.0667662313510422	-0.0487788010818556
0.590713792098878	0.300316103335254	-0.0348289879369159	0.206801304346757	0.0706489389931483	-0.131446089748113	-0.0303985753774821	-0.0524241838010557	-0.0984427716546843	-0.0806006567279033
0.176061584658089	0.247774729316581	-0.0134744769469805	0.101017837121679	0.0194458628262873	-0.0844461747906816	-0.0325001559821972	-0.0382956718210154	-0.046737019172121	-0.0496350051054037
0.527881219031454	0.340368345458647	-0.0283236978752945	0.168409884886511	0.0689406772920951	-0.144047601852971	-0.0375534622804379	-0.0123166502693862	-0.0500243524591177	-0.0450084873608321
0.0210392468611214	0.00852743589660186	-0.00178421583897808	0.0159105401313441	-0.00117434953766439	-0.00103940948921134	-0.00110687951343786	-0.0037893408489846	-0.00468254360751257	-0.00531111256769687
0.612290106183776	0.330031485595839	-0.0326600276360109	0.179929440553924	0.114966616939421	-0.119121415610002	-0.00207739933529039	-0.0790459381861063	-0.0539692052149859	-0.0823291787362144
0.243135646580219	0.132308836851771	-0.016810980934838	0.120884783876951	0.000324380476737191	-0.0341522305425742	-0.0169139250329185	-0.0182105453851946	-0.0251837332384965	-0.0353335001514796
0.0530058963214199	0.0809499179273156	-0.0044280378344199	0.0386471347515828	0.0236163217176658	-0.0164839594150214	0.00356618115132216	-0.0183216004101707	-0.00618162638460589	-0.0104391667558317
0.0983763378427013	0.0636847843161335	-0.00664637724625942	0.0519706134344844	0.00826572112175006	0.00230975457209172	0.0052877378469209	-0.00157154871975701	-0.00269211376520052	-0.00213093793815984
0.347338247363734	0.125420243305111	-0.0214516874641402	0.14456668717162	-0.0272356931025874	-0.0817230672248607	-0.054479380163724	-0.0628115417852805	-0.0605984862249082	-0.0877919035277118
0.127392642747746	0.0381546791298331	-0.00897439454751023	0.0677434706706299	0.00494672214877573	-0.00139373772439139	0.00177649221219217	-0.00570375334283682	-0.00885703021114334	-0.0106866354643162
0.349017897277807	0.220962341627766	-0.0222496797475003	0.161218799635225	-0.0139663406902897	-0.0651526931289425	-0.0395595169096161	-0.0441645944961776	-0.069378403634274	-0.0745800563629762
0.0713614768804882	0.0561320649410982	-0.00528815449788347	0.0385446186056289	-0.00085155866731626	-0.0039939383615165	-0.00242274851441639	0.000333566646599406	-0.00373305355803187	-0.010108091970529
0.279998312992882	0.192351931837153	-0.0161493844850117	0.10682265655684	0.0157741224996208	-0.0440237305446051	-0.0141248040224921	-0.0204885271751871	-0.017766184143597	-0.026065577702622
0.000591107118117701	1.42048289693974e-05	2.84614673575086e-06	5.60174770403923e-05	2.65395716443357e-06	2.41736313827917e-05	1.34137942736126e-05	-2.91080101104123e-05	-7.6662476162564e-05	-0.000124607885092076
0.419458667607673	0.233351872440688	-0.0257040668646917	0.171704585677605	0.0145565889819719	-0.0756073654937439	-0.030525388255886	-0.0307467448724889	-0.0512349167487959	-0.0598024244381001
0.634607022522831	0.277633768250349	-0.0336263090954004	0.186686007404722	0.014728640932254	-0.172209470662381	-0.0787404148650634	-0.0969405755205985	-0.0618877414553162	-0.093269303875949
0.520124332516934	0.249166434126714	-0.0317094503603014	0.186558321939732	-0.0267952152240704	-0.118026536004823	-0.0724108756144465	-0.0776312689905301	-0.0767872999495877	-0.0855562991283296
0.607925690659467	0.300030255594107	-0.0315544299281663	0.1737100935621	0.0184382349436479	-0.112553546248045	-0.0470576556521984	-0.0574596993744517	-0.0367311623226537	-0.103732174172973
0.219564147467624	0.190792938757818	-0.0129172827257839	0.0827098483585419	0.034511561348038	-0.0141032930194916	0.0102041341642732	-0.00625005929965089	-0.0109597190218615	-0.00580512045717591
0.345441424891677	0.268764226110062	-0.0199384202199556	0.135492698799575	0.0305218574419439	-0.0547711451908016	-0.0121246438744289	-0.0251142538602613	-0.0212853981620763	-0.032962172393415
0.114426079132414	0.129749107536258	-0.00840300787890792	0.0610864829303557	0.00224157870653181	-0.0416017857266636	-0.0196801035100659	-0.0212359976497517	-0.020688089962573	-0.0224781745179063
0.62771710390486	0.34432190187229	-0.0337446567616209	0.191301641105891	0.14047175124143	-0.191163769444271	-0.0253460091014204	-0.0120714671910888	-0.0570175776002967	-0.0642412053709785
0.235271696651816	0.0804984865575608	-0.0185616869007893	0.133369860651118	-0.0182696570446113	-0.0243572821312281	-0.0213134695879197	-0.0258002664027795	-0.0429879271334155	-0.0397886688827746
0.477410742463332	0.382721271359616	-0.0313455026748389	0.194484703978078	-0.0340222578189225	-0.14726005000766	-0.0906411539132913	-0.0641736080561193	-0.065315952233188	-0.174817388123213
0.593640249413717	0.320463465198908	-0.0313352570882918	0.170481639949902	0.0788577111105175	-0.158537707103502	-0.0398399979964921	-0.0691443268282818	-0.0635904244449982	-0.0631254823297265
0.312743859078241	0.165232287394391	-0.0207738285027554	0.150220615013414	-0.0394421026574519	-0.0752272953096772	-0.0573346989835645	-0.0666366438788762	-0.0812212892730331	-0.0668349034434417
0.180765181037258	0.0808468751422526	-0.0153649035448103	0.119854991355671	-0.0593908907433553	-0.0369089947640929	-0.0481499427537241	-0.0480023738423074	-0.0418223635183978	-0.0575401220891319
0.33153917022177	0.127729671494319	-0.0172247697080811	0.118007094405119	-0.0099245564448347	-0.0533465602933464	-0.0316355583690905	-0.0500745403439081	-0.0407145132125052	-0.0514062428031133
0.169333478281469	0.082056133841174	-0.0110544600484602	0.0854098095663235	0.00438643616288789	-0.0143552033360034	-0.00498438358655776	-0.0142746559354657	-0.0288939627218765	-0.0219243025649036
0.282608158035748	0.103346710850063	-0.0208283751005415	0.148166193874388	0.00609378418451545	0.00534155277447729	0.00571766847949634	-0.0141826290701159	-0.0420625640847314	-0.0329307777017423
0.259204409557191	0.290982974779136	-0.015163375856853	0.110403101215342	0.0240220506630054	-0.0953249893840759	-0.0356514693605352	-0.0426426166507177	-0.0605203966509507	-0.0627623158779498
0.0814743863260315	0.0434830339248584	-0.00544842541382543	0.0406785575767808	0.00908522942831623	-0.00437142615694684	0.00235690163568469	0.00142988513632653	-0.00407886116754931	-0.00630956133867826
0.157855283003552	0.123691566210174	-0.0101015059744444	0.0699989488813961	0.0157809754665123	-0.0162927236565525	-0.00025587409502012	0.00893909435027676	-0.00339092550151812	-0.00766196710503159
0.190914588218688	0.22958327957011	-0.0138101826724792	0.109259115628583	0.00836531628297954	-0.0483261363281861	-0.0199804100226033	-0.00616053389442062	-0.0345269106300959	-0.0509958983918351
0.502734192430455	0.306059210034917	-0.0337802728297752	0.21257045244004	0.00756254963991054	-0.13253490999184	-0.0624861801759649	-0.130199017097707	-0.0656113492327371	-0.104556907392893
0.0398471486821256	0.0240321939337728	-0.00306006409856367	0.0295751068866868	-0.0034799189334513	-0.0115338568268897	-0.0075068878801705	-0.006624626557748	-0.0113248940792217	-0.0094642799078507
0.345034123868564	0.204925804317368	-0.0249569866224851	0.167453529018659	0.00164898123700924	-0.0757763210291446	-0.0370636698960677	-0.062239929866358	-0.0627462823686218	-0.0559593593461151
0.0959083691432663	0.0635160820079337	-0.00728739920678015	0.0490633658002752	0.0193275831443941	-0.0118885738223819	0.00371950466100612	-0.00209375434693101	-0.00291359487829368	-0.0109237108429162
0.288429441823048	0.162060642702898	-0.0189722690161735	0.143924004671925	-0.00542839385269267	-0.0639750058393432	-0.0347016998460179	-0.0219124434148238	-0.0548646743591241	-0.0524813501503352
0.107650867173997	0.105199162600275	-0.00821122565468926	0.0574049019268969	0.0187237092476597	-0.0194563703960515	-0.000366330574195883	-0.00416905993696187	0.00146087268635445	-0.013368102693816
0.148960017630664	0.116062309625735	-0.00997761094811389	0.0677557231648192	0.000544724352625536	-0.000823733597361626	-0.000139504622368031	0.00261284064373254	-7.52267293790687e-05	0.00473694813443956
0.678372921089284	0.282188969922316	-0.0320534468644431	0.159665653343567	0.040683173961803	-0.179324445224615	-0.0693206356314059	-0.0507796580733623	-0.0442886097843003	-0.0866399042743969
0.509528258685215	0.217528880156386	-0.0321532873694807	0.205964746363221	-0.0203421386159646	-0.101828750124782	-0.0610854443703732	-0.0595634248159227	-0.0652727053058877	-0.0836115757322713
0.150030804598691	0.0635397975299527	-0.00895228791590119	0.0591380430760252	0.0106509588939674	-0.00391313149883288	0.00336891369756723	-0.0140170591584064	-0.00979253965345167	-0.0218606000002464
0.223553319477571	0.195251692727304	-0.0148972517261631	0.107646866393475	0.02661395634134	-0.0504187546059247	-0.0119023991322923	-0.0329808934019322	-0.0412008008599869	-0.0295630185612724
0.259617481887857	0.0731978549214738	-0.0185266616191095	0.130814331016807	-0.0301355536950135	-0.0200740622112153	-0.0251048079531144	-0.0212664135429063	-0.0527687596130798	-0.0319913987526096
0.195158521054397	0.0938287082676574	-0.0113728734075291	0.0765272013180986	0.00501278964376861	-0.011552977117925	-0.00327009373707818	-0.00747694442710459	-0.0234007569629233	-0.0235538733382835
0.0553799118990179	0.0426325193436239	-0.00430059491989088	0.0304681147011322	0.00905563695289753	0.00535042942512715	0.00720303318901235	0.00480018633346234	0.000836780164466006	0.000743072153756699
0.214919127944757	0.120608335808781	-0.011858359413176	0.083220811774127	0.0257611014434499	-0.0337230936571721	-0.00398099610686106	-0.00641945139802	0.00132231028540353	-0.0267874292387858
0.0128867416533882	0.0162200627817821	-0.000971192765455998	0.00989080547575651	2.67903800267536e-05	-0.00695476258455476	-0.00346398610226401	-0.00570043379222399	-0.00492416139307405	-0.00671848263385934
0.68854401874824	0.291117525639329	-0.0334165523618342	0.169463320548358	0.0596987781315151	-0.124574283804259	-0.0324377528363717	-0.0527252143541467	-0.0695107165096434	-0.0652210230543092
0.204922362294908	0.157369593392372	-0.0121990979215521	0.0789898341082028	0.0320328163488225	-0.0154301786211961	0.00830131886381322	0.00411624384695147	-0.0147719541760666	-0.0161156587658914
0.248732440568541	0.192529211929954	-0.0156402672072367	0.110897361215853	0.00145524207360939	-0.0374932674072652	-0.0180190126668279	-0.0323932065222162	-0.0439987958859862	-0.0378684858217448
0.254084814949417	0.260950792024735	-0.0223815202206638	0.178998554213706	-0.0195546176973884	-0.0397401452385487	-0.0296473814679686	-0.05065033113058	-0.0539527071660906	-0.0658642491199025
0.0726834442051445	0.0440201397331394	-0.00485191106202637	0.0367216676387183	0.00967080951304139	-0.00129388539351666	0.00418846205976237	0.00886113868742085	0.00188398853410994	0.00487890342856002
0.281153218579806	0.165878231334847	-0.01586908170075	0.104816422660093	0.0229516167716448	-0.0588692034985097	-0.0179587933634324	-0.0288583375203595	-0.0337664170292729	-0.0466069648525073
0.0144200735705259	0.0117873463906905	-0.000734744443201442	0.010026069637505	-0.00306128702261892	-0.00462384570051778	-0.00384256636156835	-0.0032073789872077	-0.00596937927973389	-0.00554522445465786
0.0558585616581822	0.0292251387651514	-0.00420891213217874	0.0434451748908712	-0.0169702962431182	-0.0137170345966854	-0.0153436654199018	-0.0144505432838241	-0.0167125692762966	-0.0219105437302223
0.0744601034005188	0.0824065663014581	-0.00574834682258689	0.055765053336588	-0.0101578770102545	-0.022571879634099	-0.0163648783221768	-0.019461561170465	-0.0280383297157354	-0.0252159088005204
0.41030453074842	0.257446447458471	-0.0248789711434905	0.156939528989406	0.0174457432820535	-0.0848882800736283	-0.0337212683957874	-0.0333545738746485	-0.0350331182636686	-0.040472022760715
0.677548691516024	0.256464981680236	-0.0333962246900852	0.174426743223192	0.0748605573142062	-0.154169939548252	-0.0396546911170228	-0.0496416161498415	-0.110610529231469	-0.0910033078442498
0.176016368923263	0.159048937222025	-0.0112049929597339	0.0764481150719043	0.0366920807631937	-0.0160261982205511	0.0103329412713213	0.0124335572362125	-0.000972763805647259	-0.00708792817980464
0.306446096302276	0.241140494278169	-0.0179579644771313	0.112520587138254	0.0321685285491951	-0.0546558735287092	-0.0112436724897571	-0.0282626267639278	-0.0348055801728884	-0.0438037343801341
0.156566824001035	0.0651752924014112	-0.00998172588904586	0.0805298542727696	0.00354048619735983	-0.0298875447413902	-0.0131735292720152	-0.0340748752754482	-0.0311188811786323	-0.0408474691707212
0.0842655668160303	0.0878446360815471	-0.00562528896870565	0.0457063921583535	-0.00418850785661473	-0.0197142091552757	-0.0119513585059452	-0.0125176643779806	-0.0194227964933692	-0.0212978716622756
0.0528707980870359	0.0339247572894116	-0.00432829615180002	0.0324635951764124	0.0122762549477403	-0.00517200960147629	0.00355212267313198	-0.00902373736556079	-0.00860913114373484	-0.00257726224280688
0.363953113417884	0.141865245846302	-0.0255572267250822	0.172907992201272	-0.0627340672481976	-0.0735958036515417	-0.0681649354498697	-0.076863275069901	-0.112000446527538	-0.0864662333071443
0.16072886137213	0.140581971165709	-0.010363526965457	0.0732568171971583	0.0267410035983302	-0.0378438155843604	-0.0055514059930151	-0.0120743105976245	-0.0214698154143096	-0.0123330619381388
0.60462761172618	0.338725642897699	-0.0332748652655523	0.189278685666377	0.0586386778103196	-0.0872140460209976	-0.014287684105339	-0.0425409360500668	-0.0496145796706499	-0.10807779467786
0.0543840093474725	0.0340490939177765	-0.00365200240371349	0.0296586682133176	-0.00412157464476866	-0.000631365460936083	-0.00237647005285237	-0.0021700273041016	-0.00628634085334866	-0.00337662352684012
0.0568568491916	0.0281274542035975	-0.00436367399112953	0.0434522667944349	-0.0114384759696695	-0.0165005078904191	-0.0139694919300443	-0.0164748845645927	-0.0203143220081986	-0.0214851259219359
0.033198349957037	0.0314042745888194	-0.00255702046408127	0.0208064700218945	0.0012071212650222	-0.00567205294223415	-0.00223246583860598	-0.00618981109296128	-0.00625205875397641	-0.00400022158695026
0.548471029173224	0.237208958877874	-0.0314778697616002	0.187682485068982	0.00760026113543832	-0.12367091119846	-0.058035325031511	-0.0646498551320403	-0.113834455449716	-0.0728893735768432
0.687461712087175	0.292301906010134	-0.033099643485774	0.169476988550732	0.0891993553267711	-0.136336974350274	-0.0235688095117513	-0.0693659982296496	-0.0787696385467788	-0.0798437726905152
0.205123987082344	0.0414937752249828	-0.0112094389198399	0.0679766765469992	-0.0150125523600387	-0.00497193434699358	-0.00999224335351617	-0.0179037001418616	-0.0137520193299048	-0.0337459516049403
0.617949196643021	0.257200204852482	-0.0322836484377184	0.174411006968053	-0.0145792066446117	-0.114376362237898	-0.0644777844412548	-0.102922141041202	-0.0917792594818084	-0.0868048814760978
0.174480185503642	0.0731584099937621	-0.0118797229897916	0.087939834341986	-0.00150596995168481	-0.0349459829269381	-0.0182259764393115	-0.0273339488602262	-0.025851991129938	-0.0395522884891742
0.037550851392478	0.0507831178902081	-0.00288289528124874	0.0225973504696231	0.0025508483086849	0.00578369361481152	0.00416727096174821	0.0104519535778122	0.00563240961098972	0.00512542291337668
0.0704765325683476	0.0768934073700678	-0.00464745308269367	0.0354450504459263	0.026063275226109	0.000573529028570705	0.0133184021273398	0.0175093172860447	0.0134640144786162	0.0147281054504856
0.0540747441934103	0.0531998371756079	-0.00454732755836052	0.039926431209304	-0.00734812339064535	-0.0146429477160241	-0.0109955355533347	-0.0173496883813617	-0.0139683565391965	-0.0170907302395497
0.295097490501597	0.0918255903431274	-0.0170518439241757	0.111747086933668	-0.00422687327051791	-0.027067718794803	-0.0156472960326605	-0.030035487429225	-0.0302289526376434	-0.0304180547729969
0.0809360496568093	0.0542296641102599	-0.00542758821782578	0.0411331850808089	0.00465747542456657	-0.000378499866266341	0.00213948777915011	-0.0112741624663364	-0.00613405717031494	-0.012729911677586
0.584246260712079	0.363320998540826	-0.0333416492959875	0.188307696223691	0.054266824802008	-0.0945012204322148	-0.0201171978151033	-0.0239269048342992	-0.0657798672995606	-0.0385870289411423
0.335012899437895	0.166063480451771	-0.0238724296818029	0.165320368784631	-0.00974744115141851	-0.0958543796125072	-0.0528009103819629	-0.0665707675782992	-0.0875362367349711	-0.0862672137322992
0.0993000859035678	0.0588800546978806	-0.00646155445492777	0.0453798433451184	0.0104647532943889	0.00791889327077361	0.00919182328258127	0.00674867015565775	0.00474505283240094	-0.0071820576818563
0.239091293533239	0.089656307728006	-0.0130586085909102	0.0942386492052708	0.00508289983097837	-0.00778850266411724	-0.00135280141656943	-0.00175459907515874	-0.0179528026680436	-0.0267572770761068
0.173220600383393	0.0446537620139311	-0.0102446768370431	0.0798400755741939	-0.00795648401503393	-0.0135829669670316	-0.0107697254910328	-0.0208299736270326	-0.0239831123367176	-0.0256013191304344
0.626901110295779	0.345111828813194	-0.034324321280998	0.191406039608551	0.0851436274173475	-0.139712917189375	-0.0272846448860137	-0.0894940439099571	-0.0682657128441001	-0.047558499527018
0.260785360019551	0.211793146686568	-0.0141907040527497	0.0972118442483352	0.0290527447157616	-0.0355803159570312	-0.00326378562063478	-0.00145475545706353	-0.0486105263911451	-0.0270664987505936
0.176743446922436	0.159139165949028	-0.0113207614810256	0.075858662239887	0.0387018926097086	-0.0148077316553969	0.0119470804771559	0.00153804279062075	0.00102658750274912	-0.00573185029896986
0.60982569182001	0.25131829559244	-0.034898946862142	0.191809990443416	0.00751280423533518	-0.19263232118946	-0.0925597584770624	-0.102626817494917	-0.07669107321258	-0.105477090782956
0.0841266549677014	0.103574686909485	-0.00602853760845273	0.0471736856063566	0.00532092069665423	-0.0158257975925604	-0.0052524384479531	-0.00808581781991688	-0.0160959780795348	-0.00839968789538097
0.0809848621648814	0.0745022437333466	-0.00522334197605098	0.0409927148083782	0.0154339675173631	0.00161749336297831	0.0085257304401707	-0.000325823642980741	-0.00307312592701885	-0.00200078711955416
0.179807779126852	0.114986231422367	-0.011767880595675	0.0850318489891535	0.00807984401683848	-0.0663697806783353	-0.0291449683307484	-0.0315338940451848	-0.0426541719073167	-0.0463032727038548
0.188485020994943	0.228170725916845	-0.0133408265555148	0.0890493281362273	0.00756847267225547	-0.0469170643254155	-0.01967429582658	-0.0246998676596235	-0.0291963249899861	-0.0522180606094814
0.320799799950992	0.215955457416685	-0.0189203445684474	0.119117708889973	0.0209509638939295	-0.0447041068424175	-0.011876571474244	-0.0164401199041674	0.00601384363891511	-0.0282012964286923
0.191132924926428	0.13616197097937	-0.013010519165804	0.0916874515197441	0.00773970345310387	-0.0316629968708854	-0.0119616467088908	-0.00546830491046504	-0.0230617758380861	-0.0291398308374045
0.598631007258518	0.352758036969323	-0.033629324624104	0.190478308257997	0.103716738471698	-0.136879987919916	-0.0165816247241087	-0.0804785225650816	-0.0783202854269317	-0.0830904265671268
0.104966601359047	0.0490525518792233	-0.00698536581063107	0.0493851144922959	-0.00325424897488275	0.00227229920890279	-0.000490974882989978	-0.00401163109913936	-0.0123529400866444	-0.0173968174784704
0.204365222371953	0.133730189685077	-0.0120481085707947	0.0797976779184981	0.0334338166120417	0.000272686537836409	0.0168532515749391	0.00454678100376657	-0.00964148354499406	4.1766513967173e-05
0.569726619065787	0.355050541299191	-0.0336304418429125	0.191795710202192	0.101829315254077	-0.0645049528866395	0.0186621811837185	0.00332739791015124	-0.0731661685230159	-0.0219538362556614
0.675958341398389	0.301681221897735	-0.0329214938224602	0.170059756201296	0.0892079794518505	-0.113208970418551	-0.0120004954833505	-0.0613022490220908	-0.0366681281061653	-0.0855761849718301
0.354114511048124	0.360589563913278	-0.0238631480148957	0.168778689812179	0.0118431832130521	-0.114904729598264	-0.0515307731926059	-0.0745495530424866	-0.0626012865759489	-0.0349899730217414
0.110241975778088	0.0446594143651992	-0.00702703525286434	0.0499431489865482	-0.000654717876913805	-0.0157227886310153	-0.00818875325396456	-0.0100084260744771	-0.00021170698848437	-0.00660103040997659
0.237392341050776	0.159674588224433	-0.0135648357306296	0.0907796286785945	-0.0115703848827518	-0.0337619971818968	-0.0226661910323243	-0.0110243209874721	-0.00535235488847355	-0.0249827854526393
0.580349964529621	0.349580832387537	-0.0333772287000578	0.194868291170514	0.0700833890060756	-0.168777082161646	-0.0493468465777853	-0.0523273873401923	-0.043152889113536	-0.0925019735883746
0.00481145028792715	0.00390498025560218	-0.000340509575794621	0.00402444952424647	-0.00043445096915093	0.000852943869386401	0.000209246450117735	-0.000262306043538261	-0.00109101083989866	-0.00122971641632825
0.202797065705237	0.105091246979202	-0.0133041679110524	0.0992519694557828	0.00768175366029683	-0.0412352190710543	-0.0167767327053787	-0.0260828023853848	-0.0308892242009106	-0.0439736684290225
0.127335504485529	0.0398813510165256	-0.00793183644543562	0.0613802523284609	-0.00681825578407257	-0.00127838742002939	-0.00404832160205099	-0.02092309937077	-0.0166067740634245	-0.00768559897908791
0.415338089604792	0.146764912097395	-0.0240437991752432	0.149443167973186	-0.00528675006721258	-0.058132163001885	-0.0317094565345488	-0.0545434425467009	-0.0491284322133976	-0.0717657953980806
0.00661214532207809	0.000884445245449836	-0.000296850822225128	0.00364322438277304	-0.00176784046987561	-0.000462886724363127	-0.00111536359711937	-0.00181616432885863	-0.00217524884418459	-0.00169272299642628
0.0302350932158621	0.0248350804133705	-0.00223732281330634	0.0198146715884486	0.00346674238487143	0.00543107199817757	0.0044489071915245	0.00435282092461471	0.00487734299197766	0.0031936496714006
0.0535070661207909	0.0389915709616821	-0.00413434228989996	0.0323362075784315	0.00602569271331466	-0.00350969019927796	0.00125800125701835	-0.00201548732418382	-0.00472458895198363	-0.00506977628992697
0.0938346546837141	0.0771830274765707	-0.00707730344159041	0.0482036365025972	0.00356477896928695	0.00249132619192803	0.0030280525806075	0.00842536957010974	0.00540117106012943	-0.00480152611708626
0.259017989156694	0.0956084166727962	-0.0144385523382061	0.101627152010795	0.00897152877282448	-0.0489212265864746	-0.019974848906825	-0.0231228878094693	-0.0212699199625484	-0.0313835015662823
0.419459473767	0.239112955446852	-0.0321218776585097	0.224115750673377	-0.0839241970726922	-0.0674543141384483	-0.0756892556055703	-0.0693848298654353	-0.094559412586878	-0.0995636491288157
0.277030763196801	0.101994310412046	-0.0181981065313749	0.129872706415831	-0.00894440654519507	-0.0448327671854525	-0.0268885868653238	-0.0428862044368194	-0.043253654132281	-0.0566011733949345
0.413476972713666	0.299267635465459	-0.0253168856349496	0.163702013054648	0.0599132159506945	-0.0665732999125015	-0.00333004198090348	-0.0153211981713831	-0.0378869100025465	-0.0525747738459962
0.260004900677865	0.158064524862933	-0.0152357166139705	0.0993642802110166	0.0200182059690281	-0.0467550861492136	-0.0133684400900927	-0.0290251449973699	-0.0404269738526809	-0.0202640214689881
0.564070635708373	0.346092244022618	-0.0332935969941981	0.19410363433359	-0.0473359971893454	-0.153739692471057	-0.100537844830201	-0.0468159348658328	-0.0761150237661238	-0.106761092847504
0.223160235570181	0.291589090097919	-0.0150846539839618	0.106842106357363	0.0233132973130477	-0.0396581721102304	-0.00817243739859133	-0.0214227659171766	-0.0296496271272753	-0.0124642621595573
0.169129290673856	0.146709781302471	-0.0110467135242037	0.0735333389073513	0.0300257120274094	-0.0190434123795447	0.00549114982393237	0.0105036865671488	0.00452125227005609	-0.0054127800328424
0.146311101392784	0.0624853851930195	-0.0087135576814491	0.0593314911586222	0.00514527510040097	-0.029537800907466	-0.0121962629035325	-0.0117315397723008	-0.0148399307860953	-0.0190411593179579
0.222976747188135	0.291843745232095	-0.0144280698561056	0.106380429053169	-0.0117354659808414	-0.0581266858893357	-0.0349310759350885	-0.0124063832569251	-0.0218971169401951	-0.0246890820795546
0.597209002905558	0.230409519220017	-0.0329900810924544	0.186208881747763	0.0356283925345727	-0.140445963234575	-0.0524087853500012	-0.0863531285434777	-0.0872753583054715	-0.105283460057651
0.225465253468205	0.125265108363709	-0.0158054404199939	0.11904814040071	-0.00401727065766702	-0.0328307734194861	-0.0184240220385765	-0.0383408786214291	-0.0381908602855812	-0.0437711862767011
0.560634809511975	0.300832339007946	-0.0307373069463369	0.17326889915726	0.0361995036351563	-0.131682784324933	-0.0477416403448884	-0.0579058002054867	-0.10106938684041	-0.0623767953508156
0.712370357995769	0.272171495220242	-0.0321880444398182	0.157016503317112	0.0418659763895454	-0.156674699452734	-0.0574043615315941	-0.0286171882323542	-0.0570698243898985	-0.0629299113580332
0.157818396485957	0.12322941302922	-0.0101688097497466	0.0697393331484167	0.00198666748098636	0.00544726415987157	0.00371696582042896	0.000988235181380526	0.00310420332306804	0.00365194403476579
0.15598812785292	0.132635824415635	-0.0134463658102711	0.118015092400082	-0.038415558751313	-0.0370372027782508	-0.0377263807647819	-0.023820529959183	-0.058935839981704	-0.0681925989366017
0.116129993520561	0.0579979999435073	-0.00730555983526918	0.0565273618591361	0.00320374678527148	0.0047380382272805	0.00397089250627598	-0.0121171923095932	0.000579001163365581	-0.0125236451471579
0.453031185193419	0.155667948122052	-0.0276227539156512	0.183089129319977	0.00544146167501708	-0.0450557086938784	-0.0198071235094306	-0.0563562193195631	-0.0499329292105443	-0.0688624020460709
0.142304076435122	0.148083006648086	-0.00963765476459985	0.0697690353810703	-0.00142024575016594	-0.0182559031049602	-0.00983807442756307	-0.00402118705142943	-0.0130125494275127	-0.0269719204743402
0.370418842157017	0.226483860078107	-0.0202604441847448	0.129573351908819	0.0421655026783654	-0.0583414385392496	-0.00808796793044209	-0.0285137782943835	-0.0235074447638794	-0.0242099728144867
0.252165436395078	0.248371494414425	-0.0164695813783319	0.114695681091916	0.0343418692479158	-0.0750639561013536	-0.0203610434267189	-0.0369891940685021	-0.0350298611437245	-0.036593551552041
0.627976366538325	0.343979589387792	-0.0334378164399808	0.1916249514539	0.0989040959155468	-0.176503406730935	-0.0387996554076938	-0.0523700191620451	-0.0280262764590311	-0.0399819873658734
0.533223557475	0.291160958550125	-0.0337316565969121	0.203716546477538	0.0093602587552658	-0.0935541956613125	-0.0420969684530234	-0.0311097095516955	-0.0390955126716341	-0.0837358507302313
0.0890832165135344	0.071339929357212	-0.00685155154146878	0.0464251669597551	0.01552935249817	0.0181140700483401	0.0168217112732551	0.00859322222696844	0.0125108659631061	0.00890863359888149
0.0157437745588877	0.00845836965066305	-0.000949259852483206	0.010254550122934	-0.00684261065836073	-0.00131093388690202	-0.00407677227263138	-0.00466752575389983	-0.00444837498765958	-0.00576965845436824
0.105765821720271	0.0979809696080305	-0.00798866513964401	0.0499492126790669	0.00902853285948352	-0.00727501944829373	0.000876756705594894	0.00915892157993405	0.000150386301573921	-0.0039973988144838
0.361955760860161	0.182894422014636	-0.0236787659929427	0.160021587863252	0.0105477470608693	-0.0653983948467198	-0.0274253238929252	-0.0621450317337718	-0.0755529699510797	-0.0668958191805276
0.121226913420084	0.0531490923693967	-0.00807824429575407	0.0547272196386633	0.0152504417600327	0.00354856651454988	0.00939950413729131	0.0083103088089941	-0.00229856205250663	0.000722869223620151
0.160861017034029	0.156039419081462	-0.0106591829112191	0.0813533060370383	0.00761641868902557	-0.0467046220518714	-0.0195441016814229	-0.0329119975127958	-0.0189184989048982	-0.0332958443523923
0.56349406924216	0.346881404768085	-0.0339502349713319	0.194471273092226	0.0465275487540534	-0.141378625203976	-0.0474255382249615	-0.0726553732767771	-0.11090372070828	-0.108176533559203
0.252159146042635	0.0783273582563864	-0.0151472155530445	0.098412531024854	0.00199948386121851	-0.0185683216731531	-0.00828441890596729	-0.0245695342402008	-0.0148134903043153	-0.028032121359705
0.130553023146531	0.095893528102497	-0.0094715040276649	0.0664921252349488	0.0159221589065251	-0.0194672799699906	-0.00177256053173278	-0.0236583212854219	-0.0204017027678394	-0.0225807903193774
0.46367031889167	0.153745287896509	-0.0249838969177674	0.14872270551181	0.00321637923246559	-0.0902564670249236	-0.043520043896229	-0.0758892163737734	-0.0580012284329853	-0.0806777634087791
0.516238179145586	0.192950832422247	-0.0296570369839479	0.175747912474945	0.021259411854082	-0.145685109348286	-0.0622128487471019	-0.0606719950203926	-0.0729169502641372	-0.0663002920578193
0.414167135445075	0.299363882400133	-0.0244986786337185	0.164064052656487	0.0954159994145404	-0.0647240175872426	0.0153459909136489	0.0146144826657489	-0.011803420201862	-0.0213070008763072
0.656684864774547	0.303009507568146	-0.0329574849184178	0.173800242384789	0.0332778189441185	-0.139937530053254	-0.0533298555545679	-0.0741303410445467	-0.0821121466449394	-0.0954869157702348
0.282487690693759	0.0787026732036641	-0.0155846346420141	0.115100655357304	-0.0182860419890866	-0.0337016558114667	-0.0259938489002766	-0.0242285812674676	-0.0326181276135795	-0.0387818464914603
0.439404654318847	0.207814892461295	-0.0247357386663589	0.158524227190117	0.00132965325286283	-0.0912650652034319	-0.0449677059752845	-0.0607920818485235	-0.0620368776981779	-0.0832953329484112
0.109721633450194	0.0787908392672651	-0.00793115876035014	0.0520407869930468	0.0130523211373803	0.00322471058138189	0.00813851585938107	-0.000476145205473358	-0.00350625320919098	0.0059270778007172
0.51973776533964	0.18061952659655	-0.0292409167752206	0.170484183623465	0.00419495385402247	-0.101748787288184	-0.0487769167170808	-0.0729645677161822	-0.081442415651904	-0.101450295847783
0.372423470257977	0.169754896489715	-0.0222993843151914	0.151564559388676	0.0177452113549146	-0.053423780500734	-0.0178392845729097	-0.0322409501312357	-0.0371713660169541	-0.0583310767787165
0.064463558463255	0.0560838223802086	-0.00427877417143373	0.0332778540593186	0.021226910017366	0.0152995536130705	0.0182632318152183	0.00905909879982775	0.0108940268918916	0.00455583811188141
0.12258488540689	0.0646167763055896	-0.00773454062643195	0.053105613919475	0.0115911772041115	0.00863554651190039	0.0101133618580059	0.000948074641842739	-0.00554553708914114	-0.00526485910737454
0.0822481266448561	0.0341235120265482	-0.00530145623534328	0.0371315417684492	-0.0113077695173437	0.00685218289250461	-0.00222779331241953	-0.00538016274514064	-0.00724398374335042	-0.00913721734431221
0.200802860965858	0.0482200527952437	-0.00956450894589264	0.0634321828288597	0.00522691564392272	0.00633566990159709	0.00578129277275991	-0.00357007455687089	-0.00353766660925273	-0.00531965795220798
0.283167084120101	0.0664650687659769	-0.0187822333247042	0.12738689623809	-0.00598800020963358	-0.0233628734047971	-0.0146754368072154	-0.0324266958711362	-0.0342248108221922	-0.0418572364645295
0.197944293219167	0.0892146092207083	-0.013124503594083	0.0968900519957694	0.0189649960873368	-0.0261508360646418	-0.00359291998865249	-0.0243775891962325	-0.0228862251860485	-0.0407665589494299
0.11005614232644	0.0783201153207579	-0.0079166346760107	0.0523692674320092	0.0201858494379531	-0.00826498080040262	0.00596043431877522	0.0100972638235305	7.68707772101362e-05	-0.00269605952794419
0.180310059144623	0.0721128224314712	-0.0103049125241395	0.0699892849542787	0.00567910875226815	-0.0207387614695789	-0.00752982635865537	-0.00218751621281177	-0.0225635910679722	-0.0252362872234966
0.0939662367366123	0.0615283932905884	-0.00621387739078623	0.0494381162856783	0.0188897343140838	0.00769437933556437	0.0132920568248241	0.0082259710219625	0.000700202860670476	-0.00366985161641832
0.0213982499360533	0.0198721901281532	-0.0018122197746255	0.0135314381635052	0.0060019739186615	0.00714567840623696	0.00657382616244923	0.00385923091265284	0.004124387851294	0.0031406324743655
0.292288869924569	0.154302194722332	-0.0182722801990812	0.138077806206435	-0.043110068323455	-0.0752199802026286	-0.0591650242630418	-0.0673057824628216	-0.0929265359400159	-0.0604087696987998
0.422344775191081	0.198659487708151	-0.0279663144014244	0.189935301442778	-0.0197118967975289	-0.127359358920346	-0.0735356278589373	-0.0560440039290925	-0.117828376903146	-0.112364197934368
0.280372166351639	0.191738331856698	-0.0160161742381082	0.107444964572248	0.0644300345025984	-0.059058920297773	0.00268555710241269	-0.0085354228291778	-0.0282693803517538	-0.0291830056370602
0.314537126837667	0.0908185777116695	-0.0178830538175993	0.114634819235696	-0.0195304431826284	-0.0685418249081202	-0.0440361340453743	-0.0355448359428347	-0.0529613267266587	-0.0443626193273141
0.550217426903872	0.245866579491098	-0.0306686534341621	0.186796462122331	0.0199365355728103	-0.126374511225845	-0.0532189878265172	-0.0856130368820493	-0.117119095615647	-0.108173153524307
0.498513400688484	0.245591583917939	-0.0299516873787576	0.194102049787116	-0.0180973963786493	-0.0858693801088725	-0.0519833882437609	-0.077498500339282	-0.0936067446271376	-0.112116636060861
0.440455361368285	0.248996312712151	-0.0263642999310292	0.161132085762729	0.0557961544229046	-0.046755648916109	0.00452025275339779	-0.0512629397346752	-0.0389466697999208	-0.0644162041772244
0.372524902838082	0.170607567743431	-0.0222515625091697	0.15163026838343	0.0329496114896046	-0.0725792962861506	-0.019814842398273	-0.0473233316780192	-0.0374200535526172	-0.0523688215783961
0.0903794732852777	0.117686336769343	-0.00605032775694468	0.0469226225994417	0.0126721867404081	-0.00341830765703473	0.00462693954168668	0.00594406802532108	0.00123950518960865	0.00113144954056621
0.0444106375099542	0.0531544375119085	-0.00343103872558493	0.0263045482483419	0.000547670000073094	0.00404605177453243	0.00229686088730276	-0.000172182126557875	0.00453724354238757	0.000906847816426928
0.0485716667909578	0.0621549614099411	-0.00387853326551202	0.0273786462180278	0.00926064803402327	-0.00754325516754886	0.000858696433237202	0.0107364948417819	0.00915324618039255	0.000885300043095727
0.492824536977517	0.205909233613205	-0.0306436765144035	0.188973965618109	-0.0395075401191741	-0.130228904378873	-0.0848682222490236	-0.0971559555894655	-0.0828454349352668	-0.103484851261791
0.0337189058426166	0.0273734296206585	-0.00263784379260082	0.0255917038178847	-0.00503294531429661	-0.00657887179105214	-0.00580590855267438	-0.0091247001245181	-0.0119875870655061	-0.00958203550305768
0.251562202884831	0.248282238905565	-0.0160635138699916	0.114661628577218	0.00668245069776818	-0.0740897389857604	-0.0337036441439961	-0.0456688581905653	-0.0396166445399034	-0.0258273740202503
0.261660169918025	0.14180231856541	-0.0169279120402054	0.121289519116665	-0.00854158047457676	-0.0663013321533566	-0.0374214563139667	-0.0223495501345359	-0.0484726557125493	-0.0420756583760339
0.0937055146410939	0.0821117578987417	-0.00697222872315691	0.047594669270444	0.0113350631129812	-0.00542682029585083	0.00295412140856517	0.00112584896195408	-0.00679080060274809	0.0051900907230385
0.294167925670226	0.114420285231984	-0.0195218757392226	0.140457927462031	-0.0199421605233758	-0.0530445952744454	-0.0364933778989106	-0.0513440115541992	-0.0612050365207667	-0.0717062285698751
0.51903412999856	0.340041686133214	-0.035947885597958	0.229460532236528	0.0590191912647291	-0.170823896945777	-0.055902352840524	-0.0775901097431287	-0.0476289899575748	-0.130489357584005
0.118891283408863	0.0445983961013343	-0.00781770104885275	0.0570456940033959	-0.0116025479784154	-0.012124760909913	-0.0118636544441642	-0.0125215075050042	-0.0194306853392087	-0.0241468488245429
0.119157973598634	0.0765029124812089	-0.00772659371290794	0.0610178004308201	-0.00683214367231104	-0.0187923211205355	-0.0128122323964233	-0.0189377846508515	-0.0273335176643331	-0.0216614636028122
0.145249071864786	0.118652220318957	-0.00980229075153044	0.0730361377138089	0.000564329940252878	-0.0141087897432276	-0.00677222990148735	-0.0184655685727576	-0.0106928204506549	-0.0246629958357257
0.192568775206367	0.183331586742368	-0.0115059169886474	0.0858903454354892	0.0371353814064722	-0.0782641278214026	-0.0205643732074652	-0.035226496719698	-0.0401681012279997	-0.0518005827584717
0.437635256208564	0.233552437489913	-0.0247010464914699	0.151179363412955	0.0496115321503338	-0.0523475184228004	-0.00136799313623331	-0.0266990230093532	-0.0382785770157058	-0.049722682165433
0.571889552138588	0.388801385251713	-0.0355586221888201	0.20941359692186	0.0587360307802114	-0.111747467434079	-0.0265057183269339	-0.0384392277243173	0.000547928059742686	-0.0772739115176787
0.100170498234991	0.0368154137259162	-0.00714211908189968	0.0516587845906163	-0.00622651809446531	-0.0100623927299699	-0.00814445541221759	-0.0105710432625444	-0.0122502471957359	-0.0131229789000868
0.070894557044888	0.056074685925119	-0.00493402233532614	0.0383306766591146	0.00343323633729804	0.00814155394971056	0.00578739514350431	-0.00580772784399979	-0.00292340839768909	-0.0168540893961645
0.396010200718882	0.270703347985233	-0.0216793789191431	0.13733360445406	0.0515731483102845	-0.0645844511000698	-0.00650565139489262	0.0149126364777968	-0.044717510677093	-0.0426133819957755
0.208489106658044	0.0759679993698034	-0.0137549378967568	0.104907632973229	-0.0133862122283606	-0.0200482637508267	-0.0167172379895937	-0.0300953071931037	-0.0323463888200916	-0.0408399599540437
0.626969452053483	0.344940281123792	-0.034111365770976	0.191263837432876	0.0844330854955271	-0.125985851091279	-0.020776382797876	-0.0653930593815908	-0.0278538406345502	-0.0726519985784695
0.51608344639738	0.19258987389614	-0.0289861560600794	0.175837016843396	0.0299031458139162	-0.108555904274532	-0.039326379230308	-0.0502336040633598	-0.0983455148605049	-0.0669615847949758
0.325447152742704	0.154827724947876	-0.0201707232166727	0.142894526355035	-0.0550633724873826	-0.0744750012902633	-0.064769186888823	-0.0742751915676245	-0.0734114571370579	-0.0861440795526278
0.0477295531105408	0.0161839987639564	-0.00362348628196312	0.0269001089114162	0.000987340773462707	-0.000773179021544092	0.000107080875959308	-0.00488773849881005	-0.00442896378422723	-0.00802792076570494
0.493064207833346	0.314765645943264	-0.02641879370086	0.155787957953891	0.0203836039638655	-0.126744125523278	-0.0531802607797063	-0.0423641470357295	-0.0454853323276098	-0.0622969895690212
0.149583469410972	0.0637382488327522	-0.00862609755373453	0.0589418818845507	-0.00576174056361947	-0.00400452758838313	-0.0048831340760013	-0.0104463154081651	-0.0182414655319561	-0.027512929907043
0.527567652323807	0.341512077601539	-0.0290410219466741	0.169004643943174	0.0576196253807688	-0.155355397993964	-0.0488678863065977	-0.048466676753571	-0.0435511673059827	-0.0561456269019751
0.208150213027897	0.103977433051351	-0.012068712197235	0.0926507253994226	-0.00992851324049521	-0.0174936954576325	-0.0137111043490639	-0.0279565703471547	-0.0189103488640838	-0.031932179586544
0.337480885633085	0.101674732905532	-0.0188791982547779	0.127259389224589	-0.0337576309524583	-0.0441603920007657	-0.038959011476612	-0.0450862012788611	-0.0539898932736707	-0.0528594755138255
0.136419829067491	0.0432625771857992	-0.00866959688439561	0.0680365602599665	-0.00641201514297293	-0.015249262746874	-0.0108306389449235	-0.0231925139800888	-0.0355197580272563	-0.0362768412600102
0.299053126432494	0.181104184471707	-0.0166483071732205	0.111682488908504	0.0232270029554212	-0.045124516293299	-0.0109487566689389	-0.0203360091308801	-0.0298310795340916	-0.0362183428929635
0.421754975476151	0.121862796773231	-0.0236234569927635	0.15240463734583	-0.0445354615124873	-0.0639691722982021	-0.0542523169053447	-0.0516727984320974	-0.0607334866395507	-0.0590206727467126
0.448874433218808	0.265653994456226	-0.0325655763491762	0.212190106251498	-0.0232716027988668	-0.100892423844887	-0.0620820133218768	-0.104209007802658	-0.0892228770630263	-0.105500502851142
0.0470214784895613	0.0340943576276143	-0.00358766590519646	0.0285307949486097	-2.38206565931418e-05	-0.00350150878737782	-0.00176266472198548	0.00199038453186749	-0.00744914862379842	-0.00551006926108262
0.26883669492607	0.0777346341198859	-0.0159396068043021	0.101568265010996	-0.0155390780980058	-0.0190876852924454	-0.0173133816952256	-0.0281028303056664	-0.0205595372132952	-0.0377478341935449
0.351559140452212	0.339594704473393	-0.0218273643812546	0.149727404712157	0.0629928377643153	-0.0983554151804108	-0.0176812887080477	-0.0101513344109663	-0.0630090235373829	-0.0515904302527424
0.178504838194888	0.103417031518666	-0.0105096744191255	0.0687768053821589	0.0330780134671684	-0.0023854358450697	0.0153462888110493	0.00751923770057872	-0.00815250026586151	-0.00531342916231059
0.26659920116505	0.243262894571503	-0.0155979280124341	0.101347126295753	0.0449389012671875	-0.0676409183146498	-0.0113510085237311	-0.00210219424327973	-0.0132150167831768	-0.010994463342603
0.122520299515026	0.140264704467689	-0.00766598961777952	0.0611399112683665	0.0386880778973368	-0.0154554177040579	0.0116163300966395	0.00349759183720028	0.0132203093541526	-0.00362855001532722
0.293953313771693	0.171215628433267	-0.0212694671060124	0.14843482578662	-0.0279393671749946	-0.0635245043294978	-0.0457319357522462	-0.0398398184811127	-0.0422948742860581	-0.0610663778259857
0.0441330577758419	0.103157394607197	-0.00332735440001287	0.0323947730681519	0.0121201286342755	-0.0186919949956837	-0.00328593318070407	-0.00421817106359965	-0.0137970564331179	-0.0153907630894261
0.344270161869979	0.20509349887743	-0.024627586725104	0.1680760847412	-0.00377802716572473	-0.0636895078139478	-0.0337337674898363	-0.0805567065981568	-0.0609084231870228	-0.0840300857332688
0.0667683079624355	0.04949361040503	-0.00473475484021553	0.0385361756432865	0.0049774262331017	0.0113687397146598	0.00817308297388075	0.00731011461829106	0.00721224865286035	0.0011049558949373
0.076893187473923	0.0564530393846073	-0.00536307087543167	0.041877968357394	0.00580582757416435	-0.0148663810801834	-0.00453027675300953	-0.00844066252064027	-0.0117294577245103	-0.000336563553394523
0.421671447921119	0.19880003085619	-0.0283697121059369	0.1881788348026	-0.00661160640690728	-0.108537002671158	-0.0575743045390328	-0.0883663197425417	-0.1009753075935	-0.138580403644435
0.153219931937317	0.134614111470338	-0.0096464956537719	0.0762321746625038	0.0269225460889566	-0.0010902550959426	0.012916145496507	-0.0141381353104934	-0.0197847463231839	-0.0220480618928806
0.193270235470499	0.0564404273445871	-0.0124184201711597	0.100826331910684	-0.00189089148922084	-0.0182779689720187	-0.0100844302306198	-0.0206641652118755	-0.0312287452941642	-0.0332994990676712
0.174926140175592	0.0735815568659204	-0.0109893350367291	0.068273437345744	0.0239055722638435	-0.00459484802699198	0.00965536211842577	0.0113761887521311	-0.00484211885269528	0.000384669108069002
0.637519117104681	0.333456319978799	-0.0342620490718334	0.187836720719175	0.0890857218671069	-0.150090221978554	-0.0305022500557235	-0.0886461789503246	-0.0580142414959873	-0.104170619789514
0.492787079703396	0.240436978942443	-0.030778440632028	0.192053491791107	-0.0621871439589006	-0.0660317386812422	-0.0641094413200714	-0.0652039909146407	-0.0620370298078913	-0.0675573969475413
0.57163070066522	0.25092286353215	-0.0324435262335422	0.182028247810253	-0.0107331884846016	-0.125718807609613	-0.0682259980471074	-0.0702928069812828	-0.116664113683672	-0.108597414705046
0.28773338081573	0.162309254715049	-0.0189327593119791	0.143767107052096	-0.00136190122404001	-0.071147355737604	-0.036254628480822	-0.0512827037717623	-0.0467138585749652	-0.0551241265427496
0.0447030692475419	0.0275522331199434	-0.00356391341599182	0.026916105203802	-0.00828571925691955	-0.0139603120426955	-0.0111230156498075	-0.00692196735279919	-0.00661615273792895	-0.00941224838408879
0.174041867880874	0.235752626390827	-0.0136887761410756	0.10307425026544	0.0324565852283544	-0.0875622598640171	-0.0275528373178313	-0.0314649175190443	-0.046015491324176	-0.0512983014826234
0.187167198244146	0.212889700806653	-0.0130548510562285	0.0903968208372655	0.0271627019266818	-0.054880017137027	-0.0138586576051726	-0.0328285412462236	-0.0344873376275467	-0.0476400015612666
0.474992074790492	0.275078882855481	-0.0345581882595167	0.224896126445341	-0.103492946971824	-0.148946578434117	-0.126219762702971	-0.142290181882907	-0.100148500534278	-0.0932708203129383
0.248091359113716	0.0837601933896275	-0.0161411838744138	0.115828658761551	-0.0418033472288298	-0.0646873244959569	-0.0532453358623933	-0.0451993954122359	-0.0534514363980083	-0.0591668113565538
0.28846742863608	0.161876951507727	-0.0189836014453663	0.144476884953483	-0.0151145640729457	-0.0886672788265394	-0.0518909214497426	-0.038414526271276	-0.0619412347438402	-0.0738497867133668
0.587523561064556	0.279925131128631	-0.03414007467727	0.194326110312686	0.00901277289281532	-0.107720622398378	-0.0493539247527816	-0.0648632778622259	-0.07343397977185	-0.0987021030635325
0.444671461033948	0.302116710385689	-0.0253030309128255	0.159373884388651	-0.00219120041399345	-0.0813449960164797	-0.0417680982152366	-0.0204508023402961	-0.0326124178325471	-0.0647383940746694
0.315403564552651	0.298144833331041	-0.0226963163885653	0.164801976014005	0.00245262967658161	-0.104044934338639	-0.0507961523310286	-0.0473783679322588	-0.028912857932901	-0.0863202471239075
0.440240879411013	0.248719199518007	-0.0255807462114649	0.160582989813277	-0.0116065948643221	-0.066275636582471	-0.0389411157233966	-0.034587341337268	-0.0459870123762901	-0.00684288225561491
0.199455084627667	0.0484059031382895	-0.0125133078669872	0.0901285365122217	-0.007253261365127	-0.0340564684187587	-0.0206548648919429	-0.0338748991884223	-0.0391416297921997	-0.0515973814686448
0.358667469354914	0.179051798639742	-0.024212743121189	0.164183510171444	0.00147237303298303	-0.0292180559851445	-0.0138728414760808	-0.0173187397771382	-0.0630922109372497	-0.0400734694396154
0.0196492288211	0.00603992803877459	-0.00151883304887626	0.015482267800238	-0.00156945005262812	-0.00293660126142805	-0.00225302565702808	-0.00408881367372219	-0.00485289494132185	-0.00608313461739216
0.0522255099175925	0.0494243812835243	-0.00355441293536465	0.0290313504959704	0.0124392085637026	0.00590648734444669	0.00917284795407465	0.0098418621340078	0.00623303858355147	0.00389210598085398
0.120560287708726	0.0884127037349897	-0.00728754959763354	0.0528449879252381	0.0184371729569894	-0.00334181164506644	0.00754768065596148	0.00536966597883015	-0.00359127673123727	-0.00692315424293365
0.147227901030186	0.139859328910942	-0.00951640817179852	0.0644811936618686	0.0341318983862588	-0.000853701247362615	0.0166390985694481	0.00187557777069924	0.00388357664844741	0.00396098888157409
0.0195432248271915	0.00602476426247653	-0.0014563878884024	0.0150169060881259	-0.00155353540517597	-0.00410964614340952	-0.00283159077429274	-0.0037075776625503	-0.00528963386221541	-0.00576404466516776
0.121916032740231	0.223667178737943	-0.0095288959530037	0.0820773714192507	-0.003453376958998	-0.052457687320209	-0.0279555321396035	-0.0384766711203915	-0.0234624143027924	-0.0269731860216722
0.388199913734012	0.135018779351253	-0.0250351371301805	0.160899778395109	-0.0338839139787968	-0.077490791051769	-0.0556873525152828	-0.0334582028199531	-0.0521752350155765	-0.0703033240564084
0.334391977384623	0.188709605920629	-0.0224044120973702	0.157794475350428	-0.0131199155979418	-0.0918705366917276	-0.0524952261448347	-0.0554182417906391	-0.0718303860843132	-0.0851355756129498
0.0880483317583755	0.0388572056149171	-0.00586435878252702	0.0451588436894034	0.0062042649952459	-0.0177822245552047	-0.0057889797799794	-0.0152905607621551	-0.0231073270762063	-0.0120919182414889
0.0392117757558732	0.0235043866486812	-0.00351261540220425	0.0319621420168631	-0.00749634660516101	-0.000618541226599614	-0.00405744391588031	-0.0076156702830041	-0.0122083390616803	-0.0121057185285806
0.135001190277679	0.0874291967842164	-0.00828341821729187	0.0614239509066155	0.0238399720629923	-0.00925445056286348	0.00729276075006441	0.00813618729248708	0.00680510810262314	-0.00657766061848714
0.189485360521427	0.177407266498329	-0.0121147297973344	0.0885224194331846	0.0218564884481862	-0.064186638259358	-0.0211650749055859	-0.0143005357215189	-0.0274264739920147	-0.0212553035916018
0.108478562070594	0.0881729976104093	-0.00741591674246078	0.0526055157782217	0.0189866290825768	0.00405127565126844	0.0115189523669226	0.00323715735450227	0.0109522553127147	-0.00332664764991887
0.178944243584787	0.0421365549576296	-0.0112624040636357	0.0799976889614489	-0.00475314268665	-0.0175216761743531	-0.0111374094305015	-0.0138354514256193	-0.0170033532734981	-0.0281080407370791
0.066611049485099	0.0553405165291436	-0.00480184941003844	0.0362313062738039	0.00794770669825222	-0.0118387702499199	-0.00194553177583386	-0.0114926659371596	-0.0094229641895164	-0.00966459933628978
0.655764110753281	0.322050731316071	-0.03302279382875	0.178271574290522	0.124627769606541	-0.170465803346472	-0.0229190168699651	-0.0368656850536235	-0.044156390790151	-0.0622538296827143
0.294663569043882	0.114334023199097	-0.0199307863898226	0.141028252422059	-0.0262429673902163	-0.0573512868775838	-0.0417971271339	-0.0398063319732542	-0.0549938570890056	-0.0712781161073595
0.169433834469725	0.0818029710212434	-0.0109379342110817	0.085195426332013	0.00321025012572759	-0.019283784117278	-0.00803676699577521	-0.0123281324485402	0.00606054320972993	-0.0376771801684992
0.288029123394983	0.213687005085471	-0.0192070931472954	0.152970715359169	0.00181243485037641	-0.025537941902489	-0.0118627535260563	-0.0639727297842452	-0.053612534763346	-0.0401122731843039
0.0103012280097695	0.00759786985064744	-0.00079517316721664	0.00806146782232822	-0.000197027088885806	0.00130143359938642	0.000552203255250305	-2.46140574725433e-05	-0.00137885560700743	-0.00119366597489869
0.116073505148556	0.0837145325262391	-0.00806011892140569	0.055119014021407	0.00932099291115504	-0.0131371788184459	-0.00190809295364544	-0.000672463410442484	0.0112830854697872	-0.00908586723338203
0.224545301210583	0.099712783696624	-0.01520087588238	0.112646602644745	-0.00182314780592002	-0.0349015097423186	-0.0183623287741193	-0.0197756353032496	-0.025573400665814	-0.03484663391003
0.0424587936593024	0.0324694932716533	-0.00317318147784151	0.0232808027951094	0.0024520256739568	-0.00368241818364775	-0.000615196254845476	0.00543534279158595	-0.00320124784922968	0.00516953123599345
0.10656198079921	0.0666707469109337	-0.00727113151608398	0.0509931247275716	0.0119257487077123	-0.00704429332769682	0.00244072769000776	0.00345782051279166	-0.00296688531784069	-0.00106618339127269
0.189890734693536	0.0873229027022151	-0.0114743854405118	0.0754401364429794	0.0115609182893165	0.000588899760774947	0.0060749090250457	-0.00676023562429834	-0.0146217345803213	-0.00614352792406014
0.389420795710282	0.121685347961145	-0.0234861561587741	0.150247499450828	-0.0321082780081442	-0.0466694548453545	-0.0393888664267493	-0.0378490149851352	-0.0352083493769962	-0.0685740185353861
0.546927402575634	0.343565410344285	-0.0301450570350272	0.177999005427998	0.0155583732382173	-0.100827464173817	-0.0426345454678001	-0.036917866425252	-0.0448826888988538	-0.0864756818649998
0.188656258964282	0.227238162840472	-0.013090773778127	0.0899593483205582	0.00758430079209049	-0.0560139473824329	-0.0242148232951712	-0.0287567778139048	-0.0300274727800531	-0.0459919741140624
0.0305215936438471	0.024964553799477	-0.0023531803549751	0.0196527268366557	0.00499458839599197	0.00659200454091328	0.00579329646845262	0.00311072419765928	0.00197493785887185	0.0034635149035753
0.088618837251743	0.110707534768917	-0.00640606988310019	0.0568849257095376	0.0193013923606691	-0.0231730311550336	-0.00193581939718225	-0.026584329092083	-0.0230776614995762	-0.0220020112597541
0.0176831197751824	0.013172909252627	-0.0011188207319089	0.0136279992074545	-0.00217249353186017	-0.00557630631774476	-0.00387439992480246	-0.00425578093524944	-0.00520933974615738	-0.00548723457658132
0.312135065370319	0.197696180183114	-0.0180819137406043	0.120063801944831	0.0168043449084109	-0.0370156195507728	-0.0101056373211809	-0.0243049451711138	-0.0111322558169501	0.00801916783525292
0.329184398510354	0.232090986131765	-0.0173353295379234	0.117717061317667	0.0725503323539061	-0.0604369521901018	0.00605669008190218	0.00628873219349863	-0.0158871605194938	-0.0302558163173863
0.0400248373003191	0.0115528815258862	-0.00393506385624322	0.0283437211349929	-0.00240500191914342	0.00148251140553111	-0.000461245256806159	-0.00392719437228701	-0.00700780519560217	-0.00731645715106596
0.348374780496964	0.233479634078513	-0.0306231384276415	0.221807336061686	-0.0020283012904852	-0.0681957235699179	-0.0351120124302016	-0.135590983917241	-0.0817086473026665	-0.0694085827799442
0.131687019460208	0.0324542425124267	-0.0082465135784837	0.0616306254201601	-0.00701486057752834	-0.00524444980617053	-0.00612965519184944	0.000795632338159769	-0.00969382340269041	-0.0217811582793708
0.166346288824301	0.103371542410989	-0.0102433541461517	0.0704898246365832	0.00879999866802919	-0.014564351739572	-0.00288217653577144	-0.00391687585751349	0.00545972250013788	-0.0115151525505379
0.526375148275982	0.205414189309786	-0.0312526933552157	0.188948912719949	-0.00622942922213521	-0.153167374143861	-0.079698401682998	-0.10503976913608	-0.0702301699622536	-0.0928548027172779
0.331499720745974	0.290164901660917	-0.0187036642276766	0.118326632542744	0.0810470337897688	-0.0846899148722625	-0.00182144054124683	-0.0133198099887984	-0.0336322152824633	-0.0422266932165731
0.360019034578866	0.136857379595858	-0.0238084840020079	0.157691221520693	-0.0300047028471771	-0.0716915795846703	-0.0508481412159237	-0.052572006250855	-0.0591845381916503	-0.0830815163926438
0.237739742292429	0.0537965746521134	-0.012058188595347	0.0802770443021433	0.00970675742709901	0.000189590328375455	0.00494817387773724	0.00484022207211224	-0.00988535540059923	-0.0152142473073369
0.115028475539256	0.136302632274035	-0.0087143656414438	0.0725299268329224	-0.0376043927560575	-0.0580926760241544	-0.047848534390106	-0.0306076006867288	-0.0275339478718464	-0.0505559508562022
0.256626340117396	0.0790418975942941	-0.0146960781045324	0.0990667883860181	0.00579658379574144	-0.0444388661647888	-0.0193211411845237	-0.0246627536248665	-0.0289009767145825	-0.0372715304355524
0.0381162868630673	0.0378616449154221	-0.00254883762838497	0.0210997303682278	0.0120381034123837	0.00545370150482994	0.00874590245860685	0.00491636054380035	0.00241114294355231	0.000656934102341876
0.282947532422205	0.103604705736049	-0.0208445365575531	0.147889436709006	0.0016337823171213	-0.0247811226644214	-0.01157367017365	-0.0113047025141771	-0.0352544100703425	-0.0170208188923278
0.657064752432471	0.321067664798704	-0.0329278833152102	0.178360653285904	0.15133978001834	-0.122014064457028	0.0146628577806565	-0.0580782856519674	-0.0304445166546333	-0.0508734343320986
0.0124239546090234	0.00351431502895863	-0.000592518037182296	0.00925315014808118	-8.11043664220284e-05	-0.000765199187342185	-0.000423151776882107	-0.00269263801475366	-0.00355842699496751	-0.00442824625226062
0.241338839630535	0.293955118245502	-0.0189790711769777	0.152192082118856	0.00980461556510603	-0.0389811295991551	-0.0145882570170245	-0.0185163410172053	-0.0386758821166661	-0.0558177528050709
0.404573165029902	0.253889218323577	-0.0302767208791599	0.20138707123578	-0.0900853684828269	-0.0544698770999183	-0.0722776227913726	-0.0813330492262871	-0.0660841210902263	-0.100059637879243
0.119771218780786	0.110041545355628	-0.00835899671695886	0.0552168669894466	0.0304853840301643	0.00442717815011985	0.0174562810901421	0.0137272288032255	0.00102028606750507	0.00179867253242956
0.253613738989355	0.260062096417109	-0.0222142739264206	0.179009948867879	-0.0199884998122066	-0.0475131286861999	-0.0337508142492032	-0.039512267704775	-0.0442573989027577	-0.0571884438329677
0.510854847409924	0.311170672416984	-0.0297616582817938	0.178994517029413	-0.012170746614646	-0.0759127862845962	-0.0440417664496211	-0.0610749864250933	-0.0577442413475891	-0.0704496992224494
0.214488661752111	0.120676456952414	-0.0118026809053227	0.0827792201011066	0.0406006056630353	-0.00657270984381669	0.0170139479096093	0.000625400877512117	-0.00717594158156612	-0.0266833737602363
0.479514852937855	0.33198238201255	-0.0299145088475626	0.183379543776181	0.053126682092784	-0.138714033977277	-0.0427936759422464	-0.0504232038191311	-0.0721061764252727	-0.091583618500178
0.566178490877118	0.195764410215231	-0.030994760412519	0.17572126485807	0.0228933004379901	-0.09856264962978	-0.037834674595895	-0.0819092181989672	-0.0849839325351091	-0.0931862153422859
0.0595246559328359	0.0320258965819718	-0.00413517945865083	0.0341814496579122	0.0122306479687118	0.00456496494711987	0.00839780645791581	-0.00298575388104294	-0.0100611835304249	-0.00177054705148634
0.396159858116422	0.270266178938911	-0.0217976849695827	0.137117377212529	0.0488013643996659	-0.0630654127388943	-0.00713202416961417	0.000608794565793214	-0.00774837992611449	-0.0174766148862678
0.25408581276212	0.227697137363133	-0.0152934021076154	0.10800306052714	0.0148732933365154	-0.0531275352421931	-0.0191271209528389	-0.015322873601757	-0.0418105028408786	-0.0279541984410253
0.103414648394946	0.0844049506967944	-0.00703539660592206	0.050373136411101	0.00722200067032382	-0.0194207997591314	-0.00609939954440376	-0.0209117004148154	-0.0129612492760158	-0.0130798483983434
0.142312516250741	0.0889467146807523	-0.00925792166187162	0.0687335710277672	0.00809039129121394	-0.0123289014414415	-0.00211925507511379	-0.00578240712091346	-0.0169838745680574	-0.00947475104971227
0.338124028871131	0.238522233813572	-0.0212183476954704	0.141888050526155	0.0583590809632075	-0.036470003450554	0.0109445387563267	-0.019642334417909	-0.0322897697411241	-0.024057096772744
0.0880875780162435	0.0295219523752568	-0.00516645650073032	0.038966143972156	-0.00396943456318534	-0.00662308464797477	-0.00529625960558006	-0.0116395957799145	-0.0166238265520022	-0.0193913048225978
0.258723091908201	0.29159890399419	-0.0160215900547007	0.110643455070515	0.0664615921053761	-0.0877035445777351	-0.0106209762361795	-0.0238678135051797	-0.050257249821186	-0.0334531866076811
0.425603288418082	0.136809709630346	-0.0256532908872726	0.162088001646714	-0.00563188225333894	-0.100254587884816	-0.0529432350690777	-0.0541341555533417	-0.0802483242892371	-0.0850219515725209
0.0261718140724336	0.0154894192172686	-0.00161701962542947	0.013753226648029	0.00422489485508163	0.00326651404636997	0.0037457044507258	0.00349613875092069	0.000916086228137259	-0.000340869292593891
0.417915068854919	0.165718436930371	-0.0277587508414165	0.185764158150916	-0.0193439611458778	-0.0971943318676211	-0.0582691465067495	-0.0335509432361175	-0.0552092950218862	-0.0810304230251001
0.282888385279905	0.12476501128182	-0.0163180209022732	0.11075211789481	0.0128233746542764	-0.0738054202024407	-0.0304910227740822	-0.0312106198874366	-0.0208419364716562	-0.0335888403377188
0.152783252934752	0.153334836560259	-0.0104658054728145	0.0747469105648561	0.0412994380400351	-0.0139249937398219	0.0136872221501066	-0.00304377487361412	-0.00734249161921136	-0.0122014521462268
0.337084409211262	0.101581915092411	-0.0191622867187994	0.126165081392165	-0.0351755697179691	-0.0378944940697094	-0.0365350318938393	-0.047205689358121	-0.0509898911446874	-0.0606688474718913
0.340816767481216	0.25795278797667	-0.0226027431110112	0.157007664678631	0.0727939392355315	-0.0490656133402308	0.0118641629476503	-0.0231337258084518	-0.0700948256020398	-0.0436972758053376
0.344807626342334	0.262303899082141	-0.0196863219921161	0.128533334999632	0.0380689078437242	-0.0654029771798576	-0.0136670346680667	-0.00892687654652202	0.000609439731629524	-0.0305038209162438
0.124523032961273	0.0714972909380268	-0.00783964122292252	0.0579918333222372	0.0168742529382726	0.0124778266310215	0.0146760397846471	0.00759815234953398	0.00218225921909326	-0.00071187509709858
0.0664435971306086	0.0553424377280167	-0.00471344295325403	0.0359670110537441	0.00655412547632576	-0.00681925253332212	-0.000132563528498178	-0.00646913756551282	-0.00213189270806967	-0.011644709116556
0.509710106058587	0.218361393968717	-0.0331405817758041	0.205318136393649	-0.0250767627754775	-0.0799372118273489	-0.0525069873014132	-0.0404904919151001	-0.0719935167361324	-0.0913792816730596
0.345371274071805	0.283440317857661	-0.0220234886777015	0.147680614238959	0.0537965088534484	-0.0558069520029514	-0.00100522157475152	-0.0113845053189776	-0.0397268267234822	-0.0353576184776085
0.314378921954423	0.0708859169650258	-0.0179400438210926	0.115068578765198	-0.0181820723772472	-0.0172792793490036	-0.0177306758631254	-0.023780325786869	-0.0292718017751729	-0.0436398460230636
0.391702329139121	0.162001618149142	-0.028475290339907	0.197364896391198	-0.0354738358063796	-0.0232093931307724	-0.029341614468576	-0.0412724067860644	-0.0743851284174643	-0.0971454989779658
0.212787106632596	0.278465334493625	-0.0141420211624846	0.0983756898293059	0.0206255481695698	-0.0541790587577552	-0.0167767552940927	-0.0158810820184692	-0.0437407286886153	-0.0441709374449728
0.0508090227677631	0.0376114479727708	-0.00382904498909281	0.0287238159950701	-0.000652086067949115	-3.58958630310852e-05	-0.0003439909654901	-0.00232803848655183	-0.00547805477637421	-0.00769863326825167
0.345055190192452	0.283954000178162	-0.0224300577213735	0.147896045670078	0.00143163442386168	-0.0538197399253366	-0.0261940527507374	-0.0203170733582481	-0.0175843711719288	-0.0131713107265184
0.656711593746815	0.302501003654776	-0.0327474002250225	0.173675907184372	0.0677807680527694	-0.142487910307212	-0.0373535711272213	-0.106073239662283	-0.0801160303910812	-0.0599748647439272
0.102971437706197	0.0764633246432924	-0.00724464700537709	0.0517206971764749	0.0245504709333736	0.0107117326297792	0.0176311017815764	0.00746876744285326	0.00566974567285124	-0.00087529924830608
0.119733825791922	0.0415188477380126	-0.00830287309013825	0.0572715368503977	-0.00611765681321909	-0.0246415568788422	-0.0153796068460307	-0.0155782398428241	-0.0186239422742028	-0.0288794456298299
0.0682013962806686	0.0715368276353072	-0.00500771734903449	0.0373234145641624	0.0228013029042056	0.00450243418535723	0.0136518685447814	-0.00243890246352209	0.00364033712655275	-0.00332226455611558
0.05423885819238	0.0532123693338735	-0.00460269334477976	0.0404850052957033	-0.00312627446015395	-0.0124339142089139	-0.00778009433453394	-0.0157232807041728	-0.0150416331366051	-0.0202894442251586
0.299471880382541	0.143447044810084	-0.0210964541979243	0.145355349096836	-0.00530882437647573	-0.0345350599138936	-0.0199219421451846	-0.0413070759642657	-0.0402271259705164	-0.0463347822254631
0.342884884915089	0.128000599145109	-0.0197211104555798	0.134092018200668	-0.00290735944997278	-0.0891062421710038	-0.0460068008104883	-0.0516582695302203	-0.0564460212914254	-0.0489251526674092
0.140419357780368	0.126204127344819	-0.00939737837666269	0.0688938307156151	0.0244934732356352	-0.0231551675251221	0.000669152855256538	-0.00403910235152768	-0.0095461700260337	-0.0231859120133862
0.712440464694663	0.271956098183265	-0.0319349251282622	0.157293094172318	0.0867701928231062	-0.152622906072857	-0.0329263566248756	-0.0331934463165556	-0.031432284121823	-0.0656761336875687
0.307622200476832	0.135932170092489	-0.0209202620076142	0.147213199190547	0.023891110966017	-0.0457717243861601	-0.0109403067100716	-0.0460236308538096	-0.0422339673142262	-0.0645490724885975
0.0905903125589429	0.0744768786178791	-0.00649721566614543	0.0461360881668693	0.0168765454949985	-0.00314413876403949	0.00686620336547951	0.00258528172640259	-0.00456881081899053	-0.00448468771401241
0.404400032769929	0.219577058170902	-0.0246617283975581	0.151278489822944	-0.0295472936009584	-0.055842294925397	-0.0426947942631777	-0.0187466591747436	-0.0233914106303939	-0.080133172463968
0.108130916205937	0.0882620785196056	-0.00767201561595	0.0521388671529455	0.0186229760286558	0.00992354692628283	0.0142732614774693	0.00190016111156593	-0.00730316856840514	0.01335558958233
0.423533175206579	0.244681377352461	-0.0266729441963962	0.183722866568439	0.0759684405896682	-0.113714785194232	-0.0188731723022818	-0.0354566898859379	-0.0663355029407097	-0.0631137859696733
0.441512223267742	0.264083985041745	-0.0252338399663334	0.154628308697696	0.0713546191835035	-0.0564933497093296	0.00743063473708694	-0.0265013710366749	-0.0465608795954209	-0.0682766116058239
0.528018250430002	0.341197299586832	-0.0281735613296173	0.167600592503481	0.0559839420176887	-0.141615903535598	-0.0428159807589548	-0.0369045172487448	-0.0565932979936188	-0.0632006353093854
0.675776762223703	0.301472948680533	-0.0331151059392965	0.169894987323344	0.0271177056837277	-0.0792957709860643	-0.0260890326511682	-0.0191826276062197	-0.0310023880839962	-0.0487707445172978
0.522660128430613	0.312687505935376	-0.0312666022916311	0.186513520936618	0.105573616067205	-0.125904090666543	-0.0101652372996687	-0.0731698412741262	-0.111336963034517	-0.119095704184866
0.56299850588737	0.385106930115031	-0.0326162814887572	0.188309905807534	0.100092547349794	-0.158231250624526	-0.0290693516373663	-0.0300696786733902	-0.076293470387904	-0.0737050282155999
0.343459389997514	0.127968426252019	-0.0195721990211362	0.134968474693908	-3.57701814480693e-05	-0.0483007346856388	-0.0241682524335434	-0.037901777252902	-0.0472601661665665	-0.0620181782108065
0.280240217124183	0.105016141251474	-0.0160534808161625	0.108191220885838	0.0104151508516088	-0.0436758841152766	-0.0166303666318339	-0.0126037648715305	-0.0370017950289476	-0.0434223475382927
0.618733054131732	0.257163802470733	-0.0316779294050772	0.174555683486049	0.0658286074761042	-0.135911705841675	-0.0350415491827853	-0.0725333648117021	-0.0810615391192865	-0.0547056995193782
0.202177868306951	0.301507441297969	-0.0149903305403734	0.113085726342571	0.0612236387985338	-0.0909218793939235	-0.0148491202976949	-0.0407135331919939	-0.0674536567991194	-0.041364266587237
0.404622567270944	0.254309642648744	-0.0299743155771482	0.200597382197921	-0.00809692149542868	-0.061555902236725	-0.0348264118660768	-0.0546921754680708	-0.0682200793387373	-0.0695886305647688
0.0277745768414033	0.0236517518849165	-0.00187652783961536	0.0178918619681694	0.00609555865881122	0.00710026378275488	0.00659791122078305	0.00389444928447807	0.00119285914402598	0.00114635930528247
0.408939016069735	0.277196418798557	-0.0234145434939181	0.161872651965839	0.094710140375026	-0.0951242879237578	-0.000207073774365907	-0.0528293866811644	-0.0625296440132194	-0.0983756008557293
0.240025277010555	0.182533672864004	-0.0230238542287143	0.173534153570659	-0.0748916346382859	-0.0508057585575467	-0.0628486965979163	-0.0472588245002755	-0.0780738213133632	-0.0700588799351123
0.618110734491992	0.257214733860937	-0.0320939470281859	0.173906732062117	-0.0180344916960736	-0.137359191147586	-0.07769684142183	-0.101065517045631	-0.0958176841804631	-0.0867523452151228
0.187119256922326	0.213821206274448	-0.0127799665810475	0.0905402868782689	-0.0309433836076914	-0.0533433443533868	-0.0421433639805391	-0.0361339399339744	-0.0269043368265426	-0.0386747371955649
0.157688644507606	0.195970409328144	-0.0129468005745261	0.108370531918344	-0.00671372697204511	-0.0380443679082081	-0.0223790474401266	-0.0076094964666496	-0.0393231719281846	-0.0497593342266848
0.0626774955577771	0.0444593692481994	-0.00450805240014965	0.0325243948669923	-0.000663436124380211	0.00433332528447433	0.00183494458004706	0.00169119737095208	-0.00576992615350615	-0.00325431514719422
0.517405220960313	0.274542305746347	-0.0262359964750453	0.150715982080889	0.0640030093626537	-0.082181972558156	-0.00908948159775114	-0.011421081319134	-0.0130083336811866	-0.0440565162492023
0.262121939457028	0.22917309246306	-0.0158555635867305	0.102527370594795	0.0312184895103186	-0.0472969036624307	-0.00803920707605604	-0.0354571546675186	-0.012737510677173	-0.0352462537001606
0.370327099545257	0.198406350252735	-0.0274259996996982	0.181605901830753	-0.0780863094141509	-0.0990832134058929	-0.0885847614100219	-0.0503799808706212	-0.0522493413959144	-0.09818445148706
0.355636257276283	0.284109899978933	-0.0242124561087043	0.160536528904077	0.0732458879933847	-0.0536357508368554	0.00980506857826463	-0.0577985342582491	-0.0427626029861582	-0.0296761103518057
0.0268298217891133	0.0391057850025949	-0.00257385767007395	0.0182742861305835	0.00504124064919104	0.00181604105490996	0.0034286408520505	-0.000833222193714581	0.000250257190586627	0.000295662424925992
0.294044994488583	0.0917371830209673	-0.0191174266013917	0.134266297158086	-0.00863824967818316	-0.0600550521784541	-0.0343466509283187	-0.0435935964603005	-0.0625560215831722	-0.0687210492320419
0.0627060477188449	0.0405330978484314	-0.00493022266814233	0.0380795243402662	0.0089851828072636	-0.0037373357827146	0.0026239235122745	-0.00301585451464856	-0.00646765077431553	-0.00816442861219415
0.535184789388932	0.388772722242919	-0.0335888075478792	0.211509569639151	-0.0197028918713033	-0.102472713358863	-0.0610878026150831	-0.0784646674884754	-0.102909958621504	-0.0568739464140351
0.298185329157498	0.158419216029236	-0.0220098651204632	0.160064463475043	-0.0234316845731198	-0.0646910301170293	-0.0440613573450746	-0.0516759449431296	-0.0583542085265724	-0.0755231904894089
0.290130289916776	0.336335302377562	-0.0193851349313925	0.14414510641224	0.00839965821426325	-0.0603367946935396	-0.0259685682396382	-0.0554450994109128	-0.0314552246742098	-0.059637170963546
0.0176793409170298	0.0251005215538226	-0.00165186659511817	0.0142619035762463	0.00202495347907493	-0.00712818281563713	-0.0025516146682811	-0.00755584770236884	-0.00585876423779521	-0.007730345240905
0.0747573224374513	0.0685192955846158	-0.00453817778389407	0.0358421848309711	0.0128837543960316	0.0124516156151978	0.0126676850056147	0.0177046129728148	0.0152439859235168	0.0120212450586533
0.21727168735199	0.132602364459995	-0.0132761619282244	0.0887155270454091	0.00629028626922132	-0.0373589864010076	-0.0155343500658932	-0.0214887361275324	-0.0174357671814484	-0.0330722743720241
0.319500725878089	0.215896109221016	-0.0180385093097491	0.119988523145868	0.0426316842884684	-0.0450154787924659	-0.00119189725199875	-0.0115211957248631	-0.0248681022999276	-0.0247427458846748
0.0523934886748971	0.0745075424216884	-0.00386547201274408	0.0287551820467506	0.0194435608962514	-0.00169164822059695	0.00887595633782724	0.0145271054004885	0.00273092086215938	-0.000342430908117634
0.0323234453997076	0.0378245891478432	-0.00270826940569143	0.0251111162376055	-0.00861803093125863	-0.00730777677850978	-0.00796290385488421	-0.0080351086377996	-0.00900463400881914	-0.00945736485913974
0.577916800372974	0.191536957826639	-0.0296715925829337	0.166003624972188	0.0256711577547676	-0.139722516892691	-0.0570256795689618	-0.084682227357767	-0.0981107645131148	-0.116463489869247
0.0120978768407666	0.00285451832219189	-0.00102952886216002	0.00892905756250481	0.000275979935372749	0.00203480168112717	0.00115539080824996	-0.000997006224425979	-0.00162946834915777	-0.0014263303187006
0.0950728226741758	0.0772219321647218	-0.00671613835982401	0.0518399328856221	0.00127233917739598	-0.0155297680000437	-0.00712871441132384	-0.00930960191653202	0.000403518114790641	-0.0167456174782105
0.108056025061082	0.105086493624509	-0.00808826045222595	0.0574972206620173	0.0250309325863881	-0.0220695027676687	0.00148071490935972	0.00381877116230148	-0.00911784267513388	-0.0100698985997969
0.362533028521954	0.215166234204217	-0.0203592051377733	0.130279787050409	0.0306832575193993	-0.031656991393588	-0.000486866937094377	-0.0163911179201069	-0.027941708194993	-0.0366253077620985
0.315722455583862	0.282763722974965	-0.0200196059978367	0.153151123833749	-0.00374786516608788	-0.0691702534067711	-0.0364590592864295	-0.0500016328700225	-0.0454394075423529	-0.0703183826074507
0.132100714050059	0.117158915161575	-0.00881777392175588	0.0632583323440482	-0.0216095535162095	-0.033571244976265	-0.0275903992462372	-0.0184149700518026	-0.0274071086608562	-0.0193683112759725
0.0938066235351751	0.0451083583013903	-0.00835798937153755	0.0741825017644255	-0.0235014657074541	-0.0174703239924662	-0.0204858948499602	-0.0216303021449406	-0.0340938843759039	-0.0284650219303972
0.0113020236447782	0.00858750771385759	-0.000699431920470117	0.00767077916086972	-0.00361515193991643	-0.0044034472493892	-0.00400929959465282	-0.00289152502782474	-0.00319653213532627	-0.00319422180930126
0.354980065620878	0.284242128526277	-0.023160500613825	0.159571673413857	0.00304349250341912	-0.0754048530833097	-0.0361806802899453	-0.0231369901578539	-0.0601868874255126	-0.0116732517956986
0.236844466727239	0.11777377600297	-0.0139255684612985	0.0920128749345809	0.00259506421072819	-0.0308606221657778	-0.0141327789775248	-0.032049712580108	-0.0260697516630536	-0.0250870837234456
0.40934208225734	0.277583455599453	-0.0238806880237491	0.162437786903426	-0.0758500218383512	-0.113042814733059	-0.0944464182857053	-0.0692920567176868	-0.0830064598166525	-0.0799398125497087
0.208078225765493	0.0758991440782355	-0.013242699989576	0.104184500058848	-0.0176003904181676	-0.0170711565733659	-0.0173357734957668	-0.0204769078238912	-0.0350031222310742	-0.0303858298139376
0.35390464955258	0.155130355086823	-0.0219540505320889	0.148900688814253	-0.0226720651050446	-0.0753619402528855	-0.049017002678965	-0.0463025693147452	-0.0594033483062561	-0.0785964137948953
0.282832909149988	0.0837013090706157	-0.0155104416795782	0.10994922349611	-0.021088957755635	-0.0221119600619286	-0.0216004589087818	-0.0381097061605489	-0.0399796770591146	-0.0386592556036293
0.0524409545382519	0.0340518350954311	-0.00416729511444905	0.0318893301647311	-0.00495803619629638	-0.0158256126110814	-0.0103918244036889	-0.000627295127432551	-0.00485609835365693	-0.0104315960559162
0.616939520733982	0.215551425966934	-0.0311715398032736	0.168294696805714	-0.0225722301568836	-0.150001017915366	-0.086286624036125	-0.0684878971402189	-0.108361936994912	-0.119616067004088
0.00985442174728875	0.00108914906199216	-0.000785977851853916	0.00809367117917652	-5.54847407236419e-05	0.000319558789270164	0.00013203702427326	-0.000332914066243742	-0.000961362683270578	-0.00133588655269454
0.520391136983416	0.387901554049033	-0.0336820072678361	0.209627882347396	0.102862993500323	-0.105071529432248	-0.00110426796596252	-0.0887192168123309	-0.0454443822431253	-0.018555266157289
0.0306459513040455	0.0139044157550695	-0.00217725549010458	0.0226211409170191	-0.00447570629157651	-0.00286688330010298	-0.00367129479583975	-0.00206733658554895	-0.00854042292440656	-0.00791591454214049
0.144063106898759	0.0801259270630582	-0.00878145992030133	0.0663085028022648	0.0145194718654886	-0.0331927136064835	-0.00933662087049744	-0.015475443719806	-0.0346324791711424	-0.0330608462626801
0.0913793958877898	0.0810751733465487	-0.00626665088245372	0.0486516986011843	0.00614928891788556	-0.03280224917535	-0.0133264801287322	-0.00322232025969921	-0.0159071960502888	-0.0195943098997009
0.0592629388897265	0.0324215658735422	-0.0043626124772755	0.0341400780440969	0.0121283798256803	0.00212389737495478	0.00712613860031754	-0.00305255837678644	0.000541202274664303	-0.00724693849318608
0.363152542032704	0.141409407763489	-0.0254533060219435	0.173282226753321	-0.00542738290825706	-0.0960275668202322	-0.0507274748642446	-0.0886685575189459	-0.108715874568859	-0.0575281023114156
0.508916980000096	0.179216017972302	-0.0284568375353868	0.165523420162586	0.029878571913232	-0.060801301068963	-0.0154613645778655	-0.0655278059350693	-0.0629305268843904	-0.0856954885873627
0.0568716039858266	0.0392699907519117	-0.00447971954955156	0.0329917937388431	0.00663975618394614	-0.00712172241645415	-0.000240983116254	-0.0046455350460523	-0.00695299006706707	-0.00728967514408493
0.057382727486316	0.0510631462144489	-0.00405112412642912	0.03173477267519	0.00124374260075046	0.0139147031432633	0.00757922287200689	0.00841401004149352	0.0084277637325218	-0.00168520629986105
0.565843076288157	0.292477030030751	-0.0340247746319727	0.201176363724503	-0.0130354322863383	-0.156801874235074	-0.0849186532607064	-0.0901769269233579	-0.109010564024631	-0.131425376549262
0.282957861347471	0.220055669138852	-0.016099462495808	0.110202185322734	0.0126520752407392	-0.0483306721770751	-0.017839298468168	-0.00703411755895683	-0.00983135338943336	-0.0283585224486906
0.130910698696647	0.0955926907768586	-0.00913610019873384	0.066247002739851	0.0100638202416629	-0.020710183993652	-0.00532318187599454	-0.0165934417332893	-0.0201985906973675	-0.0211964664920153
0.22589646582164	0.165435044944926	-0.0144476258328417	0.103066308935904	0.0125761580469746	-0.064163481483888	-0.0257936617184567	-0.0196903477626661	-0.0333363411582836	-0.0494249715446758
0.00123270437338534	4.00586846313494e-05	7.81694460389847e-07	0.000441935149663443	-8.46983302751293e-05	-3.30516381260586e-05	-5.88749842005938e-05	-0.000153883338818122	-0.000246249267233212	-0.000337136677399946
0.386930947489889	0.173506736957939	-0.0239737354122798	0.157212047759068	0.000568057961945478	-0.069584288650987	-0.0345081153445208	-0.0453672587463184	-0.0586117757223376	-0.064796915317038
0.148639574445389	0.186760695562447	-0.0113101540647992	0.0905669747721025	-0.0319489472921841	-0.0712801329322277	-0.0516145401122059	-0.047186648090259	-0.041536682089837	-0.0677513898677967
0.540906842858062	0.201072042258008	-0.0305329315541907	0.180385955428875	0.00665881931172385	-0.117378536972393	-0.0553598588303344	-0.111186911309361	-0.128256380999559	-0.131380886404225
0.0627111721388583	0.0321789109928815	-0.00453711290100103	0.0355081753015134	0.0043780509968864	-0.0137848368513934	-0.0047033929272535	-0.00876561314236216	-0.00671771909974516	-0.00633540919704098
0.0178780383535684	0.0249755625909915	-0.00164635267065586	0.0139856773247965	-0.00560191953310504	-0.00739059161131297	-0.00649625557220901	-0.00580723148144992	-0.00601708547220964	-0.00542022262592667
0.0557095653140499	0.0423841109023523	-0.00428629358579306	0.0303555734496385	0.00824840942859723	0.0056419497129155	0.00694517957075636	0.00327728958806042	0.00369061661949271	-0.00314723607712043
0.382103584408288	0.280238024120519	-0.0303229785909382	0.212953908716902	-0.0421420951735385	-0.131801135410698	-0.0869716152921185	-0.0910210227275655	-0.0876988149106293	-0.0773785492220385
0.0221850740960235	0.022951689793507	-0.00216685604791693	0.0177984950364859	-0.00673837639659257	-0.00925421993780084	-0.00799629816719671	-0.00845845434317948	-0.00909783683417168	-0.0103867252936574
0.712969544356153	0.271565667592427	-0.0322681621529231	0.157608060319476	0.0934147354674845	-0.14439547853763	-0.0254903715350727	-0.081055892384605	-0.0728350812392163	-0.044211141274586
0.40586326332797	0.157544358728884	-0.0224911863168333	0.14919951868281	-0.00256371032746289	-0.0747154198818714	-0.0386395651046672	-0.0617105520486795	-0.0564539221889477	-0.0668869861642713
0.191903947981256	0.0449810457070333	-0.0112102573574109	0.0743892017087934	0.00602115777145487	0.00840457931306074	0.00721286854225781	0.00456496000699577	0.00115666850510404	-0.00509857623415688
0.509846945551985	0.217975127407315	-0.0330688870104721	0.20541820875444	-0.0327113007258744	-0.101622623799906	-0.0671669622628903	-0.0512359089409199	-0.0887736888446168	-0.0732734114204476
0.484764596610757	0.252054847088201	-0.0261204286869421	0.143928180190204	0.0150422060529519	-0.0731520218279846	-0.0290549078875164	-0.0130457442134278	-0.0359263628326386	-0.0280394534185667
0.190815348292272	0.0842381264553729	-0.0115601670793769	0.100417813881918	-0.0268158233620564	-0.026374267043801	-0.0265950452029287	-0.0303997717208759	-0.0336325571930042	-0.0362711659637392
0.127322145281142	0.0595373657772071	-0.00819198828855898	0.0572148431927198	0.00594032029980324	0.00979927436570704	0.00786979733275514	-0.00107877888685909	0.00454435294333572	-0.00624355274149553
0.12665393031064	0.0594133899226915	-0.00817359884690133	0.0572626570558699	0.0192106714916553	0.0098764363062466	0.014543553898951	0.00844224300141216	0.00195625932756607	-0.00241916873577194
0.0629954280750848	0.0284030579555681	-0.00492917337224268	0.0356932532469558	-0.00963303550564334	0.0031954146822539	-0.00321881041169472	-0.00325398477364707	-0.00937235823793049	-0.00168746648508059
0.50889967270537	0.218014286403452	-0.0332644221156854	0.205562332319716	0.0387371895197186	-0.0860777754038028	-0.0236702929420421	-0.0917029493195941	-0.0436477887193208	-0.0981975790497523
0.188066037597569	0.130504585119212	-0.0115578892910098	0.077977738528513	0.0208992405476988	-0.030389553702424	-0.00474515657736257	-0.00191023762757031	-0.00184099770130769	-0.0146578520269803
0.0554874185701993	0.0278846634877265	-0.00427604947666309	0.0396889689471378	-0.00557932642066532	-0.0178697180609605	-0.0117245222408129	-0.0150118132303212	-0.0186502360692268	-0.0208155576873873
0.712439235016014	0.27199415626909	-0.0322192398809406	0.157492667672237	0.082174554720351	-0.139873891866365	-0.0288496685730073	-0.0335886996427465	-0.0495402886196186	-0.0594492104505633
0.645154798205371	0.310392795220103	-0.0326785715865459	0.172547628324375	0.064456428825257	-0.120470947273779	-0.0280072592242611	-0.0905679166871212	-0.0354312894296769	-0.107340609652488
0.641290362194529	0.240277172479853	-0.0331714889327659	0.176780577508761	0.0299830366185658	-0.155819787501883	-0.0629183754416586	-0.0751004115918196	-0.0831337008889823	-0.0733906817766092
0.0133243390462815	0.02446864172645	-0.000988706856956883	0.0105836286253927	0.00548129117144352	0.00137197362101941	0.00342663239623147	0.00272187817974692	0.00212025827840987	0.00127143171179545
0.259994625074528	0.179345409040572	-0.0149949859462324	0.101729220421105	0.0386875273809713	-0.0287954604662341	0.0049460334573686	-0.0155579024760216	-0.029257065866291	-0.00895443014806835
0.332352834974488	0.290847031895412	-0.0188571412680856	0.117578989507799	0.0866376312967998	-0.0756466826589299	0.00549547431893499	-0.0279585191383993	-0.012763235702483	-0.0400167113054194
0.380867391798532	0.127128756466667	-0.0238940469655495	0.148270192076775	-0.0331501855213991	-0.0813851214096881	-0.0572676534655436	-0.0547497156142451	-0.0759313742678427	-0.0755268466958828
0.559869373851228	0.299594247425947	-0.031347904201969	0.172799074775924	0.0987375696960038	-0.120395809176957	-0.0108291197404764	-0.0661708569049878	-0.0801313314906087	-0.0843581772379436
0.175924213031254	0.24777924876764	-0.0131676341848342	0.101041578379747	0.0316932419056336	-0.0779261770952616	-0.023116467594814	-0.0460055474229164	-0.0336109282796971	-0.0542807857576578
0.0892305867700681	0.0580218356994732	-0.00573472507866427	0.0417265185744012	0.00565373229918233	0.00687495844862107	0.00626434537390171	9.21040363343339e-05	-0.00452765755696971	-0.00206892052462516
0.0480074517628075	0.0699059530802412	-0.00426107759519926	0.0354697117028594	-0.012135481674751	-0.0191060117453858	-0.0156207467100684	-0.0222315638836222	-0.0174978993232833	-0.0190771967397343
0.124794344844766	0.0584190354317797	-0.00810559274428797	0.0545660982952057	-0.00344891825391366	0.00378658514445139	0.000168833445268871	0.00245768370303635	-0.00399569968870407	-0.00783873323513533
0.582332818751653	0.358128220218441	-0.0321900159509727	0.192709401714028	0.0404797255481555	-0.0800165486369049	-0.0197684115443747	-0.0706024941095997	-0.0473947606308309	-0.022168416365811
0.109991359879992	0.0517046754356316	-0.00948170057506995	0.0793468820595777	-0.0136305906525402	-0.029223409877147	-0.0214270002648436	-0.0238162730530003	-0.029802020815082	-0.0376207155046138
0.272083275979058	0.23693018652047	-0.016964860722636	0.121234446586356	0.0365163446071951	-0.0879188232976198	-0.0257012393452123	-0.000784990703763699	0.00904406950740594	-0.0509612948157784
0.408761566326508	0.139849704817537	-0.0253989274361838	0.164865458548783	-0.019999945081079	-0.0407202277853311	-0.030360086433205	-0.0433574532968392	-0.0695705121382476	-0.0536381339671391
0.0211212455129634	0.0210374984656615	-0.00176767279126503	0.0158782935820243	-0.00747851035227487	-0.00940072940310056	-0.00843961987768771	-0.0092019237866803	-0.00726312876650978	-0.00947420833675563
0.456690668037784	0.174048872057879	-0.0272245102219077	0.165763070269619	0.0146356278194356	-0.105974276523236	-0.0456693243519001	-0.0645923602894718	-0.0679451443022198	-0.0694128572868128
0.0544630335419752	0.0317889805049893	-0.00414098869614221	0.0301827048116516	0.0113762041795192	0.00827288711890627	0.00982454564921273	0.00313525552989849	0.000398826345636531	-0.0045876876842376
0.137703948399331	0.0748508120117426	-0.00909449653697841	0.0638820982661014	0.0183585388046212	0.00872292768328925	0.0135407332439552	-0.000590186584370961	-0.00493430351087948	-0.00858390947382684
0.0178453660082256	0.024249333538155	-0.00177202750077876	0.0138715564832972	0.00513524221284903	-0.00115177533730334	0.00199173343777285	0.00313968227790035	0.000688512113673153	-0.000241128867894909
0.048403994676562	0.0435793228622383	-0.00385963437536288	0.0283565559999474	0.00164658367219404	-0.0017525565305862	-5.29864291960724e-05	-0.0030478009349771	-0.00585445774121313	-0.00404273994294892
0.227466212547504	0.233017358533618	-0.0171672239287903	0.125885740517935	-0.000444033492281865	-0.0438986820466961	-0.022171357769489	0.00498290071344912	-0.0143610096865646	-0.0267753805186329
0.181001166967482	0.125543493699275	-0.0122697977891318	0.0868194897651102	0.00398043721761826	-0.0264422022380493	-0.0112308825102155	-0.0159056746325181	-0.0272488904540097	-0.0328068144684653
0.231247622599328	0.232273268249321	-0.0151332080466873	0.102620332925072	0.0440873858796454	-0.0794246764659293	-0.0176686452931419	-0.048864991546867	-0.0496512139460229	-0.0548079723077508
0.493409479091471	0.314684890672089	-0.0261139638422606	0.156403655222834	0.0852787757434238	-0.123023144838531	-0.0188721845475538	-0.0844496591783012	-0.0745458973082428	-0.0840802078312782
0.280880758344605	0.198733646725301	-0.0222083160557603	0.160380533196051	-0.0297465803588414	-0.103802850271945	-0.0667747153153933	-0.0706185475470272	-0.0746744050489823	-0.109609544685616
0.580130449225788	0.349527935437999	-0.0335372543930104	0.195085420496386	0.0995921983655211	-0.101655924144894	-0.00103186288968615	0.00388714594374706	-0.0415868240924662	-0.0557017712284311
0.150149462648212	0.056144976880815	-0.00857789467022912	0.0588002409860576	-0.00238677003325174	0.00181401848546514	-0.000286375773893288	0.00435373312331125	0.000689356872488306	-0.00598946322253036
0.442317072908562	0.217918608517586	-0.0282164423367848	0.187510964530855	-0.0839724755627034	-0.105565890241035	-0.0947691829018691	-0.0623190519245573	-0.0941822608187607	-0.130978999015013
0.399728932664915	0.397950958276789	-0.0279318382892816	0.186272044385486	0.159069937747142	-0.132586377523336	0.0132417801119027	-0.074016344740441	-0.0447498498863357	-0.0531201206809723
0.12215809821104	0.224197376244493	-0.00982977511632972	0.0815723825165445	-0.00277902371266707	-0.0484027070306595	-0.0255908653716633	-0.0259166881068098	-0.0130571599778716	-0.0430003640551756
0.353152001673779	0.270343410457631	-0.0223731796902787	0.146770185877508	0.00812535853576746	-0.055009482826847	-0.0234420621455398	0.0082334468221909	-0.0108566220162368	-0.0180600996250684
0.65058676709525	0.299835811626912	-0.0334704998779055	0.17214852303342	0.0954218540429504	-0.142401001867392	-0.0234895739122208	-0.0229003854575456	-0.0721245681518736	-0.0594993825008133
0.145434124810579	0.117759211061744	-0.0093045050438029	0.0731822388612763	0.0100216321734104	-0.0373010676972156	-0.0136397177619026	-0.0163657673894655	-0.0168042493053607	-0.024464634961014
0.157049199322925	0.055810604196265	-0.0107475690526024	0.0665357276527536	0.0198099618632504	0.0163551374395367	0.0180825496513935	-0.00224248462047635	0.00703286012842089	0.00256645969283728
0.159512703789404	0.163624860560929	-0.012244591759009	0.0977155031828414	-0.00238802712083253	-0.0453984557748146	-0.0238932414478235	-0.0252937291336204	-0.0285061668374686	-0.0270287251571291
0.163093899239736	0.126771927931627	-0.010109765803485	0.0692063901889618	0.0239046865634634	-0.00708987405866823	0.00840740625239758	0.00428651790968848	-0.00223550629332944	-0.0141495805906154
0.00846935694910918	0.00165851761032727	-0.000314693112352358	0.00492200587571823	0.000107014529930012	0.000152337298008415	0.000129675913969214	-0.00109843628478114	-0.00175214370973648	-0.00208066145002014
0.159403567341316	0.0841576656395045	-0.00948718244851224	0.0658776426282515	0.00719433026334521	0.0200684515093297	0.0136313908863375	-0.00275705986063413	-0.00565506940244612	-0.00508237208614559
0.0713984274560522	0.0580041309171674	-0.00538753726883179	0.0397111156408063	0.00300105331628389	0.00352661397387521	0.00326383364507955	-0.0027165336787411	0.00233181479641988	-0.0020340692008643
0.326850587841034	0.182261568758648	-0.0267082207200844	0.195760306688688	-0.0300729266816122	-0.0602209231663092	-0.0451469249239607	-0.0358803952450872	-0.0619301867812552	-0.106788795916119
0.0927218987697695	0.0446579305854391	-0.00616635705909416	0.0453361383715745	-0.00119952358051213	0.0169579818170063	0.00787922911824707	0.000622922623127797	0.00865664207147487	-0.00419045707016263
0.225646144975701	0.165170465935687	-0.0145629674726416	0.102867750105246	0.00865477428826164	-0.0543236523999504	-0.0228344390558444	-0.0240932623346718	-0.0266849726809372	-0.0322232819973876
0.315679420568631	0.13152111449496	-0.0219821768452552	0.155299659521317	0.00161259966000959	-0.0356280025388875	-0.017007701439439	-0.0402043116475043	-0.03553608998039	-0.0665880429576376
0.0463736393308292	0.0213287810179979	-0.00312575950957928	0.0242740896693849	0.008171781428591	0.00674455050925944	0.00745816596892522	0.00336006003745866	0.00227198566588933	3.71719004438331e-07
0.517575380083849	0.364393823934532	-0.030368328552891	0.18107500633408	0.0331861950973711	-0.164264897721531	-0.06553935131208	-0.0343626857037407	-0.0519629138426038	-0.132611345919887
0.305976570054284	0.192150501055635	-0.0171490955509651	0.110513740594338	0.0159265461351995	-0.0440549263357684	-0.0140641901002844	-0.0347328480634088	-0.019107147459789	-0.0375407152783106
0.110239107525007	0.0859339725793497	-0.00707726345991448	0.0492962094094038	0.0227923444376607	-0.00926766198785982	0.00676234122490042	0.0078344656779845	0.000706257299929167	-0.0164071659591958
0.224112714185088	0.0997656435323889	-0.0151899866092151	0.112851737235414	-0.0037012251247637	-0.0311183714928779	-0.0174097983088208	-0.0268930352081815	-0.0237210264882553	-0.0382766708617242
0.307327423930753	0.150679675480352	-0.021268840903644	0.141882210270146	-0.0336642081039554	-0.0464021382230598	-0.0400331731635076	-0.0246120844972758	-0.0452768321992871	-0.0484792822949789
0.110403670989191	0.0930306488227711	-0.0078534057433195	0.0552906253930605	-0.00284544937922084	-0.0193975612116402	-0.0111215052954305	-0.0109036559924146	-0.00510153030736847	-0.0059370909683454
0.430483709345816	0.125931842810394	-0.0234361247752574	0.14041714701928	-0.012818775067226	-0.0938865573536021	-0.0533526662104141	-0.0440060892570582	-0.0782815625069336	-0.0655274438800764
0.439989562271286	0.207501785333458	-0.0250816459733938	0.159280624919867	-0.0167460601329866	-0.0876596002667007	-0.0522028301998437	-0.0553478354646342	-0.0822833102681636	-0.073347770408734
0.44407956982665	0.303053687151214	-0.0252365228902262	0.158676423821383	0.0710822950495379	-0.0654074330378513	0.00283743100584327	-0.0292278779369917	-0.0227978966142365	-0.0468898961570935
0.33137672700308	0.145415391662829	-0.0194858259192249	0.131961215913816	-0.0123395940737509	-0.058494985996586	-0.0354172900351685	-0.0698275021894779	-0.0551533187536808	-0.0707688094551674
0.217418337473484	0.132363338875446	-0.0127864124993951	0.0879457059111112	0.00959568938368016	-0.0386320652307882	-0.014518187923554	-0.0374684547813519	-0.00748854280930522	-0.0352819274996486
0.0391803557716829	0.0421726596660109	-0.00318420489143444	0.0226284219952531	0.0139360143250422	0.00148563531789481	0.00771082482146851	0.0063037173471787	0.00553189969294661	0.00429324520825827
0.405275585759783	0.102895351180063	-0.0232026596454913	0.140676217626816	-0.07663539659623	-0.0563637017749559	-0.0664995491855929	-0.0468632109024943	-0.0655502977253267	-0.0729644870488343
NA	NA	NA	NA	NA	NA	NA	NA	NA	NA
0.0136607792597406	0.0033458639548211	-0.000613065594688041	0.00919990936942951	0.000634029117787779	0.00077133294517924	0.00070268103148351	-0.00193104986333575	-0.00234824315114508	-0.00301909458127575
0.0514026380003472	0.0265805066416545	-0.00376402060550984	0.0296718091921673	-0.0202133133688543	-0.00194835549857014	-0.0110808344337122	-0.0151456796115147	-0.014199484850605	-0.00882036660116581
0.0681900543263424	0.0642335703252528	-0.00491795762757949	0.0364478130363497	0.0110693501023193	0.00250820299082162	0.00678877654657048	0.00337843499573215	0.00337695619102647	0.00323513938031199
0.0965625154754588	0.0645261230391442	-0.00666426820701616	0.0509804501047886	-0.00126870235551045	-0.0294500534920011	-0.0153593779237558	-0.00257937432116614	-0.0194327189040862	-0.0230185822948842
0.519821118108754	0.248537552695233	-0.0310956088108739	0.187410496083861	0.0196040471587753	-0.17084401208431	-0.0756199824627672	-0.0648284785075359	-0.0695675665696404	-0.0906908478144043
0.108510981761639	0.0728457847122941	-0.00757734818105424	0.0569399217510981	-0.00642628998234036	-0.01665413521046	-0.0115402125964002	-0.00436657289667033	-0.0101779447860343	-0.0241857261171031
0.0354657932743456	0.0148695787114674	-0.00263957146626322	0.0266595772520418	-0.00495090860974856	-0.00636274060333446	-0.00565682460654151	-0.00762020475938843	-0.0060786775871635	-0.0102930873383842
0.20624996008182	0.21891316848726	-0.0178667399522385	0.152323311083733	-0.0107935808328762	-0.0235588419870034	-0.0171762114099398	-0.0555755863638072	-0.0226595989194504	-0.0480786437437503
0.124419517283152	0.146870381986591	-0.00887442513801216	0.0635892537830859	0.0341397791743679	-0.0178583777059024	0.00814070073423274	-0.00259143807915095	-0.00843674856768327	-0.00437604960944374
0.246166462132772	0.20297097426232	-0.0172750780953414	0.122919999320712	0.0274058990566099	-0.0231581639785788	0.00212386753901558	-0.00157343033425561	0.00565477022252817	-0.0398143403790339
0.00346707913336733	0.00268257011694827	-0.000126711738737542	0.00210171774334894	-0.00120280158216803	-0.0012339104348427	-0.00121835600850537	-0.00130694639565202	-0.00162651611564358	-0.00187369940534558
0.0755916281148505	0.0237879367382146	-0.00659947267474001	0.0648761290705179	0.00644282976474339	-0.00314192151764711	0.00165045412354814	-0.00970522173151751	-0.0216119260934353	-0.0248861991846843
0.261365737238303	0.211973422334527	-0.0144029717332257	0.097023658299116	0.0286182284827635	-0.0777820248735252	-0.0245818981953809	0.00218120886642248	-0.0148281352972334	-0.0424602142532391
0.46703123868994	0.170395929390302	-0.0303708819518529	0.195949941415538	-0.00643327282511769	-0.0829350211732954	-0.0446841469992065	-0.0503118796423723	-0.0898785515817005	-0.0907606063445938
0.107793501044853	0.104940494938168	-0.00822719364056752	0.0571720812636306	0.0203423192646548	-0.020190020995552	7.61491345514093e-05	-0.00904786774081116	-0.0144574466684632	-0.0122024707908601
0.18031802934804	0.0812260307576602	-0.015294912782654	0.120186825220265	-0.0321934997652522	-0.0335090986650604	-0.0328512992151563	-0.0569624959480243	-0.045228699639644	-0.0581329555762413
0.0373515035459318	0.0182098986731028	-0.0033090625407528	0.025141027809185	-0.010904575487797	-0.000440666321958466	-0.00567262090487773	-0.0061769087658795	-0.00312030375431363	-0.00631390856420579
0.0705213252992613	0.0666504867461234	-0.00515324805503625	0.0400872961821193	0.0046991682435646	-0.0172598058810126	-0.00628031881872401	-0.0108852117924506	-0.00949850602704617	-0.016135060083737
0.171851964820459	0.102880717379081	-0.0109267364625247	0.0803208899549374	0.00418156664422165	-0.0329499361290409	-0.0143841847424096	-0.0267786866827561	-0.0209744340163412	-0.0256112960797901
0.587096733182005	0.27941386799121	-0.0336871162675528	0.193963390508223	0.0311644814931483	-0.11957657786357	-0.044206048185211	-0.0661361962423568	-0.0800332288766337	-0.0849840443691393
0.15713684122687	0.0941767253631453	-0.0107888677163151	0.076543968961215	0.000651065210257762	-0.032496706881404	-0.0159228208355731	-0.032325123842608	-0.0347899117669959	-0.0445666993491657
0.0099245869278429	0.0122825298202269	-0.000749211084277951	0.00717243863623662	-0.00416514510094411	-0.00476245632718374	-0.00446380071406392	-0.0028255615961671	-0.00293869231937158	-0.00336509768384371
0.0437434729175177	0.0112934985928745	-0.00406132802360699	0.0285458681208105	-0.00269673215326924	-0.00282004930906222	-0.00275839073116573	-0.0036405747914348	-0.00579755949898911	-0.00804626384550814
0.152423237722577	0.152963960589874	-0.0103900310730151	0.0748516347590329	0.0254891918249928	-0.0210220259416831	0.00223358294165482	-0.00954553003361516	-0.00081177616755515	-0.00193508321449432
0.493199234200229	0.229997438535234	-0.0331897829599982	0.214856472635382	-0.0220960422333176	-0.0987539382389242	-0.0604249902361209	-0.0932845636377022	-0.168106873657036	-0.0933921572310544
0.224030412885684	0.0953444107197681	-0.0155203660693435	0.12091121810725	-0.0314413777158742	-0.0360332253478947	-0.0337373015318845	-0.0425349726030294	-0.0544511884754936	-0.058566505941451
0.316908623676278	0.100302265784879	-0.0207852107202966	0.143157292997049	-0.0354076039177511	-0.0482309564982106	-0.0418192802079808	-0.0516552532461637	-0.0568294919315325	-0.0509377570277837
0.0408200937012745	0.039604974743079	-0.00297623891378432	0.0251880319031011	0.0129149654132896	-0.00959034866886667	0.00166230837221146	-0.00300925341744289	-0.0031656117988423	-0.00322718732060094
0.0556422950317763	0.0426938381612687	-0.00446469178231421	0.0300667602715514	0.0123316830947335	0.00359414196954087	0.00796291253213719	0.00555071032995292	0.00126906737401355	8.94051157879217e-05
0.25243681412401	0.111616668657486	-0.0157272729168832	0.12343345761035	-0.044309492514885	-0.0442574560823757	-0.0442834742986303	-0.0498972976303882	-0.0627008544631909	-0.0403592964385538
0.0627795943622156	0.0282492479002819	-0.00513507305394589	0.0360431440095423	-0.00400989740503376	-0.00314806960297429	-0.00357898350400403	-0.00481012900630891	-0.000395408383761051	-0.0112441873015517
0.124835542988673	0.0547700475732226	-0.00762092439303298	0.0506659963957075	-0.0114409517012639	-0.000344731178088462	-0.00589284143967618	-0.00493407556235805	-0.0126874432557546	-0.0196535555169577
0.112662011896963	0.113064027374886	-0.00767191125801185	0.0513984599092118	0.034316698683934	-0.0193289244053279	0.00749388713930302	0.0048481540000711	0.0113661952662185	0.0170179853470463
0.0211257473113859	0.0085308130156279	-0.00174194318248844	0.0163869334631623	-0.00352589249234906	-0.00364326228829802	-0.00358457739032354	-0.00497522433356769	-0.00526680163908775	-0.00632877464488067
0.152628674348989	0.0660642073173336	-0.00927127441806092	0.0654760620673418	-0.00196581848673086	-0.00541950997352139	-0.00369266423012612	-0.00559308089091412	-0.0105222647912095	-0.0207137342936534
0.0961404480237647	0.13621726248485	-0.00683258876352609	0.065782676176434	-0.0018316160414146	-0.0352121943488392	-0.0185219051951269	-0.0192102546151074	-0.0213750970518511	-0.0101733597441864
0.0893847379412493	0.0579196276453631	-0.00608447771168664	0.0415399360380615	0.0122715512471539	0.00129969888983804	0.00678562506849596	0.000427601439784014	-0.00192652918792369	-0.00246096471991114
0.0202387983622581	0.0095303548970633	-0.00116532413443086	0.010982319921865	0.00278417153668481	0.00213281764541621	0.00245849459105051	0.00101770591917453	-0.00075250522757354	-0.00117072826107971
0.587500225203633	0.280034708888002	-0.0336868073898399	0.194001655042757	0.0211320043204785	-0.107680715955914	-0.0432743558177177	-0.0545143931842407	-0.109732096297043	-0.110142167636294
0.187564408642786	0.130759639383491	-0.0110819586947344	0.077624988734582	0.0419688519093375	-0.00749606903601921	0.0172363914366591	-0.00305765153551416	-0.00920344962016925	-0.00222430015589209
0.289251055513455	0.156152914025209	-0.0166568104923966	0.108737846168892	0.0133170624486983	-0.0232667009987056	-0.00497481927500371	0.00887154095812864	-0.0150940006669039	-0.039069240846164
0.645241018285325	0.310457968659016	-0.0325228403274843	0.172892884407531	0.0896271431139694	-0.0929327312171134	-0.00165279405157204	-0.0471652318473208	-0.0492268715374334	-0.0900492522845768
0.413656347472016	0.122253804152976	-0.0230573637312378	0.144470669076819	0.0124480172240615	-0.0649467635915424	-0.0262493731837404	-0.0396312929078712	-0.0461581641036365	-0.0715251535878761
0.190785873014037	0.0945967746583073	-0.0118294743602651	0.074025535800789	0.0241730860111634	-0.0435773765643222	-0.00970214527657939	-0.0193819849222919	-0.0166958269282901	-0.0160981612196691
0.0178722550302045	0.0238059489746876	-0.00127535441721059	0.013679177541173	-0.00469110647042225	-0.00640536527903597	-0.00554823587472911	-0.00582483840363632	-0.00680248178757897	-0.00959202751059629
0.306665626058781	0.178552456238795	-0.0206814493762383	0.147905462746484	0.0137736942047866	-0.0798004816768292	-0.0330133937360213	-0.0680584413183078	-0.0725964481588755	-0.0730447156752924
0.370787254469569	0.225914154251315	-0.0201239222945451	0.128734049319041	0.0412913237126658	-0.0642323955752175	-0.0114705359312758	-0.0131706483666547	-0.0486927275555026	-0.0309808522402907
0.32526863241873	0.418783169568901	-0.0254413965541305	0.187018220029112	0.0199359200021457	-0.110311682336682	-0.0451878811672682	0.00908347101487383	-0.0558738141948349	-0.0755129309243731
0.462728612199014	0.188100234206635	-0.028342797143778	0.179518836673578	-0.0309037390883029	-0.0699104621798515	-0.0504071006340772	-0.039914717388967	-0.0690231378445633	-0.100202730379528
0.305403409033424	0.241079571311706	-0.018233926636783	0.112543569164521	0.0480876099619217	-0.0662705856519326	-0.00909148784500541	-0.026941458370606	-0.0279765559172134	-0.00949539091441237
0.0890376589415323	0.0426912358089949	-0.00620638928817367	0.0463030336642375	0.00425188484792573	-0.000723489244585304	0.00176419780167021	-0.00250473474844977	0.00033566649355847	-0.00486345465314013
0.146891182035914	0.0845661868106997	-0.00900379838260543	0.0638493110305655	0.015318787081015	-0.00844881735387126	0.00343498486357188	-0.00117643625360839	-0.0107734567350637	-0.00864184839147922
0.364059062518704	0.358540769335803	-0.028457039313843	0.201687411324751	-0.00339249927870366	-0.0632186682170542	-0.033305583747879	-0.130376016876214	-0.090383016978813	-0.0752631887370553
0.159814360805456	0.141068253483693	-0.010352352257233	0.0738799085428354	0.0131099566992416	-0.0294339572039187	-0.00816200025233854	-0.00764839421266833	-0.0265336143996202	-0.0156489594035302
0.117541350969832	0.0800333741989354	-0.00810578613480181	0.0552433390846953	0.019276795234235	-0.00631517438316707	0.00648081042553399	0.0139604340411745	0.00701052410817631	-0.0015606845537298
0.558774112112376	0.338713382126101	-0.0318317294409705	0.184035682164165	0.0843918361765762	-0.166896503133509	-0.0412523334784666	-0.00844692165370986	-0.105669379406927	-0.0781631858378032
0.0362801124526515	0.0232298644056899	-0.00319920790612144	0.0208419113655405	0.00358434563031836	0.00640176376227282	0.00499305469629559	0.00254775364685948	0.00221504868607927	-0.00180983014747398
0.0175260656672887	0.0416826414298458	-0.00156724051827804	0.011679719777439	0.0105894395626804	0.00387255454091055	0.00723099705179547	0.00147179151178098	0.00320593231818471	0.00208847633714587
0.0302141549236895	0.0120871392695864	-0.0027581718962961	0.0225939783033191	-6.93478328254414e-05	-0.00281740987021336	-0.0014433788515194	-0.00434056797627865	-0.0055029999390285	-0.00721053108273036
0.546219850110776	0.344559063235398	-0.0304177918718924	0.177238790262142	0.0843112781494558	-0.0940464328569905	-0.00486757735376731	-0.0173165506372924	-0.0621972025707336	-0.061479516641572
0.711417789174562	0.272920452762752	-0.0325730934956402	0.157271901852198	0.0770444081949729	-0.11952794951261	-0.0212417706588185	-0.059674068216798	-0.0549746920526354	-0.0623176916565381
0.160754959449039	0.141157698448324	-0.0100958426369127	0.073862757760854	0.00749975595122379	-0.0360710498547822	-0.0142856469517792	-0.0218634430593144	-0.0290412611479098	-0.027251121357266
0.0485750475928509	0.0437659905056689	-0.00420608804934108	0.028870183447656	-0.00560473027009334	-0.00177209438951592	-0.00368841232980463	-0.00192090555964614	-0.00275705816297644	-0.00327851146686228
0.477172074961379	0.190552329448036	-0.0297028004401398	0.184808481012055	0.0213489869172946	-0.102615849692663	-0.0406334313876842	-0.0853499189363962	-0.0808506472546073	-0.0710302984790992
0.169793904711439	0.052779995075954	-0.0103343819528744	0.0798307396485172	-0.0101243077401132	0.000760660726430301	-0.00468182350684146	-0.00498365246613355	-0.0133431487754051	-0.017349190435701
0.485185869309623	0.251163887441354	-0.0259425648595116	0.144602488038815	0.0251867728321009	-0.0802653227004005	-0.0275392749341498	-0.0144169706150886	-0.038081208486878	-0.0601357055227885
0.0751507958918804	0.0673402425604148	-0.00643700214957602	0.0429861992119774	0.0127465960646833	0.00448975080807694	0.00861817343638012	0.00733600471957167	0.004735431729617	-0.00422478681198069
0.684385864311213	0.283366274099331	-0.0323667631789303	0.160585141870305	0.0519528712890597	-0.119214085049925	-0.0336306068804328	-0.00719766123842069	-0.0602138290375729	-0.0876852580189191
0.255469831295202	0.0543466572662938	-0.0126779842046655	0.0946473599507512	-0.0154042266855549	-0.0153759759616726	-0.0153901013236138	-0.022099373369584	-0.0275645735352687	-0.0353363124954312
0.0635729937919945	0.110539639598233	-0.00557148330134814	0.045222650061442	-0.0199481331356994	-0.0322271692919321	-0.0260876512138157	-0.0240782535525522	-0.0260222109137201	-0.0286644083539643
0.199842493560121	0.0956390250261096	-0.0111188491269762	0.07649901850639	-0.00298158151043174	-0.0331069886715813	-0.0180442850910065	-0.00678837076147562	-0.0183419710324389	-0.0178720432161962
0.0301312942084657	0.0312540424501693	-0.0024102280414561	0.0214900750619383	0.0111265172474278	0.0109561801670439	0.0110413487072359	0.00909529407799767	0.00595740354800108	0.00464658796767794
0.187716189133568	0.131205698381144	-0.0117210965412713	0.0769268354894099	0.0126598447367892	-0.0070586918047558	0.0028005764660167	0.0146389299923415	0.00337777467904291	-0.00593358643832409
0.12213201699474	0.224284975126402	-0.00987180120583428	0.0813034707613178	-0.0465196621426166	-0.0527694928886019	-0.0496445775156093	-0.0351884657763497	-0.0406523573252409	-0.041521172383744
0.054295247578224	0.0151741531357824	-0.00396481632929294	0.0289686924620302	-0.00516291243770209	-0.00304005107081003	-0.00410148175425606	-0.0052711265177024	-0.00953517825419061	-0.00827319090561707
