# Supplementary material for: Measuring re-identification risk using a synthetic estimator to enable data sharing
Source: PLoS One. 2022 Jun 17;17(6):e0269097. doi: 10.1371/journal.pone.0269097 (PMC9205507; doi:10.1371/journal.pone.0269097)
Supplement: S3 File — (ZIP) [file pone.0269097.s003.zip › adults/adults.vineCopula.1.2.csv]

risk_act	entropy_est	ital_est	hypo_est	g_err	g_vine_err	ave1	ave2	ave3	ave4	ave5	ave6	ave7
0.161767839442533	0.0814260832412216	-0.0911080955599721	0.092226315977348	0.00399432548406906	0.00931748458052717	0.0377965323667355	0.0205383206987927	0.0155164787274725	0.00665590503229813	0.0138411589641392	0.000607769449395168	0.00392315021125661
0.0916655363660935	0.0672973139605636	-0.0428366091348968	0.077335284457619	0.0058843657903792	-0.0120930605276013	0.013023098137604	0.0126804064090683	-0.00145973357395515	-0.00310434736861104	0.000499052947607714	-0.011775540647933	-0.0217775111359783
0.00268348608634521	0.00762112742188103	-0.000459038751296877	0.0032173096325442	0.000879558853942239	0.000777754273149021	0.00226688507821225	0.0020850125155797	0.00174866112429133	0.00082865656354563	0.000678468447219811	0.000584213099221916	-1.11135547236161e-05
0.0763409790641776	0.0495814420979325	-0.0365898826782601	0.0617491238896348	0.00735496237956247	-0.0242840778544206	0.00734142273729202	0.00358583620384142	-0.000509192739251318	-0.00846455773742907	-0.0110380878081663	-0.0124495522035529	-0.00215628025664052
0.553434987022093	0.244589152651539	-0.34777618270685	0.227758481465443	0.00122675862526234	-0.127217020857253	1.09605487619291e-05	-0.0163817636827601	-0.0359232192141842	-0.0629951311159954	-0.0753981573655544	-0.0826928679233887	-0.0975233981487753
0.174445483133671	0.0667221979558511	-0.0894083935827954	0.122981703677662	-0.0177283284179814	-0.00223840899372429	0.0115252569065595	-0.0104077368698329	-0.00255336939807033	-0.00998336870585284	-0.01848211179525	-0.017568932739848	-0.0225614483163008
0.411842725171931	0.161461659932445	-0.248038431903703	0.197904873652742	-0.0118964046486384	-0.0543513252366404	0.00565172337289271	-0.000275412707363143	-0.0245626497254409	-0.0331238649426395	-0.0544625133762727	-0.0523870548213244	-0.0748637388174216
0.447151132864679	0.332867268543509	-0.270187937176166	0.214026936580469	0.00213572462193407	-0.101437389503992	0.0312674858072187	0.0174439425087113	-0.0206529505210306	-0.0496508324410289	-0.0397364775506507	-0.103545077045115	-0.0375509453985307
0.212246918183411	0.089194624904712	-0.12337709966291	0.107320774341671	-0.00229239697786376	-0.00785953077867763	0.0204031813297214	0.0167899858923635	-0.00309143498956535	-0.0050759638782707	-0.00599083354358115	-0.0231209570811009	-0.0128439670266801
0.140092697338211	0.125908390080653	-0.0785702392663417	0.0809418819522646	0.0360470657446999	0.000996179874180325	0.0239397229909505	0.02806947851608	0.0250775133340443	0.0185216228094401	0.0232808548164196	0.00178481562902666	0.017129184411304
0.13033276607195	0.106867144462676	-0.0731238951544007	0.074604613488267	0.037322413142015	-0.00305918678118727	0.0307276827122654	0.0273251612826009	0.0318858791546008	0.0171316131804138	0.00705506681935386	0.016684241912592	0.00806069534697135
0.122696682384076	0.0963680765327997	-0.0612964855405981	0.0958189308811227	0.00181306286387407	-0.0245341024675489	0.0166449226062752	-0.000333946252152315	-0.00595830465902038	-0.0113605198018374	0.00320603686705077	-0.0173693704448526	-0.0234139055192182
0.101907438453567	0.0876328617800421	-0.0249317617319401	0.155332067547987	-0.0507059828039107	-0.00653759117200355	-0.000922384868969117	-0.0110037445316276	-0.00603815566346527	-0.0286217869879571	-0.0179714954980384	-0.0311442949236482	-0.0324219192037376
0.401080506055436	0.270398285488251	-0.240798360706174	0.19521158684629	0.0276625416629487	-0.0511247695302648	0.0374310890448261	0.0318915582241583	-0.012009429876067	-0.0117311139336581	-0.0352625459753578	-0.0140020703935975	-0.0378695820154014
0.220304544815828	0.124324229453841	-0.125337209542439	0.121022127687126	0.0079646518907249	-0.0168310938788047	0.0250738741641303	0.00928879479241024	-0.00634813278043839	-0.00443322099403987	-0.00254411161092125	0.00799611694655261	-0.0112749312287358
0.393759877211963	0.320447872461832	-0.229855827359846	0.214396345923688	0.0430126336762963	-0.0562889797215907	0.0649271269451923	0.0264071690276644	-0.0114335599847221	-0.00663817302264719	-0.0437073890983878	-0.0209155993915254	-0.0208984056676684
0.24840088569601	0.22057409789883	-0.135523830380117	0.161995598776103	-0.000262070080363136	-0.0571367957333294	0.0272951436002948	-0.00167635675358249	0.00295435230158983	-0.0286994329068463	-0.0210618776628446	-0.0305806991145397	-0.0522871901360478
0.102297138732111	0.0588604360036247	-0.0537390973697307	0.0725244594776097	0.00837549685185485	0.00115767252041937	0.0214936899511548	0.0213257674919405	0.0150510549119925	0.00476658468613711	0.00282044596973445	0.0105489280262207	0.00460906274254576
0.262784293517141	0.152720178181586	-0.132837064762735	0.208635918937997	-0.0317305718478656	-0.0790805647800094	0.000433775630833189	-0.0463427445791527	-0.0268277983560405	-0.0554055683139375	-0.0709265808585883	-0.0742333721655874	-0.0650089273524043
0.0661994569253929	0.0251412293940967	-0.0142715578181311	0.105415272511012	-0.00848524684242485	-0.0124292010246164	0.00636933980585455	0.00441902473747091	-0.00318933153416776	-0.0104572239335206	-0.0111776629623513	-0.0165134213576366	-0.012489763025665
0.518406669676904	0.268458485100141	-0.332399464816158	0.18320512484373	0.0507817880055601	-0.0933717294316245	0.0486435754607719	0.0271932749681566	0.0102496077295616	-0.0212949707130322	0.000897548555714445	-0.0221806145174514	-0.0104872319029329
0.209940332435976	0.0804695346486616	-0.0983001682750888	0.183190881869493	0.00182416331353596	-0.0055118567647312	0.0148325057373039	0.00934578232523892	0.00240509222650642	-0.00184384672559762	-0.019666096265228	-0.0356063196336878	-0.0311270204869359
0.350473884511564	0.265654775991607	-0.201140864338894	0.200962611251524	-0.00213278118298965	-0.0655428373915398	0.00354188673631273	-0.0160306476437814	-0.0142496188752192	-0.0338378092872648	-0.0343593952545985	-0.0517702310486227	-0.0397653656330819
0.265964633744873	0.113946879460246	-0.142354697083807	0.179517024795843	-0.0181442751570274	-0.0168761585659763	0.0201793065886214	-0.00475110596210243	0.00562710530474803	-0.0175102168615019	-0.00731234134246073	-0.0317405215993328	-0.0407510640336924
0.538092493986515	0.284490536266525	-0.331443080812267	0.244863296979261	-0.0223364017958766	-0.0269245404844772	0.049624534103584	-0.00864435510836647	-0.0258298058850295	-0.0246304711401769	-0.0304891558659799	-0.0344116259846556	-0.0573047755156532
0.00631092464370621	-0.000432116143866202	0.000574476038500123	0.0108831876467611	8.07711613654222e-05	0.000277513380648345	0.00278601290707244	0.00191274118201796	0.000875873456497605	0.000179142271006884	-0.000159105233932339	-0.000725637481508706	-0.00117345812506277
0.247280430200456	0.0905196883049325	-0.138094853810366	0.148719287609889	-0.0115543520342137	0.00464168693463249	0.0211586584485615	0.0177179749074079	0.00838035622112612	-0.00345633254979064	-0.004084822192268	-0.0382377922052983	-0.0142037756224954
0.259417148509961	0.139254983938896	-0.137133157799696	0.179716644304462	-0.00119000798413466	-0.0515560177920032	0.0201151777559236	0.0220110520948676	-0.0170200973738823	-0.0263730128880689	-0.0268330560506847	-0.0506202406411408	-0.0537884197453267
0.358052850021934	0.258154806203616	-0.209655957255689	0.190196999778413	0.00870402149213606	-0.0768430329456854	0.0288674680591209	0.0295779883254591	0.000510126196614502	-0.0340695057267747	-0.0222256575304242	-0.0257475642230595	-0.0402828113216403
0.0178091090179682	0.0051314554783674	-0.00602967546429862	0.0202608391810583	0.00484211748393693	0.00256759254396381	0.005230857823124	0.00184779353161618	0.00415123776732435	0.00370485501395037	0.00086063119706933	-0.000799254234967364	-0.00233103341168846
0.33187009397219	0.258277593745546	-0.180294573737559	0.222792361697522	0.028587944251375	-0.0582519693572455	0.047297355542295	0.0680548645624049	0.0104764533093126	-0.0148320125529353	-0.0449064958451148	-0.0198637933412381	-0.0753512480429477
0.477297553137594	0.235516573731291	-0.282089410092717	0.255190999423582	-0.00584544380787144	-0.0446799138042089	0.0107874455366286	-0.0013615381581546	-0.0346162894399741	-0.0252626788060402	-0.0955092580846232	-0.0467972075608423	-0.102881713730382
0.162628138532202	0.0699141836372687	-0.0913406549238477	0.09137259269943	0.0140352144326899	-0.00855926551184058	0.0195419803820154	0.00520999154937332	0.00867731670520167	0.00273797446042467	-0.0134779378893577	-0.00832440469637272	-0.00900769681338329
0.0595290801638024	0.0436234184273302	-0.0275034174099564	0.0492702937565022	0.00260559304864796	0.0135522515545404	0.022773366282188	0.0150525346899651	0.0144507247525066	0.0080789223015942	-0.000149125085013954	0.00655588520359564	-0.00473275022885725
0.0111929811275423	0.021637754471651	-0.00194526349067065	0.0184931175178479	0.00366733995673177	0.00633889313786581	0.00894237375656867	0.00652493209011831	0.00656223163126304	0.00500311654729879	0.00553319912317531	0.00305637374297268	0.00227527263534746
0.0709037392282026	0.0347540696711476	-0.0226020356988462	0.0899685671228854	-0.0182143905661457	-0.0258044940362983	-0.00497461682549892	-0.0147788795076236	-0.0160374448378589	-0.022009442301222	-0.024665017252665	-0.0249808142937756	-0.0300511541144805
0.0586871768807722	0.0380849086079682	-0.0290707062568718	0.042834467801163	0.00644079893685024	0.0025138863339698	0.0176529600488528	0.0100895901250638	0.00959555757596679	0.00447734263541002	0.00952777012806604	-0.00026613285697618	-0.000840560577148201
0.0948175489985372	0.0372440394034488	-0.0489475963668368	0.0647511723860904	-0.00127826020457381	0.00517857297700251	0.00527143396195155	0.00232331589963801	-0.0102615443428187	0.00195015638621436	-0.00393233356908582	-0.0154870079944271	-0.0168947717818884
0.558234946312121	0.232467365959017	-0.350875611613535	0.228529975890588	0.00933038741841874	-0.0710264123443433	0.0215030581575396	-0.00621232540931893	-0.0168258981347162	-0.0308480124629622	-0.0218747444998875	-0.0562374814002458	-0.0362779109389546
0.315378648018606	0.216043134270905	-0.181761133558549	0.175140980398204	0.0673140764677905	0.0022729984751394	0.0246776986745205	0.0317386709408144	0.0180135876595714	0.034793537471465	0.00789060538111075	-0.0192738053690422	0.00500188271802271
0.322741449807294	0.254437073825504	-0.17348492500641	0.221792385441903	-0.0302500331250998	-0.0631292330562622	0.0196476389826875	0.0357352488877931	0.0344018495738544	-0.046689633090681	-0.0500565311903247	-0.0324425118286382	-0.0867964095133329
0.71459004079175	0.272249195329567	-0.484260245349284	0.172109326105291	0.0348603310782086	-0.147394440189108	0.0521003930272542	-0.0021607435522899	-0.00660225648726298	-0.0562670545554498	-0.0370883246739646	-0.0185623823733874	-0.0691495414501356
0.209923879978354	0.149079003241701	-0.0935439908822463	0.204569120943183	-0.0129510889939258	-0.0427061505027717	0.00591905564874479	-0.0533561109369748	-0.0100484558960379	-0.0278286197483487	-0.0277202285068883	-0.037864113009753	-0.0492024328699039
0.0801981321185985	0.104691126349333	-0.0266400406527787	0.101272585174106	-0.0254102609633682	-0.0306945823587681	-0.00295577679400222	-0.0176890454566999	-0.0098177237794152	-0.0280524216610681	-0.0118300009555449	-0.0330434685988634	-0.0335260818309909
0.168844754228577	0.12404158845363	-0.088480141685062	0.11661000421439	0.00580096253968149	-0.0508676210699549	0.00888937604235829	0.00866670168973879	-0.00849606331152694	-0.0225333292651367	-0.0384757331518018	-0.0270673078371153	-0.0255801997541611
0.550530692097062	0.23725695998914	-0.3451371545544	0.226367873214343	-0.0331268281514769	-0.0415315500221572	0.0115289826201038	-0.0152489360704111	-0.0157438527710551	-0.0373291890868171	-0.0473574093533746	-0.0622035046508493	-0.0524042306852888
0.0895495616735492	0.0542835158277146	-0.042397192601879	0.0756831308392756	0.0176924383452799	0.00996925857075584	0.0176493098636351	0.0299140773621066	0.00120812239337419	0.0138308484580179	0.00358439695854175	0.0012565138746342	-0.00439413191615966
0.201116962682691	0.166253978860343	-0.114139706234205	0.114788270958021	0.0751906384065067	-0.00693585101900887	0.0443009987927195	0.0365492772141351	0.0443580080796611	0.0341273936937489	0.0125424981249725	0.0111433095472682	0.0120182415328096
0.514656901464921	0.273446352025297	-0.330643647591731	0.178361378030187	0.0164424983752769	-0.0329987085705212	0.0323993956812192	0.0298983817417656	0.0193437889006899	-0.00827810509762217	-0.0099604473046494	-0.0103117499979078	-0.0752255574445633
0.654817833676145	0.299632666677719	-0.433468451439608	0.193768594590773	0.0174606758249272	-0.0347495325891201	-0.0138820888375591	0.0223338717904259	0.00136797369916597	-0.00864442838209645	-0.0462947237762024	-0.0558621053164446	-0.0641806562677333
0.131849789572618	0.196014363658105	-0.0504901883200244	0.150580991907407	-0.0263316028457616	-0.0438704034601129	0.00648510474573782	-0.0131409067415605	-0.0242275392556722	-0.0351010031529373	-0.0292922526685812	-0.0376524775352037	-0.0331812634999264
0.00514780106582989	0.00389611638157877	0.000699560739367327	0.0105772336982796	0.000784250010681404	0.000844117644899277	0.00313719962352816	0.00130649750445114	0.00144487950191408	0.000814183827790341	0.000287783393395103	-0.000402577257248148	-0.00100929809421014
0.634585689115932	0.282602549550153	-0.413200755989823	0.212307940836167	-0.0743750150250511	-0.106874779549734	0.0332034708805984	-0.00133895801230333	-0.0436018829734446	-0.0906248972873925	-0.0827599509010657	-0.0519197117884508	-0.0629902816144801
0.161878695911215	0.0789819348996471	-0.0906247697992112	0.0961568041230265	0.0158849016342119	0.00383192505331867	0.02205147948942	0.00811936075484973	0.00789274067776299	0.00985841334376528	0.00386110286178615	-0.00324284385648968	-0.00724352836440498
0.0272929661647809	0.0279138169466781	-0.0117267803126796	0.0253334736487636	6.37361926663048e-05	-0.00166842228553038	0.00631487978722598	0.00117005067078034	0.00626407624665937	-0.000802343046432036	0.00191370475886266	-0.00121622751511228	-0.00334637199445049
0.610916949860011	0.295692430686853	-0.392288373183971	0.224540573079127	0.0579872825930302	-0.0629090516258676	-0.0201241819867717	0.012406673744713	-0.040150524847629	-0.00246088451641868	-0.0698735687529892	-0.0321305447791002	-0.0757405450461769
0.636804733887585	0.326319211438515	-0.418392188364166	0.19733351257708	0.0716853697273107	-0.109711672157204	0.0209524691762245	0.0152029239826591	-0.0315954748596251	-0.0190131512149466	-0.00625348246212709	-0.0319821338766501	-0.0629499727391493
0.389587153142568	0.214394252222327	-0.222273511830787	0.22901204823234	-0.0189510479655213	-0.106533086100323	0.0138917881992108	-0.0420860588040387	-0.0189126410981594	-0.062742067032922	-0.0696447259854004	-0.0716129710789694	-0.0637266614520348
0.324253507850766	0.0841858129897223	-0.190513156329864	0.168919025651989	-0.0209645729051107	-0.0373261594201046	0.0078927760616565	-0.0171138158252958	-0.0214176035238063	-0.0291453661626077	-0.0434413686653208	-0.0409004722431815	-0.0428977119431808
0.206779803360939	0.0459317493559257	-0.120226421619679	0.0972996919825694	0.00892434218561833	0.0122267147409032	0.0127090673647781	0.00855077770347523	0.0129731005509994	0.0105755284632608	-0.0100293439653372	-0.00218754275002794	-0.013388308397752
0.124086598035782	0.0438087431726046	-0.0630315271735502	0.0857043289816106	-0.0116728106926384	0.0128660809489662	0.0198118597490701	0.0218494883493559	0.00457554530396075	0.000596635128163922	-0.00857302098602485	-0.0119026747505928	-0.00915040863890519
0.0827629732566489	0.0887971806996802	-0.0260333442247985	0.107164947667237	-0.0102325257620982	-0.0260709831790638	-0.0048876021075111	-0.0111514316970748	-0.0127562515187446	-0.018151754470581	-0.0224144104665646	-0.0264571127245889	-0.028573042130358
0.574897021832038	0.308577525746663	-0.362019554286229	0.235179446689418	-0.0154184539052381	-0.130383782989777	-0.0124275789078282	-0.0141766151740429	-0.00398199652709785	-0.0729011184475075	-0.093931675673589	-0.0579146108946509	-0.0677637230068479
0.369916265633716	0.165331456978749	-0.208631799396233	0.221886670461018	0.0127303300664882	-0.0520559985332435	0.0425496559977394	-0.0171544741305209	-0.00104001398350068	-0.0196628342333777	-0.0242811304936058	-0.0387478336462041	-0.0342716797065677
0.433404264283506	0.195874097725806	-0.253483674591612	0.238528627434729	0.00333065242023911	-0.0824563839062684	-0.00741961777085082	-0.0062559543760406	-0.0568942445618627	-0.0395628657430147	-0.0524948207839513	-0.075994724079307	-0.0670387239370845
0.411933696783334	0.145655247904195	-0.252820757036701	0.179603294118841	0.00403153862007194	-0.0429359951208931	0.0144966509504069	-0.0193433829542694	-0.0178533312101855	-0.0194522282504105	-0.0605950902710213	-0.0607650416667454	-0.060797611408286
0.276926139640489	0.262933163884903	-0.142695352404864	0.208277570201055	-0.00923369270895297	-0.0473069041922938	0.0399295600541881	-0.00625270821422863	-0.0162803459386092	-0.0282702984506234	-0.0257339282054407	-0.022492893197732	-0.0559067621802102
0.296950579165666	0.26901424363577	-0.157518413867523	0.212614532555415	-0.0149650179371282	-0.0471027890862341	-0.00419028485565737	-0.0192608600838307	-0.0268931150008229	-0.0310339035116811	-0.00411471264378022	-0.0606893792060222	-0.0520066516756121
0.116512849336694	0.0427412400014822	-0.0571415675299645	0.0903642648460624	0.00580770408034412	-0.0132966086960153	0.00507310747076943	-0.00837052810182418	0.000969483385896128	-0.00374445230783557	-0.0138162548681999	-0.0242223895336115	-0.0271478434031768
0.388352939861341	0.173266217556657	-0.224498520534341	0.21688642917054	-0.0675877194358738	-0.0900119381046602	-0.0257320688884132	-0.00480254148086434	-0.0160665690723152	-0.078799828770267	-0.0643221514991005	-0.0447462016013318	-0.108172896990572
0.281019114887493	0.0641936194095395	-0.155276045726378	0.178781114006201	-0.00990344813742466	-0.034104924386541	-0.00461122951303028	-8.61408328347579e-05	-0.0187866115255435	-0.0220041862619829	-0.0294565515402109	-0.0275459865015516	-0.0398561102148277
0.48771429782365	0.313461746872203	-0.30440604723002	0.200651228198662	0.0857692844448877	-0.115222057447241	0.0369044621323872	-0.00194134679323088	0.0197441234739808	-0.0147263865011769	-0.00779654025878807	-0.0618445249341494	-0.0320466485996034
0.677906255386421	0.282546921882585	-0.456326468203075	0.170008911736244	0.0677836256010959	-0.100776663254005	0.00816759703756043	-0.0171346126059336	-0.00159233504151512	-0.0164965188264544	-0.0482317008258274	-0.0442652242464464	-0.0620699268500851
0.43422477903217	0.227432137146557	-0.268842610194258	0.184509143813516	0.0438938987258286	-0.0396392364790258	0.0381556427628751	0.0285023775580105	0.0222704229466527	0.00212733112340141	-0.0328125687434954	-0.0234817307574608	-0.0335655277148248
0.0871405651347951	0.0945464520648096	-0.0406043208437568	0.0735398116475135	0.013738882527338	0.00952430031403316	0.026202752826514	0.0255689318429154	0.0192652137379698	0.0116315914206856	0.0137500947628074	0.0047941076607366	-0.0164841249100419
0.254347986406295	0.256174152074558	-0.141885509950733	0.15371811757521	0.00964022585854529	-0.0593765118411065	-0.0114717399502613	-0.0148414641651587	-0.0372228893369008	-0.0248681429912806	-0.0565815538788077	-0.0254297386650777	-0.0612837031555852
0.0420607006567918	0.0582629250654864	-0.011652625132453	0.0570591889190134	0.00985667780452432	-0.0213619319110221	-0.00313488803767206	-0.00911548424618408	-0.00208567303542301	-0.00575262705324892	-0.00816962500573881	-0.0197800188844316	-0.0141528160858067
0.0913456525838013	0.0752804990301109	-0.0437513648715956	0.0750355541415229	0.0222155651066126	0.000835162364275568	0.0181824792234992	0.0200252054327629	0.00984085697240863	0.0115253637354441	0.000433099736272702	-0.000544869703549458	-0.00031536530773052
0.11830765792768	0.127296817083868	-0.0585778040577664	0.09273498042781	0.0111460220750059	-0.0242274639690356	-0.00239782116657468	-0.00407901677627077	-0.01213556180871	-0.00654072094701481	-0.0136741419693984	-0.00884697751377347	-0.0272342155895998
0.635003183154007	0.325877159314682	-0.414829938960681	0.208610711752291	0.0996981674564343	-0.119786766387605	0.0341040251171237	-0.0217753073279019	-0.0424522122970231	-0.0100442994655854	-0.071319376433419	-0.0509519896810203	-0.0513234266351413
0.678268548724734	0.254242932548927	-0.451910576039594	0.190586909925234	0.0175589238904957	-0.173152523852234	-0.0047994811448473	0.000166994380276564	-0.0203123135048796	-0.077796799980869	-0.0119454683025652	-0.050507178492078	-0.100359820805969
0.200067152564553	0.161552852004069	-0.112317856994934	0.118330540655994	0.0178710982471883	-0.0217296352029601	0.053805489099736	0.0274166084845427	0.0290973135059576	-0.00192926847788591	0.00252632428367275	0.0104727406319815	0.00647308032858715
0.677676800594453	0.302699645408654	-0.452849744696602	0.185544938602861	0.0627893179966655	-0.0728471931847143	0.00385492444176194	0.0339049240912775	0.0175766032430643	-0.00502893759402434	-0.024647037601718	-0.0196590930526969	-0.054195826766913
0.0573048727146924	0.0272508623817758	-0.00899527842051442	0.10113444298019	0.000592282290000891	-0.0190736288002438	0.00121180862321801	-0.00361130998426649	-0.00932707635922871	-0.00924067325512144	-0.018527355683835	-0.0217810122042661	-0.020206270711629
0.121866952503411	0.0426390485081583	-0.0387510339869925	0.164475673187513	-0.00161187550316312	-0.00625396178165195	0.0260583645545875	0.0128339861119727	0.00683265701892923	-0.00393291864240754	-0.0123931202195292	-0.0190290292801747	-0.01724030417593
0.0584414766635933	0.0135668216818862	-0.0306385272485024	0.036840745132778	-0.0153125590131102	-0.00361177023469614	0.0033373111421995	-0.000160829703874536	-0.00586715761417734	-0.0094621646239032	-0.00484542342406304	-0.010670488280091	-0.00440800965484336
0.288083994051856	0.0804032834562471	-0.157903030025105	0.181540970667195	0.00322115075755203	-0.0312668480755209	0.00862785369537333	-0.0155827698063555	-6.48851829793129e-05	-0.0140228486589845	-0.0297329845602212	-0.0265266083389633	-0.0264951803006084
0.517116512198318	0.18771183594967	-0.322521580760556	0.215522240190515	0.0189035963622664	-0.100518485470982	-0.00769668478866159	-0.019804809771969	-0.0423617865098009	-0.0408074445543577	-0.044316808316069	-0.0776991022035127	-0.0834056164631215
0.0562530563983213	0.0257555840069715	-0.0132761696057197	0.0835798139065433	-0.00879550999340194	-0.00764877317916838	-0.00145593398970554	-0.00637884479192417	-0.0103479751125618	-0.00822214158628515	-0.0141448648459431	-0.0205625370792367	-0.0202341688352798
0.404248927596026	0.394430116056869	-0.230110435905446	0.243661330061717	0.11370859451344	-0.119752481545406	0.024150633243534	0.00300206475362913	0.00151066099123998	-0.00302194351598289	-0.0151576409522023	-0.0469159318620385	-0.0601816454486209
0.535753575479628	0.231580274146223	-0.333091699211893	0.231539461424221	-0.0796189255485767	-0.102846990036872	-0.0304994564546632	-0.0643786174415469	-0.0559014087610768	-0.0912329577927243	-0.0551847944052696	-0.0775829368724416	-0.111398099892156
0.0840338727617615	0.069663720524923	-0.0292720780244779	0.0980120323857995	-0.00552488490828922	-0.0164727759486959	0.00369728469490259	-0.000972834026321298	-0.0144399776489058	-0.0109988304284925	-0.00908088189272468	-0.0255391916182558	-0.0282392592500639
0.374670965677775	0.203442426251804	-0.212411570356626	0.224147183238213	-0.0232827016985221	-0.0385383223789561	0.0372892052485292	0.0224181074541126	0.00177300339241476	-0.0309105120387391	-0.040577409390696	-0.0398664820612472	-0.0689599930350394
0.329414020002077	0.171321944543361	-0.196845351980592	0.157809666365764	0.0433173778459606	-0.00988312574774081	0.0145577346585946	0.0350600474030174	0.0130495362982596	0.0167171260491099	-0.00395824272547496	0.00896513756609985	-0.0305659365238639
0.339527917463173	0.295077933402398	-0.202696967346017	0.165699346248253	0.0769693040275108	-0.0618081790541353	0.00967823013167929	0.0265493282150865	0.00386502472278727	0.0075805624866877	0.00538164715914924	-0.0338174634930636	-0.0197025261974934
0.313814018092284	0.117407524980889	-0.179515786629715	0.176679576316212	-0.000639601801561474	-0.00525827006025109	0.0285044897865418	0.000593397208316859	-0.0173477465184795	-0.00294893593090628	-0.00249750996384684	-0.0394596566602967	-0.0337063861585281
0.0671936464882193	0.0230959820505394	-0.0322781718825769	0.0503779126628412	-0.00305521422302943	-0.00648205935914827	0.00651075368782951	0.00467226648852956	-0.0039455031417254	-0.00476863679108885	-0.00577008142496269	-0.00719411191824555	-0.0101213330704337
0.342101519917356	0.194909206038692	-0.187369944909589	0.227632532205869	-0.00622826728167497	-0.0728871280102423	0.00936361078530679	-0.0168162774100314	-0.0353004453071352	-0.0395576976459587	-0.0232437239151218	-0.0361681414145326	-0.0655058792983716
0.517691236010981	0.203459598266325	-0.319751288998963	0.229968884654211	0.00306240771519894	-0.083557377053672	-0.0122850629392627	-0.0191180522075897	-0.0130181209906879	-0.0402474846692366	-0.0358441161749949	-0.0568376631914439	-0.0681188811017788
0.16351054742313	0.16651707699916	-0.0841356144560629	0.115931278804619	0.0200623342734041	-0.0245369454322513	-0.00509539369135503	-0.0244925984836558	-0.00173777236649933	-0.00223730557942359	-0.0234014887732739	-0.039930381622686	-0.0181323498854089
0.0963180616378407	0.0373150748011803	-0.0467990126533383	0.0715875274201002	0.000732525570907569	-0.0105137692877101	0.00485244152694737	0.00223249127756465	-0.00221930962634677	-0.00489062185840128	-0.0147376032302704	-0.019655387547001	-0.0171605286429138
0.0653354578186142	0.0274020621655117	-0.0350886202348357	0.0407584776530843	-0.000578576994664806	-0.00208203731921286	0.00315399039716889	0.00334326199242817	-0.00393437071860267	-0.00133030715693884	-0.000870976795268527	-0.00940480972500486	-0.00201785914021253
0.0429936341088368	0.0288934015738259	-0.0181141114453238	0.0405118811724013	0.00796671286766674	0.00377667058164228	0.00817930949329462	0.0140390821335684	0.0107413176633857	0.00587169172465451	0.0141906661539751	0.00781537395986336	0.00259344261302335
0.415518693473207	0.198254266803652	-0.247154099640995	0.209283882832984	-0.00992181895006022	-0.0926355086969317	0.0146475684614864	-0.0128102822056813	-0.0179021491748164	-0.0512786638234959	-0.0676458163442513	-0.0638050748331229	-0.0537151562493976
0.171597087708193	0.156807290682908	-0.0933419519453633	0.111930912183631	0.0286757943328087	0.00367663010350172	0.0440349941468107	0.0356951524469439	0.0287037646290014	0.0161762122181552	0.00544941561675466	0.0031687617481409	-0.000248304623014339
0.0131474694616904	0.00908316953511331	-0.00272708119014599	0.0217273149380595	0.00148659750050595	-0.00124879445013426	0.00420091428829191	0.00487020785515321	0.00231134908068685	0.000118901525185844	-1.73350485923891e-05	0.000916353162678699	-0.000909633204387587
0.250856306763536	0.137045598948375	-0.144126740465713	0.137120670045875	0.0149139936246373	-0.0230994757539738	0.0186863230023956	0.00698413509445572	0.00302405611684692	-0.00409274106466823	-0.0108259297037727	-0.0106883696390673	-0.0273419935628129
0.0912928702621483	0.117270249496463	-0.0434127787109908	0.0741947988930845	-0.00939392545700159	0.000299181407052165	0.0229385683832919	0.016310755606217	0.013963158251498	-0.00454737202497471	0.00524845171084441	-0.00396103819962414	0.00122770606601959
0.475379196400489	0.189539337585777	-0.287272785722368	0.230580011707551	-0.0382054016400864	-0.0623251059928894	0.000961928010208224	-0.0216173219354272	-0.0356459755375308	-0.0502652538164879	-0.0488516831263318	-0.0697229329176661	-0.0816051927258501
NA	NA	NA	NA	NA	NA	NA	NA	NA	NA	NA	NA	NA
0.579898374980072	0.305897069425835	-0.364939166090204	0.238914673943234	0.00122915877702956	-0.159150478413185	-0.0192797458383307	-0.00627459236130923	-0.0369664634176918	-0.0789606598180779	-0.0721237265721075	-0.0567168449261537	-0.0777866635990527
0.332733757037825	0.0754016507565632	-0.195588147337715	0.172847983133404	-0.0057216211086063	-0.0446831162221814	0.0124327629149004	-0.00730487874023505	-0.00650325125196782	-0.0252023686653938	-0.014977680394375	-0.0469993011492186	-0.0441949362210571
0.148699187983315	0.0551836651185867	-0.073647585727593	0.115448386119788	-0.0047517138525357	-0.0161847163992652	0.0133602600122709	0.00365953487318815	0.00167938663475442	-0.0104682151259005	-0.00709766763770353	-0.0196709193359615	-0.0261883086721244
0.0704286346531504	0.060676958769797	-0.0337724029143355	0.0548694353190803	0.00658969215512345	-0.00223834743451877	0.0104838031658942	0.0134688323665171	0.00584380851032947	0.00217567236030233	0.00602013136887955	-0.00419698905193683	0.00358723074019957
0.104955261534614	0.10454725883908	-0.0504016546600814	0.0849499521607027	0.0272093842088403	-0.0134914978113979	0.0124057603620692	0.0121670084471425	0.0132855433430709	0.0068589431987212	-0.00436543835649741	-0.0142061924735359	-0.00101759138598216
0.144512393842934	0.0617739099444568	-0.0824109895333374	0.0752637632633808	0.0144729959738444	0.00551911504271485	0.0228854616134719	0.025252367358475	0.015506916671651	0.00999605550827964	0.00837487438104528	-0.00177137223911217	-0.00746815101723275
0.0792290780039791	0.0436605731329393	-0.0389283999322866	0.0603832556398061	0.00433745444493805	-0.000759886997055634	0.0115583619648743	0.0110949882231126	0.00805773238275397	0.00178878372394121	-0.00141747663581511	-0.00242404223286027	-0.00405321559652834
0.277150510073671	0.301433244316457	-0.153868194055696	0.173030342635044	-0.0122043602629242	-0.0679625953957432	0.0167400753045239	0.0137875039939466	-0.0147488902679682	-0.0400834778293337	-0.00937191835226547	-0.0393159166045363	-0.0258871825914748
0.152629047625417	0.0693456763072901	-0.0615610952055305	0.165558873965383	-0.0171131359495572	-0.0473202631522117	0.0049938310967417	-0.0228834909553934	-0.0187307151859127	-0.0322166995508845	-0.0352419000658909	-0.0430088691270404	-0.0461401591183244
0.610860763596111	0.299759769246316	-0.398004490739838	0.201540328195856	0.0475889344706362	-0.0955237856902696	0.0418025012000562	-0.00170914241504205	-0.0146899221711027	-0.0239674256098167	-0.0687918536156864	-0.0589878411998874	-0.0623741543845161
0.551444539757277	0.349692273245087	-0.346798835134518	0.224629345020391	-0.0168122844376151	-0.0844770093627175	0.0273256231043952	-0.00283039737960211	-0.009916893797426	-0.0506446469001662	-0.0435252695236807	-0.0659187609765234	-0.0805489811428929
0.326889080601404	0.253556233385717	-0.176233603112355	0.224192546740736	0.0345275336125584	-0.0568143643156092	0.0592001580761625	0.022950683220094	0.00664981883049076	-0.0111434153515254	0.00170961053378083	-0.0127284243259399	-0.0391033257682508
0.162602475359811	0.104900327619062	-0.0900136837281967	0.0985993840335943	0.00305003997560144	-0.0115442715543403	0.0125142615163292	0.0168351622631511	0.0118793175883348	-0.00424711578936945	0.00285265399329701	-0.00208698156219908	-0.00415049121864955
0.282459804146915	0.214578902513839	-0.157044207662388	0.172883913749101	-0.044517326347753	-0.0784522597334459	0.0446331842160602	0.00500345832397153	0.0392989164293209	-0.0614847930405994	-0.013725904560876	-0.0176402285167949	-0.021598798095571
0.210185876884627	0.155318349805329	-0.120113122304427	0.114209648294907	0.0433830191276268	-0.0173811247691478	0.00946495891371713	-0.00194664222456997	0.0182612352782869	0.0130009471792395	-0.000134076805655164	0.000117727120922007	-0.0145530469501704
0.0667782646040473	0.0692995080040292	-0.0235353412945	0.0790999707716813	0.0101778840325123	-0.0198173886263118	0.000987980055691173	0.00414719403655943	-0.0061024895586377	-0.00481975229689977	-0.0111990624498603	-0.00832007675080473	-0.0162952304771448
0.468102740595523	0.224469287132135	-0.283266536267744	0.224344206535774	-0.000926519003778159	-0.0862807078096253	-0.00157982547099783	-0.00288402359767542	-0.0212817706539792	-0.0436036134067017	-0.0309502172896293	-0.0439151846698744	-0.0745692422667492
0.0749713008047575	0.0579248313085187	-0.0381274284267023	0.0552641901563799	0.0171884834871218	0.0101415412655479	0.0266892157187896	0.0194864043396737	0.0114142060307455	0.0136650123763349	0.00613643019902617	0.00178376371147682	-0.000125514152964537
0.132515290521661	0.0983050473835896	-0.0646125611151753	0.103019041358716	-0.0252355883761796	-0.00850070279093795	0.0236460415702802	0.0167056001292965	0.00376330560274468	-0.0168681455835588	-0.014327903402107	-0.0165648162402019	-0.00709125026720125
0.605146558658902	0.334360255451888	-0.39239095430225	0.205529869009949	0.0881693952906712	-0.089865965728221	0.0692445196260565	0.00564731775209892	-0.0119386579252878	-0.000848285218774891	-0.0585200315466337	-0.0405220596619792	-0.0907925227314414
0.211276087513525	0.0597800635015327	-0.102004970029378	0.172437454371603	0.024827533716708	-0.0175577371456029	0.039841543709621	0.0155797358315294	0.000120531198957247	0.00363489828555255	-0.0299121867186932	-0.0105198009806521	-0.0177735362096167
0.35871961183634	0.216868520623267	-0.214308591197714	0.173880464583109	0.00855310838491369	-0.0120687026864785	0.0501414989005728	0.0214772609692081	0.0299865251626916	-0.00175779715078239	-0.0286816839925002	0.0197012229626394	-0.0174525278081512
0.384059834227695	0.0998515100198989	-0.235007715805406	0.169018890247254	-0.0431297161278292	-0.0426561391026726	0.00397798479565364	-0.0114165678697069	-0.0139989371342515	-0.0428929276152509	-0.0480588083252305	-0.0612886034310328	-0.0535996450625718
0.0238337769644741	0.029638749169168	-0.000782721910782117	0.0448230629408943	-0.00835024089706473	-0.00700567556804039	-0.00170461941262552	-0.00415485321196325	-0.00625454237773573	-0.00767795823255256	-0.00890376005514581	-0.0104269196141383	-0.0117968281734489
0.122850580801509	0.105674558856199	-0.0520044006864367	0.121843251577675	-0.00966274837234667	-0.0332634364515233	-0.00317669146667164	-0.00720860796722787	-0.0227844104066853	-0.021463092411935	-0.0301323895124542	-0.0367700270167195	-0.0508295948534156
0.156474823089261	0.152294387055267	-0.0826840117600195	0.10543334210181	0.0143179063650802	-0.0135441801698878	0.0228866128610113	0.0212606594335114	0.00468523033624851	0.000386863097596168	-0.00502473264348735	-0.00766050000401952	-0.000859958974295305
0.0771628346779081	0.0582934957367316	-0.037179985024844	0.0568456222742542	0.022875392681558	0.00433815441762916	0.026101827772525	0.0258242010479344	0.00955648843629409	0.0136067735495936	0.00714730171072009	0.00568839636605074	0.00703020337755179
0.0128717598236142	0.00427462171892675	0.00142551413363272	0.0228453175514961	-0.003759440887147	-0.000547630697936598	0.00331205714384415	0.001128818714833	-0.00120934926736768	-0.0021535357925418	-0.00254761845072909	-0.00381091761222291	-0.00298436550081946
0.388309669896865	0.255638241764923	-0.218416405531341	0.240595321510228	-0.0290763012922461	-0.0502306011657898	-0.00329436164204949	0.0259596772550283	0.0130862174033208	-0.0396534512290179	-0.0529280036646571	-0.0303127079051095	-0.0522822635555453
0.225805681704407	0.204121538201965	-0.116637145459081	0.166015412984352	0.0177966963208577	-0.0404708319347159	0.0296628163462163	-0.0164455859636836	-0.00294618459328461	-0.0113370678069291	-0.0262023153339234	-0.0132836037376277	-0.00601944241477168
NA	NA	NA	NA	NA	NA	NA	NA	NA	NA	NA	NA	NA
0.141062674727824	0.108052372802362	-0.0712419200623727	0.106270820517271	0.017907057386531	-0.0286633169231172	0.000119313916716074	0.00437369327495424	0.00252033352842174	-0.00537812976829311	-0.0110588075260125	-0.0251523591440502	-0.0305743570313163
0.57051853517801	0.355830545073899	-0.360094719666269	0.229737968178611	0.0763229020644178	-0.0668294170339614	-0.0267082021881987	0.00240397570566986	-0.024978042867018	0.00474674251522822	-0.0329499637237304	-0.038982478097264	-0.0606708669110767
0.41006052271606	0.151809773897081	-0.244353207258915	0.203984911618309	-0.0153355087231368	-0.0555050093635181	-0.00401573260464971	-0.0107237604315837	-0.0271982402869809	-0.0354202590433275	-0.0509399988930384	-0.0433634007168138	-0.064615879366034
0.236105274852242	0.0719580893182757	-0.127234989419579	0.154875760301131	-0.0395072177867882	-0.0428444343324119	-0.00454683225166583	-0.0129035888355213	-0.0201364573888028	-0.0411758260596	-0.047503149980736	-0.0548223059382911	-0.0518125658493925
0.0269693092295853	0.0279876321887613	-0.00664375480347261	0.0376633735854877	-0.00792797894229274	-0.00558738343243597	0.0073401706292903	0.00031917760591578	-0.00138313822385163	-0.00675768118736436	-0.00259924873460624	-0.00740132930502885	-0.0087017301526477
0.134344163727544	0.104002290815403	-0.0722000501112247	0.0879478694918701	0.0256678907421447	0.0106411736075976	0.0260129769734433	0.0231970724431334	0.0264888280504119	0.0181545321748711	-0.0049398084506416	0.0170320496995697	-0.00487582882356483
0.29011788614063	0.114305600956777	-0.166001164730143	0.156328186680113	-0.00240391231206388	-0.0215194498091596	0.0179007155679485	-0.0127318839891988	-0.00658551693568804	-0.0119616810606117	-0.029377039395817	-0.021600562618394	-0.0353711156401443
0.183813110345984	0.0421884062927596	-0.0947460476748925	0.133244202043611	-0.00137384887410738	-0.0128245289569617	0.00576073784210918	0.00626148884707442	-0.00749665704226998	-0.00709918891553454	-0.0188275786868114	-0.0233305472799349	-0.0269299525586927
0.323843466776426	0.0884859215896071	-0.188783999659334	0.174851085040581	-0.0268175943699655	-0.01722374714464	0.0154020564464827	-0.000146882273490967	-0.0123191243652768	-0.0220206707573027	-0.0234389474237726	-0.0298033946826921	-0.0304043166555666
0.452024342268597	0.219345106607267	-0.267823483258698	0.236318885829526	-0.0264203376255719	-0.119942082009276	-0.0595762934102569	-0.042826531097563	-0.0434347283739575	-0.0731812098174239	-0.0936276129689855	-0.0938121901408411	-0.101549949650364
0.314901580730363	0.224883712896615	-0.178293557780476	0.183498632861419	0.00872304263495155	-0.0104320805225742	0.0429178824657374	0.00882427456868912	0.0243500026979466	-0.000854518943811333	-0.00454999862873978	-0.0321096047082904	-0.0529184285954177
0.0794837017175772	0.0514046781403312	-0.0355523356223169	0.0725710679496127	0.0035377339898917	0.00250402451171372	0.0252460853477689	0.00353948635596867	0.0121599243748924	0.0030208792508027	-0.00180624815503687	-0.00613220880952713	-0.0150938214324253
0.0461906965640798	0.038063318520932	-0.0134882795050302	0.0593221928785758	-0.00878553865972518	-0.0159996124622519	-0.00982108946896917	-0.00473453983322285	-0.0138414345163197	-0.0123925755609885	-0.0123748825490471	-0.0146327534363028	-0.0139398505511886
0.0801528531651014	0.05642646583873	-0.0413659362177047	0.0581599433749631	0.00607696001803899	0.0119662683085656	0.0210791405586223	0.0263427922986122	0.0163197980253056	0.00902161416330229	0.00602864595675429	0.00425085480666397	-0.000589701693205269
0.655015214010405	0.273166383662036	-0.435104090406579	0.187481971136491	0.0563840428143386	-0.0938381840970336	0.0326151173899571	0.0106992780322671	-0.0380575315916472	-0.0187270706413475	-0.076057447628424	-0.0662518115357033	-0.0290680163701272
0.473793575018307	0.336004968628709	-0.285737603269648	0.230928025372034	-0.0020797194728307	-0.0793648800946916	0.0581748472157161	-0.0142797878511519	-0.0296255422781922	-0.0407222997837611	-0.0554652937465266	-0.0665466591239957	-0.0918599840022166
0.295610186333918	0.0897974012576423	-0.164852516021807	0.18411644121567	-0.0337634341956349	-0.0663601308681347	-0.0223635690600955	-0.0148640341402377	-0.0517859372926978	-0.0500617825318848	-0.044791343101579	-0.0508942862153736	-0.0482733048294623
0.432663581853772	0.219578746322444	-0.250852545550018	0.246101716075811	0.00433450812305158	-0.0783915875845109	0.00647455168762096	-0.0421574292456877	-0.0355867288967262	-0.0370285397307297	-0.0453157687381542	-0.0713530852931752	-0.0525417327174371
0.132018717935956	0.0461291170069267	-0.0463193877782176	0.159367962452192	-0.0101453664270836	-0.00707746821523468	-0.00970284361372858	-0.0173139416738282	0.00408072297883758	-0.00861141732115911	-0.0183208111263394	-0.0249005133348538	-0.0420976803342841
0.379179578011343	0.346426396375072	-0.216145662722736	0.222923047360425	0.0262906935376863	-0.082002373926447	0.0351026115856021	-0.0246245820389188	0.00359046260014018	-0.0278558401943804	-0.0243278695479076	-0.0455854703131021	-0.049716404988579
0.0833038464916983	0.077556376686879	-0.0404118095465897	0.065944149671401	-0.00233162094311444	0.00158987234387739	0.0159984773246907	0.0103596838332995	0.00335657510867582	-0.000370874299618532	0.0104192194637092	-0.0020390956392589	-0.010710050686598
0.251142236475813	0.0810842105757894	-0.142073792758464	0.141406366999182	0.00580884246379187	0.000931906048135478	0.0330736365040459	0.00182324290931168	0.0179775180362194	0.0033703742559637	-0.0233950222606766	-0.0308384558131942	-0.0146030137909254
0.530241501190162	0.334530743265675	-0.335437909554844	0.205014398382427	0.0753735919972947	-0.103561073585202	0.0574958227372674	0.00138050617349139	8.58348097553252e-05	-0.0140937407939536	-0.00611050996179408	-0.040915566542825	-0.0747324175165204
0.0777816234551826	0.0640712331343652	-0.0384327328964435	0.059948711666875	-0.00458126098741969	-0.0392065442270095	0.00991694301539937	0.0029584595892989	-0.00155301493416098	-0.0218939026072146	-0.0102656875817714	-0.0151684619153515	-0.0229893510767965
0.0544027954992942	0.0255158244728909	-0.0257598340963955	0.0467304503331459	-0.000830794144530363	0.00390188398850089	0.0136657866591962	0.00912615365464493	0.00609998830151129	0.00153554492198527	0.00538853017151856	0.000773018115733833	-0.00793280101784849
0.512470553112243	0.303976426983859	-0.316063257278852	0.229039561368644	0.0358469183538505	-0.0595257949312856	0.00416357967268743	-0.0398913759113834	-0.0112206588253746	-0.0118394382887176	-0.0547788398254749	-0.0601336095139425	-0.0693925487936797
0.1779029290166	0.0908831586401538	-0.0972637335861091	0.111013309475539	0.0223771993258368	0.00731475352546215	0.0275984942744867	0.0227641941205833	0.0193449083846161	0.0148459764256494	0.0113580432901804	0.0103566063553317	-0.0120294064070682
0.00125828564737586	-3.064016345917e-05	0.000114736860343525	0.00116433339792793	4.93378896445663e-06	3.35330528426693e-05	0.000656899239550125	0.00043716885165275	0.000190810421081242	1.92334209035631e-05	-0.000112961943106227	-0.000156320545151178	-0.000182404145699424
0.265655307363367	0.0606316651925311	-0.152575868089826	0.144102755573891	-0.0147113408452505	-0.0129428417615842	0.0120349203493358	0.0162626565239834	0.00586542484972169	-0.0138270913034174	-0.0156064220287236	-0.013008249672093	-0.0286401017435449
0.213909372862927	0.211717165982897	-0.108938909627503	0.163314200042675	0.0109478130143942	-0.0259571158028288	0.0573562735870387	0.00638133681631969	0.0141154116234226	-0.00750465139421727	-0.00862336079500517	-0.000905437291872174	-0.0171210041663772
0.0792537236797047	0.0621744904809144	-0.0360997526531275	0.0697928242461214	0.00795040247829173	-0.00835521387431887	0.0194835616550694	0.0125652177017743	0.0102820463099614	-0.000202405698013566	0.00167338650335866	-0.00368313538436683	-0.00802622755724046
0.0998207746481097	0.111774529451458	-0.0515803761375479	0.0714611120626666	0.0146595535952414	0.00444476141016101	0.0490315080744629	0.0407390076323216	0.0355910461762251	0.00955215750270119	0.0133746412418935	0.0125998454614681	0.0148299995668644
0.339644650113004	0.286587442990943	-0.203373701038719	0.162922638002398	0.0060391500242713	-0.0604295405224211	0.0294695683482742	0.0156328743332504	0.00857134959191563	-0.0271951952490749	0.00425796513235438	-0.0225825920582988	-0.0196706364067414
0.563629007099239	0.384424070377337	-0.357612567278	0.216762315545386	0.127339035605252	-0.139521372405833	0.0155043556328394	0.0157408419593092	0.00885738960543037	-0.00609116840029089	-0.0352934840949048	-0.078864617045233	-0.0752866191421425
0.278628113906186	0.125222733257923	-0.150329245775766	0.18986961654145	-0.0112371097400379	-0.0328210438284	0.0111217184459725	-0.00480186025774204	-0.0279402856334415	-0.0220290767842189	-0.0334438742742804	-0.0361907447251531	-0.0369604009419403
0.175616778176882	0.121222365862943	-0.0893853340899014	0.130130937353523	0.01046666215642	-0.0348680256552406	0.00573196966907685	-0.00124449144594801	-0.0160201356102367	-0.0122006817494103	-0.0109957667511356	-0.019165208254746	-0.0420686575451568
0.146674824360172	0.083332625603396	-0.0789331262729386	0.096272818455034	0.0256014445539873	0.0159448064853394	0.0434137606051808	0.0332454638508748	0.0252539305751093	0.0207731255196633	-0.00144206156902968	-0.00184729529746583	-0.00235852874228162
0.073172371468663	0.0952908762163968	-0.0343838605134747	0.060724808322763	0.0254012734244613	0.00103828462255429	0.0298635808548301	0.00855439791263696	0.0278586334407461	0.0132197790235078	0.00900497087983068	-0.0115576254241343	-0.00899342643806651
0.476848243748746	0.361704153178019	-0.290308027317056	0.222961711925804	0.0558270205872833	-0.0285534554000896	0.0484138680272143	0.040306056602586	0.00658762569090887	0.0136367825935969	0.00364611243271951	-0.00763565270559308	-0.0349794607147793
0.0752304579952155	0.0417762655378087	-0.0384295914138188	0.0550068431781132	0.00831555223798816	0.0107117922114551	0.0196937415641015	0.0181166785941761	0.0073652227828081	0.00951367222472163	0.0081709085965217	0.00728790484742328	-0.000365913077849667
0.092100448835614	0.0754753755725884	-0.0431729399913401	0.0731194573077463	0.0311334008962331	0.0234096231415978	0.0302724313837339	0.0210531575846088	0.0207535810245894	0.0272715120189154	0.0264344700506323	0.0134033214761545	0.00234408693452555
0.333390726407716	0.100789701832834	-0.18955634149039	0.193116786875006	0.00443387832089581	-0.0462419633881399	-0.00297645120098466	-0.0340546064142435	-0.0197136957865063	-0.020904042533622	-0.0329101420060909	-0.038243482475203	-0.0515489906685184
0.0315927334171042	0.0742596285330639	-0.00516922918884979	0.052450126695918	0.00451662288493807	-0.0140599203055546	-9.60806971426753e-05	-0.000842171215690871	-0.00970641960597526	-0.00477164871030825	-0.011368610392925	-0.00593772355528874	-0.0145077759437966
0.111501976708849	0.0754286078551985	-0.060114673683852	0.0707704392895501	0.0146500161834369	0.00568062416292041	0.0306790446590791	0.0196824071413129	0.02132955795503	0.0101653201731786	0.00566398938921472	-0.00133220107058866	-0.00917393800836265
0.0247204306941906	0.029233277545977	-0.00585336925165427	0.0366828278283158	-0.00112098169366426	-0.0103408390863429	-0.000127694710502776	0.000470929094982281	-0.00594194922367185	-0.00573091039000359	-0.00475607288180607	-0.00983332828058966	-0.0103562169264906
0.578579242481431	0.26724065635992	-0.369755478311344	0.215897303412469	0.00809663353714918	-0.0658722986159238	-0.0476008523400437	-0.0496263710638372	-0.021142828228965	-0.0288878325393873	-0.0618498178618379	-0.0772336016668439	-0.107542856946422
0.645487793776807	0.238424577337673	-0.425458267381253	0.19648938711532	0.0071915262960911	-0.0551970037404679	-0.0195868615526806	0.0143725303913252	-0.0605055485482788	-0.0240027387221884	-0.0680484994164154	-0.105915868692072	-0.116030254620803
0.452415561123507	0.225998527991764	-0.265434094191471	0.248862161682297	-0.0682403063934113	-0.106432843212906	-0.0294793000762601	-0.060534084315384	-0.0298549086129118	-0.0873365748031589	-0.0790438831261674	-0.112694038177432	-0.0881185317515711
0.248987565455494	0.10979807955433	-0.124044233170587	0.196178789046587	-0.0290232121173573	-0.02407010797739	0.00852567194328843	-0.0279883846145788	-0.0275533604021082	-0.0265466600473737	-0.0447568149648514	-0.065282236569922	-0.0514213037796682
0.00704586781401654	0.000684402693918082	0.000284070391758854	0.0123712520700972	-0.000488398767381818	-0.00105164610158184	0.00146435970484256	0.000584927755915051	-0.000425125254594223	-0.000770022434481828	-0.00138651611577777	-0.00187577113268178	-0.00275874203139615
0.412058899131161	0.119513452528093	-0.253120871549996	0.181308412624068	0.000315410562186758	-0.0292964623014133	0.016191916871824	-0.0466678272959934	-0.0223157460315189	-0.0144905258696132	-0.0270347058089165	-0.0443562554340726	-0.0564728135703274
0.254909778682232	0.19461636778381	-0.140728245477691	0.159569444501552	0.0651285923596084	-0.0166895666666207	0.0107641389311496	-0.017812425762288	0.00341015083119728	0.0242195128464938	-0.018347867213317	-0.0378314276659056	-0.0407611495073246
0.171992459730715	0.0546458844017266	-0.08502146530908	0.127739602150888	0.0218268906441457	0.00796716863887384	0.0341658545763325	0.0256670433859401	0.0137773027714628	0.0148970296415097	-0.00327385716914408	-0.00171101379827723	-0.00045121346563709
0.427051452472738	0.235016728248934	-0.248562433620245	0.237756164531685	-0.0179153816844747	-0.0442061640950208	0.0181702023826799	0.0222473544812882	0.00343610869786454	-0.0310607728897477	-0.0251897784735629	-0.0111369198316637	-0.0228164452235305
0.0260935670857554	0.0214244413424635	-0.0042996931255208	0.0398261766588384	0.000445811043316355	-0.0085618253125252	0.00139183021932185	0.00426198330352631	-0.00208951146895541	-0.00405800713460442	-0.00410193322589383	-0.00312117099335626	-0.00713633318965952
0.249806834208901	0.0923709650483585	-0.142250800376394	0.1413717020964	0.00513424980261754	-0.0231052072450735	0.0102652826650156	0.00739927956135586	-0.00826462141024251	-0.00898547872122799	-0.0198935877250589	-0.0187631893122386	-0.030774753116023
0.0748747822183085	0.0636810699210431	-0.0369868017374556	0.0565270017241315	0.0108215361689034	-0.0126411202535024	0.0142191720418362	0.0117993703443625	0.00452046656554403	-0.00090979204229949	-0.00536097488592409	-0.00460336041510857	-0.0155814026154877
0.586860442960282	0.34363646448918	-0.377049526908506	0.211021224540954	0.0621304539650157	-0.131719509260966	0.0289065863120952	0.00594263650594096	-0.0231367113135067	-0.0347945276479751	-0.0234577068584185	0.0102252644443597	-0.0297130560383452
0.154160126722508	0.0529677233881564	-0.0867121794916437	0.0865226625697957	0.0122118074919884	0.0119814769996182	0.027309174933952	0.019884103801775	0.0184465063597788	0.0120966422458033	-0.0100195009808308	0.00138040411023294	-0.00802427257273422
0.0101745275621564	-0.00188765540102045	-0.00267158274265658	0.0144087887298404	-0.000968807405444303	-0.0028242789564082	0.000565252163206345	-7.96562530012302e-05	-0.000724952742333789	-0.00189654318092625	-0.00281749582888067	-0.00409363686441586	-0.00280047154085883
0.0705160025490649	0.0565018082789736	-0.0321968024857557	0.0605538511233644	0.0145873968941109	0.00378517450579074	0.0237039312976033	0.0165474434224623	0.00757996941261484	0.00918628569995084	-0.000953599243310371	0.00213561152084135	0.0034862399431051
0.0083507133690051	0.00509038331198917	-0.000843625690440487	0.0158823983181903	-0.000926073016653664	-0.000281928320300825	0.00157957088313324	-0.00073611512366392	-0.00213945537980988	-0.000604000668477244	-0.00184194961861914	-0.00246666634706667	-0.00189591517397808
0.356511978943547	0.218965430008851	-0.196662784301191	0.232125734213788	-0.00362980646815908	-0.0431914857372422	0.0250966320235586	0.0158167108719797	0.00178907857183197	-0.0234106461027006	-0.0259421777560919	-0.0549877126543821	-0.0809136142636145
0.0721132825320662	0.0393410066778568	-0.0327046766772241	0.063053320971781	-0.00443750054867238	-0.0117519148638912	0.00168072504822847	0.00246889165155434	-0.00488141506042544	-0.00809470770628179	-0.0133557985324168	-0.0136945422064115	-0.0151701236683306
0.598887486643548	0.337062204801092	-0.384582763217663	0.218414038445516	0.0396542803051444	-0.122906772576553	0.0542620518472265	-0.0166385883449029	0.0289489360400432	-0.0416262461357042	-0.053836230713868	-0.0175917491975168	-0.0760873813416866
0.489601556951594	0.229430624240549	-0.312419035921391	0.177482877371663	0.0398809803553822	-0.042414441902663	0.013966892667478	0.00931955093571485	-0.0113788430619876	-0.00126673077364042	-0.036304030393278	-0.0331906984082499	-0.0391253405533274
0.0690770490294784	0.0427923130912708	-0.0351579630880682	0.0501239720911662	-0.00523972120777359	0.00150436441975002	0.00715306365994611	0.00462017716524366	-0.00671628916598656	-0.00186767839401178	-0.00978545668038156	-0.00800901370696113	-0.0111302964394798
0.133838542359487	0.151443322558132	-0.0686329267052559	0.0966617819376415	0.0259355780807373	-0.0107760425989934	-0.0022034216197197	0.00450564833956812	-0.0043209044486589	0.00757976774087199	-0.0108629166896417	-0.0112640504508429	-0.01918167225229
0.0661774701500407	0.0679559745095207	-0.0306982762150618	0.0550737353858442	0.0101574960131141	0.0123870600009796	0.0240688987792574	0.0229765266354571	0.00545824594720541	0.0112722780070468	0.00961633511353277	0.00618556794841311	-0.0054601012473535
0.577016825888051	0.206436774857219	-0.367023450105527	0.222517816809953	-0.0327173666940772	-0.098695483726808	-0.0137601624169266	-0.0380516337750992	-0.040079598512281	-0.0657064252104426	-0.101666238120114	-0.0865039311739721	-0.121668521515536
0.573688246107635	0.375566073249922	-0.363228729219312	0.226486980635635	0.0968091297814874	-0.0780640559760014	0.0566544997565553	0.0566569962205068	-0.00428388682609304	0.00937253690274298	-0.0123257719784312	-0.00538829675650276	-0.0266074120221129
0.128115057388965	0.0950045228594749	-0.0661467278075574	0.0923280819805156	0.0177360128988685	-0.0406379343259617	0.0127483951904192	0.00749601030055014	-0.0056322293129743	-0.0114509607135466	-0.0123077247522286	-0.00285082191888675	-0.0279372086313287
0.378966007610544	0.166399581455282	-0.214114635575838	0.230976386188865	-0.0277435650465881	-0.0245761939010258	-0.0178501693681801	0.0264646036462439	-0.00635243063418445	-0.0261598794738069	-0.0525325556133923	-0.0500743432658796	-0.0629724338418888
0.163167037623119	0.114387811890883	-0.0797347227019196	0.13273944425558	0.0269003614069757	-0.0165454490238773	0.0435338151679746	-0.00289631026144838	0.00639118342632969	0.00517745619154916	-0.012905647736901	-0.0220600302655528	-0.012886806201521
0.31201863174745	0.256558906806044	-0.184435096016883	0.158428179875334	0.0566819159514531	-0.0911308255666567	0.0270017770375354	0.00237415063558993	-0.010908739856694	-0.0172244548076018	-0.00820168924862713	-0.0216529741659807	-0.0323751256899737
0.242359298390127	0.179564578518991	-0.140035051254721	0.129548876399741	0.0295124302493034	-0.0234389686942807	0.0129358245583134	0.0348995141439528	-0.000551600368848854	0.00303673077751129	-0.00568169725534598	-0.00553102188605584	-0.0166554049133252
0.000313219223420136	2.77226239194431e-05	1.14619957290652e-05	0.000211711972507146	-4.75793914244493e-05	-5.71966796262108e-05	8.03621521289015e-05	4.22361138550867e-05	7.03558979368759e-06	-5.23880355253301e-05	-2.66742396510691e-05	-4.6681555070393e-05	-0.00010092474068696
0.0219843858558826	0.0237433713614666	-0.00661308771427438	0.0299202225884542	0.0055730768164761	0.00844271806750373	0.0209816069882007	0.014219915208223	0.0138715595766062	0.00700789744198991	0.00999909020677076	0.00500646251238959	0.00807960073322164
0.258686002316609	0.141735013628976	-0.135456008562671	0.183656949857553	-0.00518148207847285	-0.072394909191367	0.0215674422196679	-0.00164840202038519	-0.0131090096243852	-0.0387881956349199	-0.0299764597831828	-0.039369128757604	-0.054688804273174
0.113188000569336	0.0865546296621365	-0.0605231094533339	0.0753879831585879	0.0223575041638264	-0.0140210015080141	0.0276260315123107	0.00269098922554432	0.0195041862181729	0.00416825132790612	0.00828318022915221	0.0137958468012367	0.00301397013353548
0.103364699280355	0.0276767042831323	-0.0520196472082917	0.0732628263140256	-0.00223043919639805	0.00187794773464721	0.00870600660889423	0.0160524732747932	0.00308329268549462	-0.000176245730875421	-0.00264071098736782	0.00431251502541594	0.00569174521889573
0.115821870805359	0.081266953737433	-0.0615590260525531	0.0774285100890293	0.0238816136657916	-0.0019531719464413	0.037492404647755	0.0346800315735618	0.0214557347205641	0.0109642208596752	0.00157343625148162	-0.00556451313978255	0.00766538262599568
0.161924551092151	0.0836471147403574	-0.0901839906691136	0.0949085137584259	0.0178859850951757	0.00391123307630531	0.0299811307988821	0.0143940266930615	0.0135264424704181	0.0108986090857405	-9.9283297704672e-05	-0.00779786914135241	-0.00405747938294493
0.685010182054067	0.250281912784634	-0.457405914807441	0.188762698404749	0.0523529653650191	-0.0834263986254988	0.018794709621006	0.00241444789634981	-0.0358632279918006	-0.0155367166302399	-0.0542554724559855	-0.0772600677389015	-0.0560566595712896
0.653290471765549	0.325262592581265	-0.431052017209497	0.197940619071667	0.0874022514138052	-0.140659196329531	0.0353842652281542	0.000154650191979133	-0.0298995764673913	-0.0266284724578632	-0.0310230114775747	-0.0340376012318473	-0.0672992237141522
0.184208058414408	0.147900701767685	-0.101744571752263	0.109213640422071	0.0401498668173303	0.00373977735822387	0.0368069720527102	0.0191641438250535	0.0303963641226069	0.0219448220877771	0.0236237160969542	0.0104583755451282	-0.00253067987611746
0.399108708512808	0.25089340676472	-0.235311357169065	0.20663394109309	0.0418362619777441	-0.0436300854144129	0.0272974435270027	0.0321321890734636	0.0155068242010193	-0.000896911718334392	-0.0126396152705337	-0.0500225775124215	-0.0374145439406427
0.146078301442277	0.274570129039112	-0.062923435494523	0.143090647534819	0.0438565465585679	-0.0633539052164228	-0.0125140714738497	-0.0016482011537744	-0.00752316436520159	-0.00974867932892745	0.0040523841799934	-0.0523477068770841	-0.0370057403343619
0.506326197103774	0.314064987599835	-0.306198638827523	0.248279750596548	0.0918212286573116	-0.0542922226135533	0.00440390738651808	-0.00709431297108892	0.0120760316895601	0.0187645030218792	-0.0448990609141064	-0.0328556343643622	-0.0474949126507455
0.334183672596338	0.167806792868247	-0.198680655793202	0.164644521563597	-0.0140868304540924	-0.0405804407587063	0.029208371815687	0.00770933063544516	0.00129363717323749	-0.0273336356063993	0.00594578538940282	-0.0338051501285748	-0.0356371813145078
0.194752069907089	0.0835117106207458	-0.109513668514681	0.113187146506117	0.0125795409697955	0.011657246710622	0.0315755322943805	0.0149860887432949	0.015229294710122	0.0121183938402087	0.000222220409288071	-0.00910553143581291	-0.00369051565772346
0.177247374678348	0.116184235012557	-0.0921551760608065	0.125208447026906	0.00473414453917217	-0.0625145656478268	-0.015304578492093	-0.00993375735083052	-0.0214338400098657	-0.0288902105543273	-0.0381840498955092	-0.0312631192718402	-0.0262930304151066
0.114813084681263	0.117084233266655	-0.0622926601689395	0.0720692589110438	0.0378801511840549	-0.00643423626476027	0.0415501607472206	0.0354622865243784	0.0204108346613501	0.0157229574596473	0.02223161229029	-0.00174869971134742	0.0145512066324053
0.0164718505378779	0.0260760153599305	-0.00419681112216276	0.0237622799620572	0.00226706807684252	0.00478562533276588	0.010116231195379	0.00383387622882949	0.00471424308536859	0.0035263467048042	0.0028973380824524	0.00327252380649461	0.000153943461414518
0.50317198472262	0.276440487220879	-0.30515937927772	0.242881476769904	-0.0437364834025198	-0.103486521933505	-0.0112066277387304	-0.00956574970372948	-0.0505247091373527	-0.0736115026680123	-0.0942386680352106	-0.084792425262097	-0.102711167756771
0.24945927125364	0.189433697265827	-0.137478714214142	0.156691607790302	0.02548439832948	-0.0298589185647241	0.0251539072804882	0.00182446862057323	0.00686376148834345	-0.00218726011762205	0.0110436981673859	-0.00911528234041231	-0.0291309210896249
0.429459324440515	0.235606352632244	-0.264497439101143	0.187712461395147	-0.00316589841530029	-0.0196055660633399	0.0353233300748401	0.024421419971827	0.0100250015033079	-0.0113857322393201	-0.013668737738026	-0.00672060276963365	-0.0255031228447272
0.307163968673308	0.196088498604499	-0.177131336834694	0.168512441609914	0.0233321084590418	-0.0109166134656816	0.0352079155938515	0.0186847313186863	0.0254415718888877	0.00620774749668007	-0.0061009550772172	-0.0125851335932258	-0.0197335726663388
0.109648960858594	0.0446260570852949	-0.0176806190128398	0.19860628158338	-0.0437476301239079	-0.0144131889000376	0.0116776622149997	0.00612409918011675	-0.0172659505151876	-0.0290804095119727	-0.0243861912918096	-0.0322001893109651	-0.0142920689398702
0.111853582091859	0.0936257123018497	-0.0549661611046228	0.0878429836494927	0.0237883865817816	-0.0149403392861363	0.0159480440531475	0.015560129545605	0.00239362559699892	0.00442402364782266	-0.00276522164809628	-0.0112299607967898	-0.0146696953349362
0.236627512928519	0.144299190570414	-0.13316959902338	0.138452534681417	0.029393311833184	-0.0170286274491907	0.0133999990556306	0.0083128562069324	0.0171472849003985	0.00618234219199668	-0.0215477321793605	-0.00781524796593019	-0.00709620285729168
0.040392927482152	0.0227712449476826	-0.0174080237054762	0.0374860066834598	0.00557054741280157	0.004789311076495	0.0147256124822147	0.0138292575822355	0.00282056533872287	0.00517992924464828	0.00502964806862171	-0.000128740978415399	-0.00294631561628713
0.0590549681329528	0.0574362372129809	-0.0277759424547315	0.0476629741480403	0.0165633180839793	0.00773238792864149	0.0220757420770047	0.0207061832154873	0.0199796994185365	0.0121478530063104	0.00946748928740068	-0.00126270984344339	0.00753759784084583
0.439706717786147	0.343102054036167	-0.254468686970198	0.253497920512564	-0.0775719359336378	-0.0887292601408565	0.0482109238889804	-0.0028116951509411	-0.0826389800841225	-0.0831505980372472	-0.086464405501885	-0.116156610948478	-0.0706868172460456
0.308196143374254	0.133681672661764	-0.163628762632949	0.222165328803997	-0.0219384807775828	-0.0453501182247937	-0.00651731032094355	-0.0208434645719468	-0.0173926391501046	-0.0336442995011882	-0.0440056315770465	-0.0688807339901156	-0.0753784573694109
0.540296960278262	0.282208386398859	-0.335637346716293	0.234465786702672	-0.0100586153887601	-0.083846278896716	0.000985065532687512	-0.00852860364159058	-0.101712571067911	-0.0469524471427381	-0.0794067938554582	-0.122573482950765	-0.0979237037146768
0.00410969844424276	-0.00058200647982584	-9.09181405290534e-05	0.00552234063417517	-0.00174776967029134	-0.000292652401678875	0.000763842683095738	0.000459277146193516	-7.55270982042951e-05	-0.00102021103598511	-0.00126728752046837	-0.00184271874282814	-0.00184126038049405
0.0643375883735313	0.0627378172727669	-0.03136614227539	0.0479576427106794	0.00752395368862785	-0.0120467148233536	0.0181624183188207	0.0181132916549097	0.017865285615775	-0.0022613805673629	0.00423939059338829	0.00733173880655619	0.00396154122594014
0.525311138105466	0.254374270042846	-0.32193595059313	0.244485072680072	-0.00431131251893524	-0.120714904082146	0.00628946801467467	-0.0138528133650225	-0.0401613590230083	-0.0625131083005406	-0.0592347956210493	-0.0817904552116682	-0.102133542203349
0.261740609725505	0.0681393729604473	-0.14043497985253	0.179083551192664	-0.00734128042110288	-0.023678534076203	-0.00541635655757572	-0.00973356595103775	-0.0222393312545527	-0.0155099072486529	-0.0409340657069154	-0.0312148533399643	-0.0508499422554197
0.354475882434493	0.124836536427858	-0.207145119010439	0.188279819228158	-0.0373440762417125	-0.0696726913898997	-0.0311487206316623	-0.0403499242678317	-0.0349202043386148	-0.0535083838158061	-0.0512888323972726	-0.074155384627305	-0.0747251335577373
0.0999029208371329	0.121407581857437	-0.0490204039017099	0.076911846720374	0.0439656413337003	-0.0116009391098599	0.0163982099964716	0.0241427493411324	0.0153566712449056	0.0161823511119202	0.00884263293806359	0.00133992557114518	0.015989555837653
0.0339164266361998	0.0284029968633279	-0.0126417151144298	0.0374200707923013	0.00776244203284795	0.00769872608621624	0.0172786476873011	0.0111862191966631	0.00950919619722087	0.0077305840595321	0.0074882120249586	0.00541334366193924	0.00491107655311712
0.225210674433784	0.155822242545142	-0.101518871665545	0.217057289689981	-0.0469988670544543	-0.0757309198895227	-0.013586766353783	-0.0204308181660921	-0.0422066355237261	-0.0613648934719885	-0.0661476433196793	-0.0671516902451476	-0.0920109128626546
0.212983183173968	0.0547613820861124	-0.110224855515282	0.157301483199002	-0.0316259115475952	-0.00932896615518547	0.00680183446044835	0.00885692241679875	0.00718088165196126	-0.0204774388513904	-0.0101572322273899	-0.0387438961915236	-0.0182691516898892
0.402361356919946	0.404753368148512	-0.228199714059778	0.244371758426822	0.114342782425697	-0.1660809200365	0.0112703137540833	-0.0242142759369427	-0.0158940609928694	-0.0258690688054015	-0.0666687175065925	-0.0542216523107502	-0.131917314829471
0.359653453194222	0.183669766012419	-0.202530830532907	0.219394537660104	0.0102347260086501	-0.0919161785350176	-0.00509762932093538	0.0165677547028719	-0.0429829921443179	-0.0408407262631837	-0.0435050468365145	-0.0478335058712955	-0.0714916406291172
0.0145055236375383	0.00683032348584753	-0.00093516015254104	0.0236318624993776	-0.00168519972427121	-0.00263713747888091	0.000326515819315755	0.000807410484159098	-0.00344934119331962	-0.00216116860157606	-0.00282497553512481	-0.00434985668447262	-0.00352968443690747
0.484557951872366	0.396966266266471	-0.287762542189975	0.256597571434535	0.046343172135644	-0.0868885488407269	0.0840192555149986	0.0177261399241159	0.0118896616524882	-0.0202726883525415	-0.0648203451358236	-0.106510785906677	-0.119100918236482
0.413978869687903	0.381948004297482	-0.238299069510978	0.240284255758277	0.0260273840095681	-0.0820452387524302	0.0113073053880267	5.55669364684097e-05	0.0476825141184761	-0.0280089273714311	-0.011936330032904	-0.0232816089253101	-0.0531561800125849
0.000895731934521345	0.00173288658845044	0.000160533134980563	0.000916906481584507	0.000318989356229422	-0.000234237704950913	0.000116707579263217	-0.000131847187700287	-9.00412634060691e-05	4.23758256392542e-05	4.57161409193678e-05	-0.000234223766525089	-0.000353220825996712
0.350016647097518	0.342736452802927	-0.194436758862953	0.220785095697115	0.00704814258083586	-0.0852640648099604	0.0349137980119796	0.0269563400079431	-0.00941539141019843	-0.0391079611145623	-0.0108791503530888	-0.0433587279235253	-0.038983991892821
0.145977165519409	0.119656213313981	-0.0784554063308432	0.0950350536483341	0.0172851097679521	0.0168583725834336	0.0318239234605968	0.0338075819817191	0.0168086022940467	0.0170717411756928	0.0135846470007724	0.0166740850513007	0.0139213986028972
0.0873312030417827	0.039325728899487	-0.0466476503210017	0.0583234151698719	-0.000765708347391675	0.00510653669960792	0.0198267149404786	0.00826105391242296	0.00411321830978292	0.00217041417610812	0.000830009857534397	-0.00313920671237145	-0.00278300838745921
0.146672139854216	0.0575818037068945	-0.0750280526725096	0.10439526487916	-0.0105689748497302	-0.0172288315029805	0.0115994410718664	-0.00847439804734906	-0.0100920658210754	-0.0138989031763554	-0.0320406579727984	-0.0299815858607014	-0.0450694873065303
0.0693951503169498	0.0374786991197839	-0.0317761835170853	0.0600196772524196	0.0058756765726945	0.0127300193845789	0.0120403318205569	0.01355288915086	0.00510770075684702	0.00930284797863672	0.0106975230176031	-0.00382253426511062	0.000491455445612438
0.100382384992148	0.0995868125120368	-0.04925000095581	0.0767676421902567	0.0171846728248562	-0.00826575519697682	0.0363038179342237	0.0223781130528934	0.0040554735753822	0.00445945881393971	-0.000160844691989626	0.00721787819943105	-0.0110649287201773
0.0993553597711224	0.0601906363629608	-0.0515718585525707	0.0702315612459671	0.00497379097102021	0.0192248694824786	0.0218451659924273	0.012455721818255	0.00995830916847658	0.0120993302267494	0.0051109742675506	-0.00179783311296386	-6.81878637338457e-05
0.278990064045522	0.165915342992147	-0.162509656382728	0.146253449808991	0.0194371538486743	-0.0107119039207603	0.0156187154051304	0.0175451997169691	-0.00239010232971582	0.00436262496395701	-0.0296019446860262	-0.0306857120377152	-0.0365883768183853
0.0289014566334079	0.0223764598963972	-0.0110494825777844	0.0319707484201032	0.00118526991324125	0.00131546587346176	0.0123515536654559	0.00876693324607899	0.00769221206160076	0.0012503678933515	0.00212284120400466	-0.000965233079943395	0.000284058197747617
0.209235860030822	0.154530642410673	-0.118127287034326	0.11841330083279	-0.000308929377160705	-0.003067224114402	0.0158306680468722	0.00855148875758913	0.00868772181346439	-0.00168807674578136	-0.0125199138901304	0.00497368838940287	-0.0351344547967908
0.368464076088632	0.169138377068249	-0.208337086753154	0.218661184601606	0.00913525750151922	-0.00907622265647612	0.0440146428717773	-0.000658690535791817	-0.00413049511594132	2.95174225215522e-05	-0.0118888052298214	-0.0334648514033415	-0.0398468258941131
0.151836631967685	0.063934343009929	-0.0853408493940509	0.0865929418402325	-0.00926810502957104	-0.00828285682571839	0.0125360583051498	0.0169127973895089	0.00907024900319187	-0.00877548092764471	-0.00670044497646699	-0.00625913241846782	-0.00277619897557485
0.0341580870870032	0.00913337289758136	0.0016028909227921	0.0750369026767723	0.00309134424927547	0.00311772546507239	0.014991744490381	0.0113528570700993	0.00307460724984788	0.00310453485717393	0.000934233063920063	-0.00275342513829305	-0.00485628509483746
0.0636096897050085	0.0330951539231134	-0.0288194637327473	0.0568362718535333	0.00552232874362647	-0.0020427808681977	0.0102361946857043	0.0107522959266254	-0.00790996619190999	0.00173977393771439	-0.000893983975252172	-0.00507432356576844	-0.0152755007678287
0.531887419604185	0.24903413203755	-0.330164272426007	0.231337895242878	-0.0112179903658708	-0.134485185272735	-0.00965395977883488	-0.0233307966752191	-0.0434701919844002	-0.0728515878193031	-0.098268602854449	-0.124594201118035	-0.133115181261938
0.394089093479169	0.206189877804473	-0.239220695080708	0.182577835265167	-0.0347596856518402	-0.0256784934164026	0.0163064325915888	-0.0141836264451805	0.00510557297712599	-0.0302190895341214	-0.0209726448725366	-0.0418224911658425	-0.0448464478158437
0.00661488313758963	0.00116585521378001	-0.000270722434553854	0.00910052019787897	-0.00160421493963283	-0.00174997283890468	0.000496630424638675	-0.0007243326260379	-0.000979444834165506	-0.00167709388926875	-0.00144269333255704	-0.00232797451610825	-0.00265021277928855
0.0455286595002911	0.0532207416793292	-0.0192042472998207	0.0451832761467869	0.00547785629949565	0.0042945223264582	0.0227871502806493	0.0217470575085826	0.0092882092268891	0.00488618931297692	0.00609545186139288	0.00875754009326037	-0.000336788950984365
0.405476490558835	0.274325098534499	-0.23969155686103	0.209623693249816	0.00147038085730444	-0.0550271535124287	0.0131723591552775	-0.0135805613823414	-0.0379265719440469	-0.0267783863275621	-0.0243320180927404	-0.0613654725910636	-0.0319174248054863
0.577043480992631	0.193026567516388	-0.373461299584592	0.195987767667948	-0.00828551657435517	-0.146543250212778	-0.00946901662046618	-0.0210954153781318	-0.0684528484380746	-0.0774143833935667	-0.0805395408634676	-0.120533938620654	-0.107714252041411
0.230106928050682	0.0546279577252378	-0.123798634705876	0.144399456214678	0.000176408279762591	-0.00122491648490625	0.035486823789257	0.0105213815670301	0.00830001405539887	-0.000524254102571842	-0.0157321572234712	-0.013283317614999	-0.0166166036000746
0.385083165589158	0.264245281453774	-0.227432221655672	0.200304942668142	0.10823520461332	-0.054330573424165	0.0338013928052684	0.0112587596576886	0.022068482551186	0.0269523155945777	-0.0137967342347837	-0.0235031404216588	-0.0325627595031517
0.186599426078812	0.0925411408072572	-0.104221142822591	0.107849798438131	0.00990877600973283	0.00750079936022963	0.0294722646449262	0.0265538828310133	0.0179424072281843	0.00870478768498123	0.00233808669405203	0.00208468660931471	-0.00329385621475842
0.308846805487404	0.222717682439428	-0.17169422030064	0.194454051497626	0.0870799492883773	-0.0101027154272939	0.0374883791344274	0.0379616866924635	0.00668220887684451	0.0384886169305417	0.0079251461255096	-0.0190709170794636	0.00309338682135135
0.222929900323357	0.193512031453773	-0.11711860235252	0.157043334482206	0.0584637694277541	-0.0521651994367961	0.0271084147177476	0.0244160052720558	0.000360564028737936	0.00314928499547901	-0.00592140355675808	-0.0134964409829234	-0.0336493290543545
0.258325806285194	0.267538764363468	-0.143815194946439	0.157760498318953	0.0368381211975929	-0.0555109348227515	-0.00655965772494355	0.00468257949698608	-0.0340508045459233	-0.00933640681257927	-0.0276216048932186	-0.043572550782674	-0.02328822366086
0.15368424923858	0.0328991549043393	-0.0710936044576744	0.124700789003622	-0.00277985523086427	0.00971802210354011	0.0373763941026726	0.0162320921702502	0.0090795648498847	0.00346908343633792	0.00297802260517988	-0.00847660477012929	-0.0112152079782075
0.212790899258337	0.152744755219849	-0.121099594857732	0.118668405552315	0.0186182533408195	0.0105798098122766	0.0463575627766609	0.0241078625000426	0.0110410527432321	0.014599031576548	0.00569679670769402	0.0115597395038592	0.00669852196231563
0.557020536804259	0.242016056337862	-0.352284015616134	0.21874510124687	-0.0619277325759308	-0.101950893619005	-0.0450840011523659	-0.00752675116777424	-0.0618084972991628	-0.081939313097468	-0.0540276647768211	-0.11987302570481	-0.144482441142219
0.515144367560758	0.308151293489522	-0.312539097066424	0.25047268771107	0.0754884260062537	-0.0246426555771422	0.0195287572814171	-0.0119522474604041	-0.00200281389504942	0.0254228852145557	-0.0387322585013904	-0.0439916893196485	-0.0640080388221018
0.573786320950734	0.25614143123451	-0.364102782250164	0.2242169704454	-0.0271239578648504	-0.105870621183391	0.00367854412152691	-0.0308300042590349	-0.0587671645431225	-0.0664972895241206	-0.0779010809253567	-0.0690617721018929	-0.0790721852631399
0.456149311907783	0.174152940664464	-0.276622715288744	0.216263837149091	0.0577503483197981	-0.0263440813288288	0.00580933676634482	-0.0180752071028965	-0.0341051696433024	0.0157031334954846	-0.0526545374609955	-0.0353359601401617	-0.0912268235549948
0.0973642275307011	0.0979480809364161	-0.0513615005899792	0.0660409217027094	0.0283172752889971	0.00429388637181624	0.0382939967799985	0.0254561356165127	0.0208540232880404	0.0163055808304067	0.0167286535144478	0.00279235166631119	0.000284397634393987
0.232424109220666	0.0633844522586273	-0.131146610808366	0.134581996950959	-0.0149240649119657	-0.014208960402094	0.0116344759808869	0.00529248541387004	-0.0116964796076822	-0.0145665126570298	-0.0210128746675285	-0.0265925671459363	-0.0169095066835907
0.215032258377359	0.130183291495916	-0.12009740543473	0.126466211372205	-0.0077829565185685	-0.0260152100802232	0.0179267889275957	0.0119904173755111	0.017234347312351	-0.0168990832993959	-0.00819181709802583	-0.00934747057786139	-0.0189628779911846
0.361358392134906	0.320668839793967	-0.198734561168839	0.237268166280554	-0.0237411827870483	-0.0478602026949456	0.00573721317266762	0.0286989780888125	0.0331807838613428	-0.035800692740997	-0.00870089920119055	-0.0529110192576733	-0.0125711799395491
0.0734219695275123	0.0694116504466158	-0.0359066361423781	0.055465795043454	-0.014889159287835	0.00418995582777743	0.0157768399736748	0.00651405481459058	0.00824896303752552	-0.0053496017300288	0.00763733443231758	0.00242732124203987	-0.00900169441885393
0.0917637723930096	0.0748309938517585	-0.0419924944415674	0.0783267763261932	-0.00132316845475293	0.00948424060136313	0.0150278814720724	0.0180715566601466	-0.000946425382330557	0.00408053607330511	-0.000584889326547808	-0.0126091698761915	0.0061659088262908
0.367859051928355	0.108010153150624	-0.221504984214436	0.174349454165907	-0.0340081664919606	-0.0534802794192012	0.0171579330469403	-0.023468900463302	-0.0295439408081455	-0.0437442229555809	-0.0407929882851419	-0.0459718667688505	-0.0538782386562289
0.215077207428152	0.0765454109320011	-0.112030103624021	0.152893808644636	-0.000975790789952358	-0.050110768010223	-0.000764481901287029	0.00383038859526419	-0.0004900632551402	-0.0255432794000877	-0.0169074353691323	-0.0457644630180753	-0.0362162343756994
0.192519756462454	0.183758836540694	-0.102252749029229	0.130294043201831	0.0365825936019551	-0.0586530133925242	-0.00438245390720127	-0.000508340403982371	-0.00410205756611326	-0.0110352098952846	-0.0112794790214653	-0.0174142217309329	-0.0222079784931702
0.498737524843664	0.208279901403678	-0.299087600512027	0.254851674940216	-0.020996423584555	-0.0522112749731876	0.0185011399482121	-0.0252287580724413	-0.075407136427379	-0.0366038492788713	-0.0896402487162717	-0.0805168225938298	-0.099840239989691
0.570251925904359	0.332645993623869	-0.362920437161319	0.217413565438844	0.0709889916768863	-0.109617155354504	-0.0257292596840071	-0.00102154562912227	-0.040336422619911	-0.019314081838809	-0.0662455565332301	-0.0811080252956377	-0.114594179556914
0.475736746689674	0.363287258230157	-0.289889309122772	0.220285857735621	0.105966950416072	-0.144814121005583	0.0325319416549397	0.0183426749701548	-0.00225730910183952	-0.0194235852947557	-0.0841648818479033	-0.0674129555491149	-0.0261944439964942
0.259434151682897	0.101034316278524	-0.130493738789714	0.209169496112238	-0.0771985199646824	-0.0425247221031071	0.000763427891742219	-2.97535304519814e-05	-0.0254580077773121	-0.0598616210338948	-0.0194884240005427	-0.0441522729185128	-0.0462633239492904
0.402120178894093	0.119016348496607	-0.236041809619894	0.21095084027337	0.00746092515330959	0.00346350085030367	0.0432551556949958	0.00365937367987107	0.0226638965564876	0.0054622130018066	-0.0343567052558761	-0.0295255478068475	-0.0405545038474624
0.534032672531225	0.342971149044264	-0.335131543470123	0.2175438501502	0.0914625489037411	-0.0822556949769307	0.0455212559752852	0.0160015936900534	-0.0396465182987628	0.00460342696340521	-0.0112171406245126	-0.0206441628230508	-0.0595131338057687
0.156534337532796	0.115137311257089	-0.0765611464586696	0.125631976750309	0.00855759691595948	-0.0151395342415282	0.0121484418047057	0.011223955417408	0.0214515438961623	-0.00329096866278436	0.00524736045139787	-0.00195143694334704	-0.0151899039628214
0.16271676148207	0.0738703651754258	-0.0601181955445632	0.192576681887209	-0.0556119281007637	-0.0369423262279828	0.0206422621398596	-0.012464764476278	-0.0125221087055173	-0.0462771271643733	-0.0244395396642849	-0.0498194445415078	-0.0577800470719809
0.648968595296142	0.324138915316795	-0.428439834847312	0.19457953602476	0.0972254767079853	-0.140528864958339	0.0560177614044015	-0.0354893000561253	0.0267081754512599	-0.0216516941251768	-0.0428097222958973	-0.0443913437168397	-0.0433401905103197
0.0937668055139736	0.11870701042888	-0.0460788743823098	0.0699204388726213	0.0044269849335393	0.00446656205831063	0.0261973393192151	0.0268560223300319	0.00990756158955437	0.00444677349592495	0.0135931739802992	0.00560586935451043	-0.00550403313586259
0.29820854504358	0.113339161125821	-0.165122192905006	0.189106757549467	0.00716405077289684	-0.0467208769522147	0.0123317228636337	0.00245196259647129	0.0234148069525039	-0.0197784130896589	-0.0274685611289887	-0.0445211455990214	-0.0488129217268573
0.474593704063846	0.157392250352077	-0.299085710523939	0.184737418785131	-0.0245749260777948	-0.0852602562034828	-0.00612022804095674	-0.0197965397022063	-0.0335346576856643	-0.0549175911406388	-0.0303498541055937	-0.0645148940147362	-0.061855046904565
0.124172378837686	0.161360061288028	-0.0604926888950271	0.100333807282433	0.0150011453055918	-0.0229086844523863	0.0247584945880153	-0.000531813631423281	0.0068230477451542	-0.00395376957339727	-0.028661273803614	-0.0192295252039307	-0.0111706850073298
0.395021083118133	0.399771352043983	-0.224521119190041	0.23589329980969	0.0821133243764745	-0.0826463733181425	0.0191473830130757	0.0335012782998024	-0.0262547002634728	-0.000266524470834029	-0.0412681790676798	0.00487902365614146	-0.0738363270348591
0.465873959689795	0.150196860120529	-0.293710684083558	0.179526507181	-0.0183952136217328	-0.101447706208305	-0.00932688980304575	-0.00267989100651622	-0.0044963784757559	-0.059921459915019	-0.0486801956109137	-0.0650311258364364	-0.0819416213773817
0.173178286280472	0.0737183951047915	-0.0722728320097829	0.18454768688837	-0.0154152189946389	-0.0194514436622585	0.0164944798055967	0.00389004145261762	-0.0112918906610865	-0.0174333313284487	-0.057199911433497	-0.0498078082252145	-0.0327423830155156
0.402545108351277	0.399177956593549	-0.228139622244103	0.245642667978553	0.0516302793793671	-0.0681448912680033	0.013980892069208	0.0235755039564381	-0.0165761710214812	-0.00825730594431812	-0.0570387526223627	-0.0739109947673887	-0.0934160450031307
0.473158769458447	0.201521318249673	-0.291413736205263	0.2083817812871	0.0153386816006421	-0.0812209306593828	0.00470638653852273	-0.0332781128640125	-0.0480265581327974	-0.0329411245293704	-0.0580578519386414	-0.0554139723787615	-0.0960089728697512
0.168638406717285	0.0750001368238174	-0.063817423790811	0.195187152175554	-0.034593432451298	-0.0392549216990148	0.00674381878305802	-0.0339318713232417	-0.0092178894108475	-0.0369241770751564	-0.0286232140130625	-0.0470834282319214	-0.0517178129179824
0.38526811236029	0.169300901290745	-0.218475905138021	0.232801117582764	-0.0103758988278227	-0.0473327888147776	0.00273198067871533	0.00835556309607777	-0.0385890388887939	-0.0288543438213002	-0.0315754650292295	-0.0327197358442307	-0.0400466706763064
0.0482758812906863	0.0426613123633152	-0.0229423264025055	0.0412512577536146	-0.000848703948383635	-0.00390907421725793	0.00528091274115361	0.000272234330589906	0.00435664867037509	-0.00237888908282078	-0.00332426524359286	-0.00510053303019964	-0.00907930194490465
0.306960879919968	0.138216926557747	-0.162759846363852	0.216030430735296	-0.0036678502178431	-0.0285867580211285	0.0144365833615159	0.00616337851063786	-0.00116801367231029	-0.0161273041194858	-0.0296594825357436	-0.0376504577213252	-0.0305801814834226
0.568547302036352	0.217751885252442	-0.36472488359367	0.2053490808784	-0.0105793808660763	-0.127996099001367	0.0226533884490749	-0.0634933068360382	-0.00143181354094035	-0.0692877399337215	-0.0899860299010511	-0.107286737193702	-0.0708514426266442
0.512014111466961	0.418671560936955	-0.312703429381219	0.240237308554475	0.0380582329382355	-0.0742146536195889	-0.0304670376586036	0.0220613409846775	-0.0220652637277325	-0.0180782103406767	-0.0142856297318711	-0.0379301047428973	-0.0637951871488295
0.114451932578515	0.0901246197458906	-0.0620689069684638	0.0724988106097474	0.0116081107305772	0.00773863648878563	0.0340027219438727	0.00470750223025806	0.0154027911720196	0.0096733736096814	0.000166527273155664	0.000584086174428136	0.000858341161560625
0.559899473037644	0.29456825598984	-0.352984802942073	0.224553110178049	-0.00650893426875709	-0.193001602204553	-0.00650652880909774	-0.02519683541539	-0.0531134083553852	-0.099755268236655	-0.0640691420602757	-0.100795975895394	-0.0698443186831847
0.433625950147617	0.131707226187637	-0.268323372598465	0.18378800933152	-0.0158648626056012	-0.0188906429969593	0.0202347826030204	-0.0042086619853951	-0.00510078250401064	-0.0173777528012802	-0.0279171052982495	-0.0527747052097299	-0.0659829696417044
0.00399653304845611	0.00135253730459132	0.000286638712591393	0.00763391310653085	-0.00076313349484757	-0.000817154278598074	0.000820771023589251	0.000368662969413146	-0.00032244920931329	-0.000790143886722822	-0.000580349087818156	-0.000660366391100386	-0.00132907465403951
0.466261377363065	0.199017035576125	-0.279451340368849	0.233282959690483	-0.00919699241584382	-0.106841094405664	-0.00229279386290088	-0.0147304564936526	0.00437012816378529	-0.0580190434107541	-0.0832944759793732	-0.0659842725877089	-0.0535410592776487
0.0757605332122916	0.0537295912629265	-0.0335758169192288	0.0709764522294096	0.00243372853058776	-0.00113638898974701	0.00668910980323137	0.00787360464220865	0.00856171967364358	0.000648669770420385	-0.000994288406397648	-0.00417385446175361	-0.00874612804551372
0.280164447886967	0.153241940035241	-0.149014392206677	0.194144575629423	0.00589154345589021	-0.0158904676922376	0.030801777183104	0.028753440592611	0.000116027430011933	-0.0049994621181737	-0.00899404717130303	-0.0443934957901048	-0.0140803759122263
0.0351521666685242	0.0219754631003382	-0.0137185519721713	0.0370501854049074	0.00124365859704879	0.00268894826606971	0.0107426093661251	0.006506602145098	0.00593398220076871	0.00196630343155925	-0.00161401275216667	-0.00208873366051451	-2.80891353110838e-05
0.128674824747015	0.0808761192794993	-0.0628779623920787	0.100644071006623	0.0021970261484846	0.0169871577533875	0.0414442195916297	0.0199392675744326	0.00652019655174499	0.00959209195093605	0.00857654219300927	-0.000953210062392934	-0.00266010168575412
0.0641742475033049	0.0284245794886991	-0.0299117507259979	0.0534201594601049	0.00497023925094156	-0.00810846339498767	0.00480897877080148	0.00963921778552056	-0.000190770979959717	-0.00156911207202305	0.00669461173333492	-0.00972063520057488	-0.00787591875698361
0.688200329326211	0.24662571330394	-0.460198337834459	0.188600619458513	0.0107296780942353	-0.10161118048553	-0.0158214630680125	-0.00671195679492509	-0.0327729621575936	-0.0454407511956475	-0.0457403009885882	-0.0560020001957606	-0.0722272431117078
0.303137309625305	0.247553907426435	-0.178125964866193	0.155215264996143	0.0226004176084922	-0.0537823544964127	0.0284440738164904	0.0255660165366599	0.00850935015408777	-0.0155909684439602	-0.0201471110855269	-0.00254184131650909	-0.0195354329501342
0.0893151272663854	0.0812774490946351	-0.0409114200111217	0.0787618049759034	0.0252116527443334	-0.0151360707819469	0.0233381363238147	0.00192339176158592	0.0100175123009606	0.00503779098119327	-0.00483979512549103	-0.00860100729002136	-0.011669788508618
0.0446929170732221	0.0321165233782289	-0.0205861222412758	0.0380441529547142	-0.00625524220077685	-0.00771850006114107	0.00118613383209291	-0.00370930319542011	-0.0106975955600197	-0.00698687113095896	-0.0114473099061565	-0.0109293855619708	-0.0110570916991772
0.228017403190179	0.194989487523414	-0.124374737502323	0.147093159900904	0.0141174610167347	-0.0568830066051205	-0.0127325870167916	-0.00413896416612103	-0.0143901247970512	-0.0213827727941929	-0.0282615373938767	-0.0238963119637353	-0.0317128314843423
0.0481534289604844	0.0237808870637363	-0.0229399249475736	0.0394909305851425	-0.00176101790651562	0.00171385957983552	0.00744892183309979	0.00977358424095955	0.00645702309122128	-2.35791633400526e-05	-0.00135698167119797	-0.00261997601273912	-0.00298186158052929
0.280910939138548	0.166574152637713	-0.163987645385583	0.146341570998213	-0.0163766104008684	-0.0379883096163182	0.0292358700400208	0.000956345476844145	0.000316772822851585	-0.0271824600085933	-0.0184988376305177	-0.0333058938489841	-0.0454507979646123
0.438030547007986	0.224076151925899	-0.252844744819841	0.254053677682707	0.0176408649503368	-0.0633575794005138	-0.00493452781801479	0.0242624914691971	-0.0617497142759467	-0.0228583572250885	-0.0357696398763929	-0.0722388894076587	-0.0563410962208375
0.140107778269379	0.0694035612520172	-0.0711365866486863	0.101034154768046	-0.00527149667168725	-0.00723751023637811	-0.000290732649000036	-0.00537290246769445	-0.0112315434788036	-0.00625450345403267	-0.0240278069466862	-0.0162905623040759	-0.0217723722555324
0.276128179658557	0.24225775875768	-0.152745482720534	0.174346365465132	0.0719457252102044	-0.072163492454408	0.048069674561486	0.0510101213161714	0.0197755437105221	-0.000108883622101763	-0.0320061836522793	-0.027889807759409	-0.0108330776179689
0.03690152367636	0.0416435114896144	-0.00535916829627514	0.0602803912215194	-0.0017615589465354	-0.0122798822225119	0.00100986803348378	-0.00114260367691717	-0.0168220981083339	-0.00702072058452364	-0.0083360666167956	-0.0192694613217427	-0.0107639249225733
0.0680698267175952	0.0240853363436774	-0.0152303924311734	0.103507631768787	-0.0256643689238805	-0.0175455335504939	6.57563855095689e-06	-0.00612686974445002	0.00297641136907081	-0.0216049512371872	-0.0252839892582713	-0.0270212844154149	-0.024869364595073
0.532534196641327	0.33953739410091	-0.332187151973025	0.224336876043273	-0.0125284546079013	-0.0854518241127983	0.0385111609241976	-0.013610648999683	-0.0521249944760094	-0.0489901393603498	-0.0577777910548607	-0.0779137187419838	-0.0518859520665664
0.11272227934904	0.0826748511702029	-0.0531239855077875	0.0965601296026619	0.0088611560813876	-0.00169214847372262	0.0267904987684577	0.0216065656184893	0.0172303336516924	0.00358450380383249	0.00910257476305282	0.00165212951470636	-0.00827760262570387
0.457925066726559	0.373173558408672	-0.275600388130217	0.224151796093091	0.0429924521694278	-0.145117860761854	0.00698428331899464	0.000377992181166797	-0.00571639458064893	-0.051062704296213	-0.0199193214396688	-0.0731070043726436	-0.0418955313159922
0.345991642790708	0.274853027586524	-0.196703295386571	0.202318639497731	0.0396351973897753	-0.0453040258592129	0.046542791593684	0.019780986598987	-0.00674729691294579	-0.00283441423471881	-0.044313139961106	-0.0154536847806552	-0.0174338848671967
0.0616262864411976	0.0399349631604708	-0.0283818757385936	0.054321294321903	-0.00203981365608791	-0.00191499782205603	0.00990766744880687	0.00625331638345644	-0.00114708485682052	-0.00197740573907196	-0.00205381617721025	-0.000575479769523761	-0.00842057626826898
0.183287635412313	0.155200518971301	-0.0920208509726947	0.142324326462095	0.0304202294756833	-0.0162761103107904	0.00864456395350569	0.0170722636299493	0.0209407285265517	0.00707205958244642	-0.00849617060403116	-0.0135946718833642	-0.0250146303956627
0.566429285003025	0.246897260132979	-0.360043486191191	0.215959015689711	0.0101066030165128	-0.114332542494015	-0.0154814716523688	-0.0418031830141493	-0.0162833659384021	-0.0521129697387512	-0.0522182066093138	-0.0730470771914843	-0.0701748634104526
0.078712323525638	0.0922773414902691	-0.0391866197803426	0.0600089018455979	0.0259307349120124	0.00902072458540915	0.0301636041347366	0.0268733720498269	0.0102582596334316	0.0174757297487108	0.0077528182879862	0.0161395935347172	0.00127331666432601
0.375586277716784	0.333749942058221	-0.216111049092081	0.210484892697993	0.0398420858724798	-0.0231037299463185	0.0837523042282396	0.0372082607673033	0.0522767198469424	0.00836917796308062	0.0240126984316827	0.000461115552267022	-0.0319838708607378
0.234366727223783	0.0796155472737626	-0.121576354810006	0.169589143972377	-0.000913912183129001	-0.0333378975487715	0.025011771817279	-0.0191915577562448	-0.015940277115397	-0.0171259048659503	-0.0371006787029495	-0.0334913442514732	-0.0619726069708643
0.0391500724811795	0.025233907474464	-0.0181765860153103	0.0334103647200291	-0.0018205080417345	-0.00263557568766573	0.00845741367510853	0.00520131223286683	-0.000311955475818075	-0.00222804186470012	-0.00314415566389086	-0.0033971285473195	-0.0111977526298225
0.177652277983445	0.111354926891211	-0.0912549400838748	0.129461370987672	0.00406950055492558	-0.0135179837436398	0.0204660081122082	0.00695637397032839	-0.0090944652137856	-0.00472424159435711	-0.010534659625519	-0.0176027334195722	-0.0213044620932684
0.488700941140256	0.249726281899563	-0.309546742998952	0.185628514295036	0.0030046865440681	-0.0856024159873752	0.0349852028756458	0.0107473290170318	0.00426510004528685	-0.0412988647216536	-0.0302695458663171	-0.0252010391383843	-0.043029015587467
0.129963548158965	0.0607461444370939	-0.0659445893689559	0.0940619661847553	0.0119586459009764	-0.0168403225391472	0.000489074085952751	-0.00174985495459043	-0.000268682105135865	-0.00244083831908543	-0.0306385865273711	-0.00843703348069558	-0.0135118822138655
0.215018007454696	0.0672952409069021	-0.103265535160869	0.176459437948146	-0.0412099218135538	0.000190845542211104	0.0281810154834602	0.0361372497704516	-0.00111568564798672	-0.0205095381356713	-0.0215695865767981	-0.0314124959920395	-0.0269268243644989
0.300547133359873	0.175085070165604	-0.176049027771002	0.157224771871778	0.0212741092084737	-0.0127091441440055	0.0382918702623438	0.0315414382047923	0.0380678878155557	0.00428248253223407	0.0165248189465396	-0.0285656726483068	-0.0227830821391041
0.212146204594446	0.145858728977048	-0.11762731089612	0.126679131763922	0.0213151034236637	-0.00774135372172527	0.0183269413345765	0.0124949911133538	0.0169896313549065	0.00678687485096924	-0.00185939896528131	-0.00128545013081185	-0.0215937678605871
0.657526091647948	0.321270463942084	-0.434919745512616	0.195815743823483	0.110813389442201	-0.151767382769938	0.0222458464567888	0.0249397676107929	-0.0412313092456721	-0.0204769966638682	-0.0189656778764346	-0.0160867828278366	-0.00670612625896172
0.142258456570463	0.177263074166151	-0.0637937728249927	0.133120339274228	0.0207645948864703	-0.0655960269757342	0.00340930386944699	0.00106822464838449	-0.0306525659249021	-0.022415716044632	-0.0463874494280282	-0.0322960596879897	-0.0427594772092418
0.663554354764487	0.316908922697477	-0.440491923384351	0.191261853762126	0.126453424531394	-0.186216498604712	0.0163415127642665	0.0314518898001789	-0.034181844814513	-0.0298815370366589	-0.0438732594838055	-0.0525360254228064	-0.049827018248545
0.539921207844545	0.195038129279098	-0.339344231971535	0.217684931578496	-0.0405462362230281	-0.121114270133334	-0.0791551097177401	-0.0642298255251625	-0.0564788554631446	-0.0808302531781809	-0.0937301039415244	-0.096562397401966	-0.0871338303006923
0.644318831998208	0.313126848735021	-0.424440280939516	0.197462832940196	0.114440465447587	-0.140635054070649	0.0512552257236709	0.0374415116788716	0.00828756638182249	-0.0130972943115312	-0.0571906597820075	-0.0268724076336154	-0.0278068862861339
0.411764364488118	0.416710952883162	-0.228877238974438	0.270501036276977	-0.00863233757734128	-0.127297434344691	0.0869837673470927	-0.106941069286462	0.0215020482109222	-0.0679648859610161	-0.0523740433467531	-0.0811338023108443	-0.0808771120730332
0.186253064352767	0.229807145373311	-0.0973481515197678	0.130769849139264	0.0275524974094793	-0.0476147723165809	0.00745511588795408	-0.00327886339936503	-0.00502996954631199	-0.0100311374535508	-0.00654908986022856	-0.0179876751908737	-0.0375965414336666
0.386809693658776	0.142982553315548	-0.231891046752983	0.186302271772149	-0.0138153312183845	-0.0365106808935303	0.0283535503225815	0.0127046654766395	-0.014785417524711	-0.0251630060559574	-0.0290192909818311	-0.035906369711482	-0.0435770269947849
0.224344641778158	0.282951133848862	-0.118671037597595	0.156989346318566	0.0449613793259296	-0.0382870779696586	0.0366891859128065	0.0521013794445907	0.0164436382488918	0.0033371506781355	-0.0275724803850307	0.0120432808184698	-0.0217557156723223
0.015505122801197	0.00368219357552855	-0.00356813858877818	0.0250402260919544	-0.00141872649511787	0.00138648456148059	0.00323776248443635	0.00210964060810501	-0.000511187623113304	-1.61209668186404e-05	-0.000788688760509065	-0.000500529689146142	-0.00404936955112593
0.14885437347693	0.144917549423042	-0.0836518001755951	0.0839465152359136	0.0299681467565381	0.00453283365148555	0.0470844696636187	0.0391020019865747	0.0325447953588723	0.0172504902040118	0.00851910949866394	0.00973869565295729	0.00872408402507965
0.592534758979362	0.232560831837586	-0.38110797272307	0.211863026501109	-0.00598816405044456	-0.13467562720417	-0.0421233055845663	-0.0232396132982143	-0.034060022892514	-0.0703318956273072	-0.0936588832366964	-0.0700256557085553	-0.144246029352226
0.341755737902828	0.170937551408199	-0.180185354983598	0.251033633598223	-0.0725567715276653	-0.0661806624850477	-0.0280289160753991	-0.0745583611155459	-0.0280287118949679	-0.0693687170063565	-0.117729063803545	-0.112767115753572	-0.0770186453720544
0.343642922237522	0.115646618997966	-0.203943855862282	0.168565719014557	0.00364605641637045	-0.0171422431055718	-0.00141064076025887	0.00391501155926111	-0.00264813536765623	-0.00674809334460069	-0.0217153837183918	-0.0417126924887603	-0.0565456434493654
0.0166114490538083	0.0289182132747851	-0.0041273555425902	0.0251428322927542	0.00926748721126216	0.00562071055268933	0.0136339999094249	0.0099042257129863	0.0102862262497875	0.00744409888197575	0.0104791555255567	0.00612745723045563	0.00235283002628144
0.569801649806595	0.256182848225328	-0.362758815568671	0.215475574456765	0.0421229154033371	-0.143442074898633	0.00222462252712419	-0.0194098141670558	-0.0675322402260096	-0.0506595797476481	-0.0581574015042648	-0.0974290531429126	-0.0837902728028135
0.283241017236834	0.206573037959173	-0.166770382759147	0.142857112528694	0.0372087023695313	-0.0455624201630927	0.0250041001524741	-0.00664972259462848	-0.0219062078463578	-0.00417685889678071	-0.0103522665854865	-0.0232429911308034	-0.0199176148719301
0.279626546034376	0.119982380414079	-0.159363484834042	0.159669522662925	0.0139517035711995	-0.0291912226731512	0.0178853510495433	-0.00127455099378898	0.0032077341690579	-0.00761975955097582	-0.015562124060379	-0.0142968734570683	-0.0180012729395767
0.0250879350925573	0.0282451145926289	-0.00980813948070485	0.0269381568918753	0.00120616025576365	0.00519596034158597	0.0102767589223412	0.00905127979183143	0.00544421172625725	0.00320106029867481	0.000609318276628388	0.000939687155372522	-0.000162576852416114
0.375633146019582	0.170687985466377	-0.217552046355449	0.208280138642575	0.00255557627997838	-0.0235534484625655	-0.00142370460934749	-0.018079956370767	-0.00215578668454747	-0.0104989360912935	-0.0535787523667045	-0.058955330308489	-0.057570042675993
0.0970777487775121	0.0947984577044687	-0.052333886185128	0.0612123857650887	0.0423036899877571	0.00163872421451115	0.0253176713844511	0.0192840333404753	0.0092462535787772	0.0219712071011341	0.0125079284817748	0.00243032137025642	0.00693940229180173
0.1783156527249	0.108462919123408	-0.0985702975945209	0.104587552674619	0.025009680141733	-0.0124151703850697	0.0392147273101372	0.024403417785146	0.0126872312951763	0.00629725487833166	0.0116742848823665	-0.0148284670817459	-0.0130587422915632
0.140730568872816	0.177846076838217	-0.057693259560967	0.149187744695395	-0.00308129269071619	-0.0453351300254488	0.010822834759274	-0.00108455764843107	-0.0098546675176964	-0.0242082113580825	-0.0331798816262492	-0.0314885939578086	-0.0280846437870224
0.390463667626314	0.156812091013734	-0.231534311380494	0.19831699138925	-0.0293995867115611	-0.0457070577281611	0.015966745531976	0.00404237403677449	0.0111772085964653	-0.0375533222198611	-0.0267884888161087	-0.0400609754732664	-0.0520620144108994
0.343447709834005	0.095716949419729	-0.196344658209882	0.195756155791905	-0.0347557796220016	-0.0514528362072653	-0.00800350153846979	-0.011306585707021	-0.0381187976553768	-0.0431043079146334	-0.0485357098746279	-0.0411124883984814	-0.0521592610054764
0.414743866743306	0.155813361316832	-0.250647173906663	0.19826403961093	-0.0126374026979182	-0.0474287436181815	0.000309521082029196	-0.0085206835376776	-0.0320958604143513	-0.0300330731580499	-0.0418364221901932	-0.0669695143278786	-0.0751367186541544
0.286928540196427	0.17680773348012	-0.148246602751028	0.215383689400704	-0.0174840181975698	-0.0786100952575312	-0.00799697879740879	-0.000414766827486202	-0.0209382887447682	-0.0480470567275505	-0.0568131298026213	-0.0821937489197673	-0.0530593640294913
0.115494015817119	0.0886667098696749	-0.0617791808614903	0.0777915960661607	0.0448731864315516	0.00684748632513263	0.0361476573992552	0.0161040857447486	0.00633079424383584	0.0258603363783421	0.0165361303076062	0.012563274940281	0.00202512272030024
0.126374665170797	0.0448524594493519	-0.062966940799279	0.0942652129261386	-0.0100481356808918	-0.000715941595236497	0.0201218450944	0.0157830887769112	0.00541718306220373	-0.00538203863806415	0.00252433488247703	-0.00609046995373513	-0.00888560968963079
0.379598445446623	0.124473854107693	-0.224147238737333	0.198526231403569	-0.0319678560981015	-0.070601691996877	-0.0152475738324183	-0.0256961767713837	-0.0499568372940015	-0.0512847740474893	-0.0549702804461308	-0.0744943472446943	-0.0779817406728918
0.520120456778313	0.414136090788442	-0.319317868254892	0.238618983825832	-0.0338866999369161	-0.130475671981623	0.0643016584002493	-0.0281209601953749	-0.0316737713436401	-0.0821811859592693	-0.0400950900402847	-0.0552372087758287	-0.0972578853307331
0.0874167931208768	0.0370004405460192	-0.0407758825148215	0.0747590955032253	0.00297206465617597	-0.0198589671276399	0.0068452822849643	-0.00135175669026785	-0.00387182663900033	-0.00844345123573197	-0.00379642597806311	-0.0145639137716686	-0.0153165878607835
0.131263224426204	0.114894602219927	-0.0564361297857714	0.128529829071583	-0.0280340052622057	-0.0239460730937869	0.021200724152739	-0.0166670345300912	-0.0112101452372871	-0.0259900391779963	-0.0328107083469263	-0.0287515363096527	-0.0333667678776835
0.462415402761926	0.367954508635994	-0.280318122522332	0.218671390735108	0.0251995075707717	-0.154181163476334	0.0263696807077446	0.0346016510054948	-0.00573844080080677	-0.0644908279527814	-0.0654796387658433	-0.109095839840175	-0.0538378754456469
0.0318159824024267	0.0224074581279674	-0.0121518967348657	0.0349611185187204	0.0132878376396602	0.0089000026149858	0.0190577862749705	0.00667112100513683	0.00824412373847594	0.011093920127323	0.0078118581788538	-0.00292468968183595	0.00420729503416995
0.534063037959015	0.200984784046145	-0.334930183349807	0.218328784414413	0.00907002070424712	-0.109941757877628	-0.0231687391625564	-0.0651456238694101	-0.0456306081330654	-0.0504358685866904	-0.0869192875753745	-0.0671742072764181	-0.0860237014991273
0.428572656690435	0.233528172161034	-0.248537898503143	0.243201267245915	-0.0225664790421742	-0.0442265723967576	0.0191623618817866	-0.00936869846106714	-0.00192398502724533	-0.0333965257194659	-0.0256389895915334	-0.0558148726460636	-0.04660205750673
0.0887064434784684	0.0296987874759651	-0.0476346109653241	0.05831385105808	-0.00126280818666434	0.00286008714364909	0.0136563119737634	0.012540536291013	0.00635313868392541	0.000798639478492374	-0.00434245541554698	-0.0093354161822814	-0.00977686313020504
0.0203204059144315	0.0173765317342297	-0.0070598037603203	0.0248309070893247	0.00716332994261716	0.01017883903811	0.0132724790059058	0.00941124879024718	0.00449605896187672	0.00867108449036359	0.00511316623098572	-0.00049138860119578	0.00163821142424136
0.363661218413024	0.145480286434602	-0.211309625876665	0.200407823350065	-0.0385152959769354	-0.0420013505806312	-0.00599319944854443	0.00442972006042813	-0.0362454087676921	-0.0402583232787833	-0.0361355397279459	-0.0350353423269319	-0.0636098768859231
0.0974647800378012	0.137909557283101	-0.0346921853181688	0.116710972600634	0.0450905541617958	-0.0280346782696759	0.0179961440177657	-0.0192479204423707	0.00263486320574244	0.00852793794605994	-0.0188448994508633	-0.0273623361897896	-0.0237970587345393
0.450185648007706	0.156966491436393	-0.26477699774216	0.243210528282633	0.0119518149626622	-0.00361506175426457	0.0214353741250025	0.0173386266208716	-0.00333865952693746	0.00416837660419883	-0.0190049572736012	-0.0184037979761641	-0.0425343227916399
0.00587473451067432	0.00248594010135223	0.000455830591530617	0.0114479915901276	0.000613948577813747	0.000380394548405785	0.00173734867930999	0.000599889085720346	0.000259550925594716	0.000497171563109767	-0.00140955687394032	-0.00126037245696619	-0.00134108463617984
0.174193939788332	0.0417261267017408	-0.0862928385480454	0.132665844147254	0.000530285858593993	0.00517791269843104	0.0264501404520089	0.00905533253888605	0.0032620110033667	0.00285409927851252	-0.0181256699213573	-0.0141170097952106	-0.0295178168087571
0.4096175704467	0.267061306007984	-0.243424830656405	0.206709288055885	0.0343579129221009	-0.0700367543745978	0.0175095073120174	-0.000541268671276296	-0.0288615713638874	-0.0178394207262484	-0.0535654903861955	-0.0565314622163367	-0.045659976504104
0.199661159008916	0.132904113465711	-0.110495489380736	0.121589029240683	0.0192802434707361	-0.0030063388033453	0.0504249057481722	0.0173696474577775	0.035881580181654	0.00813695233369544	0.0139101087584931	0.00515710580339734	0.0147008072280287
0.0848211706342249	0.0721548828948121	-0.042195763739606	0.0625752898126291	0.0118198455154359	0.000975271373434561	0.0238653532657677	0.0144857343566864	0.0164126106072374	0.00639755844443524	-0.00133183103594463	-0.000590917196843663	-0.00796852131532272
0.0797998478306984	0.0620885124429503	-0.0388372532061624	0.0583896164145894	0.0111995034536517	0.00862274416892432	0.0100808389740407	0.00961773570153862	0.0118497170479545	0.00991112381128803	0.0099135460990474	-0.000575687832753524	0.00505472683554656
0.0882595302724782	0.115528509727098	-0.0410943161577916	0.0752869547030148	0.0115930361041481	-0.00143739924258326	0.0278887436583352	0.0353290652320208	0.024581777597909	0.00507781843078241	0.0214241134343444	0.0146620557349886	0.0114680716130992
0.10924782677548	0.106176599603703	-0.0587788906546965	0.0698300708154452	0.0192038586783186	0.00709190878379104	0.0359594764096973	0.041632238734896	0.0308460536373167	0.0131478837310548	0.0212148471129247	0.0106003214769517	-0.00299202769181527
0.264047241162809	0.133438457872501	-0.154237564423111	0.1365315280519	0.0130947030732234	-0.0191364299212173	0.0113466125384194	0.000667769011578723	-0.0120876957444493	-0.00302086342399693	-0.0366517582545456	-0.0358818720460616	-0.0352422149185602
0.27930028493613	0.185384812051556	-0.140067312468913	0.226026917903987	-0.0417605906545141	-0.0527383833323932	-0.027892411906601	-0.0424851454404234	-0.0440592383276805	-0.0472494869934537	-0.0692842724795545	-0.0587652477059745	-0.0830211273713589
0.112118931361927	0.107565720841382	-0.0599243551302885	0.0752562313451619	0.0260810929018984	-0.00224207539046363	0.0345829386546334	0.0295960831604152	0.0254405836935312	0.0119195087557174	0.00461495974198976	0.0207047543787591	0.0150132203086893
0.409184813119635	0.27524493339963	-0.24258172631221	0.209135268251088	0.0475710688593277	-0.0987173256587844	0.0108227048454796	-0.0124054794569624	-0.0369835183994632	-0.0255731283997284	-0.052621019467815	-0.0679282856436737	-0.0681443335622016
0.20404177476571	0.219903981423992	-0.106823743527982	0.143739903233718	0.0302286667252682	-0.02093155968812	0.0226963047809006	0.0176148762425589	0.00943549374027691	0.00464855351857413	-0.020086347954511	-0.0150485878848865	-0.0222218774673473
0.212382662565758	0.223846201010516	-0.112883119016743	0.143844845447055	0.0641204361126023	-0.0241257899406972	0.0231487258741027	0.0309266432080713	-0.0113648446764305	0.0199973230859526	-0.0243353636983626	0.00193014857198801	-0.0155865651710735
0.182406021847762	0.0432899519576172	-0.0813116032291136	0.167085210702277	-0.0187111474639017	0.0106941847849202	0.01061372061265	-0.00352741880647056	0.00675948012568972	-0.00400848133949078	-0.0092350435278038	-0.0212446794558242	-0.0413115599635078
0.504709702020724	0.234839016495189	-0.305595102308458	0.245856791470464	-0.0766365414125301	-0.0775807410232708	0.016245846117784	0.0159943456341219	0.0291528586753383	-0.0771086412179004	-0.0325350106484151	-0.0433345183309438	-0.11934314914271
0.342315307270594	0.0701579943334988	-0.204547987983576	0.165718226398223	-0.0257127796941317	-0.0189654826621475	7.99298797746761e-05	0.00326037700843396	-0.00447546848729224	-0.0223391311781396	-0.0197942186526236	-0.0471365235713047	-0.0441558963534068
0.171374003643464	0.0632734390720442	-0.0788469790797641	0.151679559427386	-0.0101597284894892	0.0175244847511105	0.00923352287358453	0.013433349115889	0.00981624423542918	0.00368237813081068	-0.00376985374859734	-0.0362917398324315	-0.0281024563518196
0.381501992812778	0.124957900743729	-0.228135904382806	0.186609829039376	0.00149258411271064	-0.0322034667848498	0.00864631637341795	-0.0181445308556424	-0.0301967883007473	-0.0153554413360696	-0.0598820126878812	-0.0808238991955254	-0.061754659634503
0.0802941017420845	0.0538570619166324	-0.0374420266513208	0.0679947294475329	0.000427040220925032	0.00714095982740985	-0.000220904509315292	0.00794610604111547	-0.0111131933993871	0.00378400002416744	-0.00163699586458291	-0.00250768131236249	-0.0152061762753522
0.156940402263311	0.188662402432675	-0.077101377037512	0.123289983335056	0.0411874867764648	-0.019162970985973	0.042639784954602	0.0238799046073822	0.0120167714249597	0.0110122578952459	0.0145100899057783	0.00286381602144373	-0.0073096240506943
0.163351378155465	0.151975885913711	-0.0813539655368721	0.12511777837416	-0.0159099058395997	-0.0489687880457329	0.0075742314946419	0.00426505974241589	-0.00575026267872922	-0.0324393469426663	-0.0157138010181172	-0.0332815372297741	-0.0329701838865917
0.317750418048788	0.087332733579545	-0.180482788239565	0.186966618466616	-0.0300422170312727	-0.0274555461075931	0.0177020861446258	-0.00680521714111315	0.00628773173754782	-0.0287488815694329	-0.0171991655898688	-0.0251630063686819	-0.0262331057186322
0.208911835024078	0.277131857592012	-0.110174508202668	0.144086116523021	-0.00710757747689233	-0.0650467969282501	0.00953067778598946	0.00376784815315193	-0.0187555470072114	-0.0360771872025712	-0.0129186055068205	-0.00390429583179694	-0.0381211546747715
0.523689524039535	0.343117875016404	-0.330605922794188	0.203797336805755	0.106616740709354	-0.106130885194133	0.0276460282917619	0.0333169339205476	0.00715418745849461	0.000242927757610367	0.0111553160547553	-0.0152764442970542	-0.0626123048067301
0.420478414360493	0.174990560819396	-0.251202895822764	0.209747718076111	-0.0217036345651967	-0.0959250362758002	-0.0254468783727148	-0.000933735498886534	-0.0362871091373663	-0.0588143354204985	-0.0671278702299133	-0.0761515303520713	-0.0800526199151048
0.601455819471241	0.328306944467857	-0.391350509346762	0.197298919761552	0.046603619285848	-0.10844397048436	0.0434872568594314	0.00498211723796771	-0.0455580484638921	-0.030920175599256	-0.0203856916168742	-0.0554452005703201	-0.0782100853553114
0.478472796714288	0.144520056037046	-0.294325938652811	0.211359728653415	-0.00425182999351736	-0.07851433937729	-0.0243844532683617	-0.0290699203357296	-0.0437817651292784	-0.0413830846854037	-0.0645636866986136	-0.0838346826700093	-0.0819589472164977
0.524742064765687	0.253547412084702	-0.323654098964693	0.234490490048343	0.0211103915316523	-0.0321068601368853	0.00141538446609946	-0.0286032492143153	-0.010486352964765	-0.00549823430261653	-0.0433047435641365	-0.0715449512387382	-0.0691462854090444
0.630599564436967	0.342124391310561	-0.412833087730361	0.201360612028364	0.0631854506022047	-0.178290096366485	0.0194758958614477	-0.0246576187432771	-0.0507213729999634	-0.05755232288214	-0.0584820483817027	-0.0414448496238301	-0.0495567925970487
0.0454654896765735	0.0287365945974233	-0.0193711809847501	0.044461430019225	0.00486220096757935	0.00830189593148062	0.0227976080620833	-0.000163665842271427	0.00616085300663624	0.00658204844952999	0.00139586445745313	0.00105452708957583	0.00131502381618678
0.259644058244317	0.258816251527503	-0.137009296598636	0.184096756393632	0.0377944316303407	-0.0400913265657626	0.0508620010701479	0.038696908080682	0.0109009070245258	-0.00114844746771098	-0.00816373874471787	-0.0255832817351754	-0.024462247169578
0.154958913122433	0.109827450200229	-0.0803154797114913	0.109083949328033	0.00609355383673077	-0.0142482750211732	0.0269597491318946	0.0128686794536753	-0.00521536615982626	-0.00407736059222125	-0.00386516215313698	-0.0263803562335417	-0.0167114558337836
0.641616246990875	0.285310008860206	-0.425858523091044	0.183216338836696	0.0201825647879994	-0.0859712655483266	-0.0255896751052588	-0.0229574265321077	-0.00412729770556497	-0.0328943503801636	-0.0404126860068946	-0.0533730735145009	-0.073738523608598
0.248189479701976	0.140404562363762	-0.14426438478504	0.128106103412692	0.0306045813900091	-0.00892157928118156	0.00617921049261139	0.0214498754148501	0.000669764309710774	0.0108415010544138	-0.0119731048444325	-0.0116841795066017	-0.0152735060936839
0.551934245286822	0.287724224791879	-0.346411444977345	0.227659554431207	0.0355150287722497	-0.159449296855517	0.00305253705943243	-0.0350340245976211	-0.0618637697915173	-0.0619671340416336	-0.0393039267442437	-0.0802523860642327	-0.081120093811884
0.508546986138664	0.198613834470016	-0.312940518964124	0.229671525275304	-0.0282770215707093	-0.0773231339776205	0.0119428364053433	-0.0144259869041982	-0.0421055151082277	-0.0528000777741649	-0.0860091948226752	-0.0638679509036995	-0.0691409077580279
0.565755561869095	0.271118001933313	-0.357468014221716	0.224701178263578	-0.0628383192733231	-0.0683785089784432	0.0110753197475915	-0.0107063406081236	-0.00873215958694395	-0.0656084141258831	-0.018031685963535	-0.105816747062409	-0.0695816172297212
0.118025518232269	0.0555900044988041	-0.0617698309362858	0.0830971183834624	0.0175090359505412	0.00911050221423516	0.0413287679554359	0.0289359305909044	0.0276085947757455	0.0133097690823882	0.0148721236420426	0.0160975718784731	-0.00437475763643276
0.196208642751989	0.182512278178081	-0.104011078484286	0.134479858534046	0.0409813897165405	-0.0395175240112882	0.0109707136883239	0.00984425910599779	0.00831742627206591	0.000731932852626127	-0.0209081127796713	-0.0305287946065648	-0.0450340896185394
0.412182640832034	0.115886768410482	-0.243883611155168	0.210320927708078	0.0114663379817936	-0.0189909699680271	0.0223130293012326	0.00608425357724862	-0.00699267987270363	-0.00376231599311672	-0.0435637181705709	-0.0309148275362122	-0.029635190846755
0.0881930823333757	0.114236694940842	-0.0401808978545492	0.0771856891523898	0.0280438033738553	0.00472252184281909	0.0341606190759946	0.00751081454580856	0.0272346080326192	0.0163831626083372	0.0151700647138564	0.00195898298961904	-0.00934564325191727
0.234332607583481	0.0896244888149393	-0.123560673132047	0.163580637836382	-0.0195236949214943	-0.0107221401973295	0.0113148374150971	0.00238450411327665	-0.00157895471596392	-0.0151229175594119	-0.014228029827273	-0.0261767949568666	-0.0248827945827161
0.0854720455951803	0.0506985568940214	-0.040648767764183	0.0703707002035331	0.00478209911932269	-0.0202153683020433	0.00113892535141358	0.0124365706612482	-0.00612277458487112	-0.00771663459136032	-0.016865781270976	-0.0143675863192669	-0.0187336343770991
0.170691822002229	0.230531579128248	-0.0578012164113149	0.225696823323885	0.0113721606505644	-0.0326594697942214	0.0291674806680457	0.00235699752712032	-0.00663101840376468	-0.0106436545718285	-0.0456965903664578	-0.0589474203233178	-0.0186282617217735
0.0982590073753666	0.0901836088644307	-0.0229908583947911	0.153133465476471	-0.0213605035607869	-0.00802155798345942	0.00720110555262118	0.00334843878959047	-0.00906522422584577	-0.0146910307721232	-0.0200601976753038	-0.0385115963801596	-0.0413645305284979
0.159581971825049	0.109291325627461	-0.0876827984551327	0.0987753359595013	0.00433748566672196	-0.0156081606419202	0.0305887100913488	0.0299213726478883	0.0116378764839559	-0.00563533748759909	0.00172538542553397	0.0104642478507178	0.00166711390970181
0.113417780951988	0.0793528804381108	-0.0598798708476857	0.0776154681471789	-0.00318162805538116	0.0032552543393516	0.0251369130954934	0.0166072457705243	0.0153463068955589	3.68131419852119e-05	0.00243560933387919	-0.00425748990538076	-0.00764863001106703
0.0929278066787618	0.0670901315821748	-0.0446134393823293	0.0751179934554976	-0.0242217183206577	-0.0199889664482459	0.0128802117802309	-0.00143854937323165	0.00637953116943704	-0.0221053423844518	-0.00371929165152274	-0.00919192164680985	-0.0124293149806262
0.219004913980577	0.0515835424266818	-0.106288493467812	0.179905093851241	-0.0350560175442522	-0.0326188830940095	0.0138424505141453	-0.0109770116755298	-0.0152771811813046	-0.0338374503191309	-0.0305470472820778	-0.0486501276803652	-0.0583366027811969
0.137271041971063	0.18250759654207	-0.0599689752160738	0.132847919400723	0.00894236639147569	-0.0574221726579517	-0.0125279187384174	-0.0226856716392187	-0.00885346720424832	-0.024239903133238	-0.0432524679798731	-0.0364091765652501	-0.0450260538001869
0.129619348747774	0.0586284745464696	-0.0588064627362717	0.114896198084718	-0.00469894942151401	-0.00204070992334099	0.0107883497660859	0.00627901464643082	-0.00161044621323528	-0.00336982967242749	-0.0125740684615498	-0.0146138825110521	-0.0304477530354914
0.0156575815122362	0.00572307249581013	-0.00193252052370877	0.024491160673646	-0.00335261966642846	-0.000603950414909951	0.00387774968681478	0.00194272915995449	-0.000119588010963113	-0.0019782850406692	-0.00389010671068645	-0.00469383074292236	-0.00435010403595237
0.133294512124487	0.182509370913195	-0.056943513560193	0.1325547515532	-0.00733178987210317	-0.068261851203557	0.013814775707653	-0.000143898410999044	-0.0250500264511124	-0.0377968205378301	-0.0369801207460438	-0.0329411159627067	-0.0384813031658744
0.344801829157492	0.132449655698354	-0.193064982533466	0.211876795499104	0.0308895950663307	-0.0443451556777058	0.0174134739927341	0.0120320334260283	-0.00945136337875063	-0.00672778030568755	-0.0371943885524401	-0.0455084072274493	-0.0344697817881172
0.0647415741560967	0.0537141980861162	-0.0278298071131588	0.0611464475720729	-0.00412473661448629	-0.0110473495945409	0.00964165772815141	0.00590466437844819	0.00425010126165656	-0.00758604310451358	-0.00207830166911736	-0.00968007284544478	-0.0111462581515162
0.65499160448561	0.27895215990454	-0.436331445917744	0.181807645822913	0.0255585351222839	-0.0936799802765643	-0.00282058748514158	0.00262050901509492	-0.0189550705775924	-0.0340607225771402	-0.0468105359780299	-0.0656750339880698	-0.0546442141198304
0.716170690226653	0.267671917611498	-0.486737838487521	0.166204827868283	0.027266326520159	-0.0701831172191709	0.0518147785704542	-0.0172821092446558	-0.0237159544237956	-0.0214583953495059	-0.0145569782701117	-0.038690878501613	-0.0733208526400676
0.477296566170124	0.274166048609835	-0.300770874246917	0.185199057863079	0.0157395245835918	-0.066255228086937	0.0229873609413545	0.000888561086899275	0.0189161207459619	-0.0252578517516726	-0.0240332735605966	-0.0202062567134855	-0.0263360985173994
0.492451176403674	0.234491464469365	-0.312940533221324	0.183646621320975	0.0114593873783932	-0.0326070447934858	0.0481541034059088	0.0140257660614261	-0.00903897590510488	-0.0105738287075463	-0.0252977146985123	-0.017617544581556	-0.0550960573514181
0.142159808525252	0.0763205109477776	-0.0710671937756845	0.106150695660334	0.00714140101387398	-0.00107176451376725	0.0231957047162998	0.00483356965804338	-0.011433744627229	0.00303481825005336	-0.00199832287955054	-0.0124823190437705	-0.0202292504634437
0.46646347785588	0.183470358604678	-0.290976976909632	0.19001814308097	-0.00177100408780811	-0.0437613054484646	0.0264991464653626	-0.0237835140714165	-0.0107321026596744	-0.0227661547681364	-0.0379297837570409	-0.0594703903804889	-0.0578635074902211
0.461867116429399	0.281401898474519	-0.270434324989411	0.255999576189362	-0.00569206204385497	-0.168996924387675	-0.00954867797782122	-0.0568249481018067	-0.0533333974840298	-0.087344493215765	-0.104639937880826	-0.0965082382522504	-0.0625547134895935
0.0473891334803178	0.0669109307462143	-0.020958274064681	0.0455072940888611	0.00986147632097036	-0.00112525842354368	0.0221289080654426	0.014540052839027	0.0192688802325479	0.00436810894871334	0.00635523272548327	0.013515278596099	0.00305424260226403
0.184592302290326	0.130929204606938	-0.101877445295464	0.116718295010467	0.0262800094929722	-0.0129242601607471	0.036384260323914	0.0300884067434021	0.0228964935672382	0.00667787466611255	-0.0021831500224844	0.015084459643383	-0.0026326309399303
0.388628462363375	0.268313353979698	-0.217023731581384	0.245680587080692	0.0219632989245534	-0.0645326646201783	0.0203007494002874	0.0362213089403641	-0.0179605541019168	-0.0212846828478125	-0.0325399880027334	-0.0467743746873499	-0.0471662551959277
0.108948394045057	0.048776627332592	-0.0401851229167789	0.128111456255452	-0.0275038596627115	-0.0396378886088063	-0.00934318759220351	-0.0154328929508696	-0.0230841487549956	-0.0335708741357589	-0.0405858567304882	-0.0437346155283251	-0.0492372635815053
0.329190002161753	0.126473880586183	-0.187421063746049	0.192704859755228	-0.046157708491983	-0.0671678250565733	0.00245956644853584	-0.0100222891048812	-0.00479287286568875	-0.0566627667742782	-0.0325871490263428	-0.0678433609774121	-0.0493017455311121
0.24921043574788	0.136814240808092	-0.143728331651991	0.134556687358101	0.00761830384201695	-0.0375095030069192	0.0171920015322204	0.00902717675668868	0.00679986998537252	-0.0149455995824511	-0.00822516284598457	-0.0107840170101323	-0.0413860396016289
0.198671696162146	0.19735121111468	-0.112946753213767	0.112399242199951	0.0399609810619492	-0.00422083256683661	0.0520022593367961	0.0282179942412284	0.0404109883458408	0.0178700742475563	0.0255695505393506	-0.0108820987303705	-0.00629125579577008
0.277374172699738	0.0773384838535831	-0.150534824658353	0.178566395952697	-0.0434990971828521	-0.000578699170179664	0.000826407299008569	0.0261067920214507	-0.00103152609214768	-0.0220388981765159	-0.0249755470790848	0.00123321519094088	-0.0164356306629864
0.431011388926349	0.250882745963043	-0.245721438563764	0.260383423169832	-0.0137309482583195	-0.0579694378959391	-0.0214375139956359	-0.0306680029563342	-0.00452433983527201	-0.0358501930771293	-0.0474629113237314	-0.073990081267873	-0.0565279542148853
0.449628410893434	0.204074174798486	-0.265314115927201	0.239456932270456	0.0079537725189095	-0.075044004378664	0.0288179353644342	-0.00720870207365326	0.0112422229327478	-0.0335451159298772	-0.0523357395388075	-0.0589073433115972	-0.0503028170191084
0.115762087620657	0.0773264423287356	-0.0575188173786538	0.0869794111038319	0.0180511119917963	0.00599308886073383	0.0199955390988951	0.0184739421207839	0.0145479939627462	0.012022100426265	0.0202612924543806	-0.00116937273962785	0.0114722620245492
0.047247717413278	0.0522253592878136	-0.00964937916878283	0.0739676657823293	-0.0109363925354375	-0.00669063741837258	-0.000687286900410373	-0.001964263561669	-0.00683898612488225	-0.00881351497690502	-0.012354266906396	-0.0157636460451393	-0.019007410451055
0.25599064573716	0.110298827935515	-0.13633157001599	0.174778971660539	-0.0185494823589645	-0.0434888420295366	-0.00396822894762794	0.00170172827386	-0.0170802025312776	-0.0310191621942505	-0.0353434127266188	-0.0451410833168409	-0.0482928906756655
0.0736737361466827	0.0486753531445498	-0.0373953141798389	0.0543653310607051	0.00651887145254995	0.0109551164891956	0.0216651907947186	0.0140922143609048	0.0193632526855839	0.00873699397087278	0.0120208836360986	0.00579059091198132	0.00481732625204051
0.173366579079119	0.0974140192623369	-0.0918461858459389	0.116038373562515	0.000611004006389665	-0.0229819354718944	0.0131874212876183	-0.00547569404304446	-0.017257185298413	-0.0111854657327524	-0.0100376326523441	-0.029975825861421	-0.0147045469916024
0.421040675237798	0.177503315054336	-0.239295552125833	0.257385703665893	-0.0671396024997494	-0.0352553710932678	0.0203756819925065	0.0299652438045745	-0.0251834579281277	-0.0511974867965086	-0.0563888300215061	-0.0632071293235302	-0.0741329340031505
0.399285349003942	0.213539490120449	-0.221566576233451	0.260728935650333	-0.0160340266087853	-0.0834242448304368	-0.0117249596677237	-0.0457327829803225	-0.0924317790422216	-0.049729135719611	-0.0751779817427479	-0.101283980223436	-0.152511011913689
0.345858384260879	0.368302953486936	-0.188279843424858	0.233767549252002	0.0128418297907923	-0.102420678223187	0.0344531960463366	0.0135918715217997	-0.020101799252162	-0.0447894242161976	-0.0648734407700849	-0.0705374658345643	-0.0753130995265176
0.672437119157687	0.304618713553294	-0.449870479839618	0.180482168097077	0.0544978245256027	-0.0748296979600941	0.0404920686437265	0.0272069589024743	-0.0115009912453246	-0.0101659367172457	0.0115601487349655	-0.0302582031692697	-0.0922933533782466
0.0387045423352017	0.0234010760486048	-0.00704426958583601	0.0595991954145894	-0.00396669329795575	-0.0090089327890783	0.00889544843202339	0.00143756351261466	-0.0033640032448102	-0.00648781304351703	-0.0128885321495473	-0.0116951857311654	-0.0100211145383779
0.570745889287931	0.316841700091289	-0.357865364592799	0.239307832446199	0.0234426924012006	-0.130338667414442	-0.0114543458676131	-0.00742601665709808	-0.0446318975392989	-0.0534479875066207	-0.0607490897599606	-0.138461753872972	-0.093797518087585
0.210230346432099	0.17035558450582	-0.111614836500259	0.142641517300995	0.0143001076428878	-0.0523462438929499	-0.00204986685288464	-0.00618561393951444	-0.00961389059477399	-0.019023068125031	-0.0336005921051993	-0.0286600789046878	-0.0349783008267717
0.22884482137972	0.133487904744931	-0.114638881124482	0.175353221717448	-0.00098935582266807	-0.0347560219017178	0.0133366062916024	0.00651807798038823	-0.00593911802087088	-0.0178726888621929	-0.0197940661135777	-0.0420110301656246	-0.032779972289117
0.329692857844085	0.167867233999877	-0.180366262742892	0.221021773996593	-0.0279973797406741	-0.06565126333339	-0.021830739214976	-0.0197556560766269	-0.0302963304299059	-0.0468243215370321	-0.0591490112830685	-0.0984450212522064	-0.0802791400574311
0.0976442167330494	0.107298366823636	-0.050445589799501	0.0697095865736263	0.0304034580249748	0.0139442234892897	0.0322004038327845	0.037897639571632	0.0355802296340482	0.0221738407571322	0.0306068040343488	0.0191652717005621	0.0246009377335723
0.122090716317998	0.112758556559205	-0.0649962753992204	0.082643948956665	0.035660230600366	0.0200828923794793	0.0379110463275113	0.0452493342387207	0.0344851374510483	0.0278715614899226	0.00505835379213648	0.0043635570016019	0.022000242519476
0.646623241415543	0.329492279229868	-0.427225016020592	0.192466848038813	0.0730343836861409	-0.0509726321130533	0.0130460789377358	0.0248302794527264	0.0301553557915779	0.0110308757865438	-0.0313878952879851	-0.00619788339694316	-0.074558880226821
0.51606045023705	0.192939995995518	-0.319660473695515	0.224274659770603	0.00264844898444416	-0.0599398030151443	0.0208130009620241	-0.00427966260024537	-0.00938107245188691	-0.0286456770153501	-0.0382282957391019	-0.063683986928337	-0.0850768413506531
0.415231486643222	0.241796354629066	-0.236395017341272	0.252310185982322	0.0342171566358116	-0.0646495644459802	0.0256247815971443	0.0312201878164731	0.0077743535324245	-0.0152162039050843	-0.0649790719218086	-0.037805938660486	-0.0860862074516581
0.559462316543678	0.348580014961988	-0.35402946669489	0.219648573377746	0.0981871084801109	-0.0696236008138359	0.00721133997649559	0.0349726209372559	-0.0110380652244028	0.0142817538331376	-0.0302795613520029	-0.104521462657417	-0.0469801420508736
0.433685371230291	0.14833624810538	-0.255467032398586	0.230586411854422	-0.085311289909907	-0.078730228597015	-0.0123844171800522	-0.0489550874576963	-0.0340181579472064	-0.082020759253461	-0.0546885429310086	-0.133134201484489	-0.10236860869128
0.179714284203975	0.0652170033896444	-0.100297793825964	0.105880231313525	0.00100400528543207	0.0109136001296675	0.0238110225360124	0.0199374854194073	0.00882694091374595	0.00595880270754981	-0.00214053883758758	-0.00359349617528915	-0.00844298701982635
0.0952787142698925	0.100761884934984	-0.0451038815757878	0.078468353110048	-0.00620578426413909	0.0030846590281928	0.0287804779940322	0.0154583319015391	0.0206438970340229	-0.00156056261797315	0.0109151972571558	0.00118880269974675	0.00531277649941685
0.194553680254674	0.27993484285071	-0.0844680393538855	0.195184518858627	0.0751765922211805	-0.0450412715295002	0.00671533391884821	0.0232225686151746	0.0403069821385945	0.0150676603458402	-0.0389583996134352	-0.0417241138643859	-0.0617210919056886
0.481542677108684	0.360713944186847	-0.291623304436871	0.232410712528429	0.0398559370002057	-0.100675400893126	0.0409043035934384	-0.0189494299162254	-0.0492394587786624	-0.0304097319464603	-0.0339600978321323	-0.0141522959073568	-0.0340988818160951
0.089482876635221	0.0787519640394807	-0.0473849350330984	0.0602198420932424	0.0122392049309139	0.00522892502913953	0.0210226737199498	0.0321881687462727	0.0206058855309493	0.00873406498002674	0.0173617110016348	-0.00233255138801565	0.00647387962007749
0.0140761097076684	0.0117448908401156	-0.00378293700677106	0.0207032416824077	0.00437010063372743	0.00306533778730614	0.00531353696021971	0.005858065794811	0.00379336839389972	0.00371771921051678	0.00159473038505156	0.000159776981273856	-0.00165301574635094
0.109316684452772	0.10509825839782	-0.0531080880244221	0.0868111816810322	0.0102776087405943	-0.00646953072967192	0.0259217239541331	0.0164690389382474	0.0133579144275288	0.00190403900546117	-0.00665084971972299	0.000740349201238499	-0.00476633994748479
0.441028308124622	0.30443818154789	-0.263197511555433	0.221930515384838	0.0352314219416311	-0.0707304130438374	0.0131465024277862	0.00401884448327655	-0.0103571726811483	-0.0177494955511032	-0.0689495430595465	-0.0987884912947529	-0.0528792914697317
0.373688407744803	0.319465528776428	-0.209859410675042	0.232108568479527	-0.00949861716850364	-0.0757195088640988	-0.0297122835274578	0.0266572611219781	-0.0308841533351542	-0.0426090630163012	-0.0448610306050901	-0.0334939917039935	-0.0252147194720331
0.00295889910778744	0.000106672827299523	0.000434596069677561	0.00508161716555711	0.000147598623389581	0.000130040109802299	0.00114569381608953	0.000531307679142984	0.000243260728752881	0.00013881936659594	-0.000413629523952803	-0.000528066841375647	-0.000729817758825496
0.557544168622636	0.301841101792977	-0.355045015852594	0.209985587005085	0.0229009106374489	-0.068464203396786	0.0453762650023788	0.00215239581325521	0.0141820503844824	-0.0227816463796685	-0.062272665588911	-0.0619245473657182	-0.052606841617907
0.213089441319093	0.126427735488576	-0.121790646617155	0.117388061374365	0.0293572219642122	-0.0131949798843975	0.0283637711226294	-0.00275299534702761	0.00382968069915302	0.00808112103990732	-0.0132458074228614	-0.00673299713061024	-0.00770210770034105
0.0385292033445775	0.0291321772166156	-0.0162496495047188	0.0368114640220996	-0.00528752851021429	0.00405664029511657	0.00475906540488259	0.00760901968251669	0.00363827682804158	-0.000615444107548858	0.000709938882424911	0.00440997373729426	0.00198142065897364
0.714903631663211	0.268608208334467	-0.487489721899296	0.158627350650608	0.0807521702425911	-0.13553479510808	0.0370478646289637	0.00908227345549817	-0.0393565404851816	-0.0273913124327445	-0.0481370839609109	-0.0215534480208014	-0.0644836112523873
0.203739761622441	0.215755970660272	-0.104305385019361	0.150946741579356	0.0355913301482914	-0.0338818410615164	0.030950215832128	5.91727259330044e-05	-0.0182659809642744	0.000854744543387465	-0.0261993360098041	-0.0328797808542855	-0.0349765814486824
0.187722868674735	0.112734447038922	-0.105053946753098	0.111526644921119	-0.00898477205010229	0.00326531495499907	0.0314601600394924	0.0321203885745971	0.0133316788799036	-0.00285972854755162	0.0120553075763711	0.00147270966637064	0.000965468803092395
0.193950537680978	0.0396535694408936	-0.116845601036755	0.0782717635294522	-0.00598972615972745	0.00579931272404566	0.0142128537543832	0.00921907224814636	0.00443218828631942	-9.52067178408844e-05	-0.00847651667786428	-0.00939827856924436	-0.0121606976080581
0.263625667385847	0.112709384029756	-0.140987891890814	0.177948251719491	0.0258780507131739	-0.0326543263070844	0.00461977931090019	0.00522164714450857	-0.00753257705064331	-0.00338813779695524	-0.0163325897085393	-0.0170846839823179	-0.0177789984243035
0.221143584876191	0.202468879036242	-0.118327725630367	0.149393287177917	0.0397598239747803	-0.0517150064845101	0.0253427094652817	0.0085963728987894	-0.00686877986479703	-0.00597759125486491	-0.036573165546582	-0.0258118328346862	-0.0225940466077816
0.235991312650098	0.0891254977736985	-0.122703197683928	0.171679721986988	-0.0357695926301816	-0.0227305450495781	0.0219195313583053	-0.00659254171018103	0.00887340752680427	-0.0292500688398799	-0.0281339654571421	-0.0275162314974484	-0.0306837788143722
0.0740066534429888	0.0707261535559993	-0.0339337963175681	0.0634740795513636	0.0164444517924556	0.0142291717878061	0.0307851931805652	0.0178520743582091	0.00541612422348442	0.0153368117901309	0.0105756429311543	0.00532534684959707	0.00930210027467124
0.25515911340593	0.0824935749022905	-0.146554966381024	0.134743299829436	-0.0171810357893879	-0.0121942387710007	0.00041058121965365	-0.0153292862078141	-0.0128510733935634	-0.0146876372801943	-0.0225431378722857	-0.0187457378588372	-0.0363522666983399
0.310254296358932	0.209745816776725	-0.152699363295021	0.264828063943011	-0.00955095928685556	-0.0662980511124794	0.00890916669041103	-0.0262200144097441	-0.0343350139319188	-0.0379245051996675	-0.0380890846300687	-0.088237256661745	-0.0729391902629512
0.00600491198725749	0.00841059703765335	0.000279151320310047	0.0113519268922781	-0.00156610856174076	-0.00316461885920023	0.000336864570452511	-0.00167303906373477	-0.00108956788729654	-0.00236536371047049	-0.00273282937728569	-0.00342216953974038	-0.00333923849147355
0.0730745408052917	0.0742386939618428	-0.0357630643846217	0.0581646775557015	0.0310140509036933	0.0294042989581371	0.0321969690230917	0.0199833165990046	0.0216923636771586	0.0302091749309152	0.016918239250232	0.0165255721645832	0.0119234466101736
0.0183894843574963	0.00443009879811129	-0.00554621181704489	0.023692630518393	0.00142260787218421	-0.00212330828484487	0.0044356488398467	0.00242304682478922	-0.000149586741117098	-0.000350350206330334	0.00102731736068395	0.000477440838028365	-0.00101634505193637
0.187226305058917	0.164014365270316	-0.0974580098935046	0.130980115539339	-0.0123324813008042	-0.0298872212855109	0.0306252668895053	-0.00963726317591468	0.00971471184653899	-0.0211098512931576	-0.00679273100642896	-0.0163134613812311	-0.00579980236268057
0.051319677597696	0.092261910479123	-0.0107787809912571	0.0778075240213637	-0.00538451476041917	-0.0203358306574603	-0.000887617169021769	0.00377892308299491	0.00508414526189269	-0.0128601727089398	-0.0141387746203658	-0.0248267855825621	-0.0202881324904977
0.389346646393603	0.131359058403577	-0.23102851793489	0.19893851101051	-0.0293580818908711	-0.0175466102243865	0.0134822551890234	-0.0255857012775585	-0.0128718223517647	-0.0234523460576288	-0.0192271839108915	-0.0387180791886856	-0.0511826114975219
0.425611884319154	0.3206838072937	-0.253566367874723	0.213266408982757	0.0372783485648189	-0.0372422260273639	0.052188082742916	0.0347870680474659	0.0189822759918858	1.80612687274428e-05	-0.0121590811737423	0.00304814096128947	-0.0472311407617504
0.164219969406539	0.126493555196442	-0.0841646709505382	0.118586271446267	-0.020267277002113	-0.0336789124540892	-0.00141313388680608	0.0140519104551878	-0.00259535466042465	-0.0269730947281011	-0.00303480422653063	-0.0165662102663913	-0.0221434069068991
0.0722017972403307	0.104426434474613	-0.0197341441044216	0.100709853920976	-0.0303640560445373	-0.0305002201910506	-0.00389406740092146	0.00502159737470481	-0.00684191520393548	-0.0304321381177939	-0.0233412900289707	-0.022757784588014	-0.0239328393255585
0.212438747700078	0.145043330433166	-0.114252508261837	0.140614498911319	-0.00136627274959619	-0.0653335317715279	-0.0131319233635724	-0.0192097162159484	-0.0242300764310102	-0.0333499022605621	-0.0338546138468052	-0.0398247752890094	-0.0486981294930104
0.645538973942579	0.28026968420764	-0.429235796487325	0.181322693902791	0.0487122829863448	-0.0840558213293259	0.018063328672092	-0.0148963562683961	-0.0244033863382059	-0.0176717691714906	-0.0401972934781264	-0.0607649057758863	-0.0807690579448966
0.158143917793502	0.139552420230326	-0.0795172881804959	0.120553650246597	0.0263112292907732	-0.0233401439187899	0.0144101073138826	0.0102810329486364	0.00880659315906585	0.00148554268599166	-0.0196058756477163	-0.0214786698960849	-0.0203735997839277
0.0843990165689169	0.0221121761972141	-0.0419051783230817	0.0604645361057709	-0.0086154157058001	0.00442078329002719	0.019656330171418	0.00550126434489834	0.000242683997162138	-0.00209731620788645	-0.00540158832803309	-0.00389521696942893	-0.00412240137690775
0.0638478189011022	0.05137668123274	-0.0301137400413637	0.0531060661103298	0.00214284161464905	-0.00243972156242581	0.0151731277054835	0.0107493446964918	0.0137038096761933	-0.000148439973888387	-0.00521866245954572	-0.000223752696599161	-0.0127324787128531
0.339296557677011	0.185449575031922	-0.186311931225974	0.22205435925729	-0.029300037787485	-0.0551111691421928	0.00725035054389983	-0.0416983416804328	-0.0256258986178439	-0.0422056034648389	-0.0894783445844285	-0.0919010460746031	-0.0800218698318385
0.125258091154971	0.148653311231992	-0.0614562607241715	0.0986005740280926	0.0371762834520633	-0.0179586932830156	0.0219987103831526	0.0176251997197189	0.00799913691906146	0.00960879508452384	0.00205080124117918	0.000232253159740542	-0.00797616411914334
0.436997338691232	0.258071728153911	-0.268245853144783	0.193892936634392	0.0298140892591439	-0.0722894539538996	0.0192311520336292	0.00797838436267667	0.00325185743873441	-0.0212376823473778	-0.0249379696954704	-0.0582164700202869	-0.0857823795726234
0.0875903590039527	0.0505113442256028	-0.044297741387724	0.0636963688016495	0.00970479520760525	0.00469931132952077	0.0149398864729397	0.0129485732292963	0.00904529206531267	0.00720205326856301	0.00413071342827374	-0.00576076759494372	-0.0108152808202039
0.255550785810584	0.0933201348141682	-0.133497319699746	0.183791172457946	-0.0159620599472141	-0.0133328104292539	0.0302984248292562	0.019245310787921	-0.0103706068828119	-0.014647435188234	-0.0223165007958756	-0.0251827399753856	-0.0348930966215712
0.11556129378485	0.089945589652481	-0.0570815547246769	0.0905990702611676	0.00513529101087197	-0.0223991700354569	0.0157085912426878	0.0216290775076827	-0.00172639661768922	-0.00863193951229248	-0.0046979448930284	-0.0112841951093916	-0.00633028047987516
0.314752812125632	0.185535279838746	-0.187440566153271	0.154785521754504	0.0110846807086208	-0.0395831806229838	0.0159511872685493	-4.50576577513129e-05	-0.0162080030139269	-0.0142492499571815	-0.0210104532855144	-0.012419328971608	-0.031084929417056
0.375808511837951	0.313300571369274	-0.212538321647884	0.226764712532849	0.043236286987118	-0.0688011343373908	0.0248567611028698	0.0223720285861067	0.00361297461138393	-0.0127824236751364	-0.0335580274650644	-0.0606248379117129	-0.094120509912782
0.493092003493274	0.250168861338036	-0.315391125262842	0.174606144285689	0.0526254912172035	-0.0516255955352811	0.0364673061408287	0.037623121841579	-0.0085129906004231	0.00049994784096119	-0.0151525496519275	-0.00797447702811732	-0.0723699007069807
0.360140096412628	0.182578026278934	-0.20287773119525	0.220249789043292	-0.00441553366473868	-0.0868108338370763	-0.00382809993343503	0.00146509170801823	-0.0341902890206448	-0.0456131837509075	-0.0220707947462782	-0.0425027739626922	-0.0685438605238697
0.383890298678649	0.210908273998934	-0.20893991210542	0.265202491722252	0.00442507207966725	-0.080469445472979	-0.00118293835313604	-0.0137495678206499	-0.0534758947401616	-0.0380221866966559	-0.0628226722390401	-0.0612353663927316	-0.0541578722970111
0.321648737691373	0.147026525641093	-0.178594794887301	0.20240357071327	-0.00239969968553622	-0.024603477397096	0.0418241162252157	0.0147871622191582	0.0135346248009527	-0.0135015885413161	-0.0285076064076716	-0.0252657353303509	-0.0306731904955377
0.680518660780948	0.24668566813396	-0.455122319713071	0.184548917229601	0.0365534664252206	-0.0718042286604625	-0.0120276169297787	-0.0399518806651605	-0.0443589214678444	-0.0176253811176209	-0.0665423409592366	-0.0719103390232443	-0.0528927038293691
0.686331556452754	0.276750933971964	-0.461752686671916	0.175750602142631	0.0750934591826123	-0.106492568540328	0.00252274473670311	-0.0212780745411435	-0.0664252333381956	-0.0156995546788579	-0.0753397355241776	-0.0245179259204007	-0.0834634909917071
0.13329945386074	0.0960766335935742	-0.066802382854855	0.0987252199484301	-0.0140622469348688	-0.0422893757430627	0.0094330313219857	0.00362348774803262	-0.0201386533912451	-0.0281758113389658	-0.0123551223959645	-0.0252825682445463	-0.0367715959391588
0.245565992089231	0.139305974454848	-0.139972182018997	0.138460075349587	0.0250924943627956	-0.00373722695936876	0.0247975754889888	0.0134923154271694	-0.00191090207436304	0.0106776337017134	0.00148479715072883	-0.0191673627921205	-0.00981062564669541
0.0458932527643129	0.0471483551912194	-0.0198996209475688	0.0435108782060578	0.0033616808375752	0.00995888276883719	0.0160833204139397	0.0133884807545397	0.00655400714126583	0.00666028180320619	0.00324966683675068	0.00758423652250162	-0.00033622989458866
0.358462743380986	0.143553841556641	-0.207300941095403	0.201888045898943	-0.00616103054075812	-0.0793740082036891	0.00120526623964845	-0.0163629273094507	-0.0165244410672207	-0.0427675193722236	-0.0312203158674996	-0.032970303421758	-0.0890514178612195
0.632299651353313	0.255310148375897	-0.414495977563606	0.199853909060862	-0.000644241145900892	-0.115965133445258	0.010245055515204	-0.00141768009049614	-0.0535394786683114	-0.0583046872955795	-0.0731880883638547	-0.0759601937617327	-0.140135746120963
0.00316130144196188	0.000420619412952883	0.000571702142928844	0.00681284554424177	-0.000374239391149501	-0.000314286235922254	0.00118293752869748	0.000918478522274641	0.000273371066396825	-0.000344262813535878	-0.000191206622267095	-0.000658986379918663	-0.000919975935536753
0.0549341705406122	0.0351889086796058	-0.0259914298310861	0.046456692292205	0.00288620350564219	0.00979942144255027	0.0234080048410098	0.0170315030059142	0.0135629989294673	0.00634281247409623	0.00823263269342612	0.00421499003086025	0.00215249304682694
0.290047464733819	0.100639363997453	-0.164294529635787	0.166923338469888	-0.0163510929087356	0.0127119727679308	0.0264315164039081	0.0102406405560055	0.00479663108738804	-0.0018195600704024	-0.0171780266450633	-0.0204271668473727	-0.0351961172720546
0.0497303797249161	0.0781388707127852	-0.0145261650938017	0.0655613704868399	0.023922895773743	-0.0124488402524222	0.0119499678190611	0.00372228461660817	0.0122699002035742	0.00573702776066039	0.00190012875516927	-0.0102431691465205	-0.0170505191898672
0.609534166158891	0.299725899354086	-0.393163702613687	0.215798145287325	0.0257985748209837	-0.116779911806675	0.0129805222453155	-0.0368362179266907	-0.0262591235229249	-0.0454906684928456	-0.0642863434800729	-0.0900213598369731	-0.102080804441319
0.253408903649951	0.0779794495595723	-0.133704230693794	0.173917983159072	-0.000749968011872937	0.0223521962065727	0.0331642744394121	0.0224801237993177	-0.00180380269943026	0.0108011140973499	0.00705981283623114	-0.00598283487446466	-0.0211810877942739
0.155871156988781	0.0818351360653514	-0.0865618997068585	0.0948241490904778	0.00511938926081795	0.00618592970795956	0.036133901854058	0.020996403563585	0.012019232266316	0.00565265948438876	0.00131405128322343	-0.00220605677703917	0.00148045133210817
0.46300452166078	0.257347732627171	-0.273704382659726	0.246237396892314	0.0168795675163991	-0.0952549284908435	-0.00772870518550695	-0.0505466102893574	-0.0363408749202618	-0.0391876804872222	-0.0999862998793651	-0.0657946740962768	-0.0941251604253163
0.465481993010687	0.202846632192437	-0.285036322717609	0.210453740350931	0.0383943596880414	-0.0877240568747795	0.00155067995162222	-0.030780201510541	-0.00167642823514913	-0.024664848593369	-0.0416132740216287	-0.0506486541474142	-0.0673982728880206
0.0479134122734088	0.0517613370916704	-0.0220462064222649	0.0423652078175061	0.00977295742505789	0.0108737456918982	0.00894556502602851	0.0139032910368883	0.0128239026343662	0.0103233515584781	0.00291451322917496	0.00525526862163037	-0.00352202142784123
0.195765025664498	0.0646198814279889	-0.0889700373625014	0.17748770785316	0.00739600307158994	0.0253672207483728	0.015452599955142	0.0141228426482373	0.0128717490346252	0.0163816119099814	0.00539989873203708	-0.0243165829556192	-0.0050032426958091
0.168215579282072	0.0808271912014208	-0.0952359943812845	0.0922188740851301	0.00194506188750862	-0.0163349247876134	0.0121524870804715	0.0191044766103812	0.00952595983704713	-0.0071949314500524	-0.00853689935001645	-0.0144081248063211	-0.00701923220621581
0.195492884754302	0.0978992774714694	-0.111359783114483	0.10459847409948	-0.0171800902657264	0.0031572714458552	0.0248317570346753	0.0304143392759314	0.00927575144814133	-0.00701140940993558	0.00499724768100038	-0.00516684343919083	0.0003933506759288
0.63354580555142	0.343422652336425	-0.411913246253002	0.214898898313057	0.0543587667498479	-0.138521674200327	0.021021815318512	0.0296124902141882	-0.0369556679734864	-0.0420814537252395	-0.0178888285291871	-0.0545849621854724	-0.0584665953882846
0.202895052687592	0.183191288456834	-0.0842298580690006	0.216344206991587	-0.0814911086958282	-0.079751079385376	0.0016845828487575	-0.0123205497286409	-0.0511595607176808	-0.0806210940406021	-0.0790850994707437	-0.105836110438112	-0.0608609069271749
0.496590842273195	0.226338591616314	-0.301396588720461	0.239333704842592	0.013811562237719	-0.0978872964691481	-0.00611344598805358	-0.0120229179622001	-0.033258841138308	-0.0420378671157146	-0.067809386940924	-0.0604039404909781	-0.0752605316819541
0.416449121543043	0.207786603257582	-0.236031823236946	0.25496548453286	0.00559802844184076	-0.0910400439366317	0.00163087695535752	-0.0646309281014651	-0.0668028485074507	-0.0427210077473955	-0.0598357679419919	-0.0483627551178629	-0.0563250431410834
0.0428532879004078	0.0296222875761351	-0.0194940955102388	0.0368032780175946	0.00651854018207269	0.0100969066064801	0.0165517305056384	0.00702955489561402	0.0125644537170254	0.00830772339427642	-0.00170042455805807	0.00399210228062118	0.00303446283648867
0.595446305502527	0.317674524796757	-0.384806119270721	0.206680660381442	0.0329696590555479	-0.105254609156871	0.0407017206281395	-0.0320119946480881	-0.00104998102494958	-0.0361424750506616	-0.0440021277771264	-0.0682244703339051	-0.0951509085769975
0.277326818937172	0.125395887128933	-0.14560357664853	0.204511378796111	-0.0168801408518532	-0.0437620721720592	0.0143359205336208	-0.0279550884477694	-0.0377301126645109	-0.0303211065119562	-0.0653563832956534	-0.0669448195278509	-0.0824038443861182
0.471024858958716	0.24780973757489	-0.27921151365863	0.248342234477333	0.0230736319727282	-0.0304803207848969	0.0437046525709235	0.0176606672861229	-0.0143821980260135	-0.00370334440608433	-0.0121767026156576	-0.0644825386995283	-0.0656916038670254
0.253423295793959	0.303216440890065	-0.138350630396091	0.164657482512328	0.037860091690776	-0.0777005215811905	0.0227267373188761	-0.0197488326654945	0.00743249356485853	-0.0199202149452073	-0.024567889881514	-0.0329251799734925	-0.0353592707418362
0.113985183523127	0.0629337436296365	-0.0530848144546401	0.0974711798532022	0.0161983978589254	0.00564209066244156	0.0199312116901393	0.0235215789191633	0.0108468375851323	0.0109202442606835	0.00568177762183891	-0.00100968360499123	0.0101107462123798
0.541478365052615	0.335865364367795	-0.339076741263756	0.224792657422777	0.0470560526005696	-0.0933315068955494	0.0355469065857159	-0.055781634113807	-0.0663859732805429	-0.0231377271474899	-0.051442092140376	-0.086510945034753	-0.0833329349912797
0.25141961036713	0.0483181048523489	-0.142434304938972	0.137554424786676	-0.00669209843943713	-0.0132009107022494	0.00559338267581383	-0.00243220755842916	-0.00535205740121023	-0.00994650457084328	-0.0179832165378243	-0.016944419585979	-0.0321521949681621
0.0885075044587212	0.0770679471793512	-0.042692734783729	0.0708174893340363	0.0141135627468391	-0.00233451206489972	0.00849124634425737	0.0105772545183149	0.00879759818750396	0.00588952534096969	0.00287714376240404	-0.00986923742009957	-0.00613319599048834
0.10639139229476	0.0817739484918263	-0.0562530897525313	0.0718611573723014	0.030119013870353	0.00775511836138718	0.0189171760768578	0.0211724349274805	0.0285668766188138	0.0189370661158701	0.0117716438706258	0.00231218665764783	-0.000764813478367696
0.112236936733636	0.0801762472127841	-0.0590208066282199	0.0789041988013745	0.0297226183606162	-0.00483727195272619	0.0260618790791761	0.0122538886627889	0.00928325559040342	0.012442673203945	0.00363795465281315	0.0112467070967293	-0.00490964559875333
0.129547722142406	0.0334580913690464	-0.0725606366555851	0.0772612817067523	0.00965903432633969	0.0235458386199394	0.0247519634649406	0.0165857434600334	0.0181758907736493	0.0166024364731395	0.0124266458705483	0.00365407854731312	0.00182016584783062
0.246330523329574	0.138761255730023	-0.141245820419945	0.136238345285747	0.00148860659584291	-0.000764034669467645	0.0392525205443747	0.0235110451724026	-0.00113595588102752	0.000362285963187631	-0.0123003985992034	-0.0228214489794865	-0.0251673982206561
0.273407617393079	0.0690402893718722	-0.156376460228007	0.155259886260772	-0.00600365624846039	-0.0114657536519994	0.0234227461014281	0.000312049064593756	-0.0133006353539422	-0.00873470495022988	-0.012027075427089	-0.0419409602410186	-0.0192663549858529
0.346691226894508	0.199216961158306	-0.192903559481678	0.216595767025256	-0.0475377038402041	-0.104108199679035	-0.0229790879815381	-0.0372317032384956	-0.056839256002605	-0.0758229517596194	-0.0655686950117938	-0.0670545502014205	-0.071668179573781
0.31950649562901	0.29129718641413	-0.169588048504508	0.229784296781954	0.0403374605538216	-0.0714318673569602	0.0168594673889709	-0.00458734429949803	-0.0232092450417171	-0.0155472034015693	-0.0554126678784655	-0.0521257718644117	-0.0331962582833656
0.181122043315796	0.161871703693148	-0.0887951195385546	0.147201620153263	0.00971752962338637	-0.00803205544344032	0.00956793469977116	0.0329224561163898	0.0217938940271174	0.000842737089973039	-0.0104844349645415	-0.00959633285228609	-0.0193844806652478
0.210873569094119	0.214993244348121	-0.0817214598091302	0.246831549202981	0.0150320514663282	-0.029837577887944	0.0353302107271274	-0.00526581107603777	-0.0402937815925586	-0.00740276321080793	-0.0254486289668303	-0.0424800397843854	-0.0631761032745973
0.556200075635558	0.194137576464593	-0.349886770125008	0.225842757628464	-0.0475280241615839	-0.0898965905991329	-0.0417950414263231	-0.0289817000685214	-0.0775413286860526	-0.0687123073803584	-0.0594268484241355	-0.0650156621156955	-0.0953287289366808
0.353427644563794	0.134486939256392	-0.202749548083984	0.202547522075551	-0.00957463053261781	-0.0301125329142424	-0.0114807231789992	-0.000427968398515	0.00141263703889571	-0.0198435817234301	-0.0279042942223059	-0.0679573404176214	-0.0679355524848495
0.0978719093690017	0.0962600312584737	-0.052354697991296	0.0632486158514147	0.0302043269235899	0.0086647051303497	0.0381321445896728	0.0243674438505807	0.0179326110309799	0.0194345160269698	0.00831733293356961	0.0135179557758504	-0.000971067062511197
0.517397728134237	0.250419959992457	-0.318184419020428	0.235303670005974	-0.0989772596222613	-0.131055133766934	-0.00285257837738262	-0.0297556997760275	-0.0506066200718416	-0.115016196694598	-0.0695151193735335	-0.070607299147922	-0.0838326600987525
0.104158558801051	0.0725347212519536	-0.0500138919296227	0.0823726117755929	-0.000464314885919859	-0.0183644689500847	0.00827110367260536	0.00601316340524852	-0.00958798707824396	-0.00941439191800225	-0.0115030909144556	-0.0128663632394236	-0.0245600475548453
0.159385830217984	0.139257928412438	-0.0816489414475326	0.115352483074541	0.00968700432793057	-0.0216308686463826	0.0232918821527645	0.00452733705441524	-0.00663965317297488	-0.00597193215922601	-0.0111866367643585	-0.0194721662221996	-0.0162406072692217
0.142064858003371	0.0323757777557266	-0.0745604312060244	0.0857595519740773	0.000553457567199128	-0.0016523373121364	0.0216603264983402	0.0132946502703003	0.00674906115352333	-0.000549439872468638	-0.0103571502236905	-0.0077044733177066	-0.0144129565159996
0.306917336940278	0.126766853831855	-0.166561327798324	0.207517115404153	-0.0256727637514383	-0.0223484635477307	0.0246844769280493	0.0141587024557251	-0.00666077166468065	-0.0240106136495845	-0.0403680644631999	-0.0379094364360552	-0.0742938578789444
0.233364502306626	0.163287640631973	-0.127476324063259	0.147879892007672	-0.0131010119117836	-0.0615340149420029	0.0191830585921484	0.0144278625733996	-0.00756171968464681	-0.0373175134268933	-0.0123117504585089	-0.0167114408997628	-0.019742102669155
0.626441321662345	0.301296358274755	-0.409290444748558	0.204433605798232	0.0335438129028043	-0.134584856632753	0.0157881967029032	0.00312001582701316	-0.000886254806468867	-0.0505205218649745	-0.0581287619189915	-0.0953344363448753	-0.0592344824985326
0.228286333235995	0.118922020217872	-0.112482913203632	0.185339753523318	-0.0182032986009545	-0.0266068038635991	0.0182271011427144	-0.00505300388744315	-0.00965542549937123	-0.0224050512322768	-0.0365059987156829	-0.0297538227918374	-0.0468495831759901
0.453538432664776	0.211139410041947	-0.268219704590206	0.240506205763959	-0.0489227806489173	-0.0510319709803056	-0.00639685714522925	0.00997934546365764	-0.011464928178073	-0.0499773758146114	-0.0865971200842968	-0.0737669379594242	-0.100714225914214
0.140219946631083	0.0740216081307017	-0.0560258939385702	0.155299541163163	-0.00679043130178883	-0.0458509902717593	-0.00367268019622657	-0.01675014087031	-0.0285463784840773	-0.0263207107867741	-0.0423259051198696	-0.0457567537401447	-0.0522216940695086
0.349380069182425	0.0935306129673864	-0.208319426143883	0.170289139570204	-0.0314745877242741	-0.0560587954044833	0.00691187614817818	0.00400137968330128	-0.0103376180678258	-0.0437666915643787	-0.034389657604325	-0.0266830552801289	-0.0549223041647288
0.192062765507294	0.176174307045022	-0.086045758187917	0.186599889918681	-0.0471068998511489	-0.0133543834756698	0.01695589544017	0.0118452141538802	-0.0253792590932421	-0.0302306416634094	-0.0648454720122326	-0.0317097828239974	-0.0383362190798954
0.195297395001253	0.0835031747032381	-0.0986177314120895	0.149770276457068	-0.0242602514757349	-0.0553236437571955	-0.0070661345589326	-0.019134470572944	-0.0228469185249996	-0.0397919476164652	-0.0387665332093258	-0.0380595129182202	-0.0375831069429027
0.0796001456499585	0.0387171305742532	-0.0414162724213736	0.0559164741444172	0.00125586495849642	0.00701251736591879	0.0186285197229926	0.016142731851946	0.00794354193192616	0.0041341911622076	0.00466183379849762	-0.00143529038947375	0.0017102416264019
0.381160184406069	0.126889589878498	-0.225251736240859	0.198616568567436	-0.0412825016723974	-0.0709453201053399	-0.0113334308855892	-0.018559226774728	-0.032827204076031	-0.0561139108888686	-0.0590089327978109	-0.0609837999476541	-0.0713569840071087
0.371186385999343	0.180078847344028	-0.215109407191585	0.203941232283088	-0.0245956242561454	-0.0779086810572213	-0.0185712760773376	-0.0259786651979245	-0.00942512898781567	-0.0512521526566834	-0.0595580919255791	-0.0712043910407854	-0.0610474383301578
0.327991523186272	0.212474986566739	-0.175215359394911	0.230344277035876	-0.0215943907236503	-0.0930323429627146	-0.011095851479294	-0.0164495492515728	-0.031364526597646	-0.0573133668431824	-0.0584291939548811	-0.0909728884202089	-0.0806885446829223
0.0250055075053162	0.031317263725905	-0.00519264806698676	0.0372745659709736	-0.00761505715062473	-0.00176803273786825	0.00527170920513471	0.000236514918315799	-0.00379005600449624	-0.00469154494424649	-0.00664582421227967	-0.00836757740682664	-0.0102891362746794
0.24427433138483	0.177555742608695	-0.109800557612363	0.238052464330963	-0.0619786130572841	-0.0366893520151841	0.00116382386280081	-0.0200795047925965	-0.0400093327418426	-0.0493339825362341	-0.0478779581637021	-0.08566346362586	-0.0743650041471415
0.397462620300231	0.102856050244878	-0.243510858425648	0.17426258933233	0.00898509135025238	-0.0351743830993377	0.00023789236197258	-0.0102729824374994	-0.0233073639589691	-0.0130946458745427	-0.0496418653097442	-0.0501325680443295	-0.055150141350316
0.656493053953486	0.249704573476039	-0.436934576206915	0.183217986951571	0.030040453048471	-0.0740281381605569	0.00772932095283807	-0.0242967717178114	-0.064477944733102	-0.021993842556043	-0.0262232600079818	-0.0460484036679861	-0.0663981134300154
0.294576479281466	0.281271159379916	-0.172008218112246	0.154195328141895	0.0501151309227036	-0.0578517546487329	0.0327735736291274	0.0373164132960417	0.0144165733497544	-0.00386831186301467	0.0120450978952453	-0.0078758479856515	-0.0150340591714683
0.0687677557986252	0.0508920477449658	-0.0314358970433234	0.0592977063196051	0.0220624301265864	0.0130944561459499	0.0277401836592101	0.0277593645676254	0.0194287157841502	0.0175784431362682	0.00656763018080632	0.00310848215260819	0.00326749068489414
0.525392032434386	0.272196806215482	-0.336563640821151	0.18772345373583	0.0770862913376804	-0.068302921262435	0.0624973034842048	0.0397966891526838	-0.0135374915580425	0.00439168503762277	-0.0115304947639795	-0.0175525771248002	-0.0425788836607518
0.168846789838409	0.0585104492871037	-0.0847582125537214	0.130385917832607	-0.0157756454800457	-0.0165812769767335	0.0161934227999393	-0.00379561392721162	-0.00021129176435275	-0.0161784612283896	-0.0112468621513154	-0.0203803289755107	-0.0298799833638007
0.264459204379822	0.0720958991443457	-0.151341193030403	0.148203045528051	-0.00616680085445936	-0.0364144597474352	0.00927995578063323	-0.0196592274183918	-0.00166525320560867	-0.0212906303009473	-0.0260996823342158	-0.00797317510428291	-0.0387554950937904
0.148654931886334	0.132540333236997	-0.0824539085004681	0.0884181519698876	0.0335746470378534	0.00398018948514833	0.0258711093558628	0.0179517607440436	0.0272383607027721	0.0187774182615009	0.0159035726720288	-0.00351151111716302	0.00108772126894563
0.235148036755119	0.0743444107490163	-0.123140859396847	0.17035345914752	-0.0127919520493413	-0.0228184638113365	-0.00582030746421122	0.0109465490771419	-0.00905897994447707	-0.0178052079303389	-0.0268546134137224	-0.0310517481940605	-0.0511664915787311
0.455696042209229	0.219477681731454	-0.270023416951711	0.238720613158208	-0.037452433902198	-0.0946887287018252	0.00013299466241995	-0.05274497740516	-0.0805771320177757	-0.0660705813020115	-0.117660887623431	-0.0733118784605967	-0.125522064963342
0.0417092895109581	0.00355934241439746	-0.0202580075978763	0.0345213108849638	-0.00761190850129394	-0.00124887158968281	0.00444719314961117	-0.00319178579600406	-0.00198595124517225	-0.00443039004548838	-0.0092525012784803	-0.00831382117860306	-0.00464132815899635
0.176983872919283	0.0687797885071074	-0.0989117285740892	0.103190387854649	0.00234028076145004	0.0160591535921754	0.0214864972283315	0.0134665007281118	0.00592354610080592	0.00919971717681273	-0.00572724240689149	-0.00564977250437593	-0.00995994880946249
0.242194170060756	0.181366471293505	-0.12860241799135	0.172039758231825	0.010990890223283	-0.0201905811928861	0.0383297667316674	0.0322598702596725	0.0154873557160129	-0.00459984548480152	-0.00317252820864641	-0.00810782370990371	0.00543464736651197
0.0329993886921433	0.0324375872465899	-0.013343225535172	0.0336336652864081	0.00828640707892862	-0.00706687360473056	0.00541486476843114	0.00258705817255634	0.000679784293846991	0.000609766737099025	-0.00105089013185775	0.000848903134605561	-0.00977427345852434
0.346731222566218	0.127001351760399	-0.188207722733569	0.235103485520339	-0.0609801933067591	0.00406793873574868	0.0461447071126082	0.0369002217740554	0.0178981796562753	-0.0284561272855052	-0.021337654425625	-0.0502816657913033	-0.0421106697019298
0.0181285478361477	0.0375873703831733	-0.00661873244519613	0.0202628846446242	0.00784990928413233	-0.00115860619898858	0.00776520607442389	0.00341342591307411	0.00611459717345121	0.00334565154257188	-0.00111602676641953	-0.000361569398761211	-0.00145067391613204
0.412008047585236	0.1723334361517	-0.241309739059854	0.221798623200612	-0.0187374494998526	-0.0294590194247941	0.0161968920365524	-0.0249544411652416	-0.0239847416186192	-0.0240982344623234	-0.0298500072379499	-0.088068013650674	-0.0770891150524493
0.374965640664459	0.181430098221358	-0.21260833164939	0.223833757316071	-0.016446760745113	-0.0478219287490518	0.0255492479469184	-0.0248463035334787	-0.0267231908326244	-0.0321343447470824	-0.0739578725470023	-0.0509280903559052	-0.0997053872145819
0.524990694962617	0.313064421737349	-0.327124309192648	0.221589786911197	-0.0145395762385216	-0.105385680800901	-0.0477914916678783	-0.0072369906102332	-0.0425986378902266	-0.0599626285197112	-0.053745406244753	-0.0591540735925381	-0.0817902718497292
0.257043754427311	0.1117031291795	-0.121858422675687	0.22907636150608	0.00572055654771847	-0.00602292618313893	0.0223376770408101	0.00678960851321203	0.0110996226050996	-0.000151184817710204	-0.016578070203837	-0.0254354088632285	-0.042064211061418
0.316661901002202	0.296009913080757	-0.166165796560028	0.234907552079598	-0.0651287645742515	-0.0555556220302519	0.0332783413329612	-0.0332951076907116	-0.0340850168508577	-0.0603421933022517	-0.0978270472894816	-0.101447312402105	-0.0864034132728397
0.0290431473879178	0.0255157686926968	-0.0124314224375914	0.0280384412706459	0.00313369979485812	0.00818524427828915	0.0111553669173893	0.00883010809416197	0.00392868374905455	0.00565947203657364	0.00338000334738097	0.00538990838667165	0.00202860167186228
0.1988054217337	0.161840800863274	-0.101529803704144	0.149521921026482	0.0148127950300907	-0.041308302860465	0.0226205700878167	0.00482906958408597	0.007423962606251	-0.0132477539151872	-0.00250084312977791	-0.0123165665489427	-0.0264621850323602
0.0502314850260904	0.0305626164283175	-0.022889835237902	0.0429410296862765	-0.00115310639404835	0.0126198922888605	0.00503502103501594	0.0112406301946176	0.00429621038209734	0.00573339294740605	0.00155782954758778	-0.00909211578505831	0.00219539146328539
0.415803771334502	0.267282694448609	-0.25253891892166	0.192731792917901	0.0842094231012462	-0.0501205394764461	0.0454151181994079	0.0398797779474353	-0.0346746456297655	0.0170444418124	-0.00760187524288186	-0.0346661118155875	-0.0483289108916715
0.0768421002104274	0.0577154760015983	-0.0374211681037984	0.0603124382913617	0.00698080190978961	0.00872272865187579	0.0037452231001604	0.0100826749028508	0.0024285680055936	0.0078517652808327	-0.000733740439125274	-0.00528814082380308	-0.011043424895851
0.236901283413585	0.0539619405404792	-0.127642667124654	0.159376627579779	-0.0227388787344482	-0.0026689585004252	0.0201700896413601	3.079696370481e-05	-0.00790353051357678	-0.0127039186174367	-0.0296032686039621	-0.0342016931887227	-0.0283976520267698
0.205156162232165	0.210895429434991	-0.107940140828907	0.142431278622037	0.012758267376283	-0.0504851150569056	0.0165133415812166	0.0156015755097573	0.00964257540167557	-0.0188634238403113	-0.00166665418427736	-0.0174520160696214	-0.0103209014845699
0.0976313933365136	0.0775748325706556	-0.0462860049615866	0.0807359645143786	0.0145180106121703	-0.00645004237740976	0.0166964410979032	0.0109749173248947	0.017607376229275	0.00403398411738025	-0.00791222992278491	0.0071666164216361	0.00361986030310454
0.175201512224404	0.15576513799804	-0.0891197605108239	0.129333802665587	0.0179630809017268	-0.0368106865529413	-0.0092302510846568	-0.0155529319920564	0.00567871711026441	-0.00942380282560726	-0.0223574163441602	-0.0436391150946941	-0.0367100739652262
0.690508136731826	0.275403164044416	-0.46564803527072	0.173035216742394	0.0588194969665278	-0.0796205557202947	0.031604901095581	0.0230866447630363	-0.0355059229512817	-0.0104005293768834	-0.0417119907108952	-0.083055419389682	-0.05256262966741
0.286459432273141	0.102769085715512	-0.165568835420186	0.157059533089837	-0.0110343548733884	-0.0373880447647895	0.0185809765339499	-0.00286802032800532	-0.0111300496042308	-0.024211199819089	-0.0232288243117968	-0.0289264121312143	-0.0411514293708686
0.312871866898015	0.268659585645729	-0.174453097876016	0.191380283540913	-0.0146993633081242	-0.0744633385920447	0.0157761545743	0.00905423090727825	-0.0258672139358046	-0.0445813509500844	-0.0128828140916008	-0.0622064118276557	-0.0492790452309976
0.653655989728472	0.298755015929071	-0.432706047626625	0.192436293493774	0.055775331356389	-0.158292564430399	-0.00224195708287955	0.00375927391630615	-0.0327726258176555	-0.0512586165370049	-0.067395066986441	-0.0539270631324602	-0.073878851117271
0.235198638069564	0.205847814866257	-0.129238462554352	0.149026183639615	0.0169164961899821	-0.0480773162210475	-0.0257600109160797	-7.09952455685003e-05	-0.0178154390830738	-0.0155804100155327	-0.034783627518787	-0.0392788935157929	-0.047378359122038
0.470944225383599	0.395408949400031	-0.279861442081515	0.246172330528514	0.133901626706353	-0.072020089383122	0.0331413800627348	0.0651598712926462	-0.0304168283355813	0.0309407686616157	-0.047890226428304	-0.0192158911488576	-0.0883056751858904
0.37512337040001	0.21260239637259	-0.20435835437566	0.256733352790959	-0.0665766555062552	-0.0617119103765442	0.00887366188884148	-0.0261985596357238	-0.0462328619499643	-0.0641442829413997	-0.0678926287522423	-0.0655449710282378	-0.0919568294118424
0.645977161006316	0.215435918530096	-0.425898179234817	0.197232478434004	-0.0301328918226805	-0.0976417209111463	-0.0198376549494378	0.0125627579858519	-0.0341773464850218	-0.0638873063669134	-0.0342528768710926	-0.0620888384178376	-0.0763542119316275
0.467158701778616	0.26285600481059	-0.28895575858418	0.20094898021402	-0.0205861265688849	-0.0824183887473829	0.0118572711579221	-0.0266651596892644	-0.00767176463074187	-0.0515022576581339	-0.0287071215961919	-0.0764417598610778	-0.0812488560183829
0.15819740860997	0.14919923429733	-0.079566782824234	0.120677210253635	0.00770297716930329	-0.0123795207899514	0.0344067447801376	0.0318209296478571	0.0161774655136599	-0.00233827181032406	-0.0160783060853409	-0.00622366655756909	-0.00308421580965959
0.0379063817267181	0.0338416853394002	-0.0158170923284567	0.0365043642629775	0.00850187441040159	-0.00567363778000225	0.0066344863454483	0.000308510066395311	0.00412288047571665	0.00141411831519967	-0.00613776357655359	-0.000747122021688862	-0.00173018403871102
0.0693364547837179	0.0914778963440085	-0.0328699796936103	0.0557287318920034	0.0121003404570416	0.00275988761037359	0.0304221869521154	0.024181264161565	0.0199829765064215	0.00743011403370759	0.0123400578643037	0.00465870213947028	0.00732787889549247
0.0858358242682847	0.0366078905546926	-0.0449785387045861	0.0604692692395325	-0.00481521511804631	0.0104157813721259	0.0207669926426371	0.00748979160056185	0.00840041913968699	0.0028002831270398	0.00802707648569871	-0.00458042781234148	-0.00159227071122668
0.690169378524793	0.288384710794522	-0.464559809376357	0.175569292620113	0.131212307500902	-0.125390119820126	-0.00125977171263092	0.0209784277694631	-0.0102620029041713	0.0029110938403879	-0.00342669371202187	-0.0246228346189676	-0.0196599945195065
0.264835985404451	0.264129231647587	-0.140628143369879	0.18312463835356	0.0315136610840278	-0.0435786050226792	0.042982811783654	0.0328263545247499	-0.00327422910120995	-0.00603247196932577	-0.0179989072462338	0.00325311970264813	-0.0282960564453204
0.175694869239626	0.170223296533008	-0.0863890649450135	0.139764478858693	0.01648338077638	-0.0101874254912142	0.0295685067636649	-0.00747906513888399	0.000958317568576783	0.0031479776425829	-0.00993170465611215	-0.0141744986464814	-0.016464936218459
0.131026575207106	0.0606948564746238	-0.065435397132435	0.0981045920443125	0.00581129062416097	-0.0240698783498886	0.00199995275518017	0.00160366652448968	-0.00573955912536689	-0.0091292938628638	-0.0112983480236732	-0.0173234560218365	-0.0327034954818018
0.367704417364544	0.201406592536549	-0.21618607577644	0.190371999402542	0.053947511848942	-0.0388184871552706	0.0188902639269832	0.00176051318908177	-0.0105053463507627	0.00756451234683569	-0.032100276587413	-0.0573991445917489	-0.0479506167153534
0.110649181865201	0.055025452398123	-0.0532848324396984	0.0852722959903837	0.0144667133321802	-0.0205506500674459	0.00726241180312782	0.0029131699525988	-0.00706819348887651	-0.00304196836763287	-0.0110584238586914	-0.00742969653686916	-0.0291049018503475
0.393449470956699	0.304048999078828	-0.232331759666399	0.203419985931984	0.0172203203263072	-0.0507937624734779	0.0649077038808721	0.0367837645779305	0.0411153151778532	-0.0167867210735853	-0.0212567100542733	-0.030139946184545	-0.0370456263809719
0.25858423887597	0.0970598661019739	-0.148588762535168	0.140747925104024	0.0183865482352907	-0.0231033078486441	0.0200825777032669	0.0109151127796681	0.00423812013595404	-0.00235837980667669	-0.0118459396610537	-0.0351072083430457	-0.0348459495662604
0.398024245732988	0.398511098514955	-0.226381503883484	0.240039720663752	0.0604653538909345	-0.0877368177082418	0.0286577756929426	0.0175234355563736	0.00520942922563539	-0.0136357319086536	-0.0303512796837849	-0.0763007590086812	-0.0687704990672144
0.0431462516187232	0.0533993023022006	-0.0121153690460216	0.0581920181009871	-0.0156948159226963	-0.0211873041492387	0.00290247230820571	-0.00417362538590791	-0.00775031851319939	-0.0184410600359675	-0.00745862073026314	-0.0153572357488651	-0.0143184754109913
0.312627069756028	0.09023248361266	-0.182370465838756	0.164512970499771	0.000412947331506652	-0.0447050526262492	0.00686893194231986	0.000837336452772952	-0.0245959233162183	-0.0221460526473712	-0.03527983337225	-0.030165123657064	-0.0558952346349939
0.205717046512211	0.209157821009347	-0.109388488242709	0.138815657723287	-0.0303409568416861	-0.057143848263435	0.0211797288097588	0.0417434816399802	0.0109413676458961	-0.0437424025525606	-0.00378166805565408	-0.0100932469304516	-0.0550074315298897
0.522647244308913	0.248479254090516	-0.320850053309978	0.239747959581366	-0.0218109279037282	-0.0807582277685674	0.0272528495879056	-0.0203864445331979	-0.0270677991747779	-0.0512845778361478	-0.0461817765283352	-0.0785380151104448	-0.0902481849309808
0.534122461043645	0.252575538312743	-0.331136241585496	0.234163703030107	0.0137004343636745	-0.162346311107955	-0.0313571398035292	-0.0353069555816121	-0.0752273253713122	-0.0743229383721402	-0.108251588710113	-0.0922638246482792	-0.0810855153635704
0.325731627160379	0.0763793524123585	-0.193599992566125	0.161882884095803	-0.0182254540812732	-0.00891467231303994	0.0232944785453076	0.00557051820845583	-0.00101619610152559	-0.0135700631971566	-0.0183059405670674	-0.0257781438058957	-0.0426349565796621
0.490381818778432	0.250356032946218	-0.312749744193757	0.177603831582019	0.0701364104584271	-0.0592008398298972	0.00704035528072888	0.0107026336827034	0.005191431766847	0.00546778531426495	0.00889735305321243	-0.0257699834577786	-0.063473439385522
0.0911393273934735	0.0776377158680269	-0.0427801527977948	0.0740953530007752	0.02284517215061	-0.00436225865515502	0.0143537732666775	0.0156581893413885	0.00998912396754056	0.00924145674772747	0.00795156009745746	0.00911611830730256	-0.00767583969082292
0.547917912393668	0.332893488888687	-0.344891187786878	0.220707172377862	0.0909736494394479	-0.0838762355938296	0.0301564709465801	-0.0281387965195489	-0.00172124413817687	0.00354870692280917	-0.0102096394526402	-0.0423539365712129	-0.0379211328004525
0.466937793710467	0.156142407051899	-0.293656763200072	0.182968620968072	-0.0104770404185222	-0.0419035828256412	0.00809384153844617	-0.00834452781245509	-0.0358013504593111	-0.0261903116220817	-0.0533485933472651	-0.0437142791534009	-0.0483703135378037
NA	NA	NA	NA	NA	NA	NA	NA	NA	NA	NA	NA	NA
0.287803204752559	0.080786701461683	-0.15339019421854	0.194615594635844	0.021726810101653	0.00299054191950399	0.0332247127133894	0.0267315626779297	0.00146136042320272	0.0123586760105785	-0.0211127846175221	-0.00869190954082522	-0.0165456199998916
0.187383274262957	0.158073101088303	-0.102947607647259	0.114429641727629	0.0112222328563986	0.00875035006809133	0.047015255377011	0.0208620222005479	0.0280932640063218	0.00998629146224497	0.01552552175584	-0.00079626525091317	0.0196678980897055
0.38880779185948	0.19724732367575	-0.216408045246447	0.250099456262724	-0.0296466490958593	-0.100265178221589	0.0362367645967092	-0.0319413305620236	-0.0275360254040906	-0.0649559136587239	-0.0352088659893517	-0.0733457027955519	-0.0974340165080562
0.179276980264398	0.128641885632447	-0.100117987906448	0.105998007057057	0.0587228890919271	-0.00296602823250075	0.0467231454794472	0.0397525873557387	0.0360698138100227	0.0278784304297132	0.00728725503425784	-0.00846849393862309	0.00108693785177713
0.351296199043725	0.224406972502465	-0.19403361344133	0.226336115806518	-0.0138867043362719	-0.0672171735851748	0.0317997340773239	-0.00432957077510088	-0.00832313752145553	-0.0405519389607234	-0.0743509725393656	-0.0417633404263251	-0.0884582321536885
0.35714115316011	0.271722892183239	-0.203117352484328	0.21203142404785	0.0230609946201441	-0.0665898355334753	0.0138336616838265	-0.0174171277191106	-0.0173703208136856	-0.0217644204566655	-0.0114047933850457	-0.0196571319150406	-0.0617902148328636
0.291011484482347	0.0665972464693515	-0.169596210462804	0.151122913291205	-0.0355747118936426	-0.0254462808206133	0.00205414329734782	-0.000257594103505732	-0.0246645100198499	-0.030510496357128	-0.0223045407548857	-0.0351435561644785	-0.0322577729076247
0.518759748291163	0.274473583367927	-0.331828568376969	0.186889762720278	0.0764667654309639	-0.0286904189997923	0.0759658556492908	0.0153446222393601	0.0133118779773181	0.0238881732155858	-0.0365206658171082	-0.00584197932165631	-0.0406527390423278
0.681786996475094	0.286699752488813	-0.459164731606752	0.172329103231138	0.081076533027941	-0.0821445401968272	-0.0168796189415501	-0.0280746671541326	-0.0290880369541834	-0.00053400358444311	-0.023532500984021	-0.0517667202636284	-0.028730618420167
0.187439524356707	0.17156753730533	-0.0987199337082136	0.128833297094301	0.028857897727359	-0.0612033126591615	0.0124510357145535	0.0170198267007894	0.0118267878053179	-0.0161727074659012	-0.0247896701372039	-0.0176428197585727	-0.0198494146409994
0.535621870068176	0.290315494205006	-0.329218731780504	0.246207846930481	0.0164022850765995	-0.0043660172214236	0.0452021953926562	0.0267316116976341	0.00427812576023001	0.00601813392758799	-0.0165076446722423	-0.0380460151954622	-0.0729931751157959
0.0851674787096526	0.021893439497214	-0.04552958073361	0.0528088728662532	0.00285960127529643	0.00684948826673806	0.0194263480378518	0.0125350985399004	0.00699331512044717	0.00485454477101725	0.000812443486998285	0.00214162678652528	-0.00171084977886894
0.221102788905107	0.2882540161413	-0.117054050422468	0.151021359755079	0.0129280107394681	-0.0192363615276268	0.0320310737473603	0.011690512230749	0.0161998580832763	-0.00315417539407931	-0.0189042031924166	-0.0096220094607502	-0.00590473242894007
0.0391268504921044	0.0601199038682932	-0.00883242311732755	0.0591923769461526	-0.00534369171068184	-0.017899013314042	0.000721339142860905	-0.00461131538308108	-0.00755724812284599	-0.0116213525123619	-0.0110839238170173	-0.0129423568827372	-0.014224002326807
0.0504348403750808	0.03037902541699	-0.0233103275098414	0.0426179707008584	0.0072007686397705	0.00226401408889105	0.0153977913551304	0.012831663661718	-0.00387008519194063	0.00473239136433078	0.00201055973033089	0.00179200043685558	-0.00628396946450043
0.240028340737023	0.0611397289816982	-0.137580616308071	0.13091430228198	0.00156981325606409	0.000829157897489941	0.0129471820167436	0.00380530367377041	-0.00674260977832764	0.00119948557677702	-0.0135449380266814	-0.0224144232936182	-0.0182855947304013
0.0897883718249735	0.0808647769299919	-0.0427531200466322	0.0742738356024864	0.00644722950739691	-0.00808988780177473	0.0124750501334314	0.00819512338328192	-0.007287143760927	-0.000821329147188909	-0.00126476691222735	0.00233919336828625	-0.0150832651597265
0.421062048560016	0.18221859734302	-0.252094999635153	0.207674934212441	-0.0162817041886583	-0.0743089050681921	0.00149815923977681	-0.0220497492844429	-0.0301927087567994	-0.0452953046284252	-0.0483743091581689	-0.0598679328256643	-0.0775482270529486
0.516580780772876	0.239984489639115	-0.318004699402257	0.232741905114331	0.00640548843176048	-0.055923594793361	0.0256428148181286	-0.010644929943985	-0.016657915230388	-0.0247590531808003	-0.0291803380177946	-0.0203950064782147	-0.030642454519869
0.323261791212694	0.114628375024387	-0.187675345963142	0.172095644813683	0.00378929309953108	-0.0326847938853628	-0.00193544568762255	0.0148619064458931	0.000359184444150562	-0.0144477503929158	-0.0357113373211485	-0.018674200143952	-0.0315686808830227
0.02648352833966	0.014520351095226	-0.0100692670401465	0.0282166912964945	-0.00264194218238225	-0.00416553247555763	0.010547641158048	0.00288639913627071	0.0042987891579404	-0.00340373732896994	-0.00281765556621593	-2.98359762843405e-05	-0.00252703907201189
0.0680891308373239	0.0517334271963595	-0.031189866606975	0.0582922574562409	0.00563267692790009	0.00991493485176775	0.0134062810741585	0.0178993647411887	0.0109056347059349	0.00777380588983392	0.00939082073343407	0.00526833540640816	0.00413013919707471
0.0642773107601467	0.109724498613116	-0.0214768036425425	0.0799975428582288	0.0112075899926038	-0.0273113503669581	0.0045937250095533	-0.0122070820260255	-0.0013751205506561	-0.00805188018717719	-0.0230837669745341	-0.0286092491803402	-0.0277954516226941
0.0844412264889527	0.0413381051475601	-0.0434341384031756	0.0625282450174389	0.00515628126757865	0.00558151782813003	0.0172716038038385	0.0145419331824045	0.00981048810777949	0.00536889954785434	-0.0084338294507105	-0.00746209355400408	-0.0103696973086983
0.485554966883366	0.333158071678438	-0.294100673743925	0.234827238972279	-0.0874356285213735	-0.0977190565137435	-0.0481753250457292	-0.0166815287579499	-0.0248410005514588	-0.0925773425175585	-0.0420966027437749	-0.0978923595214466	-0.13030685892925
0.000417513476417462	9.47159414353761e-05	3.15165328791113e-05	0.000210816199697136	4.85782031112395e-05	9.99817733448523e-05	0.000196539015341977	0.000158629423857066	3.00664055737081e-05	7.42799882280459e-05	-1.71711912361992e-05	-8.2116831816588e-05	-7.91680174511508e-05
0.172983681198255	0.0437122494927978	-0.0845735548314079	0.135364209577769	-0.0196056578165124	-0.00239119945592897	0.00703079749471028	0.00904506720703277	0.00803084615919528	-0.0109984286362207	-0.0139508077209083	-0.0148788517268837	-0.0200444438896536
0.108699171984673	0.0464724562141674	-0.0557254448640929	0.0770332321871121	-0.0137538565118424	-0.00429242366414105	0.0154124486133866	0.00171373184243433	0.00782001434988369	-0.00902314008799175	-0.0036360550614115	-0.00480056841147643	-0.0130260702103817
0.345977338855202	0.0678929597446339	-0.208286212874661	0.161817185992474	-0.0223365008016345	-0.0251741375178016	0.00601988221952043	-0.0128694923831878	-0.0214881163145169	-0.0237553191597181	-0.0348596630677523	-0.0448690882933468	-0.0301889390510518
0.250353731639497	0.186155811480089	-0.142269725650715	0.141489554385302	0.0328591450225385	-0.0237641678355272	0.054823974474023	-0.0046666266922884	0.0389500974211319	0.00454748859350562	-0.000230484123050489	-0.0112582755783327	0.00225586213160528
0.529940883911465	0.202781452985189	-0.33151445564218	0.218959957192735	-0.0250097083355332	-0.102248412186873	-0.019917094785726	-0.0355348721141564	-0.0581375357653752	-0.0636290602612029	-0.0878788224467295	-0.0694991150041833	-0.107902110984593
0.401655891262212	0.393150678113895	-0.226823276265339	0.249443157377407	0.0557020976332313	-0.0891516341657618	0.0336783414284892	-0.0178110904056229	-0.0177030962439828	-0.0167247682662652	-0.0648249691563547	-0.0488620178351598	-0.0514684854675323
0.529000975246887	0.342284859089464	-0.332035114267568	0.215195485611414	0.085530471983413	-0.0425812712865476	0.0196066366463451	0.028134567984229	0.040618506543625	0.0214746003484327	-0.0144320769910459	-0.0302482692668805	-0.045800198632457
0.0575637174907334	0.0657964489119841	-0.0255701609294364	0.0514866219368253	0.0151639003400309	-0.0139771931825056	0.0125996640471828	0.01445313979889	0.0108057510917428	0.000593353578762675	0.00152676940791968	-0.000206921534336567	-0.000917953042136668
0.357910501597348	0.3393388342066	-0.199828005579418	0.225510912180379	0.0604313193936384	-0.0992226639703027	0.0459046790546939	-0.00568762427004882	-0.0183784993996706	-0.0193956722883321	-0.0124842785054488	-0.0356924038960038	-0.0408535014523408
0.602217230914871	0.279186750081792	-0.38811456347797	0.214536549187759	0.0136978511789654	-0.119078734943167	-0.00278113102588129	-0.0367282431693147	-0.035887450280977	-0.0526904418821008	-0.0544289785356938	-0.0969731456160933	-0.0907158434843265
0.00811347750730947	0.000871705042961404	-0.00181545449603459	0.0124223077264375	5.99525739069448e-05	-0.000734642276131508	0.00105819688305397	-0.000116710763451523	-1.1454002600381e-05	-0.000337344851112281	-0.00112074530717018	-0.000772077269399655	-0.00154386965950466
0.217908036396336	0.0496952568163786	-0.12425915990672	0.11573847280607	-0.00384198735750677	0.00933015932509129	0.0321183498394714	0.00538077831509567	0.00482926771594991	0.00274408598379225	-0.0118493334375065	-0.00963699331812426	-0.0240573089150265
0.25650740410291	0.165261669202389	-0.117825291496552	0.244347550904841	-0.0359526160488701	-0.0219433344594383	-0.00226584313148137	-0.0185226290880598	-0.0215962800037318	-0.0289479752541542	-0.064556269152319	-0.0271236035911832	-0.0743500507280873
0.214917072601613	0.120286115335032	-0.120622350051822	0.125818141220301	-0.00251374568811039	-0.0465905204751356	0.00768594399454198	0.0101984972836895	-0.00656875483746919	-0.024552133081623	-0.0108069275874378	-0.0163189679385478	-0.0285814983521098
0.169452566253199	0.0698448281982703	-0.0642892703841889	0.196743946819183	-0.0194229780028524	-0.0286265729665243	-0.00937193110315629	-0.0277989048515439	-0.0210725486349961	-0.0240247754846884	-0.0451151685685901	-0.0692081254813266	-0.0526864738826451
0.357852561050001	0.351987660001426	-0.198956556713552	0.228275738429681	0.0415011231515142	-0.0644264915514156	0.000264783327617535	-0.0219967135991642	0.023641259571871	-0.0114626841999507	-0.0765815666934004	-0.0586756221892833	-0.0689288479862573
0.0688626608178322	0.0549365232682313	-0.0330565890322681	0.0589701559215024	0.0136731550549956	0.0100824596212499	0.0235581949442894	0.0160771816031094	0.0172135639926425	0.0118778073381228	0.0109996177966693	0.00591176500920289	0.00251608033089953
0.135918259207022	0.0321191437227637	-0.067249953328272	0.101618152048387	-0.00296918659875492	0.00332805655619825	0.00706378775631117	0.00435163514551118	0.00129637230097712	0.000179434978721665	-0.00285590203123084	-0.00451783271829165	-0.0151520891700714
0.0130096542814979	0.0023634247401313	-0.000657861319290846	0.0226458453251246	-0.0031838757618221	-0.00186939017361972	0.00380268141087038	0.00146286282917446	-0.00094227818771872	-0.00252663296772091	-0.00262937828913202	-0.00387908081922881	-0.00251388129676895
0.545856947719836	0.352778804612588	-0.341441286317471	0.229134142042029	-0.043233378874695	-0.076046010456767	0.0427281472146063	-0.00126758535097082	-0.00644853338298745	-0.059639694665731	-0.0388614259553559	-0.0807210814612547	-0.01905716054749
0.0746360563657979	0.0377142954546683	-0.0375603008895509	0.0567151892663958	0.0109166389600976	0.00592762097168453	0.0166272091387838	0.0169372198929677	0.00958170842386835	0.00842212996589106	0.00506486724058114	0.00333044883933517	-0.00279347788712379
0.248976776542783	0.0569587150357126	-0.130379077375368	0.17346425200258	0.00409239803909101	-0.0203680025116222	0.0363434342987166	0.00895974750976369	0.00140793921364363	-0.00813780223626559	-0.0315222277826535	-0.0123072849691048	-0.0154498912300874
0.195296593969454	0.19338547431662	-0.109968623592823	0.113660610496433	0.0603351719867633	-0.0314956394441706	0.054358931241643	0.0236578020700397	0.0264637161917744	0.0144197662712964	0.0187721105259796	-0.00550554011568177	-0.00947992436182504
0.0832357458699473	0.0411902424236058	-0.0385148638812955	0.0706344111500387	0.00607715036108809	0.00495315252432287	0.0247467093122975	0.013250941710417	0.0148611406059114	0.00551515144270548	-0.00776318324633643	-0.00371738846150739	2.25655600709501e-05
0.190232823904176	0.228837731657002	-0.0960422989594321	0.145454770199461	0.00941441912812588	-0.0313790101724154	0.0326564193384636	0.0215840238298477	-0.0106218344464094	-0.0109822955221447	-0.022229777641115	-0.035654720807417	-0.0209620520450787
0.226934698520714	0.0611797484155708	-0.129332721782159	0.125840482219296	-0.0193013727437434	-0.00982170963965834	0.00822713893753635	0.00618573741109726	-0.00812978426146746	-0.0145615411917009	-0.0135014118641575	-0.016550930296816	-0.0286078945861546
0.0332237864068567	0.0256974233906673	-0.0130987288233685	0.0349241275049985	0.00535980276915245	0.00062753984274376	0.014902988614137	0.00945456908784714	0.00665581016022334	0.0029936713059481	-0.000482939922039051	-0.0015763191193648	-0.000342751869811003
0.336779898864341	0.137465958161326	-0.17926501542661	0.240236425177241	-0.0249108584047	-0.056581950740539	-0.0197747080631797	-0.0534194650090601	-0.0599525230786642	-0.0407464045726195	-0.052761279674411	-0.0599151535052132	-0.122552284944663
0.179418527350198	0.0719433999766496	-0.101165359628462	0.103252266141536	0.00625495947883439	0.000964598602325173	0.0343181444012305	0.00294832556763994	0.00884008898702701	0.00360977904057977	0.0179360492724973	-0.00366073646761209	0.00254847026261401
0.214059233348992	0.348486589392378	-0.0896757190500623	0.225427209618792	0.0447415494177188	-0.05223355225459	0.0179862060972037	0.00549876085428055	-0.00329399333937963	-0.00374600141843559	-0.0159500184700035	-0.0334461069399564	-0.0346035493038265
0.136894094162964	0.102158777578959	-0.0761371306180277	0.0801007796284604	-0.000227230610291979	-0.00651493341920678	0.0359039166993048	0.0205897741945971	0.00838599350485697	-0.00337108201474939	0.00481888173698558	0.00448735686579099	0.00394453135974926
0.182831563742111	0.244510148791239	-0.091866059664771	0.140451872933685	0.0305826406049198	-0.0787024965687386	-0.0018760443884385	0.00143181214976335	-0.0333435679625974	-0.0240599279819094	-0.0446491815442133	-0.0522634510284886	-0.040764655568165
0.274974936655088	0.161426150500918	-0.140116534309947	0.210133315483246	-0.00829461569107909	-0.0361826619246011	-0.00287705965908658	0.00920291760599984	-0.00484610663428331	-0.0222386388078401	-0.0491334363422932	-0.0435561533033347	-0.0565570369204088
0.165162987434145	0.0483072600472363	-0.0786009617414298	0.136848605751049	-0.00141765447767198	0.00324127447634195	0.026293396588019	0.00891389768166012	0.00418858941193345	0.000911809999334989	-0.0110083265059973	-0.0144162194671331	-0.0359101715282537
0.623943983539852	0.34571200850488	-0.406077909810486	0.208781741769963	0.129970433019688	-0.202470851391615	0.0287548615779496	-0.0305049000850482	0.0306268025422337	-0.0362502091859634	-0.0575691642857373	-0.0603882990105996	-0.0961800004022284
0.281362336553636	0.189171637189813	-0.161877361092902	0.155395114775105	0.0147203687594309	-0.00121366974225945	0.0245253301242037	0.0149579896693212	0.0189106404491007	0.00675334950858575	-0.00563015439437597	-0.0313443565137353	-0.00893805761276706
0.300031001009468	0.112012668018732	-0.165295692408797	0.192011375774009	-0.0270398798085462	-0.0578610418382072	-0.00607145290937117	-0.0217943779645199	-0.0248805992601233	-0.0424504608233767	-0.0409720158702473	-0.0489606773467291	-0.0605706839660934
0.229978807646946	0.24539596664863	-0.127686034774502	0.140412879737323	0.0035626356872891	-0.0627466069876398	0.00356601654652111	-0.024672990420277	-0.0224922250503226	-0.0295919856501753	-0.0212634582297159	-0.0410550734932802	-0.0515516084957172
0.211957983924666	0.10873544408411	-0.118250007874213	0.125964106127439	0.024536331364728	-0.00904840226538145	0.0249947390545907	0.0220067660572559	0.0117413028917046	0.00774396454967327	0.000246978932475134	-0.0148078786010366	-0.00565419960080646
0.265130680246765	0.262262960454774	-0.139733544060476	0.187521683997172	0.0397973515530394	-0.039132702587922	0.0339056805077398	0.0305971123711592	0.0117740844706275	0.000332324482558766	-0.0237005029457604	-0.0420104288356561	-0.0421562515535002
0.098578993928862	0.0445197639603889	-0.0184302977983333	0.165546545723803	-0.0192883005956736	-0.00646366180349611	0.0124321855613991	0.00198429169533018	-0.00472589579695466	-0.0128759811995848	-0.0207159628565827	-0.035890797506689	-0.042069678839942
0.0500755475718338	0.0253415331908657	-0.0232674928723398	0.0414366329263251	-0.00515226559737359	-0.00202559332281606	0.00799709439334274	0.0136223192029631	0.0136539101256059	-0.00358892946009483	0.00910520737229165	0.00705100086839169	0.0014300561511704
0.137005286724632	0.0929714051356268	-0.0536352293918912	0.152807863786683	-0.00544631590397693	-0.0441686056616883	0.000398094415602124	-0.0199972325805115	-0.0130841031917432	-0.0248074607828326	-0.0381696670915252	-0.0477927437258967	-0.0372553215678803
0.217187070309953	0.120682181393725	-0.125406814773981	0.115899446089976	0.0401951373959572	-0.014058023459017	0.00918551876594942	0.0130701826657059	-0.000478254117896565	0.0130685569684701	-0.00608039662862278	-0.0197034438076218	-0.0122885623203988
0.204168461007985	0.076131873060315	-0.107042411296053	0.142131345269281	-0.0202383822993071	-0.0653863178101351	-0.00921473479151302	-0.0206348430601755	-0.0337029670322114	-0.0428123500547211	-0.0400407222815544	-0.0364205082896118	-0.0553329442215923
0.329495271203132	0.226103306121887	-0.195353274023585	0.165424445866379	0.0672756240693039	-0.0328958307571234	0.0380669646333247	0.0026104439848964	0.0233018989821613	0.0171898966560903	0.0189686651766535	0.000281542237816235	-0.012711215840547
0.255671528544222	0.0831343506444523	-0.128986607876577	0.195941237379246	-0.0115700297605799	-0.0242335627862113	0.0305286142230894	0.0124486587151834	0.0178083325436493	-0.0179017962733956	-0.0179018826685047	-0.0159949766796134	-0.0551021977231312
0.274939646504699	0.211106824941703	-0.158368586347205	0.148961032197581	0.040966013943826	-0.03379975930012	0.0408836662984322	0.00438921226733496	0.00417521360664364	0.00358312732185301	0.00810088506357903	-0.0130050999047826	-0.00955463550304597
0.0982828574969793	0.129827269033781	-0.0360662968995834	0.114161475030245	-0.0125016714354409	-0.0282289620410225	-0.00256122794209007	-0.0149039853867849	-0.012156135604267	-0.0203653167382317	-0.021310759054321	-0.0396310536686425	-0.042388068041601
0.362373367427348	0.351717791374836	-0.202411726101859	0.22775302517166	0.0124138808783416	-0.0526657298178984	0.00768259468864185	0.0044453403585889	0.0111387319485514	-0.0201259244697783	-0.0291360695979856	-0.0546810554394587	-0.0593747242784238
0.343424966697221	0.14757453159912	-0.199839546890532	0.182769556303552	0.000322954820485499	-0.0209120965792022	0.0241008327554205	0.00497206323944099	-0.00672383020175149	-0.0102945708793584	-0.0099460299208981	-0.0172287227268351	-0.031265659458142
0.19550204106082	0.0972287740233377	-0.0964756081783506	0.153824685794504	-0.0188221461055921	-0.0171761476118085	0.016011695607611	-0.0137909002429544	0.000354880100079391	-0.0179991468587003	-0.0104048767829161	-0.0256782928176231	-0.052751519011328
0.0959384116886116	0.121810570840245	-0.0322595532806331	0.119185802206336	-0.00697504043786656	-0.041056178479432	-0.00869672443390723	-0.0116491654980472	-0.0124344203322582	-0.0240156094586493	-0.02949605690996	-0.0324100075522559	-0.0362311772892631
0.672637731203268	0.305047009847675	-0.448544771195243	0.186517624345129	0.0701247353712096	-0.0471664515283661	0.0446917583395874	0.0647473661572479	-0.00882100761578786	0.0114791419214217	0.00710995100385303	-0.0525540389883016	-0.0136158702891869
0.461626709548117	0.281475049328398	-0.268124217047744	0.264909070181735	-0.0111016595490444	-0.124995068938189	-0.0420756191449009	-0.0333872491489895	-0.045310316803192	-0.0680483642436169	-0.117626447752775	-0.0977440273003703	-0.125779668386378
0.40944709074925	0.19989206282048	-0.251446252547838	0.179432707830925	-0.00359260560237734	-0.0370113367760609	0.0371875431838239	0.0177499262906589	0.00356794217450812	-0.0203019711892191	-0.0210965415484072	-0.0399252919450722	-0.0345397941724193
0.413251578031955	0.284698358702012	-0.247409950620277	0.204422704796216	0.0402526563536263	-0.0263800685633093	0.0446176595553603	0.0353955351002579	-0.011130839186222	0.00693629389515849	-0.00779169340591895	-0.0128528157098854	-0.0283776609784755
0.142561916714253	0.120600296946768	-0.0740408784088855	0.102536839976663	0.0160765852545147	-0.0255615619245812	0.0277398816307355	0.0111345642533661	0.00423476711215673	-0.00474248833503321	0.00402187843072951	-0.0163378391263098	-0.0129334421734842
0.108324853642917	0.0819406615189283	-0.0595056132223311	0.0652763039346806	0.0480899975615448	-0.00621566410136774	0.00905715788081572	0.0219957292465538	0.0420462868468995	0.0209371667300886	0.00778964244256136	0.00453583849012763	0.00630659252103544
0.25144996687934	0.049219435556272	-0.142817005602577	0.136276894778099	-0.00508237126093555	-0.0240071116460609	0.0145474620861566	0.00132413167190876	-0.00597178792284883	-0.0145447414534982	-0.012109591604771	-0.0254881435994734	-0.0243848644287284
0.0807408674053922	0.0599513692610501	-0.041793816371714	0.05221569953158	0.00295551300203595	0.00677767400457316	0.0134001841456986	0.0135941006940389	0.0123185107897603	0.00486659350330455	0.00876554487794276	-0.00550182469904707	-0.00621202361012786
0.38930605745001	0.330621204741679	-0.206619560904382	0.289153016335295	0.00380689978122062	-0.0508361906499717	0.0382098880224756	0.0136504496469855	-0.0159927606559367	-0.0235146454343755	-0.0537163250148215	-0.0639592899859719	-0.0849835840055704
0.208708645049135	0.162368081366416	-0.118565442668739	0.120628669457801	0.0487715631253375	-0.021804309600613	0.039274362677255	0.0195523740686488	0.0336508624469896	0.0134836267623623	0.0111298865963919	0.0160170134521756	0.00423617029480688
0.569647016054344	0.20314067031	-0.361016825583268	0.222859866175032	-0.0761682582333834	-0.0821217064666905	-0.000670041313062253	-0.045727079398423	-0.0371017622860323	-0.079144982350037	-0.0644606601441917	-0.0878014745624981	-0.115509317281659
0.480153491113208	0.219116432896713	-0.285913991202829	0.25000710455815	-0.0580638635530484	-0.085359560288924	-0.0706500768085586	-0.0691303364626175	-0.0832138960729342	-0.0717117119209862	-0.104021868938659	-0.097610274786957	-0.0989551547814949
0.396709129033016	0.100996969115937	-0.242391729259811	0.176734058623702	-0.0534173882341636	-0.0172039666797717	0.0168581714813534	-0.00332951421033884	-0.0130470706833526	-0.0353106774569677	-0.0207829698935008	-0.0379396917312589	-0.0530338673209405
0.179405437496275	0.0940471583057712	-0.0990460694748448	0.107634276768222	0.0387336726640393	0.00406343114990346	0.021621739619038	0.0237669282574383	0.000454020971330543	0.0213985519069714	-0.00396810321758123	-0.00710222918979542	-0.0127056842315053
0.335067237265125	0.190047852459277	-0.183248669566727	0.221297911626585	0.00889258290653178	-0.0553989655670796	-0.0124018146843921	-0.0538964814219032	-0.0394116142919648	-0.0232531913302739	-0.0480181776951636	-0.076307320049313	-0.088973701358208
0.06815411218691	0.0338533859672261	-0.0321572268367728	0.0551534556832225	0.00046908964123725	0.00617862183699139	0.0166720164529773	0.0157039567063754	0.00580037734539686	0.00332385573911433	0.00138388025342283	-0.00221087514960361	-0.00197163426436933
0.0240636711769238	0.01896760579581	-0.00830639368451941	0.0283548547279214	0.00373852842317179	0.00534053215087195	0.00738751149583892	0.00831767458536074	0.005433758639323	0.00453953028702187	0.00396790168322899	0.0022111404406678	0.00120663471224998
0.430202681594196	0.185158627071702	-0.260483652684423	0.201288089414214	-0.0323458322843196	-0.100034948320013	-0.0191545360027028	-0.0327819475731902	-0.0326668324145644	-0.0661903903021665	-0.0728614334380869	-0.0549993295238269	-0.0619502654438355
0.180292583851426	0.168539078037584	-0.100546116622532	0.107252243157749	0.0438111740634733	-0.00205319353576663	0.0294917456387775	0.0283898821987533	0.0174889099976462	0.0208789902638533	0.00395759078452482	0.00409463562696358	-0.0119437262952454
0.446260825896935	0.154758841367055	-0.274937942277128	0.193643269106371	-0.0218451900535298	-0.0500592679333017	0.0127253036775877	-0.0188896110903591	-0.0119356807204332	-0.0359522289934158	-0.0404458466804591	-0.0605750026292731	-0.0423341615088588
0.656340830918544	0.321792076466529	-0.433762053404773	0.197116858498786	0.0996768227964776	-0.0953755446030358	0.0758326029290717	0.0227983285669467	-0.0048655763475246	0.00215063909672086	-0.0496403174890472	-0.0572230148495798	-0.0262224205153693
0.228626736768391	0.124608149321503	-0.129950629179515	0.127666440923275	0.0048049596539412	-0.00997871977296705	0.0187699745340955	0.0160497078957541	0.00258486509144804	-0.00258688005951294	0.00134283812651129	-0.0247671860986264	-0.0240585414864087
0.0441151885231989	0.0339295780559904	-0.0181000054588831	0.0452805189036615	0.0100788538790826	0.0144737019423696	0.0187288708448516	0.0110432622810202	-0.0017309684093495	0.0122762779107261	0.00595067153666826	-0.0020099271980774	0.00395177909520956
0.12432359546607	0.108031700728787	-0.0616442910277703	0.0926915773150313	-0.0108521397940914	-0.0173746500235901	0.0290192483521151	0.00421872279271215	-0.00714897199299366	-0.0141133949088408	-0.00225235037703445	-0.00876959780812288	-0.0208762383597564
0.173643514972221	0.169428646377912	-0.0846295179125723	0.140956443537896	0.00475726557999773	-0.0224657518926277	0.0342896787146481	0.0163689447584039	-0.00582781634581508	-0.008854243156315	-0.0146446559407831	-0.0163296891814139	-0.0183789297760546
0.0777578458193158	0.072791928125487	-0.0369056684082214	0.0622182622438952	-0.005853255008055	-0.000536967923465984	0.0165924748136853	0.0173663731851402	0.00216624122095811	-0.00319511146576049	0.00827102832598664	0.00475294756823252	-0.00149214397119096
0.112000337054365	0.0396269483452595	-0.062125708942982	0.0657471341292195	0.00728698485988577	0.00268372725108727	0.0272174230177059	0.0203255734342817	0.017335081060437	0.00498535605548653	-0.0047839155302646	-0.00096161188381029	-0.00508934653601918
0.59552756049912	0.346938564275899	-0.381939681426452	0.218171078357949	0.0218336240088652	-0.114048350067123	0.0332035682289743	-0.00376340869839864	-0.0305644769339616	-0.0461073630291289	-0.0685407957295061	-0.0486571969145414	-0.0460467625711117
0.0863986526777445	0.0646354137625648	-0.0408579502057578	0.0710917160026179	0.00501459563074412	0.00651343903937864	0.0238952207208983	0.0140405063441264	0.00892563645699952	0.00576401733506138	0.00665664685938171	-0.00175865926726139	-0.00592065613091895
0.094868364363407	0.051590091573337	-0.0491205567764938	0.0673914201411204	0.0160812949013051	0.0186079582802303	0.0262428952235485	0.0268329324235393	0.0192684190442063	0.0173446265907677	0.0100577255057686	0.0103457891330861	0.00668897879469008
0.30211524162943	0.13141783120648	-0.170865752499058	0.174731600730693	0.0123377719244265	-0.0156629970262452	0.0282949291856446	0.0315228172730335	-0.00176268571183086	-0.00166261255090933	0.0035993860442316	0.00249283969103942	0.00803386774591369
0.162928689151891	0.128244215920919	-0.0813976135437273	0.124273583558157	-0.000616251697388548	-0.0409903896747391	-0.0125069275403298	-0.00019577664043155	-0.00870817934273035	-0.0208033206860638	-0.0271583423887127	-0.0269663726410518	-0.0283111155201527
0.559777343591567	0.359031599039291	-0.35420888419324	0.220177882491754	0.0515540278700456	-0.0691269462333253	0.0462744519115338	-0.00744482755575759	0.0334476606043582	-0.00878645918163989	-0.0216694541303182	-0.0710551270549342	-0.044003901943703
0.218353772566348	0.117992407384317	-0.107477709613269	0.173549417944865	0.0145128014912298	-0.00527656055335166	0.0206583962216571	0.000484320696413937	0.00230176355503928	0.00461812046893909	-0.0217240539664036	-0.0364994355356815	-0.0286573056165018
0.206872595099994	0.19496983409972	-0.119427706234582	0.108745766022352	0.0377851033343119	-0.0241755757961157	0.044155125985833	0.0155480061785091	0.0275951629724599	0.00680476376909811	-0.00904060040404109	0.00284936368566241	-0.00975066094902269
0.138507065698537	0.0940496886231444	-0.0701155952972014	0.101413974835722	0.0239808288233662	-0.0140481259711445	0.0159093826544747	0.00342849458245487	-0.00145100994730513	0.00496635142611085	-0.0105522366038758	-0.0159338420956218	-0.0224584004879001
0.0740446975367078	0.0320090955697006	-0.0380715384876627	0.0538138691871364	0.000800426529800183	0.00764490140856304	0.0187714208860948	0.0158492076985764	0.0101310855922743	0.00422266396918161	0.00600849659340258	-0.00947406028768367	0.00250278158040945
0.222177021581822	0.161087619396773	-0.119030206627575	0.148405770120908	0.000838169195572613	-0.0414168880787228	0.00902545774008373	0.0205563504075645	-0.0224844792475988	-0.0202893594415751	-0.033294603806282	-0.0473755929928654	-0.0129087712933289
0.134946246048211	0.102072503676044	-0.0745963584839377	0.0807443090407484	0.0203463760596728	0.0146355196577233	0.0261441376418361	0.0259006504229959	0.017471641857787	0.017490947858698	0.00299025581571083	0.0159056227641193	-0.00540580744936686
0.313428086796916	0.199562224053764	-0.172873189890925	0.197895230173442	0.0167686062965151	-0.037545432534817	0.0184606717205786	-0.000597832107417429	-0.0238776052904794	-0.010388413119151	-0.0288190479777979	-0.00537715828980845	-0.0521260589598773
0.0967887558808672	0.070483587241505	-0.0503093290735391	0.0687118234928699	0.016894883479396	0.0204802323859867	0.0376932024591714	0.0298720609028596	0.0117859999136952	0.0186875579326913	0.0178085021037084	0.0197992165515652	0.00648495015157498
0.554329766215969	0.303826949768481	-0.355154429693065	0.199017642796373	0.0435993508932938	-0.112271970651677	0.019406019943678	0.0293740151273757	-0.00269086499755955	-0.0343363098791917	-0.0680492343152749	-0.0515500014111149	-0.0887965138491905
0.144559739007538	0.0286391892407996	-0.0707499618201365	0.112022662137095	0.0156722907514774	0.0010669345850127	0.011515202212176	0.00562683173310494	-0.0056943806010453	0.00836961266824507	-0.0126059552788087	-0.0133657886732098	-0.0182131241738103
0.204552360457467	0.126428766818786	-0.113665458844798	0.121771997709786	0.00518034223771849	-0.00798735540801596	0.0255023598064624	0.0210044780444298	-0.0046212761650507	-0.00140350658514873	-0.0127008699248141	-0.0138722587372885	-0.0205882644535748
0.123717096566268	0.105464237780538	-0.0660915044410212	0.0834578524791614	0.0485937607375589	0.0193155668635034	0.0158615602116771	0.0452115695668892	0.0338764191210112	0.0339546638005312	0.0168652904086501	0.0136225315692731	0.00891715141962308
0.221444435024749	0.0609912720046657	-0.126329507220357	0.122063531364078	0.0178685880136177	0.0169644883022233	0.0273698936963282	0.0202990210703575	0.00882292680075306	0.0174165381579205	0.0122258894997363	-0.0135424900365328	-0.0129911063600098
0.218857404082143	0.0699048936578969	-0.119043348758055	0.141929867251591	-0.00493065397914724	-0.00796862816923677	0.0414114291530623	0.0149276112841319	0.018174449559682	-0.00644964107419202	-0.00640028726683381	-0.0137615595318502	-0.0320564812080001
0.537179237856576	0.285642035380815	-0.331064632932991	0.243307724128635	0.0128811019631889	0.00175022416398685	0.0829478949906273	0.00682272833149977	-0.00536601731420616	0.00731566306358788	-0.0312894031463017	-0.0560960103211502	-0.0394317644072119
0.336144671922424	0.160052391534895	-0.186755395587743	0.214153267823764	0.0183461458124509	-0.0804146434809836	-0.00186996087122265	-0.0240007188058105	-0.041310000316141	-0.0310342488342664	-0.0732848054278113	-0.0434687921735249	-0.0596036660713231
0.439607521121751	0.328320250355413	-0.264338556168921	0.214730651990129	0.0150996930675104	-0.11516018870737	0.00734196125413339	-0.0252921116704001	-0.0131649461694001	-0.05003024781993	-0.0526357312415606	-0.0663595665846582	-0.0724548732213899
0.230899616551003	0.161526116861344	-0.131240621321739	0.131793594375797	0.0332698969456254	-0.0136439880078074	0.0327467343207926	0.0378635802745164	0.0107916342712637	0.00981295446890901	-0.0101392830050387	-0.0332626133937236	-0.0172295630412357
0.102917610917612	0.071686497059038	-0.054062117601306	0.0713275334201872	0.0163935418818211	0.00378895932154893	0.0300070986528233	0.0218763185003998	0.0202969796654447	0.010091250601685	0.0211279965689196	0.00146198706387393	-0.0084125157609079
0.681220426443923	0.241612476201421	-0.455819350216559	0.183113616254382	0.0204564462897937	-0.106813513353055	-0.0208112795900288	0.0139692049912034	-0.0502649190916736	-0.0431785335316307	-0.0622102633969034	-0.0667057024038343	-0.0866755335864439
0.0633292589441427	0.0878983112808545	-0.0305107289788456	0.0527371685449058	0.0272979822252702	0.0148893526773279	0.0390706916495027	0.0153007031340041	0.0234418667962871	0.021093667451299	0.0359412720644601	0.0208189536824417	0.00698459437258107
0.173953805748346	0.102288614084381	-0.098162470840543	0.099881211540084	0.0235430926721666	0.00698665755835429	0.0358236473456277	0.0252235954495297	0.0157314922021823	0.0152648751152605	0.00972786577793328	0.00183736643976312	-0.00966137959132338
0.114572042847126	0.0682497932368593	-0.0590380447160649	0.0831571954427569	0.0290924398805704	0.012446020113033	0.029064372502824	0.0204802018429163	0.019020639031131	0.0207692299968017	0.0232856329271417	0.00507640641211865	0.000655227716370194
0.507356662990723	0.313762084686162	-0.304320124702027	0.259777744899477	-0.0741066409879917	-0.0118606484939795	0.0312378059829838	0.0115528445958157	0.00919664453697699	-0.0429836447409856	-0.0284005356119438	-0.0337389719506405	-0.0985869530573716
0.193065434299378	0.0966747684249785	-0.10849094742332	0.111431161863208	-0.0058964451292865	-0.00404327625200768	0.0118031627324453	0.0118864807523225	-0.0024978492717451	-0.00496986069064709	-0.0103695925618552	-0.020255653271376	-0.011867266655218
0.347669960079365	0.349300826574641	-0.190199915186061	0.231560205359658	0.0432252009626025	-0.0788727316025024	0.0329798591228752	0.00585666083252684	-0.00788462899015419	-0.0178237653199499	-0.0603637982971053	-0.050038824346019	-0.0804078933351899
0.144405397243206	0.13081196317467	-0.079901319566592	0.0887432899045862	0.0237813424215194	-0.0188956157606946	0.0294850770752199	0.0287421320047884	0.0254342633886153	0.00244286333041241	0.0133345441853246	0.0184246477443464	0.013227734683882
0.290158503875236	0.0947731823535177	-0.160347554483198	0.186297597166717	-0.0383817956533542	-0.0427373160113114	0.000585983399888967	-0.00293057940621461	-0.00938161273006982	-0.0405595558323328	-0.0360296889989922	-0.0544122787117925	-0.059369568795938
0.172170608439018	0.0683770178171257	-0.0984316617938625	0.0910021779090414	-0.00695481075763288	-0.0121253243289729	0.0118292238827938	0.0019146617712377	-0.0024319072814977	-0.00954006754330292	-0.00417562618632497	-0.0136873335413753	-0.0245592786715687
0.381115887220413	0.17868959908786	-0.207005723415389	0.263658201931237	-0.104518351551731	-0.0216252541931736	-0.0422029293179377	-0.00771460472872093	-0.0641544864700402	-0.0630718028724523	-0.117442430611644	-0.0961195832293835	-0.08974995953262
0.0474394482629481	0.0384550682106816	-0.0213997252715676	0.0430466792907835	0.00325599617345337	0.00684153911155905	0.0166264548974589	0.00918169772773456	0.0106405287144182	0.00504876764250621	0.00737912900692621	0.00498735419065069	-0.0011810854972668
0.0645205830136649	0.0359146700340543	-0.0308612798630181	0.0501472198350541	0.00667988343535779	0.0119781987990077	0.0170951343837277	0.0124158974557489	0.0101483765719206	0.00932904111718275	0.00628719997034395	-0.00707887660293711	0.000719833033269793
0.041053655293845	0.0104550666367863	-0.0165629619333681	0.0447727592690485	-0.00111473674440277	-0.000267269605050635	0.0107944070594078	0.00588988025413792	0.00295008823766643	-0.000691003174726701	-0.00294472778649375	-0.00337820594132507	-0.00552959530964125
0.184797465820641	0.1581092352727	-0.0928364619840072	0.142310436475798	0.0140251408007669	-0.00855243202347761	0.0427961756826936	0.0146695220164832	0.0141900416213107	0.00273635438864464	-0.0294735962223125	-0.0221491459639176	-0.0154700739867072
0.285669260878676	0.218321074740129	-0.144756847679595	0.222930747682557	0.0619602089531947	-0.022862324668067	0.00523333002695026	0.0260976986407763	-0.00363127335106095	0.0195489421425639	0.00366027837942806	-0.0513743565647377	-0.0642212513147215
0.198024730710134	0.143242891734072	-0.101773304712646	0.145988453254709	-0.0168309273217168	-0.0125943025830194	0.0336514317324972	-0.00265748670937088	0.00147645911725419	-0.0147126149523681	-0.0333281254453727	-0.0407748836630149	-0.0268060087531448
0.596069199769696	0.333673063307744	-0.385404722285444	0.203992402233352	0.0687791560114983	-0.0909416689016201	0.0496879300349018	0.0112520662469113	0.00740295363522625	-0.0110812564450609	-0.0396435811149369	-0.0616464622055795	-0.0807875687248251
0.203737269304173	0.0930370724630899	-0.101145578332073	0.159176427844682	0.0325174648607545	-0.00514624278685061	0.00472187472979432	0.00849874638233744	-0.00906756587297303	0.013685611036952	-0.0175435543258906	-0.0288759171204146	-0.0377236392493364
0.0980458360493119	0.110853719592651	-0.0505098680869829	0.071052599790291	0.0460461005112407	-0.00170953182466492	0.0415339838621599	0.0293888820366429	0.035766275363957	0.0221682843432879	0.0178090932088108	0.0179969166735469	0.0109303984011669
0.680296624856389	0.294788127078042	-0.456154957464135	0.179656509457115	0.0884633431049582	-0.102787692320773	0.0691958466412721	0.0250181678604767	-0.0334534139742568	-0.00716217460790747	-0.00594442334191858	-0.0513986996585807	-0.0723016408387522
0.524921361777921	0.345387806827193	-0.324163065491907	0.234507149945685	0.042876421917903	-0.0766863198139729	0.0497567381518783	0.0173938470468014	-0.00715669877983449	-0.016904948948035	-0.0592095898387076	-0.0928504578413801	-0.0483271857050465
0.263879804133805	0.10834619592222	-0.14130138392449	0.178350185652593	-0.0185496773436102	-0.060592318101924	0.00903745020466862	-0.0132312187760186	-0.0218705079888428	-0.0395709977227671	-0.0589144649634742	-0.0589846577785176	-0.0674063840230767
0.333633060616947	0.137808910000338	-0.189574726807398	0.194511662013145	-0.0118998647207667	-0.0549537530572765	0.0031330036815409	-0.0276349902247888	-0.0166460017381656	-0.0334268088890216	-0.0445687079558039	-0.0565056436076286	-0.069904531258607
0.24254284168764	0.158999860523402	-0.139345515631535	0.13197644203587	0.0456222008501943	-0.0239775257195738	0.0259914748536576	0.018132159411159	0.00865311028513852	0.0108223375653102	-0.00503113491371568	0.0250468114313223	-0.00898147884765518
0.600479732296417	0.344646441119998	-0.388345704813868	0.20752318995275	0.0491659351470376	-0.142007383687982	0.00951581161271553	-0.0303824086105136	-0.0160111282557529	-0.0464207242704723	-0.0240313691955333	-0.0383682199387395	-0.0842956820502181
0.17793895552708	0.105244972934671	-0.10044406702348	0.100191407433816	0.0183108477889384	-0.0107143356682533	0.0274912638056186	0.0174229569934833	0.00310576707364116	0.00379825606034254	-0.00611886908987896	0.00108825838553897	-0.00187029480874876
0.293564039102466	0.0621219180297449	-0.170909908247755	0.153071249154273	-0.0143010043120219	-0.015886744222959	0.00275875958947863	-0.00188489960795835	-0.00395629012461657	-0.0150938742674904	-0.0322421752808715	-0.0259020123429795	-0.0325199475548352
0.105063582755216	0.0433869351124529	-0.0321690118243848	0.142641230529945	-0.0402435443331054	-0.0251377596236774	-0.00570801251667884	-0.00384813273146108	-0.0303254723599787	-0.0326906519783914	-0.0220020330041766	-0.0356270678976252	-0.0407226821131404
0.0523517463917441	0.0274420967033363	-0.0228396701317914	0.0496866905164566	0.00217307502100743	-0.00451127511920955	0.0122064679453051	-0.00268166728704962	0.0110141055820846	-0.00116910004910106	-0.00927195635619241	-0.00855550044343119	-0.00349197949178354
0.187016125635827	0.0943670287299951	-0.104370413026144	0.107686682703531	0.0162640814262863	0.00693741717322649	0.0325860065391186	0.0445756264837292	0.0140782620581973	0.0116007492997564	0.0134551064149394	0.0159356266623318	-0.00302846556586522
0.161648034554854	0.122518531204471	-0.0798708554171567	0.12525915843109	0.0200398861146872	0.0307743458261892	0.0317886482572829	0.0151600872821552	0.0127949466320924	0.0254071159704382	0.00141742695751204	-0.00998254638537296	-0.0141651215344526
0.0787477660084715	0.0903466189820866	-0.0392525511877948	0.0598944921588472	0.0319740016218515	0.00414950003901118	0.0302964381877581	0.0297229967136112	0.0291739137576384	0.0180617508304314	0.0147131527324395	0.00712405322956985	0.00648432145549652
0.531647771949874	0.219765839307354	-0.328295785817942	0.238249468582604	-0.0434712275392375	-0.133658396811131	-0.016662082836983	-0.0187819164165135	-0.0437374960911545	-0.0885648121751843	-0.119974744979861	-0.0738790323357584	-0.102289792657846
0.569591180358583	0.293144908932421	-0.358678393942054	0.232642687370977	0.00215742490670079	-0.173441337271437	-0.0192220332197222	-0.0548903865334371	-0.036696217503524	-0.0856419561823682	-0.0855483102620498	-0.0950891495789488	-0.0914610501701439
0.167362148751284	0.0709792244035982	-0.094331706435413	0.0936997331773062	0.00460162500174752	-0.0125566885110741	0.018568070390889	0.0125972789955814	0.00591366763730741	-0.00397753175466325	-0.00743514083102911	-0.00615855284105976	-0.0120024150236473
0.562172902683851	0.283832100389855	-0.349243951566734	0.247233171839099	-0.0541092737205274	-0.0874497245827077	0.0361669537135766	0.0350935823790726	-0.0385198886981222	-0.0707794991516175	-0.0241316541764698	-0.0287017193598016	-0.0686198848841309
0.588603218482121	0.279084389770834	-0.375419512374153	0.222278102081296	0.0335399201408788	-0.0277445344949588	0.0205534755240454	0.00992910853928486	-0.000553950422741312	0.00289769282295993	-0.0265949923599279	-0.0256547368547726	-0.0456652202539317
0.240845371766135	0.0859446466736268	-0.120775585389737	0.188259956979416	-0.0235785833999619	-0.0416189418507789	-0.00773329184957527	-0.020787252502501	-0.0178019803377289	-0.0325987626253704	-0.0329036910447622	-0.0434765324554173	-0.0599692453749385
0.400076960664198	0.182199579971877	-0.237979063921294	0.200665677582733	-0.00232807738706953	-0.0424823844752893	0.0144681553885495	-0.00462942699440172	-0.0201319003047643	-0.0224052309311794	-0.0504841854173854	-0.0642239410429735	-0.0554868568965813
0.0960414832638633	0.0255520278725747	-0.0409536942414874	0.0915840514157455	-0.00649924071999194	-0.00494656635865717	0.00895041844902683	0.00362266325747684	-0.00529906740612206	-0.00572290353932456	-0.00524523129903513	-0.00744979611444363	-0.0154158109388338
0.0854872836601704	0.0937308162243884	-0.0420057011409092	0.0683288085128798	0.0298738509647986	0.0264786361605453	0.0422741723706392	0.0281194168750535	0.0326596988958293	0.0281762435626719	0.0100264217368771	0.0155338771544889	0.0240884982546422
0.418280632412084	0.180678997179671	-0.249758773187339	0.20854969639503	0.00779750534190926	-0.0315206967079064	-0.00447967328111487	-0.0263019105977911	-0.0317277549027475	-0.0118615956829986	-0.0481761243528724	-0.0539492736296414	-0.0480526424931331
0.0300066409314363	0.0439366153135321	-0.0111274947098727	0.034012875027749	0.0128525444381908	-0.00123530748107415	0.0116300376944777	0.0105088609665538	0.0078676544453728	0.00580861847855834	0.00578917321019111	0.0051375449591732	0.00034882596671108
0.0639654943636413	0.0885043355638799	-0.0311997870692252	0.0515833139484854	0.0322767364067123	0.0196329134127857	0.0377860463037954	0.0279847528384438	0.0180211349457679	0.025954824909749	0.0139500373788936	0.0119475362399845	0.0090234599148528
0.284130036369208	0.202237547905848	-0.167590664422634	0.142263750636051	0.0015539368031301	-0.0409933170739516	0.012888061399286	-0.0113189778387671	0.00276894751422641	-0.0197196901354108	-0.0155554702157658	-0.0374123109962803	-0.0131023816170023
0.223482856939273	0.0834976364209996	-0.124760578101039	0.132971884107421	0.0264806691024125	0.0021503093810466	0.0390566646589688	0.0112936310097673	0.0121423951717285	0.0143154892417296	-0.00558143133256264	-0.00893392243363511	-0.0134889335541457
0.579080503850973	0.350149298193578	-0.370540066752949	0.213749675633739	0.0777711942795205	-0.155011226689221	0.0338233689847743	0.0196163848936834	-0.0475549964756624	-0.0386200162048503	-0.0512344595353118	-0.0283345925649214	-0.0419063884266672
0.514984524284074	0.18376643247385	-0.320353877357344	0.217955599280293	0.0101224617693809	-0.100314598795953	-0.0027041009256451	-0.0261015139765114	-0.0268540631043386	-0.0450960685132858	-0.05200584226801	-0.0704470451900668	-0.0524474740668744
0.685574801576265	0.279738273322067	-0.461323277373438	0.174146593568625	0.0792226114846329	-0.0841940015904141	0.0483275284922741	0.0190232016121702	-0.00496769475655978	-0.00248569505289054	-0.0143661101117616	-0.0565108010462829	-0.0722043349181349
0.0826575856429784	0.139059986575019	-0.0263380590326374	0.105819164535513	0.0153882693081802	-0.0320092167830668	-0.00400429997099512	-0.00837388994465034	-0.00802892209931826	-0.00831047373744331	-0.0241012482554888	-0.0209788717403278	-0.0311874043575951
0.565414839477901	0.196268889509862	-0.359933998072259	0.214323447953908	0.0161043145341431	-0.0675955860109951	0.00115829446270876	-0.0349817950849972	-0.0375321168410482	-0.025745635738426	-0.0542701542384414	-0.0553087104942124	-0.0924224334514592
0.136226463063984	0.0307712840492883	-0.0653457595990543	0.10569442608433	0.00281715475333716	-0.00963074275431744	0.00840860341581998	0.0233683286963286	0.00618315002638861	-0.00340679400049013	-0.0122346260015765	-0.0169886895624204	-0.020269480918184
0.487301490924757	0.370261384148257	-0.294675667766003	0.236109879965988	0.0352041784030636	-0.141178932980297	0.00659775419474778	0.0177916985784093	-0.0397545979957934	-0.0529873772886165	-0.0748747719526634	-0.0550948598368127	-0.0967171987466891
0.397225421743474	0.219405442002211	-0.219389741000019	0.265433434765596	-0.0846882114208414	-0.151732917562592	-0.0126651292078673	-0.0386117109375916	-0.0389302022574005	-0.118210564491717	-0.128918205813687	-0.11434795082723	-0.0913821975439456
0.174401292003247	0.133172087826321	-0.0972124836122897	0.103233496354269	0.00988833495561267	-0.0186861030087606	0.0361396838886378	0.0384371539833585	0.0228453286488632	-0.00439888402657396	0.0144595469031168	0.00360401968820251	-0.00190770897196407
0.0876778073107338	0.111107046991132	-0.0356742352420196	0.0901478509074585	0.0173191192382071	-0.0416543908871051	0.00613208537078073	-0.00356540228696384	-0.00299272337541497	-0.012167635824449	-0.0281286087363257	-0.00741621060559398	-0.0317817998467384
0.23292308597303	0.0562753860992868	-0.130467515206056	0.130771639373745	0.0140422993474597	0.00181068705182233	0.029018462072323	0.0153720345006036	0.0125589057176225	0.007926493199641	-0.0143680010170579	-0.00305533472595443	-0.0166597943329113
0.392031669197978	0.247348949769007	-0.230175302649425	0.205876292665286	0.0199017246227802	-0.0592729484277182	0.0322038226615218	0.0206106234877567	0.0267938890023302	-0.019685611902469	-0.0170191067771519	-0.0326535016718471	-0.0141279183217939
0.085614764374559	0.0800568764496207	-0.0413748700387966	0.0677768339896621	0.00622559019475706	-0.000597347394472231	0.0149500611865618	0.00658118619986407	0.00588776294611119	0.00281412140014241	0.0052844386568556	0.000117125561596723	-0.00642298384011399
0.0901944375898854	0.152400714947475	-0.0270355201150876	0.121146339312023	0.00758087807511366	-0.0327955147012953	0.00698914999981531	0.0169040317038545	-0.0035345317233042	-0.0126073183130908	-0.0151285241449134	-0.0319078641392443	-0.0187371459053169
0.151189783367402	0.0848166215684641	-0.0810186078801942	0.0999805087675053	0.0247392792679606	0.00675289725163775	0.0415516155158691	0.0156043178277687	0.0258751897137006	0.0157460882597992	0.0234540152216197	0.0159510827413706	0.0142833248883172
0.156127507425603	0.0763045334699552	-0.0864707746920159	0.0944271041311205	0.0148434595363094	0.00449962996270131	0.0258300819667745	0.0149481134410865	0.0207511640720714	0.00967154474950535	0.00212200811382829	-0.00353972867359004	-0.0106264846724138
0.468012419060036	0.191161662558069	-0.28213136476644	0.229379026420795	0.0115495411975886	-0.0599838872338725	-0.00516563813371673	-0.00993355578971689	-0.0371817919589464	-0.024217173018142	-0.0389386060000254	-0.0839843081982299	-0.054348063811697
0.554753689650339	0.223519775644544	-0.349341479084009	0.223173640966336	-0.0018672693854308	-0.0488591398616024	0.00329779816433162	-0.0103074041173098	-0.0212932939766945	-0.0253632046235166	-0.0489676860862099	-0.0572955663127779	-0.0265968888072516
0.122460949968429	0.0874054848746075	-0.0663017918304536	0.078590426269105	0.0199788340891723	0.0263653791953093	0.0354584748804573	0.0304797623816336	0.0165222502477269	0.0231721066422408	0.0126258741233625	0.002794429314115	0.00325458721625022
0.491756964104196	0.205487322628915	-0.296668712954577	0.242193837213583	-0.0105523596188416	-0.0225638458414535	0.0291181656598173	0.0131411000600429	-0.00555627099658057	-0.0165581027301476	-0.0209446136650133	-0.0443662277198219	-0.0530808630819749
0.291011366550676	0.0908578027683475	-0.159984173340665	0.186338563955127	-0.00587381038920254	-0.0336659500469518	0.00914007060773364	-0.0191826970698903	-0.0168184300152058	-0.0197698802180772	-0.0410030685899001	-0.0504554967840942	-0.0530135415427935
0.655332882489471	0.248597087137697	-0.43593547441288	0.183419124071114	-0.0059378326616828	-0.131155024873488	-0.0305737333005137	-0.0300185130336352	-0.00370086933863367	-0.0685464287675855	-0.091536418966727	-0.0624518805948769	-0.0695186521238985
0.653837851905439	0.325861353225939	-0.431978492624993	0.195977236057978	0.13451359383237	-0.112638461319127	0.0271981069195198	-0.00414374370112636	-0.0319394215740703	0.0109375662566215	-0.0118127148168897	-0.0543256464760878	-0.0902073028248284
0.151308147999586	0.12415357867979	-0.0796361537462243	0.10515463345867	0.0155187406063448	-0.0332526650317577	0.00317705514808686	-0.00627333727014839	-0.00702659234934203	-0.00886696221270644	-0.0057205031667277	-0.0119035630892678	-0.0346457928361177
0.428589948554144	0.241567511238981	-0.238042365151874	0.285461671833422	-0.0401893107136602	-0.0663155899654771	0.0322160486491962	0.0285779777978986	-0.0346576446848108	-0.0532524503395686	-0.0840407895231414	-0.102988031586009	-0.0732881560882936
0.379630868074737	0.0844505576747773	-0.229091169568817	0.179184878340707	-0.0156851301486373	-0.0434633989903387	0.0128624392872906	-0.018808122770926	-0.0261124811609234	-0.029574264569488	-0.0253540857654114	-0.0368097940614807	-0.0504669139208549
0.565657050644712	0.254023649245259	-0.359547120263618	0.21681090059233	0.0215185419550483	-0.14099094011257	0.00803026155084985	-0.00791119001173779	-0.0564011522457561	-0.0597361990787608	-0.0363676948662379	-0.0865994076024459	-0.0911052374669473
0.261499815058549	0.0814254125850539	-0.131213829360123	0.205586620722971	-0.0738043108812568	-0.0101160642485233	0.0281876389011576	-0.010693103165441	-0.00689564172266682	-0.0419601875648901	-0.0394320223018153	-0.037650439470037	-0.0291499308387724
0.0192688633034046	0.00740636016713449	-0.00133852455150436	0.0344818777954479	-0.00362155629314355	-0.00401346597898035	0.0031192315277589	-0.00011024550347025	0.000117764777726858	-0.00381751113606195	-0.00411265514683502	-0.00451044890844622	-0.00453583259549782
0.446494491154384	0.304689293583709	-0.274999240580984	0.193751818861506	0.0304797061581844	-0.110749627911898	0.0323627793461991	0.0423585974049731	0.0280355835653615	-0.0401349608768568	-0.0507158089856037	-0.0192236060309599	-0.0296505949638201
0.371382088540064	0.135712881168787	-0.213042165971538	0.211298610801318	-0.00639948114088756	-0.0423023957806076	-0.0109420401725713	-0.0181506923238196	-0.0178159496517928	-0.0243509384607476	-0.014634724141104	-0.0443085008231915	-0.0514593346852957
0.163378298308327	0.0661747999789214	-0.0656108353034016	0.180023539543636	-0.0241555600528496	-0.0261992428296064	0.0128133995772947	-0.0138815472180519	-0.0151312535696097	-0.025177401441228	-0.0378607699973928	-0.0482927497795366	-0.0317597534876782
0.563457376607804	0.292641651663274	-0.354812276087248	0.229042423607324	0.016969698331306	-0.109255298132941	-0.00152133367033813	-0.0190852449116674	-0.0688206177675224	-0.0461427999008177	-0.121314282896899	-0.149663961705984	-0.0975754253546837
0.204516416771458	0.173885170564598	-0.10844191048079	0.137808336827435	-0.00123485612122926	-0.0324709132248037	0.0216190812154982	0.0112302604595715	-0.00385108980317775	-0.0168528846730165	-0.0319768840470638	-0.0397549225829249	-0.040015115965696
0.24176957613944	0.124855054732422	-0.120799666039805	0.191395820243273	-0.0171742235091941	-0.0451002605379699	0.0122528088865872	-0.00944276062983065	-0.013507155735082	-0.031137242023582	-0.0351151746483561	-0.0288053188362026	-0.0376547465936596
0.169573124079628	0.0492549475871033	-0.0815243136861286	0.13814037127608	-0.0197408970473538	-0.00423664419061084	0.0277073990131608	0.0162615918713346	-0.000183834230784746	-0.0119887706189823	-0.0318041213173326	-0.025282448692632	-0.00929790710195119
0.392026503968913	0.224472863823253	-0.222496394347376	0.237427041845729	0.0116463105485107	-0.129968432858434	-0.0328200374765157	-0.0129187287610505	-0.0616704563288087	-0.0591610611549614	-0.0914170959443406	-0.0949835188626215	-0.077302889662574
0.651344662874723	0.214390638305408	-0.430711387240844	0.194051448178971	-0.0197522028572873	-0.079388735476543	0.000819748766184625	-0.0160600120216858	-0.0239075334208187	-0.0495704691669152	-0.0685639202881189	-0.0640346481567631	-0.0793110569060337
0.0497504195402398	0.0425539774218371	-0.0133052911043876	0.0700368451041501	-0.0019185546315964	-0.00847831522074279	0.00760605859401031	0.00716183556981102	-0.00382498769201733	-0.00519843492616959	-0.00879734584381574	-0.00865851189152653	-0.011274028191714
0.0893076082971287	0.0720202145139045	-0.0462114087541473	0.063983005238672	0.0117628971286039	0.0172950473902198	0.0290479272150524	0.0275259045165688	0.0119150785847907	0.0145289722594118	0.00584990799760834	0.00546942686989423	0.00693626530489262
0.572118681336656	0.273585570951908	-0.365843328838014	0.2119541263259	-0.00551381359937375	-0.115884507379374	0.0244726535625867	-0.0344350199507187	-0.0591588977042207	-0.060699160489374	-0.107964552146003	-0.101316497620523	-0.107213988109489
0.60114747187847	0.272991726897148	-0.387483927748559	0.213631430590016	0.0235541686591454	-0.121656413568495	-0.0127030832879728	-0.0689783249404237	-0.0492810202648245	-0.0490511224546747	-0.111053060788256	-0.0830977963982911	-0.091055366318012
0.357532490620138	0.341044453133076	-0.19489622587792	0.242430778753768	0.0154667207689334	-0.0925825659450705	-0.00485407671032384	-0.029442207155997	-0.0296326811425377	-0.0385579225880686	-0.0579021052457088	-0.0608672205334531	-0.11029403970377
0.197726892308365	0.0933622380745458	-0.111871342443134	0.110110162362892	-0.000434459789246416	-0.0164856161757391	0.027597474120427	0.0192900719210123	0.0102680476119348	-0.00846003798249276	-0.012362133625425	0.00706429850516518	-0.0166793709510764
0.414010859548585	0.272675148310902	-0.246103820760485	0.209118904475422	0.0100088099388972	-0.0649626752938266	0.0558529835790594	0.00643524150545488	-0.00421711548536924	-0.0274769326774647	-0.0653717983707921	-0.0323379560821984	-0.0352556030870046
0.119529742259253	0.079287534552348	-0.0640485994224052	0.0803727004417316	0.0120917751612783	0.0155256705599121	0.0290521531799866	0.0179894038197765	0.0147862347439249	0.0138087228605952	0.00381603929773723	0.000838769823957836	-0.000548588644263742
0.55155570408127	0.230870096577563	-0.345836357645592	0.228022742508715	-0.0389892493298862	-0.0141863957979002	0.0129885521101774	-0.0290245176196204	-0.01203480155504	-0.0265878225638931	-0.065847843475153	-0.072350296352293	-0.0540907018353958
0.258474023460211	0.203215660437835	-0.149074768905003	0.140856510424915	0.0343843334601223	-0.015473016114726	0.0399452092445768	0.0306685459721502	0.012495810842634	0.00945565867269815	-0.00556000464786138	-0.0171652769657302	0.00439812325292988
0.392215886285732	0.257613461156176	-0.219894747120693	0.247523225866664	-0.0124406865169741	-0.0495115981479644	0.0281179406533563	0.0186479040327124	-0.01427670683218	-0.0309761423324692	-0.0152808829146066	-0.066668131132361	-0.073291345214954
0.0419371781491461	0.0230216163943993	-0.0180923574649347	0.0396758081323953	-0.00315405983502626	-0.00479616072139938	0.00231304711859849	0.00456755135951156	0.00050902001387837	-0.00397511027821282	-0.00333204643332902	-0.00735500813576562	-0.00316290591815875
0.173852518344345	0.0601824890841816	-0.0834223000659932	0.147863896103641	-0.0110933011348047	-0.0252182729103963	0.00899066420936642	-0.010261576920155	-0.0136293693566988	-0.0181557870226005	-0.0176931882737328	-0.0263397974107983	-0.0324737213162629
0.417481780027123	0.24384914230123	-0.241560860072295	0.23648806825132	-0.0313209713556969	-0.0736486095284919	-0.00190832856088707	-0.00806042129530504	0.0126672202726283	-0.0524847904420944	-0.0202215420826291	-0.0844333397579573	-0.0559626184562255
0.483458187523026	0.389645938399087	-0.287689031799305	0.253884693295366	0.0709439454122277	-0.0902265379076036	0.00227848505796802	-0.0334551759740828	-0.0220060712444982	-0.00964129624768795	-0.0598363603169495	-0.0459476073936486	-0.0549382541823533
0.0410368074173461	0.0543074505186445	-0.0181222223872323	0.0380255014077023	0.00666855561152942	-0.00550456648302138	0.00990544569291804	0.00382344426135364	0.00194226470487194	0.000581994564254021	0.00132756561285593	0.00167670672236321	-0.0042118200720178
0.341508756725077	0.140145380457365	-0.198225399313708	0.184256964570485	-0.0145077644677802	-0.028141176301611	0.03452046353029	0.0262145193711429	0.011233733026551	-0.0213244703846956	-0.0246760873795103	-0.0237654110120403	-0.0234844428395069
0.072034908112481	0.054629097349217	-0.0328380851076299	0.0614043185255993	-0.00358943715215354	-0.0243668498439657	0.0105617704508315	0.00342044456070194	-0.000638772656660444	-0.0139781434980596	-0.0120475930654637	-0.00523981258288558	-0.00956278287492619
0.121103387893723	0.0609329562260267	-0.0692771231951931	0.0660004268404355	0.0121319466300251	0.00612365841192306	0.0199494867861375	0.00982670134919311	0.00827175999439222	0.00912780252097412	-0.00372899107446939	-0.00586737864711757	-0.00774618802599777
0.116281198435055	0.131301408401424	-0.0573637892897716	0.0917989349407127	-0.00738368184440359	-0.0159282876094378	0.0161366422990373	-0.00198673749425413	-0.0100042638142446	-0.0116559847269207	-0.004944509629609	-0.0156841344294374	0.000844653183798477
0.076115765902742	0.0222455448364296	-0.0162107703767236	0.115958296912726	0.000293835602117015	0.00601854803108433	0.0170149644873953	0.00365090834942706	0.00381044465231591	0.00315619181660066	-0.00340562269933699	-0.0141184752975969	-0.0143784292044455
0.458622433186318	0.20719329912102	-0.289923130535358	0.174331469425569	0.02082273990909	-0.0399060620458481	0.0524325612280978	0.0123146216308693	-0.00218615391849736	-0.00954166106837906	-0.0262475300170744	-0.04673305425807	-0.0558605345679596
0.242456885688594	0.11486585691744	-0.133862869789539	0.150810056209269	0.0107827463856158	-0.0085753166964006	0.0391449995065666	0.0180428623339838	0.0158012271439901	0.00110371484460761	-0.00328986526238256	-0.00958160269329775	-0.0103395200663877
0.532558577947348	0.193800427379424	-0.336296959021592	0.207955695481785	0.0293350668083784	-0.052129905352359	-0.0422202918119584	-0.0237162115945418	-0.029793042773342	-0.0113974192719902	-0.0718495812399239	-0.0891500619255663	-0.0872266988264091
0.279117350554138	0.107557758292508	-0.157238370804231	0.162083500974257	-0.00236349958007576	-0.00606409509884887	0.0106997420516467	-0.0140445182415546	-0.0143376313815294	-0.00421379733946231	-0.00623088241231751	-0.0196511268736396	-0.020980107383112
0.258980823423098	0.0793297415108193	-0.149349114560406	0.140734063389876	-0.0114784886375421	-0.0421746343188286	0.00100638094400302	-0.00745033377983217	-0.0110107614028814	-0.0268265614781854	-0.0210953693015789	-0.033652456709013	-0.0438001131111073
0.360894405027464	0.0881895470512719	-0.214587980476573	0.179966460603517	-0.036912959832925	-0.0333814080975925	0.00346805050699983	-0.00405101240506844	-0.0143125899938509	-0.0351471839652587	-0.0478421251025164	-0.0462784354119057	-0.0589819356826494
0.508402119009122	0.263064030510435	-0.310854300017436	0.238228908253304	0.019531363331687	-0.174962247551381	-0.0392038917555657	-0.0224363780658315	-0.0881002653982883	-0.0777154421098468	-0.105308932396673	-0.113437344530537	-0.123191365956175
0.0713967260940828	0.0635619864790052	-0.034560930617546	0.0589349686930597	0.0217983533782724	0.0033662639564366	0.0200540968250265	0.0193507329844737	0.0150368417132832	0.0125823086673545	0.00163944912064345	0.0155749028054076	0.00652846675764907
0.432152064710806	0.207811834591787	-0.243876589292703	0.272139988085312	-0.0512005097354139	-0.0349767288581909	0.0333066956679789	-6.07155194170539e-05	0.0138990986219087	-0.0430886192968024	-0.0518229139427536	-0.0304397390899342	-0.0703261925805119
0.366365275579982	0.144710368447944	-0.196006051104857	0.261616445828622	-0.00495358364644111	-0.0234012360710939	0.0142358075422853	-0.0133322041672665	-0.0125728653302644	-0.0141774098587675	-0.0202172831519182	-0.0630861284121585	-0.0767698331278891
0.302169924746823	0.134163769653582	-0.16027634060194	0.216675039797098	-0.0260857441477945	-0.0515437365528965	0.0345911932692642	-0.00924217004871469	-0.0394479509455251	-0.0388147403503455	-0.0259542309215564	-0.0464272974374209	-0.0736711491535713
0.0628557893919617	0.089941506311324	-0.0291090887282585	0.0531197102801358	0.0152333789318776	-0.00510819733584587	0.021823843167163	0.020081155332253	0.0267323694841354	0.00506259079801588	0.0133848894458057	0.00748271823292293	0.000862030449706716
0.164906118023298	0.0943456445667637	-0.0897208715747564	0.105916528337791	0.0255551116272192	0.00771742179746135	0.0451097227519595	0.0314061905659772	0.0263780839469907	0.0166362667123403	0.00313204457264613	-0.00273107501833966	-0.00849534224688478
0.265081554979914	0.0999234888138068	-0.125009820665848	0.237941014024057	0.00183294928376393	0.0115625819306721	0.0353432764321471	0.031858651247371	0.000400800749359387	0.00669776560721802	-0.0186620795559756	-0.0254239799301216	-0.0322532588670027
0.571862567426533	0.390048944793442	-0.358934561061602	0.238855280357553	0.0827890399072041	-0.105770919154867	0.0377244005313987	-0.00500353329344783	0.00799045471888638	-0.0114909396238316	-0.0858290793919397	-0.0389499210012473	-0.0836456623663341
0.0347358603934504	0.0041297737431143	0.00284206307706458	0.0704878690259416	-0.00232035543988588	0.000504818695144051	0.00865479717124511	0.00571557683979098	0.00115422293579717	-0.000907768372370915	-0.00301131637681735	-0.00678922261134716	-0.00824676731125936
0.0600747339194351	0.0365102450373836	-0.0109769905689211	0.0993597918046567	-0.00880744145195692	-0.0144867766366061	0.00561875268160447	-0.00144709482173722	-0.0112275810449187	-0.0116471090442815	-0.0170440826731663	-0.0169952474065023	-0.0229028136508073
0.186857219236042	0.0522453538892614	-0.102001339318264	0.116432225493326	0.000984692081397953	-0.0120456357942243	0.0233552083913462	0.00780253972867695	-0.00977794342658919	-0.00553047185641317	-0.00395882521182084	-0.00805192062187035	-0.0228806850798402
0.460147259322525	0.226027443334642	-0.273675278256523	0.238476253822347	-0.106727524276858	-0.106561381546775	-0.0818332306541126	-0.0640375979505831	-0.0800627083159137	-0.106644452911817	-0.0769321918653966	-0.0729082504841586	-0.136405860037089
0.172652052149102	0.0506952995469111	-0.0813822897323987	0.141923176983498	-0.0233873198266315	0.0137602819175339	0.0182919970582208	0.010249650109355	-0.00457272974347375	-0.00481351895454879	-0.0133616062610464	-0.0156915238669472	-0.020440158306625
0.512604141762192	0.187986454104152	-0.319357639356146	0.214721249103203	-0.0705230856798837	-0.0728173499343695	0.0356915059101571	-0.00430800574091683	-0.0246488154996469	-0.0716702178071266	-0.0525306204793365	-0.0592571386146445	-0.0597195612923233
0.20937481941025	0.277018822072329	-0.109626849943499	0.147540203370754	0.0100857493205028	-0.0600154242991498	0.0182333586309968	0.00606987281139229	0.0153150634113569	-0.0249648374893235	-0.00338623321145334	-0.0580697632447517	-0.0182032851911379
0.356133761063821	0.123629871484339	-0.196250779244094	0.231152899320776	-0.0248519394504202	-0.0310179052471367	0.0074673187202221	0.0178201502008695	-0.0370426188824449	-0.0279349223487785	-0.0747157535555256	-0.0724079446293015	-0.0338875618923609
0.47751821378384	0.289663321408574	-0.29776429395075	0.19836850455787	0.102415172102483	-0.0901220935638775	0.0487119180109509	0.0429645976638717	0.0167882940622848	0.00614653926930292	-0.0441041511806538	-0.00140992958186942	-0.0281839817785643
0.257651627868011	0.21855847656415	-0.137214386322536	0.178630208111109	0.0213870581151088	-0.0400178351636053	0.0134386418005901	0.0130535005157282	-0.00042858682043273	-0.00931538852424824	-0.00561236643718527	-0.0382924890663443	-0.0213811991748956
0.121242876953312	0.0481172173188894	-0.0607358083689811	0.0894476010990018	-0.00184315789163247	-0.0106017756208665	0.0103030749271959	0.0085939232271512	-0.00346567216460374	-0.00622246675624948	-0.00694805775609808	-0.0212641449977984	-0.0264849135338513
0.283662657321465	0.060824607445995	-0.157895587861193	0.175511713068847	-0.00709674097266894	-0.00843471715188487	-0.00714795535467677	-0.000313256618268254	-0.00553394581166289	-0.0077657290622769	-0.0280477484679097	-0.0319352712262983	-0.0405247587145782
0.367810677196751	0.325060924855248	-0.201775160112037	0.247133399294459	0.0521241631834521	-0.0788167653326771	-0.0323186539802515	-0.0157211667292259	-0.0220867433757402	-0.0133463010746125	-0.0388700547497019	-0.0302445736128391	-0.0816773769400733
0.289666328257609	0.069387607625142	-0.167250181902708	0.157521078270587	0.00308143635630942	-0.00713658397082007	0.0209132444874989	0.0155069436784532	-0.00317837536495585	-0.00202757380725532	-0.0388736841895445	-0.0364815412276701	-0.0281989905699763
0.109202567082236	0.109040217692755	-0.053150757053309	0.0855672327284248	0.013309747811945	0.00509943123778751	0.03793161631832	0.0307084972092692	0.00844318157402708	0.00920458952486623	0.00894815341061604	0.00658267892552193	0.0050704139850538
0.441988471194316	0.252300552437368	-0.2720923270977	0.193182861783812	0.0306003183413183	-0.0445814044107832	0.0104274912083691	0.0416758020753865	-0.010590756761527	-0.00699054303473245	-0.029388059454989	-0.0373566782589428	-0.0444955090853544
0.0192657758238572	0.0270684876101428	-0.00131945372321749	0.0325058577721081	-0.000369492877784292	-0.00471003165188474	0.00431105539977873	0.000516426430655303	-0.000175740459914277	-0.00253976226483452	-0.00341588561947366	-0.00622768393310366	-0.00869647494093421
0.482080609424195	0.22889786860368	-0.303988621144519	0.189175854144016	0.0283521800685129	-0.0716747454691632	0.0244429389945598	-0.0145886012131378	-0.0099230073029683	-0.0216612827003251	-0.0159174577662305	-0.0283781700126462	-0.0319225048731653
0.384130142462999	0.143188105272536	-0.22987260820064	0.188158031557944	0.0113453977991638	-0.0218387649570588	0.0245360281353149	0.015610870360809	-0.0267048519629399	-0.00524668357894753	-0.0376219144581104	-0.0211467030333511	-0.0397962791023131
0.116927242407306	0.111660659666312	-0.0556948167334579	0.094839482292751	0.00693747072255339	-0.0166810602511277	0.020857203056605	0.0100125757489388	6.51668016736495e-06	-0.00487179476428716	-0.00396200644926012	-0.0142512309187684	-0.0128066860466532
0.264453633906447	0.097133539226133	-0.152368389655305	0.143926349627543	0.00667048803752907	-0.0186164823721712	0.00860372388594688	-0.0100156799464911	-0.0096810022432256	-0.00597299716732108	-0.0225548904736179	-0.0104453118168902	-0.0292363392896353
0.0958166695132445	0.127091881931632	-0.0444512956336782	0.0829756236414453	0.0366384777638043	-0.0241992037153525	0.0237152991309902	0.0107894777986839	0.0105834167731357	0.00621963702422591	0.0218427554508313	0.00383203463796968	0.0034591761864206
0.196003023686655	0.107218955224068	-0.0878682249235906	0.187637132907464	-0.0137798336067207	-0.0668504774397368	-0.013307300349427	-0.02772193427394	-0.0158109647425163	-0.0403151555232287	-0.0309988088138484	-0.0441180088737133	-0.0798996837294416
0.613052795733177	0.191961405658417	-0.399575979688468	0.20116730852055	-0.0269255267969681	-0.0753527331383615	-0.00302558792276608	-0.00708301680946566	-0.0372914035375259	-0.0511391299676648	-0.0688781867669327	-0.0978128880675998	-0.0993201074435752
0.262665336894643	0.0734830229833453	-0.152415276160028	0.140683073807538	-0.0071278164323974	-0.0350189776218487	0.00394853075466634	-0.00409698019031557	-0.0121869130734392	-0.0210733970271231	-0.0230406502280118	-0.0442727877205027	-0.0328679974972108
0.469776287182061	0.288784415567775	-0.292312848652601	0.195201422040308	0.027372266256059	-0.0566616526374729	0.0307398874744992	0.0240468729299186	-0.000902498314071798	-0.0146446931907069	0.0190786330809986	-0.0537388840326768	-0.0277057794478047
0.403187281269371	0.154636891485636	-0.238389613882184	0.20664972437091	-0.0257752135848857	-0.0436293748728125	-0.00626862395019245	-0.00503728047673319	-0.0291855405922324	-0.0347022942288491	-0.0374293234786927	-0.0749941790936216	-0.0647582953945954
0.124829850073804	0.0241946862971111	-0.061359890248567	0.0876982357842671	0.00103801510796891	0.00842650369025713	0.012574601410042	0.00945133853220703	0.00718983911576432	0.00473225939911304	-0.000112966715012625	-0.00165356637532968	-0.012205691452048
0.529159490994604	0.376012406143331	-0.32496565297703	0.243837514617462	0.0174535447608333	-0.0918369696589509	0.0088993339293244	0.00576383842963657	-0.0221858562298723	-0.0371917124490588	-0.0418436078021722	-0.0584445509031735	-0.0539198427648693
0.548602919611376	0.245419896853883	-0.342693017201824	0.231463436840615	-0.0138603671015008	-0.0282956132016218	-0.027805680054548	0.00200473498959908	-0.0560530579461886	-0.0210779901515613	-0.0687970702542025	-0.061015582793287	-0.126920020842818
0.629280702561453	0.326124704995776	-0.410889367544898	0.205900751581959	0.000457243635625049	-0.115542629212677	-0.0123009739240546	0.0190953979202725	-0.0450509863770592	-0.0575426927885262	-0.0489349343443525	-0.0501399251089173	-0.0605056876029632
0.267197737071208	0.145669464272178	-0.133713167437608	0.217766315989127	-0.00580563957220825	-0.0787511463276317	-0.00430077616521207	-0.0220545966856464	-0.0396040378505195	-0.04227839294992	-0.0541374929943876	-0.0504746971528681	-0.0675174758503739
0.119429827389679	0.0659246661853334	-0.0663604536310685	0.0712980016201732	0.0239771553157866	0.0147875708213057	0.0284413064508937	0.0230924111214863	0.0218205497323479	0.0193823630685461	0.014544347708378	0.0103224498750628	0.0124348076735288
0.395406786531899	0.191339770569471	-0.221890857834976	0.246452600586371	-0.0411981908765399	-0.0758369671179059	-0.00483168870196898	-0.0819773093320219	-0.0282985431698378	-0.0585175789972229	-0.0486257024723364	-0.069466728940771	-0.102601663781823
0.295714123255282	0.143037432165896	-0.159344458874771	0.200820497236771	-0.022654313308182	-0.0327476021626968	0.0192553920983434	0.00766377269835627	-0.014663939673541	-0.0277009577354395	-0.0547789854567753	-0.040365569691017	-0.05542195211641
0.0534527290840216	0.049283624379089	-0.0236302350779957	0.048503857273262	-0.00220545694864172	0.0161158585482715	0.0223779743736407	0.00795873671390569	0.0062887710784742	0.00695520079981491	0.0105394634868183	0.0117790008387234	-0.00164373079161701
0.103853942397158	0.107039768797141	-0.0494683918757888	0.0862554544786853	0.0153601515693744	-0.0187686927043201	0.0227367920962989	0.0186154608917398	0.00532797197380555	-0.00170427056747283	-0.00175792955013138	-0.0170624243944454	-0.00518077448781849
0.18164728632894	0.126576492131953	-0.0939692151935836	0.130062854994727	-0.0138586230780977	-0.0410103753377522	-0.0104957963476805	0.0103619311779119	-0.0096951189391852	-0.0274344992079249	-0.0300875750270232	-0.0145010469853247	-0.0344715544853416
0.0696701289879331	0.0243466513860242	-0.0348633605053675	0.0474314764331745	-0.00108554295321138	-0.0068268865080499	0.00927499066143411	0.000976814977931117	-0.00550492165658754	-0.00395621473063064	-0.00554413059271347	-0.00847841523782474	-0.018303165359025
0.62492158081664	0.334585501094155	-0.407534862166888	0.206154191402166	0.101788231583962	-0.11228824856045	0.0633106207457046	0.0342489250126794	0.0322617351304223	-0.00525000848824408	-0.0208611106581714	-0.0521058773335545	-0.034843116325689
0.135823459116512	0.0734454769137718	-0.0531559022583801	0.153268291146038	-0.00700470349590451	-0.0492923220055307	-0.00701455865090467	-0.00597001289577592	-0.0213896596838709	-0.0281485127507176	-0.0314971144823922	-0.0455999169709112	-0.0349933355886533
0.0202130887253789	0.00694597037800804	-0.00722810139660161	0.0227808040418751	-0.000996325714057548	0.00135260382722723	0.00371235682346198	0.00393103704705709	-0.00117330002868641	0.000178139056584842	-0.00173473939432309	-0.00352717417940813	-0.00204663923035729
0.42150881509159	0.172530654605247	-0.257356973448345	0.188869052437958	0.0171156520257584	-0.0271376068918162	0.0442574113155453	0.0279190432045401	0.00479398856024055	-0.00501097743302886	-0.0260479527232289	-0.0411181269855212	-0.0490789589070108
0.253603373325969	0.223236192817756	-0.139528180881455	0.160947839780683	0.0184325117345617	-0.0349402516897509	0.0177622679609167	0.0274733009539306	-0.00268705377526762	-0.00825386997759464	-0.0392600884635256	-0.000351336639916489	-0.0405548499186473
0.0733482258619741	0.0468042150862218	-0.0324257521108997	0.0661379548303929	0.0109018737215974	0.00448715721257151	0.013133818143128	0.0170198257320364	0.00471117448038422	0.00769451546708448	-0.0120735319818345	-0.00381489428114888	-0.000841352592091768
0.123187541809967	0.0777146078087347	-0.0680128799797185	0.0736930711406517	-0.00835080406029494	0.000814494284522252	0.0240258667727816	0.0181410341625838	0.00982495588608132	-0.00376815488788634	0.00151625131099026	-0.00815048467119028	-0.0181289327569802
0.119341862643918	0.103902680504235	-0.060283081321835	0.0886311949104225	0.0196270387084086	-0.00973458735979399	0.0094128153968073	0.0125233934254557	0.00556022250941243	0.0049462256743073	-0.00242589926730087	0.00288294492499494	-0.0121413260990564
0.301325078942146	0.107903793814078	-0.166884817614708	0.192541407133308	-0.0461018331611743	-0.0545803963348317	0.0166344679017442	0.0135856422026682	-0.0117199578079879	-0.050341114748003	-0.0155733608777529	-0.0246638565509351	-0.0455298677260584
0.178680022640836	0.0505327470711241	-0.097703810473316	0.11195312752071	-0.00863061985087149	-0.00494182566674553	0.017318630058697	0.00525616127428191	0.00607110688865331	-0.00678622275880852	-0.000785416325424948	-0.0164350906157883	-0.0129765359688608
0.19862174907813	0.299905914183827	-0.0978096307655117	0.161708384974808	0.0243358476216299	-0.0947016417100205	-0.0165221759261729	-0.00401385878232197	-0.0124268362114201	-0.0351828970441953	-0.0415864900588931	-0.0432848410599418	-0.0362139835388064
0.0126424706945489	0.0150372721584465	-0.000217306990071614	0.0231045545370387	-0.00561794961573133	-0.00536576108047609	-0.00356127135026657	-0.00257251833276917	-0.00581141180287201	-0.00549185534810371	-0.00638359613395154	-0.00493378160399515	-0.00705910667295753
0.0932261472291433	0.0755980580475643	-0.0471897188645982	0.0718116166568972	0.0320948710449173	0.00501294079833493	0.0443319237380775	0.0203716943560568	0.0193004373477309	0.0185539059216261	0.00907169103181329	0.00755957054782606	0.00463660679254298
0.294469144721214	0.33713812493018	-0.151742685762234	0.22176212343785	0.0416855559352695	-0.0636015776545939	0.0427918993690898	0.0113604341415066	0.0218935351424546	-0.0109580108596622	-0.00764919285529769	-0.0303312185768685	-0.0497489485891983
0.10781153224116	0.0507850389503399	-0.0581785674216353	0.0693490027611337	0.0209110545940391	0.0116216769445706	0.0186308506291711	0.00977998997357928	0.00432338099682755	0.0162663657693049	-0.00167755192245428	0.00350920046554441	-0.00222005488429276
0.130596151104252	0.0605457020892445	-0.0368293886639074	0.186457687509375	0.0103811398892675	0.00379285958227596	-0.0213198631569318	-0.0316725106490427	-0.000291505160067068	0.00708699973577173	-0.0039349817386195	-0.0345495367001446	-0.0555219857204917
0.217119141834799	0.14907456670445	-0.123019714984085	0.124877256166853	0.0320864402683521	0.00039380179271345	0.0170700322037966	0.0352507244089527	0.00809614374058579	0.0162401210305328	-0.0042213220513215	-0.00998641017130883	-9.82183970733297e-05
0.362797827962022	0.285047016521509	-0.207530468418634	0.211479328417021	0.0849586658620267	-0.0610664756444724	0.0615498837186352	-0.00195698831847724	0.0409727463816274	0.0119460951087771	-0.0441834243960236	-0.0271973069179766	-0.0549172106904754
0.641315462473027	0.302634344927407	-0.4241409010196	0.18775294238809	0.127869679038318	-0.104451626113641	-0.0036371139218957	-0.0059865205199604	-0.0340909588407127	0.0117090264623385	-0.0219927846251748	0.0080297297671752	-0.0615232068378542
0.264714480296973	0.0576280218518151	-0.153668934028494	0.137062680060685	-0.00110517385854281	-0.0138593181999617	0.0213690680866221	0.0115475713743085	0.00515721578972023	-0.00748224602925224	-0.00370024857745199	-0.0231957784377291	-0.032493069886975
0.394121015707822	0.237841718687043	-0.223083065991624	0.23895028576983	-0.00630723518994342	-0.0517006276684914	0.0288764026492551	-0.0244444706314996	0.0229943321019636	-0.0290039314292174	-0.0450517638827059	-0.0669855006877718	-0.0711558556978109
0.421485571545204	0.160438366146934	-0.256910411023466	0.191411746727053	0.0244434218336058	-0.049807439328935	0.0330567488105936	0.0222230476560386	0.00248834251736801	-0.0126820087476646	-0.0187077853848266	-0.0213071758634384	-0.0504763747938607
0.503659752341606	0.244926854992069	-0.307701022171335	0.234309670573956	0.00604179783922898	-0.105732496556689	0.0302053364075786	-0.00442391204257392	-0.0445417139842652	-0.0498453493587299	-0.0506673993583003	-0.0653532261935114	-0.0638279636593349
0.350103965774651	0.15126474227907	-0.203434115482925	0.189774108382915	0.00813163287517493	-0.0620512452542929	0.0122663211024507	0.00488781867550048	-0.0151172141031807	-0.026959806189559	-0.0426465781818312	-0.03747520541432	-0.0423030670810499
0.110218118571857	0.0707659974717089	-0.05623955081325	0.0802795372642954	-0.00897987228705088	-0.00531612198175611	0.0146522845415716	0.000180740246097572	-0.00691541217063095	-0.00714799713440351	-0.0101781233326203	-0.0090946398710762	-0.0278872274189211
0.346749773070426	0.34274451068749	-0.19254762962484	0.218391663720536	0.0190517670452359	-0.0755905999771841	0.0280702754747473	-0.00841221414117327	0.00130811965348721	-0.0282694164659741	-0.00586804320396916	-0.0604484767646049	-0.0428026298186595
0.0540112925370653	0.0412744481204196	-0.016454791382571	0.0702732851192546	-0.00328912525246672	-0.00979124729020348	0.000918623072015422	-0.00471169635734135	-0.00373947411498727	-0.0065401862713351	-0.0079468412380698	-0.0145717539301998	-0.0146680782247592
0.116118179658844	0.113590169350874	-0.057760056649401	0.0884357064030139	0.00399320133642178	-0.020273590807854	0.00238981281695175	0.000965740395165102	-0.00225246695163592	-0.00814019473571609	-0.0139557061052483	-0.0269091143264231	-0.02037692314221
0.359422362874316	0.0912694291833598	-0.213670827409671	0.179034983156194	-0.0346596115783803	-0.0268968753010531	-0.0126516066430002	-0.00200587439342914	-0.0163267621340328	-0.0307782434397167	-0.0331917623110243	-0.0444368384861759	-0.0487966567175905
0.466285872612035	0.194555280628473	-0.278858867289368	0.236904061214145	-0.00678979090093956	-0.0818284639216057	0.00384336394564405	-0.0185303393376914	-0.0192774848282596	-0.0443091274112726	-0.0402784089549412	-0.0649720025880868	-0.0760178680244925
0.463457503142758	0.153006469637151	-0.291457836716559	0.182050954444938	-0.0080983889284385	-0.0822421989866371	0.0103658493401612	-0.0362498385566196	-0.0187482368638924	-0.0451702939575379	-0.0480137846152187	-0.0668926285735532	-0.0621480498888445
