# Supplementary material for: Measuring re-identification risk using a synthetic estimator to enable data sharing
Source: PLoS One. 2022 Jun 17;17(6):e0269097. doi: 10.1371/journal.pone.0269097 (PMC9205507; doi:10.1371/journal.pone.0269097)
Supplement: S3 File — (ZIP) [file pone.0269097.s003.zip › adults/adults.vineCopula.1.3.csv]

risk_act	entropy_est	ital_est	hypo_est	g_err	g_vine_err	ave1	ave2	ave3	ave4	ave5	ave6	ave7
0.0161852562143592	0.0158293270821618	-0.00355936946460574	0.0182257346599368	-0.00422824870293325	-0.00189093074755849	-1.74534643765413e-05	-0.00242264859470888	0.00078519867506251	-0.00305958972524587	-0.00242656440696713	-0.00656720476483567	-0.00567283202653382
0.343459501843575	0.160988100364166	-0.1601028310693	0.188702397474711	-0.0580140366480155	-0.0513695708920633	0.0132523816152427	-0.00823272849554113	-0.0223890165295408	-0.0546918037700394	-0.019329157205498	-0.058011824315142	-0.0674184986382816
0.163174239117938	0.0541587797187268	-0.0698050920060214	0.102530014883422	-0.0131978231152381	-0.01503430930218	0.0124555331612637	-0.000857980117464574	-0.00818850492047435	-0.0141160662087091	-0.0171120456780485	-0.0186011203004476	-0.0249470967316116
0.0551647654671803	0.0692019685611246	-0.0212089036892874	0.0405657319629815	0.017523819509265	0.0110330021059884	0.0266412648937402	0.0259103772421203	0.0142720807170365	0.0142784108076267	0.0018318152266938	0.00188970232702057	0.0111814741077271
0.286498076688379	0.0964128402203201	-0.131129235323888	0.162597441697532	0.0233683525051988	-0.0411264964665592	0.0149917047600509	-0.00522624635605695	-0.0172636151432919	-0.00887907198068022	-0.0325870566333237	-0.0410586686855944	-0.0429195754710677
0.319454696259296	0.275150640244948	-0.145183704222053	0.18521303696678	0.0214263468159714	-0.0406565952853423	0.0133716426602625	-0.00463566992716574	-0.0102642806535493	-0.00961512423468541	-0.0425390303475834	-0.0582343321213451	-0.0938552702515484
0.402422729210876	0.27448515075893	-0.207166501528556	0.167819290583941	0.0173573693427	-0.041471558701378	0.0627911384905005	0.0389039250427652	0.0103407346872461	-0.012057094679339	-0.00624653788520974	-0.0270611869922421	-0.00905295955224578
0.396855365063996	0.21064869667217	-0.183755085138465	0.226487795937819	-0.0192570733416248	-0.0719057815334296	0.0044052902328286	-0.0362944316652935	-0.0541676503022522	-0.0455814274375272	-0.0517829395378955	-0.0660112776412374	-0.0966432319123501
0.215797571242044	0.187899778332269	-0.0820415681090559	0.165279281980061	-0.0112949103919993	-0.0774094668601452	-0.0148176986466018	-0.0141274430887751	-0.0495847399870671	-0.0443521886260722	-0.0486147839938666	-0.0463484553028812	-0.0713884159108156
0.628802821140159	0.311735024444642	-0.357480763530386	0.174982184014181	0.0595594333291715	-0.113896982023507	0.0306337980460099	0.0376122512471968	-0.0339319153359343	-0.0271687743471677	-0.0574612937231354	-0.0458861554048819	-0.0404139891807505
0.470869723788517	0.363448160838167	-0.2435530927837	0.196957669511617	0.095266774979223	-0.0864028054679665	0.062866442762685	0.0316113944855214	0.0107388260978131	0.00443198475562828	-0.00453209180956055	-0.0342711491993037	-0.0229530617467074
0.503223691246345	0.278414794472192	-0.260877708377216	0.210771749564602	0.00480311525385901	-0.142557208416421	-0.0107144787711528	-0.02738084496471	-0.0655241317610985	-0.0688770465812811	-0.0927118804294557	-0.066825436458178	-0.0952400584890257
0.210409180105995	0.0706290778384895	-0.0936208776545312	0.121449206484089	0.00619933625780641	-0.0549529889233162	0.0214118523141787	-0.0253685364696494	-0.0159087272516989	-0.0243768263327549	-0.0313802108741994	-0.0487148417053844	-0.0449019603738853
0.0596059675294608	0.0487274079640865	-0.0167707727648651	0.0577366494333001	-0.0181181499739157	-0.0211599048508179	-0.00107484433869324	-0.00484183937546786	-0.0148217771070918	-0.0196390274123668	-0.0126718398476819	-0.0224267865035094	-0.0214727931777594
0.331516755119709	0.232584316729363	-0.169480042190283	0.139581514597327	0.0414353549745359	-0.023582644531237	0.0168280567196225	0.0403111849246469	0.00307335866115882	0.00892635522164947	-0.00324225556142183	-0.00688468927114799	-0.020434382756662
0.445424693649131	0.303689868117922	-0.23530576608228	0.169493474149449	0.0842262323322688	-0.0420129981920815	0.0508275377364826	0.0197479608088806	0.0130000316671952	0.0211066170700937	-0.0195788040882774	-0.0296469037750662	-0.0108801253325626
0.663961754371895	0.242623491816744	-0.386155775842871	0.159859147764497	0.0314173383533571	-0.147827838811398	-0.0399372378803142	-0.0278476380160964	-0.0500815498026468	-0.0582052502290205	-0.0439305700152497	-0.0530407186601465	-0.0841310308138423
0.0639846218950671	0.0315054662644798	-0.00735022327348636	0.0889591938611508	-0.0172110670958718	-0.0137883269156507	0.00616191175139656	0.00144425451567987	-0.00375217619677318	-0.0154996970057613	-0.0148054974858377	-0.0166428736514545	-0.0245872523446928
0.0791549316250794	0.0798088459208264	-0.0326374556871558	0.0491984646467111	0.0258674849248205	-0.000565607482645239	0.0268711986948446	0.0248422189209872	0.00338862639514788	0.0126509387210876	0.0124160239528413	0.0012809823506385	-0.00460722752690607
0.479500406910764	0.192945037600205	-0.249620364577677	0.195552941431745	-0.0129418881896067	-0.0706176974140826	0.00612368174094019	-0.0473359350724399	-0.0449217600675842	-0.0417797928018447	-0.064787223643767	-0.0981048373391283	-0.108737228002201
0.214394419761639	0.0812774277938818	-0.100827255661502	0.110392603901457	0.0236443233007487	0.000997680975361376	0.0194590707759795	0.0130243435375526	0.010398894496041	0.012321002138055	-0.00248447699292745	-0.00323248792008063	-0.0109193895838095
0.707735687255774	0.276048007410556	-0.419638478141602	0.147927523656704	0.0870548150102183	-0.0900025802465123	0.0115614993552989	0.0306379909757933	0.0192149626987513	-0.00147388261814696	-0.0493026964473545	-0.0381422683697855	-0.0608157529914928
0.0468585210794229	0.0259332410065074	-0.0180046851375437	0.0331883728762567	-0.00141408630422305	-0.0187068088087052	0.00554208472751074	-0.000556216520468257	-0.000532945385990351	-0.0100604475564641	-0.0072057008574609	-0.00908916667312918	-0.0101218611697929
0.0713085651444414	0.0208731391115328	-0.0129285717552433	0.0852900841168802	-0.0113405568995044	-0.0148698882567337	0.00776104209732537	0.00181939815480071	-0.00811487028836495	-0.013105222578119	-0.0147372682227703	-0.0268603107423001	-0.0240987675368572
0.644074827648437	0.219353500045962	-0.368032351759658	0.17440470883864	-0.0158952825489462	-0.138560867242583	-0.0261025720333042	-0.00250300990152519	-0.0373736682347672	-0.0772280748957648	-0.0696069895157031	-0.0645293723761686	-0.0876795157776789
0.198020143326279	0.142637232541877	-0.0940107375000245	0.0984072609908211	0.0351721815194705	0.0191709894134056	0.00150849354000801	0.0272386744440294	0.00392313930156518	0.027171585466438	0.0115306114765214	-0.0141349131004338	-0.013992862451071
0.283348618974979	0.0634104129762941	-0.133261741591451	0.151038145704713	-0.020472219612611	-0.0160784458987669	0.0181212587604681	0.0128517952934243	-0.00325710077633595	-0.0182753327556889	-0.0240261238419919	-0.0390073797068261	-0.0318129264013062
0.436094720277028	0.303182930135152	-0.22718907573054	0.175556569661638	0.0565677826558406	-0.0574683938530459	0.045429372930618	0.0336684077553607	-0.00317658497942419	-0.000450305598602652	-0.0303412886626025	-0.0293131257390319	-0.0487817065304491
0.477928979854658	0.291500643771676	-0.256454920159339	0.172245711829345	0.0615112692449393	-0.0658903293210966	0.0307098906070273	0.023135813576841	0.0360121921394825	-0.0021895300380787	-0.0234363129245768	-0.0454821128286216	-0.0591975746027618
0.490006481258084	0.22395718681345	-0.252380688386062	0.209292138545273	0.00816905344991742	-0.0811601830510102	0.0111474687966008	-0.0544042437885854	-0.0258479337090168	-0.0364955648005464	-0.0617636618398863	-0.0846227555118096	-0.0855671966936774
0.210693613023881	0.0981117723682182	-0.103732947675557	0.0949573892949791	0.0152013948382123	-0.0360257446718831	0.00241050066987547	-0.00296521989194543	0.00446298299680481	-0.0104121749168354	-0.00982847332624853	-0.00411599530035184	-0.0159106494973321
0.224106819462292	0.0504084518478977	-0.111181053642653	0.0974673549441768	0.0162624964099891	-0.00187394959499398	0.00667784098429003	0.0126328411175871	0.0138398960728001	0.00719427340749756	-0.0171843673390753	-0.0116837967753754	-0.0202715941936127
0.227786239797956	0.0475435632219995	-0.112971724482985	0.0995491485253016	0.0122565927944005	-0.00324107594792322	0.0178201083085546	0.0121745254707647	0.00530885691806612	0.00450775842323861	-0.0119827811898217	-0.0148545170008813	-0.0383208501627252
0.0892532336909334	0.0402070216960725	-0.0352691520350199	0.0615912225448983	0.0147658126448511	-0.0034678735607729	0.00979904661314251	0.01084787814153	0.0130698108586361	0.00564896954203911	-0.00305668031863639	-0.0119887929483501	-0.00548573402594299
0.538809421047495	0.200067298718245	-0.293064327771642	0.186208104559154	-0.0201638791394227	-0.107277882426292	-0.0480704916632347	-0.0397856882259956	-0.0922646508193704	-0.0637208807828571	-0.0721692031748163	-0.0819579081974096	-0.119635251392476
0.257220025029171	0.252290669482056	-0.119635553047295	0.139038900289688	0.0389518143313541	-0.0425335222973744	-0.0146242350534524	-0.00993700738327058	-0.00444564407785769	-0.00179085398301015	-0.0280032282412305	-0.0485431663653489	-0.0620924539372639
0.6303381607922	0.341632481039777	-0.354615640691802	0.187174500029505	0.0555701039094102	-0.13439878252351	0.00204056762247962	-0.0135024453515484	-0.00332187773982384	-0.0394143393070497	-0.0265636426397114	-0.0704509625117556	-0.0435377459928195
0.607705367835198	0.252312327065255	-0.33991778764139	0.185286901793955	0.00857674631468119	-0.133877183213534	0.0175491718319064	-0.0357835947028181	-0.0761404160527718	-0.0626502184494263	-0.0599571171582798	-0.0553487297117903	-0.0704753711866219
0.00482905306509894	-0.00020308505784155	-0.000582784373968155	0.0058950913888447	0.00114611961026609	0.000614297643359544	0.00226395470999939	0.000760830130210432	0.00151313760546652	0.000880208626812816	-0.000153538535601091	-0.000391509096336556	-0.000880343761517658
0.26174014023347	0.0790220982548399	-0.119848812934063	0.143501089905868	0.0169795256229733	-0.00683122478385967	0.02959521276087	-0.00492912104534987	0.0142045843519878	0.00507415041955678	0.0109854638869322	-0.0127664213234891	-0.036755912627025
0.568273513938265	0.208740640522124	-0.317812097262905	0.1713539871042	-0.00280248643085024	-0.0988207191744845	-0.0053098860031553	-0.0428832687497019	-0.0291679560064591	-0.0508116028026674	-0.0429355553041753	-0.0904226921169708	-0.0854774822573166
0.0108638039149685	0.00175522222933645	0.000343935337782078	0.0157418755161572	0.00113409840443188	0.000280480800156215	0.00400621625046417	0.00233895961345366	0.00133631251678599	0.000707289602294046	-0.000311479104860367	-0.000766554845235143	-0.00149492679042714
0.0336531139784649	0.0038784921286546	0.00206728784160816	0.0511498510335115	-0.0030451999663967	0.00142132186876876	0.0113918018188022	0.00216365992614315	-0.000207913396977094	-0.000811939048813971	-0.00567075142730016	-0.00782018281825734	-0.011137472109593
0.634501699098465	0.32562310519241	-0.359367886664692	0.181146909408106	0.137353420274597	-0.0827620735475111	0.027772749580128	0.0429133044853237	0.00296193820755197	0.0272956733635427	-0.0278482022908764	-0.028270797429458	-0.0504247447633902
0.0371885609797892	0.0305539985286594	-0.0117702533117581	0.0329963859191046	0.00379709378304958	0.0101734903669262	0.0251885544712235	0.0104915455545748	0.00547602604803406	0.00698529207498789	0.00810997377149621	0.00285420723270131	-0.00242095611107476
0.176721652616047	0.07339687312432	-0.0718749129613	0.119070533172936	-0.0104114696756244	-0.04972049718195	-0.00250336710405721	0.0127368035828497	-0.00902205359535477	-0.0300659834287872	0.00961984005415306	-0.0198623011692466	-0.0253519106129493
0.227702244334581	0.180456208410871	-0.110353235076662	0.109225311888133	0.0575004084602539	-0.007976620346968	0.0363537211858112	0.0377639199570103	0.0385572721929268	0.024761894056643	0.00416676982173686	0.0119320360914472	-0.0114306648661283
0.281295954473994	0.364499032116873	-0.115935973281885	0.195480231249475	-0.0124285993612621	-0.0719372922078816	0.0169935165188893	-0.00265246785497447	-0.000496060848416358	-0.0421829457845719	-0.0258497936571038	-0.0403527621153874	-0.0869821131863611
0.306980563528519	0.123664368905277	-0.141546727311858	0.172003090632637	-0.0548399092224306	-0.0358440500297549	0.00140806366562846	0.00982145856416783	-0.0112606427921218	-0.0453419796260928	-0.0340548299197704	-0.0506863256366649	-0.0807230292496679
0.456813628758066	0.262419969002744	-0.22618789601885	0.221018827118098	0.00798736647910919	-0.132903514786089	-0.0253696328553382	-0.00310211302523344	-0.0412569642689192	-0.0624580741534901	-0.0501031159815972	-0.10458225644797	-0.091312446017841
0.278348207168896	0.186633563277636	-0.125511044001536	0.161098945984894	-0.013067215500711	-0.0551271359294849	0.00856855583179444	-0.0119863207228148	-0.0252843850851498	-0.034097175715098	-0.074605300920458	-0.0717149082610901	-0.0543383332968646
0.0769616712576816	0.0199291007520035	-0.0153435438069477	0.0894407881279565	0.00508867114748858	0.00147225122408326	0.0135919344615563	0.0131365114182155	0.00874489893926143	0.00328046118578591	-0.00437859856351823	-0.00526005113543418	-0.00738566305848269
0.604567281945464	0.273446856900866	-0.337818637516252	0.185109804832063	0.049461214419744	-0.180927906745789	-0.0150924609870502	-0.0712292780075076	-0.0384081918695197	-0.0657333461630225	-0.054815602571841	-0.0857270474818383	-0.107956781655108
0.561538727474926	0.386676726871198	-0.304332553252107	0.198436031996639	0.043769099366036	-0.104456888253375	0.0342284557920697	-0.0156455914864195	0.00949017783501804	-0.0303438944436696	-0.0570873376460734	-0.0592199143021175	-0.0604018420631403
0.0811420287758442	0.0554462055192363	-0.0328547615900088	0.0516515580705359	-0.00718590361902237	-0.0141518057609903	0.0138067781924055	0.0101887856136712	0.00413911422867982	-0.0106688546900063	-0.00448172985946013	-0.00135147448814979	-0.00829436792725388
0.134898991718405	0.039099137408874	-0.0656847863490571	0.0634146835753391	0.0114751925954844	0.0215753175591737	0.0326500479814507	0.0212639206828929	0.0224347019776883	0.016525255077329	0.0107928725851964	0.00752472535870399	-0.0042872418466508
0.0133935652446105	0.00631691667267921	-0.000158032586514981	0.0198772895501187	-0.00282057094694959	-0.00190651733845397	0.00118544553972894	3.41944903199665e-05	-0.00274540757116006	-0.00236354414270178	-0.00268458148892842	-0.00429289334530027	-0.00563449117375112
0.613673815617413	0.208655311958344	-0.351548745992255	0.162016208243889	0.025716229615166	-0.124680584504261	-0.0201484862653075	-0.033568875139382	-0.0355368877462786	-0.0494821774445473	-0.0814397484499844	-0.0571120524219251	-0.0827172637675542
0.303377904816303	0.190392882062142	-0.154253069495481	0.128984832354428	0.027811181083434	-0.0462903739856996	0.0150509975866134	0.011627012213381	0.0128847292933209	-0.00923959645113281	-0.0121484446873692	-0.0247300688704615	-0.0257320762584769
0.0774780021595583	0.0456894564273016	-0.0325208533946228	0.0500487258648353	0.00808739128634671	0.00738016503533326	0.0151467615228839	0.0146102375574562	0.00873961952521028	0.00773377816083999	0.00480435784295778	-0.00534016586285245	-0.00186999238299713
0.325911282261527	0.125600160029761	-0.152891947810111	0.176334443377663	-0.00759467569170014	-0.0209740285043857	0.0263350405693431	0.00539117352281049	-0.00265245152373345	-0.0142843520980429	-0.0325425636959727	-0.0112754317796482	-0.0467484218697665
0.147828389000936	0.0383541506322728	-0.0613259706254347	0.0959173620880896	-0.0152830425211969	-0.00713961035884175	0.00670416580878397	-0.0100174125785431	-0.00214658225386238	-0.0112113264400193	-0.00831034062960181	-0.0249067137907823	-0.027120209045791
0.0956939518914012	0.0448827983275979	-0.0413258401222783	0.0551866745766792	-0.00566905345540739	-0.000512514177786999	0.0169174402187173	0.0112173074382001	0.00833320661311386	-0.00309078381659719	-0.00218945527456979	-0.00356509496326421	-0.00768392103620233
0.559533489725838	0.277702398163143	-0.304039447794632	0.19538491698834	-0.0415459960202039	-0.142506597876553	-0.000436563517338118	-0.038015182462054	-0.0556285612231291	-0.0920262969483783	-0.116657910513914	-0.119978756019819	-0.108421952823925
0.269474665755919	0.102124907710187	-0.110621031304654	0.185654475849826	0.00496818916963582	-0.010732775564557	0.0281058376446737	0.0178205492433944	0.014747336446048	-0.00288229319746064	-0.0387605389842451	-0.0321178065639066	-0.035986142235038
0.0314751635280546	0.0163392401218457	-0.00917501821635762	0.0302426780951752	0.00277288846921004	0.00231974901243478	0.00698793250087366	0.00418903758615272	0.00232124876935157	0.00254631874082241	-0.000136440361452106	-0.00373524746670525	-0.0064437386454195
0.290617995006239	0.124139815708828	-0.129412130160006	0.176189754322317	-0.0104733686614966	-0.0645745894135414	0.00211871469888597	-0.0215685642150756	-0.0566776544996653	-0.037523979037519	-0.0547693244241258	-0.0990914643859168	-0.0780772216350326
0.430234864503869	0.212167608015411	-0.205254107537712	0.23040691369083	-0.00327867217609207	-0.0113318576769381	0.0474992119311952	0.0450528820343056	0.0112235219324699	-0.00730526492651512	-0.0398232845315561	-0.0364270648993513	-0.0403449087350761
0.511590947784652	0.215188023489704	-0.265640215304549	0.213982769082669	0.0195376608361219	-0.0761095321197452	0.0589994919243265	-0.00151317416026264	-0.00800326345408198	-0.0282859356418117	-0.0990851280583053	-0.0520388589607683	-0.061296696455111
0.104795206061269	0.0449875497600009	-0.0483729010318034	0.0557980264148641	0.0123115741622858	0.0159987660965283	0.0285864334382747	0.0147980163763258	0.00865172938784728	0.0141551701294071	0.0023912293181359	-0.00346765394941409	-0.00608121836124384
0.550222862726378	0.246832850745363	-0.294896208233849	0.204387021817773	-0.0605196362543792	-0.0544338046230181	-0.00897539418539417	-0.0506303181351679	-0.0644415652928364	-0.0574767204386987	-0.0837495430086018	-0.101652729445913	-0.0972567898114587
0.082537521018733	0.0708572232972133	-0.0330497971341573	0.0546467770339371	0.0255754073119351	0.00191667075356443	0.0294398912009076	0.0238953762482819	0.0153705306260978	0.0137460390327498	0.00789229405851113	0.00234249221125714	-1.12430308029932e-05
0.352125001473803	0.337103321702771	-0.166556273055006	0.18681236594006	-0.0119306711027737	-0.111711208421243	0.0320547061606449	-0.0208396314953764	-0.00168853312534062	-0.0618209397620083	-0.0476386313958474	-0.0294639345959113	-0.0658629160489466
0.14984786690424	0.140033975171539	-0.0706050295517703	0.0757360375225187	0.0279285249760085	0.000727770147519791	0.0259355301669724	0.0245119460435002	0.0149406773277333	0.0143281475617641	0.00112188505578312	0.0068574544410982	0.0060047182897171
0.597065075378589	0.350851212500713	-0.331223332843217	0.190090303642178	-0.080150914883559	-0.127233502315976	-0.00675554773435549	-0.0393310927339621	-0.0596261423820861	-0.103692208599767	-0.0448581934244708	-0.0592823840378471	-0.101926444665575
0.166583151778063	0.0794616429838689	-0.0797648124835877	0.0795825538611333	-0.0105259131447123	-0.00127168904590333	0.0221956697241476	0.0045428748363949	-0.00218246629569244	-0.0058988010953078	-0.0153739581729023	-0.0156595331158232	-0.0217371800099948
0.469844172437396	0.171646062086939	-0.255122640564776	0.159365683674903	0.00656737244388783	-0.0411544307891634	0.0221690399207867	0.0141110925296772	-0.0101867117427051	-0.0172935291726378	-0.0598488553661698	-0.0371066577772748	-0.0613601754018931
0.244460924181573	0.0801301959442909	-0.107283087863794	0.146281937498445	-0.0371989397086325	-0.054464013528207	-0.00144632414719184	-0.0141018994315734	-0.0289413706096172	-0.0458314766184198	-0.0420695675325159	-0.0498881940859202	-0.0557010124573888
0.0173801791083406	0.0122881931562475	-0.00213178712721481	0.0202831728494127	0.000157151188576826	-0.00380094910826491	0.00231497091863955	0.000236588750024039	-0.00052481130635473	-0.00182189895984404	-0.00315068396490417	-0.00369089703649376	-0.00422539077123858
0.019072208055861	0.010126400640879	-0.00530153579166537	0.0179348359513893	0.00508246588093852	0.00014052464789906	0.00661181332874692	0.00649881026933112	0.00189957232256923	0.00261149526441879	0.00153806296585218	-0.00135789638835562	-0.00122574128788104
0.198703667488627	0.201010592459551	-0.0959981295274288	0.0959060957516056	0.0260756053489263	-0.031488995476834	0.0275287873227887	0.0209832953061259	0.00565282270350595	-0.00270669506395385	0.00754575996142354	0.0103942381142524	-0.000390219320335811
0.292070813031138	0.121546890967626	-0.130021667912064	0.17410393006145	-0.00503776171696507	-0.0473714290353334	0.0020243631521884	-0.0210225609307573	-0.0119845593599294	-0.0262045953761492	-0.0441553878297451	-0.0548704432401724	-0.0607705751298385
0.137527148469025	0.128171083181868	-0.0232865604252716	0.180795639262375	0.0293575548479786	-0.0243081569143197	0.0171906007598734	0.0142530598188662	-0.00786993742201111	0.00252469896682944	-0.0242159299731931	-0.0250073316966819	-0.0393574891445506
0.662092698330643	0.246023073427159	-0.383287571317091	0.164886009702431	0.019898032610433	-0.10821599451404	-0.0128962502974503	-0.00568485148913234	-0.0728331847193253	-0.0441589809518036	-0.0601597842705665	-0.0773096271639817	-0.105906874875805
0.220295280898719	0.127500394606785	-0.090012985879317	0.150391233903368	0.0183557862555762	0.0178872621796652	0.0479087494607111	0.0160656693899349	0.00369995856740632	0.0181215242176207	-0.017087480413455	-0.0249586411158456	-0.0271324231168687
0.168749418560265	0.180109706309439	-0.0710214760572111	0.108222968992541	0.0562564012443401	-0.0240896720673685	0.044522817903292	0.0417021422971363	0.0360267587597964	0.0160833645884858	0.0159732979211573	0.0141605110127724	-0.0151348355322614
0.247084402965627	0.191622756348832	-0.116325469719157	0.129371011934936	0.00239346805624771	-0.0408776776893348	0.0175611668030279	0.0196564335764794	0.00624442554182686	-0.0192421048165435	-0.00367054315492435	-0.00807362808955742	0.00219784690520244
0.166400867928858	0.126114887454466	-0.072310824394644	0.100561320471657	0.00373664788997796	-0.021856575565811	0.014951224088111	-0.00551586885347008	-0.00485007400144366	-0.00905996383791652	-0.013679195553374	-0.0123454081070128	-0.0162273979720818
0.147541777949418	0.029482335980294	-0.058627358960219	0.0973489700242629	-0.00367672006483311	-0.00462631312074796	0.0154176465556621	0.00943318482635311	0.00295339023886071	-0.00415151659279053	-0.00538730044894231	-0.0159656729051888	-0.0199902919605743
0.403077618884927	0.187488087361811	-0.195767615651565	0.202492056877231	0.0154637031772364	-0.05729009531331	0.018399531913477	-0.0250062997473113	0.00102042776127714	-0.0209131960680368	-0.0563766251377151	-0.0601158570688632	-0.0480757788646992
0.174776388427525	0.0427949387589202	-0.089333667999606	0.0687634472649662	0.00474645564135195	-0.00364545805380015	0.0168906134839334	0.00208508896448648	0.0110641513639033	0.000550498793775916	-0.0122378131633464	-0.00719454254786911	-0.0223329699145873
0.59762287795852	0.22603192178578	-0.333605960235183	0.183418631329157	0.0022911570429851	-0.157200489219606	-0.027091403253572	-0.0273661256975885	-0.0413891660585943	-0.0774546660883104	-0.0716529130279356	-0.0487438620123125	-0.0922992340962182
0.0596618676439528	0.0316449005239611	-0.0227781378948167	0.0419443361213933	0.00875939447301964	-0.0116520493197738	0.0124017306810056	0.00411298719810746	0.00396921847012151	-0.00144632742337709	-1.86580552704596e-05	0.00241953665578626	-0.00321386711698881
0.215250123339202	0.28525368842242	-0.0942138832379331	0.130146200605206	0.0637961966208026	-0.0524910477480218	0.0158790884557908	0.0328557689102335	0.0294011749566429	0.00565257443639036	-0.0195446822023416	-0.00213740107105384	-0.0189654996427614
0.163108293851335	0.0682225227089293	-0.0557333610328884	0.140096807383431	-0.0359183457498671	-0.0456392109933453	-0.0117602072352745	-0.0289491433123929	-0.0344866807174403	-0.0407787783716062	-0.0391916653127772	-0.0514980450182531	-0.0452713540448115
0.142573718109736	0.0789313194635909	-0.0689521709630494	0.0675867474410482	-0.0113473769885338	0.00862880120964965	0.0114590704420482	0.000430665724156315	0.0101016204381994	-0.00135928788944206	-0.0102000529292074	-0.0108421708804672	-0.0205528128657372
0.341508459361695	0.120467196225667	-0.171564605556481	0.151268550137326	-0.00597240108161851	-0.0393411876867975	0.011281409640908	-0.00734703759885769	0.00556459388152142	-0.022656794384208	-0.0320876293340414	-0.04081372842575	-0.0430675640963773
0.342542178104754	0.145809372079946	-0.154001072328306	0.20474916401543	-0.0329835674231836	-0.0196431209258914	0.0427848919658065	0.00478025145048944	0.00666001508450942	-0.0263133441745376	-0.0528075807286511	-0.0371287673907245	-0.0577327960039078
0.190288096765723	0.0919483688994745	-0.0919919910331878	0.0900438588868233	0.0161712699677517	-0.00310128506154833	0.0350954864201738	0.0295558418015925	0.0242525985687897	0.00653499245310171	0.0023995096268622	-0.00323855672828563	0.0123319783933786
0.155477727860544	0.100055684395936	-0.0736943709188358	0.0771491153557209	0.0144328863146033	-0.0150638463523059	0.0333253256209172	0.0279628900706566	0.0291190625171885	-0.000315480018851316	0.0072157859572021	-0.0132698239705892	-0.0123669114478771
0.382170676419703	0.115849907622872	-0.199100253097085	0.151644867445264	-0.0256156981318425	-0.0531133445717293	0.00071532181072087	-0.0133093869564338	-0.0280456842706941	-0.0393645213517859	-0.0470166963720328	-0.0653923419484209	-0.0764647216094098
0.0617166944231472	0.0944943757048366	-0.0160574161476678	0.062399841319663	-0.00529122335732199	-0.0266574766760598	-0.00724365832462843	-0.00952638039421692	-0.00991719913887398	-0.0159743500166909	-0.0105739545876596	-0.0227062496381537	-0.0237942565309592
0.223772900976317	0.108589970339302	-0.0857975888243963	0.171799010562644	-0.0293321334002505	-0.0419837535912337	-0.0106034648518361	-0.010785711227182	-0.0369034654138914	-0.0356579434957421	-0.050903457842291	-0.0647051918748367	-0.0734765823264343
0.335571540681849	0.141993016607114	-0.160461172751966	0.172775992063155	-0.00633574111578034	-0.0248833667934957	0.0121035441250992	-0.0146789890971167	-0.014459009729885	-0.015609553954638	-0.0330931209454259	-0.0357160641469551	-0.0599954039370035
0.123007347852192	0.140035319121742	-0.0487497046511062	0.0838729348914601	0.0240736830101991	-0.0182220862242373	0.0403211775123918	0.0327776791550609	0.0319926151903773	0.00292579839298093	0.0140838020148056	-0.0072906182884117	-0.00811721326180662
0.0195026113421204	0.0250611017004576	-0.000807577429393833	0.0265997108017999	0.0038129614987694	-0.00343418388242797	0.0054843505307434	-0.000298374027300131	-0.00358613647838329	0.000189388808170713	-0.00367545235941611	-0.00265527301754541	-0.00557092749275829
0.0653093497344647	0.0396737360943697	-0.0239938565479909	0.0493748317760216	0.000761488518820519	0.00492686615038068	0.011740090583767	0.00148536733917091	-0.00552087463585792	0.0028441773346006	-0.0117156245832212	-0.00896861818887118	-0.0054799792899193
0.543077420421149	0.262656859309338	-0.2858004520485	0.21762482689883	-0.0654277378808548	-0.0975465406390127	-0.0406263822897037	-0.0580314593334343	-0.0873930571411641	-0.0814871392599338	-0.08137761600118	-0.148974683414658	-0.114746016639671
0.188371211807652	0.11390143139703	-0.0902881117698398	0.0926626549364998	0.0225982689965611	-0.00672752841098498	0.0378104081650527	0.0373649804156141	0.0181091861689881	0.00793537029278807	0.0099254787369249	0.0129321877143117	-0.00215989162922331
0.703500763230392	0.279196159652978	-0.416624317676273	0.14852477047339	0.0713019406944156	-0.128813826199666	0.022327690354776	0.0301981041878424	0.00546419513492358	-0.0287559427526253	0.000162663126968998	-0.0376849569672376	-0.0529893539697548
0.349101857764485	0.164259877666533	-0.163758695610737	0.188593016848308	-0.0114234382581203	-0.0449786330338435	-0.00512571270326179	-0.0244424142584867	-0.0637380550323783	-0.0282010356459819	-0.0594676333925711	-0.0411673469227856	-0.0636692099177164
0.261441668120402	0.214904129294635	-0.129788564581131	0.11784044607979	0.0353814574802852	-0.0371374814950808	0.0338068954176762	0.0136016377751418	-0.00278425241345664	-0.000878012007397788	-0.00448866614686294	-0.0139623528875908	-0.0130206202912767
0.169582419626578	0.124378257595082	-0.0753438049432519	0.0979696117881022	0.0222351661989711	-0.0277969943953131	0.0157960394956994	0.00262017687533733	-0.00969905421008246	-0.00278091409817099	-0.0285397158480188	-0.025605458258102	-0.0172227483719083
0.133684960337314	0.0962876581340057	-0.0621579429420973	0.069746749225817	0.00835742552232907	0.00475743359984207	0.0216121428372276	0.0108674129212602	0.0199986408156816	0.00655742956108557	0.000273353836871548	0.00179830522557131	0.00377096866863458
0.0777391916124184	0.0901284570740816	-0.0321680019888571	0.0510588183361075	0.0277234573407789	0.00475506466576886	0.0263264621635561	0.0309202236617471	0.0357095018739329	0.0162392610032739	0.018461373642697	0.00571290922022759	0.000516445403720284
0.110118059125945	0.0577093188167173	-0.0451650365716533	0.0695774089881528	-0.00601373424262684	-0.00639735599983154	-0.00335236302201194	-0.003274739094884	-0.0107881526989929	-0.0062055451212292	-0.0184711820974112	-0.0206667422264359	-0.0198070742958755
0.408625024032384	0.275311048221071	-0.211270468261213	0.16694981629389	0.0341033779124463	-0.0900195185749754	0.0377836097076243	0.00329737530206886	-0.00165228337527784	-0.0279580703312645	-0.0266066124188264	-0.0352127821384876	-0.0437294010498102
0.579639045772893	0.348964142404054	-0.318103399563156	0.193965582434161	0.0862898189224252	-0.142216121100983	0.054074604135135	-0.0271788565061626	0.00130651108766067	-0.027963151089279	-0.0507574133803292	-0.0711335325788689	-0.0402720941804098
0.212182270953551	0.159221116498631	-0.0738451486913709	0.181253727461671	-0.000632502028423326	-0.0423126387200396	0.00779468288134996	-0.0120654834533409	0.00196693830541397	-0.0214725703742315	-0.0428222609013731	-0.0365923296494741	-0.0542606124095713
0.298747636888093	0.1549131400513	-0.148547682679357	0.135405617457206	0.0226248117531352	-0.0235009975185683	0.0298099945251353	-9.97443980088053e-05	-0.0080866697239631	-0.000438092882716568	0.000275849691240782	-0.023155405495469	-0.0164640675821133
0.501354767788	0.372069684146695	-0.258139144857424	0.215627283919503	-0.012513399285993	-0.0702381324747109	0.0149605565288425	-0.00564594161315579	-0.0712402558077365	-0.041375765880352	-0.058951027731708	-0.0757050358183045	-0.0843382978055487
0.277655494651166	0.219791732728954	-0.130040134758318	0.147054595116968	0.0123235144951926	-0.0256923756184027	-0.0139340337151415	0.0104760264040679	-0.000219576362950891	-0.00668443056160506	-0.0288444501888477	-0.0175686818123209	-0.0328308108638122
0.260604190816816	0.229842697520456	-0.127302630408471	0.123297506869081	0.0166717444468276	-0.032575233400897	0.00333659160179922	0.0434462334974309	-0.011109198392062	-0.00795174447703473	-0.0170563649918541	-0.032524184428348	-0.0253261893515623
0.480336236368476	0.289969020975081	-0.259623422444329	0.167654437116893	0.0231065233681335	-0.0654205430814722	0.0280114384963692	0.0138205180071359	0.0175818717969095	-0.0211570098566694	-0.0431696414839631	-0.0498541892599184	-0.0323248037148779
0.121442857526805	0.111836418431468	-0.0578636473230728	0.0589599284744461	0.0199035479230989	-0.00804018566528902	0.0271631744835212	0.0101295835845001	0.0158434413175352	0.00593168112890494	0.000854604958657579	0.00217561681784842	0.0111272972637183
0.339965110997016	0.183936141465069	-0.15736818298835	0.190406517005123	0.0120533910723392	-0.0926146079517858	-0.0175251935384393	-0.0284343652151699	-0.0378739481488708	-0.0402806084397233	-0.0379290895189075	-0.0787111746198751	-0.09536890729338
0.420699869141215	0.145404767785532	-0.222532828418186	0.158871802933977	-0.00720086870183262	-0.049830083805543	0.00767660170028034	-0.0116315401119951	-0.0403421292534634	-0.0285154762536878	-0.0670582678591662	-0.0702898230641129	-0.0459646735159832
0.0978878220810922	0.0585109609146016	-0.0440847764829104	0.0565044912707218	0.00700790421196643	-0.00163141900527586	0.0161621071496049	0.0116303320983049	0.0104107523981087	0.00268824260334528	-0.00015308857710504	-0.00222284569080054	-0.00455691541404006
0.267412732760375	0.123172552744459	-0.11890290301423	0.158282473078124	-0.028581608858621	-0.0312161585399036	0.00527660442520095	0.0087657422507314	-0.00714603776247402	-0.0298988836992623	-0.027769798315494	-0.0352001684009207	-0.0443337892711499
0.0426542332674055	0.0387418337867227	-0.00418724846114852	0.0567851587531566	-0.0131738490605375	-0.00382576764621435	0.0102068739636305	-0.00151023906449568	0.000546616100330945	-0.00849980835337594	-0.010548605223	-0.00883406071410391	-0.0112187304270102
0.106046381755483	0.0319582635609034	-0.0466762344019496	0.0590244416120195	-0.0068954694460467	0.0103208313074869	0.0173687187563904	0.00354044692431657	0.00944243776632722	0.00171268093072008	-0.00715193167454359	-0.00407428982572039	-0.00857801714731582
0.433527590449956	0.251099346093555	-0.228760291297948	0.166244939348014	0.0581317007886452	-0.053018427414588	0.0411703492562702	-0.0110368672496921	-0.0140631019358568	0.0025566366870286	0.00778070208235054	-0.0465862110199848	-0.0518233235410394
0.147671080075962	0.172772916854711	-0.0521653758068246	0.120665975755366	-0.00103589889007588	-0.0536503344830505	0.0180665826891743	-0.0120271682739409	-0.0106419360884076	-0.0273431166865632	-0.025981744231045	-0.0450204512209815	-0.0309104057569805
0.485270850264616	0.194040661479112	-0.254641551183155	0.192292393825708	-0.0040297625491062	-0.0886899954779112	-0.00365631323039739	-0.0247405982066282	-0.0287877691004511	-0.0463598790135087	-0.0727586122233063	-0.0918941450931465	-0.0885424299594859
0.390834631548913	0.199149002116219	-0.185295045775334	0.209154547949926	-0.00341833261030416	-0.0646225466384828	0.0112066168428022	-0.0311611826275052	-0.0476530313182469	-0.0340204396243935	-0.0670130501198475	-0.0873489041438823	-0.0703291845467406
0.119067095236574	0.0595247310899143	-0.049259810645573	0.0768869540779199	0.0115354614593742	-0.000857737631351274	0.0165861609741508	0.00846786786443464	0.00273083871750722	0.00533886191401146	-0.00192795972554512	-0.0072035221910325	-0.0164633274122199
0.194700661964023	0.0933566619530027	-0.0945718781083706	0.0899731392356812	0.0153038729243411	-0.00743327190987222	0.0333423679116293	0.0224267289408103	0.0146619345653134	0.00393530050723445	0.00750838708880128	0.000119203352647618	-0.00272543520345095
0.0233176817201858	0.0174909586585762	-0.00382040288195628	0.0262613996392456	-0.00801634444248195	-0.0059283502219885	0.000332152364812703	-0.00184099202718423	-0.00329369331194785	-0.00697234733223522	-0.00649642542918934	-0.0100637707713088	-0.00899794170932645
0.0773496413533453	0.0377938315625418	-0.0300210785092064	0.0544390511823378	0.00600882485872468	0.00185437085100572	0.0185799334784758	0.0159387315025777	0.00951431307069532	0.0039315978548652	0.00267297359267807	0.00412046097645256	-0.00277705770555321
0.0770581552928301	0.143682539371813	-0.0211264689313891	0.0776175210174745	0.00659220415088865	-0.0412576124583002	-0.00699487857586278	-0.0109994360599779	-0.0283667824192794	-0.0173327041537058	-0.0166764704915713	-0.024360728144294	-0.0297736766569204
0.104187056714825	0.066250064789203	-0.0426585037870366	0.066541177789925	0.0181915603499287	-0.0092984934222331	0.000956086104186543	0.00445525083635723	-0.00429358545736261	0.0044465334638478	-0.0264934975544367	-0.0180045185055497	-0.0167913185106309
0.560089953706422	0.329175954537876	-0.308521437377098	0.182299100595351	0.104355808439992	-0.139725697403558	0.00295607468451331	0.0265241867679428	0.0127178492067808	-0.0176849444817831	-0.0418113183370943	-0.0374326239856954	-0.0719812527071165
0.101242732507584	0.0952465761404202	-0.0414341878830838	0.06606441525322	0.0137998781761283	-0.0153774314109826	0.0389673363293502	0.020478048121315	0.000312123853276794	-0.00078877661742717	0.014430597932293	-0.00382654896779509	-0.00435985218373901
0.307208932705375	0.17705267433116	-0.1314187035678	0.201088912225072	0.041422455601502	-0.0751367621250462	0.0429992856627536	0.021730931455257	0.0115923705360638	-0.0168571532617721	-0.0162148597583283	-0.0628271812524934	-0.0395014374278779
0.100863323458697	0.0562122965373874	-0.041563004002281	0.0629332071442047	0.0118506417250624	0.00637716518783352	0.0145020070473944	0.0215594255300429	0.0061203725361855	0.00911390345644797	-0.00474337860864024	-0.00744645056413226	-0.0141680036142731
0.309785878955355	0.129938137953108	-0.139063468771548	0.183062688926939	0.0367390404377279	-0.0397461628605845	-0.00100088193882525	0.0103125483503936	-0.0273542970649677	-0.00150356121142831	-0.0402346017584202	-0.0488117058776341	-0.0286239978257139
0.21246106179226	0.279547329357507	-0.0962393736152982	0.118684223800031	0.0182532391782254	-0.0694421956250926	0.0307379267745648	0.00978134028999711	-0.0212232312560406	-0.0255944782234336	-0.0160343847143198	-0.021259221323623	-0.0233075495956662
0.215343930772956	0.067735531859674	-0.104069060699722	0.104432005201897	0.00226516528630555	-0.00841536143645114	0.0198467385216288	0.00390851230245876	0.00322677956969053	-0.00307509807507278	-0.00186030531420173	-0.0155511295055605	-0.0222349041448411
0.524618439158772	0.226921640897806	-0.280753816134557	0.194592130791771	-0.0643681361138596	-0.106639616592875	-0.0388030625787893	-0.0395224829709788	-0.0327337070439914	-0.0855038763533675	-0.0644893842390351	-0.12449538241193	-0.100934638208618
0.0949679442347363	0.0285119154692655	-0.0437939899105081	0.0509275206285776	0.00180767622596421	-0.00315432071579702	0.0151207587789552	0.00511133451436936	0.00389274873617929	-0.000673322244916397	-0.00342349064018196	-0.0125429431796424	-0.00877376223326018
0.443446824631107	0.209148903890612	-0.219376112689398	0.213810380736382	0.0198584454745124	-0.108887877405075	-0.0118637505979063	-0.0259190383288464	-0.0254680715625162	-0.0445147159652811	-0.0376821301278774	-0.0509064432622107	-0.0665247917643873
0.290926063950329	0.205691423428418	-0.148313879124638	0.121742481946042	0.0195035845776849	-0.0329234823935964	0.0104636438755722	0.00508779568898904	-0.00764852626254714	-0.00670994890795573	-0.0405603360561575	-0.0398180179138677	-0.0279559187742935
0.0758163446397986	0.0552912411943269	-0.0322599784679085	0.0478251808637768	0.0107344378475779	0.00890094870791401	0.0182661485471548	0.00964159713094095	0.00237713512010626	0.00981769327774594	0.00609869447816902	0.00424831970998185	-0.00133520530291167
0.023373607385176	0.0350599055944845	-0.00666779777175387	0.0222858972101355	0.00953686844086889	0.00539383593494797	0.0111486505577729	0.00932879401486371	0.00312925403859928	0.00746535218790843	0.00159245397160888	0.0043771037405259	-0.000877568295470782
0.239859045012659	0.184905012856855	-0.0855223812636615	0.202199876387461	0.000273289935776633	-0.0477705759019889	0.00437460792758271	-0.0336300143506059	-0.0547822177991469	-0.0237486429831061	-0.05794855701515	-0.0601673038271835	-0.0324931892999527
0.168440141773649	0.0820096081546494	-0.0693738706856752	0.112448321536473	-0.0037011225798414	-0.022762391674932	0.00860292182924921	0.0144235369181459	0.0075551472713998	-0.0132317571273867	-0.0118685338636393	-0.0226705553873719	-0.0241445860568022
0.580140817916022	0.218476887050401	-0.323976931642374	0.176659063120043	-0.00684582972179815	-0.105781883158877	0.0134972231884996	-0.0597394723584219	-0.0444332522666501	-0.0563138564403378	-0.0964508026998189	-0.0679498652661684	-0.0966680153176681
0.114416515653255	0.049270724499439	-0.046633534577948	0.0734006190616798	0.00970607967367867	-0.00457046228827725	0.0193896749782639	0.00972971787583218	-0.00817831780150208	0.00256780869270071	-0.00332385915327388	-0.00536706433436421	-0.0158047163905463
0.437337247822302	0.248520974049907	-0.209806335086047	0.230824515554026	-0.0916714830653373	-0.0137325369162566	-0.0339365821055684	0.0165920763035637	-0.00488647608530718	-0.0527020099907969	-0.0346911509667631	-0.0740489209344107	-0.0811601009396127
0.443843282659428	0.249702637987265	-0.236816424851444	0.162635658817723	0.0798627126261207	-0.0419047185364648	0.0344025124182464	0.0134690878096741	-0.00524585599394051	0.0189789970448279	-0.0274017164231838	-0.00762945959029621	-0.01894979435774
0.044183026691723	0.0404858859878173	-0.00926456576778261	0.048826754544679	-0.00368945797191104	-0.017595579730131	0.00152943934137763	-0.00504684745319381	-0.0126300377732207	-0.010642518851021	-0.010766052026687	-0.0187270941272156	-0.01649744407714
0.64561723288721	0.218905035771251	-0.3680048743173	0.177833899272908	-0.0555088029335037	-0.0954151712767669	-0.0124343186724899	-0.0648736944888149	-0.0480200730314629	-0.0754619871051353	-0.0707617472362696	-0.0515190504469113	-0.0777137644779389
0.655973047216274	0.277035044188458	-0.381652845733814	0.157280125192414	0.0158710540222667	-0.0454839506910149	-0.0405475771443168	-0.030922534385221	-0.0416378763097025	-0.0148064483343741	-0.050381896049158	-0.0495746499905395	-0.0484672673902338
0.145652121017816	0.0978722656663083	-0.0675208592999037	0.0770461277375943	0.00965362080756604	0.00394026951050874	0.0244183334524248	0.00805269515138637	0.0234290611517643	0.00679694515903739	0.00884588083500651	-0.00382726378908491	0.00322001363910324
0.466750472858331	0.385557506320733	-0.237186745095152	0.207749650801606	0.0605100806544119	-0.0898871940834184	-0.0138536355838247	0.0398751195436018	-0.00992561709240453	-0.0146885567145033	-0.0475498524098966	-0.0236897177518857	-0.0335587090933366
0.0652218073147901	0.0384080085772001	-0.0240577947582206	0.0492929171367584	-0.0013243375696438	-0.00676042908610219	0.0145074120222969	0.00698989169360463	0.00594466540560336	-0.004042383327873	-0.00190162578731454	-0.00740025404162623	-0.00759952378185649
0.0309152793771982	0.0226927169517547	-0.00954600922425827	0.0274752104492679	0.00474672072977899	0.00591499023376173	0.016624999826097	0.00846485042558832	0.00997614891306788	0.00533085548177036	0.00946948032006147	0.00059174808879639	-0.000645411343225176
0.0326190939236611	0.0130474806753613	-0.0110011822358529	0.0262691460575459	1.40030316520615e-05	0.00429463613567057	0.00891182950695903	0.00902210405275114	0.00730576420383493	0.00215431958366132	-0.000249981231423037	-0.00203318501309386	-0.000955260867426082
0.0277269334729396	0.012681906276244	-0.00331726610424229	0.0350817846458704	-0.00156344742743475	-0.00869351882337964	0.00192158488009925	-0.00047466059167332	-0.00334671909864294	-0.00512848312540719	-0.00307714104383287	-0.00667487052089129	-0.0108513599620012
0.362442790786201	0.135739101580982	-0.178803106568997	0.1718460857438	-0.0454874751391131	-0.0407866628428507	-0.00349301087220205	-0.0250234133849704	-0.0504332146423547	-0.0431370689909819	-0.0717800900205014	-0.0662646500371765	-0.076412858511052
0.19899981464959	0.140368634413152	-0.085580318867817	0.122865372975901	0.00569390953695278	-0.0116780132409525	0.0172288029223471	0.00379674167122115	-0.0210560365270552	-0.00299205185199983	-0.0150715592432593	-0.0146171207931798	-0.0260535296364978
0.452924098969036	0.212292962773735	-0.228310965207418	0.20592424035411	-0.0693386270725019	-0.145389768438896	-0.0147215576335128	-0.0160584423116749	-0.0513200887875478	-0.107364197755699	-0.0885822492230339	-0.113250927745602	-0.100598828771521
0.486154905324607	0.248524002110717	-0.268824267618905	0.151799536415099	0.0488847093352169	-0.0607371156809396	0.0191756204897972	0.000881351134668418	0.00997181697495553	-0.00592620317286136	-0.0413853192322233	1.42333924703641e-05	-0.0377920081549786
0.260122585595955	0.0751978273382722	-0.1176576101514	0.146517152078918	0.00494762920864422	0.00750775356789979	0.0077104097492583	0.0140072851254032	0.00434467481214407	0.00622769138827201	-0.00451450402815423	-0.0126702985655304	-0.032845640153698
0.324866122459762	0.119643670044206	-0.145986548011194	0.192371790788444	0.00650006986019058	-0.0531250268899812	0.0285759273278039	0.0134191771578644	0.00902792177574141	-0.0233124785148953	-0.0256817753505804	-0.0472664599608281	-0.060587501137345
0.136066813343223	0.0529724064132498	-0.0528813464510983	0.0970259675997362	-0.026252272759445	-0.0122025409222244	0.0124473501683223	-0.00635286910711272	-0.0151154728653734	-0.0192274068408347	-0.0187431471591257	-0.0234057847369619	-0.0292027566395617
0.0902369551884287	0.0958341569519247	-0.0386014037966921	0.0560825343364022	0.0276511045411214	0.00702724914147694	0.0331454085618206	0.0299087474820707	0.0242436430504259	0.0173391768412992	0.00559549360614002	0.00692421686602913	0.00518093044432678
0.115344101012793	0.0837781774791625	-0.0503950151281006	0.0689493256083044	0.0143942855811332	-0.0112165876815183	0.0217961142392487	0.0143900031902112	0.0199874604284187	0.00158884894980747	0.00976243508418363	0.00378363101850585	-0.00493839658846697
0.0613679952827625	0.0896190671658079	-0.023722851143368	0.0420180371986279	0.0350288202194983	0.0111844774411973	0.0296466755115137	0.0308449345120288	0.0149779237621163	0.0231066488303478	0.00952666811436597	0.00494102387476914	0.0114896363517309
0.438390427444659	0.248256201721895	-0.210877193092691	0.22983444830893	0.0254551870817856	-0.015400652758577	0.0301394906180667	-0.0311265396329515	0.0193913394774716	0.00502726716160423	-0.0525336262763881	-0.0629975075614685	-0.0594388891772652
0.229035251772954	0.129434620804207	-0.109733543201493	0.114473320208784	0.0295235543938646	-0.0121202812493271	0.0235686410276438	0.0173129192774368	0.0139616150631806	0.00870163657226874	-0.0012838090651045	-0.021728362182646	0.00530111398596578
0.0982841722659517	0.0760654568322324	-0.0384818884041413	0.0672531523007221	-0.00206344181873719	-0.0178609983787393	0.00741728711112453	0.0105555975779629	0.00879541856000114	-0.00996222009873826	0.00292150640029024	-0.0051840605928528	-0.0132266938326398
0.174091708160038	0.0767653195530446	-0.0697062270287228	0.118632372888358	-0.0103609062927332	-0.00631461095930677	0.0264971836287436	0.0126618729051674	0.00183167803047274	-0.00833775862601999	-0.0143217901616289	-0.0163961770256844	-0.0194741668276633
0.278821271390229	0.288396592214002	-0.136068534643715	0.133347094750025	0.107247902347453	-0.051472580872046	0.0593733646440117	0.0345811402254177	0.0301335514321778	0.0278876607377034	-0.00684269448746488	-0.00379885525022594	-0.00398482834223002
0.276306187169158	0.187237564925619	-0.113469274184121	0.19330397751976	-0.037725965424777	-0.108866573228477	-0.0402047873160057	-0.0379898241008491	-0.075259020516034	-0.0732962693266272	-0.0612814858820631	-0.0777396070863335	-0.0994981679440182
0.512882017047919	0.413816162912392	-0.265727991649212	0.216021637340566	0.127973703025608	-0.104945329974703	0.0310089159782978	0.0545508002274834	-0.0203320620095165	0.0115141865254528	-0.0661729064073496	-0.0460080771541775	-0.0527430624271039
0.293271903150046	0.060676548894973	-0.147525953542482	0.129684485346946	-0.0210719011864236	-0.024972395240596	0.0207906895770997	0.0131716808569872	-0.00675984909850313	-0.0230221482135098	-0.0117297446524576	-0.0346677997849855	-0.0288618439421123
0.519656177324221	0.272640104431832	-0.290432123234397	0.15445671687282	0.0333325666883957	-0.060296418293073	0.0151066073115862	0.0220743581562167	0.00582828897605492	-0.0134819258023386	-0.0318804020976107	-0.0348753020711939	-0.0277327033944119
0.158962169524353	0.121730994432904	-0.0645326386509453	0.109091184407303	0.0182890201634948	-0.00674179874533098	0.0263734610545706	0.0152498310585692	-0.00377102819247943	0.00577361070908189	-0.011881019599219	-0.00631702127486819	-0.013236756773718
0.0898447878620881	0.0699631673911711	-0.0359811134985871	0.0603923090262962	0.00632617079726269	-0.00517391510530417	0.00467798415193899	0.00203239273341264	-0.00359337733938331	0.000576127845979255	-0.00249252374745221	-0.0066986261283868	-0.0106526523620768
0.142019807396673	0.179698773981252	-0.0482517674178267	0.12126427087263	-0.02594712488381	-0.0227376150395762	0.0135088008200945	-0.01416151028094	-0.00664051256098705	-0.0243423699616931	-0.0115071456726479	-0.0318773030944118	-0.043989735937184
0.316049718048758	0.0707237075823367	-0.153878760735985	0.150458243231866	-0.00168163588205061	-0.00536481520511195	0.0167830456085922	0.00940729743592045	-0.00086847698538367	-0.00352322554358125	-0.010537214404319	-0.0253394438310702	-0.0312590249253548
0.552980490022975	0.343810470001106	-0.298766566368185	0.197940655681945	-0.0534390187382439	-0.117242267268183	0.0237318375691599	0.0127442759751296	0.00146926119499269	-0.0853406430032132	-0.0208371206950391	-0.0646429524938495	-0.0478153766043315
0.440873430009251	0.302834942524622	-0.225346082927208	0.190762926975658	-0.0284079769216452	-0.104488816330145	0.0298089362181313	-0.0146024838135728	-0.00603293545145045	-0.0664483966258951	-0.0492834175505377	-0.0470400293645447	-0.0550317593798327
0.116340833032223	0.0234663314659285	-0.0490616611053546	0.0708434462691514	-0.0079664003323133	-0.00683964843929953	0.00703763152246011	0.00216596312211027	0.0109396443060782	-0.00740302438580641	-0.00666877947219732	-0.00972891061843317	-0.00903721108621883
0.343783201169235	0.148493235534725	-0.172227334513402	0.152846747360768	0.00724479645412585	-0.04055323958035	0.00773173841966457	0.0211827146550079	0.00465956624891872	-0.016654221563112	-0.0148531523078214	-0.0072078485055751	-0.0470572941398442
0.131227006421359	0.0463575146378227	-0.0575916777358356	0.0746732050940555	-0.0115617617696196	-0.0117133448195921	0.00112158495732609	0.00873979564588329	-0.00795150768896744	-0.0116375532946059	-0.0241261343635367	-0.0234303072977362	-0.0319976819639039
0.259351108520625	0.0838734445390917	-0.128988766192796	0.116880170673396	-0.00758340621799691	-0.0392197824826673	0.000189172670627347	0.007423938896849	-0.0207086372715266	-0.0234015943503321	-0.0283540416851632	-0.0391678589341656	-0.0293799957296123
0.679021690832508	0.29884973980351	-0.39462311925366	0.165219045226052	0.0731684691126004	-0.122087452411459	0.0655774333021023	-0.0244908786084889	0.0185160607567944	-0.0244594916494291	-0.0401952335111407	-0.0404126356423901	-0.0571832417768783
0.415563890850838	0.318816666440867	-0.207768965548939	0.192341524497345	0.0430726406859573	-0.113123641425708	0.0142819772370454	-0.0173036436163895	-0.0377525610042156	-0.0350255003698756	-0.0392035250737369	-0.0629253774901894	-0.0503036054219947
0.0840446644921634	0.100622947334748	-0.0332893007357504	0.0571609033115841	0.00535715982446848	-0.0168782415599554	0.00962859918633668	-0.00195451345446182	0.00479347511233752	-0.00576054086774344	-0.0111184399281742	-0.0121812047835324	-0.0170076723772909
0.214015763932101	0.0660703806788429	-0.102680383433647	0.105687951669975	0.00566830089216566	0.0189485371760781	0.0287502002660592	0.0334392484303792	0.0176170603039477	0.0123084190341219	0.00393329147961607	-0.0031092290871948	-0.0139848037174086
0.482912002775838	0.360402927081422	-0.251747493887467	0.196654589394232	0.0191659596478254	-0.0916732309605324	0.0197635397266732	0.00791852321355063	0.0528905748286219	-0.0362536356563535	-0.059334934884443	-0.036138527989013	-0.0608406022139659
0.276289858484527	0.0693907598223402	-0.138470895830002	0.120792962735238	-0.00424819790199399	-0.00734658620718304	0.00742119048492113	-0.00341366925348208	-0.0166917955487892	-0.00579739205458851	-0.0166580538352466	-0.0344568567352507	-0.0282992925489325
0.186785255583109	0.107409707847037	-0.0596130992562578	0.172682884976873	-0.0249283169397523	-0.0314570902416041	0.0138079370065185	-0.00560295188417356	-0.038293979292038	-0.0281927035906782	-0.0392795200665951	-0.0405338380182527	-0.0491990915050946
0.322731644436247	0.0964946711753202	-0.154692576515275	0.16499210403639	-0.0573104975054545	-0.025458985518789	-0.00275792643340067	-0.00643057310587353	-0.0213978168275402	-0.0413847415121218	-0.0510472130700619	-0.0508669726585571	-0.0639613569256633
0.475202919600054	0.31773771997907	-0.234081210228901	0.235155883242096	-0.0180026752532687	-0.0485626020041677	0.0329180769839379	-0.00897237284142266	-0.0592001434355438	-0.0332826386287182	-0.0561147544559874	-0.0547436935874995	-0.130345733379996
0.566795497976658	0.217054290803363	-0.312675158715617	0.184203374462579	0.00275415998859074	-0.0402635937984122	-0.00436079008612567	-0.0230889071308141	-0.0344723441291174	-0.0187547169049107	-0.0746140316210701	-0.0525390141061384	-0.0955658004877046
0.652043916481726	0.305822897210277	-0.376928374591517	0.16381771194682	0.0455265931546737	-0.0812631657181887	0.0124514919360504	-0.0030701357869426	0.000901523907806512	-0.0178682862817575	-0.0382433526016833	-0.0840628696987358	-0.0460454110580759
0.0348517185844556	0.0239032090331505	-0.0112847084229962	0.0300880216606798	0.00214298342195383	-0.00337305216214352	0.00787568326732894	0.00409538989550736	-0.00295095262152777	-0.000615034370094851	-0.00197770824264069	-0.0106386294086876	-0.00982985458829344
0.571419645367693	0.253170773546534	-0.310405854104274	0.200693936072392	-0.00594117607544853	-0.124069635794425	0.00192749869174658	-0.051226099750074	-0.0200202783408145	-0.0650054059349369	-0.0474364861385768	-0.107235274463245	-0.0779213446886488
0.065015020392416	0.0468642943307846	-0.02650684995272	0.0442432402562556	-0.00225627148346848	0.00104280880674465	0.016254049085101	0.0120682501794469	0.000485696801742042	-0.000606731338361921	0.00787151635885316	0.00263619602453755	-0.00517737889029535
0.650183342820389	0.269743400707084	-0.36871831357771	0.185019208676151	-0.00414794149245357	-0.0795474441516293	-0.0207923339339267	0.0065039838123877	-0.00757285886704873	-0.0418476928220415	-0.0785024782198975	-0.0969014086530032	-0.0645506274444233
0.196434975446691	0.0487152216882995	-0.084756736980233	0.119650294843307	-0.0163944708804401	-0.018559539171214	0.0106262896259421	-0.00764124841747588	-0.0156801448125443	-0.0174770050258271	-0.0221835992647603	-0.022938860270947	-0.0278016231960299
0.0958671588752558	0.0819004007432019	-0.0434677310562128	0.0532115093878376	0.0110609283607003	0.0107981706874554	0.012131454746036	0.00408459977096479	0.020494003782579	0.0109295495240778	0.00106436187146029	-0.00225632184339142	0.00237526214746153
0.11919079147135	0.109264461414929	-0.0498250203627463	0.076717778608911	0.00662622421672264	-0.0151627709508049	0.00560226771644327	-0.000347366823713599	0.00555050140789666	-0.00426827336704112	-0.0240851969979012	-0.0233237923167557	-0.01453294510418
0.261133717506876	0.26870597015378	-0.116460769401139	0.154269405186657	0.0689712244446253	-0.0538080383193406	0.0652714082517982	0.0180355226602824	-0.00599112476535313	0.00758159306264239	-0.0185940982085589	-0.0423417768397756	-0.0408778803858362
0.331790434314624	0.128789959813437	-0.166685968798181	0.14462530245145	-0.00663898278637787	-0.0313320123115266	0.0165692407029075	-0.0201098213662971	0.00249344759774761	-0.0189854975489522	-0.0291405203710779	-0.0227595691217734	-0.0419000630311281
0.224560710426879	0.129690997916862	-0.11095021613426	0.101897512023063	-0.0105076693859712	-0.0414799183644316	0.0165131003288777	0.00424589332158054	0.00219258411383416	-0.0259937938752014	0.00801115123979115	-0.0202040114771749	-0.0302053313197646
0.164394622614518	0.171233252546371	-0.0702134710322446	0.10255808464179	-0.00314293967111212	-0.0445686999084792	0.0058639374689326	0.0165555396213657	-0.0264626580813227	-0.0238558197897957	-0.0374973529711761	-0.035424320638725	-0.0405242569317526
0.0705533794631331	0.0677150412645834	-0.0283569530952525	0.045993190762024	0.00573989599692235	-0.0230000637013224	0.0233111125533119	0.0138204539232199	0.0131346374478582	-0.00863008385220004	-0.00329320845721166	0.00867309825179387	0.0126099473543243
0.187467860980147	0.231681886804959	-0.0728964838125241	0.138908235452241	-0.0196138066011568	-0.0582627063505654	0.0303771993791557	0.011195071305584	-0.00921145293566661	-0.0389382564758611	-0.0373850616826167	-0.0416797351325264	-0.0448393148096106
0.103487754297803	0.0583275795649613	-0.0469294439322926	0.0580275266933595	0.0196453614164948	0.00335840935976595	0.0172257937943308	0.0175697285266061	0.0132679327058973	0.0115018853881304	-0.000171807823419398	0.00232189083579616	0.00635062469944914
0.374030687402278	0.086593406312331	-0.192846648770095	0.154024244124238	0.0154464361159742	-0.0263796233223526	0.0185474197415377	-0.00634916749744213	-0.0269400532463973	-0.00546659360318924	-0.0356644163004559	-0.0530495073844106	-0.0449595197464367
0.286450361657966	0.283124990704233	-0.142909755756116	0.127454346955055	0.0582854925476306	-0.0367797829667367	0.0333559286358372	0.0381007569650045	0.0196474170867134	0.010752854790447	0.00591604753118019	-0.0195962258499287	-0.019983108010279
0.166308691144803	0.100383023897898	-0.0659884466960555	0.117691799949251	0.0108256802045246	-0.0127105898292511	0.0273789616009793	0.0373742287991902	0.013287292803516	-0.000942454812363214	-0.0106585300432268	-0.00952061174403435	-0.0122938871165943
0.584915603268492	0.363724173798684	-0.322094989304731	0.192544368611944	0.0978673104823835	-0.0757655612308341	0.0215803060935373	-0.0425059139377664	0.0298282616280102	0.0110508746257747	0.0189331252152308	-0.0562446249789813	-0.0603684255376838
0.0648297556931282	0.085163233053695	-0.0267392471272963	0.0428634737057857	0.0468116488048919	0.00761529246119984	0.0314528566549307	0.0223578901699411	0.0281582734580755	0.0272134706330459	0.0136940234209776	0.0164399529814007	0.0145691430585905
0.0853197029076552	0.0499578282216002	-0.0241827738473378	0.0817860465803154	-0.00761608874342559	-0.021567194873498	-0.000628200675023255	-0.0127902996598688	-0.0222744908906622	-0.0145916418084618	-0.0321608982700481	-0.0305499955466795	-0.0322812362192501
0.280467730079092	0.111927638798265	-0.126313315676718	0.165181943262602	-0.0106228655725276	-0.0315022176463374	0.00222042018283203	-0.00963365021224677	-0.0101396384530771	-0.0210625416094325	-0.0473124879474563	-0.0593460395925065	-0.0580011120692407
0.169208297021387	0.0699642302579154	-0.083724314239112	0.0735338259528812	-0.00543956128844156	-0.0050705800077637	0.00685216835113364	0.00250461633764579	0.00807600281902046	-0.00525507064810263	-0.0093068246393703	-0.014491506851318	-0.018774215203256
0.32578977285996	0.412516295247784	-0.138320915333035	0.218597939033026	0.0273350319338991	-0.108488428969899	0.0263217134027728	-0.0108328471375072	0.0165618207376034	-0.0405766985179999	-0.0469815153206449	-0.0705952390461229	-0.0860466840444868
0.403908900201035	0.343158380698403	-0.202230481435385	0.184797837871597	0.0471616019804163	-0.122983516115964	-0.00341411126839664	-0.0285733052904056	-0.0222808600767312	-0.0379109570677737	-0.0415738156520749	-0.0176202118822755	-0.0529962704252064
0.0354899599811227	0.0151456703757828	-0.00499726445399293	0.0421200205434821	-0.00882448761997941	-0.0102299229382346	-0.000147402309662537	-0.0068952896258175	-0.00515373140609788	-0.00952720527910702	-0.00906017939813879	-0.0137744015731496	-0.0148171296175991
0.0399187201143644	0.00594465189188172	-0.0147402827896935	0.0308062402705496	0.000354134527375698	-0.00319158534651608	0.009411753429648	0.0052724310916126	-0.000379704533638905	-0.00141872540957019	-0.00344309330517339	-0.00359258731045797	-0.00384333853231732
0.424342354432499	0.337637382848488	-0.207425826433778	0.211135141222785	0.0407394526455957	-0.0627716450267024	0.0113709684693789	-0.0339724941886688	-0.00654663201162675	-0.0110160961905533	-0.0781431379432307	-0.0606998544259306	-0.0640551827824099
0.131060746831959	0.103075492947932	-0.0612725977830891	0.0681844650171201	0.0256390243647497	0.0186063509508634	0.0415326612444924	0.0237051759565771	0.025538107236201	0.0221226876578065	0.021023429977335	0.00256580663889447	-0.00224610030252595
0.279635342425488	0.167210742720671	-0.140063723862595	0.123304555952091	-0.0124335756752393	-0.040153351381411	0.0133228602060429	-0.00640959732031071	-0.0225453862957102	-0.0262934635283252	-0.0215197284868412	-0.0278901741591602	-0.0444334922608184
0.67012842202049	0.263574618195406	-0.385803010051157	0.174058912815314	0.0736652087184448	-0.0405846360979568	0.0394467094094118	0.0012276973488865	-0.0502808979451348	0.016540286310244	-0.0715850475672122	-0.0621690518928465	-0.0687338678054761
0.468950509439738	0.167518720885655	-0.25562859863603	0.156056108514244	0.0014694766258016	-0.053922304225466	0.0119728082808254	0.00400112971648536	-0.0417323102342461	-0.0262264137998321	-0.051421019970647	-0.0573128511341249	-0.0660364122939579
0.035440969680215	0.050592756551433	-0.0131625858264916	0.0259817751232523	0.00643964140621763	0.0102042300186155	0.0132966554007746	0.0137659582817123	0.00720627628853518	0.00832193571241659	0.00133242288828282	0.00056860953877954	0.00179848950685321
0.198570859192015	0.0492717798711655	-0.0982325432395474	0.0819764783905871	0.000741118166714239	0.00625789137819419	0.0296819599132045	0.0148072582478868	0.00854965430906543	0.0034995047724542	-0.00140576558091976	-0.00390615193141466	-0.00493239271432888
0.454469012511012	0.378217823863465	-0.231695184822124	0.198938617320312	0.0765362734176288	-0.117520070717316	0.0723635580542932	-0.00170005533967993	0.0437831615951463	-0.0204918986498436	-0.0328605029857122	-0.0509242884910407	-0.0729102671513105
0.333211791809961	0.122401430378025	-0.165823325826741	0.150395497431211	-0.0169462867827139	-0.0282819450618172	0.0148317882893122	-0.014346559736601	-0.0125054228982481	-0.0226141159222656	-0.0273621128862262	-0.0308488784392128	-0.0446732286205988
0.15720511894519	0.086308964286917	-0.0731922705074971	0.0824338773356924	0.0128099371851624	0.0129450560224033	0.0409006150674299	0.0340690692616302	0.0315801395602923	0.0128774966037828	0.0237449520698218	0.00285983948475019	-0.00817753774053104
0.0503522918963972	0.0525319364996992	-0.0178909788161102	0.0389949958046473	0.0109093092759535	0.0102883566958539	0.0262261027511949	0.0188495434485414	0.0139866406099557	0.0105988329859037	0.00686277304452213	0.00570583273856772	0.00427625413846996
0.431624201163352	0.185148551851724	-0.219058781674235	0.190596957413327	-0.0030964253310739	-0.0506384028980603	0.0401365178889912	0.0084144827067153	-0.0172926193986523	-0.0268674141145671	-0.021264526034024	-0.0669448103107597	-0.0740913604964274
0.229336301177652	0.288901299851507	-0.10354062459515	0.130706451119961	0.0283387601149418	-0.0448363542207965	0.0421512935022954	-0.00911273731899112	0.0398972602033598	-0.00824879705292733	0.00619972989935441	-0.00716442867717662	-0.00657652316135207
0.379580303215221	0.0921360929035484	-0.197361687753328	0.151454692480079	-0.0151801714866087	-0.0283949147000686	-0.00495297742352002	-0.0114190115292883	-0.0161507574760085	-0.0217875430933386	-0.0236832566698389	-0.038331964920178	-0.0336135578149045
0.0185972830950972	0.0233744030828392	-0.0044687935604194	0.0197413584557512	0.00724318025507119	0.00165803530728696	0.00855561760926669	0.00470827641531368	0.00348281659377437	0.00445060778117908	0.0002690255212052	-0.00193604277798402	0.000323893814853499
0.452437511746212	0.378586873300314	-0.232576734883101	0.191957681781276	0.0396923607390467	-0.150053801540769	0.0300451998942617	0.0159828652860204	-0.00663763016333313	-0.0551807204008614	-0.0195929013668156	-0.055197588884379	-0.0739159173533697
0.589533350353066	0.361035314474247	-0.325076052530328	0.193156417935915	0.0946359184809028	-0.15499802039841	0.0278496661166302	0.0019590588220938	-0.0369225914776877	-0.0301810509587538	-0.0396054094522377	-0.0715025621497708	-0.0228386410649893
0.651269444127594	0.272232719613018	-0.37039386288213	0.182210272184627	0.0231596429562921	-0.125044251217781	-0.0237930983244454	-0.0252871872587394	-0.0519824278368338	-0.0509423041307442	-0.117244523917498	-0.0653602556178888	-0.0456476825151346
0.569478116903817	0.249889590632846	-0.311719422814114	0.192222717190074	0.0531848166701023	-0.12286621102261	-0.0228698135587798	-0.00642350472097097	-0.0424404555687059	-0.0348406971762537	-0.0445467763558299	-0.107093725394582	-0.1198521494744
0.0349588108722547	0.0735611114542843	-0.0059596286374245	0.0410753661284702	-0.014371573586181	-0.0169511657294083	-0.00880716630176703	-0.00838243069691824	-0.00419684514651755	-0.0156613696577946	-0.010933512359786	-0.013155056708743	-0.0198460311859717
0.124128523203572	0.106660882524903	-0.0419226379971541	0.105767344651112	-0.0299434476868156	-0.0453738780508544	-0.0172100404689736	-0.0229726864436789	-0.032079115463482	-0.037658662868835	-0.0272021193776916	-0.0458395207441487	-0.0501643930863145
0.0959470527433679	0.107608378190115	-0.041222061060179	0.0571183783671082	0.0226453312209094	-0.00819655702182563	0.0115355067591151	0.0225922982923376	-0.00066522948676305	0.00722438709954186	0.000861954768533207	0.00360986575988867	-0.0135704076393521
0.401147550893371	0.273317553292581	-0.204842789721956	0.17276609490744	0.0170214349551514	-0.0736483075997509	0.0394838046709096	0.0221015997295956	-0.0277417231981332	-0.0283134363222998	-0.0303128051454239	-0.0311555338847242	-0.034313031348857
0.0261512281602278	0.0106087747717939	-0.00869258474317725	0.0212650380181948	0.00441224044274376	0.000414582689274259	0.00778577938573589	-0.0013735941044348	0.00164599193597131	0.00241341156600901	-0.000954013910887168	-0.00116723007899772	-0.00252902372126206
0.179968911633231	0.116695686595148	-0.078464955832168	0.108301686490715	-0.000194957041989019	-0.00790608700169182	0.0138776192640668	-0.0010514759729357	0.0131810062512057	-0.00405052202184042	-0.0154443609004243	-0.0211307165197556	-0.035934106094524
0.160333952486842	0.0355345979830337	-0.0772735317131929	0.0761406600469847	-0.00529230067647168	0.00230690586179566	0.0150364674056071	0.0127602497512313	0.00833247946154889	-0.00149269740733801	-0.000252912168722502	-0.00473800304270119	-0.0073499324770441
0.574193178389635	0.226203229310835	-0.315883421720737	0.189602855627952	-0.0572816070081257	-0.115856121199676	0.00735087979643778	-0.0352619469147623	-0.052526675642352	-0.0865688641039006	-0.0495675649421582	-0.0617652266869216	-0.129862355791424
0.0492083137376859	0.0133090722209904	-0.00804207039555631	0.0595781162270989	-0.0018746577356291	-0.00308355015466735	0.00867402651538029	0.00230826334416628	0.000799558243232704	-0.00247910394514823	-0.00818616965688227	-0.00952716745064625	-0.0127523780142193
0.218983261180596	0.13067529138994	-0.107052099095129	0.1028980660384	0.0406978459008541	-0.0222026312285138	0.00811392031073938	0.00296034072609627	-0.00151355928186714	0.00924760733617014	-0.00328535505976785	-0.0134954067478684	-0.0237526067831355
0.30827850757497	0.148075117950453	-0.141536998885952	0.173163488372498	-0.00460852416695889	-0.00692970342071647	0.0209393798204833	-0.0218199136641627	-0.00780105909814033	-0.00576911379383771	-0.00819715650867425	-0.0401646865547801	-0.0476600970368203
0.480838875211439	0.194453887581236	-0.250430271439051	0.196091319154862	3.28937488020542e-05	-0.0888581189049107	-0.0126822875652863	-0.0504712169949234	-0.0598579714845381	-0.0444126125780543	-0.0799733923467043	-0.0852350698478889	-0.0832180900526981
0.0554135096208632	0.0731831354044715	-0.0216388688386038	0.037095152999466	0.0118680165004298	0.00312677410310439	0.0324419946042505	0.0237165247774302	0.0137340341341944	0.00749739530176708	0.0129307545938824	0.01497863076591	0.00404744440208443
0.210255199749683	0.134259309527003	-0.100602707584712	0.103533555329556	0.00929194248939674	-0.00181507140503645	0.0225414858143397	0.0247177129548268	0.0120573719532825	0.00373843554218015	-0.0169960770307664	-0.0214602655976411	-0.0162842281651361
0.201236765951719	0.162874086448715	-0.0974770980758264	0.0970091809857878	0.0417899919666034	-0.00673507969291964	0.0295423246520383	0.0289961989066839	0.0125084086189544	0.0175274561368419	0.0124435307540565	0.0044485857792754	-0.00313578344603896
0.228934924333029	0.0512459887621818	-0.113023837265693	0.101640524566429	-0.00290801844369193	-0.0152039128482525	0.0170889386466304	0.0112183323276293	0.00992458706296154	-0.00905596564597222	-0.00472314907481799	-0.00942472123708524	-0.0237123702675381
0.288382209244237	0.228269428018372	-0.117608770659353	0.204843785393648	-0.073505905717073	-0.048152606330686	0.0420537571955329	-0.0171694803999735	-0.00842254134652121	-0.0608292560238795	-0.0591191491921332	-0.0559592114610014	-0.0832647795957847
0.226754195894984	0.0727197990562373	-0.0980021283683202	0.138538798793828	-0.0101685845672017	0.00225947330382031	0.00875976320115349	0.0064107549952051	-0.016726500547875	-0.0039545556316907	-0.0232267184830894	-0.0371894279266136	-0.016718014382951
0.49735188424879	0.215721648726227	-0.257311243976351	0.20952343002484	-0.0426375294991281	-0.0936845528654662	-0.00221724881091695	-0.0208789641727589	-0.0530250446685519	-0.0681610411822972	-0.078173974346824	-0.0809808870887286	-0.128152770531198
0.14490601758401	0.0847763419089654	-0.0331623997789865	0.166908807044186	-0.0341585255745818	-0.0380081671286643	0.0185321319843869	-0.0162043312811742	-0.021953035555505	-0.0360833463516231	-0.0378088022094154	-0.045537006246549	-0.0462098122615916
0.0512941514644921	0.0414280782841249	-0.0201173020271921	0.0361250435224254	0.0107415547970997	0.00967127729655729	0.0146649047973182	0.0161805747924352	0.0157433981033971	0.0102064160468285	0.00072577557832898	-0.00217705781375872	-9.69213859417783e-05
0.618400199074613	0.254397261376664	-0.35256755785214	0.168631040946703	0.0146357212586848	-0.0871024612914136	0.00169652524128039	-0.0186061626443287	-0.0216393074753891	-0.0362333700163644	-0.0486438171237222	-0.0778356063855921	-0.0532707752318404
0.654658053637139	0.252333858665928	-0.378034021504988	0.165445923896195	0.0531668229350349	-0.125258286445621	0.00116104680667417	-0.0351711875709576	-0.034007487027563	-0.0360457317552928	-0.0775423400550085	-0.0726696161025884	-0.062322495401146
0.123243488793072	0.229192466503684	-0.040404071404183	0.108452107690803	0.0428780870465987	-0.0448483384828648	-0.0029667579252204	-0.00197632031484529	0.0185204585416886	-0.000985125718133043	-0.0460903415723969	-0.0333813942285273	-0.0352220065857282
0.294280696738635	0.295700575000572	-0.142501817424085	0.144926706076192	0.0311763385877148	-0.0784686015715319	0.0172947174122162	-0.0213118852246782	-0.031339391097541	-0.0236461314919085	-0.0113999272637942	-0.0520989489563736	-0.0433608166271577
0.106060564624243	0.108862591547211	-0.0482149203961936	0.0583860486944501	0.024953031963889	0.00905597830621138	0.040677598113298	0.0206992741385976	0.0199721584494576	0.0170045051350502	0.0218270581483631	0.0247547566035791	0.0177133262333589
0.196925018407893	0.0483799098173892	-0.0977986076834685	0.0799029790944844	0.00890406684613984	0.00796803987751105	0.0232568739389053	0.0155256293358478	0.0135194823787678	0.00843605336182543	0.00239950564575617	-0.00639853585044395	-0.00404158429833254
0.396379412415713	0.398342618777813	-0.18959333066938	0.20773815500168	0.0576952683580846	-0.120393623374771	0.0355321750496971	0.00868827057539517	-0.0585720885704531	-0.0313491775083432	-0.0504183498349144	-0.0402000420396287	-0.0650252429441167
0.297447105935708	0.207970100138885	-0.127466508806749	0.193252992179037	-0.0417804077448253	-0.0449271102191833	0.0194213889091377	-0.00357239564274847	-0.0424561798404245	-0.0433537589820043	-0.0421515199321623	-0.0408011386172683	-0.0474336037235069
0.161131195139648	0.129704374728953	-0.0671470154376485	0.104178678027415	0.00702803258450066	-0.0416285586461643	0.00171686487776943	-0.00916003281205455	-0.0154958333689387	-0.0173002630308318	-0.026922205544673	-0.0337817103097818	-0.0381263273603508
0.310047447303585	0.113180971325975	-0.144378479111924	0.167230442207753	0.0205698225333875	-0.0239537497172441	0.0358412315226991	0.0146514201064659	-0.0223660045929732	-0.0016919635919283	-0.0176127613487627	-0.0168357405277622	-0.0255030163445342
0.307803215477505	0.107049943588963	-0.142380097619292	0.168711473230356	-0.00528992713723619	-0.0204961344057301	0.022762001029523	0.00419940643282551	-0.00310648348894171	-0.0128930307714831	-0.00866329953985251	-0.051675296319987	-0.0513047229136614
0.209510133513696	0.0634010438371544	-0.100230347747844	0.103756785271219	-0.000183940543510064	0.0149203752304025	0.025485569272489	0.020255845543114	0.0201787338657181	0.00736821734344623	-0.00266172225083589	-0.020958204194291	-0.0226493780012718
0.471874556508918	0.169642738655246	-0.247482224477988	0.18650280166813	-0.011294043823228	-0.0745933482582878	0.00309105084773142	-0.0219755352263415	-0.0298418877897468	-0.0429436960407579	-0.0662972541270303	-0.0692378518376278	-0.0709302206510586
0.397012501105456	0.19140168139276	-0.199698435826788	0.178306146998047	-0.00902102009921435	-0.0285421141926634	0.0112609372692536	-0.00686345369924513	-0.0301344504537276	-0.0187815671459389	-0.0436152539889626	-0.0661622850255325	-0.0557445247652381
0.0535084954531413	0.019029826094297	-0.0202187600632969	0.0411404786358865	0.00458130342162952	0.00356864885771255	0.0139880220665028	0.00503810547338301	0.00376884698907864	0.00407497613967104	-0.00188835903337778	-0.0024368188358868	-0.00665058706002125
0.412809028693074	0.210719931949504	-0.207522453911899	0.186661136808837	-0.00213056985421217	-0.0734384310795677	-0.0140202073345042	-0.00141384056700261	-0.0225479489024621	-0.0377845004668899	-0.0802815285243294	-0.0969398446023946	-0.0832313960607739
0.326225087982923	0.219681013812859	-0.165655036038565	0.139092559864692	0.0101037955513023	-0.0255732730118022	0.0189488971054068	0.0312522498089114	0.00332311242298927	-0.00773473873024993	-0.00798034655909868	-0.012805089531874	-0.0310830327368111
0.284345652397181	0.200783351013721	-0.118596683246844	0.193905495297153	-0.0664787290425091	-0.0891087934154549	-0.041977158192306	-0.0339701055870611	-0.0261110749527222	-0.077793761228982	-0.0971680710880685	-0.108162900518512	-0.0598712259538652
0.12308180545101	0.0648150861229304	-0.0605608868722546	0.0552471056958234	0.000721195520251308	0.00886353615046226	0.0225395152994064	0.021831233920777	0.0112639517065823	0.00479236583535678	0.0111530817481183	0.00223940135842327	-0.00843349476627181
0.212774707409536	0.275308441349463	-0.0952292007623852	0.122786873427884	0.057869275317771	-0.0571342623297527	0.0335248955679407	0.014480658768559	-0.0108717187960207	0.000367506494009129	-0.0325018717959828	-0.0197719989068403	-0.0414701326966256
0.40446411049912	0.202689376735162	-0.213052254805034	0.154959349458021	0.00566332618138604	-0.0377280431843038	0.0164010351148174	0.0398799437828565	0.0028792898582557	-0.0160323585014589	-0.0490080037782262	-0.0288602972061113	-0.0418889305581082
0.387006794567446	0.119830351741946	-0.199561269988758	0.159482183771306	-0.0234199845555931	-0.036122715004018	0.00566212369762115	-0.0118451728450548	-0.00402098069780205	-0.0297713497798056	-0.0426013423574935	-0.0487559898200755	-0.0495080706258726
0.0861998610661371	0.0736077433207778	-0.0352337513381037	0.0573306571966431	0.0147904400701031	-0.00800703240912551	0.00836864792052842	0.00567972145880073	0.00953251979634516	0.00339170383048877	-0.003479167909584	-0.0118905145603081	-0.00661138271223884
0.0366375450951639	0.0276523110718651	-0.0119003465099991	0.0318791098297927	-0.00369620418459658	0.00254652940733799	0.0113444496135108	0.0086961378376745	0.00309583164161954	-0.000574837388629297	0.00261529613056972	-0.00319409474363347	0.00192897670210844
0.313283017483457	0.124109716598608	-0.155045902903459	0.143147872938466	0.0181779982724442	-0.0186191828379533	0.0381727360299076	0.0283473134788833	-0.00949383451229868	-0.000220592282754561	-0.0266785904630618	-0.0356951358694303	-0.0312688277726755
0.300024136231116	0.182133418491287	-0.149942605631803	0.135061772339962	0.044557472713089	-0.0263559276511549	0.0304699641942319	0.00882958614721807	0.0209259840939805	0.00910077253096708	0.00434501118112329	-0.0132546965068417	0.00413919770308002
0.525780172288269	0.227127816809568	-0.279797050750612	0.200002846586202	-0.038451905604508	-0.137874675089183	0.0119512468557028	-0.0590232966705076	-0.0286675159995318	-0.0881632903468456	-0.0823311676110722	-0.0835630134328461	-0.135831887027868
0.0705746805352542	0.0639297959929586	-0.0286856698959824	0.0454271497350702	0.0132273708284952	-0.0136927259523802	0.0254223405135005	0.0118982224054855	0.00699744548995687	-0.000232677561942493	0.00330202607394905	-7.23962816011892e-05	-0.00144908325604037
0.289525340786521	0.158136841250514	-0.130461672171576	0.168687592969458	-0.0414932810017549	-0.0823403945395411	-0.0194882534215319	-0.0331000779204128	-0.0403917372743955	-0.061916837770648	-0.0608579086716663	-0.07996010039497	-0.0889359545343774
0.190355350169468	0.0855675945641111	-0.0685981326545294	0.151906476132094	-0.0201715895551423	-0.00947201963890984	0.0230457339321136	-0.00831915076970074	-0.0068619281632801	-0.0148218045970261	-0.0264735395014404	-0.0380467335942835	-0.029099586485684
0.251570992742294	0.0821700184851193	-0.120411276414126	0.12672308074701	-0.00759727163893131	-0.0251820192475508	0.0296090788068875	0.0140343673966905	-0.00594298544256722	-0.0163896454432411	-0.0153155999092444	-0.0269221374734349	-0.0236285193098163
0.647049575263758	0.275798949441205	-0.374050371437394	0.161884035319516	0.00903364521070327	-0.127298704825944	0.0178564339548084	0.0216417842422888	-0.0172466603957454	-0.0591325298076204	-0.0627876610211587	-0.0732727247279772	-0.0616356852198435
0.140978060825354	0.133387045045692	-0.0331955766000709	0.159021042462406	-0.0215059806386416	-0.0258259589953102	-0.000354710270598135	0.006402265494166	-0.0108819183634396	-0.0236659698169759	-0.0288827146614008	-0.0295532958980744	-0.0433086148634028
0.0932352113234899	0.07678025054695	-0.0363215933471089	0.0654643177990916	0.0216670904110634	-0.0128009006635575	0.0163871346100265	0.0211167364960946	0.000110851860340599	0.00443309487375299	-0.00456415590893725	0.00117508015634245	-0.00635925594211798
0.103086101495744	0.0491664936497201	-0.0419386012492989	0.0685879278013909	0.0102450448901269	0.00735081532966281	0.0223219566945503	0.00556679490262534	0.00322249226511168	0.00879793010989487	-0.00448397311148332	-0.0115193698878838	-0.0115444081465028
0.088766958188178	0.0449026148620765	-0.0354950612853222	0.0601826767986846	-0.00678228608190033	-0.00485087206876848	0.0147295962191919	-0.00476329273886901	-0.0120843379755352	-0.00581657907533441	-0.0165094131978226	-0.0138412733355459	-0.0135279360932877
0.115741856059768	0.109627331923046	-0.0525853073160493	0.0639232232862889	0.0118786608767378	0.0142852714557025	0.0388434040985241	0.0333293407672645	0.0188532972414714	0.0130819661662202	0.00740086803399369	0.0166401632873517	0.0173092181515797
0.0637249957538605	0.0721806016544791	-0.0250395391697152	0.0427022098997514	0.0160828637834158	0.0159420391873136	0.0206494589495042	0.0200068841589756	0.0169284898717976	0.0160124514853647	0.00864106807758094	0.0082106314045161	0.00627344376858618
0.00940003090432188	0.00533188857104329	-0.00174158012177945	0.0109666264631052	0.000264984102927891	0.000740545605031843	0.00529296014249983	0.00180679281507297	0.00159679347650806	0.000502764853979867	-0.000248862492376285	0.000366629644922687	-1.25616670955276e-05
0.346704655444697	0.282641402134173	-0.168484818477098	0.171116349461452	0.0667685418232603	-0.0444302680940349	0.0166369922764896	0.0566412716195027	0.0328170772718089	0.0111691368646127	-0.033057271447556	-0.0194811127860317	-0.0498419990736786
0.276174292301089	0.107203824977828	-0.137120918580089	0.125694667869463	0.0111240294149493	-0.0401069273957933	0.0144831978966472	-0.00731193543335817	-0.0103436477630987	-0.014491448990422	-0.0186529920669398	-0.0203062256631902	-0.0357564502723077
0.708558598772244	0.277446699967944	-0.419429244998042	0.150372897383688	0.0527122628433965	-0.0253527144534982	-0.0239842274813697	0.0441846004114375	-0.000906544385240515	0.0136797741949491	-0.0762981920268135	-0.0292119897035761	-0.0262501962765278
0.222199371447045	0.130962897160426	-0.109868747412815	0.100327092611219	0.0278374156935505	-0.0278781003440722	0.0329181502572934	0.0152257840315972	-0.00788972259657841	-2.03423252608526e-05	-0.00772800019691317	-0.0254086518264338	-0.0202452099928803
0.0801996541218007	0.0253121903252968	-0.0309210605041516	0.0548910957112028	0.0148132005886318	0.00401667538142313	0.0269395180437357	0.0150591076477133	0.0161727410402014	0.00941493798502746	0.0116331292504679	-0.00118954250522389	0.00593712667923345
0.470887868810966	0.168282335066002	-0.254726817072282	0.162603760140384	0.00291712019557278	-0.0525124087079843	-0.00581583926619772	-0.0140566735209069	-0.0199181023327994	-0.0247976442562057	-0.0142255406583904	-0.0401550103809957	-0.0407285097145275
0.182127813521538	0.0721401921294437	-0.0883601080859705	0.0854608638539119	0.00612671130065151	-0.00106701729744757	0.0252516068854109	0.00690624890707839	0.00309914331326303	0.00252984700160197	0.00244625365038628	-0.0153882938327477	-0.017883688204048
0.519939537452454	0.231814512555078	-0.276907374406004	0.196854568324598	-0.103977825583888	-0.0723147442513276	-0.0120370604133829	-0.048846147792332	-0.061589348321634	-0.0881462849176077	-0.0978628932052834	-0.0942355766218517	-0.0877834283352166
0.381110913625502	0.229376403544045	-0.170973531440603	0.233111104840814	-0.0542073657411397	-0.110284003468159	-0.030687515670634	0.0044221333622077	-0.0161892309589348	-0.0822456846046493	-0.0986510828578347	-0.101575468187259	-0.130999764474879
0.236880766882448	0.0903688196179574	-0.111398840113002	0.1245614197777	-0.00363964465291364	0.004749413304386	0.00506969117370473	0.0249371887789097	0.00118948192401588	0.000554884325736166	-0.0123147880660064	-0.0314071706460119	-0.0159340972432842
0.612236701908003	0.195563072610986	-0.345485968342662	0.177526545012923	-0.0475220212059431	-0.0660223225278902	0.0165940801210864	-0.0459073719685124	-0.0195355879274779	-0.0567721718669166	-0.0596409766724416	-0.121534421286283	-0.0986275726135986
0.124539896123531	0.132771183873546	-0.0421957562326672	0.105455708759522	-0.00542568771278502	-0.0396759056975114	0.00252705380246661	-0.00740324416154925	-0.0313090362635686	-0.0225507967051482	-0.0133512749267782	-0.0250519594476948	-0.0418748860386281
0.379329859775406	0.220715946259498	-0.200347667717369	0.142098956021556	0.0296179328736649	-0.0676735965657383	0.0322899107568594	0.0063711165081769	0.0031219508187863	-0.0190278318460367	-0.0312901086602616	-0.0501231739429303	-0.0171457759171469
0.0868393067341509	0.0400995388254815	-0.0363399341024637	0.0525963492416349	0.0102854268019422	-0.0149445348341738	0.0189858370447681	0.00620582502627449	0.00867814992783614	-0.0023295540161158	-0.0159546447263513	0.000772991884413307	-0.0217950679267036
0.10654400597295	0.0551002570482678	-0.047916942616567	0.0613127603126413	0.0157032960521894	-0.00346661086987503	0.0246527874789413	0.0109448336240508	0.0105113140029781	0.00611834259115719	0.00261034410881868	-0.00322088238598446	-0.0089527810034664
0.679676707828234	0.284225787733759	-0.397216544412527	0.15853985852186	0.0741546078162179	-0.15492208518413	0.011483595659904	-0.0231853247662823	0.000413454374252442	-0.0403837386839559	-0.0270631850699808	-0.0169721225875157	-0.0427260133678261
0.093454597193184	0.112006212167233	-0.0388054740028749	0.0595772614149667	0.0327885145743955	0.00654637481875829	0.0381562297035827	0.0273707012832431	0.0274108509040615	0.0196674446965769	-0.00263611682660921	-0.00759169205740394	-0.0144908837354664
0.119115666244836	0.0655140264125867	-0.0557243592518344	0.0624491300560116	0.0174125083286919	0.0190977344928395	0.0288226359725492	0.0230520075356522	0.0239770532394998	0.0182551214107657	0.0233621744386233	0.0161002500423764	0.00507273423641531
0.335768285650719	0.186113753205585	-0.154672590608576	0.190099962127079	-0.0262137081552877	-0.0986930677029354	-0.0472934301674034	-0.0348194424662217	-0.0446854892957014	-0.0624533879291115	-0.0782207674226095	-0.0810292923397068	-0.110981703227162
0.260158092287273	0.0769426179970289	-0.126834887007986	0.122428239815989	0.0254667112783494	-0.0105678265745095	0.0215462882858566	0.00275043249645202	0.00548866395846848	0.00744944235191991	-0.0219286409627816	-0.0230763531381245	-0.0313624749830536
0.580817945819171	0.217984693660782	-0.322588102939495	0.18237099432928	-0.00537558836542473	-0.15034338808704	-0.00892054889517513	-0.0420646987081594	-0.0338923703393308	-0.0778594882262326	-0.0651890656637032	-0.0568136158953321	-0.0883953917559879
0.290789812679417	0.106560391039906	-0.14177238116178	0.138040813529687	0.0044801443784846	-0.0171950936863957	0.0114368655069605	0.0121477122580971	-0.00775582393380131	-0.00635747465395553	-0.0105668264559466	-0.0117662300227738	-0.0153687969551394
0.347470736041766	0.144728798808413	-0.152490531725792	0.219801504969165	0.00435192470699702	0.00324349727036483	-0.00899594245716034	0.0302300423589347	0.0210144650481306	0.00379771098868092	-0.0300992368164783	-0.0617486255128615	-0.0181166115985641
0.18866841297481	0.212572010437866	-0.0823490111957872	0.113653345268855	0.0273869575048904	-0.0469440839703645	-0.0031978618737751	-0.000906328900443537	-0.0132335085164746	-0.00977856323273704	-0.0391910983692082	-0.0415613735678166	-0.0304016303196642
0.019538839721374	0.0129846039596329	-0.00400596767548163	0.0227933027975061	0.00109379033970183	0.00212717828279585	0.00667785598456798	0.00329402190757309	0.00252342666749163	0.00161048431124884	-0.000595368058490895	-0.00170722774067124	-0.0027794786414156
0.230515398393593	0.0786003836408132	-0.0999397470096588	0.141803798656225	0.0129006920132522	-0.03328021794232	0.0184551458583211	-0.00907333858955159	-0.0217689940364994	-0.0101897629645339	-0.0310221093971483	-0.0364258686824482	-0.0314189863152984
0.175343129452841	0.116884602105194	-0.0752392661409272	0.109616762717574	0.0118605930191476	-0.0596404846917526	-0.0135982953738615	-0.0150532979769105	-0.022326332838271	-0.0238899458363025	-0.02955313806778	-0.0382736142990021	-0.0379789504660739
0.259477403577096	0.0573761297789854	-0.128907679804611	0.114801755374772	0.0193080807499575	0.00388636594096237	0.0275887812758577	0.0072622738569269	0.00584938146383718	0.0115972233454599	-0.0242822871523344	-0.0224968592007125	-0.0250809871769465
0.0671747838616484	0.0717248468469829	-0.0182802248929113	0.0670838366460975	0.016617437606881	-0.0128060185379749	0.0118598781108583	0.00100002897133041	-0.00301967069647427	0.00190570953445306	-0.00920875701583668	-0.0102718626979006	-0.0196013072318928
0.480577965523266	0.219229932842584	-0.241580324524943	0.223138971107888	-0.0589697018404062	-0.079608394699638	0.00428408384440193	-0.065415904466761	-0.0614689227183224	-0.0692890482700221	-0.0669982639544934	-0.0398920354546705	-0.108894110345919
0.0447444892876829	0.0324316709752249	-0.0167691816836945	0.0341318129235555	0.00549108431566837	0.00497738401368129	0.0131185594962245	0.010956666136535	0.00288419756610094	0.00523423416467483	0.00422617973812824	-0.002015598181898	-0.00319295565045758
0.291143379116957	0.061318317284469	-0.145903487656768	0.130128006760284	-0.00669700078284219	-0.0086548880694744	-0.00676784886244053	0.00198391699239758	-0.00391845372603145	-0.00767594442615832	-0.0190863373329033	-0.020650916068581	-0.0352038822988369
0.153575208501007	0.0783274085316081	-0.0721227279297747	0.0790521172060995	0.0316864539977979	-0.00425743706135651	0.0262851337352238	0.01983517871108	0.0161678254254498	0.0137145084682207	0.00618459082969011	-0.00377002078701133	-0.00791042862976321
0.052759032141491	0.0517236748479852	-0.0119750198113924	0.0559104123889976	-0.00208670416567565	-0.00751250504321926	0.00873892469318995	-0.00547691991010325	-0.0026389225463181	-0.00479960460444745	-0.00624043842939568	-0.00859471760308091	-0.0169408259022086
0.029390218533511	0.00980269105371929	-0.00478510130987489	0.0343970849833915	0.00148970764108515	0.000941300249847073	0.00502212045805652	0.00134838461284018	-0.00354875506048223	0.00121550394546611	-0.00204477414026949	-0.00312312940857655	-0.00595857262102496
0.65384891070117	0.217532495166822	-0.376148108351976	0.170025854875364	-0.0236252730738424	-0.0482584258575116	-0.0106429713878204	-0.00631182989526358	-0.054139166399094	-0.035941849465677	-0.0821201447014206	-0.0977790445755528	-0.094701113055825
0.176178411684234	0.0555057252110286	-0.083144234785926	0.08860966929548	0.000663811818117532	-0.00540926225389959	0.0255395827270594	0.0275152984954931	0.00766486290235677	-0.00237272521789103	-0.0109497309982249	-0.00726924828030098	-0.0228078582295758
0.162952647223881	0.176442229005888	-0.0772270329530959	0.0810097874277695	0.0418534255126828	0.00662984643051112	0.033529578286608	0.0203284739477445	0.0128856738920036	0.0242416359715969	0.0123923949938338	-0.00988781803060693	-0.00514918177991866
0.18418663744219	0.159565778819846	-0.0772246549445827	0.120253337367406	0.0178117112320597	-0.0012131446301854	0.0131761524832889	-0.00271128329472681	0.0172598024070317	0.00829928330093715	-0.0169606775322728	0.0131204623880532	-0.00591922284227472
0.413739891564989	0.142080178781402	-0.203850634749415	0.199576205603434	-0.0230826549499061	-0.0335188069566688	0.0301827579155666	0.0196748847557817	-0.0361984017177149	-0.0283007309532875	-0.0383333570700317	-0.0481003556089414	-0.0332641731799441
0.431438199184255	0.130922428374666	-0.229612432774888	0.159024296368047	-0.0374648579124228	-0.0580151368677913	0.010845688204643	-0.00801277693173424	-0.00591040778895335	-0.047739997390107	-0.0417098820701567	-0.0375639060057755	-0.060659650686922
0.25764374299249	0.0535500060481889	-0.11919387495336	0.135809270369823	-0.0014706028848242	-0.0155345601123147	0.0299282157609812	0.0127513854440463	-0.00356874260045004	-0.00850258149856942	0.00215669730670071	-0.0324554862056608	-0.0237164460063123
0.0644685394471687	0.0400032658143985	-0.0247704741330389	0.045781379791315	0.0114331845288281	0.000941231630573011	0.0167954758110355	-0.00460726361024949	0.0117564911508399	0.00618720807970057	-0.00480739552368132	-0.00475276536625013	-0.00458599663398319
0.00213763175828257	0.000598055244696423	9.15311129283405e-05	0.00231630734355918	-0.000264169050030024	-0.000366918330664592	0.000347872316202578	0.000274262006833738	-0.000114401463643468	-0.000315543690347308	5.59946733847761e-06	-0.000613537151117032	-0.000631558274908873
0.389238629684432	0.271226045579488	-0.204312241263646	0.148884641803899	0.0437446774035635	-0.0172985017917048	0.071412036708331	0.0452398974288308	0.0298178150404799	0.0132230878059294	-0.0157475962039476	-0.0129946360134118	-0.0301536316232986
0.554085990965488	0.285912428736153	-0.294162492199506	0.214482405963708	0.0383356568217752	-0.0865291132979812	0.0210342891492565	-0.0064296609274036	0.00721031161244312	-0.024096728238103	-0.0502999961658854	-0.0401084750595548	-0.0674605173262413
0.257930502797857	0.223876917067931	-0.126116360040124	0.121243484636006	0.0403879912537551	-0.0469089623293459	0.0355173512056181	0.0160386015887807	-0.00279695665778301	-0.0032604855377954	-0.00852504758737385	-0.0120578622303535	-0.0277561056568558
0.168137563318811	0.0541354148572026	-0.0701941519347446	0.109852705019549	0.00299252015872786	-0.0237619756528585	0.0140844863771268	0.0085553046678484	0.00306224922914569	-0.0103847277470653	-0.0123537669003556	-0.0184714908566323	-0.0170941855650729
0.159121416270401	0.07081026600131	-0.0449624969817456	0.164756826124126	0.00943460992546336	-0.0204081329261395	0.0148669026962737	-0.00180878564254203	-0.0121657152152543	-0.00548676150033808	-0.0377507015288464	-0.0322140502629321	-0.0524580891093802
0.0586070060350271	0.0323667752929297	-0.0228215219678738	0.040481316787847	0.00697436641430693	0.0218286473565839	0.0180325309336601	0.0153359809392602	0.0170910653257945	0.0144015068854454	0.0101254951473326	0.00253661554464395	0.00245682831546622
0.118035278307204	0.0746590269293845	-0.054048915709779	0.0648447171802104	0.0226410801294788	0.00137861846893386	0.0230753098386007	0.0131487266116655	0.00385394540541729	0.0120098492992063	0.00114629334315575	0.00352577251915231	-0.00194844619426791
0.220627271275573	0.225784450695155	-0.0871913648743427	0.16096555115171	0.0084385025180749	-0.0388231115897849	0.0236321901502068	0.0134508634726033	0.0172671098173215	-0.015192304535855	-0.00759731980530692	-0.0257322881239749	-0.0206495529328945
0.332359091941865	0.261577254659745	-0.141864633627792	0.221285258697194	-0.0392246764728889	-0.0562587448598519	-0.000964194344090008	-0.00124522453137538	-0.00528843952048558	-0.0477417106663704	-0.0195177048594667	-0.0514073723475918	-0.0552941074820153
0.200243602266845	0.158251627294145	-0.0968475187285437	0.0973801187102534	0.0434758921074823	0.00595547256138532	0.0383993314206063	0.0279878063424042	0.0126306797711286	0.0247156823344338	0.0220015298639902	-0.00145029843752054	0.00735724267512949
0.498778597355016	0.279271592388839	-0.258152722785917	0.209740369158181	-0.0786385155629084	-0.142885518583185	-0.0197195785208086	-0.0641755909566978	-0.0414092440938295	-0.110762017073047	-0.0747996979211193	-0.0722403292208029	-0.102864379544492
0.0546233680390269	0.0217131087698911	-0.0232912021527083	0.0338905138831298	-0.000154815958553128	0.0058342179952371	0.0133549958801071	0.0119589418319823	0.00750672711253753	0.00283970101834199	-0.00106258147573992	-0.0012256516457406	-0.000639060164394946
0.122260796555048	0.0993364854710401	-0.0521369816942167	0.0765737178103554	0.016112449867007	-0.0156657300164822	0.0172041416684045	0.00487920028197024	-5.85617314103754e-05	0.000223359925262415	-0.00469415611813832	-0.0241316726712883	-0.0152418814037226
0.0944609486589818	0.0330288061206313	-0.03914736049186	0.0574692541512513	-0.0050991973163539	-0.0144924435275154	-0.000149084968449828	-0.00421857972517556	0.00259618186702523	-0.00979582042193465	-0.0044941027263421	-0.0132025315898419	-0.0115801584551561
0.374890146560919	0.288064695719378	-0.183527061876322	0.182409531837908	-0.0913502439598995	-0.0898892806822225	-0.00333917669099043	-0.0232436724692336	-0.0313642439093683	-0.090619762321061	-0.0466279323848531	-0.0760266503194515	-0.0780233416340264
0.291204888611721	0.220581074093928	-0.143929489648962	0.134964417893959	0.0442195780693706	-0.0211274107853028	0.0591735897286374	-0.00451376622938265	0.00561808657927526	0.0115460836420339	-0.00398101430696485	-0.019602008337419	-0.0181466627627508
0.33227740965674	0.236075112679628	-0.169117306482271	0.14217590768676	0.0390535903063098	-0.0427071213076732	0.0362477867834122	0.0237715877013607	0.00822808339413222	-0.00182676550068167	0.0199709938855489	-0.00341399445812912	-0.00989612059217732
0.0960988591728022	0.0596229446106588	-0.0429992423185448	0.0552214646249584	0.000110804812987239	-0.00607501207677406	0.0159239715237225	0.0154038354429463	0.0086914291975765	-0.00298210363189341	-0.00178426556296571	-0.0127382172557942	-0.0106805852892446
0.242725095326536	0.0648988224203254	-0.114731263209957	0.120707742229322	-0.0156451993112549	0.0171150449887845	0.0134685522132329	0.00982297518730352	-0.0080723397554931	0.000734922838764807	-0.0177978710872576	-0.00996875133841907	-0.0232076243597119
0.244933492130148	0.0478083364899593	-0.124144688192213	0.101233259161319	0.00741168689114921	0.00687252859035589	0.00944061891431111	0.0148972775157417	0.00282338276247537	0.00714210774075255	-0.00360482369253776	-0.027493776813616	-0.0127393685654196
0.0111062211636674	0.00837548889731164	-0.000267490455993138	0.0143023530965859	-0.00395789413010945	-0.00385505933913138	7.76820115193887e-06	0.0011154185389877	-0.000755063202573169	-0.00390647673462042	-0.00277817664054836	-0.00612950494564703	-0.00518723311171874
0.16217554104662	0.117902966729469	-0.0755979939126732	0.084789913002056	0.0293165414426702	0.0192683356315855	0.0433482907212215	0.023493588369537	0.0318203112946375	0.0242924385371278	0.00856761111126861	0.00791478998065923	0.00792630598133628
0.0855710031051309	0.0783272074824899	-0.0374783999595356	0.0506640742263713	0.019462852670491	0.0069551549889037	0.0231055696753929	0.0248804420953079	0.0131532638907987	0.0132090038296974	0.0145830520218219	0.00997385348586632	0.00468279830908139
0.673341610099747	0.258602036419142	-0.389281145091535	0.169927805009844	-0.00297707126734625	-0.162473180908471	-0.00901015554612083	-0.0212325804257795	-0.0209388464298008	-0.0827251260879088	-0.0273215172362368	-0.0373120196338423	-0.0801342149881581
0.482072048352127	0.200526732139364	-0.250923819557966	0.197492959353429	-0.0134770909701969	-0.0699938586457912	-0.0174604835409704	-0.00312572940837658	-0.0698443903267201	-0.0417354748079941	-0.106930167585296	-0.0615937042113439	-0.0805013835215646
0.250871433089457	0.207625546091782	-0.109834313627158	0.153720353015301	0.00186175550054379	-0.0461305624211339	0.041687770976726	0.0508759455782957	0.0297788287496068	-0.022134403460295	-0.0112032543977209	-0.0134071972773879	-0.00551890766582114
0.635321808672426	0.240060553869166	-0.363097310392123	0.171329639180373	-0.0305564216508224	-0.115897052722034	0.0180949992297382	-0.0080018820335771	-0.0610946503065009	-0.0732267371864282	-0.0851264643014185	-0.0787538780316986	-0.0717221164355049
0.542957859710417	0.249243318566073	-0.291868574920078	0.198561166966529	0.0536533592070343	-0.104032521596538	-0.0233426549768401	-0.0243961370157564	-0.0340309671426466	-0.0251895811947519	-0.0855013948201617	-0.0704353154109947	-0.120204403978856
0.176492680308664	0.125461399021727	-0.0758787762982497	0.109152621836936	-0.00610559983805292	-0.020246835891815	0.00744792401147443	-0.0115051999651261	-0.013762394768428	-0.0131762178649339	-0.0297975911514042	-0.0202182641319823	-0.0306667364789041
0.164590574857344	0.1307630444931	-0.0690505174309537	0.105297673996972	0.00928966372224918	-0.0429935957576574	0.00439693619957934	0.000472543253411756	-0.0111243477703458	-0.0168519660177041	-0.0357673200596669	-0.0363661278731475	-0.0614827570947512
0.0706749088434372	0.0223762656600279	-0.0134335717727666	0.0827620585139454	-0.0102995570169063	0.00986377409347926	0.0184995639529256	0.0129300046313294	0.0126878204439324	-0.000217891461713512	0.00258207489080184	-0.00811155212916191	-0.0212207451550676
0.344913366017323	0.0698194246978129	-0.177280463453706	0.142769606813063	-0.0130474650771746	-0.0310412334181444	0.00636294473433169	-0.0157842160773908	-0.0167682599994789	-0.0220443492476595	-0.0304354514487119	-0.0406285476293921	-0.0474175328645942
0.606093160882505	0.332541578807076	-0.34024585613475	0.180548505937785	0.0353215131392925	-0.0626392189348811	0.0361731642756274	0.0480698629614512	0.0178683330727561	-0.0136588528977942	-0.0332288254379961	-0.0394221908634285	-0.0637651995280408
0.677683487041408	0.258358458820265	-0.39333902751946	0.166342318538013	0.0181471301177817	-0.13967064175919	-0.0126697632898392	-0.0136851584573363	-0.00855382932898652	-0.060761755820704	-0.0380025109564213	-0.0720027164227895	-0.0628838770934993
0.208773635623008	0.21175871186218	-0.0932498154049921	0.121543289239727	0.0307943316420921	-0.0515724017593212	0.0353412634178681	0.0212798838139574	0.000475439956846818	-0.0103890350586146	0.00326786502189999	-0.0655763455830984	-0.0400835314879389
0.570931383223658	0.273095137959716	-0.30923089217475	0.203199075755512	0.0563255459013394	-0.152357289931487	0.00765913434547827	-0.041588078969519	-0.0533683805866948	-0.0480158720150738	-0.0869209874789053	-0.0617932788101805	-0.103175505601007
0.0861082709901204	0.0558214755720726	-0.0378582539369012	0.0511192277976409	0.00301109115523847	0.0085982080002571	0.0230876270363066	0.0274136794218171	0.0191283092083556	0.00580464957774779	0.0122250643706971	0.00332665693374655	-0.000898531876626876
0.387696215293827	0.189823079131982	-0.186423744428085	0.199744755353618	0.00803204525119622	-0.0812248723872619	0.011235448786857	0.00507933777467506	-0.00504241008844258	-0.0365964135680329	-0.042982593011169	-0.0473156230236355	-0.0571350343128278
0.146107504679892	0.15533835152451	-0.0619935470446889	0.0904846828832457	0.0277001490000951	-0.0305181205204248	0.0195701447961844	0.0159417633669271	0.00875902251784391	-0.00140898576016482	-0.022336792604508	-0.0245676409006167	-0.0168090187165043
0.108023817122057	0.0268493682031136	-0.0475080160670158	0.061436390221227	0.000339601781508603	0.00493813082047213	0.0169687325950126	0.0110599767611871	0.00553187224207441	0.00263886630099036	0.000318445270559964	0.00081015681795378	-0.0061066726184493
0.714835561468272	0.271434603475246	-0.424823788877793	0.146770606251907	0.0600791621318345	-0.12456807307594	0.0245402577070066	0.0332450626644241	-0.024820865474784	-0.0322444554720529	0.0294510468040965	-0.0306205071865158	-0.0712339424488884
0.317923025635497	0.0715807560955244	-0.155450256950128	0.149377504156812	-0.0475804890146048	0.00302007835673657	0.00937951856260372	0.0130863137601901	-0.00314761964604221	-0.0222802053289341	-0.0201734367252213	-0.0196910907323219	-0.0279651202453074
0.268702657732771	0.0799223624437492	-0.130645809178633	0.128464454298272	-0.0220196779593834	-0.0218373923061978	0.0206100297329241	-0.0157666429381365	-0.00413339088599268	-0.0219285351327906	-0.0123963406541678	-0.018048803390221	-0.0350022189756773
0.559824440745448	0.247900927904169	-0.304997806518959	0.19266900419489	0.0550162449214967	-0.126244461429448	-0.00659938263350057	-0.0124653318464466	-0.0793880577274778	-0.0356141082539758	-0.0696502762438448	-0.0965141060113845	-0.129788017455201
0.404034705431012	0.422810464052402	-0.187801104856901	0.229237140829427	-0.0457442066092457	-0.0729724556806974	0.0903252554819228	-0.0091485292357138	-0.0490426932789578	-0.0593583311449716	-0.0629339547411336	-0.0564816450494429	-0.0446396329305049
0.305756875593437	0.123953631602292	-0.149373416091588	0.144834907450307	-0.0192655506335776	-0.00859340399293995	0.00414729809580444	0.00765027069071861	0.0045631562600626	-0.0139294773132588	-0.026269002580565	-0.0234579506411215	-0.0287048406892257
0.159577141932437	0.192778483790918	-0.0513520156516182	0.144900197132283	-0.0316035400509342	-0.0279061102005525	0.0530541486194259	0.0200153133142428	-0.00801640502339684	-0.0297548251257433	-0.0337038387606108	-0.0388772606049834	-0.0543254391182039
0.460735487983859	0.265879581855855	-0.243601504448455	0.17599245243733	0.0316057762934833	-0.0815367683701077	-0.00920324142987	-0.00432778356651181	-0.006198219708408	-0.0249654960383122	-0.056068049421416	-0.0496314291119419	-0.0786080228916884
0.100304502006369	0.0940163596878645	-0.0385498250996371	0.0706583902206479	0.0178781474506808	0.0072829351533933	0.027064035427929	0.0270813792483753	0.0124387478363992	0.012580541302037	0.011762316638605	0.0043757511030951	0.00487318648844742
0.543702367960254	0.291311177935937	-0.292164769388238	0.198859910403325	-0.0183504964458656	-0.113879624558041	-0.0187633123444235	-0.0556932678243351	-0.0608382371494862	-0.0661150605019532	-0.069785779000444	-0.0642257464440502	-0.119043576875931
0.682239062560536	0.256841199325707	-0.395935449412472	0.167999403575667	0.0410999200744134	-0.16903375015135	0.00312974627989049	0.015676635064616	-0.0175496371211097	-0.0639669150384684	-0.047125061730714	-0.0871148580793267	-0.104460107684111
0.267036023695501	0.156278913009812	-0.111260922407899	0.182265173588886	-0.0328291784837543	-0.0694288386141982	-0.0136312816273332	-0.0306608373161589	-0.0433696840405519	-0.0511290085489762	-0.0596607115287328	-0.0744563451466193	-0.0885933356420006
0.0423802493960922	0.0531665951617832	-0.0155665338776775	0.0329062160231984	0.00495963416466706	0.00601039224490248	0.00516490544828369	0.0103779162595777	0.0108461583724822	0.00548501320478476	-0.00182474808970716	0.00410691938281078	-0.00304680052622758
0.166424680425835	0.105029140978348	-0.0713514238696833	0.103438201416093	0.00484295234156157	-0.0175447540944918	-0.000903124815735679	0.00381675776141616	0.00604486007356986	-0.00635090087646512	-0.00880624780106617	-0.019017644634147	-0.0153050833557582
0.10464826215159	0.0425370936598682	-0.0251272805582313	0.113971195243452	-0.0315359574789518	-0.031126478839946	0.00350195140524291	-0.0103415437072576	-0.018463730868661	-0.0313312181594489	-0.0275639325934396	-0.0391819709354391	-0.0387251971467152
0.562279645176833	0.194581669232189	-0.310199880800244	0.181923529891876	0.0312226042389169	-0.102007755597132	0.000970424195001929	-0.0360287386746816	-0.0104994019026304	-0.0353925756791076	-0.0682182022400808	-0.0795677848491183	-0.0965292491772397
0.29718922645072	0.126902843700668	-0.144648559114445	0.141196028067397	0.031569321474604	0.00701939759435705	0.0445004668241388	0.0297807243631021	0.011105579469768	0.0192943595344805	0.0104510128583438	-0.0163238237042442	-0.027584468024051
0.0208644760876121	0.0252913498462195	-0.00588025434504305	0.0200498438481271	0.00358025748832825	-0.00487596438577799	-0.00131383765423518	0.00110408502859722	0.000889987261464522	-0.00064785344872487	-0.0017086321905182	-0.0032343585570009	-0.00428906799050482
0.312124160470893	0.206438082275016	-0.144509120607489	0.172390916403037	0.0298259595564603	-0.0606696154559095	-0.00206708799950434	0.00820297608203502	-0.0192315606822348	-0.0154218279497246	-0.0407593028796293	-0.0233837672244903	-0.0759467407885401
0.0790792104850189	0.0302371759574685	-0.0113998054429536	0.107155413988921	-0.00962238719750855	-0.00464784816902088	0.012955867717424	0.00982760831536353	0.00262327717047683	-0.00713511768326472	-0.00595406911161317	-0.0138343921823233	-0.0214854480581685
0.449806363415245	0.301311110840173	-0.238549675256748	0.168964754003281	0.0444153542638104	-0.0791435959672185	0.0404950960705013	0.0201032001496755	-0.00720323741382045	-0.017364120851704	-0.0197233955440368	-0.0347252584597886	-0.0322055757212619
0.167384839907403	0.144663165892443	-0.078352897502934	0.087451904807823	0.0440363610694152	0.0074492364218908	0.0416789471505347	0.0180373646099775	0.0274010893921743	0.025742798745653	0.0112760002678167	0.0224935974473285	-0.00023479587824074
0.139893029265851	0.041960965844086	-0.0580307378513353	0.0910607458317406	-0.00456809296626756	-0.0266171570377083	0.00620243910070439	-0.0040864023659854	-0.00244609808487425	-0.0155926250019879	-0.0251225948683151	-0.0168943728377779	-0.023987434264261
0.0675079605962579	0.0473310489660107	-0.0156874549173417	0.0728852480203853	-0.0107935931696307	-0.005524611554439	-0.000341332715145623	0.00404670255223599	-0.0023913051178262	-0.00815910236203488	-0.0124152081837965	-0.0200182924519673	-0.0229028811661111
0.241214034444341	0.0570789206892024	-0.116361230225416	0.115686593483402	-0.00810076762432627	-0.0112925737402524	0.00498883250344404	-0.00359261168569325	-0.0085795088207192	-0.00969667068228933	-0.0207965555531976	-0.0254842166524354	-0.0284161034110001
0.530924602211452	0.256490370551648	-0.281785810888281	0.204064237196528	0.00278280317488167	-0.122568586641562	0.00103714710502223	-0.0399657681292024	-0.0833742898272689	-0.0598928917333403	-0.101808997912443	-0.0760935467712229	-0.0935761978484879
0.0239312473648285	0.0144334593160858	-0.0067596577675863	0.0225382675302833	0.00362538378039206	-0.000245808588666612	0.00828571629171245	0.00448399003292401	0.00242903611140407	0.00168978759586272	0.00082571743446349	0.0006228275176853	-0.00502668526542176
0.671783854334998	0.302473818478801	-0.388796864500348	0.168179768366537	0.074964189984348	-0.0934673710607992	0.0547720928006147	0.0576023237177746	-0.0536140352782437	-0.00925159053822555	-0.0282505383823685	0.00382445557599576	-0.064324793257844
0.323093247497392	0.146852140402939	-0.152823960200911	0.169807316469407	-0.0284130361253899	-0.0385066443134474	0.0188552103294735	-7.91615882260177e-05	-0.00598895110376557	-0.0334598402194187	-0.0396105104446082	-0.0359906685058337	-0.0390120060911338
0.130978268953333	0.088292439915396	-0.0522790638898621	0.0891799173667609	0.000864192872432168	-0.0175717875945313	0.0230442009061237	0.0221373762017198	0.00542815421087567	-0.00835379736104956	-0.015165013635367	0.00711133296820973	-0.00597334242913655
0.132813296549607	0.089040528282252	-0.0558247197904065	0.0836852038131965	-0.00841050237616922	-0.00611615952165678	0.00789940246473467	0.00830993995259541	-0.00988719648626121	-0.00726333094891299	-0.000449612302256902	-0.0213439374893448	-0.00154393292842805
0.204038137475484	0.217813449130165	-0.0916689322706234	0.116228666638558	0.0703436227425644	-0.0613972298415876	0.0185295394512436	0.0071423672609304	-0.0051578230045434	0.00447319645048841	-0.00856346275009909	-0.0287316081973738	-0.0135036794602275
0.268670987428187	0.0708394276400428	-0.126711626792187	0.141378092724844	-0.0210676164914733	-0.0178582070480399	0.00236733607188799	-0.00500549121543142	-0.0183321463979266	-0.0194629117697566	-0.0215566396270316	-0.0210137153378145	-0.0632584238206425
0.153395577280272	0.135579038317242	-0.0734684317291326	0.0749207960909038	0.0263596694722032	0.00287241451134121	0.0340773854036051	0.0192704684673993	0.0204012002136547	0.0146160419917722	0.00263343968600205	0.00624903634401092	0.00698535862285071
0.163737450047207	0.061377665994531	-0.0682853302174668	0.107069011293448	-0.00818478946436271	-0.0297422850795378	0.000571498174859159	-0.00966305243530119	-0.0137365240413897	-0.0189635372719503	-0.0127780875570135	-0.0324773457233931	-0.0288250400418743
0.518526951689089	0.231321598217888	-0.275658526568517	0.197565157185129	-0.0193330849857977	-0.0856374293873989	0.00123871527906938	-0.0236851039687365	-0.0151541534290381	-0.0524852571865983	-0.0534380810766313	-0.0916007078696128	-0.144833129329597
0.0685568948153607	0.0513083915431752	-0.0266039657280719	0.0468180126684719	-0.0111301542710713	-0.000689807800944839	0.00393622747540902	0.00206876574238325	-0.000140223924660746	-0.00590998103600808	0.00339722851647983	-0.0133508102560397	-0.018537484763838
0.621381264635529	0.250740686397454	-0.352694829652216	0.174313178000961	-0.0172070557112239	-0.133804471570497	-0.00106386066291519	-0.00395210640516508	0.0121244244327399	-0.0755057636408603	-0.0662066371395508	-0.0855231362013449	-0.0787317020931697
0.00833865367494285	0.00179373968231792	-0.000588663262129471	0.0102166571340958	-0.00132900546370293	0.0019282419288731	0.00213136518562052	0.000442628007341361	-0.000888414163768549	0.000299618232585083	-0.00176989808158469	-0.00132182485009915	-0.00208371943080236
0.396019874979317	0.270905251705242	-0.206995641786073	0.154837112277335	0.0306252922233774	-0.0436290706200355	0.0508149788449904	0.0431951443077563	-0.00468729753874225	-0.00650188919832906	-0.0245883473628521	0.00611268978296603	-0.0495207553518369
0.00254790092195788	0.000609259267787842	0.000208651453925149	0.00318653306644289	-0.000261714230817174	-0.00045645561656489	0.000887020529582819	0.000558057653340844	0.000137290923030901	-0.000359084923691032	-0.000267237757812214	-0.000425149253715655	-0.000708968414764938
0.241763974245309	0.143782123194622	-0.0919738525589438	0.185648115949853	0.0158661504332563	-0.0400070542200478	0.0302512590631896	0.0274691740901347	0.0028093452029927	-0.0120704518933957	0.00556292961611737	-0.0250744865682542	-0.0151264866348242
0.195672959820847	0.0513861224782735	-0.0830803999088545	0.123489245702958	0.000156268372900281	-0.0326630110847783	0.0279603606834482	0.00438609862374645	-0.0032304767542074	-0.016253371355939	-0.0232988269491083	-0.0248741816940078	-0.0456035709601544
0.0117616367190519	0.00359169533066245	-0.000408400905147236	0.0156551060462751	-0.00145491830587465	-0.00126479620943612	0.00329451390621586	0.00102500302890645	-0.000805881542186505	-0.00135985725765539	-0.00333424496322307	-0.000630185720426227	-0.00307412888844651
0.208980808227128	0.156593341558075	-0.0947390060135563	0.117195329834859	0.017456930804218	-0.0644308920300266	0.00304462426936677	0.000244039290192094	-0.0118690023613478	-0.0234869806129043	-0.0252880267347532	-0.0233201691426141	-0.0360118866521247
0.0365562505634374	0.0250226958482231	-0.0128276923935864	0.0291083933143739	-0.00254717634527217	-0.000807749323021668	0.00810371172087675	0.00274323486872206	0.00200437129319268	-0.00167746283414692	-0.00649045459562368	-0.00327869857472318	-0.011392593363584
0.251816012980678	0.265036178679658	-0.117904280947521	0.133568485339772	-0.000184154579512041	-0.0727318109310569	0.0392281620617549	-0.00476385333840781	-0.00167996586654667	-0.0364579827552844	0.00306497434042352	-0.0288321757392355	-0.0311047351158681
0.0784335581099691	0.0681270366946864	-0.0317559083457442	0.0544207474247527	0.0138070546829728	0.011667706104823	0.0228990458531976	0.0159880646878173	0.000782779401054812	0.0127373803938979	0.000454723918987224	-0.00263475966739876	-0.00876930118559981
0.101796231465401	0.0596342342359773	-0.040960771952042	0.068800764875684	0.0155558180824744	0.00279726554744177	0.019580450442147	0.00580309845112977	0.0128471212025822	0.00917654181495807	-0.000721878562551667	0.00562985688696661	-0.00612253141860061
0.571486858462588	0.285826130661026	-0.309902794942664	0.201989878813836	-0.0109317689173098	-0.160395401840976	-0.0101911557463198	-0.0252209199239004	-0.0327448399754408	-0.0856635853791431	-0.0827318485601397	-0.07767185857452	-0.107879941845555
0.386682809385722	0.163382798020591	-0.195086726000724	0.172045319522851	-0.0127409770219539	-0.0829468644031284	-0.0102641051530462	-0.0132890194888977	-0.0459739305380329	-0.0478439207125411	-0.064413497091828	-0.0747504428639203	-0.092633504208283
0.0807755345115781	0.0520322587539262	-0.0305126057459367	0.0596441712291974	0.000219453838189609	-0.0191346592508147	0.00206066011838599	0.00262848332574125	-0.000871724147073497	-0.00945760270631257	-0.0138216523018345	-0.00940749004106284	-0.0230248030857741
0.514509320766747	0.260076127412354	-0.268021072447653	0.212884732404686	0.0152710615820923	-0.0890335909611073	-0.0199462666133122	-0.0260000884785531	-0.0354547735128715	-0.0368812646895075	-0.0696926109984241	-0.0976585709332095	-0.0993234332567594
0.404808077587651	0.266283630942512	-0.208435906762223	0.167614644912111	0.0703250666009879	-0.0752028910967554	0.0285313163556397	-0.00595039464714814	-0.0389325032612037	-0.00243891224788378	-0.0387970487846602	-0.0541360430290302	-0.0305276178778188
0.432544502840418	0.251865309536871	-0.232365226145203	0.153060145970499	0.0296363262655984	-0.0612172347665315	0.0310176317121418	0.0128449969000593	0.0218187193438325	-0.0157904542504665	-0.00839005265742204	-0.0234855594462902	-0.0540187669079062
0.110164915552096	0.10168966604241	-0.0451875906881894	0.0725278661577505	0.0171504710904035	-0.024964049346908	0.00268255948119313	0.0143894991808133	-0.00700397882049265	-0.00390678912825225	-0.00358299585728139	-0.0112142858687805	-0.0154184352930829
0.0858488088648671	0.0385452566281115	-0.0339871944550576	0.0595190378153759	0.00721699542183168	0.00541018949592263	0.0117879833894375	0.00896990260792237	0.00607937048913731	0.00631359245887717	-0.00693296586513344	-0.00373854431162468	-0.0192113496431285
0.140696224853844	0.127419171722679	-0.0249679791646457	0.181302693946839	-0.0127977335699122	-0.0163561855006861	0.0423064656496649	0.005024895179678	0.0081457457595796	-0.0145769595352991	-0.0191873670892057	-0.0197823663838762	-0.0373953270847782
0.162211265845561	0.172957578349981	-0.0630590750146245	0.118155688826012	-0.0172356879550191	-0.0496007304198293	0.0335010410924153	0.0034660065359732	-0.0102933653482408	-0.0334182091874242	-0.0450607686734399	-0.014864619917915	-0.0518802887593872
0.115658288702998	0.0225090463988103	-0.0459742516963392	0.0710592695971345	-0.00768485042053699	0.00351221550734958	0.0165647224642001	0.00919497654160438	0.00520292773394393	-0.00208631745659371	-0.00596646083606425	-0.0149044787162894	-0.0177284039618693
0.651386735457852	0.263368174217975	-0.371995351934016	0.177568595040096	0.0268680731305121	-0.153149412276808	0.0132916344170357	-0.00532009856592941	-0.0107695016972919	-0.063140669573148	-0.107312015348172	-0.08404058010347	-0.0953847622250907
0.130409295408052	0.149124867158938	-0.0563425331538862	0.0788849220174822	0.0191441399295528	-0.0341619010407347	0.0232627596891304	0.00890558348632103	0.00978336794287399	-0.00750888055559099	-0.00564835574837885	-0.0154944916699027	-0.00839614536598361
0.471963980081757	0.202051658375604	-0.249290414516073	0.1814138335978	-0.0213214123832311	-0.112381989634774	0.00464502172275355	-0.0557325948460991	-0.0320329117880723	-0.0668517010090028	-0.0493769394675883	-0.0586321751389346	-0.0653339265390545
0.291886483362536	0.0951336770656602	-0.136921604500125	0.156712555882491	-0.0205296504677564	-0.0506441207478965	-0.0197140251623305	-0.0230906473597095	-0.0402289522450032	-0.0355868856078265	-0.0522193625042561	-0.0688233369039184	-0.0774230594274625
0.261087216136011	0.141632608698289	-0.0968354475193033	0.211368319375802	-0.0721637898202181	-0.0455187450033872	-0.0503911833311697	-0.072329143504122	-0.0653564799746255	-0.0588412674118026	-0.0903027839288426	-0.0938663366967026	-0.0851358411183322
0.10909156477806	0.0782012103708408	-0.0482744984149263	0.0632091589513895	0.0233931849980747	0.00851447665264174	0.0286204415619678	0.0202069511111993	0.0147830332056035	0.0159538308253582	0.0145359441220991	-0.00424573300234903	0.00338529028496068
0.248920091555222	0.193173721101292	-0.116927041184239	0.131535495635035	0.0187275381196257	-0.0392627152468655	0.0088249664464779	0.00410252990984722	0.028900102999345	-0.0102675885636199	-0.00659404085066118	-0.0415040365035467	-0.0261254270868322
0.0465500404133918	0.0357604904532659	-0.0184684511367681	0.0315020485543737	-0.00042926990393348	-0.00152700475816626	0.00636551333224333	0.00623157189366703	0.00408319871826451	-0.000978137331049872	-0.00160786586200203	-0.00323323493364726	-0.00655314569131835
0.136849797860479	0.0787428739089479	-0.065872566130661	0.0656924157609708	-0.00127966182202516	0.0140675184486534	0.0144085668547994	0.010735054208533	0.00895087460464922	0.00639392831331415	0.00419963590373362	-0.00215362871724983	-0.0108844105829805
0.562221704260378	0.338760265526548	-0.305517360573042	0.196619611831364	0.0457039922278631	-0.0924055661160065	-0.00505015977694634	0.0169280069775531	-0.0395443037371266	-0.0233507869440717	-0.041097092517044	-0.0498009078766264	-0.083987501598845
0.719485804621011	0.261825650064103	-0.427804411404557	0.147366551846091	0.0475905701619971	-0.119813620938933	0.0374257740584174	0.00228402912992265	0.00345558452414729	-0.0361115253884682	-0.0105774236762759	-0.0179963669034091	-0.0375701287477387
0.555017061406073	0.245682966741265	-0.301811460314314	0.192938564924125	-0.0749370528524615	-0.147409453933523	-0.033801848874157	-0.0338907508449998	-0.0849563625315417	-0.111173253392992	-0.0944650529707185	-0.0918955978628034	-0.114311496288181
0.656435177976175	0.244590823041133	-0.379966161525136	0.163251753469292	0.0147600018856749	-0.137614827236546	-0.041036788395771	-0.0439949351207376	-0.0359232420150086	-0.0614274126754353	-0.0364749078657107	-0.0618749134425503	-0.0846305458581065
0.0567527103256009	0.0236010274335224	-0.0228578956560433	0.0368140313147558	-0.014154500635678	-0.00375555769833291	-0.00780369474604525	-0.00439254275681356	-0.00723626838431196	-0.00895502916700545	-0.00893451560705181	-0.00445701188336566	-0.0137505977701593
0.0682088656032223	0.0227180349189527	-0.0137124903399096	0.0790754916495487	-0.0119442973667628	-0.00645184725649339	0.00619171521714236	0.00369587232319768	-0.00324390981613729	-0.00919807231162811	-0.00685319464353794	-0.0173287425944033	-0.0172929095172296
0.596916721607406	0.33746605523916	-0.332511864126413	0.185455017720738	0.030171791841932	-0.104712235491718	0.0146976477380639	0.0278286545894392	-0.0527432358215277	-0.0372702218248931	-0.0416978786622809	-0.0492723128336704	-0.0486880367918047
0.535083014686382	0.195966538305939	-0.289700778005081	0.188330160868874	-0.020290418107639	-0.106284406354524	-0.0384345769745317	-0.025550130189212	-0.0553571318346524	-0.0632874122310816	-0.0875324784718806	-0.0811179099500041	-0.0806295505609826
0.344913778320178	0.260151238279098	-0.172872151507879	0.153645188623025	0.0419113313782978	-0.0540187373378818	0.0514904702945018	0.0312387233983829	0.0111613829971932	-0.00605370297979202	-0.00713542351504359	-0.0140298256407955	-0.0230424177870212
0.00601300470900339	0.00708092385968947	0.000327510281625704	0.00862553379328403	0.000452447354581591	-0.0033216171723225	0.000154330713884933	-0.000318357255861299	-0.00196779001487771	-0.00143458490887045	-0.00305399024050911	-0.00331738482568033	-0.00251100295931146
0.338205861965187	0.193730646996676	-0.154949006869839	0.19392032532118	-0.0228760892214288	-0.0666934814851395	0.0284604584786748	-0.0240876324817194	-0.0156102744339265	-0.0447847853532841	-0.0415021990024707	-0.0708768298786616	-0.0867522445003785
0.180485979490811	0.164133613144686	-0.0857031556787672	0.0912781175074655	0.0386854593932908	-0.00754026322286541	0.0172098418369018	0.0340772566147993	0.0163515942386311	0.0155725980852127	0.00442779178799016	0.0146424398613135	-0.00457086882020549
0.0368681162777371	0.0251218030197215	-0.00601494852982294	0.0444973879649147	-0.00390711298135852	-0.0069155212987684	0.00475889010054019	0.00249960072385228	-0.00316172682538034	-0.00541131714006346	-0.00965553672547941	-0.00769481832416782	-0.0111798260941835
0.0510913262319855	0.0324405337796548	-0.0182736462905989	0.039431139300912	-0.00564277275431589	-0.00313885498796126	0.0183998062408997	0.00277396152250511	0.00399334882547548	-0.00439081387113858	-0.0038030594466102	0.00242717562147322	0.00118742043782612
0.192003239629083	0.201848740767666	-0.0919055421144869	0.0946146503206608	0.0456720601291491	-0.0130719513958763	0.044392040008217	0.029698723284753	0.0134236041039613	0.0163000543666364	0.0162008862371742	0.0133010083802391	0.00269278886407082
0.228537689657396	0.057841143850776	-0.112742420740952	0.102302283758792	-0.0141745409599184	-0.0218375132548763	0.0140320163232825	-0.00412129301077688	-0.000883698253333426	-0.0180060271073974	-0.0145434573026098	-0.0216746948240522	-0.0381614952013825
0.616519563682095	0.223426168440218	-0.352277476219364	0.165472455744954	-0.0250468060542565	-0.168234960491729	0.0134427639873613	-0.0107949443791877	-0.0458846283815773	-0.0966408832729928	-0.0846360452932466	-0.0746648653192659	-0.0963409262778673
0.452064726234883	0.210716393089381	-0.227307107601426	0.207315967982601	-0.046209329607795	-0.151949084255125	-0.00711727525960981	-0.0703749085842817	-0.0597547038095512	-0.09907920693146	-0.101871456745629	-0.094193996626299	-0.105489920571939
0.129388201334886	0.0379530337728877	-0.0626964318593849	0.0610652619610341	0.0121605324976305	0.00346632815579956	0.0332609678825314	0.0274166858144302	0.0200165026717743	0.00781343032671505	0.0147580701942792	0.00322427158335103	0.00435709785393709
0.0859009011962896	0.0736372145697432	-0.036123924719584	0.0539077520289054	-0.011969664645498	-0.0118353104999871	0.0226669904943485	0.00693091718507197	-0.011673543490249	-0.0119024875727426	-0.000285500766261285	-0.0127021113967774	-0.0065872137932519
0.0722176770985662	0.0647406374772408	-0.029371356902718	0.0464599375933214	0.0251826486067883	0.00678185525067398	0.0149396286545422	0.0208038752522369	0.0143675188792352	0.0159822519287312	0.00679864312744516	-0.00238452019139103	0.0109318699913716
0.496399624543001	0.310753908494433	-0.268594522014551	0.173005112307212	0.0625618114578989	-0.115290096939288	-0.0083708195431601	-0.0202018211132874	-0.0254847241856186	-0.0263641427406947	-0.0382121238391202	-0.0689195885874771	-0.0799052897164625
0.0377490948984094	0.0404143401069454	-0.0139137054313286	0.027327932202119	0.0168168985338959	0.00072215691260534	0.0157805982048127	0.0123455594099975	0.00632002266774613	0.00876952772325061	0.00768162495754966	0.000298486843037606	-0.000544663182495464
0.691791583840403	0.287970339855146	-0.403791347154214	0.16383325326135	0.0775871438716584	-0.132783502842865	0.00163079218709572	0.0115108985174847	0.0185771394406491	-0.0275981794856035	-0.0510115809799994	-0.0407160918231766	-0.0950696701517488
0.0987332305632161	0.112526656886658	-0.0422851630928854	0.0614709894076301	0.0330229609039992	0.0130606079417806	0.0355076876711097	0.0237948357455535	0.0325838899081062	0.0230417844228899	0.0247920457488048	0.0173226209354212	0.0218847938281176
0.349011122551861	0.258980110756332	-0.163771094594213	0.188970462467457	0.0199210080379932	-0.0336126857956339	0.0388720303488917	-0.0189693946980772	0.0157159392456913	-0.00684583887882034	-0.044863141705542	-0.0885435646538245	-0.0532917580064726
0.518149322937623	0.195124414110144	-0.276488768265805	0.193543724735202	-0.0243348510865403	-0.0852174319174368	0.0310152546636387	0.00212470347004889	-0.036046433710895	-0.0547761415019886	-0.0102035228830242	-0.0704650214211214	-0.0910839439250939
0.649883594720589	0.325550255261207	-0.372086953479347	0.17404046137414	0.0647947794788868	-0.120252419906329	0.00930145777444513	0.0275338513324028	-0.00330543753884549	-0.0277288202137209	-0.010052318153225	-0.0384606045404234	-0.102364298433859
0.228244174101089	0.0529543625355692	-0.104674486751561	0.126914103204688	-0.0094201362294426	-0.0144735950970021	0.018420982705939	0.00283022753648399	-0.00760109830069208	-0.0119468656632223	-0.0293141837225069	-0.0346065128641887	-0.0352059207995257
0.0787198511906773	0.0578186439132439	-0.0325313640198762	0.0529941331215239	0.0132320626708644	0.0119463471011557	0.0263663802031163	0.023322762660033	0.0202309879508497	0.0125892048860101	0.00771009095064892	0.00409417858684728	-0.00103197381340732
0.0515805537928425	0.0260516446329628	-0.0203612894314277	0.034970664366422	0.0106318356999899	0.012891004645319	0.015800818294279	0.0162259306842973	0.0115595254085628	0.0117614201726544	0.00528317820989452	0.00172427781269213	0.0030546120119532
0.202893083976118	0.0838048098152394	-0.0884510099916798	0.124280467385445	-0.0120280961991877	-0.052360378740641	-0.011491774159527	-0.00955731465489126	-0.0277041464846891	-0.0321942374699143	-0.0365385527555651	-0.0483016244648301	-0.0541235653195621
0.352011236742932	0.337924366780297	-0.166185588548933	0.187573541294971	0.0526678573567527	-0.0683199775338694	0.000469516894874844	-0.0199627398959384	-0.00351805949021416	-0.00782606008855835	-0.0196003769837393	-0.0512067256440707	-0.0400572172597629
0.315087967123979	0.169262263213115	-0.141681330883909	0.185934231861483	-0.0205231239599107	-0.0334573403478761	0.00882853348691776	0.011726016840948	-0.0214342121946855	-0.0269902321538934	-0.0328610321967421	-0.0644588168674501	-0.0635419303662113
0.0970838518873107	0.0740256752556871	-0.0393200958313892	0.0640519148374647	-0.00204757995312958	-7.69980501092865e-05	0.0119701733274842	0.00793388466734268	0.00544702611816809	-0.00106228900161943	-0.0026772826536763	-0.0150361081654103	-0.0135656714934711
0.575105153888591	0.257752721647338	-0.312728560395122	0.201244298144232	0.0100403315592079	-0.0958911844601842	0.00163821920225393	0.0238409061799448	-0.0534998818785413	-0.0429254264504881	-0.0955940989779038	-0.0924122386110192	-0.101260736757981
0.0994033226402486	0.07560484811408	-0.0429984087003625	0.060968822327085	0.0239077226983282	0.00135413306740904	0.0293097219853274	0.0210298335867173	0.0066704896301743	0.0126309278828686	0.00683035422060393	0.00223957097556879	-0.00375695400692599
0.485469903502488	0.252375044798748	-0.267389339978923	0.155116697588501	0.064702430505023	-0.0962135595190451	0.00800434553933371	0.00836556086292617	0.000447285379329698	-0.015755564507011	-0.0381856538599973	-0.0315465215782261	-0.00490060360512135
0.11364398764505	0.114060880348145	-0.0464526486031598	0.0753459983639087	-0.00131247683529177	-0.0220661413008532	0.0183954648000199	0.00807501815585143	-0.0040660609833475	-0.0116893090680725	-0.012646795010544	-0.0105511526481607	-0.0202180699277409
0.113700877560087	0.113506897220356	-0.0465982008047571	0.0753254652665591	0.02420459397078	-0.00360219083679994	0.0250935285719921	0.00631425262758961	-0.000417425152342707	0.01030120156699	-0.000660883846428789	-0.00293557379620524	-0.00461246202067513
0.494753050595911	0.212094172081961	-0.260889898903635	0.193265277346088	-0.0726708769876837	-0.0957201523492073	-0.003326720437546	-0.0549939790858949	-0.0345689917371083	-0.0841955146684455	-0.0763849441373669	-0.0606979470383233	-0.137385119989567
0.233708615136325	0.153525415179673	-0.112887916844793	0.112827273594506	0.0136039620777094	-0.0240864570455833	0.0291818424059087	0.0161534780383263	0.0178982039298331	-0.00524124748393698	-0.0223995387504837	-0.0167326829978799	-0.0112382468485183
0.402234763035412	0.255717354297938	-0.203930350657205	0.175684886198621	-0.00674967987261993	-0.044205632618548	0.0323731382536213	0.0337124333869795	-0.00491107395511536	-0.025477656245584	-0.00841950752639908	-0.022290170190213	-0.0338400304829864
0.109791332613732	0.0428636360471296	-0.0447145830420989	0.0707585954504212	-0.0070246132398176	-0.0173702577891699	-0.00243593881062872	-0.00993757703189747	-0.0152699384854005	-0.0121974355144937	-0.0104521604604399	-0.0193636932789762	-0.0269180798999844
0.0810203738597506	0.0507474827507293	-0.0345377822570077	0.0516056873128391	-0.000220490829579104	-0.00620003528418697	0.00979511155347512	0.00813778534807968	-0.00312702648499441	-0.00321026305688304	-0.00280372500427688	-0.00854321332046855	-0.00621785704614181
0.119330628332953	0.114336810520375	-0.0557735493952936	0.0608749522764535	0.0493853920872865	0.0108152578652065	0.0369994288231622	0.0325582984276584	0.00489487484819703	0.0301003249762465	0.0238680674102034	0.0170307024347964	-0.0153993360072761
0.307932149562074	0.14767951506901	-0.137265616584965	0.184425750751676	0.0386712063357494	0.00825448283232694	0.0445873428465017	0.0408789098352866	0.00528961417743717	0.0234628445840382	0.00567412506744591	-0.0278989241796846	-0.0267638062526575
0.537484116377304	0.383831389988523	-0.285183235274649	0.20771422879635	-0.0103821085764408	-0.114927509093461	-0.0271415771376265	0.0285317981797555	0.00237278692240273	-0.0626548088349509	-0.042828464166801	-0.0554363473106793	-0.0987656718738397
0.389916326191032	0.272977755437528	-0.200407270383459	0.162284774968956	0.0590103686417517	-0.0245083738083456	0.0244755473027838	0.0121857250230077	0.0583504757718413	0.0172509974167031	0.0323365784855226	-0.0214090569546203	-0.0128164539772591
0.0464083940435589	0.0315401190291323	-0.0164448349586043	0.0380487310942345	-0.000967046184884301	0.00309928067568787	0.0136059755153731	0.00573149851530612	0.00208633224394661	0.00106611724540179	0.000251273092204379	-0.00191311518960433	-0.00239512066871719
0.249058432212226	0.218262409105782	-0.110877111116215	0.147289987703569	0.00665410194048976	-0.0417282489493168	0.0263298443085951	0.0111651548955405	0.0148966697081461	-0.0175370735044135	-0.0158841944003757	-0.00738858053205685	-0.0144682793095315
0.380298666632107	0.263130428161411	-0.190317659451592	0.173918950588501	0.0108068457588124	-0.0505151442172705	0.0319889360396288	0.0181122602107496	0.00559953360534937	-0.0198541492292291	-0.0364319665850715	-0.0159483624497142	-0.022241643049453
0.034221597185362	0.0128935880989932	-0.0113226688305877	0.0291654625300716	-0.0020235227557687	-0.000586467674961108	0.00728458475690389	0.00408547087605188	0.000807405352297501	-0.0013049952153649	-0.00158559452570495	-0.00503154666698296	-0.00499572062836297
0.287168512160231	0.181064127286445	-0.125035126752641	0.179866577659083	-0.0496868573979651	-0.0630544710290733	-0.0145031176278257	-0.0217796683952065	-0.0457592491218782	-0.0563706642135192	-0.0485425807470817	-0.0767462793165944	-0.0914347496141812
0.403163736065746	0.390826129471107	-0.192707555006971	0.211958689962071	0.0979059169061176	-0.0868274972004077	0.0144030526688014	0.0175252394492989	0.00495420242418204	0.00553920985285494	-0.0358698352409614	-0.0264195695761056	0.00392321008460661
0.145218608308113	0.127142250293833	-0.0597776178193918	0.0962303658010496	0.0366817701615877	-0.0153139633574471	0.0326045334808621	0.0112809626518831	0.0153874118491069	0.0106839034020703	0.00470164379320517	-0.000903753792076051	-0.0060200637618586
0.671810230683849	0.304541376475832	-0.390157653956699	0.164072363775463	0.0413932588782341	-0.13194220415439	0.0419915266433654	0.0319027833281136	0.0170480099361943	-0.045274472638078	-0.0397564412409009	-0.01115929114304	-0.0288612656895693
0.0835504728253915	0.0304515398466927	-0.0382889971413641	0.043405520342696	-0.00891603757090968	-0.00234941506945655	0.0118931544171979	0.0105452341221513	0.000523897289817471	-0.00563272632018311	-9.42218131628481e-05	-0.0119467313317672	-0.00422669663620727
0.326176366545836	0.147308123176694	-0.15782950539685	0.160711434715235	-0.0141096093878381	-0.0337224386614191	-0.0054981440357505	-0.0111402706393318	-0.0153250637634793	-0.0239160240246286	-0.0250282280893216	-0.0435236519536182	-0.06226820481769
0.112158635766234	0.121081255721968	-0.0368001968278979	0.0976964438744935	-0.0214922109478148	-0.0317997069038043	0.00470221766215681	-0.0138651782660848	-0.0180106146883206	-0.0266459589258096	-0.039253732226812	-0.0427260151404458	-0.0356973946429601
0.51480673536294	0.340322221275201	-0.264700213414015	0.223577683367092	-0.0787131132936457	-0.101132556422266	0.0279331180615847	-0.0224555980578536	-0.00147986496003416	-0.0899228348579559	-0.0812642983217846	-0.136992812717443	-0.119028139307917
0.260248288012987	0.146987051139936	-0.127508510968453	0.122253187281328	0.00415778277723705	-0.0343210604364762	0.00961348714100879	-0.00736435268704472	0.00347660903743424	-0.0150816388296196	-0.00985600029219419	-0.00531610742417477	-0.0183790811355094
0.112281695320209	0.0475259814464354	-0.0484982238570235	0.0677684077589424	-0.00315191858055934	-0.0139631691998787	0.00978081329279491	-0.00206379566224567	0.00209430543030052	-0.00855754389021902	-0.00546795073954653	-0.016457178147792	-0.0206533863288505
0.126850553533747	0.11794367855474	-0.0421018696907538	0.11129295464057	0.00194948040730797	-0.0257526714609228	0.0122291436891623	0.00257966081014838	-0.00419388721451734	-0.0119015955268074	-0.0230522578254861	-0.0258058367871149	-0.0420015141851785
0.456426906583526	0.377763249722361	-0.234539929953039	0.194321194226518	0.0409790717993415	-0.107601092470222	0.0158738254796298	0.000804827638833328	-0.00682374629811361	-0.0333110103354404	-0.0538554764964539	-0.0379210640439405	-0.0595141072578781
0.142078868861616	0.0973968523905589	-0.0648310414438162	0.0778779340405324	0.022627525558603	0.00858771108875386	0.0378122625618069	0.0385062696306971	0.0200063305053825	0.0156076183236784	0.0107704422723745	0.0147900727876605	0.0025915651334765
0.511745837745652	0.305524484644739	-0.265637204878705	0.21402418574286	-0.0105027160164236	-0.112276507302088	-0.028632324386814	-0.0438844946132502	-0.0274920115905125	-0.0613896116592559	-0.115991437647701	-0.113219731847584	-0.11248226771444
0.0933564995737342	0.061029424593493	-0.0375943476639796	0.062461903676927	-0.00073402252242645	0.00856446090127806	0.0211256415425721	0.0147355970891909	0.011235378134215	0.00391521918942581	0.00518709279591094	0.00577180154285567	-0.00264025540730586
0.444310028843601	0.202028932775106	-0.228810360608947	0.186733726045495	-0.0208929512031144	-0.0606215970075509	0.000670621803761262	-0.0185892217648229	-0.0402153544424381	-0.0407572741053326	-0.0325088413589141	-0.0466460181002923	-0.0730156847212596
0.247781162580204	0.228519876273295	-0.116377310992313	0.129456479201863	0.0541811966120947	-0.0602087367346208	0.00906067576619485	0.00508055266930046	0.0106420448462001	-0.00301377006126308	-0.0340369253656722	-0.0334384034573976	-0.0317558803253895
0.570479270587617	0.266519389891678	-0.312555238127084	0.19175026951742	0.0159705689205066	-0.0880426893481585	-0.00473544615155908	-0.0151224306773222	-0.0615936060370962	-0.036036060213826	-0.0711997919491628	-0.0505591484583963	-0.0844075811573632
0.108098863638012	0.0628438551192528	-0.0478179043244555	0.0599539599782788	0.0103838157150976	-0.013588964473395	0.0194339811430363	0.00336336591249296	0.00923277220014759	-0.00160257437914868	0.00233310776671444	-0.0094528631743194	-0.0137236846925574
0.354176749995079	0.194066693484056	-0.162883886392235	0.202512242802186	-0.0206317622694248	-0.0812824059639398	-0.00863724632278234	0.00156484707533239	-0.0342881899652448	-0.0509570841166823	-0.0802850812402084	-0.0481463470882855	-0.0535684570627657
0.194827191271884	0.224559583610738	-0.076794947027056	0.141874660849353	-0.0230145302941314	-0.071819015004266	0.0202162772897471	0.00421049834225479	-0.0199645443202052	-0.0474167726491987	-0.0351540497305801	-0.0352878708708549	-0.0328177032514406
0.524103645537953	0.343869836466725	-0.2855860821091	0.177957395012706	0.0182809459645856	-0.10664252870002	0.0589603612711577	0.0344350512674075	-0.0148081995364217	-0.0441807913677174	-0.027285414379288	-0.0498106395857046	-0.052375542804323
0.298323980088171	0.0896478379839316	-0.150975330770839	0.126763925763381	-0.00887154792418499	-0.0289899305389869	0.0121193712614148	-0.00696198207706328	0.00614313846216968	-0.0189307392315859	-0.0294806283606212	-0.030595559716118	-0.0374578843893084
0.231787782375241	0.0821631418521167	-0.101708041732739	0.139170969646781	-0.00675664456150471	-0.045423847172876	0.0224947047609354	-0.00648083009448436	-0.023755057893665	-0.0260902458671903	-0.0393981827361837	-0.0181847853528743	-0.0520890432143583
0.176268720814586	0.265046467421665	-0.0554715289274177	0.164313391504318	-0.0158256092685055	-0.0572868173780148	0.0209723782863898	0.0262322496333347	0.00179755829866918	-0.0365562133232601	-0.0573253710276169	-0.0730721913765456	-0.0700593047527339
0.429530202472058	0.126643748519296	-0.229721935930468	0.154931986724336	-0.0379214933891277	-0.056641935219549	-0.00516190745170469	-0.0287808103664447	-0.0142483684108267	-0.0472817143043383	-0.0611430438988402	-0.0447386633965104	-0.0605553381702145
0.242281957227994	0.0850550105931229	-0.104849190757253	0.15320849613234	-0.0574899315039354	-0.0173862659293548	0.00882185292887891	-0.000291051332485637	-0.00406879882489317	-0.0374380987166451	-0.0290150083147144	-0.0382663597328025	-0.0396390046634744
0.15612475959122	0.112326838678432	-0.0673315667254132	0.0943535021130139	-0.0209426247445642	-0.0273289257929191	0.0172709112241689	0.0126980602444787	-0.00232292906713438	-0.0241357752687416	-0.0214393182801021	-0.0204414231474108	-0.0184604511958593
0.309987934602904	0.237194869572296	-0.157289089135665	0.1327793466528	0.019373201397922	-0.0442902488935045	0.00365556673739675	0.0127251711473542	0.00242431620309558	-0.0124585237477912	-0.0329336554115759	-0.0285638285291746	-0.0195460242871427
0.566161469654185	0.243746347112108	-0.308212147540472	0.196161640614709	0.0163151998514892	-0.138229953043143	-0.0021672287815736	-0.0431178889893754	-0.0481329570537795	-0.060957376595827	-0.0949122116390161	-0.102835360503057	-0.102032264900053
0.0409049871776115	0.0544181673969671	-0.00622719143054522	0.0490063605512018	-0.0029648463894627	-0.00612129110707904	-0.00120094978271762	-0.00252826302975039	-0.00554308827870906	-0.00454306874827087	-0.0155881778057948	-0.00863091857692441	-0.0116156202984037
0.39072957578966	0.250405821160672	-0.186032884875601	0.206945000591451	0.0311224185564596	-0.0889196483816012	0.0187794984844118	-0.0144438524002757	-0.0138100510743326	-0.0288986149125708	-0.0405287615018755	-0.0591851280277298	-0.0636496338510878
0.282358654888983	0.100378704038638	-0.127177113511302	0.163539360084258	-0.0372882572755697	-0.0400475670871887	0.0129715839408747	-0.0117878300345711	-0.0164515831036454	-0.0386679121813792	-0.0436131497733203	-0.0430255626519427	-0.0515348196178443
0.573513290468115	0.204357978999546	-0.314321992161996	0.192738217611828	-0.045270021398429	-0.06580970392695	-0.0215106332301314	-0.0620881266844693	-0.0475227514485644	-0.0555398626626895	-0.108282790930027	-0.0967101818060569	-0.102202525230981
0.0357751132926167	0.016852895397998	-0.012453177966726	0.0286125312264469	-0.00237497702526046	0.00148532275630506	0.0098067111061594	0.00377461946472674	0.00158138808106242	-0.000444827134477702	-0.0117350745080239	-0.003904375333046	-0.0119968672989541
0.284294241019727	0.105988297231591	-0.140625181171308	0.131397965133983	0.00921415845145945	-0.0275559295863631	0.00291891453338811	0.00184102738558622	-0.00646625256986411	-0.00917088556745183	-0.0202953703985669	-0.0397536891569283	-0.0325315360356213
0.214043856516638	0.122725134258916	-0.101984626506363	0.106542763975846	0.0318465501688476	0.00364315522860609	0.0196836550580067	0.0206562151748952	0.0162887384705468	0.0177448526987268	0.0126625844068675	-0.00745609089443086	0.00359137732711615
0.561693972487988	0.383708433336019	-0.304280986730486	0.199048195142236	0.088416932473948	-0.126184336671068	0.0249496916517824	0.0426250206233495	-0.0216102728728989	-0.0188837020985603	-0.0434923024860641	-0.0782207847324872	-0.0491798068348357
0.437736875059329	0.150286136531769	-0.232489489856008	0.162795415526077	-0.0257442613040706	-0.11266671642097	0.00425096957740229	-0.00292480052839106	-0.0292497147461394	-0.0692054888625203	-0.0215160785947653	-0.0457262402053412	-0.0807424610407991
0.0015921012680333	-0.000124763236392912	-2.08659395128398e-05	0.00149121789989891	-0.000128145658099525	-0.000407892656889799	0.000404759190393592	0.000202794996404359	5.66652885513311e-05	-0.000268019157494662	-0.000408577794627698	-0.000365404045033705	-0.00059901081045637
0.095361076141408	0.0689797298648804	-0.0418647113900304	0.0569589808567045	0.0213786021774313	0.00785872161432878	0.0231839050270259	0.0178786411995364	0.0159369350552216	0.01461866189588	0.00809712426174435	0.00149537619019904	0.00824368193727794
0.091693938491664	0.059076189319662	-0.0358586282949675	0.0649353645207646	0.0139341761717761	0.00246934030465647	0.0240126110767421	0.0259303219232754	0.00566601483504688	0.00820175823821627	0.00738705042501817	0.00154866582925346	0.00519742286561471
0.0825930274723208	0.0408804410074937	-0.0313130370529403	0.0604500584774404	0.00848183374742083	0.00718369457670674	0.0121797609557411	0.0147339665155655	0.00954966639380452	0.00783276416206379	0.00243911354660938	0.00101574581964882	-0.000322964713055693
0.307896559993182	0.0713078842053789	-0.148032879632513	0.151506109888569	-0.0444070268577341	0.00722168192691486	0.0351048929312257	-0.0217340649064003	0.00170069055827066	-0.0185926724654096	-0.0150835664033205	-0.0148362001493612	-0.0206691400583178
0.165280599169966	0.205144806408102	-0.0552074295717798	0.145704687763336	-0.0335519610361502	-0.0504588045267946	0.00772840449859236	0.0151538083537537	-0.0111441736152746	-0.0420053827814724	-0.0414513146368798	-0.0195869416933007	-0.0361683780744744
0.0603577866564498	0.0701919077158429	-0.0243978523387034	0.0412147564356223	0.0165478994275271	0.00532150646717357	0.0311776645042701	0.0197815169646404	0.0238128326916158	0.0109347029473503	0.0106141719055577	0.0143346511635468	0.00350788283420991
0.152967111299827	0.110191771974717	-0.0641861390917336	0.0973649869453612	-0.000926939817504524	-0.0246616539589049	0.006248813521852	0.00268919227699399	-0.00265599899425525	-0.0127942968882047	-0.0097909459236751	-0.023010897313557	-0.0262076340825756
0.421388742157414	0.142902835341329	-0.222847480731181	0.159186074120563	-0.0211574500899533	-0.0526207411972237	0.0102045255278684	0.0175853477929797	-0.0199492002432639	-0.0368890956435885	-0.0375789791102298	-0.0620702570323115	-0.0750287285496831
0.303673598547025	0.12489589778335	-0.139716927186703	0.170572182711684	-0.0504338214651347	-0.0245346112159504	-0.024344389132765	0.00117554498909167	-0.0225059596183239	-0.0374842163405426	-0.0293235652362819	-0.0585415002714554	-0.0614588190868812
0.27760149721632	0.186520607035944	-0.137371447162946	0.126864212964505	0.0252535517676454	-0.0437010387281469	0.0289736787926037	0.0133662653106193	0.0241648528783677	-0.00922374348025079	-0.031669513369024	-0.0109768005627482	-0.0318577265507981
0.601088887922927	0.229011743088445	-0.334195208029192	0.189127423885967	-0.0175162995492982	-0.128313533234737	-0.000265502624672509	-0.0300391078027896	-0.0389795768531072	-0.0729149163920175	-0.0886991461643589	-0.075732724394927	-0.0930425963096846
0.616366821375571	0.331886820699029	-0.34684269707995	0.181915224255186	0.0558865776823718	-0.117814247573445	0.0258245695195582	0.00460627162349692	0.00942208820245916	-0.0309638349455367	-0.0432690792303025	-0.0646453415808611	-0.0348423421857649
0.300462881536674	0.245180084956945	-0.151228782330513	0.131589850144371	0.0117244510017449	-0.0616001374998683	0.0289651430138528	0.0412050544510593	0.0105226998255973	-0.0249378432490617	-0.00585172915992749	-0.0322927455074668	-0.0482346156123181
0.00298835789359566	-1.15446174210865e-05	0.000572536024612782	0.00548559445151196	0.000124279281633604	0.000156314761793469	0.00146377200698953	0.000451466854244469	0.000455504864747857	0.000140297021713537	-0.00019639914085501	-0.000262258930024259	-0.000451052812714564
0.424902182183478	0.11728553689751	-0.216010465211761	0.18505661456391	0.000940481166890383	-0.0559702885645889	0.0165583553141732	-0.0149118739479887	-0.0262304573990851	-0.0275149036988492	-0.0268443842161128	-0.0545523215087502	-0.0452157320573127
0.237993702181375	0.107683958739313	-0.111868225569463	0.124067873938639	0.0073005346716177	-0.016212681606093	0.0376465743578812	0.0145141570658361	0.00566418773114741	-0.00445607346723764	-0.00678606218976829	-0.0108586812353536	-0.0116425666671129
0.0613457341992659	0.0453298714848369	-0.0251726678138793	0.0387490480750594	-0.008619456316186	0.0081905650507693	0.0161451093832166	0.0110699128261307	0.00502035335649949	-0.000214445632708352	0.00759524350028965	-0.00332295011795749	-0.000977032098939887
0.525428533407699	0.345157196842983	-0.284600308016418	0.18422218370149	0.107578481314268	-0.0673871649006567	-6.34648615279731e-05	0.00589326568114867	-0.0134446286614108	0.0200956582068056	-0.00891802894323612	-0.0485980487425848	-0.0521829266841295
0.161358987472559	0.059569408617704	-0.0672603717414019	0.105348322428005	-0.0123525824904313	-0.032890493750603	0.0101876415030306	-0.00537557118995891	-0.00116449467702431	-0.0226215381205171	-0.0167095261693313	-0.0139229354335079	-0.0244758515037528
0.627066403757145	0.217424921020932	-0.358282199934648	0.168828216260411	0.0223707705766508	-0.147146128372802	-0.039377944888665	-0.0220589717431444	-0.0683800443570065	-0.0623876788980756	-0.0263126399014499	-0.0796876473258875	-0.0877962095657853
0.109284750048581	0.0466331297136546	-0.0324790967570768	0.104466820713404	-0.0204503475750324	-0.0430919614129305	-0.0140310394210701	-0.0224181701229106	-0.0247844526952534	-0.0317711544939815	-0.0314004112270383	-0.0344383453983673	-0.0393757204696292
0.579280677394969	0.206042449981932	-0.318660405678602	0.191661044191632	-0.0062022650471506	-0.092289642252986	-0.0213903911517606	-0.0411325647115196	-0.0589969235168584	-0.0492459536500682	-0.0561901076912967	-0.0905830985921947	-0.119754021564695
0.250491343876777	0.0547298408479144	-0.12408959511483	0.107731005339771	0.00742497333259312	0.00636686420518728	0.0151910930601654	0.0141483471287187	0.0028603122192748	0.00689591876889023	-0.014162663329155	-0.0161434657081575	-0.0210884587348462
0.0687809754370158	0.0254291557827983	-0.0123646612987188	0.0843842096013174	-0.0106236652693262	-0.00474032867890219	0.00569732061799987	0.000192459022735847	-0.00497091701630326	-0.00768199697411422	-0.0109498708041877	-0.00943047267552961	-0.0187455763350574
0.174548978365431	0.113236425584703	-0.07771650265237	0.100287246975476	-0.014083420352238	-0.0341535910707556	0.00255530554962452	0.00496871946071958	-0.00978044284953908	-0.0241185057114968	-0.0311289436903155	-0.0385313256222801	-0.0290724593583224
0.0384506068768322	0.00497403330345782	-0.0153071160167867	0.0266839753732556	-0.00405398836880454	-0.000920382542587077	0.00373304811171262	0.00325041191601103	0.00185508033801205	-0.00248718545569581	-0.00117169244124295	-0.00420480382071452	-0.00583639384413561
0.28745701749387	0.0590944312650816	-0.144152995465357	0.127920171428087	-0.0197252837907815	-0.0277888482182915	0.0127896113766193	0.00613133414251527	-0.00374212349027669	-0.0237570660045365	-0.0200324757761754	-0.0275410328413866	-0.0270054919794502
0.539684035458548	0.25070219765728	-0.287111198097602	0.205834445740041	-0.00848961718165564	-0.106957373961272	-0.0589532343010463	-0.018697036861231	-0.0448087663993051	-0.0577234955714639	-0.0558800253489934	-0.0803326665042314	-0.142981522364261
0.333487305591522	0.144937544598483	-0.163051375267344	0.159915060188941	-0.0156838396189439	-0.0668734791527838	0.0211779055445412	-0.0137934453854369	-0.0374402011765934	-0.0412786593858639	-0.0647856208434189	-0.0618597217575759	-0.0508955405935845
0.190257858246613	0.0937627486585187	-0.0913449457796919	0.0911897187283955	0.0145966251192594	-1.96440283428967e-05	0.0363240998577829	0.0215176829604468	0.0213493974429352	0.00728849054545824	0.0141177231307665	0.00525694877676522	0.00242948538458329
0.0616935867283092	0.0318055775093163	-0.0227953219357416	0.0449642990105445	0.00341143069436241	0.00308511964201956	0.0133810935364433	0.0104630316884003	0.0034549331571577	0.00324827516819098	-0.000773197074404534	-0.00118812154375215	-0.00758722313767546
0.0857968485020216	0.0927634641792163	-0.0357594583997814	0.055923491836203	0.0223577754439663	0.0122718114797069	0.0246714415295876	0.0302126195304036	0.0179536470825612	0.0173147934618366	0.0212436731194318	0.00761689350828025	0.0184936800874573
0.584095311922466	0.36024491005093	-0.32189516097243	0.191564352871101	0.0964182974963181	-0.0867111053589489	0.0840410758305075	-0.00739350081885215	0.016779471611959	0.00485359606868463	-0.0288457187712851	-0.0263580043281484	-0.064030782660819
0.0733161457155012	0.0729214045342904	-0.031552020166637	0.0445607229023953	9.67973637223257e-05	0.000755287689085574	0.028161787032177	0.0171717710712865	0.0102733049945768	0.00042604252640395	0.00328747380113348	0.0117952064368669	-0.00777387346639224
0.562911090085701	0.191704806856148	-0.310981638857896	0.180716922188957	0.0171727171624536	-0.12743449663067	-0.00525459089319069	-0.0290870492573232	-0.00681569444842034	-0.0551308897341082	-0.0549157727671821	-0.0630665591358688	-0.0942659160023207
0.526683531551977	0.235487984896693	-0.282239983101591	0.193841503278122	-0.0195915356152597	-0.134654506174046	-0.0329916747688461	-0.0473613439785134	-0.092168542868214	-0.0771230208946529	-0.102774034084017	-0.103531795291499	-0.10180592904534
0.270713459652097	0.112534210860019	-0.129659021863208	0.133535681220205	-0.0327450190146373	-0.0214303129313992	0.0116745353366758	0.0135571488716503	0.00169757599000409	-0.0270876659730182	-0.000785304018932842	-0.0181311094167781	-0.0466181498897641
0.00600801333187067	-0.000508358788340814	-0.000215304085428464	0.00405712686676043	-0.00099865375506084	-0.000682363852940904	0.00196115350790303	0.000580664296224705	-0.00032634242950212	-0.000840508804000872	-0.00123159313826694	-0.00131022693073863	-0.00167040610817148
0.29987043467678	0.0624351167746716	-0.152208663098221	0.128397966158539	-0.0135396576902096	-0.022223331678551	0.00633124848422406	0.0139109568961827	-0.00414002120726026	-0.0178814946843803	-0.0216963252835475	-0.0240312716898284	-0.0359515761901656
0.0827834102408673	0.0591326555947515	-0.0328675782062363	0.0562337121937518	0.00283273296527134	-0.0079313019225675	0.0158506718474906	-0.000721450133122484	0.00782246225094967	-0.00254928447864808	0.00133942529372359	-0.00627368315531986	-0.0113918405713064
0.228668535313495	0.172782628414849	-0.110531308306185	0.110625202942953	0.0510484253025719	-0.0160149514853629	0.0481525869419978	0.0371308143970608	0.0137859233350872	0.0175167369086045	0.0156666852912113	0.00522023358111579	-0.00588066753937766
0.382879531149626	0.121501775248583	-0.195420485314892	0.16430426904561	-0.0285905106739532	-0.0687439058255696	0.00779636396096173	-0.0117910430421269	-0.0498454868165103	-0.0486672082497614	-0.0474108308663141	-0.0769712117725313	-0.0785388662335915
0.348030487730316	0.168392253503237	-0.165691000376252	0.180551178505472	-0.0372493223821534	-0.0383460905723683	-0.0103581142353137	-0.0250522647211884	-0.0488653142034816	-0.0377977064772609	-0.0580272544054258	-0.0846988918688708	-0.0605817879854077
0.468476484982742	0.291140328927445	-0.250317345805807	0.171515363984303	0.00416344035305916	-0.0500245968815223	0.0157161109111905	0.00148996230586795	-0.00408086711588312	-0.0229305782642316	-0.0387385290399332	-0.000732465244562386	-0.0558855808046443
0.159816038689478	0.101993331987301	-0.0727008556033653	0.0865164085085565	-0.0106753587804092	-0.0316928275991348	0.00568842722721596	0.00601186861274439	-0.0090627622592406	-0.021184093189772	-0.0195568606470313	-0.0294549398887375	-0.0274827786757645
0.0949769588484841	0.063706174533711	-0.0367666373078654	0.0675757889029567	0.00305998480644248	0.0220954574592939	0.029541939259279	0.0243065791350337	0.0139368683240667	0.0125777211328682	0.00747511230414763	0.00665242975729892	0.00992916529693108
0.0217398035542021	0.00501885917914514	-0.00625336839243124	0.0214809179796038	-0.0017326661571155	0.0019529922777657	0.00145510126345007	-0.000121308211067213	0.000868302290509736	0.000110163060325102	-0.00130153853525464	-0.00586953150308821	-0.00468150592438842
0.479062736879233	0.305011053553302	-0.234459450334648	0.242221938491053	0.05676924248605	-0.0221962371422351	0.0101262119401403	0.022041594518903	-0.0215239406756002	0.0172865026719075	-0.0219283075119039	-0.0716229226938955	-0.0932558913765172
0.198384576112261	0.170517550050831	-0.0622013875532039	0.18949485196057	-0.0186663627375965	-0.059894881583953	-0.00357238902912893	-0.0243177214360943	-0.0494582287360968	-0.0392806221607747	-0.0614392738187323	-0.0660516207735184	-0.08963627297429
0.042882301942748	0.10380129656551	-0.00840094810499541	0.0482410172426091	-0.00486931095667473	-0.0171149515815726	-0.00076307642224295	-0.000845561170139383	-0.00567747707312613	-0.0109921312691237	-0.00787914350911562	-0.0103308268736681	-0.0175670798203773
0.368464098231901	0.0859470641481367	-0.1847910366126	0.164027228304343	-0.00763197090640838	-0.00883851767208432	0.0379404871327707	0.0120773368930981	0.00533843989303517	-0.00823524428924638	-0.0209753429197015	-0.0325150342770549	-0.0418290965281825
0.337181904843589	0.242928245711409	-0.158937010648227	0.178971516585703	-0.00277412575426123	-0.0159357705308623	0.0161814934137149	0.018639610734358	0.017757134192725	-0.00935494814256171	0.00261850195402152	0.000476435094751593	-0.022523463912534
0.50608697048649	0.214990866961659	-0.266546680287675	0.199681271598923	-0.049159466739675	-0.109533580553845	-0.0471685058246223	-0.0713074612349068	-0.0704505634030846	-0.0793465236467602	-0.145443564472564	-0.114874222200314	-0.0957834370182475
0.149421261862805	0.093280041783511	-0.0711522031077892	0.0730745830830379	0.0218727726835621	0.0114579808747465	0.0225447869756928	0.0100810993143556	0.0205433190187499	0.0166653767791543	0.00190768087370496	0.00272880037387485	-0.00563716586665355
0.588428804419961	0.34339276270965	-0.325104385505207	0.190583293147497	0.0371283935737293	-0.169175313884641	-0.000657248235935937	0.0331372840623604	-0.0294944646262832	-0.0660234601554558	-0.00484578168865479	-0.0776276164337792	-0.0823777509473407
0.0198433016607268	0.0115818860979611	-0.00536459276441439	0.0191727846306958	0.00040985622982851	0.00071221008769367	0.00667477287845145	0.00330533602156723	0.00246748579759164	0.00056103315876109	-0.00136874328663599	-0.00131962466567299	-0.00247411864953813
0.675990332167602	0.303213061144546	-0.393551861217601	0.162311632215026	0.0717011715751263	-0.0994994179329149	0.0356083653302837	0.0479562446512318	0.0147689159004094	-0.0138991231788943	-0.0168764727210502	-0.0608970417904309	-0.0711576514981644
0.131038200219845	0.1473198399209	-0.0561648709469011	0.0804198687827605	0.0241959365308461	-0.0150496117373689	0.0150409851140322	0.00702964014858951	0.00067259934242006	0.00457316239673863	-0.0147166178203518	-0.00414547994396156	-0.0222809071315962
0.25208230967531	0.0665711563064919	-0.110147038747505	0.157134978333835	-0.00627120232067951	-0.0320980001723954	0.0125496963417728	0.00187312043991417	-0.0163053450954123	-0.0191846012465375	-0.0289763915984108	-0.022980369966203	-0.0476059646674499
0.047751021007436	0.0548004764856476	-0.0168774359177799	0.0375398812735381	0.00639971825432049	0.00248204721180668	0.0173463385669107	0.0117146331491818	0.0092623773923824	0.00444088273306358	-0.000569275497754436	-0.00374875241938524	-0.00328629824144384
0.0234234864260351	0.0276066997245807	-0.00607177974213145	0.0240075365292975	-0.000715924790379741	0.010264800050865	0.0121177688866615	0.00774367383587577	0.00638414696671927	0.0047744376302426	0.00304242695091344	0.00774564520622133	0.00056563973014398
0.2409661149187	0.293114652839693	-0.0880765574789077	0.19788359242587	0.00555533197415944	-0.0566130898030877	0.0122717356598896	0.0168893955172382	-0.0585933061821393	-0.0255288789144641	-0.0779604804819823	-0.0538111538534446	-0.0534612354257903
0.44600427078774	0.179364353289764	-0.22931151881136	0.189045355140604	-0.0152192722042655	-0.04654868162442	0.039230962921703	0.00260021863088672	-0.0263433283796708	-0.0308839769143427	-0.0233225787366951	-0.0470845828673107	-0.0682779279569494
0.219025433040542	0.0994416807366902	-0.0973325150676653	0.130173945318946	-0.0134161432230066	-0.0327564996960367	0.014424230648222	-0.00958365634485514	0.00125338719466081	-0.0230863214595217	-0.0262840149976604	-0.0189641584229037	-0.0365522013622077
0.14201856204537	0.127969001805411	-0.0587708179077241	0.0928452219701277	-0.0206834322991752	0.00026629701469319	0.0108703453722541	0.0344936301349019	0.0123160351089834	-0.010208567642241	-0.00923613492545036	-0.018274649727759	-0.00115800173779909
0.290039518263495	0.277875552819716	-0.126384035123459	0.183773777211355	-0.0282596273358878	-0.0530228996652	0.00881428826527469	-0.000391378047619739	0.00645086237783926	-0.0406412635005439	-0.0413854167785747	-0.0360329458436348	-0.0789120406306674
0.0969363549273083	0.121859817972729	-0.0396296938453571	0.0628839405567993	0.0104996814477945	-0.0243673398555089	0.0364659633258145	0.0238965724646975	0.0199278402442919	-0.0069338292038572	0.00847316743420903	0.00635931166821802	-0.00371816371330218
0.582888985263895	0.361080526534352	-0.319353451285411	0.197119518721706	0.0534513836165976	-0.113000664486547	0.0225543426007699	0.0186345887433998	-0.0622551765767734	-0.0297746404349745	-0.0402088015127006	-0.0221956649717864	-0.0884975499236008
0.597137508623088	0.350431799433959	-0.329969185646782	0.193742832474954	0.0117269299342357	-0.107544199253067	0.00754076595623299	-0.0124061505520375	-0.013641022723618	-0.0479086346594157	-0.0186880060653672	-0.0222404346708787	-0.0501117120340838
0.375749870890293	0.268152254359751	-0.187780312078411	0.172239182626469	0.0614493939428871	-0.038502210077684	0.0354375292553363	0.0141629994945858	-0.0129893171016766	0.0114735919326016	-0.0302817899388625	-0.0263889071282828	-0.0380380996155884
0.409121687400252	0.117186881982656	-0.215742254043229	0.156233232098357	-0.0161779516848031	-0.0573471835314188	-0.0118406309462607	-0.0239192596981794	-0.00134914192065594	-0.036762567608111	-0.0462183118597477	-0.0559661922529611	-0.0495696171148787
0.176123603269754	0.0725966078641179	-0.0707334555979709	0.119960008449513	-0.00674691698280216	-0.0162392538784117	0.00292713322112281	0.00791024861432305	-0.0160717750720558	-0.0114930854306069	-0.0253066744433355	-0.0226704148342017	-0.0411462002784054
0.075882564600412	0.061227391154194	-0.0290686862999376	0.0546071922615153	0.00344657833504361	-0.00709202604231739	0.0198324131414609	0.00937715255297135	0.0138846912090487	-0.0018227238536369	0.00290503119680437	-0.00706774019353722	0.0027732641192908
0.0621707588902712	0.0428423366290417	-0.0249768302843337	0.0427904247176771	0.00893116230115827	0.009047944228285	0.0133745517031399	0.0113468380947899	0.0123918369969845	0.00898955326472163	0.00475261723230831	0.00520684845173564	0.00154697075625239
0.367502533872075	0.149097375671649	-0.184294477464203	0.164233761895866	-0.011796782100195	-0.0464570836452276	0.00335722715361803	0.0108911629834159	-0.0211323668735051	-0.0291269328727113	-0.0449055604026121	-0.0445818630921511	-0.0440571081807445
0.152314893417614	0.156017561567502	-0.0652599116447472	0.0926695718774481	0.0216882236557626	-0.0391287382076873	0.0132318954226125	0.0213123763247021	0.00914414188426918	-0.00872025727596235	-0.0099152717326336	-0.0211305894174051	-0.0255199844373121
0.45833237594409	0.186580684443411	-0.235879433841234	0.194463122691154	0.0103946571021368	-0.102625645706873	0.0101102691185905	-0.0127534988381128	-0.0349527862419082	-0.0461154943023681	-0.0882365787300055	-0.0813299861421919	-0.0787316646438065
0.0759214562095942	0.069962941151808	-0.0292838549984892	0.0540046702263951	0.00832593060944475	-0.0238944510229964	0.00207274240602316	0.0106324345179037	0.0003667864031551	-0.00778426020677581	-0.000982426359529887	-0.00910939401739648	-0.0101139756112053
0.17991834594103	0.244792541382035	-0.0729032699673349	0.124533808892622	0.00540270385277505	-0.0707670165226664	-0.0232026911871478	-0.0192007558240621	-0.0253429410192653	-0.0326821563349457	-0.0499258485265026	-0.0582167008654824	-0.0663810431123884
0.316466358606996	0.141866069837898	-0.143903091152807	0.181166324925855	0.0445571579808672	-0.0135215069307833	0.0354173431438161	0.0189182879331445	0.000530136075874765	0.0155178255250419	-0.0171335043419038	-0.0309773227325585	-0.0315289654822396
0.17409755120458	0.254972025304288	-0.0687543595062039	0.125224887742196	0.00702570414409837	-0.0831413643425555	0.00327920120430328	-0.00804764686667631	-0.0126633341476004	-0.0380578300992286	-0.0310748751578222	-0.0266262535528169	-0.0552651755929487
0.412454021028146	0.255410723612395	-0.213049169077487	0.170561985143934	0.0207132880361157	-0.0432693356504021	0.0297157694077302	-0.00288994117639796	-0.0251358244077149	-0.0112780238071432	-0.0229360198397133	-0.0547244320142143	-0.0548171536497623
0.372759505863638	0.335299809942876	-0.17724555331812	0.196346857217292	0.00477955838913086	-0.0678855344749254	0.0654837994670016	0.0105091571320663	0.0164729382226101	-0.0315529880428972	-0.0558478434541245	-0.0297341857131867	-0.040916411006702
0.679878863638127	0.285043321578076	-0.397974628590402	0.156917301672224	0.0325172328078335	-0.0464501688815535	-0.022031154760361	0.062420145952608	0.0213190900771126	-0.00696646803686007	-0.0310677532718925	-0.060569337291083	-0.0430792448833605
0.100198731167254	0.164604795537111	-0.04047851974006	0.0657104663749307	0.0357497690168473	-0.0178701476731484	0.040692360659683	0.0117344595238567	0.0166722928135627	0.00893981067184944	0.00497028489242583	0.00249195727956557	-0.00882233897695857
0.10633040159667	0.0565720776840349	-0.0450609399688056	0.0633607516309714	0.000598599886231718	-0.00625285792719747	0.0218739347602775	0.00321247738154544	0.0048151166057066	-0.00282712902048288	-0.00336293467331107	-0.00517846076511498	-0.00191664596924017
0.132908186719955	0.0429381021029819	-0.039376517187418	0.130414680718982	-0.00698456996393521	-0.0115590003277879	0.0200803501303299	0.0161946307288524	-0.00438871831149493	-0.00927178514586158	-0.0112755792770142	-0.0203609947223866	-0.0202686172660409
0.175562565792856	0.140500683556755	-0.0799662183133741	0.096256384258454	0.0142235544680538	-0.0592197539960648	0.000629846178007154	-0.0221224841477924	-0.0337662893705404	-0.0224980997640055	-0.036646476771907	-0.024519670636265	-0.0498442563823792
0.111881329974699	0.0845642513734745	-0.0506963940561704	0.0623542390436928	0.0266396421408446	0.00397168138462244	0.0243742700472914	0.0305768725847402	0.0167280372040623	0.0153056617627335	0.00685031161647383	0.00493017681403064	0.00134584012833687
0.0703116200135369	0.0230841225134815	-0.0294095842553759	0.0441969161590758	-0.000312551050452095	0.00161049751823247	0.011450149512071	0.00516599517358549	0.00638468733347604	0.000648973233890196	-0.00115458236994859	-0.00535517747068383	-0.0020948393744354
0.00109282123444662	0.000652752329024956	3.92229298389753e-05	0.000730484632791647	-5.2947287018347e-05	-0.000280726491637717	0.000292310060183424	0.000131069237972017	0.000147700310929406	-0.000166836889328032	-2.19878163206177e-05	-0.00032295666487732	-0.000274121866228565
0.514084422848242	0.309695689877018	-0.264861059125334	0.221451176000502	-0.0382140723336452	-0.0696585472913192	0.0163358567954598	-0.00515715061204147	-0.00815225478601911	-0.0539363098124822	-0.0976981393855776	-0.0768767774951852	-0.0754814216866644
0.128633445836109	0.0926830295229105	-0.0531754795222468	0.0828569134185184	0.00564485396466677	-0.0267263272626745	0.00325051086976033	0.00104722749308328	0.00674314839589663	-0.0105407366490039	-0.0200766456543167	-0.00689446100775894	-0.0267520171103869
0.00281981485101303	0.000373225138945633	0.000220443013452221	0.00356026459746636	-0.000730981598319566	0.000188335426160624	0.00145800664783873	0.000882003825287581	0.000157201795378401	-0.000271323086079471	-0.000347112224959063	-0.000343412388479527	-0.000699093306473804
0.393382686478658	0.263415232828912	-0.204852730113818	0.15590775218109	0.0322839790701267	-0.062772639033881	0.0461207402769622	0.0241461142362424	0.042278862664723	-0.0152443299818772	-0.0151489348023832	-0.0180039847426992	-0.0132336223755706
0.205707816480602	0.209633904308106	-0.0894769539486187	0.125887262313382	0.0158476704028618	-0.0439510917246505	0.0223110154484182	0.011824624327967	-0.00916564616740012	-0.0140517106608944	-0.016920338417684	-0.0313871071081454	-0.0211893666801813
0.713594880533535	0.271452019347844	-0.42446137896724	0.145290572453824	0.105737993344793	-0.158480937904004	0.0146086964191979	-0.024186197848859	-0.0145844576221127	-0.0263714722796055	-0.040672007170104	-0.0489661687826833	-0.0340120946356429
0.45640526142926	0.366978039603717	-0.233251599659802	0.198455165961265	0.119728521217964	-0.124685067630919	0.0190561534027145	0.0373182081634127	-0.0258712399801896	-0.0024782732064777	0.00730282894582879	-0.0646802778028912	-0.035156673843757
0.168217222356737	0.143217475508783	-0.0798346195289888	0.0842750794448874	0.0458561511408238	-0.0214562802354041	0.0346714248811849	0.0267714238305339	0.0271714826778049	0.0121999354527098	0.0120049113930946	0.00275635102625807	0.0141183806288615
0.101760463028645	0.0614990261190669	-0.0412768881263376	0.0672489526426173	0.00674848053326241	-0.0019925513387658	0.00465321150248071	-0.00142805174010528	0.0036129592830135	0.0023779645972483	-0.0082956800401368	-0.0107392793367574	-0.0172143061209792
0.195647007152537	0.14714630566433	-0.085105469355138	0.118838760584226	0.0154111361861079	-0.0440749180215564	0.0180922078556472	0.00324615210149737	0.000683022503242037	-0.0143318909177242	-0.00781089054999401	-0.0037048886235268	-0.0315869781422478
0.0999016444349706	0.0963638873375709	-0.0452204508870302	0.0548643840682309	0.0102197129857642	0.00213138177574916	0.0233240337749964	0.0369544896527822	0.0199873050482504	0.00617554738075667	0.0180913708187225	0.00722961173442797	-0.00707251833245658
0.520341404340824	0.342057186790237	-0.282213733941914	0.180831425376292	0.050694703671914	-0.133291182281267	0.0563513452959656	-0.00638232420792939	0.00464359540019754	-0.0412982393046767	-0.0392647974985115	-0.0655438581735196	-0.0806810440020146
0.658031718544797	0.253159389209657	-0.380058060295657	0.166319086709801	0.0539318843122915	-0.100088196157087	0.000700857149999567	-0.0151051771788886	-0.0600817457452083	-0.0230781559223976	-0.0609520772177943	-0.0755449580100238	-0.0572514874963881
0.0516156735688935	0.0310021403326163	-0.0195733804833377	0.0374391037152639	0.0012705214931964	0.0122461300824093	0.00819476406206317	0.00700868954854057	0.00431921846111748	0.00675832578780283	0.00594418594715892	-7.15646078941201e-05	-0.00741304121180135
0.466582979432601	0.165595416120955	-0.246879224985923	0.177302099527798	-0.0435929139942565	-0.0797249669512018	-0.0134864193221103	-0.0426907184276009	-0.0293296033205228	-0.0616589404727292	-0.0612792820588575	-0.076272498560799	-0.0664087000198816
0.618185534898905	0.219875464987817	-0.35281819999755	0.16710454482164	-0.02080888434791	-0.102349464605813	-0.0657206251878841	-0.0623409231799891	-0.0440433216913423	-0.0615791744768615	-0.0661486675840457	-0.0760198886355926	-0.120949484467666
0.427355029279608	0.179216646317558	-0.220919399071179	0.175991325974199	-0.0215384062468412	-0.115178374418453	-0.0171888640463211	-0.0232773959927176	-0.043029961415647	-0.0683583903326473	-0.0763791131177848	-0.0714113268728179	-0.0905392350264764
0.291630948142893	0.120143275909204	-0.135330501754712	0.159536692552491	-0.0270352596671461	-0.0605875688913996	0.0101100824084617	-0.0295506392630267	-0.0309014868372692	-0.0438114142792728	-0.0349509872162536	-0.0491036055304468	-0.0427457968945803
0.478716026184788	0.358819523085409	-0.251715497964515	0.188026920256502	0.0966179012697694	-0.0929799316400982	0.00790300999814075	0.0189085018407559	-0.00316825678139354	0.00181898481483567	-0.0811415061291775	-0.0399634701214768	-0.0490027639220726
0.0890096376686483	0.0496330963217238	-0.0382135524915396	0.0522670062322343	0.000339256884180614	0.00360882958925014	0.0207711689569119	0.0122526243626397	0.0148502229898861	0.00197404323671538	0.00555668306401057	-0.00067770691266128	-0.00289062506165594
0.236048278399602	0.181416907853641	-0.105642330665019	0.139342269892183	0.0144431107984806	0.00902137870730008	0.0350569332731192	0.0330421996836048	0.0198718569880817	0.0117322447528903	-0.0198075063875232	-0.0136038035563045	-0.0175547996953005
0.230317612995258	0.179754979452387	-0.110299695299111	0.114885978939842	0.0469304618930109	-0.00325495380999777	0.0425138972064221	0.0389324027657805	0.0111047988499545	0.0218377540415066	0.0204548696509195	0.00377881159518906	0.0114347881126171
0.473411934898673	0.149837721104478	-0.24878659510708	0.186049917041821	0.00137757795688065	-0.109304437122433	-0.0223696321998816	-0.0524776114686272	-0.0466249745023744	-0.0539634295827762	-0.113452109314052	-0.0794341380417701	-0.0800248394122794
0.0742773830931266	0.0804176201285288	-0.0187844404723267	0.0767277162674605	-0.0111860621378719	-0.0165315905163979	0.00776432456614053	-0.00820574863134658	-0.0110485246016886	-0.0138588263271349	-0.0110444107505111	-0.0126779822278776	-0.0192492602410378
0.0902522750153102	0.0921331312105752	-0.0398425218787355	0.0525296569937246	0.01550767512149	0.0166293050351329	0.022234970271007	0.0396385594109771	0.0348649892700982	0.0160684900783114	0.0154152481080217	0.0132300997158324	0.00475579303286223
0.233383494023498	0.0699802369837456	-0.105801903977437	0.13127212257631	-0.0309969464667575	-0.0493581412927679	0.00315135830808427	-0.0228677437515404	-0.0192001740612243	-0.0401775438797627	-0.0475752205597518	-0.0439132068897684	-0.0588602160768213
0.404258853036668	0.134987154895353	-0.198114071925042	0.197535465345169	0.00797177501043828	-0.0361756328270308	0.0431392359677846	0.0222294647511773	-0.00573030850897821	-0.0141019289082963	-0.00329339888126629	-0.0648309935920218	-0.0511751328915694
0.0637323753235884	0.0574981040057169	-0.0250380626820285	0.0451717948723674	0.0284158300077559	0.0226510840082825	0.0302633493074209	0.0194389268588744	0.0265450323225626	0.0255334570080192	0.014393572658575	0.0175784828974612	0.00911019054504937
0.160762452086935	0.206083452113442	-0.0524749038017346	0.145031238562662	-0.0398925029477089	-0.0474304026013384	0.0268440560807111	0.00430232665133459	-4.4708277238098e-05	-0.0436614527745236	-0.013726215325551	-0.038860373657679	-0.016658377003016
0.22382557078575	0.0797394608376313	-0.0964632954897146	0.138806772544854	-0.0124427107799807	-0.0442385659700441	0.0121921035601717	-0.00337475614786742	-0.00652569888983864	-0.0283406383750124	-0.028956983082924	-0.0434204360265103	-0.0364996125118206
0.0895093565557692	0.036309711778817	-0.0369840674753875	0.0562550229724537	0.0129977265516698	-0.0124059097604319	0.0102824862536351	0.00499068358182901	0.00268973263272317	0.000295908395618924	-0.0085637926494133	-0.0129871903757582	-0.0130810704832691
0.0182175236472042	0.0202211150121744	-0.00479525291595804	0.0187277887917033	-0.00333976481601664	-0.00452047408894495	-0.00256588251988016	-0.00208620413354611	-0.00159052882103618	-0.0039301194524808	-0.0049775386565481	-0.0076517673009502	-0.0060498593920309
0.0607917132646044	0.0385113261174201	-0.0233797444139872	0.0434001576480871	0.0106111258415018	0.000169283342806234	0.00722462727058883	0.00570399925854145	0.00617928309118107	0.00539020459215404	0.000985822840584141	-0.00916851168397866	-0.00494079047068743
0.0966929083809377	0.0767369236633391	-0.0396705299162721	0.0625309544174628	0.000667296085371222	-0.00390209890642519	0.00870581381283787	0.01377314844003	0.00840175559726883	-0.00161740141052698	-0.00233536367265459	-0.00628536891340166	-0.00541720616444251
0.495298851365558	0.239345424709621	-0.25756063708984	0.204534134727307	-0.0043381212774844	-0.0393697883577921	0.0362808427659996	-0.0175544967445559	-0.0139354751870462	-0.0218539548176382	-0.0358897176261517	-0.0346609717559402	-0.0279385693533232
0.0565602764649924	0.0350102872496439	-0.0208039380044257	0.0408838345029792	-0.000130499468541434	0.00723710139226124	0.0126083383285533	0.0107789900582842	0.00604477769371838	0.0035533009618599	-0.000248482291018398	-0.00169594701158277	-0.00523148881239661
0.197449240528042	0.198800471584621	-0.0959458361181244	0.0934541677083377	0.0488361203216563	-0.0203179522397096	0.0396013085941528	0.0214533463835282	0.0134796571220608	0.0142590840409733	-0.00672127710561876	0.0118003624747562	-0.000250717148714247
0.221094631148005	0.121620554388004	-0.0976602361099471	0.132401178760107	0.00987657530129837	-0.0133039922892888	0.0355071414320823	0.0131542497296327	0.00821511978985717	-0.00171370849399521	-0.0135201380700254	-0.018786910353714	-0.030999670805111
0.392622293940869	0.165254933396422	-0.200749301451866	0.167123151294454	-0.0357390434083545	-0.101723259904312	0.00138068448331996	-0.0310632757074787	-0.0462030764755503	-0.0687311516563335	-0.0814050292119356	-0.0727593058068204	-0.0691171265578842
0.53343659784899	0.283893864633724	-0.282624920646081	0.206883409370071	0.0151204892058915	-0.106405649137167	-0.0044780742028071	-0.0318334232942848	-0.0878340009800179	-0.0456425799656376	-0.061257776732856	-0.115805263369019	-0.0605286561051778
0.000316139548799452	-6.68674364769711e-05	-1.05439808037272e-05	0.00010269812159773	-4.41381279743919e-05	-2.02776364078149e-05	0.000113757474678245	2.45955966598094e-05	-2.59928239118427e-05	-3.22078821911034e-05	-3.48780151298049e-05	-6.6076089129205e-05	-9.47309349824443e-05
0.190289322328576	0.227525378293117	-0.084525140314545	0.11064199887317	0.043747991807228	-0.0413210385009561	-0.00498274456535872	0.0125379018107363	-0.0137519794943602	0.00121347665313595	-0.0304864176792841	-0.019819011065429	-0.0279608536064581
0.0665693390127148	0.0506564137918635	-0.0269499479145743	0.0454814574613866	0.00718292352832736	0.0119005395445183	0.0242404017773334	0.0213589290976443	0.0182833794183952	0.00954173153642285	0.0107150590227223	0.00644869930690777	0.00362129929306784
0.591055346235154	0.235700906196779	-0.329910920730413	0.181217514213292	-0.00104692482503255	-0.128125074044467	-0.0322056835903659	-0.0260329700201969	-0.0751941387947032	-0.0645859994347499	-0.0996313459459325	-0.0858025123142444	-0.107797449902525
0.52397718741206	0.367697499009516	-0.280610392165635	0.193126035708235	0.034794230837265	-0.107462279319406	-0.0142525227395091	0.00129620885618986	-0.0186661180223181	-0.0363340242410705	-0.029624807536294	-0.0885539887905699	-0.106226517802092
0.560193109823368	0.322816363274559	-0.306328209691043	0.189873575658657	0.00856093989097217	-0.0666343202435444	0.0637902788828631	0.00991658533291739	-0.0575055518667315	-0.0290366901762861	-0.053186965485525	-0.034324637869394	-0.0902198460709218
0.386975634620789	0.155140121678998	-0.197737987732321	0.164051905112763	-0.0375477883069688	-0.0615140718874447	-0.0245467657009783	-0.0318184816937936	-0.0326321232527758	-0.0495309300972068	-0.0734875174711896	-0.0594215571567419	-0.066217823556367
0.646609605424509	0.31008341010559	-0.371702299679891	0.168555416148749	0.0618704850565387	-0.0849311739366423	0.062211083466356	0.0449366454988803	-0.0166930217836835	-0.0115303444400517	0.00797488419152337	-0.104483859482329	-0.106025205811839
0.569552825195199	0.201706265490741	-0.312026673221905	0.191776604595967	-0.0288505056578394	-0.110110508970814	-0.0258682082778637	-0.0519360842002069	-0.0481804453809099	-0.0694805073143268	-0.112886056339598	-0.0875593412799284	-0.11281576088383
0.469860699120519	0.243668836453023	-0.23527719501269	0.220540796014725	-0.0359353001517387	-0.0523468338025931	0.00298839727880618	-0.0599905708305736	-0.0144967674433926	-0.0441410669771659	-0.0466998244652884	-0.0542003637231211	-0.104122355217579
0.173589319890928	0.176742206861217	-0.0739391666246988	0.109633395740327	0.0543874625362923	-0.0229329615566214	0.05780232936091	0.00245285026191835	0.00952033457667339	0.0157272504898354	0.00348684586529027	0.0180918382227107	0.0046990351901669
0.0404966765712445	0.0241166816866377	-0.0150241388371317	0.0296306899900332	0.00375396877752322	0.000319622945179336	0.00455153672474106	0.00786229633584942	-0.0105388190361535	0.00203679586135128	-0.00981021038049829	-0.0130741395260891	-0.00813966040676514
0.529613059115946	0.346145176720666	-0.289683478491545	0.177167915544903	0.0750984769298521	-0.105772771466759	0.0524050961469611	0.0215823746630029	0.00730549731258612	-0.0153371472684534	-0.0358036337302482	-0.0636346091216843	-0.0417640457184711
0.484997144458264	0.192476096590582	-0.254025639720654	0.193684907965177	-0.0404477807236343	-0.101926138411995	-0.00621288869803122	-0.0365808125211997	-0.0433563101040669	-0.0711869595678144	-0.106859104040998	-0.103796441458534	-0.0939928331879166
0.20893141772874	0.161811386944093	-0.102329029123374	0.0979843282711554	0.0541429103289034	0.0177949433791508	0.0504710089720164	0.0159703245240695	-0.00409244555643248	0.0359689268540271	0.0182221848995922	-0.00317965934878892	0.010706454233034
0.364092339742177	0.357818848696121	-0.162540824942184	0.223758133509396	-0.155250812803531	-0.0636893364742346	0.00281387543767336	-0.0104451507099798	-0.0849749988380827	-0.109470074638883	-0.0355917856213971	-0.13660899425511	-0.132063215371135
0.147035471811924	0.0802542104396697	-0.0688567349116871	0.0755365084385892	0.0160444592545134	0.00465034047751817	0.0361998840427268	0.0288474355009693	0.0302888160296642	0.0103473998660158	0.00634696580375882	0.0107412576634973	-0.0100228868199073
0.23156550395557	0.0695502003289323	-0.102337984822257	0.137877712389555	-0.0106089964582162	-0.0149014667641261	-0.00434123667731201	-0.00396685898819837	-0.0121697381247895	-0.0127552316111711	-0.0230108142337043	-0.0462936273757421	-0.0396884431780856
0.105884957573111	0.073472938909255	-0.0119000669796044	0.151210580574111	-0.00993224185007374	-0.00995231242095665	0.0145944479413386	0.0024655840360019	-0.00539664767574818	-0.0099422771355152	-0.0190117435521436	-0.0268483774227587	-0.0458726591424215
0.281578096487567	0.295394551517037	-0.135172660632247	0.140851952146198	0.0668779857006974	-0.0689413293379844	0.0299163438332555	0.0151842948701705	0.00210619892093988	-0.0010316718186435	-0.0440867466297747	-0.0151949198918642	-0.0493812657407616
0.109877556285129	0.0579051382832531	-0.0500233352033937	0.0608134296228805	0.00813736242249809	-0.0104131576436056	0.027738632540326	0.0124290673031279	0.00940993825211457	-0.00113789761055375	0.00215498715187501	-0.00961081855662044	-0.00316140667324197
0.477385342725765	0.197513158433839	-0.249163095374927	0.192742150557913	-0.0605755135776549	-0.0794349172554807	-0.0228629803666887	-0.0191092614567138	-0.0241196012019265	-0.0700052154165678	-0.0694767017674064	-0.0800153324827311	-0.112155417375255
0.328699340008204	0.2277677935499	-0.144142062896635	0.20712028583137	-0.0144562271039456	-0.113267963489504	-0.0233856506945636	-0.0309794799950852	-0.0324149744694278	-0.0638620952967249	-0.0740899457496063	-0.0973830666812918	-0.104145945935663
0.202566613497684	0.244116287037998	-0.0888812046163096	0.12179792341414	0.0399933703242328	-0.0357682135477622	0.0431589094024162	0.0191354475634549	0.0106412186855195	0.00211257838823528	-0.010479376193627	-0.0203992904036295	-0.0222641008727395
0.375922291368525	0.0858727105270874	-0.194121603896662	0.154104573914874	-0.0192601923240846	-0.0360706145868349	0.0153432006251761	-0.00886230993834353	-0.0182013420063381	-0.0276654034554598	-0.0260547251015597	-0.036564064640265	-0.0441089030868521
0.200274949987437	0.0937076473348019	-0.0990755784998846	0.0905254297020634	-0.00731257548282907	-0.0478917239755181	0.0125591613023622	0.0163261703983322	0.00569110394137048	-0.0276021497291735	-0.0142357948117567	-0.0148488630315646	-0.0182507765928791
0.312125840771411	0.169160542832492	-0.135165206023791	0.19958991129757	0.0138491787856652	-0.0453193696366211	0.046136344236437	-0.00218406136906918	0.00214608413665107	-0.015735095425478	-0.0113278892877989	-0.0345501761770878	-0.021486444776105
0.289580334917112	0.287173256512855	-0.143449285048161	0.132503344989852	0.0476964468457377	-0.0210844999904058	0.0530875857589445	0.0438739000968528	0.0111060793881836	0.0133059734276659	0.0185701037412373	-0.0214486186471976	-0.00516859355212418
0.0476839993171805	0.0182788403156283	-0.0169792812840962	0.0363490018782249	-0.00140282624489365	0.00620148513997424	0.0132158191948211	0.0103533270758403	0.00921213500510057	0.0023993294475403	0.00355374760701304	-0.00176138991691964	-0.00191872472202753
0.541087884041006	0.200860710063807	-0.293140634539884	0.190476202325083	-0.064396438085921	-0.0964544788322528	-0.0260662760675626	-0.0315269843290675	-0.0222031909112289	-0.0804254584590869	-0.0810994374892424	-0.0982720692488814	-0.131446086373582
0.0973331770591011	0.0599430448074381	-0.0424761049855079	0.0587596143242865	0.0117906165236998	0.0207142628205815	0.0144779043930178	0.0154363531182752	0.012701161542574	0.0162524396721406	0.0126367284588001	0.00407344570883307	-0.00150917428392312
0.283406024769575	0.178910380163884	-0.121850265909918	0.182100239106713	-0.0581956236853578	-0.0530904101003858	-0.026485746699689	-0.0101886061504611	-0.0339217402952968	-0.0556430168928718	-0.0512204240027268	-0.0655156557752906	-0.0805458262958079
0.0124025380232726	0.00766653188622759	-0.000588047295531004	0.0164057267281177	-0.000926150921219102	-0.00285654797742559	0.000256394962240876	0.00032409073532475	-0.000707137438499138	-0.00189134944932235	-0.00186924594259764	-0.00381939158119771	-0.00397885899191834
0.51114255342163	0.309644115925774	-0.271837374628975	0.193605257604069	-0.00375899025056581	-0.0378172058278493	0.00514967894785001	0.0129630715763659	0.00217340824283974	-0.0207880980392076	-0.0612465019373473	-0.0638055108577884	-0.0468592873497694
0.650427245181638	0.298411882688946	-0.372886701453001	0.172573590149861	0.0720727139967707	-0.136846079362778	0.034263304764672	-0.00392086910970313	-0.000238302256657552	-0.0323866826830038	-0.033320568176835	-0.0568029456675957	-0.118702188818276
0.286082906333848	0.0974762006363589	-0.142444465402758	0.126357941606612	-0.0033215072749701	-0.020824805425117	0.0196744983384423	0.0088727621595695	-0.0113258994318818	-0.0120731563500436	-0.0149394094159964	-0.0310274521616852	-0.0306002463399701
0.464177372603015	0.186994518293864	-0.23774684990058	0.20075887352345	0.0301226739377688	-0.0975342622753561	-0.0123205619389457	-0.0210927624355203	-0.0338931944183096	-0.0337057941687937	-0.0750440525443786	-0.0551798409846577	-0.116047114036172
0.267909557144501	0.0773824192266035	-0.125414682368015	0.139075888476746	0.0102399671785154	0.00218148011561714	-0.00451515934130009	0.00402476936977547	-0.00567121107240898	0.00621072364706632	-0.0126318087165154	-0.0230957337427307	-0.0134054443953072
0.229360578055049	0.0873987743433381	-0.108430406180447	0.118206183113243	-0.00690656086570957	-0.00236622369550468	0.0189765110678305	0.0133050995010784	0.00202117307636737	-0.00463639228060711	-0.0160789880900444	-0.0334388699381696	-0.0187885465756044
0.347699269620522	0.28310555539918	-0.170596920391986	0.166879170376522	0.0122102793793654	-0.0229732508674924	0.0584717390086952	0.0275494173093593	0.0378401688848893	-0.0053814857440635	0.00585825553881203	-0.0171283144780038	-0.0253603857997968
0.0643943308348632	0.0192329775365742	-0.0279348810984793	0.0351150546325188	-0.0113907228321835	-0.00795727632404729	0.00518763302832366	0.000620495649776842	-0.0050885699636085	-0.00967399957811539	-0.011043607489098	-0.0102847070493118	-0.0119505549308929
0.0859147839453851	0.110044002855647	-0.027234739682065	0.0768428237223596	0.0350549162838029	-0.0384068976575409	-0.00233543495271891	-0.0149087723976233	-0.00653742464810705	-0.00167599068686901	-0.0260706895016851	-0.0031406490723868	-0.0226173352084007
0.536845360710571	0.206484577962643	-0.29044880395966	0.189706952729977	-0.0519902546545314	-0.106451170625148	-0.0170444220314349	-0.0129800175275518	-0.0702792958103673	-0.0792207126398399	-0.093491731166008	-0.090024513319451	-0.102587189007594
0.102310883600961	0.0617285621241588	-0.0406961362192771	0.0704945183158707	0.00641531837273686	-0.0283587212513463	0.0221482249716692	0.00542508878750662	-0.00227157659386706	-0.0109717014393047	0.00210791477398947	-0.00675568412738087	-0.0149016243240075
0.53599657933527	0.392963500787495	-0.281342453154675	0.216353228580014	0.121996670087171	-0.0949923333130131	0.0443241118659924	0.0289585285843139	0.00759063105766233	0.0135021683870789	-0.0439387530260548	-0.106158705336543	-0.0672171120832916
0.338142491187106	0.190316562920368	-0.157120691064816	0.187575341575661	-0.0690815201400845	-0.0705824306531658	-0.0403428866953653	-0.00403060665622812	-0.0292930648215034	-0.0698319753966251	-0.0691351313122964	-0.0735437142171494	-0.083682197229765
0.092632633257737	0.0792981166777883	-0.0376732396387717	0.0614620999214215	-0.00088054423139923	-0.019695595021821	0.00857381771363774	0.00416790511491466	-0.000333124785721506	-0.0102880696266101	-0.0119172253112985	0.00295054087056545	-0.0147570724987035
0.554655037854059	0.342378093456208	-0.299010963295731	0.200917170285175	0.0256004479536326	-0.0762283139376296	-0.0129826557232067	-0.033847792550733	0.00119545953427735	-0.0253139329919985	-0.0770746747534539	-0.0960762223833028	-0.0310435520718918
0.143212540214468	0.0803421614676302	-0.0654934205130741	0.0784429637455463	0.0279069896172722	0.0165139833565588	0.0195310240144696	0.035676175271543	0.0206218782354544	0.0222104864869155	0.00450906031417622	0.00389415910412788	0.00211672051321934
0.284579351977035	0.200211040753724	-0.144006906867718	0.12216150330361	0.0111832978194406	-0.0551734825325744	0.0151792484770261	-0.0135030783896993	-0.0022632532158422	-0.0219950923565669	-0.0167229830047217	-0.0184647759870541	-0.040689565440557
0.191516502365288	0.0946800063706288	-0.0934630957699075	0.0871494492083925	0.0293576276375997	0.0124089252297513	0.0353282322883738	0.0310498558500596	0.0246281778656881	0.0208832764336755	0.00837385038362412	0.0192844020965437	0.0121235817889767
0.414756242605887	0.261160796534398	-0.212570047635735	0.175916652338297	0.0445816567043646	-0.0566119899897568	0.0181447701357981	-0.0216903034385113	-0.024405103634273	-0.00601516664269608	-0.0387077887990161	-0.0489046638685651	-0.0563179333430183
0.0423969656752734	0.0257907053793511	-0.0158517159025016	0.0311218750301183	0.00666795453817148	0.00848153656025327	0.0178986107807151	0.00957933355449364	0.00697136356271884	0.00757474554921238	0.00582756805994745	-0.000721373021138352	0.0044503886280995
0.00352843857695971	-0.000390684709028992	0.000132399308364525	0.00364435476762894	-0.000121890655751808	-0.000649578015943383	0.000205169883824277	0.000510951993691109	0.000389301210208584	-0.000385734335847596	-0.000454464068320515	-0.000797512559289077	-0.00079288257198026
0.117173288942078	0.137246605782205	-0.0402085526125455	0.0976335681221084	0.00890727672224555	-0.0569352615795131	-0.0254092075946845	-0.0207811905112207	-0.0341981795468932	-0.0240139924286338	-0.0318227215304179	-0.0255353652385675	-0.0471723623568619
0.0221598249499003	0.0226928748341217	-0.00705092916093062	0.01916537005111	-0.00215887870561489	-0.00516550203308891	0.00343782745699862	-0.00208606410693909	-0.00126268317382985	-0.0036621903693519	-0.00240452661770823	-0.00308211969192619	-0.00406685194706635
0.518306482231302	0.260309671619656	-0.272234677500234	0.207371842484109	0.0184876664728513	-0.106370245091321	-0.0117539676229405	-0.0393296399629713	-0.0517014364333066	-0.043941289309235	-0.0827382984143166	-0.117989072508025	-0.124492245948347
0.167999540171248	0.232482733107359	-0.0629546591433214	0.130032681562904	0.0326106418245037	-0.0701283158145303	0.00577667437206364	-0.0110065625779242	-0.0103531485327339	-0.0187588369950133	-0.0474218731438778	-0.03129226815905	-0.0663058355958987
0.112971519939302	0.0947046997007392	-0.0481226653860298	0.0688092290715974	0.0177693847465274	-0.00438022379838371	0.0171197512532004	0.00386736463085043	-0.00361101728890213	0.00669458047407186	-0.00887188111751162	-0.01348820553076	-0.0153130074278963
0.105587436475108	0.0664311155236289	-0.0468337379696916	0.0613662599210081	0.0185249541248796	-0.00475250139682046	0.0255160042550882	0.0330129061205705	0.0191877559057597	0.00688622636402957	0.00584006561414485	0.00125645543173949	0.00885580960825141
0.415678515683737	0.316949004821526	-0.207998293862415	0.191648013584484	0.00845271330410707	-0.0945095865191818	-0.0249529433666552	-0.0315342575001757	-0.0456913606221762	-0.0430284366075374	-0.0238750740682813	-0.0458554765575545	-0.0969988384013613
0.018915776263025	0.0336476087315722	-0.0043259967017579	0.0209394633073243	0.00460441326124881	-0.000692331670017778	0.00829495279344489	0.00197657019501883	0.00560294517612428	0.00195604079561552	0.00314893576918831	0.00186673018945932	-0.000759702598944818
0.356993409469355	0.284471833255194	-0.172451942474569	0.180702914516802	0.0950586133575413	-0.0408263964823726	0.0712341679065329	0.0235089899449752	-0.0276136071968426	0.0271161084375844	-0.015041450091827	-0.046981319173557	-0.0674241574645925
0.281163844102952	0.104877713578888	-0.127070131160648	0.161198438135094	-0.0416993022807843	-0.0323615709434456	0.00444231337456175	-0.0175784831946598	-0.0146545141013156	-0.0370304366121149	-0.0429426166770749	-0.0484281708808983	-0.0610872674171776
0.405572509868703	0.122649763163849	-0.204017929855638	0.181986545185464	0.00511298911546165	-0.0441217148867908	0.0396197920088243	0.0283272309442279	0.0125540056944261	-0.0195043628856646	-0.0173685423331617	-0.0539966051842411	-0.0539187516814822
0.125459264615946	0.221620172533017	-0.0421067612908676	0.107755129708102	-0.00439135937374864	-0.051337023740677	-0.0130540342068398	-0.0107264051127379	-0.0208167294444049	-0.0278641915572128	-0.0247146909006999	-0.0331639168622939	-0.0211045747353187
0.376820114408752	0.278664432493331	-0.164895782559895	0.243163798424584	-0.000215167079458511	-0.129681508335715	-0.0451983937425899	-0.0165485387484084	-0.0581531035605841	-0.0649483377075866	-0.0918467633468544	-0.137482959258202	-0.108120247461782
0.145785540984121	0.126397820396473	-0.0646866804284515	0.0848873467269691	0.00739690557343323	-0.029053721111724	0.0243819298631684	0.00876452187971702	-0.00148375061002176	-0.0108284077691454	-0.000374634445103272	-0.0120434598030365	-0.0177817778965699
0.624995619739168	0.223147540866352	-0.355379693549406	0.173597764063667	-0.00793554107853045	-0.115862715859304	-0.0194091857662839	-0.078197105747883	-0.0449743147524204	-0.0618991284689174	-0.100145713869708	-0.0879596868189123	-0.0760016034464271
0.290130046780606	0.117258219435636	-0.142323432987732	0.133371123792534	-0.0270938010509179	-0.0293868600209932	0.00566254872469402	5.51954931373722e-05	-0.00596270780652863	-0.0282403305359555	-0.019289422927469	-0.0312244275439878	-0.0372261114527326
0.612906665975113	0.215056405194933	-0.349157409028844	0.167767768667126	-0.00160975056299162	-0.0986279664786111	-0.0174557521705559	-0.0266361025278846	-0.0289222808343225	-0.0501188585208013	-0.077098862026632	-0.091976889636657	-0.0819986413905157
0.206303222707508	0.172353166367221	-0.0668417780316194	0.191429062259098	-0.0120847294817906	-0.0760480002999813	-0.0170386147234957	-0.0565230390960487	-0.0758475810868157	-0.0440663648908859	-0.0620929549274638	-0.073155860877966	-0.0745250335808978
0.320104811194025	0.152071341999525	-0.134771604902283	0.216990160561954	0.0101793427632729	-0.0324274877697098	-0.000877504482474756	-0.0151994677719384	-0.0147812164177862	-0.0111240725032185	-0.0341173593234528	-0.0417999545436273	-0.0581099027331536
0.393734933327241	0.316642885021847	-0.196409187249029	0.182416734322433	0.0829015813492179	-0.0625672467092397	0.0431917316530698	0.0124652269179468	-0.00591137555199761	0.0101671673199891	-0.0454830182528608	-0.0340718045536004	-0.029559491393955
0.0700890622901758	0.0991304583879758	-0.0162774822486757	0.076250001253836	-0.0182508202750517	-0.024397859323645	0.00360987658174988	-0.00592076545895777	-0.0182535879777348	-0.0213243397993484	-0.018201493798657	-0.031005328329847	-0.0281454759811022
0.599626072648405	0.226456587390486	-0.335559523598696	0.181590868787405	-0.0617597582423962	-0.112834048204819	-0.0291294461256196	-0.0406478443938917	-0.0592686366895646	-0.0872969032236074	-0.10083403976141	-0.0900358794799953	-0.122542588628993
0.6790570276638	0.297438486757782	-0.395689840220776	0.161981459646682	0.0813939780883344	-0.144306604556513	0.0242925056901485	0.023623387788002	-0.00848214741303766	-0.0314563132340896	-0.0387291565121791	-0.02912489724848	-0.0474400999388253
0.196835941202619	0.204632584325459	-0.094507192790739	0.0966894686744153	0.0483593979251398	-0.0148627421854281	0.0530196281574764	0.0277583104426983	0.0316382147719517	0.0167483278698559	0.0132024804586386	0.00621008027399172	-0.0134554646570466
0.686370650655931	0.283134601124	-0.402595776327719	0.156340945945928	0.0285038313927074	-0.108347745704128	0.0161064561181463	-0.000641146197708942	0.00321412716147862	-0.0399219571557105	-0.0461585587593925	-0.0711595504477476	-0.0894374643621014
0.206203667809059	0.104460616494863	-0.0878744890840493	0.126691035729612	-0.0150637394422687	-0.0171176699377916	0.0254405810164734	0.00786103913834635	-0.00116002691365785	-0.0160907046900302	-0.0231948175639181	-0.0319431377109971	-0.0205366782730857
0.484372997090641	0.255897929680138	-0.266663384070345	0.154828944289421	0.0436858448531368	-0.0649566781392489	0.0268091121375271	0.0143903078018568	-0.0118247581846789	-0.0106354166430561	-0.0498421519054211	-0.0397301140175041	-0.0332347531247927
0.0588592239398773	0.0382839006409387	-0.0222141931465033	0.0429427777008975	0.00380924395011725	-0.00465376517233993	0.016323311761907	0.0124295327240816	0.0042893715479949	-0.000422260611111336	-0.000117618000223141	-0.00332662796265337	-0.00793591492145483
0.286302693788167	0.0930091475948271	-0.144194253918936	0.121530975950131	-0.0236746161977533	-0.038479891872522	0.0187074424529933	0.000649083864846745	-0.00156114132955087	-0.0310772540351377	-0.0236218878237182	-0.0206174682270684	-0.0278255083138925
0.282004397165125	0.10797697861096	-0.128599365115602	0.161276563382483	-0.0470411116184236	-0.0567331827535588	-0.00428970285377678	-0.0149352428719439	-0.0423923545830243	-0.0518871471859912	-0.0568077590902152	-0.0460406484019488	-0.060269044198918
0.207238222677012	0.130853921135379	-0.0952062620862345	0.112729444059061	-0.0225014545979352	-0.0387122142331794	0.00705608844818731	0.00066053378621253	-0.0251425224577205	-0.0306068344155573	-0.022779558401312	-0.0211063630591824	-0.0234485819031643
0.357855191196159	0.26649800607965	-0.172039013996498	0.183300520511021	0.0193441633263478	-0.0603487269754439	0.055466463770088	0.032789661111202	-0.0157199693097265	-0.0205022818245481	-0.0338615976832346	-0.0653174277510291	-0.0191339839182815
0.0358022713607734	0.0273778870769594	-0.0117326226023509	0.0297219646917941	0.00796350233187249	-0.00129817567271208	0.0115891916522529	0.0117024440899134	0.00880365908918371	0.00333266332958021	0.00416656572653051	0.00646029523584747	0.000292371244208903
0.445064774782148	0.302019378481197	-0.233918886511468	0.173532255747582	0.135492810926076	-0.0680418320042468	0.0634639368956737	-0.00460755564539089	-0.00658210148570448	0.0337254894609147	-0.028325856028913	-0.0756401241852774	-0.0432489004917282
0.10314607024771	0.0731858363202589	-0.0418083592794479	0.0680024775700524	-0.0108593636112428	-0.0067131268711719	0.011603344465107	0.0119206273856691	-0.0042641214323095	-0.00878624524120734	-0.00664422238884721	-0.0132718286155137	-0.0200087505213294
0.18707780819958	0.134521140901238	-0.0890891317550464	0.0944944229034493	0.026317194860815	-0.0108596398929655	0.0213588645166312	0.0211638582174906	0.0119195920834231	0.00772877748392475	0.00973757468967629	-0.000222537600024442	-0.0016691481532855
0.401272991154768	0.197396460241955	-0.200969151101493	0.183383432219405	-0.00112568366845878	-0.096093562417431	0.00887891936618618	0.00187264221983346	-0.0175610779204021	-0.0486096230429449	-0.0470824861995313	-0.052038005672463	-0.0299784470548712
0.169441396343297	0.0681184257668297	-0.0582477482899683	0.146554749699169	-0.00921857036247353	-0.0226345417534478	0.0035246003130483	-0.0106223318401012	-0.0232365687246854	-0.0159265560579606	-0.026085980893008	-0.0389663223398522	-0.0316604797624693
0.677285158053237	0.302003457021232	-0.394750883081466	0.161294862923787	0.0928591000108545	-0.131055471880828	0.0771281631133666	0.0309427934173367	-0.0260905823844713	-0.0190981859349867	-0.0060281983671453	-0.0469653846231533	-0.0220031587773291
0.217914106572224	0.126249707567943	-0.0948326231901747	0.134008996360689	0.0279618245629106	-0.0252079308538944	0.0152940484513011	0.0134362099929722	0.00638893228108783	0.00137694685450807	-0.00905610978012777	-0.0135954868904647	-0.0201148276876172
0.275904447514874	0.105912947601225	-0.134350483257069	0.133714749776585	0.0155010529374914	-0.051556476078931	0.00260539910378854	-0.0161370393792842	-0.00954711192556112	-0.0180277115707198	-0.0243485556042293	-0.0354594304096217	-0.0420938293613592
0.711458942323673	0.272631302505464	-0.421772378396867	0.149261958965053	0.0736250059621472	-0.0953236103638176	0.0048845250341828	-0.00523949158607873	-0.00417557102470023	-0.0108493022008352	-0.0386491829394409	-0.0620729993734849	-0.0529780177046109
0.0558375176629231	0.0721495549025017	-0.0214799512339777	0.0386930696127915	0.00979411801984263	0.00902453443660677	0.0293463572828122	0.0140525657854858	0.00895575134527831	0.00940932622822471	0.0118797185160139	0.000202761003070796	0.00143966018493454
0.61109293082033	0.343634338238388	-0.339259309119762	0.19420238535778	0.0911172297266821	-0.161643550778016	0.0327727249485131	-0.0294834903218471	-0.0423429205952527	-0.0352631605256669	-0.0766550735876084	-0.0247579308442274	-0.0717701230158919
0.585577104816502	0.27613269771951	-0.320510295306363	0.199011399317099	-0.00395280724006031	-0.0628408650864912	0.0135688217518599	-0.00963552832320524	-0.0105947307878744	-0.0333968361632757	-0.0609030166461306	-0.0514590382009799	-0.113371637066967
0.0325400360056458	0.0416400221323425	-0.0104633416787018	0.0278719364949922	0.0133849269445164	0.0151092458484305	0.0175956808893156	0.0152047984375176	0.0136039692847468	0.0142470863964734	0.00712486948078597	0.00845078576080596	0.00204619494736858
0.179142409265557	0.0931181637148602	-0.0706167242397795	0.126405348931586	-0.0206978536447604	-0.0057855277055239	0.0263743964995514	0.0145955378888677	0.00886840320029689	-0.0132416906751422	-0.0124606234205742	-0.00384045591865312	-0.0234165143223944
0.392945189477925	0.304048074580135	-0.198115956586396	0.175262033213377	-0.0387632903767498	-0.0510303457932516	0.0397678602795558	0.0115387514419079	0.0133837393932517	-0.0448968180850007	-0.0511937422136942	-0.0414852756403223	-0.0460000668789128
0.167919972759398	0.0811845704661631	-0.0819972052793563	0.0784851226335219	0.0057180871347754	-0.000636715505011598	0.0269890312137225	0.00744411697297975	-0.00691248783074172	0.0025406858148819	0.00157290137991667	-0.00683159215413154	-0.022858914007292
0.0642146572914946	0.0867213374152922	-0.0267541480082035	0.0415641447428901	0.0259733976045584	0.00594413588067268	0.0320308367484267	0.0251629311114692	0.0280889544251805	0.0159587667426155	0.0241453586517303	0.00618179409247367	0.00970031121459326
0.0411849657870477	0.0375950397201772	-0.0144411461852329	0.0324767381984606	-0.00533926849434378	-0.0117234822131505	0.00564498377333948	0.00286845640776868	0.000372446492017793	-0.00853137535374716	-0.000613762608350339	-0.001267015311194	-0.00603067685902806
0.60429820907573	0.296892845721125	-0.342513186066967	0.169903484356185	-0.0155845653205181	-0.150179593828844	0.0173380907714272	-0.0149223500138108	-0.0265421862498911	-0.0828820795746812	-0.0487316586518091	-0.065604140915392	-0.0691636128856641
0.412066689049091	0.344971683725934	-0.206949274397487	0.187081945760365	0.0787335627961765	-0.121319212751449	-0.0311972053609476	0.00231563681486002	-0.0271734982348309	-0.021292824977636	-0.0736481626058276	-0.0568972850045157	-0.0388011018572886
0.382288202118344	0.0915078117293348	-0.200650274781104	0.148072051090836	-0.0347447300598038	-0.0650842897610584	0.00708616946386359	-0.0151773514119447	-0.0186653811095637	-0.0499145099104311	-0.0551424946343201	-0.0465089778792334	-0.0601579979272981
0.604584196411733	0.247534539653615	-0.338767624282575	0.182272664352753	0.010162888387341	-0.115749488611955	-0.0130797854932385	-0.0407589267657479	-0.0602766187480666	-0.0527933001123072	-0.0648590671381611	-0.105852954836147	-0.0929157299152905
0.469522818850142	0.156828524208623	-0.256389731601086	0.155452404178374	-0.0148120406764859	-0.0670916920687329	0.00386156069507487	-0.0131897955553029	-0.0318728209015441	-0.0409518663726094	-0.0523478809079066	-0.0472175281474401	-0.0817341614723221
0.045720601170047	0.00754286711196188	-0.0150595693853469	0.0413826980660471	-0.00293054085920313	0.000445585873081231	0.00751370503448703	0.00427471047844881	0.00114862242646945	-0.00124247749306095	0.000232753498483201	-0.00389649883136114	-0.00620446768618242
0.0661066578268466	0.0343817563051123	-0.0272609405857882	0.0416993512438043	0.00229548834949124	-0.00564667865129095	0.00648716849383409	0.00150049020963502	0.00636612115631555	-0.00167559515089985	-0.000467810455567999	-0.00161136184467058	-0.00159992840457335
0.315260138741761	0.171000887929368	-0.139620303199192	0.192074880634029	-0.0470364224899095	-0.011716834269061	0.0176717435613844	0.0288998891235938	-0.00993161761889905	-0.0293766283794852	-0.00284504605808344	-0.0215281057698908	-0.0411280920107138
0.301217267212922	0.202472223886494	-0.120651491640465	0.22213757890494	-0.0181886924272428	-0.0672538898843334	-0.00807226847321812	-0.0083839191066194	-0.0775034858327434	-0.0427212911557881	-0.0516287203429084	-0.0877210146690224	-0.0875466254971747
0.2227777643571	0.187816006272875	-0.0985377322533935	0.132453915800467	0.0444746146510892	-0.0176590413964766	0.0410293217240918	-0.00909862971266426	0.0129625216096202	0.0134077866273063	-0.0295524789912322	-0.0348541244012475	-0.0243866714591885
0.268629789683822	0.0930905143964355	-0.117932019241337	0.166121553586385	-0.0487594151703939	-0.0282938656042148	-0.000674650563807555	-0.0130104713989205	-0.00930408000734517	-0.0385266403873044	-0.0414745537419252	-0.0360137388372565	-0.0392141629853783
0.61627653046054	0.25911135019681	-0.351285215660116	0.167794483789603	0.00325912304596443	-0.121786506703604	-0.00473939835342907	-0.027347029842738	-0.0475926656687466	-0.0592636918288199	-0.053642173108035	-0.0299912126059871	-0.118843419399017
0.0632706149191646	0.0861347935864512	-0.0250225937761237	0.0449967409178387	0.0297760105964865	0.0201907975739471	0.0357846756786367	0.0170417077660246	0.0157703460196863	0.0249834040852168	0.0164046047580563	0.00577422608642894	0.0214911695913673
0.33627868791586	0.105735075790147	-0.158314486632849	0.178604815619177	-0.00145878760958007	-0.0206774030105617	-0.00196487937855083	0.00414400831772888	-0.0155192012292029	-0.0110680953100709	-0.0424129193527373	-0.0545068081741595	-0.0384580642418797
0.114088166314195	0.0305410339572944	-0.0553126312060056	0.0553596827293136	-0.00361068608270987	0.0108089339170296	0.0171209868881866	0.016296772299978	0.00425051637125201	0.00359912391715986	-0.0025575238631232	-0.00537000303082578	-0.0024989858417967
0.00491657020528402	0.00214886292822869	0.000309814798563576	0.00680432830980461	-2.83471162741689e-06	0.000398118455718645	0.00283126930817914	0.00215117744149218	0.000443829658910369	0.000197641872045614	-0.00104270381952537	-0.000695564289769256	-0.000833762316229363
0.138893392889141	0.115187152610615	-0.0601327885573079	0.0849996813880002	0.0193137457098853	-0.0238187341062087	0.0368718411538693	0.0131145265870423	0.0104942803908132	-0.00225249419816168	0.00476765621213265	0.00977628811198189	-0.0126674242772711
0.129711670948345	0.100980274904797	-0.0600778519467391	0.0677217759291942	-0.00142944981010354	0.000743387461052569	0.0133655974924992	0.028287118738694	0.0287195441305317	-0.000343031174525471	0.00654977267586501	0.00700159931161182	-0.00119280994929102
0.220315138688402	0.122154639823889	-0.0963798971211179	0.134581723687924	0.0267155186016154	-0.04121873914441	0.00665701440733127	0.0228458949655096	-0.00229195270114918	-0.00725161027139731	-0.0115419484816017	-0.0161733623099914	-0.00429552066696154
0.559304754380576	0.339252942119649	-0.307212763492763	0.185082201667975	0.100071784799594	-0.135191401287968	0.0205149795456963	-0.002851831507233	0.0051516844662971	-0.0175598082441869	-0.0602482262923369	-0.0852295793109821	-0.0345669469155632
0.574463196159854	0.325403003745701	-0.316491202011549	0.188222199748715	0.0954190627279452	-0.116565824328684	0.0466494340946181	0.019984578733343	0.0178236284854104	-0.0105733808003692	-0.0611014143825152	-0.0514510694474655	-0.0774890529534429
0.216157959597601	0.07074017698711	-0.09489384888575	0.129416563577268	-0.0211861554019876	-0.0472147506357239	-0.00012460659591465	-0.0100576265690317	-0.0346106973575238	-0.0342004530188557	-0.0440362925438861	-0.0384031533771529	-0.0464421979193992
0.603464072124083	0.277558537686873	-0.337894550111446	0.182583126183523	0.0208267504955624	-0.13410318389878	0.0177589101885086	-0.0330730042209091	-0.0604586349011499	-0.056638216701609	-0.0614260477565117	-0.0586924270136234	-0.0873460763472876
0.102364521632257	0.0271355492146374	-0.038682150722048	0.0744847885313018	0.00368475031644733	0.00556681760063453	0.0219491568693785	0.0167157137791336	0.0123840175869872	0.00462578395854092	-0.0011142029102474	0.00341385743412946	0.000355236485953467
0.517813847462769	0.286008558069058	-0.269014465157392	0.216247905958837	0.00444085918507098	-0.126412753449799	0.0281064043161009	0.00279761710218618	-0.0243364422102063	-0.0609859471323638	-0.0465306251339861	-0.0595166831243937	-0.113561774164495
0.342187835187455	0.281918163861569	-0.159300144815895	0.188803880890585	0.0408855947357504	-0.064760999985398	-0.00409392313610879	-0.0454300832825417	-0.0136354120329205	-0.0119377026248238	-0.0774108815811808	-0.0601841828954461	-0.0707910347633032
0.0827999176638679	0.0605591900996731	-0.0372948886930921	0.0464321003536458	0.0104352946583113	0.0123771944691586	0.0205032368687902	0.0196026916268603	0.0173408005568268	0.011406244563735	0.00580591198568824	0.0077377738559098	0.00955267734451228
0.232010390589739	0.0601396244242006	-0.113651192038973	0.106704321409433	-0.0216524261098748	-0.0200330220240069	-0.000666974046123703	0.0144654415963915	-5.15579928688781e-05	-0.0208427240669409	-0.0178197429737084	-0.0255559315152352	-0.0343404516041029
0.239077289936946	0.111844064094219	-0.11289322712974	0.123418293972079	0.0237930074020961	-0.00732664496845023	0.027252929706044	0.0200218171074426	0.0149073752201257	0.00823318121682295	-0.00209023741803349	-0.000853034986832701	-0.00729040002030901
0.598185431579406	0.351884645775556	-0.331718545843602	0.190748570526002	0.06821822802249	-0.145153396008743	0.054788315171688	0.0167525411390852	-0.0197739429144252	-0.0384675839931263	-0.0734848329018165	-0.0753382110156364	-0.0482074326031311
0.100422517488238	0.0865020658398629	-0.0446770816908356	0.0584313075793412	0.040852156716612	-0.00142951285878061	0.0313119991170371	0.0305898676415703	0.0192144767539898	0.0197113219289157	0.0116865087244568	0.0108562010777088	0.0200765553441634
0.189097990453526	0.228582745565062	-0.0738610229179371	0.138993989624802	0.0459276989486421	-0.0404158349399244	0.0343423243235499	-0.0114178154285683	-0.0133398418573281	0.00275593200435886	-0.0104300180113212	-0.0489953691280154	-0.0336336536988985
0.0952449712986267	0.051457642362596	-0.0427615313791273	0.0539478608510096	0.00195291102896643	0.0140541880932962	0.0261329030469189	0.0195901310363271	0.0120291354219153	0.00800354956113133	0.0100241397624498	0.00871804399473873	0.00476086579657149
0.217090562883225	0.117078159396483	-0.106459087216002	0.0996914089849486	0.00883571288866358	-0.0295243641197852	0.0124880121027565	0.00552081832766771	-0.00575860550567506	-0.0103443256155608	-0.0204985947376397	-0.0333479890789145	-0.0245793145791758
0.212952140221718	0.0616577410861734	-0.0936845502668569	0.128968072145414	-0.0228135692000666	-0.0387182454511297	0.00602945779664038	-0.00970365714031063	-0.0155143002993421	-0.0307659073255982	-0.0350071935341594	-0.025570012496764	-0.0282489417289014
0.396761886796149	0.394293737950769	-0.190804101287277	0.204870166892	0.0832448047031765	-0.100730685808888	-0.00778846977796754	-0.0304504439178124	-0.000993202586855646	-0.00874294055285579	-0.0704560738238448	-0.0737154774255456	-0.0406241319682051
0.102208782093526	0.0669023055657373	-0.0208153099462931	0.119966740205349	-0.00943685464649897	-0.0157095978820064	0.0112101217258132	0.00558430683889709	-0.0061840912047853	-0.0125732262642527	-0.0269191746303125	-0.0239562882122766	-0.0238515177765039
0.314461149243816	0.175921622914181	-0.150963379826109	0.157366312265765	0.00887860169624693	-0.0523878944204946	0.00482719766758111	0.00788251121896705	-0.0160039137413005	-0.0217546463621238	0.00295439462968206	-0.0247355324926187	-0.0265472483458415
0.521027506505379	0.248893500478482	-0.276468662227072	0.199848532183429	0.0133426509241733	-0.104641026688587	0.0121764306866102	-0.00368202793003014	-0.0362734156969532	-0.0456491878822066	-0.0548772294416668	-0.0735765080876983	-0.0645899750447175
0.268872392411495	0.123532400010569	-0.102069444817224	0.211131238993381	-0.0462575781351288	-0.0241518570041281	0.0347514283250048	0.0204614329564065	-0.0446154242574897	-0.0352047175696284	-0.0614443162678019	-0.0758349698312939	-0.0640211958432808
0.235268405045376	0.14203883674436	-0.0974445207684311	0.157729202073122	-0.0140329398578656	-0.0498460850795095	-0.0187416926050501	-0.00462851865546704	-0.0445902510467822	-0.0319395124686875	-0.0651394129976096	-0.0495661683048625	-0.0661368072029057
0.162547306819244	0.176736209709684	-0.0769678183361042	0.0813262370832884	0.0604254851304645	-0.0210819103328247	0.0300307015587455	0.0222660209961027	0.0273475430271107	0.0196717873988199	0.0105934144492331	0.00472995359574596	-0.000529744041368324
0.134397029584861	0.155154669019798	-0.0585612102232794	0.0801324424885094	0.0368249273722791	-0.0425719755086235	0.0137861889745714	0.00433355779706782	-0.0107274979468306	-0.00287352406817221	-0.0243797004307463	-0.0171882923603931	-0.00822695241353102
0.416756212865989	0.1754835259346	-0.212930162112101	0.179390267718675	-0.032346830296912	-0.0544331350607844	0.0158077928542946	-0.00240950050910055	-0.020127972088571	-0.0433899826788482	-0.0454882589576051	-0.0390498032189427	-0.0763382833023839
0.262640358605763	0.0875793621760705	-0.128089015214224	0.125573289176596	0.00675963087075099	-0.0154111897819621	0.0228852755267951	0.00338570559829721	0.00149187199180389	-0.00432577945560553	-0.0122213115000299	-0.0226408422209849	-0.027700190440755
0.336095831361592	0.287602210903705	-0.174123960308591	0.134229301286219	0.0629885724790936	-0.0404104938653447	0.0336563164242148	0.0285510248887579	0.0154840027597478	0.0112890393068745	-0.0118000502755803	-0.0239437437015622	-0.0397647188538623
0.195246457287168	0.145854432552074	-0.0687892272865155	0.163230047049395	0.0235707148060797	-0.035940651608447	-0.000927367153069347	0.0015035438217128	-0.025269322313144	-0.00618496840118365	-0.0473699232182815	-0.0429875280767845	-0.0412680084546824
0.594749253321814	0.316584871040798	-0.335636801524209	0.171114637371387	0.0613769037176946	-0.120974474478005	0.0148716464074584	-0.0349146664640049	-0.0188409110720448	-0.0297987853801555	-0.0795231274983826	-0.0850351375096976	-0.0904049176108649
0.0863528980375798	0.0506150395716172	-0.0249381776376433	0.0813245306322324	-0.0150874582397816	-0.0208266104956327	0.000807764506129682	-0.00712256169764071	-0.0130670529221123	-0.0179570343677071	-0.0269385265852678	-0.0261049845724095	-0.0293587735188747
0.0744710398479387	0.0502438797869118	-0.0325827090435792	0.0439601028871527	0.0071385588808512	0.0106108768349507	0.0269856154329376	0.0167689432693047	0.0174432762080186	0.00887471785790095	0.0105721454830553	0.00221487639052115	0.00291805778375157
0.108874164295452	0.0752856809736838	-0.0496061779879055	0.0597633579871501	0.00650645070214653	0.0152417665746362	0.0262311408988651	0.0108895360380446	0.0152112207405172	0.0108741086383913	-0.00071777025258285	-0.00400677631266672	-0.00593677239500857
0.404443981391632	0.303268402282023	-0.206256222554996	0.174295737779576	0.0605657592761184	-0.0450192345106001	0.0400835783300661	0.0282124630914908	0.0268696014539763	0.00777326238275916	0.00658586627079466	-0.0354106503486322	-0.033324485726122
0.077414189693169	0.0658389693966399	-0.0300350482254343	0.0550022331970032	0.00743600337226419	-0.00337633846556633	0.0116405468200569	-0.00496708939918952	-0.00640423200862261	0.00202983245334892	-0.0096201097825611	-0.0169460616175191	-0.00730926475805446
0.222815574608991	0.196801803096212	-0.0977170197213534	0.135489978642617	0.0253903915636678	-0.0608768931606082	-0.00306048193629532	0.00138583543449924	0.0010582814543019	-0.0177432507984702	-0.037399214385969	-0.0129032043977384	-0.0128698316048159
0.006640275531702	0.00322348348644714	9.75006133769676e-05	0.0108913246665714	-0.000442522800370304	-0.0014147094430623	0.00189783891263374	0.00121406562569459	0.000643696797159757	-0.000928616121716305	-0.00149908454588795	-0.000999017687435845	-0.00160761495152566
0.110022056965455	0.0766540833255272	-0.0490174137977926	0.0639969527049878	0.0125389843038699	0.00294977027741061	0.0162726742102444	0.0192434924834022	0.0134470275508628	0.00774437729064027	-0.00203165379910496	0.00413590668077334	0.000591856598455648
0.268001569196117	0.246808699010243	-0.132181692415249	0.123791814461437	0.0400431491865834	-0.051829401268766	0.019362468677584	0.017652719710768	-0.00585536139026954	-0.00589312604109132	-0.0174801042885693	-0.0259562792733486	-0.0179514824565337
0.187134985918546	0.0545421188723412	-0.0703322776995009	0.140775426373151	-0.0312368905261089	-0.0114709502888933	0.0209035869102464	-0.00591901737246769	-0.0162054723697768	-0.0213539204075011	-0.0162359619803242	-0.0254800515275588	-0.0304415413250954
0.368804908954755	0.165221426620159	-0.181336875355406	0.177045526176795	-0.0205154951668025	-0.0447796531174089	0.0172444532274968	-0.0131776957535652	-0.0326334684392917	-0.0326475741421057	-0.0435204839246086	-0.0472880412570068	-0.0344325044267995
0.367010713580706	0.199489939284276	-0.171738716601108	0.201616770463391	-0.0166864707368872	-0.0723281244638163	0.00284170294795505	0.0104203892884819	-0.059426032071119	-0.0445072976003518	-0.0641010519664938	-0.0494138997984559	-0.0828415442634387
0.236978828813004	0.175022049535481	-0.113557139831773	0.116608929704338	0.0108179558058401	-0.0448249113561964	0.0324038294337385	0.0269899195792935	0.00163851527059874	-0.0170034777751782	0.000588709002898369	-0.00473769838132029	-0.0104925084833403
0.656558164085527	0.247472250174653	-0.38005743392787	0.163346618453921	0.000518537980544131	-0.126503212529921	-0.0259659500412147	-0.0334378566101897	-0.0374904291285335	-0.0629923372746882	-0.0657089272514989	-0.0713249407625794	-0.0742523020146498
0.133099687318409	0.159891572032297	-0.0564390220609711	0.0836128940619262	0.0153471723782568	-0.0301662025184314	0.0138017751733182	0.00754267451289029	0.00202765450436812	-0.00740951507008727	-0.0227267980070948	-0.0165783840727047	-0.024203947281372
0.440691849619517	0.263643728670114	-0.230835253049991	0.174554720265207	-0.00629358832145588	-0.066565625033262	0.0487436631882159	0.014918420849006	-0.00397835104399968	-0.0364296066773589	-0.0223647448348943	-0.0294806615220804	-0.0273142731404565
0.0924669276832169	0.0660467948447202	-0.038509522268633	0.0546144583790215	-0.0060958052505366	0.0151633623368118	0.0323052540788897	0.0378450329332644	0.0238084862855562	0.00453377854313761	0.0205265011079244	0.00136549590907155	0.0102910890478819
0.353782883336655	0.119286794420529	-0.178194682851516	0.157026145912842	-0.0406236334732703	-0.0502687181639876	0.011151033492798	0.012755869478928	-0.0250005126424089	-0.045446175818629	-0.0314636708403319	-0.0434375524592108	-0.0524520694034509
0.227895979380371	0.193322932401397	-0.100403242536747	0.13537917077416	0.00333657746717314	-0.0194120040212243	0.029814593871664	0.0336631759170403	-0.00354080490484518	-0.00803771327702554	-0.0239192612049793	-0.0342792216876781	-0.0485704049578371
0.627612218790684	0.259899805899469	-0.356019825897415	0.177052122803796	0.017729627544772	-0.140893285992284	-0.0435252101672087	-0.0521221571644085	-0.0430572308184914	-0.0615818292237561	-0.0664327505756811	-0.0871669375095975	-0.085403045912578
0.164814697697396	0.0760527206241282	-0.0503964724250705	0.155714682908766	-0.00927772528320156	-0.00520957228015556	0.00428490537715273	-0.00228293354800038	-0.0120032927382279	-0.00724364878167857	-0.0199792588777306	-0.0338929428304319	-0.0425476005436145
0.0643246746337628	0.107990815261839	-0.0184069915878028	0.0611337634065982	-0.011735957874459	-0.030536179583517	-0.0119976162833135	-0.0141820748332875	-0.0154220598414405	-0.021136068728988	-0.0194478917287685	-0.0226925882250057	-0.0261879317488483
0.518446106548242	0.194002218185644	-0.276838042199128	0.193277067999853	0.0145913393770744	-0.0930287463154905	-0.0168790043685252	0.0179489506063122	0.012270151217628	-0.0392187034692081	-0.0766537020172375	-0.0582250171023991	-0.0566620693531673
0.257931479572738	0.210931279214406	-0.0963338277352352	0.207010348001263	-0.0400091763372193	-0.101486954520905	-0.0238672475525187	-0.0157007089001165	-0.0534376430150675	-0.070748065429062	-0.0650463823605663	-0.0742995034564611	-0.0953944523772772
0.0344721668291585	0.00799565987601988	-0.0136957619591188	0.0236899743605684	-0.00158670014949897	-0.000187598762520266	0.00329975573007058	0.00334306984401175	-0.000314002734935329	-0.000887149456009616	-0.00162417994038772	-0.00283750814036111	-0.00533467976834203
0.312679227076676	0.16941037925985	-0.134429584423493	0.202554938285573	0.00165138050117142	-0.0511413873162543	0.042911336538484	0.00860283581797994	-0.00112672216769943	-0.0247450034075414	-0.0143276943820442	-0.028602464313814	-0.0261919233440921
0.406788169581641	0.121476702173974	-0.203986565755652	0.184784091157969	-0.0136560372470769	-0.0236519202356608	0.042466075846946	0.0194872508290839	-0.0299428468706899	-0.0186539787413689	-0.0172888464279506	-0.0199818072480604	-0.0633699872393314
0.0512929466210192	0.0346223106743241	-0.0184291847493542	0.0402269425785439	0.0125467266792401	0.00310858352937363	0.0173711329545166	-0.000759357886580908	0.0059828573307381	0.00782765510430686	0.00549215090228687	-0.00194302294881378	-0.00202741271396209
0.675687093792966	0.283904979583722	-0.396403610360514	0.152695945647778	0.0274515306909278	-0.126256222879574	0.0183594601804956	-0.0154181148109303	-0.0133639503114416	-0.0494023460943231	-0.0568225148610368	-0.0539886235591462	-0.0565904506829278
0.112589788312339	0.0689674676531174	-0.0538039135756655	0.0548428313011152	-0.0182193646703182	0.00121468506427518	0.0162173666766419	0.0099462101017976	0.00969960572261953	-0.00850233980302152	-0.00182920908692051	-0.00826571773297728	-0.00787963420687789
0.361306574265652	0.219152292108432	-0.183897712160587	0.154908947247806	0.028871757250892	-0.031621124710933	0.0313551866397891	0.0222988840673885	0.015738938517145	-0.00137468373002053	0.0164385537917197	-0.00161431004604223	-0.0314042308386884
0.345311511605349	0.193176126888949	-0.16313027413847	0.183282198082019	-0.0511768921446012	-0.0701240769242717	-0.0281392942327913	-0.0343997262705268	-0.0597508584722408	-0.0606504845344364	-0.0675645780237859	-0.0977245739041058	-0.0922265489158264
0.126571913512649	0.048411558277866	-0.0547689525198467	0.0748284954339011	-0.00620315920449169	-0.045139623100971	-0.00807350346993663	0.00318857245331128	-0.00896491004441857	-0.0256713911527313	-0.0170906264978734	-0.0218178611393758	-0.0305306066614473
0.507318611860846	0.166741016549087	-0.266382642680463	0.202526464713346	0.00618582167341797	-0.0479645568550396	-0.0204533203286841	0.0116065509572483	-0.0216391873839963	-0.0208893675908108	-0.0790083872837028	-0.0320706569602867	-0.0669766507176196
0.149461676922809	0.0748536068784554	-0.0697652477810868	0.0787555955341139	0.00514382350267989	0.011362810974574	0.033483801691123	0.0174111219066719	0.0175115484999534	0.00825331723862691	0.00403355078220649	-0.000915582930854086	-0.000993170820119488
0.0546054816394809	0.018436720693214	-0.00122773882742446	0.085790023495432	0.00329523428172884	0.00107977961429121	0.0268691614927644	0.0122871934725203	0.0015023806276968	0.00218750694801002	-0.00729031090767094	-0.00655863858118565	-0.0133231291319472
0.442783525324244	0.152219826492056	-0.236399325617288	0.161484775928571	-0.0090280278415269	-0.0723785811364606	-0.000683559005846046	-0.0204814788375247	-0.00624804012513025	-0.0407033044889937	-0.0332274755970674	-0.0611370842809886	-0.0737431969518019
0.528459511399644	0.19937639640255	-0.282390169608979	0.197125506231742	-0.021991009358525	-0.115126575803767	0.000292737626621409	-0.00250523910932765	-0.0575336308999021	-0.0685587925811459	-0.0701875304073412	-0.0736798025870344	-0.065624216977855
0.560541265045266	0.298678344263068	-0.303996125392896	0.197499942302411	-0.0479325700299822	-0.146349307351846	-0.0030880135607303	-0.0183076304444918	-0.0392103732939679	-0.0971409386909141	-0.107733442183754	-0.103423812496902	-0.105791168934982
0.151182399287267	0.127164137740483	-0.0623431435254865	0.0984529114297544	0.0148582644357892	-0.00837787495126066	0.0233016233640178	0.0163552629725014	0.0144151250663523	0.00324019474226431	-0.00884247816352488	-0.0106450291890744	-0.0123774023572877
0.114785038350003	0.108268906235204	-0.0484313464278252	0.0720713777864294	0.000390403930559571	-0.0206044852056817	0.00145590338950763	-0.00461709145747896	-0.00437290449045355	-0.010107040637561	-0.0219631027884388	-0.015502028801295	-0.021689934508424
0.16844265493508	0.113705967123328	-0.079432746542701	0.0844404000437426	0.0272305116729134	0.0011301014626128	0.0236759892704242	0.0157927708334284	0.000272590220636776	0.0141803065677631	0.00669637806556125	0.000620667292270616	-0.0199138906917919
0.603396908218745	0.279855917033458	-0.338539156523407	0.180396594469037	0.0540264464177982	-0.106739682235404	-0.0281344025736567	-0.0510394994920842	-0.0748910343168228	-0.0263566179088031	-0.0800673886451027	-0.0809155621198674	-0.120320185376574
0.536221792544216	0.25304458341138	-0.285943209774728	0.202564428124459	-0.0175704764295631	-0.141620348573867	0.027670179014524	-0.0182732571714445	-0.046787206418182	-0.0795954125017149	-0.0629902228095125	-0.0783882144149249	-0.100107611868918
0.620048722292736	0.255455236303009	-0.352237231133509	0.172822834526993	-0.00773341580711662	-0.0888986579894082	-0.013165311498523	-0.0391286856666089	-0.0657296642535853	-0.0483160368982625	-0.0547993861004114	-0.0872864813079243	-0.0777179379627266
0.457459886157756	0.281949181342423	-0.22393784431725	0.229273038060532	0.0247982713986218	-0.137146492923832	-0.0303284828235165	-0.0674338503859194	-0.0798671479925576	-0.0561741107626051	-0.108275646122938	-0.127405945284312	-0.0962849246605609
0.605119903876776	0.346688840009405	-0.337502553944	0.18725201950652	0.0123933237453369	-0.137348869193319	0.0321152558917613	-0.0146204808404226	0.00396033035633703	-0.0624777727239912	-0.0158697263538047	-0.105592046121466	-0.0784694853241248
0.344536787214817	0.147122546546923	-0.150974501862256	0.218197004608368	-0.041126884066514	-0.0121322960643282	0.0298511430373278	0.0402455779803377	-0.000597017606017658	-0.0266295900654211	-0.0271894042790385	-0.0147702441534971	-0.0673281977981543
0.654121624187169	0.300383582304025	-0.377078795813069	0.167472398556473	-0.014071775760539	-0.119426046869062	0.0438955275440491	0.0212014895254938	-0.0418483091508499	-0.0667489113148005	-0.0480763760078179	-0.0788273900021543	-0.0595265884203555
0.659105612335976	0.24497631963857	-0.382604077696029	0.160739080690177	0.0261916547550902	-0.140459003309768	0.0197791729048752	-0.0383935708804245	-0.02225643014351	-0.0571336742773386	-0.07075794746885	-0.123779611872577	-0.125086028573116
0.11427914891794	0.0914365149901108	-0.0494380317544568	0.067886138037263	0.0146382060123824	-0.00905981832815639	0.0145009742159099	0.00946393273292639	-0.000561017128908964	0.00278919384211301	-0.00147870237083199	-0.0127241737650116	-0.0173261276762066
0.422807345837409	0.184796015040342	-0.214802496036746	0.185692398927628	-0.00574729122945	-0.0662821112978349	-0.004193675537774	-0.0258653857586548	-0.0241133436083137	-0.0360147012636424	-0.0379102194779848	-0.0452695667092444	-0.0285477365115104
0.406923805682792	0.271546464098689	-0.20647765856958	0.178348124537613	0.0431092383923282	-0.0660938226149944	0.0215087416918128	-0.00442300348229763	-0.0420941886079903	-0.0114922921113331	-0.0253153846785478	-0.0900708216970789	-0.0476941150167979
0.552518987530609	0.346703822577148	-0.298010986402529	0.199580157777809	0.0127290677761507	-0.0884665543596917	0.0153567747029821	-0.0385186466712683	-0.0386330966753632	-0.0378687432917705	-0.0333240222693255	-0.0864723493429643	-0.074905391766818
0.48143746115261	0.361062448533107	-0.252245596124005	0.192082284434759	0.0770466988259415	-0.0538478884779106	0.0298854900575064	0.0160033782823614	0.0140918958614064	0.0115994051740155	0.000250803170433744	-0.0467280395509883	-0.021214159019302
0.134487735793138	0.0391828961471701	-0.0647663341003468	0.0652378257471329	0.0130484370604894	0.00812410669254909	0.0219370009680768	0.0256371876137607	0.0191825637784135	0.0105862718765192	0.0105881386224485	0.0119930643478974	0.00501689476281636
0.129055311865837	0.101562342326079	-0.061630355586981	0.062839854289981	0.0417705078613176	0.00984136143113576	0.0243153477698737	0.0268940004794213	0.0226189842158252	0.0258059346462267	0.0110728567609265	0.00443726839394168	0.0113297660820111
0.0733354054948382	0.051055469153475	-0.0310920491775755	0.0437561733356456	0.014812103825975	0.0116352998440174	0.0243244498884303	0.00350051241635962	0.000602551731440304	0.0132237018349962	-0.00240689816901855	-0.007874933105537	-0.00344178031854225
0.394748933992722	0.301908427489388	-0.198890674093231	0.176420593867614	0.028619938922635	-0.0624723165726323	0.054171959290564	0.0284397144492481	-0.0133577591951921	-0.0169261888249986	-0.0222168624536624	-0.0362063500061621	-0.0410350691719216
0.589406025351338	0.294754257180304	-0.323700343949042	0.19733672424591	-0.0466153472913385	-0.125711318238838	0.0108665541994429	-0.0196516832619189	-0.0397031408556617	-0.0861633327650883	-0.0407353668792174	-0.0575358583719052	-0.0533545580172493
0.416730614133171	0.172918015744402	-0.211972038518247	0.181829527554069	-0.0249582609984399	-0.0650273469082586	-0.0169242136270397	-0.029145942850807	-0.0290953314085447	-0.0449928039533493	-0.0444012005565529	-0.0719386634179707	-0.0635624519660033
0.0750258197543584	0.078706451959376	-0.0200543742597761	0.074558805100826	0.000457365679799482	-0.0188804592938823	-0.00122749514403088	-0.00941059524904285	-0.0111263855384292	-0.00921154680704139	-0.0207258055386763	-0.0173079722633561	-0.0206148925559817
0.314694306642353	0.0956897480761921	-0.156012499240231	0.143496273712367	0.0095158958204184	-0.0120865456555893	0.0223078402292377	0.0189387815551675	-0.00475709536647584	-0.00128532491758548	-0.00721583753742849	-0.0258211000351118	-0.0325385977045345
0.416059122614196	0.297605119244681	-0.21304879700948	0.177577151117879	0.0699988714982404	-0.0336131631130169	0.0444362592098352	0.0494523025631328	0.0137387028341178	0.0181928541926117	0.00526266838217826	-0.0597020150799958	-0.035864113758579
0.21397900687412	0.0686251922853343	-0.102513018772096	0.106305703913249	0.00724186301461857	-0.0110065801771715	0.0175835988765671	0.0119583849165468	0.00596100837484995	-0.00188235858127647	-0.00811142758992278	-0.0129816583754907	-0.0141072614901543
0.633388539576979	0.327172171728219	-0.361328472212287	0.172775481274183	0.0697776337713854	-0.116862791295239	0.00122026996601388	0.00123724705427164	0.0256799071886311	-0.0235425787619268	-0.0374683298280146	-0.0743325591991167	-0.0769920223839461
0.253365409777721	0.215648033050528	-0.0940923150349492	0.204360271486743	-0.0658587079583267	-0.0792793794644755	-0.0227364967514989	-0.0238030549234158	-0.0476168850275999	-0.0725690437114011	-0.0768293005353938	-0.0831776132300236	-0.103997045975697
0.236119920997291	0.157797188662396	-0.11581563551669	0.109489936737178	0.0200418767497783	-0.030663531454207	0.0486683355261252	0.019097281440699	-0.0127839491358392	-0.00531082735221436	-0.0230965947598131	0.0133795130271416	-0.0163261534181738
0.0499265311367105	0.0410357178521794	-0.0201961442330382	0.0338317438202316	0.00680925990204929	0.00203117787263764	0.00826288735102532	0.00346673427044904	0.000970365870368757	0.00442021888734347	-0.00745490707358046	-0.00709990275555789	-0.00909797905961615
0.0707921308809408	0.0850922119336813	-0.0199770049287653	0.0697048741742127	0.013541866313579	-0.0181887059918421	0.0143406564207645	0.00298453320900234	0.00159415849175894	-0.00232341983913154	-0.00969723586588206	-0.00996222782428765	-0.015631502088517
0.397766787847999	0.302048389036563	-0.202638794670448	0.171295293412337	0.0698415799125299	-0.0728318920215172	0.0382361081790586	0.0068301320468771	-0.0176887591947341	-0.00149515605449368	-0.0130872636186496	-0.0129864365209132	-0.0420623099763677
0.427459501500093	0.13462529366229	-0.215413875810658	0.193055223063246	-0.0830979805833686	-0.0613935183218005	-0.00274483831383782	-0.0306210842663624	-0.0333631443832186	-0.0722457494525846	-0.0410808957188846	-0.0352829479445061	-0.0910070320127218
0.339468065927273	0.278334605290786	-0.157796932688856	0.187975621711753	0.00601891358839768	-0.0652090585145579	0.0274683289206015	-0.015877697784349	-0.0519191620278873	-0.0295950724630801	-0.0487590753207516	-0.0639430769575329	-0.0588363153933464
0.18355114330564	0.268997665629183	-0.0613396374733281	0.161205498637971	0.0531806857517916	-0.0556862585126298	-0.0133341817981418	-0.0284321812936335	0.00290348174392202	-0.00125278638041909	-0.0279034116629608	-0.0766132261649227	-0.0601975846339609
0.457146477762827	0.178047788524128	-0.24061785080521	0.17702674696398	-0.0430508499235013	-0.0439864653462183	0.0135709106892271	-0.0297424432560621	-0.0227298714627874	-0.0435186576348597	-0.0736733289479601	-0.072706733182864	-0.0712552278024137
0.124344842139789	0.0587021443914912	-0.0585431006513622	0.0632908336402241	-0.00243428149473524	0.00379629335979369	0.0236142955129561	0.0159568276891227	0.0125971122591777	0.000681005932529219	-0.00169498367186492	-0.00145526219095331	-0.00616526212895961
0.0530103941630239	0.0263073696584271	-0.0198864207521676	0.0388150785823081	-0.000818374129821456	0.00435396076024513	0.0146619926032452	0.00144171769293736	0.0109867558565632	0.00176779331521184	-0.001296649682905	-0.00290598680060165	-0.00557235076726684
0.0176547532857147	0.0261648556505338	-0.00305953220602353	0.0193815115076807	0.00117099408872983	-0.00576326690510148	-0.00156744596161732	-0.0020390264133294	-0.00242596959212214	-0.00229613640818582	-0.00912004398112893	-0.00580561942623992	-0.0067448204988247
0.170605102551384	0.146575805116784	-0.0798109632437795	0.089235469561609	0.032624231269494	0.00185891448662756	0.0269654958720056	0.0202968396750622	0.0261946912558357	0.0172415728780608	0.00377728717745898	0.0109136223149574	0.00535718808070137
0.0644595820946399	0.0468917446673275	-0.0250884299472963	0.0475781757358308	0.013181339482302	0.00976445047625414	0.0233610534316549	0.0160298518516982	0.0167052410721896	0.0114728949792781	0.00729157659099426	0.00309061798132802	-0.00360373781862768
0.349985324437069	0.168995378108622	-0.164646414659595	0.188206696638208	-0.0210403813191358	-0.0508983602199198	-0.0150990322410316	-0.000806724075836818	-0.0156867362601059	-0.0359693707695278	-0.0390608923832086	-0.0473760367853795	-0.067700795387997
0.152647781519706	0.0888131701077705	-0.0731042928895025	0.0725505771476998	0.00875949480349114	0.0023609310191792	0.0282000536316104	0.0128348705593368	0.00676881732458642	0.00556021291133516	-0.00229566541516665	0.00349692156911546	-0.0156888110643782
0.000600816437988429	6.92329406250215e-06	2.70839492069414e-05	0.000223817194622163	-1.83205522016281e-05	-2.67505088836703e-06	0.00023881657339791	0.000180879035375007	6.60580668999188e-05	-1.04978015449975e-05	-3.6313416521735e-05	-6.39948442954085e-05	-0.000120731373729414
0.61016374253368	0.347420735808959	-0.343677139790008	0.178759847061139	0.0560388108294519	-0.162471401550753	0.0620339542043257	0.0336251942393612	-0.00682759523798271	-0.0532162953606503	-0.0488368570593386	-0.0439273003929521	-0.0777562514244503
0.0129458521353561	0.0160995946772977	-0.000707913852624975	0.0170609303358839	0.00102260801038172	-0.00670462598365483	-0.00360549120759044	-0.00209347629175235	-0.0023717870469982	-0.00284100898663656	-0.00663938488679727	-0.00530892759491762	-0.00484243376011197
0.645704596019803	0.286080969746207	-0.374455106546766	0.158058596749756	0.0335254051294273	-0.0939232405516945	-0.00909165867219552	0.00396793757685276	-0.055357011673886	-0.0301989177111336	-0.0169586392253731	-0.0521254842364921	-0.0680830833462517
0.572689378878656	0.248802478875168	-0.314240149162433	0.191196545247166	-0.00187665012553873	-0.107568626323288	-0.0200247317966202	-0.0585251388545196	-0.0489336392663813	-0.0547226382244133	-0.100348174438846	-0.0925540864016819	-0.0766305965406048
0.204187798506241	0.244180522443155	-0.0905092785632123	0.120015313160686	0.0197481399883589	-0.0391516298757083	0.0181727494394048	0.0163742659096901	-0.0047674602960176	-0.00970174494367471	-0.0302711252252726	-0.0212702155955133	-0.0258122379690645
0.353057745204951	0.143037610438174	-0.177709399625005	0.155272423084649	0.0352884736547626	-0.0465979453420797	0.00573745597986247	0.00995256923974619	0.00149469873871128	-0.00565473584365855	-0.0137081597065571	-0.0218351452796858	-0.0429270178119531
0.000872322063270352	-6.85221532569407e-05	4.23732568568701e-05	0.000356246130105422	-3.19397542661963e-05	1.32779881326862e-05	0.000360759739151922	0.000183620021638826	9.60597011921397e-05	-9.33088306675513e-06	-7.13935441609364e-05	-0.000153000490814333	-0.000209920875376374
0.0791927201959582	0.0464442876411243	-0.0304688300907368	0.056911395072209	0.00110288587884767	-0.00275276504090929	0.0125420568237155	0.0108334206446691	0.00204064710070605	-0.000824939581030804	0.00394474250488369	0.00257365816294564	-0.00936671749202395
0.178272413902015	0.158676842224934	-0.0848988617823733	0.0893743135190488	0.0499407184111533	-0.0168631050520366	0.0391279758813868	0.0173229199240002	0.00356522140618667	0.0165388066795583	0.00253010536425388	-0.0115722598827742	-0.00657471635974147
0.465279166113024	0.275231579215764	-0.250931799978396	0.163152356426078	0.097435832997572	-0.0905631648345477	0.0527108084653105	0.0102514588259359	-0.0171505764334342	0.00343633408151217	-0.0221421157262976	-0.0190611110171229	-0.0140774647558184
0.251995907927811	0.0915664716325912	-0.123231974343825	0.118306751154126	0.0117342980799988	-0.0239867675136248	0.0199838977605254	0.00789394578740787	0.000723529667828071	-0.00612623471681301	-0.00201681980992752	-0.00411685084444907	-0.0143284118266272
0.0849572708535477	0.0228885577400625	-0.0385562768706996	0.0438333981301715	0.00191505279080212	0.00366241219995977	0.015890554360409	0.00646799166372859	0.00371242157322219	0.00278873249538095	-0.00241112819991272	-0.00350667608584346	-0.00332816208685463
0.4041773442043	0.120425534181752	-0.204360554246665	0.178195202634257	-0.028008489495184	0.00299791035782726	0.0263558744908438	0.0182907076075563	-0.0364233461476713	-0.0125052895686784	-0.0302646458766364	-0.0379134269310249	-0.0395763315971253
0.101316227976065	0.0672691706895554	-0.0466612013354528	0.0541496165088965	0.00280841170385643	0.00879237924941279	0.00970723350432154	0.017796867851484	-0.00371935410598165	0.00580039547663461	-0.00512692792166042	-0.00366538335029162	-0.000898406989941258
0.311039417020294	0.173066146264891	-0.136521138472485	0.193001532696906	0.0297839361729588	-0.040116573597046	0.0117596762646788	0.020086793000655	0.016611037244125	-0.00516631871204359	-0.0188361567761643	-0.0309268250169739	-0.0590988146042744
0.193077105225385	0.0817487939229374	-0.0926592463284918	0.09420840244982	0.00364904880807662	-0.00648633285694655	0.0197549807320389	0.0178592832071245	0.00595491749420565	-0.00141864202443495	-0.00270264276385215	-0.0088538692862572	-0.0172249134491567
0.387565689254624	0.17548689635719	-0.179872514195725	0.219129447006477	-0.0596300898283706	-0.066019741835164	0.0248467637342275	0.00287272727689131	-0.0203529177924142	-0.0628249158317674	-0.0392227399860821	-0.0495510717015953	-0.0546037498448448
0.413782149707646	0.143622339269609	-0.202674153203714	0.203478310692315	0.0120849038812366	0.00629762395907812	0.0222364904118001	0.0133568586049402	0.00409704884938933	0.0091912639201574	-0.0130246870010108	-0.0513073176079222	-0.0375999857499595
0.0678974074680362	0.0560663918377259	-0.0276521504784294	0.045723895564471	0.0143090118809737	0.0154288000600885	0.0215740594982176	0.0198616743571766	0.0230251891417925	0.0148689059705311	0.0157803895502916	0.00150359486758667	0.00971565458067289
0.514392653379667	0.27326144776895	-0.284106736297331	0.162914276511708	0.10231746687901	-0.0722654098715183	0.0498904314770614	0.0106424780233801	-0.00921964361359928	0.0150260285037458	0.0025032730504061	-0.00432354487886688	-0.0485844676240091
0.652913848917567	0.326722108728246	-0.373980262966504	0.174448812807265	0.141921983417679	-0.127534359051476	0.0752464504796567	0.0219581177244544	-0.00372507832584346	0.00719381218310156	-0.0142941106585655	0.000316517511562142	-0.07122510451854
0.434538037091596	0.177163054748691	-0.226010438299606	0.175319785572255	-0.0329520254287883	-0.0955772126630672	-0.00645582978105069	-0.0415695659807409	-0.0332958516259757	-0.0642646190459277	-0.0622293629591731	-0.0728534516576531	-0.0906314281656291
0.221699561868736	0.0494866216480118	-0.108787876390484	0.0997278668147263	-0.0102095357995662	-0.0218164996553981	0.0322227048089997	0.00577867262488257	-0.0136341063828928	-0.0160130177274822	-0.00537077139037417	-0.00391784559231401	-0.0199840456863167
0.046910751204095	0.0130802792685535	-0.019427224864316	0.0306646436132268	-0.00128717817271565	-0.00232333409640259	0.00273338386269049	4.86956159159724e-07	0.00107544262083767	-0.00180525613455912	-0.00316979530344117	-0.00338705189491294	-0.00701204519769641
0.172653592425802	0.148487380630697	-0.0721318414445943	0.112359967391262	0.0388485149535995	-0.0137203263261656	0.0245938530868917	-0.0032942869959369	-0.00593068307525388	0.0125640943137169	-0.0257121165439213	-0.0182647644411538	-0.0228047619866778
0.597413439447911	0.28216996727088	-0.331679628613653	0.189102530542137	0.00222738861891081	-0.132586483081306	-0.046495824985776	-0.0252803580122229	-0.0482165171500438	-0.0651795472311979	-0.0822213132569012	-0.0763657468895372	-0.105498100573022
0.00529363387107026	0.00257344934433489	0.000449529509813686	0.00649477235822053	-0.000689527754269919	0.000378980656021986	0.0030628744076192	0.00157819557053489	0.000734650456666258	-0.000155273549123966	-0.000457448608651198	-0.000650360252704857	-0.000888150089414846
0.371247122052759	0.226615221119993	-0.192392707591527	0.149850374788194	0.020510295843527	-0.059189495067836	0.0279020549374924	0.00861003965153501	-0.00121567152784996	-0.0193395996121545	-0.0369662215491529	-0.0142653308450317	0.00380473927253522
0.260743985054767	0.266572552594212	-0.124470166257241	0.131858330403534	0.0300250784948087	-0.0638273483760292	0.00561417972934164	-0.0282888116322949	-0.00693581638238516	-0.0169011349406103	-0.018300163552782	-0.0264262700035554	-0.042076467273466
0.167245871593693	0.0928547115189843	-0.0559404545377808	0.146442878685142	-0.00152030856749091	-0.037546611195321	0.0113073195202752	-6.10316222964535e-05	-0.0258821188821547	-0.019533459881406	-0.0395505066620901	-0.0401784482508499	-0.0440998117235994
0.261614249073931	0.0942950982592573	-0.129721081117972	0.118403772779822	-0.0107755039746549	-0.028542602660588	0.0148224603833537	0.00340811887814901	-0.0119106559535191	-0.0196590533176215	-0.01987865656087	-0.0229068764782483	-0.0283239442124034
0.198865612924237	0.176120394465042	-0.0618979664145716	0.191379227692497	-0.0179498000793828	-0.0660121700033874	-0.0306798139603407	0.00171496026327933	-0.0486400246376268	-0.0419809850413851	-0.0607169584884382	-0.059420848599747	-0.0765700613164925
0.522359638170679	0.363582396964416	-0.279483782220726	0.193397741982107	0.0913495902652854	-0.120921722043091	0.0168351115208355	-0.0671722548277058	-0.0659191938516694	-0.0147860658889029	-0.0561385051519807	-0.0420768273099514	-0.0977059867974442
0.375314195597401	0.100521316383867	-0.18061382228878	0.190685889085144	-0.0116477835552881	-0.0218704124945067	0.0264375297285874	0.00615896528603277	0.00398187349293222	-0.0167590980248974	-0.0238610567782971	-0.0526493046773764	-0.0450672290763311
0.293922323893868	0.11604006678003	-0.137150535121828	0.159617547229928	-0.0201714931207147	-0.0569040861657628	0.00605581227832541	-0.0124464509091702	-0.0301121543929078	-0.0385377896432388	-0.0458979115172656	-0.054113603340114	-0.0542553734210047
0.0295934448471403	0.0264178153292999	-0.00954546231824289	0.0258109298241168	0.00406399151048623	0.00313059540547552	0.0106954543672153	0.00686119353543283	0.00564244981164489	0.00359729345798087	0.00200498961173631	0.000127763246788877	-0.0020421656087513
0.414097331733567	0.138729325945029	-0.203961619689258	0.200240662084097	-0.0294484515702876	-0.0567539281227551	0.0331968171614013	0.0222041527357715	-0.0166764501114616	-0.0431011898465213	-0.0419509320678597	-0.0417508080006586	-0.0400542259782821
0.0919135473863165	0.09047806931126	-0.0413160530500512	0.051106260505927	0.0435239342081785	0.00721141815455546	0.0340596656798871	0.0375870571919355	0.0295805122325663	0.025367676181367	0.00785963193060898	0.0116120554650943	0.0086360774629746
0.285863515248277	0.281036480623633	-0.125289338841374	0.178119542668255	0.0344717285311582	-0.0596849166958911	0.0389186956982602	0.0404378200102493	-0.00573589078903075	-0.0126065940823665	-0.0350859293220881	-0.0240309282475967	-0.03886230515396
0.146459059740712	0.194322119401293	-0.0624666748659213	0.091338834239097	0.034278667670396	-0.0162290124403858	0.0360652010060116	0.0134563657960391	0.0203264903233907	0.00902482761500512	-0.0199655625410656	-0.00825243632490374	-0.00478003830227813
0.23348865632648	0.0789235905559854	-0.0975918684162164	0.156789719612548	-0.0184027306308037	-0.021291391423175	0.0174657524348482	0.0030599974108888	-0.0158002279181851	-0.0198470610269894	-0.0245931614909746	-0.0346867139673311	-0.0310466507456726
0.121534420213256	0.0618897972510471	-0.055970281131224	0.0651182246199281	0.0059881982266641	0.0080483757221998	0.027156960697885	0.0190711448275452	0.0146449442623586	0.00701828697443196	0.00224986842203281	0.00054842568351951	0.00017755434455341
0.242919440112822	0.0614879056922585	-0.116775915644892	0.117758418819073	-0.00259820461221402	-0.0274323308767351	0.0109132510836407	0.0231509691049699	-0.00163094822410056	-0.0150152677444746	-0.0174924129961166	-0.0144190197604144	-0.030591111041205
0.328587715169271	0.126076848125398	-0.147709075408151	0.194883162244387	-0.0157448675250288	-0.0227844634017884	0.00103725456822984	-0.00557628571164565	-0.00526660500557935	-0.0192646654634086	-0.0212045935872224	-0.0610902840148309	-0.0397088688176158
0.314569720305921	0.282752560046733	-0.151392630162899	0.156999900203782	0.0389993465162996	-0.0329443110917797	0.0387891697821606	0.0265439379120771	-0.00553066116389661	0.00302751771225995	-0.00732494720753429	-0.033764380255446	0.00584181051834609
0.0996007819940277	0.0549270259526642	-0.0168173286901408	0.127387613530082	-0.0133666296174605	-0.0105293245460039	0.0168287921431028	-0.00747777924008525	-0.00048563453718764	-0.0119479770817322	-0.0104102477009098	-0.0238218682027727	-0.0205771751166918
0.660540846713423	0.246195992609108	-0.384912388684744	0.15660893287671	0.0305701780970071	-0.181039093969678	-0.00357724806056159	-0.0642735007098121	-0.0357244615180776	-0.0752344579363354	-0.0960448059962035	-0.063489474362855	-0.090635564746223
0.280629626764319	0.191015485220184	-0.116958329165395	0.190932806018383	0.012403451536362	-0.0651316029304077	-0.00950006419955313	-0.0503745573896908	-0.0666514518938082	-0.0263640756970229	-0.0584232533668285	-0.0489046096726272	-0.10270894281046
0.408861525988108	0.262126490898687	-0.207310585305583	0.179828341902446	0.0628426798125258	-0.0704739368176822	0.0118688332856055	-0.0196465563386465	-0.0258200736033012	-0.00381562850257822	-0.0622276587492423	-0.0392465813135696	-0.0810443620704402
0.260248166625601	0.26492807697079	-0.123672858074488	0.133366743654806	0.0349725548716135	-0.0776874667739575	0.00251936039046075	-0.0140185916664621	-0.025851972132511	-0.021357455951172	-0.021590256992709	-0.0233511572035804	-0.0620728279813918
0.319032562406853	0.142602748154961	-0.154015314410346	0.156759092202802	-0.00553875718786317	-0.0371091095147865	0.0217972940680195	-0.00581489532270962	-0.00660624624523526	-0.0213239333513248	-0.0427877937601214	-0.0354946268527399	-0.0369924480510652
0.330675261534488	0.323138679837653	-0.150975105606765	0.191334576962172	0.0221557469409173	-0.0738150478838335	0.0201662849603416	0.0296025671081813	-0.0123974478072546	-0.0258296504714581	-0.000630304763355349	-0.0618191869801986	-0.0518384510191683
0.198996659751699	0.0572539966725426	-0.0866969691951374	0.119440437165282	0.00337715915334375	-0.0380744619336481	0.032769842602518	-0.00286141256500838	0.00433706652900503	-0.0173486513901522	-0.0143669290209132	-0.0115889651906065	-0.0096109110924405
0.0620507661725455	0.0482007026146865	-0.0236290642547605	0.0454464657377236	-0.000416704220576394	0.000845827217539313	0.010528452678421	0.00403811418585655	-0.00117561876110084	0.00021456149848146	-0.00675139009357136	-0.00017990726932221	-0.00586529173047622
0.417322443955447	0.149643044664824	-0.220324481764359	0.158302063106372	-0.0122704267162048	-0.0541567557816316	0.00200935220150966	-0.00511294046231625	-0.00924923673140615	-0.0332135912489182	-0.0422030379204256	-0.0605012367548418	-0.0580914959995225
0.513682570311129	0.252186279280232	-0.270445880859332	0.203011831129465	-0.0468874806479112	-0.122287529724899	-0.0199716645263196	-0.0227719422802209	-0.0800680582057219	-0.0845875051864049	-0.107431979619778	-0.111136779865744	-0.101683303668066
0.284009768403468	0.121868941298178	-0.12581718171584	0.170715101302021	-0.0167711390917231	-0.0525156028708065	0.011860036910594	-0.0164499967096136	-0.00751235398031247	-0.0346433709812648	-0.0432945931476653	-0.0479348045315471	-0.0537175347038744
0.0330645224338794	0.0191487393502837	-0.0118275239821793	0.0256576855749	0.00182273266804981	0.00391739618223169	0.0155832405118902	0.0108382483618587	0.00744089368257123	0.00287006442514075	0.00365397055176956	0.00270348366900376	0.00211282894263069
0.26099768597558	0.0968918367884993	-0.112097336405732	0.165478739802507	0.0221529520745391	0.00444776537481761	0.0211104562782801	0.00273420132565094	-0.0356250412102662	0.0133003587246783	-0.010814941311859	-0.00124938936269275	-0.0545748495900054
0.0348241704482858	0.0356746740499597	-0.0120250689993534	0.0284877836498042	0.00351339217378244	0.00377376955846423	0.00854657294911627	0.00899470544243618	0.00170921674952547	0.00364358086612333	-0.00158788052966222	-0.00429624112632807	-0.00124842502414996
0.114802917044261	0.0651218916266836	-0.0465215116826308	0.0752629820132918	0.0148431763475647	-0.0111084509462093	0.0226420037522463	0.0218615704851565	0.00640140408552499	0.00186736270067771	0.00657478097075996	0.000554245973180642	-0.0138633280068246
0.188341696992054	0.16417107623232	-0.0782519520584927	0.125623932864145	0.00315688366199338	-0.00333630568521559	0.0400800697119826	0.0153760023115007	0.002630716637505	-8.9711011611121e-05	-0.0039014120424298	-0.0286052173001609	-0.0282501152835964
0.160030488848781	0.15461714910126	-0.065410829389531	0.106410412212134	0.00144056386356733	-0.0379910776729387	0.0129769541259387	-0.0168059948000029	0.000153231161750561	-0.0182752569046856	-0.012519513958438	-0.0183347072304626	-0.0395352225181678
0.0199131010959046	0.00943994916397486	-0.0050878830200721	0.020273828650152	0.0018866215364161	2.83110395796829e-05	0.00583066804048537	0.00320868697179973	0.00115283006035474	0.00095746628799789	-0.00127823870959815	-0.00268275138840404	-0.00187783140093604
0.589211741501306	0.229653882662028	-0.328625590397407	0.181247821404668	-0.0267137677578049	-0.0902547542462772	-0.0144364873738432	-0.015288528673623	-0.0332040852714891	-0.0584842610020411	-0.0664616695384957	-0.0720161009937119	-0.106727706416454
0.0486617253582994	0.0689914240613347	-0.0112737698112407	0.0520680377851274	-0.0185412721386049	-0.0255917544958161	-0.000347117306256708	-0.00667140855478468	-0.0179314505756856	-0.0220665133172105	-0.015300402629265	-0.020059217539692	-0.0214926917374457
0.163173973892939	0.0971441261036379	-0.0517545984524769	0.15144819817217	-0.0210464049596635	-0.0196816162199858	0.0255251738440879	-0.0020791696283016	-0.018445937099972	-0.0203640105898246	-0.0292957734607003	-0.0369264863449798	-0.0396414059580937
0.0132495407589181	0.0052190802453271	0.00088294815719395	0.0169044740385664	-0.00412394587336649	0.00206506986473435	0.00347902502109238	0.000826275654834828	-0.00114522393368867	-0.00102943800431607	-0.0033771636804454	-0.00303593432927487	-0.00472619398887871
0.0329434364931392	0.0580969688186986	-0.00591645232002536	0.0368383317213439	-0.00777009289531491	-0.0148501580452956	-0.000104330234440418	-0.00764871152722509	-0.00484707148973018	-0.0113101254703052	-0.0134802278883541	-0.0109401982836855	-0.0166941938606757
0.625054937472299	0.290553398750887	-0.349847961765103	0.190927892017958	0.014342686495736	-0.194344188909618	-0.0142297680290935	-0.0128401806180848	-0.045417068857078	-0.0900007512069411	-0.0355655117608407	-0.0945765565901249	-0.0397750192505181
0.195145643481089	0.180827699718974	-0.0885305649580633	0.108861532730501	0.04278321803767	-0.0327473612203618	-0.00859815514428577	-0.00314038757543708	-0.0130136879953361	0.00501792840865409	-0.0345566914081064	-0.0519141141556706	-0.061057124252924
0.100676670717563	0.0672739499632961	-0.0414065680283968	0.0630264222869351	0.00328045592864318	-0.0145801088587335	-0.0136544938419761	0.0089294952954215	-0.0152961168896594	-0.00564982646504517	-0.00911644070628104	-0.0110419527022428	-0.00313562839920919
0.530550248104169	0.217980986155201	-0.281081549021697	0.205704962468991	-0.0316331109793301	-0.125147682294103	-0.0333557043845017	-0.0140060061253079	-0.0234259912624544	-0.0783903966367165	-0.0891890165794732	-0.104725494263012	-0.103523159452677
