# Supplementary material for: Measuring re-identification risk using a synthetic estimator to enable data sharing
Source: PLoS One. 2022 Jun 17;17(6):e0269097. doi: 10.1371/journal.pone.0269097 (PMC9205507; doi:10.1371/journal.pone.0269097)
Supplement: S3 File — (ZIP) [file pone.0269097.s003.zip › adults/adults.vineCopula.1.4.csv]

risk_act	entropy_est	ital_est	hypo_est	g_err	g_vine_err	ave1	ave2	ave3	ave4	ave5	ave6	ave7
0.200415738031129	0.0894630631812587	-0.0743131089561588	0.116188281847973	0.00251872978762271	-0.0357513599663957	0.0218799902901283	0.018145920145054	0.00950373833775323	-0.0166163150893865	-0.0162547040484182	-0.0221558724358813	-0.0241011898783086
0.109607339188681	0.0908589301642636	-0.039007753456505	0.0659831212800643	0.0108917239558974	-0.00224193601623361	0.0203986934000094	0.0105845752750582	0.0053429087864664	0.00432489396983188	-0.0115105806384828	-0.00816213031458879	-0.0120028854433565
0.215704844898277	0.0735535241568423	-0.0875471914120526	0.107832601691373	0.0206466145190896	-0.0404300273718178	0.00972728837471656	0.00181573233727905	-0.00517090674255105	-0.00989170642636411	-0.00789438506735926	0.00259117475488407	-0.0211413515157573
0.372523231710187	0.195857080785251	-0.151455244663763	0.190660342423329	0.0172215343388963	-0.0858300858626337	0.00582405492824839	-0.00279087438660092	-0.0247630020317341	-0.0343042757618687	-0.0356170531609208	-0.0626545600607853	-0.0833490547563475
0.374617881700984	0.179330682543716	-0.1633799022541	0.161367439694297	-0.0166104373523175	-0.0745309354213702	-0.0059232544167806	-0.0300416055252389	-0.0383549481583752	-0.0455706863868439	-0.0640162891702699	-0.0603758974363787	-0.0777083931439693
0.339032476866599	0.283816960170149	-0.141843322782836	0.160426118247261	0.0607979990725602	-0.025719482625948	0.0212020052568084	-0.00660691311529293	0.00629505768136857	0.0175392582233061	-0.0246777432905042	-0.0281791351017185	-0.0492471336556166
0.209254448023489	0.152256374628336	-0.0884926330516873	0.0937471703505297	0.0274416226326372	0.00715696704156182	0.0199969706704111	0.0240656346728137	0.00893828091161208	0.0172992948370995	-0.0109750690952607	-0.00416666716093303	-0.00270727458324532
0.475972857299347	0.307356527672558	-0.201587986270057	0.227022962681246	0.0435657202308316	-0.0698832986320309	-0.0060339111817278	0.0152991357583471	0.0068242486833292	-0.0131587892005997	-0.0521999572724806	-0.027875142659235	-0.0539337020729795
0.522808117217652	0.175644300559147	-0.247501778326848	0.1772856467756	-0.00440349488304448	-0.0940340485550349	-0.0221643444983266	-0.0126804742252422	-0.0522053721382064	-0.0492187717190397	-0.0492053377714794	-0.0796330568503143	-0.0835643301302628
0.260703072251547	0.228657812298078	-0.112606758624094	0.111550284116798	0.0196104201107507	-0.0471051522020387	0.0215247972560051	0.0101731168202311	0.00255943953010751	-0.013747366045644	-0.0127630161047269	-0.0146370081820466	-0.0202233213596804
0.228645779206343	0.0612510765027507	-0.0974165063832529	0.100288322127178	-0.0113141306463357	-0.000802677456266221	0.00927781359998939	0.00499005904065244	-0.0159801410413797	-0.00605840405130098	-0.00670425476568876	-0.0323905509008826	-0.0300457833088318
0.530878643238819	0.404439676865515	-0.242505903273456	0.204751208615903	0.0267731282405681	-0.1817650773501	0.0241475073287001	0.0310440903669884	-0.0148331291660031	-0.0774959745547661	-0.0915281246420294	-0.0696699206253368	-0.10289675040708
0.00191187400695485	0.000501356955272253	9.86066121916904e-06	0.00136723636256308	-9.59923623934439e-05	-5.00516017646509e-05	0.000586209342915691	0.000296664058122785	0.000144821844233217	-7.30219820790474e-05	-0.000201662086153235	-0.000288906151804928	-0.000678050411865351
0.00059100880533961	-4.47985340808795e-06	-9.99133762825673e-06	8.06896153108198e-05	-1.68309988296982e-05	-1.20904480661682e-05	0.000222736244172765	0.000128726920941865	5.41960401643414e-05	-1.44607234479332e-05	-7.57466402740757e-05	-0.000126945582027295	-0.000141484543339877
0.0710036331674036	0.0559689218631022	-0.0248035923129577	0.045531112573763	0.00460595903280983	-0.00272244836830884	0.0241240868843888	0.0168710264359463	0.00832969056230258	0.000941755332250493	0.0109700273581188	0.00100312282281557	-0.00171636871613164
0.136952090695942	0.0917744667438593	-0.0535865686664102	0.0712305020916653	0.0151520072858053	0.003943396263868	0.0311544002515043	0.0226931751690669	0.0168671934908066	0.00954770177483666	0.0167312633569476	-0.00228008798887619	0.00556112971149558
0.575559698354835	0.23112880837166	-0.279833552029706	0.174012449289773	0.0186555924927875	-0.138048975935035	-0.00436312203938438	0.00753135960331974	-0.0718091207125128	-0.0596966917211237	-0.058319904993676	-0.0668899076344954	-0.0993280792392074
0.413450093503796	0.122861217908854	-0.181889877811558	0.17414018640988	0.000389973485368122	-0.00548791871680571	0.0302137290460162	0.00297988082121503	0.0083338455092179	-0.00254897261571879	-0.0430965827867119	-0.0252679622651055	-0.0296404245075277
0.106720572113839	0.0554456163459083	-0.0423612728638647	0.0550610299496381	0.00746886563879572	0.013369500621878	0.0186048624838276	0.01847713342496	0.0039167609402954	0.0104191831303368	0.00773461403182846	-0.00596907365691744	-0.00791139894623828
0.102711619378204	0.068554352431257	-0.0364723077104901	0.0596878290806313	-0.00654521540141179	-0.0154593863353057	0.0192280118220995	0.00854931254712565	-0.0117753641104441	-0.0110023008683587	-0.0191613928353379	-0.0034373990900141	-0.0196434910517894
0.0472441742485015	0.0227446874082684	-0.0151501613934017	0.0332167821227827	-0.000846890681137587	0.00643102697504604	0.0161540396726652	0.0106448318622601	0.00834121443407254	0.00279206814695422	0.00395140044120924	0.000939365582522909	-0.000399102529922146
0.628151943228432	0.281224022394886	-0.31054471686455	0.177277852929174	0.0532792515484385	-0.136434458139722	0.0108552713199411	-0.0116736354683784	-0.0259681302597764	-0.0415776032956418	-0.0675755534915986	-0.0792433050229757	-0.0711904444897126
0.475755544277972	0.28786073727661	-0.225490340561905	0.158508135902677	0.122126805317409	-0.0544631295041825	0.0209503353945838	0.0184816805039433	0.000200718523937993	0.0338318379066135	-0.0332021087793231	-0.0496114919486891	-0.0369215759801105
0.473041507759734	0.364799583101991	-0.214292082040044	0.184116918548613	0.048566099412307	-0.0637276610636517	0.0570785431952975	0.0022349973641434	-0.0130774001891785	-0.00758078082567237	0.0210607235315621	-0.0421337749718043	-0.0312986770739584
0.644476174368258	0.311085744060399	-0.322931394035914	0.169094975615718	0.014981973703137	-0.129712409509502	0.0621303446796435	0.0328273566529479	-0.0392316958900871	-0.0573652179031826	-0.0524128497343067	-0.0442897476265776	-0.0805699866455056
0.646736894024694	0.233864590815897	-0.326087906720095	0.165404558511026	0.0222653095038433	-0.141656035903594	-0.0150404885491239	-0.0511510756612512	-0.0354138686076012	-0.0596953631998752	-0.0861002853886258	-0.109758331527346	-0.0866067605358499
0.324580098695238	0.0994180728986503	-0.1342591364487	0.159752746555102	-0.00628413030805158	-0.0521172665764561	-0.00723023370255926	-0.0165964870685599	-0.0271066675964058	-0.0292006984422539	-0.031798335569663	-0.0618713532033366	-0.0627924093262286
0.228446748263219	0.0802639342265562	-0.0858475772937637	0.130711028917863	-0.0162542643149649	-0.0545475393179958	0.0124039204043698	-0.00455196182007325	-0.0180064701108809	-0.0354009018164803	-0.0294785977451295	-0.0418950317497715	-0.050409127683397
0.0594881171109482	0.0932140217939902	-0.0125335548460654	0.0557902343982994	0.001228483393673	-0.0250888334198309	-0.00819009483335059	-0.00678196270846337	-0.0125149029004583	-0.0119301750130789	-0.0194036685667468	-0.0143746816489836	-0.0232424105991579
0.092618905544341	0.113605220057077	-0.0324185776311406	0.0570675567613783	0.0048528182169595	0.000515899307792431	0.0227550669505298	0.00838366433536231	0.0108053322143825	0.00268435876237597	0.0160092985328388	0.0112156286522209	0.0025264724315685
0.462631542839768	0.285697797528452	-0.197797488444407	0.214454814808335	0.000612718363762144	-0.125290642589821	-0.0254003045687754	-0.0497107798252246	-0.0592108108988193	-0.0623389621130294	-0.104038036434434	-0.114954574616342	-0.14963596479955
0.0110107744443779	0.00506962350490693	-0.000223705709685062	0.0138340386450891	0.000719490518451464	-0.00269738284686147	0.00219975108422626	-0.00043345624393536	0.000728112072787749	-0.000988946164205003	-0.00186628884695154	-0.00166274298366216	-0.00382575231720425
0.370680566311899	0.22384808105747	-0.168592454700752	0.141068531453032	0.0174774184446089	-0.0536318934820503	0.0239129102395272	0.0273384035526756	-0.0256961702656601	-0.0180772375187207	0.0227963951469501	-0.0368991843992039	-0.0229779896388528
0.433151687274958	0.253060596667899	-0.201776097354987	0.153025035469664	0.0933069250003785	-0.0486664180165541	0.0318914075560888	0.011047109742051	0.000224481685827282	0.0223202534919122	-0.00842467108211348	-0.0244712184883716	-0.00590812717096323
0.277032285964843	0.275024135507196	-0.108002423689786	0.150989562326617	0.00625125119704445	-0.0250340529736557	0.049932719000311	0.0364813563588328	-0.0106360705825232	-0.00939140088830559	0.0359562461747758	-0.0176943428004791	-0.00516142315956436
0.220539019510454	0.168241834033046	-0.0864555160515177	0.117023506918062	-0.00106904704383096	-0.0728925884957706	0.0172935867348884	0.00476551360245547	-0.0148507737229377	-0.0369808177698008	-0.0250518047228706	-0.0226470212718758	-0.0512215636021534
0.181952754969419	0.140251960729495	-0.0691009549775743	0.100937085573601	0.00649207894824533	-0.0241424974263394	-0.00322557573999185	0.00313293541508469	-0.0198743544633126	-0.00882520923904706	-0.0388115983127483	-0.0261826877336686	-0.0374643991464492
0.333711764312744	0.188681743869083	-0.132564041607407	0.179407259021424	-0.0629938052286219	-0.0758692808804776	-0.00361704452914707	-0.00294598335996915	-0.0367972648193878	-0.0694315430545497	-0.0571081141545739	-0.0889735009538938	-0.0726782602172291
0.374777748039062	0.318086214684245	-0.15335904479578	0.191474300084197	-0.0280768890156652	-0.0595983750386761	0.0114113993463743	-0.00303950699665279	0.0133271239871727	-0.0438376320271706	-0.0143697258546726	-0.051321231507855	-0.0611428600715979
0.715085928416681	0.270326749792691	-0.373493632779067	0.147970776411351	0.0562586058543916	-0.0608687655085309	0.0351818237892826	0.00128164887803583	-0.0246111738411067	-0.00230507982706962	-0.0245463369653782	-0.0514262985146756	-0.0668572125278161
0.488528961665219	0.239111895156267	-0.235165795589758	0.151298061007227	-0.00931419002296441	-0.0833904488433146	0.0250525700493938	0.0120778189796608	-0.00332588717560134	-0.0463523194331395	-0.0319219923429604	-0.0282044971279982	-0.0286963481580242
0.378912792076603	0.086457894922796	-0.17177375045289	0.143930407780819	-0.0110023391327793	-0.0559984108601925	0.0161782519791241	-0.000375917351568167	-0.0172363455345157	-0.0335003749964859	-0.0282816853106871	-0.0480772921591577	-0.0438258132466016
0.00149625913596303	0.000412204456219854	3.92873564222767e-05	0.000755847707957731	-4.57884005196636e-05	0.000236278924644588	0.0004677200906991	0.00015417009942126	-0.00010232518823013	9.52452620624619e-05	-0.000233803478545968	-0.000321644066625325	-0.000276357002542847
0.120180142821987	0.117127432310781	-0.0319299907394764	0.100177700468513	-0.0019494204376866	-0.0271675324312938	0.00132671538313374	0.00910297056684355	-0.0172919647620409	-0.0145584764344902	-0.0223668245943215	-0.0316817311739843	-0.0384191126419294
0.234514754382307	0.0884850296862876	-0.0892427081617086	0.131112285715376	0.00502527120558841	-0.0300276792620052	0.013428198965095	0.00127248099582575	0.00423797454341801	-0.0125012040282084	-0.0348767798600026	-0.0311203233477751	-0.0314099117823754
0.302134330344343	0.181376261665244	-0.116911790492108	0.168142385552216	-0.028629075440768	-0.0802332834741146	-0.0255528866317486	-0.0376349037786085	-0.0136467384257926	-0.0544311794574413	-0.0550458260797865	-0.0629254514918385	-0.0615550922254239
0.0211274427091541	0.00372177343604518	0.0013396119386952	0.0296508765747207	-0.000912795306186709	-0.000958753202520368	0.00491389717939021	0.000642564458889987	0.00123558047543855	-0.000935774254353539	-0.00310035199432151	-0.0035889004279749	-0.00548288923884266
0.273264039074622	0.27333344286639	-0.101476791408735	0.162501436839107	0.0130859104979514	-0.0247227728368453	0.0457606590447126	0.0146617002194573	0.000708162766751064	-0.00581843116944697	-0.0493312969656862	-0.0312719757837828	-0.0149142970758213
0.0277274677549151	0.0149698675301893	-0.00688900308892434	0.0229972432634579	0.00040572044591201	0.002905809691126	0.00320148896876007	0.00352045567342469	0.00216925835137934	0.001655765068519	0.000399554264312915	-0.00162058071397299	-0.00160816927513816
0.220332933371101	0.164455104954542	-0.0624978535591441	0.183827523788393	-0.0597757778020289	-0.0536398101244779	0.00770564787519831	-0.0268368167582139	-0.0215052975578882	-0.0567077939632534	-0.0483988168281631	-0.0533706880056826	-0.0405330863243689
0.242189593644075	0.132027703977727	-0.0900132826987736	0.142157800308175	-0.0185152304487756	-0.020257356376149	0.0174683105591942	-2.81726352260592e-05	0.00398482033998998	-0.0193862934124623	-0.0372968522231725	-0.0302115135156729	-0.0509731846983284
0.0529089027446624	0.0279156905461677	-0.0183179600112365	0.0332022327415465	0.00815403381994473	0.0133224069331784	0.0113489368413852	0.0164697353392566	0.0127223412203229	0.0107382203765616	0.00898027818449235	0.00831859255180484	-0.00160238745041306
0.133050296414966	0.0980263759899116	-0.0475110245837147	0.0792451512163877	0.0040689966104519	-0.0329235021805359	0.0080920830999652	0.000927944692999338	0.00487274241638577	-0.014427252785042	-0.012556892233591	-0.0178353089656955	-0.0228993338039045
0.237648071891128	0.0567981041977557	-0.1008483743348	0.104667816599993	-0.0139765631585926	-0.0141314072910214	0.0117960313072751	0.00450211338657536	0.0107795998590533	-0.014053985224807	-0.0339570079528518	-0.0341935900310829	-0.0304433542422862
0.630982264949864	0.329864182530949	-0.313471389244911	0.174321649462156	0.0314453591877148	-0.118009492073308	0.0423008608778994	-0.0361368187866845	-0.0280258114177604	-0.0432820664427968	-0.0366343633749392	-0.0531259499617445	-0.0697329141351429
0.646694138820199	0.222344055866006	-0.324989031809155	0.167776627452552	0.0302169392393505	-0.14386840267129	-0.010890181201679	-0.0244227694268322	-0.0349085863159527	-0.0568257317159699	-0.0510847965821568	-0.0830548853840892	-0.0651539288187862
0.0192587746687348	0.0237819856355301	-0.00468320692894483	0.0161801671011594	0.002942633678098	-0.000518480622444698	0.0077648171223124	0.00855515620311617	0.00642749441666612	0.00121207652782665	0.005423956629058	0.00158470127698217	0.00104140642124202
0.123259193543689	0.108932160193148	-0.0354463053160222	0.0973379658229193	0.00943459359839428	-0.0462872474171643	-0.0178199544351575	-0.0210545448664411	-0.0244852531079696	-0.018426326909385	-0.0358692477763375	-0.0473793197317108	-0.0422896996381863
0.132626857445377	0.092222849022589	-0.0478418145864555	0.0780689477544509	-0.00348656502260999	-0.00802094392058268	0.0178164305675465	0.00676297934158157	-0.00768219979724702	-0.00575375447159635	-0.00903476340116244	-0.0145134650583543	-0.0153783464277659
0.137854604707177	0.0447522877052162	-0.0332438699462098	0.123550706129669	-0.0524776914064347	-0.0114911318915727	0.0136959903416636	-0.0111536238535832	-0.0215544457798674	-0.0319844116490037	-0.0408268133668002	-0.038615674700487	-0.0429335362121472
0.470039445650463	0.183533880331016	-0.212931541241855	0.185959216661411	0.00371066540079046	-0.0543893152239285	0.0166923535363343	0.00501218638358858	-0.0472989320905233	-0.025339324911569	-0.0539825732015027	-0.0702942110543986	-0.083730188658321
0.376887379820629	0.199242543304877	-0.150660851402207	0.202731985867384	-0.0715660642715838	-0.130881638924241	-0.0355538917682391	-0.0536360681220274	-0.0583728690962371	-0.101223851597912	-0.0849072099405179	-0.0964656873758076	-0.0721626170204421
0.396880699903575	0.334575840245474	-0.148857954223557	0.242034328287126	-0.0602745420400837	-0.0675066621350364	-0.00672953616268063	0.00953893341959428	-0.0423175774179281	-0.06389060208756	-0.0366831735715345	-0.0487661284333004	-0.0626684371595259
0.291070441348647	0.112958491603855	-0.115914317083156	0.153674742070617	-0.0259084781552534	-0.0496614974484288	0.000677624203803573	-0.0161139702974678	-0.0318027269484045	-0.0377849878018411	-0.0534869914776833	-0.0688114015170234	-0.059736558282345
0.111329400787184	0.0549212748732684	-0.0383892232981473	0.0695006360031061	0.001281440959397	0.00530581260210992	0.0198001453422888	0.0167404242083927	0.0200699355507223	0.00329362678075347	-0.000395633866517989	-0.0114191459094539	-0.00843031072799845
0.521819735469257	0.380394982567907	-0.240478900638493	0.194423671043021	0.0216875137411665	-0.10991308708199	0.00878659855688868	-0.047711240345267	-0.0111485362824008	-0.0441127866704119	-0.0532795452721893	-0.0490603412077592	-0.0343907733961095
0.465457021338462	0.15949399722052	-0.217300261094848	0.163491056455802	-0.0166331546472801	-0.0565285039741139	-0.023574680162445	-0.00906652232347593	-0.0484944468261632	-0.0365808293106969	-0.058389839720682	-0.0702217097497029	-0.085541133303265
0.01370022706231	0.0084965636288205	-0.000357631741140925	0.0160573084993515	-0.00272940027739923	-0.00181430410892951	0.00304786495708158	-0.000331156469104824	-0.00129073661540865	-0.00227185219316437	-0.00280215755117905	-0.0036989860936152	-0.0052153633384368
0.120350919770045	0.0476458704469811	-0.0436873532720582	0.0682761937264194	0.00417714892697084	-0.014253844127054	0.0217083117089357	0.0157227475533391	-0.0102058016349384	-0.00503834760004157	-0.0121808378623242	-0.00701511953559485	-0.0181189851149433
0.117316642875886	0.0451430378699024	-0.0432693282603599	0.0667171552275135	-0.00888418826846306	-0.0164630851114489	0.00226234448003415	0.00432760188344317	0.00171673334611405	-0.012673636689956	-0.0204718287473517	-0.0228208903750318	-0.0166697111625138
0.0740940964647951	0.0411609990832739	-0.0252559070940414	0.0494129979057109	-0.0119845690626151	0.0118345312900692	0.00961662445801743	0.00882267925903733	0.00534808016146297	-7.50188862729817e-05	0.00703477710191051	-0.0043350564180529	-0.00542234743371312
0.0158930636935658	0.00389094572394397	-0.00189029054478215	0.0161238208367884	-0.00333286701566272	-0.0034856684500107	0.00133441165311696	0.00186882541893535	-0.00143446846669218	-0.00340926773283671	-0.00262611394506107	-0.00468419364997688	-0.00452645440224136
0.0919920128323865	0.116153506981261	-0.0320713111426766	0.0564204845935726	0.018529435135958	-0.00800298574064057	0.0192717806031385	0.00961537305570148	0.00871266200539132	0.00526322469765869	0.0150416131714371	-0.00829481819936935	0.000316786292891877
0.126934684830234	0.0897118899857909	-0.0501783551374519	0.0643227852678642	0.00433026445251924	-0.00491114570788774	0.0204401685766741	0.0276999459558576	0.0176990071516643	-0.000290440627684241	0.00697012857801149	0.00346754252324274	0.00298836315013981
0.27931993475869	0.197179517754139	-0.120006393013437	0.121574900460458	0.0249192912927467	-0.033408045834896	0.0384626332697282	0.0144325175600256	0.00558244323695783	-0.00424437727107463	-0.00603142754106561	-0.0269141817325257	-0.000798248991108919
0.290944376414983	0.0732268073519766	-0.124093567767544	0.127726898606712	-0.0111623883156353	-0.0379487987344206	0.024053874309933	-0.00181652283426381	-0.0109627252598325	-0.024555593525028	-0.0255096364388376	-0.0163904354203365	-0.0371144346160054
0.112301345685468	0.115430533327985	-0.0399914949055376	0.0677198993838997	0.00772320913680001	-0.0342874398097362	0.0037891180115166	0.0110525419509499	-0.00431485332922596	-0.0132821153364681	5.92496157419964e-06	-0.00711261333983457	-0.00896940590028328
0.099438635943565	0.0561991043913278	-0.0378316331506481	0.0555726154924659	-0.00567081113976234	0.00839735547110111	0.0219114662336537	0.0108643378231039	0.00680047242868026	0.00136327216566938	0.000779844370723815	-0.00207381666752056	-0.00353768653184593
0.317069274590099	0.111261870343471	-0.130145775276309	0.157458678090048	-0.0167308054612755	-0.043718403770734	0.00399946191275335	-0.0264711854547804	-0.0183326151449767	-0.0302246046160047	-0.0478995261304406	-0.0414301581621888	-0.0737154021932797
0.238138787504637	0.164002100363005	-0.10156260599486	0.105007539744454	0.0405878829709812	-0.0317500008811721	0.0307752721790977	0.016944594835407	0.0052487915950746	0.00441894104490453	0.00975250159704602	-0.014234766806401	-0.0184212636958286
0.145747197458865	0.0496345061373339	-0.0308707713721541	0.142997297327891	-0.053326880773189	-0.0238241945173841	0.00222813798376803	-0.0215895921407804	-0.013243462296496	-0.0385755376452865	-0.0485683798941595	-0.0335812668250474	-0.0589142952460211
0.37260941066361	0.184977877406525	-0.15428116565173	0.181287187413961	-0.0367358043404493	-0.0360037325741087	0.0301323240487656	-0.0285599948908038	-0.0369316826327958	-0.036369768457279	-0.0415045882586061	-0.0887455414858014	-0.0752012349787816
0.610067280729765	0.329559794222006	-0.301078902347168	0.173425375013499	0.0215379615420335	-0.135266380059583	0.014156820863871	0.022317610430326	0.00979835828320497	-0.0568642092587746	-0.026479085269755	-0.0197348514724064	-0.0523463979062228
0.445967644618866	0.300617503891309	-0.203630119542086	0.167496645806894	0.109650324610793	-0.0776977324615298	0.053975004810379	0.00355322863719515	-0.00292584812697433	0.0159762960746314	-0.0203561574210223	-0.0119489922029684	-0.0435559456054707
0.159197685688552	0.072164208317843	-0.0378373187751111	0.150206706004537	-0.0213014623417523	-0.0181592203598844	0.0105009491201984	0.0017499817221209	-0.0112419824365199	-0.0197303413508184	-0.0248174129612661	-0.0407820487933124	-0.0429003033088727
0.0351524738179281	0.0581730263210002	-0.0105576971020195	0.0252739507810498	0.0287360608090185	0.00509762358990458	0.0249245569660006	0.0165953273236014	0.0131330613372364	0.0169168421994615	0.00393045870732375	0.00673366398910402	0.00434873751273661
0.243501668360965	0.22536850219738	-0.0918232245682946	0.141024353493603	0.0322343368291538	-0.0342153055187874	0.0108367261403433	0.00414442494129069	-0.0134373189581945	-0.0009904843448168	-0.000967025220197815	-0.0248114342505781	-0.0186805880850494
0.526582056686134	0.222269609332068	-0.246672735466187	0.185141303746334	-0.0456236838206099	-0.10262990613554	0.00811050025686155	-0.0497241212232071	-0.0548592878412314	-0.074126794978075	-0.0821846193624294	-0.0978706154523217	-0.111247048758766
0.086019428276587	0.0477314132836245	-0.0305655485648147	0.050022858210436	0.0162837348334887	-0.00431612080171966	0.00483395590804855	0.00702249665857566	0.00431814121922822	0.00598380701588451	0.00376118410309884	-0.00404134696686224	-0.00853556798006536
0.117824888361455	0.0640371927023646	-0.0495125833792495	0.0528703084827749	0.00472193757909314	0.00558159281121012	0.0211329571627659	0.0177900690783584	0.0147417190667827	0.00515176519515163	0.00276316577594682	0.000883930662873234	0.00196972547443927
0.164785991064858	0.101069719887026	-0.0674457786600355	0.0799779266730007	0.0200601211489069	0.00699803157972706	0.0306110364008444	0.0336916101112128	0.016662041432971	0.013529076364317	0.00665294306541261	0.0041558914140386	-0.000829674311630418
0.0582884092575949	0.0604308453617549	-0.017815789037318	0.0424995941468037	0.0161703655107786	-0.0060367865680344	0.0209633477970322	0.0066580948693307	0.00224148148116934	0.00506678947137212	-0.00375779962510332	0.00250625249362787	-0.00174340802630708
0.0833196966298976	0.0535318829110624	-0.0273415853916766	0.0558022564899699	0.00891911392409185	-0.019987469267273	0.0134554961366918	-0.00306437126056068	-0.00379244622236878	-0.00553417767159058	-0.0081119370354544	-0.0105286047568277	-0.00879475385066261
0.321737146016315	0.281544733862736	-0.133871375709049	0.152270783575669	0.0216103269120207	-0.0463345887442506	0.0430043159731883	-0.00729762877805823	0.011949511165701	-0.0123621309161149	-0.0502352799802375	-0.022259340581098	-0.0355284076215658
0.108968607108137	0.0298061024416001	-0.0344758074408203	0.0763815577551137	0.00336219324641908	-0.00305944796245754	0.0126369556156552	0.00257161782181931	-0.00597961023303134	0.000151372641980771	-0.0152656097134298	-0.0139824447403576	-0.028706479739506
0.0724026936598311	0.0584746924377269	-0.0269584543429788	0.0415190189050671	0.00835733020699746	0.0167484590441563	0.0283257137860469	0.0197101780636742	0.0180018843091856	0.0125528946255769	0.0111751088318326	0.0039698751682419	0.00430422754451924
0.0463319325243818	0.0422533909144441	-0.0148267913946291	0.0323222618529078	-0.0010876366739952	-0.00680209479381134	0.00982391930539897	0.00248468662684804	0.00269822832930317	-0.00394486573390326	0.00115223286824055	-0.00224183295772198	-0.00669303770518213
0.66527321684971	0.240688507345952	-0.340570227339388	0.156032440848488	0.0264620609530922	-0.116935300252914	-0.0222277490633812	-0.0411612036773946	-0.0390395250407044	-0.0452366196499109	-0.0624470363140323	-0.128732974465914	-0.10756480168454
0.583953666403926	0.221692225132863	-0.285809678735265	0.17154000818895	-0.00602228852505093	-0.117172741703066	-0.0404811250740772	-0.0190980421955776	-0.0764245379609197	-0.0615975151140583	-0.0739949627371072	-0.0667232103370113	-0.0989797734419747
0.60021289740419	0.281377197806835	-0.292993479929749	0.179274779935748	-0.0117167290912881	-0.151614988134779	-0.0222803927131073	-0.0301550705873792	-0.0322897900806176	-0.0816658586130333	-0.0361319506298047	-0.110545617589873	-0.13634934560109
0.166698102289155	0.11509255771035	-0.0693903152066108	0.0756619370078644	0.00246944460351256	0.0100016753070032	0.0273034312590141	0.0245923121478508	-0.00377822935909466	0.00623555995525787	-0.00833829734360003	-0.0168925532994086	0.0133784771154822
0.230532582360482	0.190833816071546	-0.0867086972030807	0.131458998087117	0.0194397193886187	-0.0180825901165876	0.0192476311070053	0.0221188091151029	-0.0012417034438359	0.000678564636015566	-0.0249383663208615	-0.0143077469763033	-0.0315617155936256
0.625581467502885	0.337830342242467	-0.310409878564364	0.174839867063924	0.116261705839637	-0.0930608619645826	0.0114146682913139	-0.00551816634741775	-0.0294528776103882	0.0116004219375272	-0.0494713226112107	-0.0342645145332936	-0.0472367921536172
0.603619151699689	0.28122715412146	-0.295264142516519	0.178338220748034	0.0212555531037213	-0.133179264650005	-0.028344391822023	-0.0429360381360533	-0.0707399748951405	-0.0559618557731418	-0.133045550765946	-0.121330937208124	-0.11471688078808
0.0827009786545755	0.033116496360237	-0.0321345069519839	0.042094346597476	-0.010843865039028	0.00504171294091041	0.0128989371215827	0.0087941549742752	0.00827434533532999	-0.00290107604905881	-0.00150051800493561	-0.0106227641209617	-0.0126398076262863
0.161508188256387	0.0871543371157855	-0.0671128029409663	0.0754478614995827	0.0379174403136461	-0.00801210019142362	0.0132384465120177	0.0204874258999398	0.0221381775643362	0.0149526700611112	0.015757081433026	-0.00367327865082881	-0.00707436017372201
0.377550156810466	0.122520231948771	-0.166239980205635	0.157777645098756	-0.00248803284641053	-0.0938476524966615	-0.0125827185912309	-0.0110060170437213	-0.039241590062203	-0.048167842671536	-0.040361060785123	-0.0611948672723232	-0.047918579559341
0.453917511470603	0.278858118112147	-0.193858486904503	0.211937125399956	-0.0184601647136775	-0.150319435576798	-0.0399622918891161	-0.0230138455773108	-0.0791361623790968	-0.0843898001452378	-0.118261972140296	-0.103855172178306	-0.109476564136902
0.118476382469506	0.0791494865436559	-0.0469831736876117	0.0606922958433869	0.00940683012737062	0.00645234603532441	0.0156216557212041	0.0166344915983177	0.0121171157554019	0.0079295880813475	0.00345826431104518	0.0133389328829983	-0.00334111148564836
0.33552706251669	0.126462654610534	-0.141158063917607	0.157597588868012	-0.03418203462855	-0.0669153879628128	0.00188826114393581	-0.0239185137113911	-0.0430852021451242	-0.0505487112956814	-0.0637674834227645	-0.0786132946951741	-0.0632022038172734
0.00132060710649054	0.00020715486063859	0.000207980738090052	0.0015281141083921	7.41672617122244e-06	4.58117087525061e-05	0.000530097104400313	0.000359931356226908	0.000154809537214862	2.66142174618644e-05	-0.000103520033752603	-0.000112624577636142	-0.000269043589157724
0.0640579350068386	0.0886422976231968	-0.0219078743750525	0.042033478966285	0.0342777311824604	0.00492491976814606	0.0397183188824325	0.028444462479675	0.0191759194290037	0.0196013254753032	0.0128859011918398	0.0109206389116495	0.0118453046683536
0.481288603601713	0.17526215686775	-0.228287983861343	0.157933974201643	0.00354561988163005	-0.0970537014334092	-0.014194377947409	-0.0377510328584547	-0.0271626354268801	-0.0467540407758896	-0.0370997807290111	-0.0618743187411068	-0.0406534929127716
0.155783331593827	0.193674459920578	-0.0414284710776277	0.133632526744782	-0.0321609788805803	-0.0328172607039466	0.0385819832135166	0.00247542836874681	-0.0196009927337175	-0.0324891197922635	-0.0403799004394998	-0.00480926382455382	-0.0217890646416793
0.475898506121512	0.291213287444415	-0.223536271604135	0.162852519702055	0.0705406988358392	-0.049687652114119	0.0390024793406092	0.0323013930833643	-0.00736980940472504	0.0104265233608601	-0.000804510595745211	-0.0345123132193609	-0.0306753122552421
0.248494608534309	0.0670896242349357	-0.0945819459084257	0.141735283013171	-0.0211089793025795	-0.0237882025419308	0.00760295006389664	-0.00964209305612004	-0.022575989783024	-0.0224485909222552	-0.0431796214937894	-0.0423762135073657	-0.0402883631973964
0.105712799237846	0.157990662076847	-0.0367713978261419	0.0653156048084537	0.0641796211007341	-0.019283182490066	0.0115965550644152	0.0292784611115043	0.0223123370392816	0.022448219305334	0.00912285798952595	0.00270470162095897	-0.0108340031626452
0.180250448724238	0.0551542552720192	-0.0756721181908643	0.0814962354701726	0.00626510664537236	-0.00979339372271124	0.0197668815354293	0.0128779702283948	0.00696326680922452	-0.00176414353866944	0.00112346296038407	-0.00943914540540913	-0.0214603951648546
0.710510804155835	0.271497583071488	-0.370416047844523	0.148311608327769	0.114691362807696	-0.162164611727002	-0.0476141330783278	-0.0129431120906366	-0.0510144336529671	-0.0237366244596531	-0.0534935085789455	-0.00399582810934895	-0.0401631327209112
0.374954677597182	0.171210309698664	-0.15909679335958	0.17414044335844	0.00504998604031309	-0.0295555794972519	-0.0175832847371962	0.0333472400178535	-0.00645710160218221	-0.0122527967284694	-0.0232064498969412	-0.0341119522252503	-0.0388545837403015
0.384608913881064	0.27355020009602	-0.147306660546616	0.22513652329902	-0.0423701453032216	-0.130523172294485	-0.0185242562267321	-0.0366893711672791	-0.0762142300461055	-0.0864466587988534	-0.0851685785898826	-0.143844620467188	-0.139200649873788
0.160539759238397	0.054107189514458	-0.0671962033674116	0.0719726642337818	0.0122351691630742	0.0111567093830689	0.0340079393776626	0.0365394765842461	0.00196296946208027	0.0116959392730716	0.0100917455971514	-0.0106123635917723	-0.00239423475538297
0.22494951136255	0.145622344379301	-0.0693427709909855	0.171151300349775	-0.0217265234878649	-0.0255727391065977	0.0185567612201061	0.0100189880778267	-0.00315385200341925	-0.0236496312972313	-0.0390977945413175	-0.043864731491259	-0.0483727320537191
0.327894157562475	0.10825807600826	-0.144803667884965	0.133830355335807	0.0102599037375319	-0.0397365513719979	-0.00925377470039246	0.00217510390970266	-0.00116415105322504	-0.014738323817233	-0.02626390877076	-0.0337218960531466	-0.0428646927141567
0.0865535352023872	0.0857410549502061	-0.0294101661271136	0.0547173474097122	0.00813401269855328	-0.0148338616163171	0.03057473140937	0.0142641367777108	0.0116784673132411	-0.00334992445888189	0.00259676683356953	-0.00259968981465401	-0.00243406226582134
0.344999154469801	0.287468129688726	-0.144741650413818	0.163466160435516	-0.0150943815715101	-0.0511008758630878	0.0323827027489261	0.0538031702179029	-0.0168800046197092	-0.0330976287172989	-0.0359853817688891	0.0052287601994136	-0.0120806599021565
0.580844951586279	0.252582433290537	-0.278357765856839	0.18969317439017	-0.00713423725897799	-0.140859993089209	-0.0138713415224884	-0.00985556560911094	-0.0267817923716617	-0.0739971151740935	-0.0723019518460865	-0.0916260210799746	-0.05691920674558
0.456301814086253	0.203375826900842	-0.198246766707894	0.200804376045121	-0.0671637214897012	-0.0665490823811039	0.0044155871603348	0.0176403565442888	-0.0614859255833885	-0.0668564019354026	-0.0649366359734688	-0.0402658188721626	-0.112340688192109
0.475970355638297	0.329269586471925	-0.215071075084721	0.18781639456967	-0.0105135180277852	-0.089170813323206	0.0189612565785211	-0.0556523998079693	-0.0504361135058837	-0.0498421656754956	-0.0712988345162251	-0.0729833240235992	-0.0560070706376797
0.13304878319834	0.0965174872699965	-0.0467665329248424	0.0822664274011409	-0.0254221693838766	-0.0345468533248377	0.00663390152326032	-0.00372283286006825	-0.0179498398651784	-0.0299845113543571	-0.014546470393497	-0.0289023288937554	-0.0410478398751834
0.0990032542431349	0.127466155307305	-0.0338135775441393	0.0636546883027746	0.0192473960968999	-0.0254785191479865	0.0179479149426102	0.0135601350896884	-0.00356930319985914	-0.00311556152554332	-0.0119108931687642	-0.00848363072221606	-0.0210668147753891
0.294733888686035	0.332409403687055	-0.11231091578018	0.169404810054961	0.0194516146776197	-0.0317678727175864	0.0348617135598885	0.0260812341082398	0.0106130718015259	-0.00615812901998336	-0.00611015159542899	-0.0341226279675342	-0.0702142884848962
0.59295415272517	0.332804921303742	-0.287809791359789	0.181815854636701	0.042718649342219	-0.123933215226104	0.0151819808419582	0.00511476481660444	-0.0313958389462239	-0.0406072829419426	-0.0754546529191388	-0.0856525934416767	-0.047519278824493
0.13647519102002	0.116623819895998	-0.0506959465209531	0.078317892766407	0.0172173752337504	-0.00568481477861088	0.0326449623381473	0.0191964127609544	0.00554923367888252	0.00576628022756978	0.0129133448308197	-0.00215311885779426	-0.0128456082800379
0.417317903908447	0.12243353055822	-0.195051779398287	0.145182354765261	-0.0208642098042639	-0.0277386038967402	0.0106246430621884	-0.0319620009921747	-0.012533746672159	-0.024301406850502	-0.0457755112699684	-0.0563169630934665	-0.0757529319516784
0.662773927187175	0.316571447736655	-0.336401769333677	0.163946710144378	0.115569449167565	-0.112356325118035	0.0653217685606294	-0.0134255653041705	-0.00743866545563387	0.00160656202476506	-0.0426112895696621	-0.0430381507578589	-0.0760208539301588
0.15602343625558	0.133057769564175	-0.0343407523718959	0.152512550871212	-0.0560941420246182	-0.0139783027140152	-0.0261397380214972	-0.034852490112055	-0.0414216954563098	-0.0350362223693167	-0.0513282504703012	-0.0533984003598265	-0.0531356145430313
0.249662123618363	0.240657486495185	-0.101187955527973	0.125171894014658	0.0541848522191604	-0.0536800715105964	0.00460233667978513	0.00776746175661844	0.00399101449653175	0.000252390354282039	-0.028838423943156	-0.0277535430952375	-0.0234242759806584
0.319017282239983	0.146125854664996	-0.12684547869938	0.169211649781357	0.0453710001119	-0.00780577308892072	0.0270188227755885	0.0245531259375397	0.026426728453984	0.0187826135114896	-0.0174929710438102	-0.0150945861530459	-0.0305289382010659
0.186110689017559	0.0751111390892508	-0.0543555989655523	0.146953876844608	-0.0407349661059139	-0.0451780516942203	-0.00439692431847313	-0.0403846018351272	-0.0279567996752935	-0.0429565089000671	-0.0453952732081413	-0.0548990250501636	-0.0615719326729413
0.107786901878838	0.0524043464146687	-0.0420029936951897	0.0570437469751985	0.0121328216446727	-0.00167154304917472	0.0109147654617964	0.0230963762823123	0.00550859849751695	0.00523063929774899	-0.000416856843937788	-0.00496901567173613	-0.00958524540080909
0.123668432309436	0.0470573340773081	-0.0453643235112039	0.0708476060604431	-0.0109973173475243	-0.0342094262726927	-0.00918941446678237	-0.0195007023692769	-0.00803304281355129	-0.0226033718101085	-0.025182582077675	-0.0329535481174605	-0.0360919423123856
0.628419447261665	0.332828214229121	-0.312339035905297	0.17381327521493	0.089050029646108	-0.156255327912739	0.0269906982380262	0.0206930248379751	0.00945209925084323	-0.0336026491333155	-0.0123536341020485	-0.0495003067463061	-0.0775399770242364
0.0890977897594747	0.0663771525602758	-0.0331669574488872	0.050794430726687	0.0149523719362375	0.00588974566257876	0.0223811902806107	0.0211483486342305	0.0137174737113249	0.0104210587994081	0.0109150964428427	0.00886187696058428	0.00790985435405168
0.193562821436262	0.0734342357987614	-0.0659404907176774	0.127463153294831	-0.0158515126044964	-0.0403476968078859	0.0189900954099519	-0.0232794755533323	0.00545111981222024	-0.0280996047061911	-0.0177051350177426	-0.0115536182741303	-0.00731969499660193
0.529065942017736	0.343969587948433	-0.245916881348296	0.19061845971124	0.037900870702525	-0.132009490265954	0.0112816407479825	-0.0002049904889877	-0.0292590777635008	-0.0470543097817143	-0.0437359412684061	-0.0247911756850215	-0.109505423268598
0.320317516791454	0.120919283652833	-0.138766476562815	0.13662122990415	-0.021506804566312	-0.0190263710945706	0.0172520027823586	0.00608901083342067	0.000215157684023581	-0.0202665878304413	-0.0249208618100059	-0.027641598207076	-0.035348288373045
0.463897204966977	0.381053101458934	-0.203697973125152	0.199713379942468	0.0480632931593183	-0.0863354037947024	0.0420075496096634	0.00980480668869749	-0.00659664318481784	-0.0191360553176921	-0.017548941235315	-0.0782312287493019	-0.0403137744497572
0.443238737316242	0.2488308237834	-0.20443675752974	0.161571232378055	0.0418446490656444	-0.0290763964493237	0.0284933109215385	0.0309412466570412	-0.012974418336017	0.00638412630816032	-0.0244575457762242	-0.0576356288728832	-0.0511640463662987
0.646447673069047	0.283050835556576	-0.327993434456422	0.1583621818036	0.000759644816888616	-0.0985567564948392	-0.0134091741449739	-0.0169168767736773	-0.0505985057330464	-0.0488985558389753	-0.0891175678655896	-0.037514134974444	-0.0931824113989267
0.142112428893285	0.0993849054639828	-0.0500756591488943	0.0866559568616271	-0.01521309681673	-0.034520913041942	-0.0016891008168565	-0.00867364300908599	-0.0139907721709333	-0.024867004929336	-0.0404213896488619	-0.0280757486903848	-0.0366718917190153
0.374532671818554	0.327879102828764	-0.15910079120654	0.172794373668312	0.0626391336151526	-0.00932853581534987	0.0511845970686449	0.0267909905908023	0.026399138892794	0.0266552988999014	0.00689118153110818	-0.00371612679151712	-0.0395449298797221
0.00350220366917171	-0.000129106796671286	-7.56701167457722e-05	0.00241458477825175	-0.000136025577533739	8.46437565412278e-05	0.00139983509510929	0.000601057726971408	-0.000643422173582266	-2.56909104962553e-05	-0.000878377583909004	-0.000589874406694698	-0.00116303958505752
0.110348041847936	0.0883757765599085	-0.0413585055385614	0.0616603872035628	0.02821622058113	0.0166431227515638	0.0350640680034675	0.0302257247402119	0.0297505764887008	0.0224296716663469	0.0187576665450405	0.000977592101951197	-0.00037152244090552
0.0549779109959141	0.0493349003324354	-0.0180790269452529	0.0361954809663811	0.0171170971980049	0.00536286984859683	0.0195578015186668	0.01316127853072	0.0112326126644029	0.0112399835233009	0.00805378756818174	0.00272686551453909	0.000452469036950509
0.278821770495393	0.21799714138557	-0.112391510186835	0.141105804695843	0.0430080677268454	-0.0410364176148771	0.041076820153168	0.0141061944584127	0.0117306815527228	0.000985825055984157	-0.0146389218818663	-0.0343636824094465	-0.0274017581942888
0.243569982217207	0.0525298343035197	-0.105294213322127	0.102084159992169	-0.0113444652544125	-0.0142582239168307	0.00410816144533241	0.00888986414746706	0.00509866470037612	-0.0128013445856216	-0.0271138724920359	-0.0361205888414675	-0.0346557412897666
0.202670901345319	0.244798911641996	-0.0767717581729326	0.114136697049522	0.00692631683599654	-0.0509185409779599	0.017458717280349	0.00647173486943622	-0.0242521105453783	-0.0219961120709816	-0.0100936815663381	-0.0150840258377994	-0.00720016483461292
0.466318182734942	0.165205839423643	-0.21612684717587	0.166199168184815	-0.0340126259102195	-0.0707954880376142	-0.0110565790814122	-0.0207502645773829	-0.0257915333412572	-0.0524040569739169	-0.0546058406649177	-0.0474810201524787	-0.0795685742684437
0.0573687227880775	0.0553272340151297	-0.0183662864217055	0.0387920693753978	0.0216541602655578	0.0164789739564905	0.0155690783638447	0.019251376653412	0.0100099279656107	0.0190665671110242	0.0106810038765197	0.00610795917216529	0.00120477440804091
0.228227813231228	0.0532795060917603	-0.0869663999011537	0.129818736682489	-0.0260497555206538	-0.0138562884255038	0.0246330277802027	0.00802045907997082	-0.00907020102085879	-0.0199530219730788	-0.0188530698093613	-0.0324208873826109	-0.0346981004995704
0.0459586726362109	0.0419778256490154	-0.00873406958713751	0.045155853156286	-0.00409850226096478	-0.0160595521093552	0.000393723841647819	-0.0117350663201053	-0.0105813918037303	-0.01007902718516	-0.0132644212941122	-0.0204907086693459	-0.0190755633751608
0.318338695582914	0.417045538471673	-0.113788364367579	0.205769965721716	-0.0222924033832584	-0.0794973575022019	0.0621817037568009	0.00676453776544922	0.0368980615769594	-0.0508948804427302	0.0194998788282209	-0.0400611800120241	-0.0514144209433672
0.478300575058175	0.231509028629219	-0.207865465183596	0.214243080682979	-0.0282406599800378	-0.0398911441081483	0.00605420196508172	0.00951653606893726	-0.0237492229156329	-0.034065902044093	-0.0707620944648114	-0.09040090390964	-0.0940120457872912
0.545855129439154	0.261201526036939	-0.248806214901602	0.211272146068076	0.0654352679130064	-0.0788827896391779	-0.00621519337545773	-0.0239311245353759	-0.0497279332535261	-0.00672376086308579	-0.0950134097750044	-0.0903901422935646	-0.0714154860954039
0.367635372736966	0.318444071572819	-0.148227509942603	0.190870789518802	0.00929066764997788	-0.0598137483417938	0.0305598296491676	0.0152604319137665	-0.0148806692773053	-0.0252615403459079	-0.0450336668331485	-0.0721427852248129	-0.0809054625835121
0.264758617711281	0.15029518281426	-0.0932901224290754	0.172318817044014	-0.0238493238621964	-0.0733838838855311	0.000772741316848014	-0.0228327942425153	-0.0393766203438388	-0.0486166038738638	-0.0283820965270696	-0.0902198863577795	-0.088095823405606
0.0657135455222572	0.0966505058680641	-0.022141661996142	0.0417507702748323	0.0383383131744824	-0.000206388115799455	0.0355741303491791	0.0249776788890762	0.013945609542669	0.0190659625293415	0.0189793649099896	0.0121170880129542	0.0222545387056972
0.0380104485392404	0.0329956219003312	-0.0104416094003699	0.0297685810917124	0.011206093070036	0.0116770199743605	0.0216558605179832	0.0143138114600912	0.0128134859859424	0.0114415565221982	0.0123616318177473	0.00767660138713907	0.00278582293912964
0.126504847305238	0.100242870538264	-0.0473169572920891	0.0723898654918144	0.00828967497818112	-0.0120282298895392	0.022223170582806	0.0105640287769465	0.00526369059615728	-0.00186927745567905	-0.00401210368849317	-0.00869279861074987	-0.0145749575077843
0.0794986385360392	0.0420054046876666	-0.0288438177316857	0.0458775566619351	0.000278064948690815	0.00170336172042973	0.0177408326502591	0.00451899187154979	0.00733263720640077	0.000990713334560273	-0.00504542469981829	-0.00248215939104642	-0.00237922820804332
0.195658032961611	0.0828311445024822	-0.0730762407770271	0.113237406353949	-0.00811237700937942	-0.0529779164858669	-0.00114312060983957	-0.0117435245486369	-0.0176243043574633	-0.0305451467476232	-0.0441601526042563	-0.0465890095032527	-0.0457120444733418
0.176693660860057	0.156378143030952	-0.0734893235638956	0.0821542020586962	0.0457319916451379	0.000175809887828088	0.0336691965505916	0.0225074562627738	0.00907816795049232	0.022953900766483	0.00191244187623604	0.0116745554819529	0.00203814871843871
0.348252243698511	0.264084538602583	-0.151702437714981	0.149476827171323	0.0325771739627389	-0.0358409101001149	0.0609177148670215	0.0200720100388842	0.0337181384203195	-0.00163186806868804	0.0151927262492419	-0.00673654482491998	-0.0137521300923356
0.0875810875012854	0.110050114847428	-0.0245987466740249	0.0700080514719079	0.00254028065855877	-0.0370152130883246	-0.000495025451652018	0.00391720170911637	0.00275437673465516	-0.0172374662148829	-0.0156831921641341	-0.0211285872633838	-0.0211816635072457
0.0806114795824335	0.102018655510786	-0.018366370055605	0.0739578538064186	0.0043825760378771	-0.0203628740959472	-0.00334960056450906	-0.0179532488621344	-0.0130529263321475	-0.00799014902903504	-0.023863743179965	-0.0182708846385219	-0.0359206519458199
0.102741106490305	0.0739983639763115	-0.0396081495869552	0.0549316371842172	0.0254631759932347	0.0250229165395559	0.0229188939906591	0.0177163123955034	0.0262044245931644	0.0252430462663953	0.00426924234791125	0.00556725624413744	0.00148047732124632
0.156718165016596	0.0544710010361461	-0.0650306074995037	0.0716206166664642	0.0110609870056287	0.0135460171435936	0.0311129995199453	0.0246254013753817	0.00768120494983773	0.0123035020746111	0.00620917621799663	-0.0145564683869845	0.00487788563088268
0.351867100846511	0.191260032352437	-0.140957056452226	0.182544908197815	-0.0340069769091816	-0.0706262359890759	-0.0251382504491045	-0.0349829457204228	-0.0122033004240476	-0.0523166064491287	-0.0552545634089324	-0.0827970988779104	-0.0933236686031183
0.550677204765243	0.205009460757302	-0.259931371409046	0.188861947374519	-0.0230437956124133	-0.116435451950763	0.00899664032864866	-0.0337007801156117	-0.036844562112421	-0.0697396237815879	-0.0932068392556163	-0.0812642708020276	-0.0950198321929785
0.49180277438916	0.276461258512982	-0.219951717857726	0.202311733486433	-0.0475380800824782	-0.102190744525174	-0.0375267744527155	-0.0266309697464323	-0.0542352422499967	-0.0748644123038261	-0.0820129973730955	-0.103410241534549	-0.118094594410289
0.438844282636257	0.233132098313904	-0.205421225726244	0.151526824690641	0.0315399164023538	-0.060585554107384	0.0384447002592934	0.00285357193395114	0.0185908086610386	-0.0145228188525151	-0.0331931800406766	-0.0529368161172864	-0.026320440137326
0.000287525295506906	-5.05743533449837e-06	4.25067758610433e-07	2.64082736956495e-05	-5.36225018001193e-06	1.64033515216862e-06	0.00012208089291313	7.03129809656696e-05	2.90908101938926e-05	-1.86095751392163e-06	-2.52502703476379e-05	-5.07221844105684e-05	-6.32965028590028e-05
0.185968837961309	0.107618863510485	-0.0504897255500923	0.158111433833413	-0.0129278088571646	-0.0360945839283862	-0.006583970834525	-0.0152574600537967	-0.0156529932022007	-0.0245111963927754	-0.0376402443198638	-0.0502164229497931	-0.0579921776415431
0.462724181835894	0.163157180800244	-0.214323844683667	0.16573756195254	-0.00167304773369442	-0.0875294661834884	0.00672832034639037	-0.0145695694170325	-0.0229957248607419	-0.0446012569585914	-0.07679010744939	-0.0722568488025316	-0.0601695657384874
0.280643524368627	0.112249251185377	-0.109034378186812	0.154706102274149	-0.0212061228945698	-0.0483012706787147	-0.00400559025632807	0.00417650267054154	-0.0125661158722095	-0.0347536967866423	-0.0405184087338205	-0.059615093969572	-0.0585105504543866
0.0455050265843739	0.0131288315361239	-0.00631047694622427	0.0495754420458255	-0.00248083296799071	-0.00363958487234602	0.00880556697101357	0.00518700954768955	0.00175424748325526	-0.00306020892016836	-0.00528964293111458	-0.00902715478099529	-0.0110284806115251
0.648104958906817	0.226793920455474	-0.32684949619363	0.164926556668972	-0.0365574082112686	-0.135947578314017	0.0170468697928672	-0.0596902593957651	-0.0456432374323344	-0.0862524932626426	-0.0411440810459958	-0.0914914361022989	-0.0697283353127656
0.175637007743838	0.102165014010906	-0.0735950598293127	0.0784930017528785	0.0321316373791006	-0.0251237590127589	0.0273402898900338	0.0218874622533849	0.0151217652358363	0.00350393918317088	0.00369972419633338	-0.0140164605846596	-0.00133350836404522
0.443416992295716	0.251590724059965	-0.204896321597353	0.160517170601141	-0.00884897039608507	-0.0472418269057306	0.0279762118131716	0.0325247847303869	0.022852575894466	-0.0280453986509078	-0.0192514042178489	-0.0237175046058569	-0.0321834795992531
0.258221564065948	0.276879376356535	-0.0912836868926618	0.166567745284236	-0.00545873082420406	-0.0833695519032936	0.000537944930600276	-0.0166756684712821	-0.0376205018759554	-0.0444141413637488	-0.0353313402150632	-0.0859412422301672	-0.0444402692529261
0.219345878152154	0.0984715058454761	-0.0848428624989444	0.120977448246446	-0.00368611094856947	-0.00699027480331724	0.0232927708746749	-0.016396702556276	-0.0107958891022917	-0.00533819287594337	-0.019350720928992	-0.0267960073591494	-0.0391586599522939
0.114163075159636	0.077835811031421	-0.0438257834598614	0.0613418722388117	0.00274359691217248	0.0102762853957519	0.0297504237676327	0.0188220253513235	0.0172396271171433	0.00650994115396218	0.0183371480324602	0.00394577343834936	-0.00421965184289588
0.38619414192909	0.126325530769066	-0.171741443145859	0.158223373052824	-0.00651723214739741	-0.069795051988314	-0.014142264120696	-0.0196899658370581	-0.038777305729717	-0.0381561420678557	-0.0471624385702959	-0.0748931468694253	-0.077178174871904
0.241452718457218	0.136331582666285	-0.0892896609019905	0.142510453525696	0.00980116547022117	-0.0240152156168328	0.0396717385854563	0.000461141193903364	-0.00510554112653983	-0.00710702507330582	-0.0314924465757557	-0.0179817849970896	-0.0406191351561336
0.23320756123619	0.246686590004028	-0.0953316343822642	0.11400331235073	0.0372788884994031	-0.0887926547088511	0.0168614901521826	-0.0281538919235038	-0.0215976523068421	-0.025756883104724	-0.0570693176820588	-0.0421999818020521	-0.0284653842182194
0.189266630504359	0.179235362127249	-0.0723138942863782	0.105106778447035	0.0234323115489512	-0.0480687694704865	-0.000188645821838751	-0.0122435459023089	-0.0167949299029053	-0.0123182289607676	-0.0136076414358547	-0.0399489027893131	-0.00497981145927362
0.0868595576617415	0.0410952916646407	-0.0297281243790474	0.0538125529381923	-0.00372742516405915	0.00477912628873858	0.0128829782653468	0.0085946921388482	0.00851516668084455	0.000525850562339725	-0.00459821436561644	-0.00358678152969055	-0.00277489819779744
0.182346937224967	0.133362721454575	-0.0746468827808368	0.0878180663193885	0.0384484131732814	-0.00607643019711637	0.0218986984601635	0.0316648529417576	0.0381550326302814	0.0161859914880825	0.00556801903362661	0.015365776917676	0.00875461086660664
0.023704231704889	0.0120024587991262	-0.00723351080909411	0.0169584315024519	-0.00191380583821437	0.00275915922557086	0.00674047675895635	0.00597824203426401	0.00224185155840106	0.000422676693678244	-0.000248781511588622	-0.00180805514391202	-0.00115819811773744
0.00390498959100003	0.000260671930523505	0.000132636345016026	0.0040386509469458	-0.000550580747975655	0.000274871900987788	0.000757680225751702	0.000941843314603837	-0.000239992882355403	-0.000137854423493933	-0.000553998928006051	-0.00104953500080278	-0.00107199776161638
0.434654063484668	0.330550985701265	-0.19621504418301	0.171184085544181	0.0225693076982825	-0.0687583870977006	0.049562380646971	0.0112209553500746	-0.0228693166183147	-0.023094539699709	-0.0355489091711571	-0.0129765247761743	-0.0198519072984688
0.0646818674988749	0.0252640348361089	-0.00889703189130955	0.0729845858716082	-0.0152014690130889	-0.0242220537937776	-0.00843119892416658	-0.013821197485542	-0.0182998239351045	-0.0197117614034332	-0.0192334678012065	-0.0271851870023307	-0.0306722478641747
0.233181161897916	0.231203377409079	-0.0939699344787302	0.117728795723221	-0.0338487790756003	-0.0701077358649697	0.00125267061533807	-0.00281207572108616	-0.0336126554106281	-0.0519782574702849	-0.037934591258183	-0.0429034463399404	-0.0346364588762463
0.606588805694535	0.195450520262157	-0.299702820005382	0.171978050778471	-0.0259450049489108	-0.133874942494762	-0.0114209195731357	-0.022238993197344	-0.0560858348335909	-0.0799099737218364	-0.0634068303908892	-0.0894304630450853	-0.0886718064118056
0.0524634265849262	0.055197171092717	-0.00972844666714304	0.0510542232809996	-0.00811585572296245	-0.0126116935279261	0.0102517054325981	-0.00373600190771826	-0.0028270623716227	-0.0103637746254443	-0.0153186456881034	-0.0188765994800101	-0.0185651681731107
0.366925188523283	0.121018584533044	-0.160155651671517	0.156639791361197	-0.0251187375613001	-0.0617069264127031	0.00878009032340921	-0.00744361696067358	-0.0283504450079631	-0.0434128319870016	-0.0512369999777195	-0.035472211259862	-0.0685806371806361
0.235710289908289	0.243200812045439	-0.0968561624334347	0.113873960580188	0.00310816615362478	-0.0800955801402788	-0.00657121553332041	-0.0120199479431957	-0.00900497545457946	-0.038493706993327	-0.0329740267117906	-0.026388704718138	-0.0547890652200601
0.271189385764378	0.19022829193898	-0.0928854711362698	0.183956914928454	-0.0265896178919251	-0.0505106368060235	0.0247015711493965	0.0118997056066523	-0.0404839005441428	-0.0385501273489743	-0.0228772387420172	-0.0466189029049454	-0.0555319788851001
0.414450667701492	0.383908589474164	-0.175105870854742	0.195321763578835	0.0614340859041499	-0.0780773874913356	0.0301991640014379	-0.00799456131378501	0.0465956363774304	-0.00832165079359287	-0.0301936919273026	-0.0232095784642817	-0.0375978281410088
0.587508474624491	0.281935173755644	-0.280360627175249	0.194342531014992	0.0541222900712895	-0.0739157608937993	0.00906760389209171	-0.0189046269077101	-0.00326519953855575	-0.0098967354112548	-0.100821415463278	-0.0545714829559706	-0.0573633780196195
0.126754918382413	0.0430085876450437	-0.0430824234478893	0.0834765148244106	-0.00526316051237606	-0.0249643411611723	-0.00360749433742669	-0.0131267402067123	-0.0153092862759629	-0.0151137508367742	-0.0245661637611223	-0.0167310423707886	-0.0275970590634088
0.00833280349056603	0.00303990996319486	-0.000679726330155424	0.010439541130049	-0.00107095864491827	-0.00167433360789365	0.000981562230137517	-5.29319108568665e-05	-0.00111388493301334	-0.00137264612640596	-0.00218072531521462	-0.0022277047982028	-0.00274233825956042
0.313880685958132	0.126006566911117	-0.118471411571611	0.182168670692985	-0.0552521307597528	0.0090331453287924	0.000678704638172656	0.00123216955889388	-0.0207196025971629	-0.0231094927154802	-0.0248393925961193	-0.0411257137124942	-0.0473152523874288
0.111660793453141	0.107477060207055	-0.0393308109253752	0.0676710036965209	0.00204093582584006	-0.0183817469028265	0.00774512268851744	0.0054023547166675	-0.00882657608003272	-0.00817040553849324	-0.00225024724296911	-0.00109271516590957	-0.0168186157695001
0.585996502617437	0.311497223370006	-0.276604471808047	0.201931573085065	0.0400555824651619	-0.171392869283349	-0.0344731714919273	-0.0465527948669542	-0.0528367954195121	-0.0656686434090934	-0.0733533145957301	-0.0859496421099537	-0.0946823275778667
0.286136082599472	0.190393654464106	-0.123800394169868	0.121254018348786	0.0345104150906555	-0.0242266605606273	0.0273048578441312	0.00754127014713979	0.00149039142772589	0.00514187726501408	-0.00138890196499136	-0.0259395681793674	-0.0384869922727384
0.177138532154279	0.182997017324174	-0.0660434593448468	0.101353919658044	0.00439669571760504	-0.0320815633730144	-0.00661850558010091	0.000965336234191705	-0.00902747373999513	-0.0138424338277047	-0.0198924983827424	-0.0338873177581492	-0.0171080692029413
0.053650122156086	0.0416943216018725	-0.0180876336053094	0.0353671582737752	0.00625868814189218	0.00716121522102191	0.0216372704615868	0.0163959660477135	0.0140730227272119	0.00670995168145705	0.0051697199651099	0.00173142339892855	0.00161641310852333
0.623513988301039	0.217882963573682	-0.314476503973459	0.159784219146056	0.0265420149646666	-0.119147723899618	-0.00416914566529636	-0.0256944405887884	-0.0714315561739202	-0.0463028544674755	-0.0413709291547417	-0.0980986196851722	-0.0999740173226725
0.107944548888422	0.0626959035330764	-0.0408325832557149	0.0574029813055871	-0.00958067873339832	-0.0228171726199304	0.00786548141340181	-0.00154807908902097	0.00756620554281361	-0.0161989256766644	-0.00212732320503473	-0.0122815098111307	-0.0174503561524944
0.519797925955476	0.273271412073485	-0.253416949293543	0.152176632299127	0.0760880769555881	-0.0706580401827385	0.0339454912119789	0.0259179925998765	0.00686979787760678	0.00271501838642474	-0.00452601798899832	-0.0272953583874168	-0.0503931651994508
0.176444137352285	0.157740236248835	-0.0719566197259274	0.0854615644024811	0.0295533542034021	-0.00389606314461657	0.0402766996909677	0.0317994578859546	0.0186078137824512	0.0128286455293928	0.00775465734285211	0.00262383387198148	0.00768640332483114
0.238317092454381	0.0873155909088604	-0.10042691534526	0.110301235434357	0.00412125862502721	-0.00841174109633683	0.025373818493773	0.0208295913033743	0.0108790298646537	-0.00214524123565479	-0.0191543977659326	-0.00964117824185923	-0.0250319126209883
0.0849568548356391	0.145759834551749	-0.0195139720805684	0.0770563315711631	0.0135729512138385	-0.0361214508705831	0.0185164344131969	-0.00644637418304535	0.000705051037208859	-0.0112742498283723	-0.0249673433476726	-0.026592267758977	-0.0276963571248624
0.142632219819005	0.0622872109892552	-0.0582650450507839	0.067407177734754	0.00894937486502451	-0.0029245469951848	0.0162676043859591	0.0101591053968555	0.0125875463807077	0.00301241393491986	-0.00140470761928638	-0.00673045495308744	-0.0112238333228999
0.160120995848854	0.052298147645455	-0.0680032584260281	0.0701091290496058	0.00240431028558075	-0.00483176247030953	0.0231043013691107	0.0187239460119385	0.00695026466805673	-0.00121372609236439	0.000225272198837251	-0.00719025620528449	-0.00473488481972703
0.535410329241372	0.259163752326882	-0.247330642278426	0.198117579234986	-0.0198646988946134	-0.113157144585531	-0.0205759210616195	-0.0544477847019569	-0.0488646251779213	-0.066510921740072	-0.124115201336096	-0.101244739552823	-0.118505398718543
0.687857583859292	0.28282157391277	-0.355659408853107	0.151333547930031	0.0318722570438178	-0.0506016041922627	0.0541006508209761	0.00341729719077011	-0.00932487381030234	-0.00936467357422244	-0.00142671843427045	-0.0501667870898727	-0.0555847498913412
0.460246789891072	0.456952494592589	-0.192811963231907	0.225244126880331	0.00506643327901368	-0.141306852577285	0.0602180895375954	-0.000543660134848911	0.00639663898046888	-0.0681202096491358	-0.0157282085546424	-0.0966328327753975	-0.026157440984849
0.090214466072975	0.065345954872294	-0.0348797419655847	0.0489353165620065	0.00921038921623499	0.00881742977389569	0.0303185362013175	0.0224468962518478	0.00721032912989665	0.00901390949506534	0.00435479228441302	0.00331404190793967	0.00255410658950042
0.595340834294846	0.318066024757328	-0.29374228884309	0.169919690605682	0.0400913286226736	-0.128230709709824	-0.00547229652054826	0.0129365092505042	-0.0359378052927186	-0.0440696905435749	-0.0384345464140485	-0.044299492825943	-0.0597034788556241
0.0624876076540283	0.058037652072569	-0.0202924058348307	0.0414512193078177	0.0131537490851212	0.00195216381536549	0.0222488315632099	0.0181903361186053	0.0213428535817931	0.00755295645024336	0.00976131723184231	0.0113028190139273	-0.00286553028616739
0.37954622751915	0.248799445906646	-0.164010817652477	0.167353247114058	-0.0532540475186749	-0.0283230161323198	0.0403666790584423	0.0376546604973493	0.00289339046645176	-0.0407885318254974	-0.0376945430800573	-0.00362932089842616	-0.0512245750742166
0.508373653426074	0.217181730472263	-0.227786189770775	0.207853831932209	-0.0700085008230013	-0.118526139185497	-0.0287546067808884	-0.0529148414931413	-0.07974617209194	-0.0942673200042494	-0.107510301567292	-0.125401796975723	-0.071430069036761
0.562192931762687	0.345420838452054	-0.265072359233509	0.192903698714338	0.0180836248072644	-0.151977786834167	0.0025841372039761	0.00107526134491887	-0.0562204144224528	-0.0669470810134513	-0.0485995126820634	-0.101288962888432	-0.108190888646636
0.584478507339468	0.301941389855527	-0.277445922961621	0.197357730162402	0.0145371303654738	-0.129210728285272	-0.0120561862869411	-0.0231995955367733	-0.0168525503680029	-0.0573367989598993	-0.0508541742581491	-0.0825871753296418	-0.0721383744380064
0.244703583357322	0.177688878633228	-0.106625600775624	0.102184960805218	0.0109171907572597	-0.0488437521952772	0.0182722556012662	0.0136793465832004	-0.0224221411102389	-0.0189632807190088	-0.00461772754893167	-0.0170673489911496	0.0152832164601929
0.304960917691239	0.241507096993427	-0.134925694383986	0.124292358866754	0.0273839418339247	-0.0604726325317195	0.02929684702595	0.00963331982689603	0.0011488841538978	-0.0165443453488974	-0.0217841560220184	-0.0495835035021243	-0.042530780658694
0.234986098106888	0.0933096516080282	-0.0960526623827018	0.115237536460733	0.00754647034786568	0.0040852559068352	0.0305560090836745	0.0133613193676754	0.0228159811884911	0.00581586312735044	0.00597253076941018	-0.011259372419067	-0.0108382616810581
0.622817872349816	0.342441728433383	-0.306158971606768	0.180079611843803	0.108175495614949	-0.0784819731341869	0.0546457877807801	0.0262454558084966	-0.00693061375525217	0.014846761240381	-0.0535794796430832	-0.0405651346196149	-0.0648700731689563
0.678873526595652	0.249703766328487	-0.347394979436628	0.160533423771669	0.0453753063081763	-0.0899305072327983	-0.0209458560820627	-0.0281162747058443	-0.0293836737196932	-0.022277600462311	-0.0752811138064654	-0.103409604659225	-0.0956015741115472
0.108228705199989	0.0464217513038573	-0.037838269053269	0.06470859334876	-0.00578601020375781	-0.0173170732722832	0.00189976591174928	-0.00163419807659053	-0.00716881039862877	-0.0115515417380205	-0.0186695348581607	-0.0141864762607713	-0.0341350799670693
0.350526335743737	0.127855636643525	-0.140240326964572	0.185499166186269	-0.0390623333116197	-0.0142658345480897	0.0143033697552368	0.0088440453893453	-0.0247117354956973	-0.0266640839298547	-0.0515703969395022	-0.0656998074593296	-0.0332657839794513
0.152388286437716	0.0763716729637331	-0.063732843998581	0.0673511909625586	0.0189262909393406	0.00672365930419999	0.0318557643493306	0.0270466387238315	0.0306318079711769	0.0128249751217703	0.0134046641979552	-0.00276342031200832	0.00974691432761279
0.167873642707721	0.150016582973468	-0.0679525269418287	0.0825203037016692	0.0501642339081684	-0.00110072608846024	0.0414810598673024	0.0360633232833858	0.0178421459090821	0.0245317539098541	0.00467413520985616	0.00818097086960662	0.00164262915080887
0.028237177730597	0.0453794738445037	-0.0084996684205118	0.0204163063100887	0.00554509084189655	-0.00174043434069215	0.0135929154185	0.0126778858676683	0.00540355266719095	0.0019023282506022	0.008254650479837	0.00154918634438586	0.00383351766908729
0.109040071921013	0.0435467300114496	-0.03932733506008	0.0622577327871741	-0.00500626449565818	-0.0348360459508115	-0.00962138361934863	0.00421002963416749	-0.0074348269186169	-0.0199211552232348	-0.0191908023135801	-0.0226537342596058	-0.0221590672399439
0.0846949181316024	0.0731912807082698	-0.0302632901595183	0.0500399269150243	0.0167429820071819	-0.00588070214228946	0.0224670912388468	0.0188699530958458	0.0101148763028871	0.00543113993244621	-0.00339350555585553	0.00272118468389387	-0.00511655189881487
0.0469938551687666	0.046581449405509	-0.0153531278544349	0.0329382595158191	0.014064668031777	0.0103970551114289	0.0188859310289272	0.0121850578577821	0.0146249685833631	0.0122308615716029	0.00332221051752618	0.00870173529715251	0.00491221995915371
0.143575196185475	0.150701558338357	-0.0527131589755997	0.0835961916077484	0.019680869199077	-0.0295532562389771	0.0315577100670666	0.0064207220793964	0.00687488869747993	-0.00493619351995003	-0.0170044108996144	-0.0145365944643184	-0.0199808738486479
0.118275665358634	0.0872262785234117	-0.0437856586317839	0.0683825395454882	0.0187466898170046	-0.00223795809755697	0.0136304370013355	0.0203450341711572	0.0154950148966604	0.00825436585972379	0.0134093575089604	-0.00896122835802914	-0.00547730327603053
0.0531169584589731	0.0382578552936588	-0.00689477262420497	0.0582145178331126	0.00151092996619152	-0.0136464499753358	0.00868982928156478	0.0031240416713799	-0.00482419770559694	-0.00606776000457213	-0.00927146255547569	-0.00902508586830191	-0.018322905914951
0.0733067233255485	0.05325124458469	-0.0235439205724158	0.049678019012039	0.00481112738842512	0.00389293605298796	0.00178539452871349	0.00991720486853323	0.00025341131846518	0.00435203172070654	-0.00789897428853092	-0.00328804771538876	-0.0106197192340529
0.237117331772603	0.0550258925445634	-0.103393381735235	0.0942920272385123	-0.00266215333416514	0.00411434901460514	0.028742781194982	0.0304298979108507	0.0215288472660367	0.000726097840219986	-0.0018780690619353	-0.00287788889769458	-0.0118365724178345
0.0445501572488963	0.0514158194154775	-0.0139418671523359	0.0323730033968875	0.0165980476174457	0.00383481256546801	0.0194749547391039	0.0160773965315029	0.0150665343107067	0.0102164300914569	0.00123944707269457	0.0103712515871244	-0.000741421919344849
0.0230266645166928	0.0364672056228695	-0.00522493081067017	0.0210797822252372	0.00115922083235835	0.00655167802590175	0.00765065448089508	0.00556116093440221	0.0123144775675086	0.00385544942913005	0.00524020648118153	0.00351568042557889	0.00372964707915975
0.459388571835492	0.190949047989794	-0.205175730256697	0.189216863176021	-0.0843357143257175	-0.0687826450613621	0.0164154016932181	-0.00289520338869931	-0.0358789307778775	-0.0765591796935398	-0.0589014564614975	-0.0405045280399617	-0.0719136570472503
0.154648016033204	0.15521036763114	-0.0590416327985219	0.0850653100471242	0.0423449494717791	-0.0429557516678047	0.038555476795562	0.0274926194076788	0.0145775830399399	-0.000305401098012803	0.00162810021515467	-0.00248807414024968	-0.00931448415093483
0.00337996219626361	0.00127006303986136	0.000211672464570103	0.00309183720966487	-0.000320405265325505	0.000311820522776202	0.00176067392183474	0.000475615657741506	-9.08237320956006e-05	-4.29237127465201e-06	-0.000360692959117579	-0.00046074918318615	-0.000719253623597114
0.130203070017556	0.0509281240354853	-0.0497436261767515	0.0706548962981106	0.000806861471544934	0.000921870245745554	0.0133632072654433	0.0148368559477222	0.00561917751878452	0.000864365858645244	0.00234623573589868	-0.00373171330046415	-0.0117205868912202
0.500249032666892	0.274878809327347	-0.226520053449791	0.196990232943505	-0.00214647320718003	-0.121890404879308	0.011519393673685	-0.0595890019903034	-0.0528118823617235	-0.0620184390432439	-0.13357681542555	-0.108301567759728	-0.084752654913345
0.19889553114759	0.0503954176276004	-0.0753566522824093	0.110568613562552	-0.0117844964590248	-0.0211331227824104	0.015928486113995	-0.0176983129178837	-0.0226701887102669	-0.0164588096207176	-0.0299464251859382	-0.0440424976597527	-0.0317818785718432
0.124385583267618	0.0443567352914264	-0.0407490198686597	0.0846981456012529	-0.00633847609590152	-0.0275348940312394	0.00277299757661983	0.00192712250575094	-0.0112821536436313	-0.0169366850635705	-0.0239536585427891	-0.0182985297209552	-0.0317473365613632
0.282579631946567	0.21367318968252	-0.115521111419258	0.139240846902577	0.00221963907308925	-0.0299063193004314	-0.00440154968253831	0.020351854065751	-0.0145712215504342	-0.0138433401136711	-0.0282225301504003	-0.0602588658786897	-0.027241857457484
0.111597735133801	0.117583944475486	-0.0392167729973621	0.068829364844889	0.037076572143549	-0.0290443698524161	0.0192679485963906	0.00932635342020224	-0.000839454850371082	0.00401610114556644	0.00200325182197149	-0.021846348587172	-0.013258922795094
0.0450839002360419	0.103534504191814	-0.00850982078659514	0.0434008923929696	-0.000379806778225619	-0.018319495022072	0.000969934850708419	0.00290906826676841	-0.00935412648466375	-0.00934965090014882	-0.00465053586340992	-0.0174705579994215	-0.0175214165073394
0.227698441556516	0.106603701828064	-0.0746460959155231	0.162528285238356	-0.0301021314773564	-0.0510869287242286	-0.00577593470714591	-0.0237209832659195	-0.0345813040567138	-0.0405945301007925	-0.0538421651649796	-0.0628242612126776	-0.0730485908102418
0.545959007094722	0.198792167561609	-0.260628108712257	0.179162820371476	-0.0317877845531116	-0.117004801844019	-0.00997857580702277	-0.0807768636208611	-0.0371173713967454	-0.0743962931985653	-0.0646559897391712	-0.119363401840517	-0.142400870349662
0.608623162251561	0.195299467023511	-0.300056871106119	0.173377557133281	-0.0831089818845526	-0.0961597437322099	-0.0363199001389917	-0.0318697562343261	-0.035566688873545	-0.0896343628083812	-0.0690162902133958	-0.0780853538070286	-0.0888724325767803
0.639254972250886	0.310515086168802	-0.320779610745298	0.166627142325667	0.0688768558205174	-0.104335780559592	0.0295475849427564	0.0509512426611296	-0.0285549126508013	-0.0177294623695372	-0.0581976639050295	-0.0720291167453981	-0.0533640675801429
0.23104077535455	0.0561400631601144	-0.0897081980490853	0.126747793821089	-0.00280939775792649	-0.0150076705911856	0.0238010918896953	0.0107603257189564	-0.01013992639969	-0.00890853417455603	-0.0294478643713816	-0.0246755687134421	-0.0323932673234244
0.140608553723127	0.115820097021125	-0.0509548560895113	0.0841111752765606	-0.00124996661451315	-0.00996102425863724	0.0115137638071764	-0.0038959966540317	0.0036093526820348	-0.00560549543657521	-0.0149083759149836	-0.0120283282682945	-0.0106450567641984
0.457471096486292	0.153000414583785	-0.218067071539006	0.147796294938907	-0.0157307670706668	-0.0488224464923288	-0.0110166684877491	-0.0238920758161716	-0.00981986288452646	-0.0322766067814979	-0.0402655575087367	-0.0674738505848485	-0.0700493665126699
0.0135287868572754	0.00355794875196322	-0.000177711157118723	0.0150335358749323	-0.00414267659545328	-0.00113887522871396	0.00154196931596852	0.00353337747103944	0.00153931319330302	-0.00264077591208362	-0.00220366319415939	-0.00319331630992833	-0.00369441252598889
0.0567191845564479	0.0389271442821724	-0.0175969105491191	0.0391365586186318	0.00916047979830585	0.00288401644322395	0.0147906375014938	0.00796020314478948	-0.00106132907161458	0.00602224812076491	-0.00448157228195149	-0.00948840297737742	-0.0146926858130721
0.247648036220278	0.204553913951526	-0.0947427477950161	0.139374482908396	-0.025478171625215	-0.024440369605187	0.0303447280785588	0.0128011750980196	0.0374525460084097	-0.024959270615201	-0.0227781629832887	-0.00375617492333508	-0.0347326353087108
0.186531414325707	0.158707839956631	-0.079032377255392	0.0838204649608487	0.0152939544952404	-0.0231390996627506	0.00739200010464813	0.0353178139881013	0.0153312812406965	-0.00392257258375511	-0.00610820425177705	-0.010562918552562	0.00103411077015392
0.360586604609069	0.161809406848173	-0.137129322736941	0.212815180774295	-0.00514246503497506	-0.0182661332983132	0.00457140330046768	0.00151533314382024	-0.0259756341334758	-0.0117042991666442	-0.0262928019767134	-0.0719356817594757	-0.0639487736454373
0.440040344809996	0.150052162369668	-0.205317833799123	0.152984291975978	-0.00136742067601153	-0.0925961813688626	0.00788104230802211	-0.00583373409332621	-0.021204519674612	-0.0469818010224371	-0.0510603063087067	-0.0567557223464977	-0.0611017916746995
0.0355915396490098	0.0393005524666755	-0.0124370001409746	0.021699181338306	0.0145578730194535	-0.00189512084946519	0.00774037800701569	0.00682988174730788	0.00619603346676652	0.00633137608499417	-0.00108461788207322	0.00332343041629866	0.00499051627053037
0.0999517348738118	0.0687889499338107	-0.0392226632782015	0.0516240203323069	0.0124950254419334	-0.00218370786761249	0.0168671939627704	0.0172016563921696	0.00660990986861636	0.00515565878716047	0.00555792662545875	0.00898020215238003	0.00152462742236249
0.00381358433728214	0.00112469694466926	0.000198140287397344	0.00469960875782321	-0.000416133346751937	7.43993673036902e-05	0.000845309425040319	0.000429865488283179	0.000359791871939192	-0.000170866989724124	-0.000327266016115313	-0.000726911257322377	-0.000829293000017712
0.601427589455407	0.332707574952949	-0.292931699620073	0.180990106398793	0.0233941168525316	-0.0869901218291192	0.00572686211543805	-0.0209354158683102	0.015127351063896	-0.0317980024882938	-0.0450433562968393	-0.0515721678527525	-0.0654884730532508
0.573987726385343	0.306480992479695	-0.269575622604041	0.202053206724042	0.0105093513569082	-0.116937811650792	0.00650750322793869	-0.0265516702052844	-0.0407845971276166	-0.0532142301469417	-0.0858114322684836	-0.0251726353044128	-0.105198807601157
0.347419327123199	0.262348441408645	-0.152331415919564	0.145717573987732	0.045188006915738	-0.0434577816068703	0.045579796702161	0.0524366692883969	0.0245131895645375	0.000865112654433842	-0.00299741404624954	-0.0147687843517824	-0.0563138275627271
0.438855332708586	0.304171959333349	-0.200487349989636	0.16436806405628	0.0520685981644726	-0.0703167341432087	0.0451213316521728	0.0459668561535257	0.0168091571804121	-0.00912406798936805	0.000612530461975069	-0.0468559588099428	-0.0346120673503086
0.526414672859233	0.346924102515119	-0.249597030405396	0.175667997687127	0.0956062801116571	-0.114222718628963	0.0618760804034438	0.0512811775281762	0.0158893065970376	-0.00930821925865299	-0.0215243602826933	-0.0470836542308093	-0.0636681846890493
0.0276569907983371	0.00675713844313613	-0.00697749994261968	0.0233549647281883	-0.000938259231673615	-0.00104891507245661	0.00375310335934324	-0.00019234736185203	-0.00167490699993913	-0.000993587152065111	-0.0031166899873063	-0.00481875609107207	-0.00631406012774578
0.436205683988576	0.153516349552974	-0.190061028476421	0.190467971230342	0.00031763909720145	-0.0916845761081289	-0.0285706784755149	-0.0702668935143078	-0.0914228830270144	-0.0456834685054637	-0.11027748346915	-0.0856901519096406	-0.0691982581862736
0.533247731087697	0.25738964121353	-0.247015267216325	0.19625325881231	-0.00627329026039847	-0.119045663435492	-0.0374480891213209	-0.0318652031583485	-0.056212283585035	-0.0626594768479454	-0.0564115857982976	-0.120025041286316	-0.120501094785665
0.563304474668642	0.194639896299712	-0.274601382651626	0.169934131903217	0.02820947872089	-0.0738439125881795	-0.00533348055003868	-0.0415949709999119	-0.0205167131113188	-0.0228172169336448	-0.0497036232804959	-0.090191002628461	-0.0746411850705098
0.460520239090531	0.185328977402571	-0.204778498349521	0.191242472186474	-0.0367675301346052	-0.0725593208062702	-0.023675381550161	-0.0114698646995466	-0.0362875822420548	-0.0546634254704377	-0.0405688930134874	-0.0603031893697065	-0.0685547684373292
0.124049326072562	0.100440843474359	-0.0453738561486425	0.073288072132574	-0.000513683153322494	-0.0222609131501062	0.00177737181127115	0.00982411098699791	0.00228839121189077	-0.0113872981517144	-0.0174042248148183	-0.0116228116562974	-0.0290828022087449
0.257524860625836	0.294677285810345	-0.105682299849885	0.125151853359219	0.0731684250368727	-0.0829442400196572	-0.000873267695639834	0.00321729691320172	-0.00394261490080144	-0.00488790749139223	-0.015990756828209	-0.0366157957311427	-0.0496852406898743
0.18391241627667	0.0717481491386292	-0.0784210485420758	0.0794815527378688	-0.023227565773232	-0.00115212431678136	0.0258411569442919	0.0192584380871952	0.0144718145816534	-0.0121898450450067	-0.00666960049393803	-0.010964007814932	-0.011848570521653
0.167149520214945	0.0872604271302014	-0.0678207532095281	0.0816933752432878	0.00634437361299897	-0.0173188392767908	0.0257305880161759	0.0069204246453175	0.010445728974704	-0.00548723283189589	-0.000620760319882036	-0.01365787530583	-0.00470729626643274
0.00229621079623427	0.000538110434200228	-7.06770087066525e-06	0.00205184957866499	-0.000356551681398751	-0.000647539176055586	3.64422907092894e-05	-4.38007578313125e-05	0.000170770861386144	-0.000502045428727168	-0.000580779604337368	-0.000883153469760177	-0.000592331236259298
0.035117129411993	0.0129210561739711	-0.00991585503042709	0.0288165492881699	-0.000939252103058598	-0.00261132672525714	0.00838182181937044	0.00733779885183757	0.00444103145200766	-0.00177528941415787	-0.00110080132876317	-0.00170749119615322	-0.00394640373396325
0.0402185597183053	0.0168998586843002	-0.0127007935469457	0.0277830983808511	-0.00408547898044916	-0.00187618478401115	0.00386714280324742	-0.00110841306887324	-0.00411333558921427	-0.00298083188223015	-0.0107868931994496	-0.0118121427281908	-0.00599888357403015
0.505398284503822	0.217319761540485	-0.22737836390679	0.202636940695526	-0.0644218871435854	-0.125272817802111	-0.0473606338711397	-0.0489651359193182	-0.0460048181924997	-0.0948473524728483	-0.0981954121303844	-0.140902990548178	-0.112875609818367
0.00586105383008061	0.00188275080318003	0.000252861985666002	0.00762135275983883	-0.00101535257107366	-8.60816287607093e-05	0.0023888919930725	0.000288002576607122	0.000641397512285082	-0.000550717099917186	-0.00139486604875795	-0.00112400959458991	-0.00126396930782999
0.597060859596328	0.348356936245927	-0.287172291395406	0.188699832552813	0.102814914021266	-0.18024765452033	0.00081866447784773	-0.000492620403640731	-0.0185348252748606	-0.0387163702495325	-0.075150646202117	-0.0792262845398383	-0.0912572196476443
0.141165235578047	0.127739694415008	-0.0529519128025788	0.079080299909849	0.0136819460135748	-0.0210561033006908	0.00874943414684951	0.00371179363983551	0.00660469079273665	-0.00368707864355797	-0.0204206773650028	-0.0138918958460825	-0.02468415016842
0.288244637800449	0.28027396980605	-0.124839979802099	0.122989449983637	0.0505414815434424	-0.0510315530322884	0.0497795035145193	0.0164395043600948	0.0155726846065293	-0.000245035744422972	-0.000988564605842679	-0.00646832593364749	-0.00449323511288996
0.238182919381747	0.149607020290164	-0.0764766837312854	0.174585896283211	-0.00702103435626267	-0.00736581289627886	0.047704199996343	0.00993607674284544	0.00691781986613305	-0.00719342362627076	-0.00792834802022357	-0.0182602325771415	-0.0113007560648369
0.589149997776776	0.22876199589797	-0.286970601156658	0.177876265810778	0.0152507191981113	-0.118319930474457	0.00685094045271961	-0.032121852242082	-0.0443393743340518	-0.051534605638173	-0.066971162992454	-0.0688976573271853	-0.0983403068464119
0.681191084548636	0.253849821583018	-0.346949526629131	0.163285332925493	0.0392017240208962	-0.150355252754323	-0.0347375280088295	-0.043007062514418	-0.0423125704143817	-0.0555767643667132	-0.0478683750567706	-0.0754048767852067	-0.0972250876268252
0.271437296328881	0.149105528898219	-0.117931675865518	0.115750574114754	0.0254779231630868	-0.0248159178203408	0.0278883639019376	0.021067180977545	0.00500217867277747	0.000331002671372982	-0.00601616223926571	0.00481603965312666	-0.0363803875543008
0.153097325954351	0.107583727115187	-0.0588093204399361	0.0820432599649445	0.00588060396454365	-0.031825858184053	0.0102974018357422	0.00565634087035929	-0.0157453834558029	-0.0129726271097547	-0.0142180483210199	-0.00824169882825576	-0.0178200984096942
0.615521102479915	0.298088119373158	-0.303951282610052	0.173304830966862	0.0561916718203005	-0.147128577879946	-0.000497898622290993	0.00261906212331386	0.00825258998383382	-0.0454684530298229	-0.0244146138676259	-0.098866462411225	-0.0570867157964927
0.0664467386337038	0.0383354217993303	-0.0243452938581914	0.0380689062471608	-0.000149159303519011	0.00315246361127784	0.00921861819429197	0.00579963106053885	0.0026614040553016	0.00150165215387942	-0.00230291005035979	-0.00762885365230891	-0.00876567918700868
0.102472877794319	0.0676991722453725	-0.0154191632682747	0.114835143105178	-0.0340402519623325	-0.0180629941509409	0.0160572965747702	0.00384128924239653	-0.0121041992072029	-0.0260516230566367	-0.0205404491747834	-0.0273543400398108	-0.0319887969819516
0.00468697591065309	-0.00016133986295611	0.000271145612497753	0.00503777135319319	-0.000335756642659267	-0.000565125797562606	0.00147442057654068	0.00109213598768207	0.000261578644153895	-0.000450441220110937	-0.000774236109990637	-0.00104832792851074	-0.00139113392054859
0.109447865759056	0.0630678779430203	-0.0256514751647127	0.10065812280148	-0.0261603402028564	-0.033276283230184	-0.00444786899381747	-0.00775151755963932	-0.0125650879565829	-0.0297183117165202	-0.0226072489371101	-0.0362460946359295	-0.0311522823566741
0.571547370264471	0.27540017300619	-0.275030786007257	0.180869359535699	0.056630673509791	-0.106976189859856	-0.0461000751983908	0.00203464945629939	-0.0739176007009116	-0.0251727581750327	-0.0558463691041335	-0.0990075919536702	-0.0964208321148903
0.347415845466842	0.279550167488816	-0.140533669503489	0.178900760712526	-0.00356662958290677	-0.0830986051417939	0.00263587592149817	-0.0106972841193658	-0.0315864693328743	-0.0433326173623503	-0.0737659193774295	-0.0586188312444105	-0.0813095145107673
0.161038793218658	0.0777314058555456	-0.070020694827302	0.0649774300176515	0.00481651378778628	-0.00146859592206877	0.0237859078177125	0.00796143313330319	0.00746337531618912	0.00167395893285877	-0.00181097887029064	-0.0184429853870904	-0.00967799913636833
0.302849826654297	0.238906800583171	-0.134306800229407	0.121726580108709	0.0429207016349648	-0.0623685933582161	0.0110834605630086	0.0115319111450405	-0.0193857781661964	-0.00972394586162562	-0.0323788362311351	-0.0286439276083042	-0.0155043316840312
0.294240867213346	0.0618938685458641	-0.13053038463952	0.119132712725323	-0.0011614939463831	-0.0133734717027447	0.00546662835340611	0.00663182257778167	-0.0185735317383434	-0.00726748282456391	-0.020753362230453	-0.0315817116971526	-0.033829510758147
0.172930027769714	0.0801890415196636	-0.0719428596607332	0.0783833107172811	0.0326184492268575	0.0154177700517965	0.0346416035856969	0.01889475617208	0.020204752016864	0.024018109639327	0.00236721366245959	0.00803538270263185	0.0042236074717199
0.473562885106341	0.280747769632053	-0.223319889392914	0.159326410175162	0.0723897585302554	-0.0774940268910466	0.0348640510466206	0.0328293124316561	0.0205550794115715	-0.00255213418039557	-0.0322642884802579	-0.00816397942443026	-0.0273102639961721
0.556796041774601	0.296098378048495	-0.268786551243895	0.174951462588062	0.0187295774215724	-0.0979965439674002	0.0282414682227424	-0.00759562706878381	-0.00763062278855298	-0.0396334832729138	-0.065807506877787	-0.067104275893911	-0.0654887630381807
0.0164134504388906	0.0163389535726148	-0.00282827597833373	0.017472780982388	-0.0030079912098712	-0.00153794818944063	0.00169909942002064	0.000300687210008088	-0.000639296436588294	-0.00227296969965591	-0.00130458044288037	-0.000742243372605509	-0.00458595995015485
0.474567500720685	0.307130866858866	-0.202524975815244	0.223560737643089	-0.0101577677388721	-0.0384484664094596	0.0334280946550226	0.0205665877658669	-0.0159346690099284	-0.0243031170741659	-0.040887443921457	-0.0631921707739638	-0.0551088301138302
0.630781896659779	0.331466018055736	-0.314446017440309	0.171204346786375	0.0544804718622961	-0.122477131470398	0.0660839164670738	0.010793689187656	0.00372308032164148	-0.0339983298040509	-0.0221621332188954	-0.0437353762967536	-0.0505759495518575
0.0574705835489019	0.0399457853335248	-0.0180486301010437	0.0403536349293098	0.0124919511482635	0.00262646291159095	0.0108860514815667	0.00515221031152836	-0.00439084741493603	0.00755920702992724	-0.00316792181003453	-0.0031436258787783	-0.00941528607855033
0.412722982672211	0.34265311763022	-0.180981293224585	0.175197397779021	0.0116443257305874	-0.124492242979499	0.0285213029795718	-0.0535972893727856	-0.0261274885796716	-0.0564239586244557	-0.050262605566971	-0.0711548905553503	-0.0738543109876143
0.659362196256459	0.246426400813285	-0.336328510851763	0.156839356860726	0.0247393467377216	-0.158580782378724	-0.0125057886900258	-0.0156246780165258	-0.0272674247429788	-0.0669207178205012	-0.0518191379852712	-0.0855698431014941	-0.0906598598746029
0.284648588966628	0.100486305585649	-0.111571045543466	0.15349179737366	-0.0311066086747177	-0.043124940472464	-0.00239589823731895	-0.00202184259341437	-0.0360135322736034	-0.0371157745735908	-0.0328722050991834	-0.051588297687263	-0.0535086210727764
0.618818883688348	0.351748814299874	-0.304134551570156	0.179491304857175	0.0587066195307231	-0.080371314467505	0.0473364900985535	0.00503818209792473	0.0129747276092099	-0.010832347468391	-0.0175113494841174	-0.0138426500164691	-0.033818607899282
0.419451894649553	0.192980042331238	-0.176053321331317	0.202166899164779	-0.00132140519258861	-0.112607901503822	-0.0331148482048606	-0.0112514705140669	-0.0952883641393956	-0.0569646533482054	-0.0709160003815297	-0.0798089010113222	-0.0848243435078196
0.0594760476250456	0.0186187219496391	-0.0211017007443737	0.0338278318011324	-0.00402901336738151	-0.00284370968476892	0.00361345581627346	0.00255684708202447	-0.00406909006694164	-0.00343636152607522	-0.0115901409791018	-0.0109993858960706	-0.0149329913711105
0.276070320769161	0.121205680230609	-0.102457025551351	0.164677486339833	-0.0231599389060692	-0.0548662224912765	-0.0059182307685911	-0.0191245554978614	-0.0259922608332944	-0.0390130806986729	-0.0540967851047338	-0.079258715129855	-0.0801754816224174
0.655609726085977	0.323642771781515	-0.330851448427175	0.166699668114199	0.0664247990944854	-0.11433557245772	0.0021271104513193	-0.0142205210874774	0.000431459742296525	-0.0239553866816175	-0.052336816273836	-0.0513348726066775	-0.0547116888670677
0.629093510930019	0.253712607639838	-0.315032256495624	0.166163055236832	0.0199224742872297	-0.151320123911828	-0.0399600124871655	-0.0455593703748959	-0.0302969740332671	-0.0656988248122994	-0.110507810286137	-0.0860486662434576	-0.103069457226877
0.675698001450542	0.283262532082486	-0.349413060728321	0.149274009645111	0.0596221635237003	-0.0894428256354382	0.0181879098574537	-0.0154066177689554	-0.0242188002650557	-0.0149103310558689	-0.0278086114561302	-0.0707348173488382	-0.0798714059847291
0.263194825594909	0.208893496568274	-0.11505957721604	0.109189630756954	0.0302724943379507	-0.0282534704034401	0.0491701216556816	0.00552194892078239	0.0153017595312815	0.00100951196725529	0.0020653862033686	0.00234372798876736	-0.0166914857250357
0.0533536678795552	0.0249741062306543	-0.0180443569834451	0.0324301034138457	-0.00476480540053437	-0.00265903759822152	0.00448941060387872	0.000498770666934843	-0.00173183260848012	-0.00371192149937795	-0.0053312528183688	-0.015204240760743	-0.0121250632552597
0.534079848379128	0.202856427526269	-0.251337075150115	0.185123737053158	-0.0518465109018013	-0.108790103451686	-0.0323232124852354	-0.0305274588863349	-0.0851732184777828	-0.0803183071767434	-0.0767955704054082	-0.122269201986867	-0.120738645588518
0.312468111122919	0.150182853821228	-0.122485722109405	0.171340281029353	0.0164461510799465	-0.00405553729456215	0.03002639853169	0.0305886772529499	0.0261221327097532	0.00619530689269221	0.0093749837055338	-0.00236595077261093	-0.0201609340210563
0.529396888553765	0.338206414906174	-0.253270118024256	0.171067152143694	0.090773093868022	-0.0868370228643917	0.046897233774901	0.0102392142575299	0.00718816969650227	0.00196803550181512	-0.0227855515347424	-0.0135603854998866	-0.0578111851248365
0.016499493042356	0.00905406067925441	-0.00392244118739321	0.0152215807650972	0.000151895479107961	-0.00157070493254164	0.0032909846142994	0.00195499764638769	0.000711053624591357	-0.00070940472671684	-0.00271541603143376	-0.00430494779704306	-0.00339047390825619
0.0465891158601891	0.0277886677350649	-0.0162122170089165	0.0282391296658388	0.00507697425694353	0.00552196229449076	0.0174881186505462	0.00611424686048177	-0.000531968125244704	0.00529946827571715	0.00534957932530232	0.000289705241084313	-0.00257019345016959
0.376646664833357	0.246757522932752	-0.162455357530513	0.16488061967245	0.0599494243413526	-0.0321638679522188	0.0569622247661897	0.029979908145469	0.0100131937128239	0.0138927781945669	-0.0436416900901297	-0.0384238882107098	-0.0372998198329422
0.541539300516423	0.201650503308229	-0.257197683849649	0.180736567162939	-0.0165072975939725	-0.108664734620326	-0.0322550035680237	-0.0393642036824945	-0.0700302674942653	-0.0625860161071494	-0.0691579340314357	-0.0997854710225877	-0.113227400281123
0.461301638089815	0.256912259870612	-0.198434717775125	0.210010224034186	0.00392474938888576	-0.099075582578628	-0.0222367484929873	-0.0486659748303709	-0.0512301167658684	-0.0475754165948711	-0.071613553534904	-0.0721532010349524	-0.0720830527246206
0.443873286998676	0.185318897751963	-0.198984944901181	0.178281095341251	-0.00181224820486708	-0.0817280583896928	-0.01380804428198	3.0293752174726e-05	-0.0031395173495658	-0.0417701532972799	-0.0315876569719412	-0.0579534606715281	-0.0634866733500134
0.50794802287619	0.252288749346456	-0.226923954507595	0.207375885935796	-0.0391769166027818	-0.0567193722475876	0.0295663422740615	0.0136898122186194	-0.026439476787021	-0.0479481444251847	-0.084715322221766	-0.0419911445472626	-0.120553694262283
0.518566609476019	0.187290321289054	-0.244149650622586	0.177795926522731	0.00237817245117422	-0.0895638647062079	0.0128718239537157	-0.02486739463703	-0.0254808411226164	-0.0435928461275168	-0.0619679961559369	-0.0622058060778403	-0.060527985293424
0.261891934908169	0.0888012057729753	-0.0969611645141857	0.155725271080213	-0.0225811278714437	-0.0139247188308164	0.00502452062871883	0.00186623156151489	-0.0163171549138571	-0.0182529233511301	-0.0453838842703605	-0.0586713912959985	-0.0430589142764833
0.193354873262014	0.173190077241574	-0.0746446579990511	0.105012741802824	-0.000180010616237569	-0.0479020001314161	-0.0144610448658913	-0.00157967488663752	-0.0109992807838044	-0.0240410053738268	-0.0276373028125978	-0.0372422077460204	-0.0514601274832
0.384548519982964	0.202777428775939	-0.163490355426672	0.177827567225696	-0.0130735453741618	-0.030071661261355	0.011035426732348	0.00834161510707332	-0.0249198804819889	-0.0215726033177585	-0.0222187816442794	-0.0213948221038166	-0.0492567247281064
0.312226027333706	0.0770284022673471	-0.131834064291123	0.143572984312584	-0.0348859805329106	-0.0554390573570754	-0.0132070263532031	-0.016076457459615	-0.0167772076902861	-0.045162518944993	-0.0480401202696752	-0.035028197381949	-0.0459045410499731
0.328702111396916	0.210312265138967	-0.126689370949522	0.187402094856989	-0.021879960892197	-0.0916852684325118	-0.0208731793867659	-0.0225635540578681	-0.0431336369222916	-0.0567826146623543	-0.0740662339197852	-0.0752499303632667	-0.0822713736622628
0.0568129085273284	0.0190087518767885	-0.0191219265594503	0.0383554547582734	-0.00120813452477381	-0.0012034271375001	0.0125496267487537	0.0044492442990721	0.00117248859103844	-0.00120578083113696	-0.00352787190759143	-0.00350553412897425	-0.00459445139816695
0.283736882110888	0.186456396603959	-0.106033891442757	0.168868201121528	-0.0407059402352488	-0.0819858168373917	-0.0175907854563311	-0.00224491353958206	-0.0668778695828787	-0.0613458785363202	-0.0481662474660219	-0.0641158964716892	-0.0630213313140217
0.181446188954583	0.127746065241485	-0.0741845947682126	0.0871647419423354	0.0387164323933167	-0.00782979914335646	0.0315172855010198	0.0253175812741107	0.00287932039138708	0.0154433166249801	0.00612165076492846	0.00496443174528635	-0.00128632730426834
0.384645679431971	0.146244916271788	-0.170557222670835	0.156758150906845	0.00729967120887504	-0.0271558994897459	0.00600567921498307	0.010637960355982	-0.0188059965351868	-0.00992811414043548	-0.0355292273720172	-0.0467498409431437	-0.0480351927361772
0.289715288630905	0.182268327471998	-0.106175340816709	0.178479384773261	-0.0213304873169826	-0.10193355398759	-0.0177466841246443	-0.0337053423977148	-0.0384319234822168	-0.0616320206522863	-0.0772331242605664	-0.0481319845482761	-0.0711022287587412
0.279404472704007	0.0713603222839813	-0.118635286173899	0.127227122744553	-0.00779759943926567	-0.0398089515233795	0.00422621087093678	0.0165101632048572	0.00392069774183623	-0.0238032754813226	-0.000115150388453444	-0.0256826625870717	-0.0390131222891051
0.391563573647461	0.269364326422216	-0.177689319378778	0.149121107633991	0.041219208878256	-0.0234751897456876	0.0752208042216364	0.0170228315607243	-0.000642615451506678	0.0088720095662842	-0.0295847775187615	-0.00944231407977714	-0.0292330353020686
0.0544144406695215	0.0281825628644376	-0.011125588127582	0.0519043588173768	-0.00981815878216768	-0.0153603292399277	-0.00204218280317032	-0.00553848380147792	-0.0111809216692111	-0.0125892440110477	-0.0134807314679136	-0.0173400329982105	-0.0191354595289432
0.393392533145814	0.183234972035564	-0.165103551112012	0.186772931069656	-0.0414854963111929	-0.0725519193339299	0.0209584610230339	-0.0120335871534054	-0.00235140613887236	-0.0570187078225614	-0.0660373745278215	-0.0740958280452025	-0.123867052578512
0.619749528470689	0.295906470468886	-0.301560375757716	0.187987198422955	0.0319208863066214	-0.114616377021154	-0.00467297542794654	-0.00135637448191162	-0.0491930582955032	-0.0413477453572665	-0.10486552452949	-0.078002649127259	-0.0867033350594364
0.385856015704609	0.0961925632788862	-0.177254702992067	0.140360144929034	-0.016089005051438	-0.0374854520205541	-0.00384304589358242	-0.0242362674459322	-0.0329537681635592	-0.0267872285359961	-0.038286613517207	-0.0570903775787825	-0.0475862295181989
0.479291622571318	0.285621671265421	-0.223407164426727	0.167484609669864	0.0445004784287475	-0.0591674235521628	-0.000812912374449748	0.0363207614325993	-0.0202353262566289	-0.00733347256170763	-0.0160824312208742	-0.0349812159545866	-0.0624105817785306
0.406606604676682	0.157984082137953	-0.181337648505603	0.163332817106277	-0.0359897357604239	-0.073379935621429	-0.0112744296792475	-0.00430916143284421	-0.00112466677821943	-0.0546848356909264	-0.0491847099675286	-0.0500599891627765	-0.0610534084687924
0.526805859129961	0.339281588539249	-0.251108717637615	0.173629795579089	0.0230275636123558	-0.138230818802589	0.00455434077501737	0.0107884319753151	-0.00552869045428017	-0.0576016275951167	-0.00566507816900486	-0.0762053558543566	-0.0487379531667302
0.257247928773778	0.244495538852052	-0.111408543157766	0.109471793935122	0.0175048713040065	-0.0402443764004002	0.0232051022406178	0.0214457169795201	0.00823935154338795	-0.0113697525481969	-0.0066736776912652	-0.0250093428210642	-0.0448951255978798
0.396686506514536	0.192821257160221	-0.173235175185857	0.170687245476972	0.00733696073842799	-0.0915901620297562	0.00707852685745058	-0.0206472324883008	-0.0430057116415026	-0.0421266006456641	-0.0523852564228748	-0.063812741065751	-0.0707763498987423
0.576343850950794	0.272709337389619	-0.276263316963904	0.184137721109109	-0.0335862658813231	-0.0971976301821497	-0.0199451629445163	-0.0680374099740685	-0.0560562699927193	-0.0653919480317363	-0.0566950648588421	-0.116590890716677	-0.0595823686264433
0.268216156413844	0.0716331856784848	-0.106502377546853	0.141484097444215	-0.0232858541018161	-0.00794126519032862	-0.000612622635946525	0.00481077310654188	-0.00723920744006201	-0.0156135596460724	-0.0336191046138184	-0.0372844138760678	-0.0557676405775721
0.121788320440428	0.110431105180526	-0.0487570559826406	0.0616701762220426	0.0227439399564525	0.00588736817499134	0.0241953910650396	0.0419935591256042	0.0267360599416891	0.0143156540657219	0.017614376737183	0.00370794425441394	0.0156507137287965
0.682680171219052	0.286950713777029	-0.352556971521075	0.151078103126164	0.10045271571564	-0.0485870028718847	0.0301685920223849	0.0148761438992813	-0.0517641242166547	0.0259328564218777	-0.00397924159392793	-0.0160996876812788	-0.0297802221955172
0.312396185087542	0.0951900431308081	-0.136266107002727	0.132042514144819	0.00236775367760539	-0.0139795144586437	0.0214798628184401	0.0164182868821678	0.00148043932283964	-0.00580588039051916	-0.0103892542671079	-0.0307174834102586	-0.0416817424192889
0.233746870145551	0.0637604821249637	-0.0997205145408423	0.102975060829924	-0.00665176118176386	-0.0279228290893461	0.0161434198250091	0.0106644263248385	-0.00609536034774641	-0.017287295135555	-0.0134449443409908	-0.0224947612145222	-0.0218967621111562
0.621150005520018	0.346291197652119	-0.304498402657744	0.182684898244298	0.115364711082829	-0.0904839073785111	0.0166847433266522	0.0560602908299108	0.0398252303030449	0.0124404018521587	-0.0673864046994523	-0.0353175480878843	-0.0620251458495968
0.56885752246331	0.192211909939863	-0.274085729117586	0.179336310583754	0.0144803839725407	-0.118968248991266	-0.0171522354633075	-0.00618602803873958	-0.03528534341537	-0.0522439325093625	-0.0359327498666612	-0.0663873883035097	-0.107303738633841
0.441959230140157	0.221995302774701	-0.189544158870624	0.202001046816909	-0.000500527866705736	-0.104185818782598	-0.0172170024498312	0.00118474458700613	-0.0468932721867518	-0.0523431733246521	-0.110024218957967	-0.0812585484895706	-0.0928617708381059
0.256049849317982	0.114594687569092	-0.0983847796971521	0.141537698155758	-0.0193517545310175	-0.0280153148920448	0.0199870673514273	0.0165200831813413	-0.0094952195284484	-0.0236835347115311	-0.0139477821099729	0.000652237345418416	-0.0396662448063791
0.607648123482857	0.338734382190603	-0.296011838632838	0.182919310177226	0.0769999656711041	-0.127444142850741	0.0259512044344463	-0.02221392826447	-0.0263701370017504	-0.0252220885898182	0.0221105854722868	-0.0728512802811638	-0.119785702248867
0.0438761442596485	0.103488434348934	-0.00641944169279203	0.0472773679625922	0.00108755734910929	-0.0220420554382868	-0.00982665510232653	-0.00953262976839814	-0.00838765448308741	-0.0104772490445888	-0.0136817477155325	-0.0102104544491363	-0.018682970540308
0.0368499063465351	0.00620086986468196	0.000816615684135449	0.0518858771845729	0.00201801458534291	0.0003146106261121	0.0153544892963766	0.00784877570239062	0.00386305820646283	0.00116631260572751	-0.00192118320355049	-0.00486565106594722	-0.00866962132314935
0.0969230986688036	0.0830998256880137	-0.0238332966227359	0.0857104078647166	-0.01319205756469	-0.0161306775516194	-0.00231550410272784	-0.0170070760815153	-0.0172052480242566	-0.0146613675581547	-0.0201379029410151	-0.029919823453642	-0.0245786869584236
0.360550271091662	0.13418854496077	-0.154390214914037	0.162605082977482	-0.0316490392975262	-0.041837818283999	-0.000125904564922674	0.00462913688328281	-0.0425068408522964	-0.0367434287907625	-0.048320248309648	-0.0709620554113611	-0.0764448360859086
0.0963967418540922	0.0757301533910526	-0.0337390909821709	0.0593456181883937	0.0183377316822397	-0.0197815732019045	0.0186208972328012	0.013432696618567	0.00754889700276502	-0.00072192075983242	-0.00485349501789982	-0.000999382224716461	-8.79511577272368e-05
0.088734366554987	0.0471871360441752	-0.0172337739376578	0.0909772715698862	-0.0158464322711956	-0.0281050197508359	0.000512447901930363	-0.0157501366065555	-0.0189331543696304	-0.0219757260110157	-0.0280913031308751	-0.0336726987426305	-0.0376386015996931
0.257330514346527	0.139014949967881	-0.0957206327828097	0.152175666646819	-0.0153895963771196	-0.0541236307281485	-0.00946557831992831	-0.0136999523969315	-0.0279881162236981	-0.034756613552634	-0.0525653883484737	-0.0590537120416399	-0.0701634967494183
0.318697254805647	0.234876803346883	-0.13305040301354	0.151381830870143	0.0186400019827902	-0.0631116763527709	0.0476470627647355	0.0236437998026989	0.0296425222214009	-0.0222358371849903	0.000909766433850934	-0.0266261279657911	-0.0256182237075477
0.44372408431203	0.210378686166074	-0.200095044958771	0.176274794335963	-0.00557771906489873	-0.088412946798782	-0.0193596210433435	-0.0163633848964742	-0.0275619816043853	-0.0469953329318404	-0.0250318932189209	-0.0641171054757543	-0.0562594454588467
0.279272316512152	0.222556927970815	-0.114492120771507	0.137391104124675	0.0523418740273041	-0.0180863556596237	0.0314270368013545	0.0149092438853282	-0.0142045560643455	0.0171277591838401	-0.0127205119120526	-0.0101211267599424	-0.0646974720736748
0.0309946218628809	0.0266580804151965	-0.00685323912961833	0.0292445009198099	0.00972011756023132	0.00100239055360926	0.0145988368075643	0.010325248442502	0.0096253615397843	0.00536125405692029	0.00662918913418281	0.00341000219186663	0.000308484588284998
0.616076787793117	0.355078574704088	-0.302231626523853	0.180876396828068	0.143863720158755	-0.0635075752167823	0.00640102662408903	0.0263098133491839	-0.0174737546095172	0.0401780724709863	-0.0227838398587701	-0.00454601094981033	-0.00456674052402306
0.171220987201083	0.0509248611445055	-0.0591608361479889	0.108852254175304	-0.011486464670944	-0.024846599442342	0.00884143682326477	-0.00859348115652483	-0.00558130926787578	-0.018166532056643	-0.00443753064263006	-0.0307086850205862	-0.0242847534735137
0.0952851928286274	0.0262291371545179	-0.0306550318867039	0.0645897603727896	-0.0100979772560229	-0.00254830935973145	0.0141916422939879	0.00159298940528521	0.00272929324832599	-0.0063231433078772	-0.00707546783413576	-0.00920439028825325	-0.0137873404068429
0.528425340885398	0.258318985728281	-0.243854914293966	0.196712551793023	0.0146802513885309	-0.145605577634547	-0.00489011714551646	-0.0325218627415663	-0.052959911465053	-0.0654626631230082	-0.0773813332278005	-0.0815294254725433	-0.0954253000258616
0.0672195418761746	0.0394624693490563	-0.0228115465783224	0.0416744333909305	0.00813875142779816	-0.00695265814010083	0.00696983847548532	0.00346860038708671	-0.00696377425800792	0.000593046643848669	-0.0121784863042449	-0.0131429303455414	-0.0113026625592193
0.290039123107858	0.221433760908968	-0.122194846395116	0.134728395954734	0.00170534092478575	-0.0301975109133494	0.0313829670375035	0.0262465592198005	-0.000604939492292289	-0.0142460849942819	-0.0444211557276892	-0.00164583604261603	-0.0251539742390876
0.225246334928766	0.166202095640054	-0.0886267995416015	0.120506557922704	0.00754351189475697	-0.0270223661808273	0.0432700658431315	0.00248795946560681	-0.0266112035898293	-0.00973942714303516	-0.0170608947659575	-0.0498330079899003	-0.0288502522795229
0.140870091984316	0.0604574086737065	-0.0589268505780028	0.0628886130689233	0.00492274647088933	-0.0146115650395678	0.00656584896667833	0.0116010986990098	0.0062059887120707	-0.00484440928433921	-0.00422307055724078	-0.00508569608641102	-0.0108593653209745
0.13206003615971	0.0926093726390351	-0.0517175313230399	0.0695051308833579	0.0223031575758955	-0.000142326639122864	0.0359048204547601	0.0258382646105113	0.0149493589111359	0.0110804154683863	0.00297938923871374	0.0105606509941205	0.00704294398781954
0.568197981317918	0.314899682604677	-0.26559335707483	0.203157497871318	0.0593043621310052	-0.158763997406461	-0.00505220450949007	-0.0552320346393286	-0.0132459266267734	-0.0497298176377277	-0.0374420722286103	-0.10556022802496	-0.093740570869443
0.056502894619461	0.0613424596438009	-0.0173861937832655	0.0407725689163233	0.0266949011137432	0.00169177880916681	0.015991383089168	0.0080440122417185	0.00671366421654656	0.014193339961455	0.00881130774868983	0.00171277186039066	-0.00495948829704638
0.601899990743123	0.348281914867017	-0.292549833889615	0.184833481142505	0.0603425937009155	-0.131032559092636	0.0195484802133333	-0.0341841851500573	-0.0869991252620947	-0.03534498269586	-0.0604165374828187	-0.0410739224259536	-0.0581850266444339
0.690777952272914	0.277807984656583	-0.358827920135786	0.147025942927043	-0.00247076548550407	-0.137415259475118	0.00768455670513624	-0.000393003895804878	0.014964722782395	-0.0699430124803113	-0.0637965316951808	-0.0584114893905439	-0.098569639500645
0.0831501420390656	0.143354150323762	-0.0189151020048756	0.0752861941318409	-0.0111585450938526	-0.0357131635084971	-0.00477769110956056	-0.0288861124269674	-0.00103055267972137	-0.0234358543011749	-0.0235264393774453	-0.0207929410232766	-0.0281027421791244
0.0303621430767189	0.0162260508056272	-0.00792666079233808	0.0264791867005905	0.00459456135872166	0.00863281021354444	0.00952314485712512	0.00679949787939677	0.00637545305404983	0.00661368578613305	-0.000530218868378878	0.00108761357313065	-0.00140417024234543
0.0340943487745776	0.0150728760133476	-0.00931529365711448	0.0269202375124868	0.000812747208911391	-0.00204320857351188	0.013754075507216	0.00783933906721588	0.00591284477840876	-0.000615230682300245	0.00102965423930265	-0.000693814214466397	-0.00323489300476339
0.111751280251853	0.0548487560674401	-0.0445953260249263	0.0561458194138707	0.00844598790495839	-0.000756109769871394	0.0170828845123985	0.0129206340311617	0.00665773244754665	0.0038449390675435	0.00553680911082964	-0.00166462980902903	-0.00540719746216319
0.283331678109769	0.104051212225027	-0.113439623241011	0.146213891927838	0.0269886084854435	-0.0224130948039649	0.0337301495629443	0.00961243526757788	0.00596699175964693	0.00228775684073934	-0.0127451805848246	-0.0199120411471091	-0.0180830821710153
0.580349097041755	0.352817892033191	-0.277673500137373	0.187754843749021	0.0876781418045793	-0.129513024808782	-0.00263781983041156	-0.00297508204466979	0.031322195387952	-0.0209174415021013	-0.09756695151934	-0.0289926937697768	-0.0609534687752857
0.1175014603695	0.133926603014818	-0.0311396046292998	0.0986271167300989	-0.0139469043525985	-0.0285945837742991	-0.0108399187484583	-0.00678030727425671	-0.00536764470483092	-0.0212707440634488	-0.0274627210606254	-0.0384446770014637	-0.0275414473390005
0.222595576646141	0.110651212774194	-0.0945599179518953	0.0984690520050711	-0.00667596829547318	-0.0246883001975034	0.00746209646814833	0.0123762283413071	-0.00107424393407224	-0.0156821342464883	-0.0120731974091404	-0.0101543254145424	-0.0271562505599375
0.101508559856446	0.0475919658223176	-0.0388963142229401	0.0550139453700631	0.00674700177867332	0.0162043930293295	0.0261350635350101	0.0232124067555728	0.0172377492299461	0.0114756974040014	0.00353801880990243	-0.00170718059363278	0.00428237398027327
0.679414585510932	0.253737992154638	-0.34800604305904	0.160081373897941	0.0609023173310912	-0.160907304545374	-0.0135178786953226	-0.0665683948473275	-0.066864974151842	-0.0500024936071414	-0.0560224675955615	-0.0817734170026266	-0.0890132001857312
0.178623403485342	0.159960149754096	-0.066468199832812	0.102866280101204	0.0169073100097036	-0.0236843910639444	0.0283212046112538	0.0219722330275021	0.00167044253672269	-0.00338854052712037	-0.0155040230253743	-0.0133664635852356	-0.0243245056246216
0.201352587923657	0.114122064849742	-0.0703752148249913	0.128397148453348	0.0267188466618337	-0.0107218225963681	0.0310290976108326	0.014926211586991	0.0112829426093608	0.0079985120327328	-0.0166051366250198	-0.0294885840828759	-0.0265901364344807
0.0895659023267048	0.0671064716706894	-0.0329574366698994	0.0517333084857005	0.01004892222567	0.0110856451423312	0.021406123488803	0.0227826483161994	0.0210731429954969	0.0105672836840006	0.00898969767429349	0.00530509115504257	0.00583913858242155
0.572331516402075	0.253761722146039	-0.275141845073203	0.182304761445767	-0.00609969803881416	-0.122444945203406	-0.0272401956876032	-0.015973175450658	-0.048911690051445	-0.0642723216211101	-0.0811087525440213	-0.0596128468507372	-0.106172390165741
0.158149367549202	0.0770510141739549	-0.067049284863687	0.0695658780829911	0.0072358615509516	-0.00542373188853471	0.0208378326577915	0.0071342382086918	0.00189500397580722	0.000906064831208447	-0.00511649316274593	0.00448685939508658	-0.00728670434765416
0.0963460833200894	0.0895541435926808	-0.0333574621251704	0.0605934240476801	0.0183556241898903	-0.00388363343628621	0.00321750211869999	0.00169498834136803	-0.0011188728407056	0.00723599537680202	-0.0158526501347367	-0.0105278276867567	-0.0205938081165554
0.0703034314019967	0.0236297839590625	-0.0257746255573292	0.0374887302291771	-0.0118554613078539	-0.00483389295425701	0.00130610235764307	-0.00405792964631581	-0.0060828283339229	-0.00834467713105547	-0.00558022736404833	-0.0158212767840607	-0.0171831796869752
0.400435517578975	0.393614062303548	-0.165837040323733	0.198300606668297	0.0724222268114372	-0.121900464646304	0.0369842927303318	0.00223347080895347	-0.0370623351304794	-0.0247391189174332	-0.035242730779116	-0.081204667853099	-0.099079648042337
0.37000610481433	0.0839888874299949	-0.163534362405707	0.152008543663465	-0.00708394316490069	-0.0205130369090116	0.0212891037584836	-0.0117916172684782	-0.00375399416769606	-0.0137984900369562	-0.02689088474503	-0.0371151396523639	-0.0497784623758502
0.380233687450376	0.20303449495351	-0.15255827962788	0.201452949311151	0.0174212594088807	-0.0697747642883578	0.0412559959465613	-0.0183474771669064	-0.0121821662269427	-0.0261767524397385	-0.0633411917163624	-0.0354413294023274	-0.0572189888313395
0.0994998760410523	0.110453302413337	-0.0360357120726163	0.0594617994088121	0.0484310521787132	0.00688769793080742	0.0363564866149667	0.0192252715080302	0.0206388388534243	0.0276593750547603	0.0166992703452253	0.0161420026824941	0.012205921008579
0.283389947843362	0.228139515722875	-0.11835598913798	0.133803747059203	0.0399618129101917	-0.0421516013107614	0.0217180164052849	0.00767324996879176	0.000831034320751656	-0.00109489420028486	-0.0240163068956375	-0.0217906323216518	-0.0340809953507247
0.179499062108444	0.124590053516595	-0.0677470376566566	0.0995342580746015	0.0155895370130672	-0.0349630922363172	-0.0092689197514407	-0.0084549801070363	-0.0220280049615733	-0.00968677761162501	-0.033607737248306	-0.0320406805780246	-0.0466301957878204
0.422097911906627	0.336758942541345	-0.17797021867036	0.200882238152489	0.00951368729555618	-0.0832731308214356	0.0225302304243099	-0.0212098401730118	-0.00112046409029587	-0.0368797217629397	-0.0219536882303686	-0.0241329787298369	-0.0498689388267461
0.0228284088410872	0.00639787179065811	-0.00610080727325926	0.0190957806968812	-0.00318400005956403	-0.00354545678827735	0.00301028496062734	0.00162147510940858	-0.00127178360076707	-0.00336472842392069	-0.00135293818483681	-0.00398650320489888	-0.00495962496485915
0.629342271857883	0.329114613419958	-0.312663077711882	0.172561483572655	0.0973730362494701	-0.127452380128218	0.0105961334035776	0.0266158628443375	0.0186493304639334	-0.0150396719393738	-0.0401256837821683	-0.0266391991252657	-0.0588670117168775
0.142741008746473	0.0794286074965289	-0.0515874510592609	0.0844869770366184	0.00579525701969982	-0.0256583035904665	0.0148875401656211	-0.00258602507657793	-0.023905113571751	-0.00993152328538333	-0.00261376741276889	-0.00872051976238142	-0.0205965801510671
0.372834648811939	0.169877485510562	-0.157386030239366	0.17487901427002	0.0291222007831438	-0.0682794442507423	0.0171908142882521	-0.00737629144087049	-0.0113651233702779	-0.0195786217337993	-0.031129049534807	-0.041653784922466	-0.0315905646038573
0.396492750434444	0.274244405325416	-0.178972905167202	0.153537988654789	0.059453217474448	-0.0983743718404483	-0.00108124577820684	0.00500213764671892	-0.0129170845448552	-0.0194605771830001	-0.0286392961974395	-0.0551519167084986	-0.0762099600791059
0.562043563669661	0.365658984370036	-0.266005367195647	0.189777749375407	0.041847608894193	-0.0405668406463343	0.019554681859476	0.0403783384829511	0.00430498149357172	0.000640384123929416	-0.0277277956558285	-0.0326665019922937	-0.0384517698660932
0.018241380662973	0.0241358977750104	-0.00485483110618434	0.0142747025823604	0.00841128372606608	0.00628560491841195	0.0105475271308484	0.00524323029782104	0.00657451547226724	0.00734844432223901	0.00471435378848207	0.00492800815136359	0.0037818197751188
0.363814367608956	0.174241230008986	-0.152480032028962	0.17274924911253	-0.00149688082752691	-0.0458977874283236	0.00998674078715722	0.0255343378166191	0.00823357170231254	-0.0236973341279252	-0.0326254215144527	-0.0465751930378595	-0.0382091441407783
0.502879047051495	0.293353442886569	-0.236192424134594	0.174328887919036	0.0439592323634552	-0.0511816094711923	-0.00555363843376278	0.00551910161780611	-0.0227791127697452	-0.00361118855386855	-0.0258296721902133	-0.0759968360693425	-0.0766252788942826
0.581703207790985	0.371974984136659	-0.279043179845777	0.1896440463722	0.0938340053444119	-0.086457240240622	0.0319557652966421	0.00999981164825048	0.0204397371881594	0.00368838255189496	-0.0478455588128333	-0.0613257231770057	-0.0754824325001676
0.437023435366673	0.254179876054418	-0.20303929015454	0.155164680837051	0.0161404383355686	-0.0342582132696855	0.0621473617345188	0.0320770563162549	-0.00173457805470345	-0.00905888746705846	0.00602614647434602	-0.0125054198233399	-0.0472413207164056
0.224882628189869	0.163474134284799	-0.0894242458713175	0.117093699322912	0.0338966872843138	-0.0518561256204746	-0.0144706943556366	-0.0104980048934906	-0.0296995727101963	-0.00897971916808044	-0.0283402447288011	-0.0155596778613351	-0.0522798347427924
0.207492794384848	0.0454945745046826	-0.0921702352785741	0.0736388165214668	0.00145457667610024	0.0136142174044538	0.0176543978487326	0.013985453945146	0.00266508265971757	0.00753439704027703	-0.00113184638022815	-0.00732647318893562	-0.017381282906307
0.178117434506573	0.189805704474367	-0.0665598323260046	0.101221277526893	-0.00553247078826508	-0.0389122097956318	0.0137526105464676	0.00108797053892279	-0.000318487957473967	-0.0222223402919485	-0.0120196177802666	-0.0306272750913116	-0.0422739349082452
0.0528904193445575	0.074371117320864	-0.016338518189831	0.0365668435572269	0.00829778796232267	0.00914378305193369	0.0262189150878821	0.0222475523287296	0.0108940559191536	0.00872078550712818	0.0101644571716062	0.00817951557970496	0.0222322605938
0.00419627373555503	0.00506332024301446	-0.00019195518832201	0.00415760470672252	-0.00143188697864681	-0.00183056749432344	-0.000445865519589888	-0.00047759336275209	-0.00145529463828399	-0.00163122723648513	-0.00102636102467709	-0.00146519757589183	-0.00184168621782313
0.21134186487874	0.339124525645489	-0.0591521959043642	0.176600842866993	0.0232681151433943	-0.0636140465376571	0.0150441796222661	0.0259799826480336	-0.0191732026124297	-0.0201729656971314	-0.0157551760177226	-0.0323702027553729	-0.0331284956011845
0.245778128956934	0.177419098910439	-0.107594815868732	0.101315437690541	0.0293453728093551	-0.040092483027007	0.0295640521736269	0.0103217277917266	-0.0045506394284307	-0.00537355510882595	-0.0184199994161446	-0.0346761112607277	-0.0269342028314795
0.103185024547781	0.069125706210758	-0.0365122270062342	0.0625976266806106	-0.00483337093909707	-0.0123137366538157	0.0126762472513684	-0.000883784938780718	-0.00236608934086643	-0.00857355379645638	0.00179237092339256	-0.0151156209761485	-0.0164339577271905
0.280579493561224	0.197892944952488	-0.096970253972662	0.18753778710903	-0.0157031018990127	-0.108304375956002	-0.0320478692927624	-0.0576046511656509	-0.0556031342743815	-0.0620037389275075	-0.0786191849467796	-0.0918091431098113	-0.0949807524376944
0.224482151793596	0.108438602625308	-0.0748521673193224	0.156742166019439	-0.0411695926035579	-0.0570306889074059	-0.0102223093426316	-0.034547562438462	-0.0209221676992078	-0.0491001407554819	-0.0539915883993821	-0.0596322667077476	-0.0684433222740263
0.374721031504861	0.335849524004479	-0.156791323276516	0.178941891322006	0.0620006512980328	-0.0915774233752455	0.0517785694763671	0.0392145951541025	-0.0395754772235637	-0.0147883860386063	-0.0119414481902957	-0.0169617361480267	-0.0340121129355618
0.128332599783189	0.103529016112697	-0.0514784651654544	0.0641189016465005	0.0208249606303816	0.00625152991144587	0.0379309279157818	0.0379025589998884	0.0222320678876349	0.0135382452709138	-0.00186382733741183	0.00776895761438332	-0.00406981836268482
0.260648539551158	0.154922461751601	-0.112546062949228	0.111650183739344	0.0218000483319425	-0.025388023551306	0.0303177711315751	-0.0157857927488066	-0.0102594696497496	-0.00179398760968175	-0.0109041642772015	-0.0271396453321834	-0.0266179055896439
0.394994990540956	0.220400865155839	-0.158078543562455	0.210823130134567	-0.0379528263077111	-0.121557840692572	-0.0456886765006735	-0.0857051408258955	-0.0534410323995094	-0.0797553335001418	-0.094701472838663	-0.0974089499028615	-0.145821744032801
0.16013309059124	0.13150053106391	-0.0588884547276854	0.0939787078717564	-0.0116156391822332	-0.040052667301544	-0.00895659654624137	-0.0025065799106013	-0.010120900568117	-0.0258341532418886	-0.0311482928394657	-0.0331546109432146	-0.0405473681824179
0.335110039288338	0.286747109387192	-0.151378086417848	0.128176148969019	0.0526482919253191	-0.0871889096830095	0.0236369877551168	0.0545140973174649	-0.00759252340187871	-0.0172703088788452	-0.0146581164673018	-0.023272993766826	-0.02274297233707
0.00126438572130179	-7.01843664458251e-05	7.67027818871062e-05	0.000724489426923199	2.03398861726833e-05	4.45826417841742e-05	0.000565674703612649	0.000314584800274765	0.000185750657222962	3.24612639784286e-05	-5.74040211478986e-05	-0.000175156152219054	-0.000222133934118216
0.200861528947473	0.299891347200664	-0.0703730418052984	0.128488148944493	-0.00667139420876689	-0.102161174459028	-0.00140293213986514	-0.00376398345786633	-0.0187602333776498	-0.0544162843338973	-0.0421573274652176	-0.0537568975176884	-0.0410885771174022
0.0112667733919806	0.0131112054752507	-0.000684799391364869	0.0131591488407991	-0.00349726581183455	-0.00457259428227651	-2.18447553832161e-05	-0.00257997607391468	-0.00290730536351256	-0.00403493004705553	-0.0036798648304987	-0.00486052291081956	-0.00543654639855295
0.524899255774714	0.345541890531853	-0.248286418071972	0.17716708953332	0.138218511508088	-0.102196232499966	0.0365773326779905	0.0208814051467513	0.0065241963111804	0.0180111395040609	-0.0320672064662403	-0.0144608849024078	-0.0698657846854239
0.253970861570181	0.224812749622038	-0.0983586070532367	0.140396687112361	0.0591178161921975	-0.0536930752694875	0.0562400406048101	0.000480225509542964	0.018828916339772	0.00271237046135497	-0.00854855342213634	0.00611948925812317	-0.0333152357393267
0.535333798412801	0.255624898296041	-0.247032057585071	0.198250787396832	-0.00507125859708435	-0.149732724800539	-0.0387363037156364	-0.0377914403392694	-0.0446194210718102	-0.0774019916988116	-0.0663550658305821	-0.0743065566217214	-0.0593238253009748
0.103235485601424	0.0691765666758122	-0.0158772744068272	0.115543919764859	-0.0156785926150493	-0.00990225271339394	0.0109016126195779	-0.00790816087341746	-0.00779858031960098	-0.0127904226642216	-0.0262667586381906	-0.0272616653222994	-0.0246040147873274
0.448828546559412	0.305709568332611	-0.19975272124942	0.18322344658746	0.0214214645869277	-0.105728404606883	0.0160798418014246	-0.0237953446556861	-0.0308461589820871	-0.0421534700099778	-0.0360957048640536	-0.0723693123702593	-0.0698829363424344
0.0436671433205212	0.0127155446775711	-0.0144060518276442	0.0298726324599093	0.00112694573322782	0.00140527473938479	0.00621845576589497	0.00633256653832268	0.00206198062215002	0.00126611023630631	-1.51757447672402e-05	-0.0065258899111363	-0.00332036731862194
0.501817346986949	0.305431843598398	-0.221931686335093	0.210541696809088	0.00171512479837987	-0.122748555252834	-0.0317151852337269	0.0107720501003424	-0.0543543226395907	-0.0605167152272268	-0.0581522126190973	-0.113911056033963	-0.0734566427921293
0.412283247661684	0.170004638274265	-0.178633533045694	0.180291377154351	-0.0273013499698553	-0.071404254668787	-0.00405643768489528	0.000365064486504807	-0.0397208514571325	-0.0493528023193212	-0.0477055813603374	-0.0730925382435971	-0.0808852880848234
0.393161612687579	0.152045217734478	-0.172698456193718	0.165385242123048	-0.0123347467149881	-0.0708161672407954	0.00158251713188018	-0.0052557725100168	-0.00525134005634093	-0.0415754569778918	-0.0408222775837065	-0.0542531388658962	-0.0579186179721657
0.0381810426939189	0.0396459949270694	-0.0105238814969401	0.030017167773649	0.00368613576283482	-0.00452908485875961	0.0151100479890602	0.00445470860852585	0.00645037808936545	-0.000421474547962396	0.000627471950388987	-0.000498006969709697	-0.00606590677190986
0.342418924214344	0.119109846289998	-0.150979711641858	0.141143337351939	0.0152986867988462	-0.0378630906480485	0.0112083259286278	0.000544431754504693	0.0112201788175628	-0.0112822019246011	-0.0241467217821951	-0.0401575185577366	-0.0298283303719054
0.100823750651104	0.0700657341768393	-0.0390952999783485	0.0542381441510036	0.0137652767619438	0.0222162461890266	0.0352200443003055	0.0307891990280861	0.00447774443043912	0.0179907614754852	0.012539114573888	0.0110352579000212	0.00652710494230134
0.132018824066282	0.106611405319871	-0.0458605673059537	0.0842415030765545	-0.0216657298890368	-0.0166528649263893	0.023438457451287	0.0132805478277434	0.00259521053729395	-0.0191592974077131	-0.00508221669680872	-0.00864488360974547	-0.013391504478206
0.131284627123578	0.0874762529961272	-0.0503999163436025	0.070188723251165	0.0193236411520505	-0.00117691622555302	0.00452113914871186	0.00771005116531745	-0.00622420847526448	0.00907336246324872	0.00517167412073175	-0.0147513593443291	-0.00134059871226991
0.188017012823871	0.167564373226737	-0.0602116552210237	0.136682338827796	0.01865097992804	-0.033467037661495	0.0232646453846608	0.0120031232714836	-0.018267699932005	-0.00740802886672753	-0.0208435262838669	-0.0307468573545586	-0.0535522159982017
0.535440427351358	0.283032185653167	-0.243750301469664	0.209443611006227	-0.0330705539155012	-0.163207493630539	-0.0657243351408676	-0.0423794075104019	-0.0546458628667124	-0.0981390237730203	-0.112814421643129	-0.108269108128528	-0.112098772045881
0.232606094219507	0.229353781579142	-0.094153111755231	0.116277565521128	0.0108422390277864	-0.0664921939131422	-0.00783295531983333	-0.0135861079192511	-0.00702851827192694	-0.0278249774426779	-0.0476888581786445	-0.0480814794713485	-0.0332027106662034
0.307743378988881	0.0909677892048995	-0.134352704134227	0.129431171149729	-0.00970589909998582	-0.0518712890959241	-0.00541372923641137	-0.01320550997027	-0.0204535437612576	-0.030788594097955	-0.0397198327198692	-0.0303459195974961	-0.0497036515315882
0.138239068512955	0.110649199151689	-0.0511620651551776	0.0785311648275313	5.8389383881724e-05	-0.0192792715714979	0.00877613882669429	-0.00429367276653952	-0.00180206286346712	-0.0096104410938081	-0.00948062021685026	-0.0293528585392448	-0.0134676337706947
0.143801801510998	0.106384090846581	-0.0517015549675544	0.0857476167282049	-0.00286567916930908	-0.0273220975590281	0.000847358983880053	0.00359267769549992	-0.017339084448494	-0.0150938883641686	-0.016685964586697	-0.0179131698008591	-0.0364769963922725
0.0895864107217595	0.112338026707839	-0.0309614537014109	0.0564427506051523	0.00216974439494116	0.00198623943624908	0.0172198706576607	0.0126007559839965	0.0126065875937531	0.00207799191559511	0.00664948388882942	0.00588867123908413	-0.00147859972869081
0.478797634273859	0.187866789340996	-0.219262456169422	0.182750466227228	-0.0589123072913463	-0.0821976676335324	-0.0181299037712531	-0.0413373014752345	-0.0594926025072473	-0.0705549874624394	-0.063800355548082	-0.0731327915366018	-0.0794288480213011
0.395922024861874	0.188814370354794	-0.172566168067533	0.170155444397906	0.00845553490491885	-0.0770876890580153	0.0210643914931554	-0.018679997355218	-0.0278252648762792	-0.0343160770765482	-0.0523758699327281	-0.0380493138595229	-0.0620943312293905
0.545246576434221	0.292265744110013	-0.251367485854314	0.205004232889495	-0.00723380872135981	-0.0867058025199216	0.0237319547495818	-0.00584169153702474	-0.018585943917155	-0.0469698056206407	-0.00570872754961393	-0.0473456185061188	-0.0438516387734191
0.598801055349722	0.283444037086965	-0.290102599580615	0.184234483944575	-0.0124098941861182	-0.19233906069691	0.00783646490035961	-0.0344994796278778	-0.0562514946019224	-0.102374477441514	-0.107338131659966	-0.0956701351906307	-0.0994725666134679
0.394767107834731	0.141926300285916	-0.178474725770588	0.150561594990827	-0.00137664680671656	-0.0178223370197789	0.0145702867649191	0.0108499594333298	-0.0159940540451114	-0.00959949191324772	-0.014892385008655	-0.0280197381218697	-0.0455034203265114
0.508356204649503	0.212068027388079	-0.235026691065592	0.188032501027759	0.0122448132254552	-0.112061338149633	-0.0500975291249831	-0.0322783602299582	-0.0599213852158182	-0.0499082624620888	-0.100175804137677	-0.0942489709627155	-0.130558114705209
0.106237282902869	0.019882332071652	-0.0364428944288195	0.0638281440989033	-0.00204020985255804	0.00527270127351119	0.018774616256171	0.000815543264228835	0.00712301514642835	0.00161624571047658	-0.000732511856785939	-0.00827591208614956	-0.00782264006280406
0.117225724331755	0.117354981197249	-0.0466474579098623	0.0584453922230461	-5.10288380561469e-05	0.00871437421196754	0.0397617444010118	0.0322182112256354	0.0146450847660142	0.0043316726869557	0.00455893513522777	0.0069052924413761	0.000603676420845536
0.40663131626329	0.297028793744315	-0.180080657034692	0.167585431082693	0.0792635510193674	-0.0473027865689534	0.027579117096339	0.0246364897637215	0.0227394872461127	0.015980382225207	-0.00260931757512201	0.00217543489778549	-0.0195195797961894
0.352985165697657	0.103605843276831	-0.149646268589242	0.162560656619915	0.0159761086243843	0.00467956535004632	0.025613074272798	0.0191956646733912	0.00810763861534025	0.0103278369872153	-0.0045719490844251	-0.00660632650413884	-0.0337777677167072
0.489902894051154	0.233734468514361	-0.23604857208015	0.150400508732676	0.0519717128977072	-0.0462539720864453	0.00311180346685452	-0.0033321704994218	0.0164396279492426	0.00285887040563099	-0.00680576559987378	-0.0465545799444138	-0.0438144244102607
0.634504133204618	0.259033893220624	-0.315678680833311	0.17262816579925	-0.0397919245644933	-0.188824116613576	-0.0164357518136049	-0.00285718071431196	-0.042944759727406	-0.114308020589035	-0.125148257068541	-0.0944261485547402	-0.1068781852058
0.100103312736961	0.0420374636403636	-0.011851775729194	0.119977346020872	-0.0144283903506214	-0.0129056985875198	0.00748169838946242	-0.0108084970062196	-0.00986533985136584	-0.0136670444690706	-0.0277095088358897	-0.021606276175906	-0.0257887420848797
0.243372470798082	0.0489769627637605	-0.108079897490677	0.0943057352075228	-0.00693874307234613	0.011140061085655	0.017806971854087	0.0162420911819908	-0.00551749048427408	0.0021006590066544	0.0033160397537661	-0.0216914391903344	-0.0208323428406962
0.240839308960936	0.113657200016749	-0.0989397181143011	0.117176139162773	0.021923608472926	0.0122467991716472	0.0378489451688169	0.0331602169577619	0.0171756566721008	0.0170852038222866	0.00197095212564702	0.0083895294761574	-0.0166029698460888
0.13477922784422	0.0754299341001844	-0.0582015143987852	0.0557853954240346	-0.0102537187770723	0.0134774352476199	0.0118156373146319	0.0131356476350702	-0.0067204809814862	0.00161185823527382	-0.0154447347297416	-0.0149484935428481	-0.000411633398837041
0.288554950220861	0.205520250522665	-0.128200640050809	0.11568847104202	0.0444736871758196	-0.0475718061226438	0.017776272982404	-0.0109335274999033	0.000642114178265485	-0.00154905947341205	-0.0218743503544315	-0.0372860758496945	-0.0368085639607215
0.3619427354888	0.120535177903775	-0.156533850136767	0.158236123303481	-0.021876596811901	-0.0772591606976162	-0.00111996441621354	-0.0158581549934802	-0.0282683330780439	-0.0495678787547586	-0.0404109174926273	-0.0661665765071359	-0.0718650560832971
0.159780810677934	0.0310586421767431	-0.0585705505546977	0.0886106596410288	-0.00124597533999682	-0.0277859229667048	0.0173136686049445	-5.90788905188433e-05	-0.00325260973684421	-0.0145159491533508	-0.0182720138621466	-0.024669591728409	-0.0235276637893543
0.24973175220274	0.0559513743686385	-0.107523853126598	0.10599629901453	-0.0330979715035147	-0.0279865182246919	0.00794215229635895	-0.00659143109404051	-0.0125675807252115	-0.0305422448641033	-0.0391349319479995	-0.0451202315375791	-0.0325338480252182
0.445921008286818	0.309230624479069	-0.198191561867824	0.184294124098979	0.0692293452009134	-0.126587469359404	0.0334409775613197	-0.035994215672944	-0.0365645922072707	-0.0286790620792453	-0.0424485490328304	-0.0602586959008086	-0.0615919232358706
0.061594711545197	0.05088257133653	-0.0210356264227012	0.0404469968867557	0.0199802937679979	0.00694598940602632	0.0201691977222805	0.0202185620348882	0.0175404274038928	0.0134631415870121	0.00266136626890485	0.00141818409256019	-0.000487776430435606
0.309079143557195	0.131671959323011	-0.119023510351651	0.172470785683681	-0.0134172926134853	-0.0273060519404639	0.0104516449079695	-0.0076509372995045	-0.0129546470025158	-0.0203616722769746	-0.035794051038089	-0.0416847169404746	-0.0636435953220317
0.249269178617685	0.0913735033534659	-0.0872680533472412	0.161825095141256	-0.00443134410639986	-0.0395161703239444	0.00349029694244632	-0.0129641830800787	-0.0211715368318226	-0.0219737572151721	-0.0441725797080117	-0.0386576899974422	-0.0527919011595704
0.153024399515604	0.078879877939586	-0.0629752438258977	0.072546872746254	0.0037908075916751	0.0071560085633787	0.0212824736411521	0.0276787355991756	0.00671809981822027	0.00547340807752691	-0.0035262545118043	-0.00311789594659731	0.00198853180491224
0.259491316502581	0.105829359419125	-0.0910694852614923	0.167762366167185	-0.00969609802936416	-0.0120222147750301	0.00129562340196332	0.00506416923958841	0.00261585931369268	-0.0108591564021971	-0.025415515056566	-0.0373263612317799	-0.019076319207983
0.197037550052947	0.140929408601872	-0.0725838358277744	0.116526826198611	-0.00514649478379051	-0.0114033256983239	0.019930157288705	0.00954773358484776	-0.000374666060999201	-0.00827491024105723	-0.00856396094018921	-0.0211884870481197	-0.0292618193256229
0.0873247754521627	0.0446441238347335	-0.0339070481908214	0.0441025112058334	-0.00395951542304006	0.00402840124377422	0.00639629218520008	0.00144853107783088	0.00209903996686872	3.44429103670829e-05	-0.00827628864475535	-0.00735490971730392	-0.010696314928855
0.503495921420883	0.184168400708259	-0.237991711248192	0.169283581907271	-0.025287965152489	-0.0529648178051947	0.00401968343874648	-0.0258060429982226	-0.0396409504289826	-0.0391263914788418	-0.0622576412533014	-0.0773626395971629	-0.0915759272562108
0.0361279996965184	0.0380567057675118	-0.011520965114114	0.0244942852836543	0.0092885553876365	0.00377998784574876	0.0185998355957467	0.00918202648944969	0.00974114721267497	0.00653427161669264	0.00807624059814414	0.00575836275736211	0.00440568126716621
0.00112283256723809	1.28124528996916e-05	6.08262671517638e-05	0.000481163331564613	-0.000163534296882372	0.000138916332178058	0.000666734470510332	0.000382241499049027	0.000129938555082358	-1.2308982352157e-05	-5.87847303059903e-05	-0.000183488898739899	-0.000237945193762674
0.144870497381592	0.1748380128116	-0.0418379726211507	0.115234840206156	0.00648191496998113	-0.0495303277351212	0.01804910467534	-0.007636176212093	-0.0267156862399728	-0.02152420638257	-0.0329766719249453	-0.0451208962321605	-0.0368444943435125
0.351951588651828	0.0909247194244197	-0.153989821539309	0.148189170926091	-0.0176059456688642	-0.00850137525357514	0.0109988332835646	-0.00792382933080049	-0.0166463771450357	-0.0130536604612196	-0.0245062446411081	-0.0377379187421584	-0.0448727005987451
0.624852256280212	0.332133373519252	-0.309223634436274	0.175372043503818	0.0643938230772637	-0.15361770597604	0.0421367820873005	0.00644510379273366	-0.0234946627131242	-0.0446119414493881	-0.031886320022837	-0.0517413779969159	-0.0408154107858277
0.031339522839041	0.0441087653175022	-0.00355055800637216	0.0365372663138405	-0.0040038954588916	-0.0115174919657176	-0.00105100399734332	-0.001707688462173	-0.00764467098630467	-0.00776069371230462	-0.0112863544160751	-0.0116443829201291	-0.0153776879343045
0.34630728429332	0.143347695584921	-0.152475881478082	0.141998814160231	0.0183181313535995	-0.0240311643548342	0.0108768301017616	0.00548168703021801	0.0202933450945403	-0.00285651650061736	-0.0274524658428653	-0.0329417148324923	-0.037162585451293
0.0808949360700625	0.0524337555007246	-0.0299670605518987	0.0467936406377298	-0.00967329658861241	-0.00423726378255847	0.0185440758178027	0.0157396723316208	0.00724046156770422	-0.00695528018558544	0.00488135342928288	0.00198458989041872	-0.00247687961469292
0.156985742383787	0.13117768065466	-0.0369676825651531	0.147883011445127	-0.0377819598767828	-0.0461202665426498	-0.0152255691287572	-0.0203113377496998	-0.0198822614010743	-0.0419511132097163	-0.0475440271791119	-0.0528168863857262	-0.0687187749928809
0.151959875644514	0.066242998237888	-0.0620326294555308	0.0730192416090245	0.012672510915498	-0.00246654205358576	0.0224056676620263	0.0115856631902398	0.0181733408230076	0.00510298443095614	-0.00601261365958808	-0.00491216412899878	-0.00276383229775648
0.074255827744561	0.0379318300203374	-0.0277292852504108	0.0390070720942487	0.00451941765575306	0.00131000422711677	0.020848478713383	0.0164387851627203	0.00778495406762354	0.00291471094143492	0.00529762447431738	0.000431959826254713	-0.00617558999224714
0.276459325294754	0.233423603269061	-0.113108513470891	0.136859765347096	0.0828996296515494	-0.0821457507024878	0.0124576256224128	0.0214301564567596	0.0194898075134304	0.000376939474530824	-0.0113955777631269	0.0165228208487625	-0.031135155832527
0.112131418221029	0.115238922777084	-0.03819134649496	0.0708571607589664	0.0352230206731697	0.000914250726022484	0.0196313606905911	0.018623480999649	0.0119674061518052	0.0180686356995961	0.0112091285280398	0.0110815954456821	0.000925373289888579
0.117864673578786	0.10782343545882	-0.046368902053245	0.0607763506281499	0.0182834496540917	0.0244448078801947	0.0464112941049869	0.0173719641972813	0.0373796965373576	0.0213641287671432	0.0058276061700447	0.00192088020475777	0.0181412148681365
0.265856210855976	0.246316658789956	-0.115375793895689	0.112407453549962	0.0439878369058272	-0.0429043347396021	0.0145322627844306	0.00931770609089544	0.0158515761760872	0.000541751083112496	-0.0184042952272999	0.00262581845223464	-0.00429448615995853
0.369972356624608	0.32766451040674	-0.156694065321258	0.171785256030576	0.0316963880009961	-0.0491565838763283	0.0309615735268544	0.0349867842310882	0.0358006290543751	-0.0087300979376661	0.0109304114888294	-0.0181296113343916	-0.0388609231428002
0.076590512753994	0.0406892351566879	-0.0268151930833521	0.0491325839276424	0.00267897280807813	-0.00112789760784578	0.0159180340426431	0.00590797457713985	0.00238143691093792	0.000775537600116172	0.00238346739256121	-0.00679878126239618	-0.00425607960823229
0.363103906867765	0.267309723382377	-0.150323452769867	0.177303440096239	0.0606183011609537	-0.0654999410929721	0.0242511742703568	-0.012168784219783	-0.0111682858742521	-0.0024408199660092	-0.0246723827861632	-0.0460211878332474	-0.0379947744069099
0.330590983062944	0.295565187376194	-0.147867604479463	0.128764783724257	0.0527545884904991	-0.0717643532107198	0.0676670037686709	0.0149617085322143	-0.0106206328868364	-0.00950488236011038	-0.0177617548962149	-0.00506454586954591	-0.0139644419466104
0.0612002624491228	0.0341444568151254	-0.0210814513392808	0.0374288793369968	0.00997806651756736	0.00715407824499764	0.0153245861805651	0.0120417483616439	0.00801088852894261	0.0085660723812825	-0.00120007013693108	-0.00568975276843073	0.000888552950522176
0.128393641999422	0.105551438458044	-0.0447604808415246	0.081015679297487	0.0161119825688145	-0.0217951709086034	0.0287398680790278	0.0241252124769386	0.00748092366128128	-0.00284159416989443	0.00174309680395551	6.23927879673525e-05	-0.0227595362805171
0.451315314872054	0.310141045815646	-0.200899290836261	0.185766818927232	0.0101914189077341	-0.116977820184636	0.0294336066914581	0.000981557824669688	-0.0404647266609528	-0.0533932006384509	-0.0369141314134977	-0.0671068844995105	-0.0409300299501921
0.01325647554512	0.0041737868799171	0.000173390847206602	0.0152847494113682	-0.00105192276779191	-0.000584471955286934	0.00542171967967628	0.00214804809504053	-0.000748835682871022	-0.000818197361539421	0.00025056052723511	-0.00365351001407231	-0.00174304087599082
0.278386821878153	0.30468679352386	-0.11419988441283	0.136205191731438	0.072980146004028	-0.0505352934839166	0.0410461000334506	0.00474325663075187	0.000175876538490105	0.0112224262600557	-0.00733096824758056	-0.0375731353825719	-0.0222636571025082
0.445314090561861	0.236659283395939	-0.18627827129939	0.217589760912283	-0.0400504125467687	-0.0956502266072353	-0.000960530382311808	-0.0491514741581089	-0.066048750408599	-0.067850319577002	-0.0861082483422994	-0.0596068864256706	-0.0818684718170981
0.153677887946611	0.150402352980138	-0.0559896537785406	0.091850998754169	-0.00751293701196076	-0.006021928608513	0.0198526642110852	0.029405482076836	-7.17184593997389e-05	-0.00676743281023687	0.00422352146674429	0.017574951353641	-0.0116294459489348
0.0709503531965457	0.0447743581998533	-0.0250712554128253	0.0441362097251352	0.0177853251437021	0.00973084916097161	0.0231538245916132	0.0182092343266194	0.014195686480568	0.0137580871523369	0.00846618240587955	0.00963402342206815	0.00289079082425417
0.042625176348774	0.0323674321863306	-0.0138087343000743	0.0286895961499475	0.00569672456172413	-0.00599072027853704	0.00864953594790795	0.014122436053337	0.00865254866326341	-0.000146997858406453	0.00625241157090601	-0.00285383359551492	0.000340626765759605
0.178625587216623	0.0695499101324308	-0.0749762552689431	0.0794268940815862	0.000815870901036575	0.00374276269663609	0.0161254466992009	0.0267887106732373	0.00529346348976048	0.00227931679883633	-0.010085229316843	-0.00393288455759289	-0.0245200697619689
0.0361696455211739	0.0426240974892154	-0.00970841368481321	0.0292973680739784	0.00787659939129328	0.00357349281062457	0.0078575225751232	0.0152886116364957	0.00897347245495677	0.00572504610095893	0.00343352334499961	-0.00298174426025809	0.00390076188083976
0.209897704172251	0.0748898312399308	-0.0726076470654193	0.135275203565951	-0.0261923072174448	-0.0161878233330655	-0.0036278045736485	0.00808486880847076	-0.00600011058631847	-0.0211900652752552	-0.0203177579660433	-0.0206111764533343	-0.0328195607228304
0.0384989568527238	0.0326588825773167	-0.0107984914465874	0.0298485707972215	0.0179092531577124	-0.00299705455380576	0.00826805291163103	0.00612337302291751	0.0101178947074452	0.00745609930195332	0.00717170172593089	0.00400611645281718	-0.00120409519015899
0.479687601885918	0.182842177787556	-0.215874750018911	0.19180255932953	0.0110440529457281	-0.110171016440095	-0.0216917603969881	-0.0355047596401291	-0.0424477457434306	-0.0495634817471833	-0.0865532967379946	-0.0804729892470355	-0.085682964224386
0.0800503381227828	0.0892503402344199	-0.0156072925234548	0.0805041967070174	-0.0137020363100955	-0.0197013778840583	-0.00390773843783995	-0.00947539914799987	-0.010444665470287	-0.0167017070970769	-0.0241368161654704	-0.0249836713821115	-0.0252941480902795
0.0301283305999294	0.0424059917696071	-0.00866363465480997	0.022961793151709	0.0105678869828741	0.0115327076885135	0.0194090981455747	0.0152732365372293	0.0132907733391767	0.0110502973356938	0.00656697950267788	0.00110736202418819	0.00187270945683203
0.183172408282519	0.0809880407412115	-0.0514620507590375	0.149443336821336	-0.023951079443635	-0.0457005501424007	-0.00207431318480253	-0.00725798342217285	-0.0249190135500128	-0.0348258147930179	-0.0511173806308516	-0.0669471762719031	-0.0634137628799211
0.671594323829575	0.306790248746778	-0.344238639798913	0.156013546994801	0.0606905001828653	-0.145356146893657	0.0380114653436264	0.0140762040380055	0.0399370871521731	-0.0423328233553958	-0.0283276933843476	-0.00177487169443125	-0.0343455139807572
0.0111250233026768	0.000452740879977811	0.00056958097455548	0.0144796380296473	-0.000724423319612977	0.00115456995593093	0.00549654723995755	0.00246936945271853	0.00270877206506055	0.000215073318158975	0.000225895347280448	-0.00136294882757293	-0.00167910938475854
0.236553556108098	0.111275143688021	-0.0963441228109121	0.117795345061335	-0.00295630378799702	-0.00208704245438149	0.0392613717303544	0.0186501757437019	0.00337504568556338	-0.00252167312118926	0.000491611281146609	0.00432166990914495	-0.0243143692656494
0.031655918556104	0.00899163469077289	0.00143361910001786	0.0477578865743112	-0.00431759721653348	-0.00259502043263933	0.00604864430297749	0.0020322241681196	0.00121291771730547	-0.00345630882458641	-0.00504568938770938	-0.00680217299871229	-0.00821493691518817
0.389741083492883	0.0958146763329104	-0.1795948120857	0.140139425410122	-0.00912900968074487	-0.0715699180339315	0.00916611774623199	-0.0146191572103154	-0.038468844826696	-0.0403494638573382	-0.0557164415083902	-0.0625130531618193	-0.0597357344948758
0.033392295149562	0.0183988838539859	-0.0108481590417223	0.0220189502560798	0.00586695951232181	0.0077243554418619	0.0146354066943322	0.00979509047475666	0.00593411244233159	0.00679565747709186	0.00668488855081422	0.00397425210861614	0.00125394428150309
0.0632280784165947	0.0472874934603893	-0.0213838577799349	0.0414826605960949	0.0105806741982347	0.0124787554996999	0.0217722900147842	0.017900659264915	0.0124025490689287	0.0115297148489673	0.00532413405426162	0.00369388225627025	0.00155211166773797
0.253705896713746	0.177258863225463	-0.107345286432088	0.114135621260086	0.0238973173907489	-0.0294091293935477	0.0174196514610471	-0.00470946067965844	0.00357897070402113	-0.00275590600139941	-0.00901886204048435	-0.0395363289348029	0.00242911842069105
0.1376828890693	0.0725681175953971	-0.055861893391654	0.0660047377698964	0.0104702098202483	-0.00161107777104547	0.0347688689698765	0.01536242917052	0.0126545295920077	0.0044295660246014	0.00430595278248369	-0.00784610640098682	-0.0106835716693558
0.319198327264798	0.0965436153943905	-0.135222479810065	0.146479153130323	0.00609899505214956	-0.0199709056543719	0.0172553322857273	0.00152187149360039	-0.00146807371941382	-0.00693595530111119	-0.0107457291683984	-0.0294218081519299	-0.02129922187299
0.470852293514299	0.25626692868016	-0.204193197497458	0.21138395924943	-0.00732659704873811	-0.0688714468852496	0.00871816973097383	-0.0491448503197497	-0.0457681990034064	-0.0380990219669939	-0.0779965049297986	-0.0848044931885847	-0.0897001000965343
0.306628307741648	0.119835700736856	-0.122024457285196	0.160738890725866	-0.0162107422988211	-0.0332697991800051	0.0107427736451108	-0.000832914544326213	-0.0116900996230156	-0.0247402707394131	-0.0548735301422431	-0.0444540377981484	-0.0774705821255078
0.519783943964857	0.307995438031717	-0.242825431943881	0.184146249516406	-0.0220302510700615	-0.0738094978547595	-0.000548420806236072	-0.0393096435304142	-0.0321470763542	-0.0479198744624105	-0.0207385241706369	-0.122348808763354	-0.0767407687795607
0.0992524522212565	0.0787677737942988	-0.0359326662657751	0.0584986094209672	0.00917543780585209	0.00546372990515114	0.0264984128520855	0.013565535997725	0.0139913266234316	0.0073195838555016	-0.0158144722824397	0.00928329685644771	-0.0112841943446667
0.162496426362268	0.103817455229777	-0.0655277521489431	0.0809234934155523	0.0235441762846169	0.00458087225419082	0.04042227929334	0.0281392187115652	0.0233433365329289	0.0140625242694039	0.0165678196384443	-0.00228670803411599	0.00411161813605671
0.407848937568506	0.267487078407579	-0.184393181392806	0.158383424329466	0.0724844332032219	-0.0587420977150418	0.0135523965959822	0.0116723178526025	-0.0105502765122317	0.00687116774409002	-0.059786931169983	-0.0593665440372186	-0.0457299716933857
0.189747231369508	0.129095170213292	-0.0792325463363939	0.0869508825967957	0.0371302878519336	-0.0132987572627236	0.0217638676444114	0.0315549748791943	0.0171773065120342	0.011915765294605	0.00193612478900801	0.00644412736070044	-0.00613856331549489
0.183056885068936	0.112615810267066	-0.0706639357383871	0.0989186522196026	-0.015115015016313	-0.0613576986888056	-0.00254705842483399	-0.017408931772315	-0.0349550078611983	-0.0382363568525593	-0.0399968268422131	-0.0360217382856353	-0.0360710857278476
0.522082457063802	0.224176348563788	-0.243135905275362	0.187109052577419	-0.0193213567154942	-0.132955860639895	0.0115199677971705	-0.0266750894296883	-0.0484173663945971	-0.0761386086776946	-0.117337858927478	-0.0900232947015275	-0.0868985245368785
0.636921779235702	0.278196021727806	-0.316032093860857	0.17689842049265	-0.00575937567261131	-0.100961436509426	-0.0307232048516947	0.0331280727196264	-0.0237242386712878	-0.0533604060910187	-0.0392585979120819	-0.0949314970734829	-0.0900880843538822
0.250276088637122	0.259126864366402	-0.0816464028875235	0.17969635237171	0.00538408924844308	-0.073196089280103	-0.023736510877086	0.0222090050090623	0.00939067654527148	-0.0339060000158299	0.00061711307386797	-0.0694855274713947	-0.0754545287744623
0.0177231807496381	0.012851564150819	-0.00183844073721522	0.0191638203609645	0.000428345820247839	-0.00495873068024394	0.00386843685866739	-0.000313504168392868	-0.00191473645494603	-0.00226519242999805	-0.00429598223921707	-0.00484533930623591	-0.00539922172137953
0.156540779417355	0.127741985119304	-0.0630911938671768	0.077163546935313	0.0257615036109122	0.0191148156951547	0.0350500886744962	0.0321116982460345	0.0268888919792702	0.0224381596530334	-0.00333678073039884	0.0112561797482228	0.00230075527571302
0.129685398383775	0.0943120599658326	-0.0447267623569555	0.0811848051034048	-0.00185409079057702	-0.0319034182353037	-0.00438163457498381	-0.00454555842844417	-0.00748981238884902	-0.0168787545129404	-0.0139505757021743	-0.030764369700011	-0.0409509563524828
0.131723051241812	0.10441490756042	-0.0543948202381746	0.0619601936910095	0.0255149722346267	-0.0126489018998122	0.0165826967198967	0.010604968987826	0.0215771342386968	0.00643303516740726	0.00618270762341142	-0.000937929152100198	-0.00159175149002799
0.658136569835085	0.318698753107083	-0.332063842031762	0.167188723392067	0.100102727466712	-0.119069701798475	0.0201679414592127	-0.0221679426675044	-0.0552095292066289	-0.00948348716588177	-0.0151114227249796	-0.0351588616444938	-0.0369172949448489
0.495547659281056	0.309479363792998	-0.234781873462766	0.165162831316171	0.0237550073142763	-0.0847643273903877	-0.00619806809199014	0.00898808836765158	-0.0257942836266659	-0.0305046600380557	-0.0471367128512191	-0.0401038157536094	-0.0584679450295891
0.0831396763374787	0.0588879350026967	-0.0307520331525085	0.048916804486741	0.012520567181359	0.0149079254932545	0.0158398292599003	0.0147478788603041	0.0174555053961798	0.0137142463373067	-0.00208996942216698	-0.000200518551787335	0.0108945532356277
0.345739170537976	0.277430356779318	-0.139109343860784	0.180179070626761	0.0345033142031786	-0.0669835443706622	0.00785595444472781	-0.0178937925671904	-0.00406165041031598	-0.0162401150837418	-0.0567211673438875	-0.0522159574695883	-0.0590098002691525
0.133015496200924	0.0556115996570583	-0.0446684858885456	0.0875885071199982	-0.0150769535991903	-0.0175471578748921	0.00539380488533184	0.00518135289840319	-0.00646647094440692	-0.0163120557370412	-0.0160941083695331	-0.0162900766745449	-0.0211673423928683
0.516771549694866	0.194756425509941	-0.23995154831776	0.187294227120286	0.0010090871840851	-0.0987130311696887	-0.00570852990801596	-0.0209991889839619	-0.0674368058252099	-0.0488519719928018	-0.0787460466085123	-0.088298900979368	-0.0746743321320968
0.154491174434081	0.12368211123971	-0.0621136338028451	0.0766362305645958	0.0214095099367038	0.00198015919621028	0.0313045550825776	0.0169719778278209	0.035650083540839	0.0116948345664571	0.0102587906292456	0.0217106797748581	0.00208906768886793
0.0368893105394771	0.0391657851553609	-0.0118266443727995	0.0249591832815583	0.000478589017345231	0.00630842748560816	0.0161655536054565	0.00683277703986424	0.00661776532395765	0.0033935082514767	0.00808980470199658	0.000431490366975297	-0.000356811874293775
0.479408443402379	0.313840072760989	-0.205172482189209	0.223595457095011	-0.048925791957571	-0.0392647129827942	0.0134791637481516	0.0183702603586686	0.0104609974027415	-0.0440952524701826	-0.0262868354266657	-0.0826189681783232	-0.0592658451218355
0.324415674185945	0.0935810619975666	-0.138520740070102	0.144187689461463	-0.0136693178068083	-0.0150277094691773	0.0363810495481245	0.00843022359132573	-0.00480491047518228	-0.0143485136379928	-0.0145427704725952	-0.0432297554939278	-0.0376733775993198
0.375051115617412	0.184396211877455	-0.155068223074038	0.184437200250508	-0.0358898691382699	-0.0720979977952041	-0.00431693051476817	-0.040022937412688	-0.0351789977491295	-0.053993933466737	-0.0457968753076187	-0.0599650347330933	-0.0815205996471528
0.57863281147828	0.271088617750062	-0.278176708888299	0.184006956208297	-0.0168237272825488	-0.124791570482339	-0.0129299666010907	-0.0281945633209486	-0.0855454266501832	-0.0708076488824438	-0.0843523620870167	-0.139901095715144	-0.0957458814557612
0.100440314222789	0.072524058686665	-0.0375610767291292	0.0550368114775727	-0.0147499546145556	-0.00501360842677594	0.0182885070097459	0.0158885949549923	-0.00337168651414935	-0.00988178152066577	-0.00249669088351677	-0.0147629174619287	-0.0201633232001307
0.458864081230088	0.260355087399749	-0.214289946255651	0.16003992298995	0.0186705226894583	-0.108822048239924	0.00281418286300689	-0.00321009813022116	0.00260948017076984	-0.045075762775233	-0.0564128263620318	-0.055204901699636	-0.0697017237341432
0.0906542877221196	0.0306379892854285	-0.0350244651334519	0.0494115599808767	0.0110773301583701	0.00408160903604891	0.0135630642225498	0.00833866215551216	0.00739647134811669	0.00757946959720948	-0.00218142901107572	-0.000411218942557412	-0.00491371818984943
0.134005383730303	0.15853964733066	-0.0499790209257378	0.0762646714132076	0.0333126847025353	-0.032657554260677	0.0111689405779491	0.00244996784781223	0.00603944216181979	0.000327565220929138	-0.00999480649279569	-0.0239126561031785	-0.0213088443034433
0.315079317497563	0.136019312197988	-0.133764216833062	0.14232457114924	0.00808801775048079	-0.0351713189084545	-0.0059075668413382	0.00156939654623695	-0.0144319190613402	-0.0135416505789869	-0.0185256190366129	-0.0383200254420515	-0.0410209662306151
0.297544990706784	0.0927076217582078	-0.130346028090737	0.124024874655123	0.013094874408884	-0.0189420044549299	0.0210346564296199	0.0107342928879485	-0.0161803310532784	-0.00292356502302299	-0.00864867238680883	-0.0205948906482417	-0.0392132013948517
0.20448978830132	0.0735582956101311	-0.0647854566278981	0.148585954508991	-0.0124029446232739	0.000501014994041094	0.030826557406441	0.0161209103765925	0.00979935721080732	-0.00595096481461641	-0.00114492683651696	-0.0069709106386322	-0.0131173562447026
0.547998326876345	0.244149625388996	-0.257587183531406	0.190054780326805	-0.0478648434437751	-0.120796279433178	-0.00244038879768804	-0.0234727559451113	-0.0414142125884772	-0.0843305614384765	-0.0859074846285827	-0.116433901258278	-0.119679174932885
0.287230586096946	0.286561117314434	-0.124605823557155	0.122674512127414	0.0500921027453979	-0.0554765048918054	0.0403054497587175	0.0397213504900334	0.0088462345275605	-0.00269220107320378	0.00156119374824776	0.00425026978879972	-0.0135861624572572
0.180206345296702	0.15913674537486	-0.0739615327477514	0.0865374519485934	0.0415455325800708	-0.0143041679529738	0.0209450055973326	0.0246593463984282	0.0138106197697064	0.0136206823135485	0.0119585855310817	-0.00395696069648502	0.00890692455935832
0.0509140365286479	0.0539248199973726	-0.0169520022495985	0.0323884906760313	0.00181689647189162	0.00808116117350395	0.0149166286681244	0.0220117564720992	0.013523797493276	0.00494902882269779	0.0115456315702133	0.00297426823164431	0.00904721375469632
0.0491374578774866	0.0620713387981001	-0.0167100196913628	0.0297439430391079	0.0286851466488436	0.0153472727498942	0.0137852384760355	0.0219659498743797	0.0205942185781849	0.0220162096993689	0.0150412994922162	0.0117399339763846	0.000889748512140125
0.203412278830949	0.146442540134135	-0.0796662094193482	0.107952430409754	-0.0218491422296808	-0.0853709690934707	-0.0136408655525925	-0.0277861493503953	-0.0333267256598264	-0.0536100556615757	-0.0276551916864306	-0.04246011613829	-0.0625598248774432
0.0419791347156575	0.0362141368136467	-0.0115437580590104	0.0331825470128385	0.013122689730255	-0.00198721385670424	0.0122128320233622	0.00899674421579984	0.0121982760413516	0.00556773793677538	-0.00326975456119863	-0.00191148109597707	0.00333596127707051
0.202906119057312	0.0838020805155828	-0.0868002604512163	0.0886139398306844	0.0240690431385663	-0.0303773839163788	0.00718630316515842	0.00407701364196095	0.0128457246839468	-0.00315417038890622	-0.00430783454684439	-0.0336361768410725	-0.0237902343875677
0.467457332494942	0.252808246271004	-0.203412775340342	0.207305664943078	-0.0497350180367367	-0.0501343828950185	0.0297690100231325	0.00186296909368644	-0.00912149697677717	-0.0499347004658776	-0.0664686915793392	-0.0508970850238678	-0.0472947277499077
0.109494868774088	0.0426687369953175	-0.0433390772863301	0.0566660174999921	0.00515949290812229	0.00494003406318291	0.0193520641439021	0.0115320009917847	0.00935249796721052	0.0050497634856526	0.00499035700979619	-0.00215922847520483	0.00124132862138887
0.571888832617638	0.250721648362687	-0.275082705206949	0.182255198751847	-0.0156849876375346	-0.104580958269099	0.00861216763387285	-0.0288181547007733	-0.0763151458857768	-0.0601329729533169	-0.069362209549975	-0.0661960981955945	-0.0950518340891919
0.256583741955745	0.273439044431936	-0.0887746650851691	0.169393966285025	-0.017294683512659	-0.0912436080994004	-0.0217482632928273	-0.0460656410895358	-0.0165053844741022	-0.0542691458060297	-0.0697400111068679	-0.0706953738108965	-0.0831837160173061
0.0450907358852877	0.0406562625372996	-0.0157036760345892	0.0270140169134447	0.012523720722467	0.0166756386259146	0.0154178515214213	0.00672461841728699	0.0147656144515653	0.0145996796741908	0.0155434304667885	0.00924650362108447	-0.00463965777790252
0.123535516572337	0.148490639951383	-0.0439600330796045	0.0759914815902051	0.0333433708280409	-0.00124181409534009	0.0292613404269457	0.0255193514077614	0.0153918903707396	0.0160507783663504	-0.000917895451902448	-0.00461903761270126	-0.0219097398059217
0.580530056455941	0.356608417022796	-0.279007189434262	0.184401479302062	0.106618955957793	-0.122622602125512	-0.00405940727687371	0.0190421413752222	-0.00471552383788543	-0.00800182308385955	-0.0429498618374818	-0.0591236108995409	-0.0482023095426634
0.272121903132507	0.197384656316482	-0.0936458414169172	0.183212030823639	-0.0238675787761946	-0.080731105703671	0.0297510186076466	0.00706449455383673	-0.0170115112852565	-0.0522993422399328	-0.0105327396443556	-0.0559636866642901	-0.0498750877481395
0.190705466191812	0.137154423033234	-0.073447295207269	0.103541807520848	0.0263950985617547	-0.0334571892553349	0.0180270168002363	0.00911192201449107	-0.0093500985833625	-0.00353104534679013	-0.00506569383630093	-0.013387035278818	-0.0259828924801085
0.413207697265014	0.254608446717537	-0.188300616368579	0.157089967852788	0.0120831179963159	-0.0477622807341448	0.0504188732116794	0.00234271517356244	-0.0020040113897864	-0.0178395813689144	-0.025555911642997	-0.0707071913905079	-0.0619434973024239
0.0380010310774507	0.0396545354549958	-0.0109992511814047	0.0284952441393729	0.00622267073386542	0.000895805423715805	0.0154673260843545	0.0101166215307651	0.0115850506584055	0.00355923807879061	0.00133304425277493	0.00711823237910088	0.00497792408505511
0.482623842554573	0.307214962658788	-0.2034231728416	0.232090973568303	0.0138103479608789	-0.0276329080103379	0.0209240628880989	-0.0114136192962445	-0.0760120291961832	-0.00691128002472952	-0.0191994177850382	-0.0304764006199342	-0.0438063240735704
0.368563606349556	0.114394150933363	-0.163676939286727	0.149587173600983	-0.0261963402466655	-0.0426159205966933	0.0118230139796922	-0.0159670593935912	-0.0154710974434059	-0.0344061304216794	-0.0297843244283579	-0.0645337580159038	-0.047634583202212
0.119516435891669	0.0872377957368279	-0.047266257165509	0.0613482590359763	0.00930008214143192	0.00285869742977526	0.0272865034005524	0.0426552867029824	0.0277861098628249	0.00607938978560359	0.0121743068374579	0.00363027160521109	-0.00487743300117262
0.28989380600394	0.0809278261626268	-0.120179185399414	0.137469267583265	-0.00852566924126763	-0.0147075419249733	0.00243288542391246	-0.00418314926699803	-0.00792737143533573	-0.0116166055831204	-0.0304875717567893	-0.0431520974398732	-0.041566237452905
0.184994641130854	0.264689464440922	-0.0517479886513233	0.15363136197741	-0.004800572653573	-0.0517079110332844	-0.0180346074292818	-0.0196386739148261	0.000736625484724446	-0.0282542418434287	-0.0362593664584634	-0.0273424846924913	-0.0744160053028948
0.41640577207123	0.324053167522653	-0.179747274219935	0.187592937316568	0.000412589655458651	-0.0824390974177625	-0.0074956300175934	0.0097509074916729	-0.0475798198514356	-0.0410132538811519	-0.00729579329029933	-0.0597956515355444	-0.0734151585804279
0.180335135495379	0.163651067851587	-0.0755990415863804	0.0819571795066463	0.037927118170331	0.000214738954231242	0.0261224045767026	0.027721443575268	0.0200889205038974	0.0190709285622811	0.000989890156182283	0.0119685364640563	-0.00113608559629289
0.228970196323013	0.078230416438836	-0.0873545120782441	0.127691520187131	0.00085318764617659	-0.0379237812153935	-0.00193036593747242	-0.00308780184030572	-0.0092951840732578	-0.0185352967846085	-0.0455453489295258	-0.0303614863443302	-0.0314788888684125
0.0991500291266277	0.0516982680085737	-0.0379984843318904	0.0540336618747302	0.00173454561271634	0.00422020018220748	0.0202380239832602	0.0110023329691679	-0.00468208120740901	0.00297737289746192	-0.000203259814497675	-0.00416045526710693	-0.00701105590979348
0.342649537684586	0.278777361191347	-0.142696939155983	0.165244171587726	0.0775023964478041	-0.0848738907428845	-0.00185703809771703	0.00162969106276528	-0.019394468042944	-0.00368574714754016	-0.0599710779826071	-0.0453692547947692	-0.0597049833690128
0.589154141792431	0.317808368373651	-0.285640805724113	0.180498029278694	0.0456810508242447	-0.134568189400371	0.0544682880706716	0.00802006048274539	-0.0113987188222301	-0.044443569288063	-0.074726575616903	-0.0843940232936239	-0.0888450024191688
0.68951026325357	0.289917515109719	-0.354679113323991	0.156569660403953	0.0601272554620313	-0.213477617347513	0.00670865868964921	-0.0114658988646354	-0.0231343147891158	-0.0766751809427408	-0.0661409566122625	-0.0610567719747742	-0.091546911213225
0.517357313630474	0.361074068293044	-0.241716019721321	0.183458816675244	0.112170836171781	-0.112702038539973	-0.0127237073582502	-0.00186762585503453	-0.00305141930286534	-0.000265601184095798	-0.0585828250344286	-0.0555658952958006	-0.0764441722451081
0.61304756372151	0.294110450381319	-0.304383508627111	0.168703798674081	-0.00988095143370604	-0.102526621732023	-0.00867272223912252	-0.0487169139676572	-0.0549900504287119	-0.0562037865828646	-0.0108818815504328	-0.0274308103493719	-0.101262641045436
0.60537585473987	0.279783762675958	-0.294803536679762	0.182035044746667	0.0143793015922989	-0.158444473036657	-0.0673755234519433	-0.0802624508310785	-0.0378683719150772	-0.072032585722179	-0.0880232355695569	-0.0953647015784856	-0.0756021867932439
0.0620822538420062	0.0654708104654399	-0.0216547859403795	0.0384524555177994	0.0199197612948066	5.31130143745923e-05	0.0144719270541033	0.0159356673273736	0.010008011595863	0.0099864371545906	-0.00526348789456643	0.00382471450377778	-0.00176157340866318
0.169336253161995	0.170454467653393	-0.0588333596732989	0.107211845601663	0.0274051212276531	-0.00968177175988869	0.0394531553653849	0.0103584154804225	0.0258062515461936	0.00886167473388219	-0.0285282963370749	-0.00855677172148891	-0.0117380810335012
0.0999123016135378	0.0525003742493157	-0.0375214256389818	0.0551464411197254	0.00707466544293973	0.012271007921922	0.0215950712460978	0.0192885550206662	0.0108961529088392	0.00967283668243084	0.00465588750959013	-0.00441694795317403	-0.00372805334235222
0.371290523912266	0.181978301450231	-0.155929382027507	0.177012750555208	-0.0560438309345181	-0.0793060354482499	0.00610020329027244	-0.00193472125661964	-0.0400627138685239	-0.067674933191384	-0.0753124117003725	-0.0956357706765358	-0.0705107777055028
0.0308865292261393	0.0434978457403204	-0.00412478759728441	0.0333469976761421	-0.00191515774086823	-0.0145479927819632	4.95946342193056e-05	-0.00567637416599503	-0.00527359151772735	-0.00823157526141572	-0.00938510409665831	-0.0101227256268842	-0.0170082740136711
0.0264968207674685	0.0088646416888222	-0.00265405388256254	0.0297622815490477	-0.0033009299214199	-0.00529054654703571	0.00338467118541671	0.000550175266010856	-0.00148174405464105	-0.0042957382342278	-0.00790320365905044	-0.0077606645079245	-0.00913201266650213
0.0662377699629568	0.0621008788902434	-0.022799220377164	0.0432033360992024	0.0247630298621728	0.0155796797052273	0.037386236203314	0.0274268942230329	0.0146131988387536	0.0201713547837001	0.010298604449859	0.00829009072857771	0.00162557420227617
0.348634087663596	0.212974323708802	-0.148256542462297	0.160309222462739	0.0587291089967063	-0.0348777801399128	0.0114865653604417	-0.0311398514428154	-0.00537084729277648	0.0119256644283967	-0.0320820382930447	-0.0551956436428899	-0.0543890355604986
0.596692864022673	0.253654796165762	-0.288335625966099	0.185982894959273	0.0461029310754918	-0.0741066820434918	-0.00364092795776061	-0.00547272238762908	-0.0106578773391645	-0.014001875484	-0.0798249658477764	-0.0874581173955713	-0.0753770669731774
0.0969886616949128	0.0650290688896024	-0.0353757332651524	0.0564637701528175	0.00950990453252629	-0.0132175995043643	0.0173743920392642	0.00904140582458306	0.00149676869137531	-0.00185384748591899	-0.00131507214346738	-0.0114057961616257	-0.0119480265728425
0.0581997188328461	0.0774483888250191	-0.0199049054320602	0.0360271806480781	0.0104928516854596	0.00726680171336259	0.0322608389697967	0.0138319552725085	0.0165135171176189	0.0088798266994111	0.0209655402844009	0.00173458200085676	0.00666825826726956
0.487792764378866	0.392738456899754	-0.21388983073436	0.209838790737056	0.00601982716882926	-0.145039774935169	0.0333616493030903	-0.0213145390800475	-0.0527768771096375	-0.06950997388317	-0.0684654757833296	-0.103446098927101	-0.143250230766954
0.115309143765018	0.0776918578708307	-0.0450457845797069	0.0613955891423495	0.03501471283495	-0.0097557372363896	0.0185528484281795	0.0267903347870673	0.0149399445819619	0.0126294877992802	0.00381166629096227	-0.00354055096174367	0.0011993749434501
0.277466024650679	0.111109714385283	-0.11789800613916	0.123744336407405	-0.0062737235640794	-0.0189894191383966	0.00912791469829832	-0.00832871210371372	0.000774647943669049	-0.012631571351238	-0.0203784082360738	-0.0169530680979101	-0.0152549330701605
0.160441070599793	0.156942274837028	-0.0567166315194069	0.0985451613890115	-0.0264809004070913	-0.0366144752731995	0.0143480834984114	-0.00444045146943611	-0.00603073880167238	-0.0315476878401454	-0.025486543587957	-0.0283854007680558	-0.0256948949596287
0.192973723102554	0.0557436339746879	-0.0689105854980826	0.120991616637701	-0.0171513792473914	-0.000799093198961653	0.00813491273181075	-0.0019668179612409	0.00717326881971031	-0.0089752362231765	-0.0116157228759972	-0.0267998948653367	-0.0285720451414052
0.0274537127983984	0.0314413212089501	-0.00251507408161126	0.0321069094770393	0.00729331808965051	-0.00701306340446335	-0.00214510029180278	-0.0062501011517982	0.000475637322104622	0.000140127342593582	-0.00851981341021014	-0.00952351270968463	-0.0104064368347083
0.314655345403363	0.250166438899399	-0.126888260426713	0.163078213890601	-0.00231161561273291	-0.0598251890786126	0.0385892557334078	-0.0215600142148985	-0.0406171180102151	-0.0310684023456728	-0.0416407168085464	-0.0446396791246588	-0.0805424716838297
0.173233087734785	0.104106990017001	-0.0660312041719825	0.0961293806865435	0.0179987493875777	-0.024124095678224	0.00548720979467479	0.00452981343470862	-0.00461431362803977	-0.00306267314532316	-0.0180374208188816	-0.0275960483321294	-0.0195059824404465
0.460963346123098	0.184776272011644	-0.205034144478652	0.191488424650271	-0.0221131529600397	-0.0616643601913498	-0.0197860548528562	0.00996286195458401	-0.0208044656190697	-0.0418887565756947	-0.0852155873806392	-0.0447137431204042	-0.0762169676464767
0.0921676211360919	0.0747263688690738	-0.0225766931871225	0.0806428939851947	-0.0248957438975858	-0.0251622875176876	-0.00900006110666007	-0.013194738096184	-0.0157394524976218	-0.0250290157076367	-0.0284520403790449	-0.0234130099613918	-0.0311912484847266
0.371346212025252	0.168111370354812	-0.155426817231888	0.177460129638053	0.00432717339047145	-0.0429754600595927	0.0367312298351313	-0.00566896911751735	-0.00975084866919168	-0.0193241433345607	-0.00648584546377529	-0.0162240222940048	-0.0356672542685039
0.433849035518269	0.203349394236688	-0.186381366972458	0.197188360993018	-0.00415077267646263	-0.0762630510490584	-0.00544751075500005	-0.0107353995853131	-0.0619421855325834	-0.0402069118627605	-0.0934060672826854	-0.0995704312575207	-0.0663211067152063
0.255942630470367	0.290300041314362	-0.10610162060102	0.121700331384238	-0.00191906186615576	-0.069353174769043	0.0309666657225779	-0.0285894194306394	-0.0216211334844889	-0.0356361183175994	-0.0136041000084234	-0.0201875438950813	-0.030567427901006
0.117018300462111	0.0465431182094066	-0.0190606669020769	0.132656263196964	-0.013115043736709	-0.00711404924065216	0.0277276647559022	0.0081219806442101	0.0102358692014511	-0.0101145464886806	-0.00840897543317697	-0.024275820931528	-0.0246874074620475
0.0785934693203995	0.0654754151975954	-0.0272844200896043	0.048117843002179	0.0154046835020657	-0.00208608997572582	0.0095259336434086	0.0122128666702944	-0.00250354364694604	0.00665929676316994	0.00434638665229885	-0.0108602829474218	-0.00754197536750702
0.0934763024458893	0.0713303027527086	-0.0234112315679201	0.0816760488028653	-0.018127693724052	-0.0376927958391245	-0.00671267394792054	-0.016401361172421	-0.0203679075237862	-0.0279102447815882	-0.0310458314957107	-0.0331443767117925	-0.0331504185855987
0.301609023583723	0.134343925088575	-0.117403678900306	0.16642365114888	0.0223839349351546	-0.0203049429415805	0.018080886766953	-0.00423380324739042	-0.014475200703405	0.00103949599678699	-0.0274850281343879	-0.048479784702245	-0.0541937612595034
0.286493388669897	0.0633867775746835	-0.124595185787816	0.12204612357256	-0.00959989401380879	-0.0222502414521825	0.0174324341441036	0.00622182002044253	-0.00703119139963132	-0.0159250677329956	-0.0179785458203496	-0.0228128047085617	-0.0281140107180973
0.103917931910624	0.0594661099921589	-0.0357457393032212	0.0655811288962662	0.00419240589260818	-0.0264762520652117	0.00969954498620883	0.0101332025474634	0.011728863981283	-0.0111419230863018	-0.0107903666699171	-0.00839790381509634	-0.00940824845929887
0.0658619008387906	0.0888019070287214	-0.0220781336756542	0.042346058330465	0.015815844946054	0.00893638773697326	0.0235306598805543	0.0156001941882134	0.0148873028924551	0.0123761163415136	0.00142733124918877	0.0111527802155097	0.00532875383014059
0.456251730875619	0.224736377778149	-0.197738911540555	0.203774836307138	-0.0105487948632882	-0.142455392055645	-0.0376811507413916	-0.0651813991200034	-0.0339529452549173	-0.0765020934594665	-0.100256094398234	-0.0600499261190878	-0.113831168213435
0.129435424433557	0.0459922479376159	-0.0295128790599889	0.124194355274652	-0.000720035759457865	-0.0012666113821036	0.0152897465167941	0.00294680258478774	0.00616324124952175	-0.000993323570780719	-0.020408359832134	-0.0255973996627624	-0.0228816201630841
0.0561879906477379	0.0321248655316437	-0.0177724947347578	0.0388641547460626	-0.00340491315307324	0.00457108458832749	0.0132403105222372	0.00230018277654431	0.0050289366775761	0.000583085717627121	0.00108927416432666	-0.0038220622307177	0.0043888727472103
0.388937218326189	0.221526599089881	-0.163079121730484	0.185384088969128	-0.0163646057139364	-0.148980933897358	-0.0148573450973959	-0.0744877873543729	-0.0430575252621028	-0.0826727698056471	-0.0725664371951395	-0.0906990949984703	-0.109937528022752
0.0525598977631636	0.0365343254532986	-0.0154019374605624	0.039110532715346	0.0159072514212544	-0.00955316407131792	0.0119007909651335	0.00699948287944476	0.00322633560176731	0.00317704367496822	-0.00178332923224121	3.57510031475383e-05	-0.0090845227211914
0.117314031723236	0.13563436727012	-0.0312123043038925	0.0982310342138167	-0.00453905860745452	-0.0174590698708334	0.00622223102848708	0.00584659836374569	-0.00677841638182948	-0.010999064239144	-0.0284522438731215	-0.0215410835809598	-0.0405020457137006
0.512629047212606	0.393735947683818	-0.231349570320819	0.203314508518661	0.100635159743111	-0.108331315112109	0.0280483960057271	-0.0262074038971772	-0.00175203199383345	-0.00384807768449902	-0.0499398487135903	-0.107263414188081	-0.0287162281124091
0.341190713131569	0.244885534172748	-0.128194268993591	0.204906724079438	0.0257115331582401	-0.0367336932098969	0.0118369205123386	0.0385914469495758	0.0226845627113048	-0.0055110800258284	-0.0428705680932423	-0.0104388609585807	-0.0247033093691966
0.282784970969733	0.198603189509404	-0.100689441515583	0.181842535973213	-0.0353761741649431	-0.0951858911089803	-0.00843335881285595	-0.0415382052322781	-0.0558398470758652	-0.0652810326369617	-0.076846397079798	-0.109389612637512	-0.114699513702289
0.552607824959352	0.294586999825244	-0.260197854621105	0.190691517401677	-0.0351043646074691	-0.129160245322421	0.0345135223985988	-0.0579314949228366	-0.019763091680542	-0.0821323049649452	-0.0971720023946585	-0.0710573492237216	-0.0772578508577478
0.301080177702774	0.142658836105978	-0.118973527132193	0.160177333563927	-0.00166260300430904	-0.0339261426718612	0.0170807587531767	-0.00504513664981721	-0.0158039888116847	-0.0177943728380851	-0.0331624379967913	-0.037900393671441	-0.0462192937706716
0.380808590591856	0.278255778741442	-0.146023800357167	0.224256462927209	-0.0612876873924901	-0.127094849087728	-0.0793067327960969	-0.0572116255534331	-0.112538990881662	-0.0941912682401091	-0.102245511835877	-0.0893206932058395	-0.133099679522511
0.175133134324087	0.149297958447505	-0.0624163693484162	0.108436401225687	0.0178247093384204	-0.0233511433827945	0.00346153678421293	0.00111533553929991	0.0231306004315712	-0.00276321702218707	-0.0176057475120419	-0.0180467336236294	-0.0251226978918299
0.198898983377729	0.140213520481383	-0.0833504920012034	0.0897666404737698	0.0359881891320599	-0.0186654250761444	0.0387274958559517	0.0285489507352665	0.0148242490492848	0.00866138202795777	0.0163745894948616	-0.0137813589483932	-0.0131262447200862
0.0220190901301706	0.00955636741095877	-0.000188700999778278	0.0253133875356772	-0.00220503309697836	-0.00223226802036377	0.00481076624541484	0.00620229372040148	-0.000282989071763984	-0.00221865055867107	-0.00548218855330333	-0.00697602022085856	-0.00599089803905764
0.629663293840583	0.329911763104979	-0.312808063767593	0.173378266869569	0.0513131198619069	-0.124872745470035	0.0490714912279346	-0.0112391716998461	-0.0383519295387903	-0.0367798128040639	-0.0368679843258021	-0.0434725321154625	-0.0625708871091173
0.581946068154992	0.248465979216131	-0.278040636206399	0.191073175928413	-0.0280929857662031	-0.171677647166942	-0.0380566230950907	-0.0237560896543008	-0.0639408263364155	-0.0998853164665727	-0.118320918004701	-0.0637220055491121	-0.135513804020232
0.188016173377007	0.153096211055228	-0.0781557280150916	0.0855557584214543	0.0320949022153443	-0.00503812336336898	0.0294447758058859	0.0162348431309275	0.0175800162965414	0.0135283894259877	0.0156809085112961	0.0134094051863179	-0.000382375565970261
0.304776356918086	0.212264291571138	-0.111474074803274	0.187915704172622	-0.00198805889496462	-0.0404939557439617	0.0287162336221984	0.0024182610467034	-0.00430852213518229	-0.0212410073194632	-0.030769840718004	-0.0300852383870924	-0.0350341537285144
0.398068287162776	0.301551796083596	-0.174651826251668	0.168583189398289	0.0613286855270251	-0.064868583299852	-0.000566270947799818	0.0171355537182069	-0.0013451313232638	-0.00176994888641346	-0.00340707658706624	0.00438064962862694	-0.0543543693150791
0.494114201033371	0.206379742849503	-0.225258394289891	0.191057234867969	-0.0822880130111459	-0.13638638965461	-0.0431461784695546	-0.0624180013230425	-0.0559816731589812	-0.109337201332878	-0.102215662630007	-0.0923630721471563	-0.0971620201662636
0.371774826329155	0.318478155008432	-0.151506741144351	0.189806910202994	-0.0156671194725432	-0.0747301391206568	0.0316668074425793	0.0183906562196005	-0.0228109606879671	-0.0451986292966	-0.0209970441639101	-0.0430953027294571	-0.0502985994907255
0.139193042275047	0.12003002152762	-0.0487270036245317	0.0867470852734053	0.0244193813286193	-0.0146514925600797	-0.0101866946658782	-0.000511335774566218	-0.00400385140065823	0.00488394438426981	-0.0226530307988414	-0.0135843582138742	-0.0359493584123586
0.462628213651494	0.264108630792873	-0.214110783361237	0.167029801158642	0.0561813380058577	-0.0858260278901128	0.00473314549908715	0.0041801430901689	-0.027606469160846	-0.0148223449421275	-0.0455160762480286	-0.0540880746255197	-0.0668979806360375
0.622118524875231	0.257203455564404	-0.31077136081049	0.166779238618014	-0.0110727768330365	-0.110113826043858	-0.005128627501651	-0.0193962760543814	-0.0475956410395838	-0.0605933014384473	-0.0880391840471345	-0.098653216591601	-0.102662105108479
0.0799418854210799	0.0570236603100626	-0.0295120693847302	0.0475700531933418	0.00732107483946415	0.00902971380501093	0.0224757084181456	0.0158363454883355	0.009582699806124	0.00817539432223754	-0.00192974985792824	-0.0031844943396893	-0.00755496504154855
0.0957513572818751	0.078464200120256	-0.0333538495992439	0.0582480405462247	0.00587189744797251	-0.00357385466552024	0.00559275981710715	0.0199381437979044	0.0152663217920943	0.00114902139122613	-0.000828557035013222	0.00822363461072449	-0.00666329995927746
0.0932414084778251	0.0571528740046387	-0.0352582290385706	0.0515500673174379	0.0175401677916318	0.0128773211106738	0.0226205913274091	0.0137169805772021	0.0131150377525102	0.0152087444511528	0.012077840229641	0.00325061813907504	0.00431782428274531
0.36033007604598	0.154771708125912	-0.154210741628908	0.163252902479864	-0.0195357205486851	-0.0804581216102906	-0.0107167862748544	-0.019241248401669	-0.037479404769039	-0.0499969210794879	-0.0453491486475458	-0.0527919313232131	-0.0716114990330779
0.169650917810201	0.115381227711315	-0.0701935979920402	0.0774467273927393	0.0156465230895193	-0.0106028315543721	0.0343806745259336	0.0294341823929343	0.00823268178651737	0.00252184576757361	-0.00333975743007217	0.0036594784695359	-0.0158952129537501
0.165003151888327	0.0888748235336879	-0.0668384005754371	0.0808091069069153	0.033760679922005	-0.0134256027468211	0.0285039461157444	0.0153296100629935	0.00908576559109536	0.010167538587592	0.00702172885924046	-0.00832547952562224	-0.0101410145227641
0.25554023677402	0.222299031190267	-0.0991426378976632	0.14124828216778	0.0813777390592631	-0.0244233275572306	0.0344652817202499	0.0389278186662584	0.0209287392072067	0.0284772057510163	-0.0123235617020677	-0.0388648696548775	-0.0335323885905238
0.581446363047098	0.355373099900881	-0.280343345776304	0.18434051485495	0.0984481410786896	-0.103083913482306	0.0299159586939738	0.0260806931320402	-0.0208206139862116	-0.00231788620180806	-0.0585707742638297	-0.11276548783186	-0.081682218719076
0.136637319542954	0.104469410314473	-0.0549705393620518	0.0675845393478842	0.0355809115946562	-0.00588912307351575	0.0342740245593219	0.00588171945232535	0.0184319981901632	0.0148458942605703	-0.00694130848750776	0.00508286422110132	-2.46488223960561e-05
0.464623738949026	0.308048500392994	-0.19266511541276	0.232992952468505	-0.017883396875998	-0.156673191180452	0.0107070121600548	-0.0219788243452757	-0.0795741396585504	-0.0872782940282251	-0.0820777493114109	-0.0671260717493132	-0.0816675572624713
0.11273576765878	0.0502112181964533	-0.0266442368202533	0.104316353333383	-0.0178746629743472	-0.0189914271678181	-0.00329819707558857	-0.0158134156728977	-0.019859490841737	-0.0184330450710826	-0.0280889312084975	-0.0312408209477494	-0.0378720528260222
0.146628477636478	0.0619536022608147	-0.055851274639881	0.0792043942033694	-0.0108580920314665	-0.0240392582106855	-0.000673285506001292	-0.0181117884141009	-0.0155713270267637	-0.017448675121076	-0.0178682352714113	-0.0386223215502111	-0.0287179119800709
0.350495123198558	0.119960262424061	-0.150676571490193	0.156090942944722	-0.0119453514241518	-0.0661836651609916	-0.0121493598671821	-0.0288028379249263	-0.0374466293642676	-0.0390645082925717	-0.0579923698274069	-0.0630366054094658	-0.0738575418383827
0.22754509979607	0.0502208336123735	-0.0989773623525215	0.0928119226555972	-0.00714087492915833	0.00451012637601031	0.025440559008736	0.00132917566944576	0.00311915080895742	-0.00131537427657402	-0.00407864668911709	-0.0137347282870518	-0.0277687113335233
0.117668973684707	0.20800605968093	-0.0302856924942411	0.101450436617007	-0.00313943397004982	-0.0397994568225508	0.00782940310657983	-0.0180277378737437	-0.00133739940683923	-0.0214694453963003	-0.0498465466473878	-0.0295592585686962	-0.0371463448830579
0.239851255297487	0.108589665698551	-0.0979279126012542	0.118574940482599	0.0239301710446782	0.00590654700068041	0.0251000642583833	0.0251372305713805	0.00788832989110361	0.0149183590226793	-0.00278070838152647	-0.00428939317674937	-0.00818668215718021
0.258536897790989	0.116987584722639	-0.099774055789101	0.140397637913545	-0.0347279995856295	-0.0332625545694676	0.0293175822642661	0.0133261883765035	0.00490341701762742	-0.0339952770775486	-0.00961332327545178	-0.0234585412847944	-0.0372598544191584
0.138847118435977	0.0934451252017074	-0.0550197435369737	0.0713972488146107	0.00359879041985353	0.0130825423070071	0.033518635708175	0.029734764688764	0.0145772109218667	0.00834066636343031	0.000100111545616982	0.0123396862283475	-0.0066821875247699
0.146182415249495	0.187875138830519	-0.0458571481047145	0.10646702723265	0.0174038697245789	-0.06769502734071	-0.020795538858495	-0.0341811825710088	-0.0391023400795379	-0.0251455788080656	-0.0467630256394553	-0.0392825194605029	-0.0469697968711314
0.604868316531981	0.285372662484771	-0.295128626772271	0.181362235681512	-0.0247083796537435	-0.193853981499812	-0.0147896029554268	-0.0142946274914861	-0.0726130896876738	-0.109281180576778	-0.0632397267492799	-0.0970559388407866	-0.0992928674336233
0.0685596322759163	0.0329650850096763	-0.0253783544851253	0.0369615839609476	-0.00423973614638494	0.0109116893870427	0.00966196424750858	0.00894757587404656	0.00940343535167197	0.0033359766203289	-0.00169597980374812	-0.000541588320908434	-0.00436103841018261
0.652075343850881	0.276094306579151	-0.333118934763348	0.154412229999599	0.0101357819016179	-0.0969642106428853	0.0454916638114395	-0.0372805316178235	-0.0428019957345579	-0.0434142143706336	-0.0612776788221451	-0.0412959914931826	-0.0740586994519082
0.265838923516939	0.0770381129356401	-0.107692466624975	0.131901436874435	0.00173158025319231	0.00813143228165536	0.0134898845758811	0.0340339079945438	0.00494018772842125	0.00493150626742384	-0.0159015071421252	-0.0224543203126577	-0.0328996704279
0.334776032943052	0.0812446091014419	-0.146892615012435	0.139783900964027	-0.0245103232103376	-0.0463287557301886	0.0318756736668447	0.00604618079868247	-0.00708333870664479	-0.0354195394702631	-0.0227545263751196	-0.0336977974643241	-0.0424265913352655
0.12540392319843	0.0482434062613489	-0.0446430959719444	0.0748679351817308	0.00162977059420233	0.000615974900981087	0.00763172833554593	-0.000106874278466257	-0.00779588559559415	0.00112287274759171	-0.00428646377324116	-0.0163794277453722	-0.024356857456774
0.473065551739877	0.175204541910166	-0.223784389057941	0.157571694000065	-0.0286662359646689	-0.073116369394729	-0.019345198540098	0.00464885593411507	-0.00394563066403025	-0.0508913026796989	-0.0476283747332446	-0.0574606774987216	-0.0723839596422965
0.505785604582872	0.246144933626314	-0.225841111280161	0.208415245939602	-0.0239037635128073	-0.0752706273685166	0.0428587579885977	-0.0080335889006411	0.00662622352297348	-0.0495871954406619	-0.0555414921894917	-0.0796814642154094	-0.0540451802267021
0.0716166498145723	0.0639498848202783	-0.0235724500813878	0.0471142575549758	0.0206961927695981	0.00336456326153213	0.0187823801356666	0.018017838234199	0.0119852696319934	0.0120303780155651	0.00904923129070286	0.00116882221344697	0.00720100870165813
0.0753851789075227	0.0373878050784914	-0.0263602144981876	0.0489768953294916	0.00989659535374679	-0.00961947789329579	0.0260291182459012	0.0173383855114015	0.0148002156715843	0.000138558730225502	0.00695143179466903	-0.00479750435956504	-0.000132032549029493
0.194548848591554	0.098086040859471	-0.0817660997372083	0.0874364643565055	-0.00680770203021919	-0.00727777793209478	-0.000918589081465526	0.00858076397449314	0.000528221834171533	-0.00704273998115698	-0.0121226075105625	-0.0100112246138423	-0.012405140229751
0.0126732299843269	0.00800744945725401	-0.000900705261823669	0.0136101392407185	-0.00222144914735718	-0.00250017176783527	0.00133738587814775	-0.000547868473589754	-0.00075116434919574	-0.00236081045759623	-0.00353682119081551	-0.00508497471204321	-0.00479865708519774
0.257271113600985	0.260439543187962	-0.104783200272995	0.128106576249845	0.0564890997624041	-0.0638839447309307	0.00814401842553208	-0.0131545038541959	-0.0340638228081968	-0.00369742248426336	-0.0109888682455619	-0.032637497403306	-0.0249946804057378
0.0424182929986314	0.0315259049271839	-0.0119253095988277	0.0333895486529185	0.00997761236410778	0.00355696209417479	0.0047933080644359	0.0108579990712374	0.0115259039452332	0.00676728722914129	0.00502488350780089	0.00168637929288492	0.000218752211926236
0.126676138690757	0.0526368985416601	-0.0524484502404355	0.0593457566570733	0.00236839150989554	0.000669383302221632	0.0142435391534889	0.0180514369230292	-0.000905683116382866	0.0015188874060586	0.00825937395727605	-0.012905035296937	-0.00902763936141571
0.103523570829109	0.0367119606836637	-0.0384578994070297	0.0560082739846547	0.000316570034583658	-0.00388930842951421	0.0102798517764705	0.00517147941656107	0.00625448580447557	-0.00178636919746528	-0.00520577345543534	-0.00412803953001072	-0.00852124025427758
0.12814767180194	0.112964853924866	-0.0515339597630553	0.0641238433092459	0.0428308728334123	0.00886919276229284	0.0372685007692983	0.0265724119122689	0.0107720143161235	0.0258500327978526	0.0201074107664873	0.00972139384275869	0.00346585569351562
0.56152440903718	0.386695210699445	-0.265647851716499	0.191670022317328	0.1237927733895	-0.147648509136413	0.0659865539846169	0.0436804491913965	0.00405017551195652	-0.0119278678734568	-0.0703407237871188	-0.0965893107943868	-0.0794278428073631
0.16119652313713	0.152517337024512	-0.0570738172529238	0.0993668884453431	0.018257608496325	-0.0355595489634386	0.0182734091700963	-0.0111310002548332	-0.0185584732000288	-0.00865097023355677	-0.0303008873740219	-0.0124935866921383	-0.0283141865525372
0.518110399805627	0.389398668839695	-0.234993666925228	0.203580989820261	0.136437244482372	-0.0743901733914298	0.0607153524071306	-0.000592441343644778	0.00691033999439772	0.0310235355454713	-0.0292081317189329	-0.128747454241546	-0.0531007921620087
0.226754174099271	0.0684431979515277	-0.084767854792528	0.128839750767362	-0.00647012743980621	0.00426539503194895	0.00913051630943942	0.00402073986703358	-0.00317774529928316	-0.00110236620392862	-0.0146150883118054	-0.0194872555846016	-0.0311907617909203
0.501527803567401	0.216482251890758	-0.229548731805444	0.190695754698258	-0.0397399310447017	-0.0711878538696123	-0.0398725816858755	-0.0185853622594905	-0.0505132873615596	-0.055463892457157	-0.061974248479381	-0.0945185925322365	-0.127357628071704
0.0949387774102486	0.0271197721961532	-0.0361025237685436	0.0546372257461037	-0.00603444619149872	0.00736826427414963	0.0140853317237736	0.00866388544047891	0.0075435607860095	0.00066690904132545	-0.001210817792047	-0.001538255495611	-0.0103652418611464
0.13474395278621	0.13519296405782	-0.0470258667735543	0.0835353752465616	0.0353230480546654	0.00264970600707864	0.0177060331716531	0.0166860522632477	0.0287076126753441	0.018986377030872	0.00279192059545802	-0.0068399041176509	-0.00387504941624806
0.132669126716182	0.0922516504615404	-0.0532771825551086	0.0655908915270561	0.019539708345362	-0.000259533350391139	0.0185461460411039	0.0158202351978184	0.013999444795091	0.00964008749748543	0.00463229643573007	-0.00748837570115352	-0.0142498775050528
0.0493605805653302	0.055321295292111	-0.0145937605362867	0.0373367016416604	0.00163585996523773	0.00375984744397281	0.00967459280831948	0.00582256053878873	0.00524208696523618	0.00269785370460527	-0.000766013115880794	0.00103058318511687	5.8411970991358e-05
0.584552595751104	0.24594805748147	-0.280591015384381	0.188309626419882	-0.0347903220040003	-0.103562896446953	-0.000341227039227787	-0.0495250186711693	-0.0455938308830255	-0.0691766092254766	-0.0919032175604815	-0.103342807306549	-0.102106389517707
0.0363814788626333	0.0500715170511261	-0.0105081845893997	0.027158453136971	0.0111516618409222	0.00348740784889415	0.0127885789336189	0.0153620381426199	0.0114061416515443	0.00731953484490816	0.00479244387666065	0.00888073068289834	0.00119948599382295
0.297536883138675	0.210053126379453	-0.102645058775462	0.200864539417855	0.00825374409610008	-0.0507441762908977	0.0144391540288141	-0.0480878731938662	-0.0375571235622618	-0.0212452160973988	-0.0520649418584297	-0.040856450888646	-0.089087208171331
0.27868563059279	0.103697887301983	-0.110854975782328	0.145791598634796	0.0213830368419152	-0.0281387117106527	0.028750079916916	-0.00135802269537	-0.0053551817989424	-0.00337783743436876	-0.0223440201601658	-0.0201584378473986	-0.0300647081954276
0.408365423600917	0.215890993968717	-0.173061198293493	0.189946161180439	0.0156570052447365	-0.0976556771975146	0.0209802540301968	-0.0322419572730228	-0.033290956692255	-0.040999335976389	-0.0605600109129096	-0.0615769284646834	-0.0826583720451463
0.260891139154578	0.060190388627036	-0.113701098611323	0.10720626774596	0.0137837003265039	-0.0137110924656012	0.0171610074342128	0.00328985996823239	0.0120418970970728	3.63039304513424e-05	-0.0183476368201002	-0.0167602876995753	-0.026612984208255
0.180090765040891	0.248131093475383	-0.0623754451020777	0.116796067305078	0.0137191218037254	-0.0886343966913085	-0.00708733256492761	-0.0230804284298033	-0.0327251471976741	-0.0374576374437915	-0.0418436473833037	-0.0505244272489397	-0.0773772034300589
0.0452978979618706	0.019084417680541	-0.0156464928089547	0.0288039116533451	0.00444505404607887	0.00611389025873618	0.0165182440745217	0.0102432744994118	0.00729561716843435	0.00527947215240752	0.00101868122436612	-4.79645571183837e-05	-0.000105127442702066
0.276317694337009	0.308742498593518	-0.112935525290775	0.137379254025676	0.00500923333488928	-0.0543810668082749	0.0056977171074038	0.0267744472333756	-0.000374689541638329	-0.0246859167366928	-0.0332366438101779	-0.018472827296335	-0.0246447566865151
0.326034115262083	0.290063742521103	-0.145433352103528	0.128324334767978	0.0910055880396529	-0.07352267512774	0.0140223995786715	0.0246688297111014	0.0286350217215409	0.00874145645595648	0.00565623607428578	0.00373306851605315	-0.00996946853485631
0.1045892575837	0.108336112464037	-0.0345964016460813	0.0690221706636811	0.00835737967396154	0.0114567747432579	0.0382402368834193	0.0180735295849408	0.0194622941483051	0.0099070772086097	0.00859632016855727	0.0132175744813064	0.00498526630174519
0.473812764588196	0.309318015137622	-0.199032873384566	0.229382704595824	0.0789938009023466	-0.0356714985759358	0.00968219843578644	-0.00698410759979567	-0.0163340451360285	0.0216611511632054	-0.0804963136927821	-0.020597110812957	-0.0368858055652903
0.116328807107193	0.0670368979642971	-0.0418235360469294	0.0692693534527501	0.00907586690791411	-0.0028432660147355	0.0100604629919813	0.0170599453203751	0.0143934550830812	0.0031163004465893	-0.000162616047421252	-0.0108054248970893	-0.0186442135038019
0.0549843711308257	0.0142242140885229	-0.020504641270774	0.0281568844618733	-0.00593610357503226	-0.00808367425626035	0.0144587251177451	0.00741002722393409	-0.00295543716636533	-0.00700988891564631	-0.00498892271136617	-0.00874150071239396	-0.00403737672068303
0.119074523055995	0.0832929559103234	-0.0476423598306116	0.0592977999992923	0.0184687921918584	0.0058156690763439	0.0310324793564722	0.0227761402113896	0.00268689767007244	0.0121422306341011	0.0103397181051769	0.00830105564694593	-0.0038939648566832
0.0489316146435288	0.0282080211727394	-0.0144855747356783	0.0368892716353794	0.00357390225635298	0.0110471624808408	0.0150640486432241	0.00979248432534391	0.00788724687646509	0.00731053236859689	-9.37447114221987e-05	0.000412464493063605	-0.00367800631830314
0.284445005934086	0.184938140025922	-0.125557648411082	0.115160558687433	0.0393216670192104	-0.0376221686374723	0.0167727398099825	0.0172428530965816	-0.0144781639878986	0.000849749190869054	0.000892356753493473	-0.0244059487401161	-0.0169552191342646
0.0811404801770055	0.0676303533825405	-0.0289563930285179	0.048021778635697	0.0143057271490224	-0.0217815514583258	0.00770398254668615	0.00313701829945633	-0.00750419355039302	-0.0037379121546517	-0.00865032139617855	-0.0183202025566197	-0.0155472287749403
0.117728611941108	0.135257738187969	-0.0313836246319711	0.0991340578887441	-0.00929675768498162	-0.0278780772146263	-0.0112960287354273	-0.00745181969294496	-0.0164294828931199	-0.0185874174498039	-0.0392420261905022	-0.0306227450187226	-0.0346330342823429
0.345887181991284	0.214689897462879	-0.147030155170256	0.158880110429354	0.0349810542707142	-0.0419615650338758	0.0145939289215972	-0.00570347939231924	-0.00684589061037538	-0.00349025538158076	-0.0152587202297756	-0.0405604868361052	-0.0425165416551204
0.288759515148847	0.33597115586457	-0.108594247920977	0.169561017760029	-0.00211863833562909	-0.0533662169608939	0.0549068357735369	0.0219633210170207	0.0272746648706179	-0.0277424276482615	-0.0501691033548521	-0.00417512520019353	-0.0259013599839168
0.111919814819447	0.044949744925094	-0.0409342639237782	0.0626620586384967	0.00145146497902233	-0.0253996026491663	0.0093827649203112	0.000563743220513682	-0.00888453084880547	-0.011974068835072	-0.0176045255499583	-0.0234749805881545	-0.0319677585899553
0.0624233600958264	0.107671267759403	-0.0135723463437313	0.0582907222994907	-0.0182442785142813	-0.0325858297982187	-0.0131667980422054	-0.00336463655575423	-0.00959772749092844	-0.02541505415625	-0.0219025661671539	-0.0227089284318294	-0.0288793560219033
0.0731279038593892	0.0300913725660746	-0.0263934461670964	0.0453162619429633	-0.00223521145641183	0.0018814227438447	0.00777416769966109	0.00785937840486471	0.00269797560447481	-0.000176894356283555	-0.0034778404432303	-0.00565495877822909	-0.0121263249292174
0.00403830864932428	-0.000220607378923399	-8.54038746436626e-05	0.00363725414281622	-0.00124122633365735	-0.00124012805747097	9.66028665511124e-05	-0.000557837617429746	-0.000652775187192869	-0.00124067719556416	-0.00104522751365886	-0.00143765220252968	-0.00182892503448531
0.170789078508751	0.174835520961646	-0.062148282801163	0.102779982249639	0.0142100250048649	-0.023749811554461	0.023650465898326	0.0230335908471127	0.0158606259750016	-0.00476989327479804	0.0209087520894933	-0.000510331969649502	-0.00526302386291566
0.43001244421419	0.118185208489225	-0.190482386194568	0.178526067838645	-0.00675272194737009	-0.0474691430591712	0.019632170823853	-0.0102261648738117	-0.0328769773569223	-0.0271109325032706	-0.0493390896116456	-0.0374842615019141	-0.0534519722198651
0.192530514650149	0.0977298154912402	-0.0812726829271554	0.0860469118153085	0.00833035902846166	-0.012040560729596	0.0107592811710169	0.0022841348756597	-0.00850988980726441	-0.00185510085056717	-0.0103973549125378	-0.00810657867951878	-0.025963537396723
0.33765595344312	0.119771280416502	-0.148798987723792	0.138611553967537	-0.00875237621794228	-0.0829484353707317	-0.00193947815530038	-0.0148395024445254	-0.00690271148578081	-0.045850405794337	-0.0450821690247417	-0.052773932136491	-0.0566931700370733
0.524187298200966	0.380541249162367	-0.242817868767385	0.193368932985705	0.070318313707412	-0.109923243171193	0.0228120337810108	-0.0106684273612438	-0.0180746114049214	-0.0198024647318905	-0.0615448834012191	-0.0481759912950328	-0.0593361540257128
0.145618668905003	0.0621606955541785	-0.0624522136517125	0.0598376859984467	0.00873760525743505	0.0092378440926344	0.0277121835474638	0.0175239302877712	0.0132736520550375	0.00898772467503473	0.0182407138305351	0.00235025402914341	-0.0119235224203185
0.255968625874004	0.149050464748639	-0.0885977744298982	0.16957234724478	-0.0301886098940204	-0.0133895914491251	0.0132335740403043	-0.010299714071236	-0.00123426684380956	-0.0217891006715727	-0.0481485117276367	-0.0436998528543683	-0.0554832791996244
0.0591604258356911	0.0402739429058577	-0.019019085273271	0.0404827808368071	-0.00654968774357364	-0.0098170129928962	0.0173892479466101	0.00553491843547424	0.011616944859815	-0.00818335036823492	-0.00473231042803489	-0.00349833206787641	-0.00393285900150789
0.256296021065576	0.277127655633755	-0.0920817168819433	0.15939739981306	-0.0269505863620677	-0.0878118048496454	-0.0141434237389129	0.0050962536461826	-0.0162916981862932	-0.0573811956058566	-0.0233712691077276	-0.0397356726028245	-0.0634706157304681
0.125664183164868	0.0607366216145477	-0.0459149525525083	0.0724112878669976	0.00770230955775178	0.00633225075284888	0.0153434576533884	0.0194230957382029	-0.0170121027476399	0.00701728015530034	-0.00286215874238348	-0.0070882597680415	-0.00587644208873081
0.058637017427139	0.0681881272108019	-0.0199722745987076	0.0387925532065877	0.00786824003517365	0.0053510817103359	0.0269468695285379	0.0277638099111247	0.0137952499464427	0.00660966087275478	0.00365403257278318	0.00933331479541161	0.00313000693283798
0.0465716709975352	0.0305384861608266	-0.0152123118448758	0.0313031793858165	0.00482279267368235	-0.00692465735635732	0.0128626733420082	0.0149029640195924	0.000356117634356508	-0.00105093234133748	-0.000205007877434098	0.00124892060230766	0.00241696394537924
0.396936053595729	0.253347638946647	-0.17412456842715	0.16880807902747	0.0103753610751511	-0.0512684576815341	0.00459455022666033	0.00904606546812753	-0.00662600274344799	-0.0204465483031915	-0.0345274519510326	-0.0367023150433993	-0.0463348372505233
0.116139164822449	0.0757907410000561	-0.0413225309807886	0.0700452479657176	0.00248502270042433	-0.0180577751168129	-0.00339884128327667	0.00875936993264206	0.00111541650202135	-0.00778637620819427	-0.00658606872752387	-0.0118377621408536	-0.00992898359039188
0.2411047734829	0.193277328827202	-0.104579693316952	0.10205127937719	0.0157706407926756	-0.030373324977139	0.00399866362838094	0.00742606916199062	-0.00561972704842303	-0.00730134209223168	-0.0131904951075548	-0.0307375281500834	-0.0110476721492582
0.100422187493023	0.111819228485831	-0.0376094093422944	0.0570127054544506	0.0442323989152974	0.0126773867176865	0.0469663775065751	0.0299725865857435	0.034848355257662	0.0284548928164919	0.0245177395214329	0.0138820405109458	0.0216088953306522
0.120140387785895	0.108637234076137	-0.0338287051892001	0.0965602207311436	-0.0267440425670433	-0.0379157129165743	-0.0228775323914387	-0.0128552331820093	-0.0143163566591867	-0.0323298777418088	-0.0279881870065653	-0.044735031408088	-0.039853652200874
0.317306108179098	0.270408267135129	-0.131123645721111	0.153360059723098	-0.00921385595357305	-0.077887779793528	0.00129130549946788	-0.017952997632836	-0.00137842562399931	-0.0435508178735505	-0.0286778773807859	-0.0623507029283231	-0.0762925470708941
0.181262658845997	0.0619032165171833	-0.0515356443108477	0.148957508003653	-0.02072725760475	-0.0281251138084519	0.0304626291053389	0.00393111450421496	0.00233129177316888	-0.024426185706601	-0.0152670515439416	-0.028577004191839	-0.0275173153863356
0.278177672387183	0.189237821770626	-0.110710130269187	0.144512300143758	-0.00510424776419516	-0.0543266457175271	0.00128472787314177	-0.013099251611931	-0.0314985373545044	-0.0297154467408611	-0.0326153988458354	-0.050639120799368	-0.0635747510617203
0.488886497625706	0.233522454694929	-0.237069129829495	0.147243874277532	0.0715940927549477	-0.0816702263529568	0.00550708572194603	-0.0202174008075218	0.00191026644686171	-0.00503806679900459	-0.0161767295899833	-0.0417795288653173	-0.0716491688993743
0.129988040910955	0.11358885163035	-0.025161031062801	0.133284430339467	0.0216929538358989	-0.00605306080203945	0.0271384015813668	-0.00292108269730304	0.00140623716789845	0.00781994651692972	-0.021422149926056	-0.0307101880492703	-0.0370559948893179
0.457398415437013	0.328319765375085	-0.198986446489401	0.202623272749008	0.00789234774365977	-0.10651988671465	0.00742207062323397	-0.022912830449434	-0.0153642656331667	-0.0493137694854952	-0.0703755884108633	-0.0602519320320822	-0.0927442281370786
0.0659017374858328	0.0337566372517137	-0.0236755002724135	0.0387481773162872	0.00526903600660955	0.00119083882666804	0.0152429658348694	0.00804379432305306	0.00741193514701287	0.0032299374166388	0.00194358503918668	0.00612345997986731	-0.00202821812340136
0.583821610232767	0.31350565100828	-0.273278889321671	0.207091250791477	0.0382948462804433	-0.144680619761244	0.0295557058997267	-0.0411605466002249	-0.0674461331014732	-0.0531928867404003	-0.101620848431576	-0.0956833397677054	-0.113304317201918
0.688166580156986	0.292064378256002	-0.353175290362843	0.158590619755433	0.0299764836627068	-0.182737285859883	0.0285745815384134	0.0141804956037445	0.00807347350216425	-0.0763804010985881	-0.017265580539149	-0.060308071833255	-0.0530053595308791
0.648086809980265	0.270321541103657	-0.322750444947602	0.176136254412294	0.0528305816707492	-0.146989255738208	-0.0508095782087787	-0.0450675923057646	-0.0254334076123587	-0.0470793370337292	-0.08046298017959	-0.111854204693021	-0.0945325296426891
0.392764365529213	0.272724487687174	-0.180289225242764	0.144943315811424	0.0137891881816541	-0.0555792187093028	0.0633634193524295	0.0178250247808114	0.02870777695799	-0.0208950152638244	0.0120896126648314	0.00128510458714054	-0.0271409836856047
0.350902590191198	0.195109408223653	-0.140951147909611	0.182147791710104	0.00549679040174683	-0.0698028506558238	-0.0105316569390684	-0.0176671392476525	-0.0414809878001991	-0.0321530301270385	-0.0415047965211749	-0.042791327172777	-0.0565128158711492
0.304681801519386	0.24025563506576	-0.134592684163773	0.124444882549507	0.0586199174654777	-0.0846355189315784	0.0181630647168751	0.00440062077305414	0.00217657722917775	-0.0130078007330504	-0.00824483846314306	-0.0322864163330815	-0.0227931222490677
0.288288211206433	0.0927003143051374	-0.118471337144606	0.142477151254199	-0.0425782868696938	-0.0329457665903406	-0.0106316047321589	0.000854624531061665	-0.0389332295674452	-0.0377620267300172	-0.0439919187625813	-0.0509932561168571	-0.0706666934804691
0.0335023585580794	0.0275218315579032	-0.00886646437976497	0.0280330378510631	0.00344768477089243	0.00960165951103369	0.0157651341795345	0.0120228769902074	0.00784817708991731	0.00652467214096306	0.00508068557940861	0.00415991772532932	0.000561586274279803
0.375264232621877	0.214562409242678	-0.144642771166032	0.212948576715487	-0.00418435583686111	-0.067288389763095	-0.00323446248088832	-0.0493639267126181	-0.0239469900546105	-0.035736372799978	-0.0502857105837869	-0.0927192034840502	-0.077237376853922
0.0689318553074831	0.0544647091086278	-0.024345135895429	0.0415562953604219	0.0104293144006757	-0.0127111017442633	-0.000795419044886003	0.00640461942725284	0.0064064797960432	-0.00114089367179381	-0.00168374819438298	-0.00836040250907741	-0.0181496846497741
0.433697458138667	0.209358122893804	-0.177784997305499	0.223330072127572	-0.0571075749102198	-0.0366329752052639	0.0328746625296282	-0.0352086035744741	-0.0145342406180921	-0.0468702750577418	-0.0164630921006932	-0.0270510196517639	-0.0683507473202294
0.0082971194510468	0.00315844532707584	0.00064290686960687	0.0105696960514885	0.00084482237109889	0.000143961723016393	0.000433134006957157	0.00190453586901435	0.000803321179247271	0.000494392047057641	-0.00270287723501787	-0.0014574145087948	-0.00118665822070366
0.463125105527144	0.157219531182385	-0.21963698573235	0.152117895344806	-0.00756591353765385	-0.072777120225498	0.0220887438235892	0.000568574883181183	-0.0250690652290525	-0.0401715168815759	-0.0458304301282644	-0.0667913274152017	-0.0692423631390406
0.21687980727996	0.191135454848712	-0.0921808248231128	0.0952271493227231	0.0801484287926085	-0.0216270520699825	0.0388606642952786	0.0164165778864878	0.047015472326283	0.029260688361313	0.0049467765695636	0.0137886468770744	-0.013037125947496
0.223996987398995	0.187357486496313	-0.0956679708978788	0.097479035530489	0.0231119154249186	-0.0226077947696469	0.0222230354604812	0.0282985550354967	0.0243385745399938	0.000252060327635834	-0.010833463219116	0.0105904727057772	-0.00330387080499722
0.431312602902781	0.18057346090088	-0.196441855301709	0.164025234857881	0.00908747997758774	-0.134935372239274	-0.0284140308572414	-0.0322174930820042	-0.0364075290650053	-0.0629239461308433	-0.0980583912176016	-0.109107176206289	-0.0798369740883306
0.393371863179816	0.304221250626648	-0.172601969464512	0.166569394662097	0.044613996952475	-0.0617440439401055	0.034917253142067	0.0273471018800822	0.00947998566602659	-0.00856502349381522	0.00245463749305275	-0.039670157772646	-0.0378470773845933
0.458723506523333	0.155366789679372	-0.205355625233321	0.186093439999513	-0.0455429872131017	-0.0483550436826715	0.0212316208134345	0.00811803474763856	-0.00114959021003336	-0.0469490154478866	-0.031019003533528	-0.0413127104418711	-0.0736740069142713
0.0569815598686497	0.0510185913288464	-0.0198041538181199	0.0354935025918085	0.00382153810272166	0.0037760989371696	0.0136996602039212	0.0119122907614296	0.00285668989881414	0.00379881851994564	0.00315004176594125	0.000750208904862	-0.00339258712123788
0.00765208867137609	0.00197236310312059	0.000782465821478771	0.0107026794091402	-0.000487668565210811	-0.00176358782945726	0.00340949733703115	0.00124342221953257	1.93395990887623e-05	-0.00112562819733404	-0.00131373490929061	-0.00116825282227759	-0.00157919584802432
0.0488075686327385	0.0273321813158966	-0.013845611013866	0.0379932749527925	0.00307212332154867	0.00184206877062186	0.0204803030116612	0.012719864528923	0.00723259790777114	0.00245709604608527	0.00577749863865469	0.00257387710836689	0.000259495157989745
0.0998435276204057	0.0705597806427738	-0.0375898440229481	0.0543645694594803	-0.0107329268419185	-0.0111197861948279	0.0127593563736118	-0.00731710848299587	-0.00156174762222099	-0.0109263565183732	-0.000519174052743515	-0.013092449111723	-0.017388850805879
0.395280289173625	0.313802304555711	-0.17013851181263	0.177027474793076	0.0208391176832707	-0.082427082111223	0.044210338748343	0.0535507665539993	-0.000172404839649476	-0.0307939822139762	-0.0641122837085916	-0.0558197181729824	-0.00443530316020679
0.632665907140294	0.281320842312157	-0.311650712904494	0.182196709671714	0.0289058649049918	-0.0967772382586345	0.0132971038726603	0.0115018892054378	-0.0257622139644358	-0.0339356866768213	-0.0650227376297788	-0.0617670259567388	-0.0896932779624244
0.0665606982315711	0.0576921783170081	-0.0224408385786675	0.0423658287900391	0.0116013287633526	0.00620968426138589	0.0229334394582411	0.0257046146811502	0.00900146463902116	0.00890550651236922	0.00320314888821423	-0.00120308847634742	0.00617688628983422
0.124728710936978	0.101191344126296	-0.0460743743970315	0.072565500721026	-0.000643319178983151	-0.0228409444200735	0.000458020389802999	-0.004715894474975	-0.00377459156906373	-0.0117421317995283	-0.00500261896138293	-0.0268145236312032	-0.0193168166798738
0.194052870715741	0.14384501642071	-0.0558031122349163	0.154684568061188	-0.00608655511304493	-0.0335757843515281	0.0242853070694844	0.014126556682389	-0.0264368877892761	-0.0198311697322865	-0.0220174340436328	-0.0378451965193564	-0.0494157151890784
0.322874208995702	0.140976124027767	-0.131367562924859	0.163046772235058	0.0107353310793952	-0.0362683401978265	0.0388809264143646	0.00641901141001183	-0.00048823451103186	-0.0127665045592156	-0.00419087311056943	-0.0403244387173672	-0.0754034312013779
0.0310330326473738	0.0308521672876831	-0.0077980954830372	0.0268068546118159	0.00942256971386084	0.00999579060379182	0.0179047992803788	0.0165054805730125	0.0125393453622921	0.00970918015882634	0.00797507563206342	0.00566389748104153	0.00243301804827028
0.0940699457884634	0.0771407431396938	-0.0323588765606651	0.0596914582305264	0.0140246490233355	-0.0216836137532251	0.0150880183731676	0.000653484693724143	-0.00232038445173724	-0.00382948236494479	-0.00440035808043335	-0.014811555846913	-0.0162954354625295
0.0478700212489018	0.0245162839853755	-0.0162213273312028	0.0315377070056839	0.00832005273973602	0.00221058077604838	0.0157253105627926	0.010683269503155	0.00752170443965004	0.00526531675789219	0.00462603814177461	0.0028273649463238	-0.00178162584960852
0.0885503780203876	0.0380578541988535	-0.029898544753746	0.0573367580849386	6.20587656673527e-05	-0.0160597265361902	0.000503585811669816	0.00211707511315815	-0.00227094723838223	-0.00799883388526142	-0.00926492538863133	-0.00579879217022385	-0.015204654558324
0.530530971170481	0.266872300882478	-0.239695549999207	0.21140115056801	-0.0527811321874554	-0.129612383015616	-0.0308669351160851	-0.0597906347320193	-0.0743252932156427	-0.0911967576015357	-0.0736112449123154	-0.0630286162677687	-0.107578947021729
0.292545427504407	0.102334624122827	-0.117854596415225	0.149745750541934	-0.0118492843485353	-0.0156171819415079	0.0182990107724595	0.0149578568523162	0.00295873329461266	-0.0137332331450216	-0.0222281707770273	-0.0274618189007773	-0.0365994691217325
0.280854640402201	0.218233805693376	-0.113422427927924	0.141893114058246	0.0204219146323989	-0.0184730327768913	0.0173643078847156	-0.00371457557918153	-0.00488803190083797	0.000974440927753784	-0.0196949641546743	-0.025919879295446	-0.0163379025524496
0.168113088615496	0.0738520523110301	-0.0434146726716617	0.145789119728576	-0.0315685898269323	-0.0133348882641269	-0.00235561658714628	0.00727253854426269	-0.0337680217394681	-0.0224517390455296	-0.0473936831351661	-0.0308455268624864	-0.0390615491650954
0.06236921893351	0.0378034123559807	-0.0197741917805015	0.0425514991951918	0.00979512305308885	-0.00127974384627663	0.0137031369136514	0.0157404388000139	0.00773910691228296	0.00425768960340612	-0.0013536803839839	0.00225506808788335	-0.0158624031438983
0.0474891181169451	0.072717892262606	-0.0151306518188579	0.0342655342071461	0.0138945048505223	0.00528140998617486	0.0146955168957567	0.0226466515978901	0.0171079905728444	0.0095879574183486	0.00657031337434424	0.00487475220070589	0.00507282753558023
0.54471067493619	0.238551132526078	-0.253346662773318	0.196887804406894	0.0147827686548162	-0.0532771427582328	0.0307252841758798	-0.0329238551563503	-0.0187442441405469	-0.0192471870517082	-0.0640999985441056	-0.0571569557997408	-0.0484206507902457
0.580312196217401	0.226711210867261	-0.284010354623293	0.170542849859671	-0.0122795256828639	-0.119217951904349	-0.029706886990813	-0.0226327069147001	-0.0134217745940514	-0.0657487387936068	-0.04717860611085	-0.0469257029941688	-0.0950537574947641
0.106441681789689	0.0480623009502109	-0.0391593526896093	0.0612561536686078	0.00297941777560901	-0.00535556567267097	0.011145976451846	0.00867011575768455	-0.000598358822598191	-0.00118807394853097	-0.00765182781257458	-0.00288543039210738	-0.0115433519236467
0.163717030808776	0.134821637090776	-0.0600855602876664	0.0956404239673007	-0.00827533876008504	-0.0545858262497346	-0.00350412974182368	-0.0105632044245673	-0.00972772242582867	-0.0314305825049098	-0.0233287141190251	-0.0339554740982232	-0.027661114677815
0.497274337337048	0.208159222076088	-0.221332490934943	0.20731365591548	-0.00484239712405038	-0.0627527280364589	0.0133281618670288	0.00874982836855204	-0.0227881557670253	-0.0337975625802546	-0.0483245641301788	-0.0687137020647827	-0.0703177970002168
0.00530289825055385	0.00191642209027156	0.00029403259582896	0.00503663571851422	-0.000661766198463929	-0.000578486402347789	0.00112848122455085	0.00151812931895022	0.000144875157251616	-0.000620126300405859	-0.000881945538393808	-0.000694019854065135	-0.00156786845363523
0.0887451525245171	0.0710965740072403	-0.0294155721066783	0.0587377287937301	0.00615739771116565	-0.00834089859956716	0.0183435549214695	0.0112076610498991	0.00633091614167368	-0.00109175044420076	0.000375558683838095	-0.0108855551849129	-0.0077845071594541
0.470443271617982	0.179403389381644	-0.223149908260857	0.154290180670045	0.000769740515085493	-0.0995751961690279	0.0212477182390969	-0.011528870586534	-0.0351541806035477	-0.0494027278269712	-0.0595392147700319	-0.0433361849331921	-0.06994333075404
0.662292227412649	0.297900928695446	-0.336130448616751	0.162981562923347	0.0871524417909977	-0.102240781349446	-0.0111577594680921	-0.0414254574843336	-0.0566799541531809	-0.00754416977922434	-0.0620071260413941	-0.0575225363975824	-0.103266595850878
0.222880749231758	0.0690012665001897	-0.0948277288741267	0.100257539101259	-0.0015244857176322	-0.019758053248012	0.0174127551105697	0.00602294793220526	0.00435742274434214	-0.0106412694828221	-0.013338889297777	-0.0131157543005527	-0.0186451864879243
0.312335805235855	0.077708495322639	-0.130420890048617	0.146122134297279	-0.00887641174814124	-0.0355566522507076	-0.00533504724409911	-0.0111569734631543	-0.00529866002536578	-0.0222165319994244	-0.0281344140350843	-0.0209297118155736	-0.043792885137273
0.492368406436555	0.371151302999235	-0.220500674370357	0.199940181220333	-0.0110246923144157	-0.0852333458021264	-0.0133934058122703	0.0382299197056375	-0.0160259651977963	-0.048129019058271	-0.0643124143149763	-0.0759456644173419	-0.0405025741504891
0.000404168164897836	0.000115770782423583	1.83092415503058e-05	0.000117439721801709	-1.17365029842143e-05	5.37628535722503e-05	0.000283001256745221	0.000109999379900988	0.00011740972149681	2.1013175294018e-05	-1.48687335619112e-05	4.94705267439092e-05	-7.06659673546896e-05
0.286379888124074	0.105421813992212	-0.120889678877263	0.131126260584259	-0.00320672349333956	-0.0251994948343351	0.0156148503302057	-0.00950472629329374	-0.0119955783653323	-0.0142031091638374	-0.0265880047225877	-0.0298770169393372	-0.0357888855702677
0.328855854943401	0.230215435386501	-0.147093421581675	0.130284608020541	0.0550662130028389	-0.0248662063852121	0.0508849034335228	0.017738374654079	0.00705312459094792	0.0151000033088134	0.00215240168258163	-0.0300130771706429	-0.0226250226671399
0.318881997574954	0.136757945972698	-0.134796630831515	0.146536941185626	0.0131401268143556	-0.0196619578457708	0.0236770563525368	0.00393774734357777	-0.00330722771157643	-0.00326091551570762	-0.0128745342864603	-0.0422031778263274	-0.0347132317010382
0.507398631949624	0.241330761085806	-0.229006236118693	0.202731877378368	0.0314977910423861	-0.079239391457783	0.0017267310818555	-0.0176448740775733	-0.0507314913240955	-0.0238708002076984	-0.0509256831392464	-0.0591066181594179	-0.075584200681986
0.236921825241472	0.231702053626447	-0.0961983706548155	0.117353594170491	0.00498232496725323	-0.0691881131966112	0.00181851737687228	-0.00975668441508609	-0.0313716385095205	-0.032102894114679	-0.0302128538035334	-0.0221957132816357	-0.0381047962687203
0.181643894280335	0.10052173145995	-0.0773055245177662	0.0797440720188951	0.018715735688711	-0.00994987299239217	0.0149164367068533	0.0167906495878891	0.00686029205044744	0.0043829313481594	0.00716863086770358	-0.0153908978535942	-0.00848148901618481
0.0704068461698048	0.0521963175299428	-0.0251285391092407	0.0433377415770904	0.0194634712493272	0.00924635991349085	0.0297571888747575	0.0217449576889335	0.016152555895732	0.014354915581409	0.0118016889436943	0.00338718063708159	0.00854754165691578
0.263659590652581	0.206756095464841	-0.115084649951104	0.109350027418168	0.0578882268834233	-0.0331712272235274	0.0284336381343708	0.0116403276805684	0.00294215532573183	0.012358499829948	-0.0198874012547523	-0.0185025425976861	-0.0257008661890135
0.0826585279870083	0.0832237468941045	-0.0287627215739914	0.0497676037173162	0.0190492003490039	-0.00254461593850314	0.00906340659666729	0.0168598902404166	0.00962858329405133	0.00825229220525037	-0.00418200946550108	-0.00593839274597441	0.00050837895288397
0.370003058034309	0.169039491725264	-0.156212383438505	0.174476041134789	-0.00189723225681349	-0.0511175846430588	0.0275807050406369	0.018286277919699	-0.0190720769354242	-0.0265074084499362	-0.0439456398755461	-0.0580876089032998	-0.0395202780780144
0.0524681056253524	0.0379510237685484	-0.00574214513997794	0.0609840608854206	0.000699286949742764	-0.00451924712804563	0.0121620514965794	-0.000392068078634587	-0.00158318979081981	-0.00190998008915143	-0.0122216797621027	-0.0145222782184715	-0.0106124982743062
0.094599380266592	0.122577944109949	-0.0327498216503008	0.0590418979686583	0.021609702380633	0.0046501687729711	0.0207760301254261	0.0203956328364026	0.00920055572675944	0.013129935576802	0.00287554459312807	0.0101264942708288	-0.00230947288439266
0.276153975222875	0.0763509961207608	-0.10696967207232	0.153163795242966	-0.00186007961059925	-0.00503273755187506	0.0311689437044042	-0.00422487373719443	0.00509187836559988	-0.00344640858123713	-0.00248425195106661	-0.0103926623092693	-0.0209920449302178
0.102884611501628	0.0879237104529853	-0.0371925336793896	0.0587866642358534	-0.000855637089634445	-0.0219919505243744	0.0103471041536896	-0.0142356384601221	-0.00839182090408971	-0.0114237938070044	-0.0119705450541497	-0.0266287771970563	-0.0181464016144436
0.0549706068390535	0.0212151117890686	-0.00176067400077647	0.0749417780612413	-0.00118965639988845	0.00407991333293434	0.0181527959232409	0.00856043819825474	0.00885277720317747	0.00144512846652295	-0.00105064312574041	-0.00391779783663579	-0.0153136545240118
0.232517710621043	0.0814760389807037	-0.0845398902674661	0.142072159957328	-0.0107039925759739	-0.0112815441538605	0.00224527132178748	-0.010642982573603	-0.0207369354195483	-0.0109927683649172	-0.0185708492226459	-0.043482588144163	-0.0360612980490196
0.0729816241091255	0.0239393121698426	-0.00660108738681874	0.0891218001670356	-0.0103492285850734	-0.00619468625819274	0.0143257858215539	-0.00264618167665856	-0.00949328480503597	-0.00827195742163306	-0.012272620339294	-0.0235230507421707	-0.0290739855030371
0.332229594301797	0.125983629325555	-0.138947384427442	0.157362894115151	-0.033784270430944	-0.0579628717961653	-0.0058050858216776	0.00118118033310699	-0.0356759497599146	-0.0458735711135546	-0.0478674303506851	-0.0735782638060766	-0.081199601061126
0.310189739746347	0.274569603998584	-0.12920732461066	0.147159571797029	0.0479298236468366	-0.0550725079736556	0.0216221090834439	0.00461410582641314	0.00767184119356312	-0.00357134216340949	-0.024625063005293	-0.0241393991111533	-0.0225981520032261
0.0309399812369113	0.0263514138097693	-0.00704405653049894	0.0282926804850914	0.0112871505127655	0.00265340668361545	0.0148551013245305	0.011886457292833	0.0108180508805294	0.00697027859819049	-0.00112313665946509	0.00632562699024706	0.00294149114293895
0.129827480738064	0.15786175501196	-0.0467173119843795	0.0777500669003277	0.0261747589320698	-0.0331449122926974	0.0103589240630352	0.0144016572856517	0.00325000023278874	-0.00348507668031381	-0.00236678798530018	-0.0177075681022347	-0.0220704662551176
0.343216557051027	0.28223158626992	-0.137228438837752	0.180799232521893	-0.0123424835386786	-0.0686887819565368	0.00931446497883093	-0.0265291028361319	-0.0529940621669494	-0.0405156327476077	-0.0522360024051309	-0.061579838529802	-0.0573008458567411
0.139301445474038	0.114333694958415	-0.0505582950622999	0.0824168165518712	0.00431071904943775	-0.0269196561475634	0.00267261098767901	-0.00291551185817956	0.00939357898900067	-0.0113044685490629	-0.0154431571414581	-0.0180582451994732	-0.00921057611966
0.0870535229476929	0.0322543449117599	-0.029087206733316	0.0546256319769118	-0.00198303464065384	-0.0131922613166951	-0.00159345055705121	-0.000231725941074901	-0.00562832870765427	-0.00758764797867448	-0.0119968695452027	-0.0183275839143803	-0.0246482252886772
0.293010390441847	0.0999105501164245	-0.126402227203774	0.126649090770441	-0.00603897357008287	-0.0272467986285195	0.0346087744210063	0.0145858409329431	-0.0102738030810198	-0.0166428860993012	-0.0237726359653621	-0.0260201276261203	-0.0222960111963426
0.475862293148483	0.230368583072863	-0.218006727852767	0.179514206154486	0.0119792921831584	-0.0388553918105025	-0.000667214884801648	-0.0290321473737159	-0.0524275410072163	-0.0134380498136721	-0.0229926598063639	-0.0459902334261621	-0.0473907760379585
0.183475260269627	0.0463950398651348	-0.0631102876410653	0.116428553554075	-0.00587648531189428	-0.0146776429706162	0.0246086601895951	-0.00360447443959538	-0.0135763651955979	-0.0102770641412552	-0.014013527988241	-0.0129303108761696	-0.0388579436410917
0.642256495519041	0.303775679699342	-0.322954846515862	0.166682665260766	0.0716106967575095	-0.0873883638343937	0.0347757138689619	0.0140405090661624	0.00750938383260769	-0.00788883353844205	-0.0461705416211663	-0.0128453805311773	-0.0634517275295312
0.104490034291293	0.0743842790541686	-0.00847483797968218	0.136918812730977	-0.0119616998901525	-0.017613140928629	0.0141366485220012	0.00615045361123645	-0.00685664864665644	-0.0147874204093908	-0.0224271086033295	-0.023831816667481	-0.0324352284663417
0.328898873690864	0.233959512027978	-0.147371945319123	0.129851889616495	0.0379469767041379	-0.000504829586613575	0.050631766107454	0.0375809711427432	0.0293142989085837	0.0187210735587622	-0.00787167556101021	0.0180803601092973	-0.0389349580687415
0.0317395847749303	0.0437675081349679	-0.0034995405270186	0.036795611019488	-0.00786318658866866	-0.0131456739589767	-0.00604619180431947	-0.00975041966710613	-0.00524708680606219	-0.0105044302738227	-0.00698932484558056	-0.013667062814916	-0.0147847438029439
0.369146551613143	0.286248926823875	-0.156061732629003	0.172961895197079	-0.00811746998410318	-0.0793973284815543	0.00930460890700507	-0.019350248436448	-0.049906244898347	-0.0437573992328287	-0.0455791951576638	-0.0343982574987807	-0.0920103786888107
0.070967835200382	0.0744497171331878	-0.0253802492061174	0.043118843670601	0.00826117972774215	0.000343561587559341	0.0237065763691511	0.0203157578292143	0.0107320269196763	0.00430237065765074	0.000441176205294921	0.0162187647680491	0.00250684813687385
0.127587880285639	0.0474618814166308	-0.0465888005700267	0.0743926851319297	-0.0116390873299733	-0.0152392514732249	-0.011123037036918	-0.00415656091486293	-0.0103343309097156	-0.0134391694015991	-0.0215904971399408	-0.0189500077889891	-0.0332786393675894
0.00245854722673288	0.000476598114896952	0.000189447518506002	0.00278774535228321	7.71244734906989e-05	-0.000182859583468486	0.00118961028902347	0.000815487947713651	0.000310764322813976	-5.28675549888937e-05	-0.000216954467407866	-0.0002649425501493	-0.000664973807796613
0.275632262268255	0.277546499984472	-0.105785919297399	0.154230722192405	0.0953763033107348	-0.0204427467935564	0.0395363801431802	0.012698531462888	0.00831649228239406	0.0374667782585892	-0.000455471223029857	0.00538459068632197	-0.0312476954903935
0.218392016010954	0.141429464172407	-0.0864456593911138	0.114808028081498	-0.0226867415669876	-0.0125431919354881	0.0110862679928627	0.014967283682896	0.00603654783774554	-0.0176149667512379	-0.00598165861703492	-0.0130953915570429	-0.0341322161600063
0.167583376518659	0.128895055658553	-0.0700574673467109	0.0774471305704283	0.0551931715183502	-0.0154543433860179	0.0229586635257266	0.020550797943739	0.0152872235386672	0.0198694140661662	0.00681123212643972	0.0021165704588044	-0.00387611932690657
0.184364957108214	0.0546104619215094	-0.0796339299898432	0.0744850319582952	-0.00739499342230709	0.0105024489627674	0.0196785041155315	0.0154739828237203	0.00550717513177226	0.00155372777023013	-0.0053830308912258	-0.00370948493884091	-0.0113582328604084
0.376650565132417	0.088882065300414	-0.17191371479872	0.140621654242797	0.0205179164736731	-0.02409825670919	0.0254325982327951	-0.0233074962025831	-0.0283974666963149	-0.00179017011775839	-0.0380221406813283	-0.0497393255633428	-0.0553756961130021
0.079652796592631	0.0464953530730242	-0.026790465495399	0.0518318752654456	-0.00654513199850448	-0.00481134423917161	0.00578662240574625	0.00623232503500469	-0.00162190248728086	-0.00567823811883805	-0.00253574955277619	-0.012490708463786	-0.0103251047944201
0.604431327606769	0.335572543126504	-0.2953347204239	0.1792953900135	0.0672066959338716	-0.0907442755743698	0.00843006125676093	-0.00776345202970696	-0.06496453003406	-0.0117687898202491	-0.055857938091324	-0.081104858304327	-0.040498368073246
0.0647578687580583	0.028829407311742	-0.0205717456609267	0.0432584361160223	-0.006142801982913	0.00359757357033255	0.0125213490179886	0.00836560264950149	0.0014610116288567	-0.00127261420629023	0.000987768975372241	-0.00730944495612536	-0.00937671175003554
0.235712097682056	0.196225430955208	-0.100462023924767	0.104420246991644	0.0289615139110777	-0.027852515540399	0.0558617280102743	0.0205277824187126	-0.0100187236984685	0.000554499185339341	-0.0156026299153303	-0.0175000912753354	-0.0172730747505437
0.442893948047723	0.30382905032213	-0.20407705959582	0.162280470027118	0.0648850769336641	-0.0712394748106658	0.0330361517076577	0.0251190370856059	0.0204153135123232	-0.00317719893850088	0.027033576188188	-0.0383960404824235	-0.0375206436944671
0.387512686479358	0.13498557957762	-0.168538851599844	0.167411833143684	-0.0121218075811441	-0.032114552732224	-0.00197156524420089	-0.00686541276906272	-0.0109615982323574	-0.0221181801566841	-0.0347237290797345	-0.0337338733968334	-0.0604882941111272
0.412306593201676	0.210280215482018	-0.178184450422835	0.182755884502351	0.00548151190294538	-0.092925096003235	0.000458593468289359	-0.0606608846924165	-0.0520965340287881	-0.0437217920501448	-0.0672950376884311	-0.0876227787601043	-0.0776589852385051
0.478363574932367	0.194518577082699	-0.217195285071326	0.186396574375942	-0.018433550142802	-0.10528815516945	-0.0133976283412737	-0.0315197909220622	-0.081835727277716	-0.0618608526561261	-0.0688163386418394	-0.0647619621483651	-0.0958620179489152
0.481765263341653	0.360153668219253	-0.21923774252809	0.184891924217815	0.0481966151340372	-0.156526191126328	0.0277170111673105	0.00142622986602764	-0.0285920224510226	-0.0541647879961453	-0.059960507781108	-0.0628405824049401	-0.0840777144102666
0.143407750761687	0.0889538817421205	-0.0530590224823113	0.0823256591756541	0.00703016631380013	-0.0556028920749588	-0.00897234753986023	-0.0155424220111578	-0.021669269699572	-0.0242863628805794	-0.0210476073017047	-0.0244055401258026	-0.0352903727552302
0.0608657559277702	0.0422154026377743	-0.0196199791716313	0.0440626117219789	-0.000177495872114214	-0.0002700960220662	0.0124272367089656	0.0119373285941214	0.00279942588830099	-0.000223795947090204	-0.00075091448100343	-0.00797167908517171	-0.00408935513890307
0.141638389249595	0.0361650891779318	-0.0488439793171533	0.088824227355226	-0.00991550369312219	-0.0198729042087524	-0.00121310600051877	-0.0102508291321554	-0.0181431220686358	-0.0148942039509373	-0.0116763263182705	-0.0206139666031188	-0.0404566995826065
0.230497463656357	0.109880616657291	-0.0787643568723205	0.153907049604697	-0.00632727929022778	-0.010739457378969	0.0225138738890866	0.00562044835733727	-0.0191465937799998	-0.00853336833459836	-0.0310544749278916	-0.0438312824038209	-0.0281298950369459
0.0482333517163484	0.028138277962569	-0.0150786017821045	0.0340344785961483	0.0125465719067459	0.00584361072928465	0.0198063965065545	0.0111966906863265	0.00824799238791828	0.0091950913180153	0.00405892130947197	-0.000703447661756985	0.00316039838981145
0.572737208104364	0.275575080214184	-0.274964893824387	0.18410658537292	-0.0202297781526944	-0.112591891090933	0.0396381700593714	-0.019022336583598	-0.0383635979508707	-0.0664108346218136	-0.0705187551644632	-0.124420386066936	-0.104886022557865
0.108239770995014	0.0875435111806265	-0.0419873107330613	0.0572471430361956	0.04321941669155	0.0136427869668197	0.0214951522481864	0.0274761240076128	0.019198310708674	0.0284311018291848	0.0156425592740117	0.00201725233213686	0.00231520000459
0.0534741327925549	0.0383471351253573	-0.00715122270748101	0.0586307544591539	0.00181503507625284	-0.0147141866251988	-0.000871036740815366	0.00310792220035302	0.00146328216773699	-0.006449575774473	-0.0123366165234388	-0.014136647551732	-0.0185259455851358
0.206471518332586	0.208008214487235	-0.0772786353006971	0.119117835840718	0.0578181286315463	-0.0467597661252662	0.0202887256217141	0.00987309890111657	-0.00484501134800946	0.00552918125314006	-0.0153917174392985	-0.0444526594064739	-0.02791749016855
0.149976445354569	0.0845775174986087	-0.055625543886578	0.0861989216557814	-0.000162244375785131	-0.0321159250893932	0.00248483402353922	-0.013340448623175	-0.0149391074626631	-0.0161390847325892	-0.0260160242142543	-0.021424613319763	-0.0224031148771519
0.127474377506783	0.0596368307628858	-0.047604515365541	0.0708865986188976	0.00745567194700858	-0.0136208592356917	-0.00454757686960633	0.00781416124579629	0.00524912427731303	-0.00308259364434157	-0.0167200073629844	-0.0171590162525457	-0.00803136525207045
0.230273953626705	0.107359797867877	-0.0769783388225601	0.157974372219477	0.0297011905959419	-0.0428321555462679	0.0274132784266925	0.0143272553209766	0.0108648533095887	-0.00656548247516303	-0.0353408367697131	-0.0310808541103509	-0.0422772721712593
0.00737279925226792	6.19834077639639e-05	0.000411811623953646	0.0121564320451989	-0.000940647285884734	-0.000637008961228409	0.00234809633398765	0.000935469123391265	-0.000251744456496174	-0.000788828123556571	-0.000708822716728914	-0.00168427243624342	-0.00278199549308321
0.135364189382374	0.117637478773797	-0.0408699810460991	0.102202879520523	-0.00916289604726431	-0.0303322106934421	0.00317865538972256	-0.00506139190445121	-0.0253175394148159	-0.0197475533703532	-0.0161977593350913	-0.0418931165557761	-0.0391053889530189
0.386392720879164	0.143240960697859	-0.17352998486092	0.152173758998375	-0.00265915166820418	-0.0211287732963117	0.0298422521615613	0.00414362651176714	0.00696651749582777	-0.0118939624822579	-0.0227291729354203	-0.0219130564611106	-0.0448091174394378
0.599670127414633	0.257636494591195	-0.292293869946146	0.183129111784633	0.011056059851315	-0.122900901796412	-0.0127192657182023	-0.0429569739713052	-0.049313290251966	-0.0559224209725483	-0.0837551655613287	-0.0694859671935371	-0.0898592713746975
0.189154841786889	0.0877022643501183	-0.0484729495060806	0.169122766488567	-0.0112177185176933	-0.0411870799203052	-0.00876722768877469	-0.0400682220128118	-0.0295984071444671	-0.0262023992189993	-0.0467054139063625	-0.0422778767343991	-0.0714244356518839
0.57482551534523	0.191126062256314	-0.281505915685506	0.168676641061004	-0.00507589950850618	-0.135081781323244	-0.0361286743796946	-0.0238591718887823	-0.0549330999841465	-0.070078840415875	-0.0747297062788342	-0.0975095286768902	-0.0894779167053236
0.176054701604194	0.075684192335273	-0.0743903146348356	0.0775433794971978	0.0135744243396313	0.0180112991347071	0.0329856469568607	0.0318403687986998	0.0215822321906944	0.0157928617371692	0.00958566105151126	-0.0009639931787081	0.0108532923615243
0.450570583666958	0.207633115648564	-0.214155119477431	0.146647091225805	0.0674255960660171	-0.0583216226720913	0.00179899291090235	0.00176268438513311	-0.0213102823245276	0.00455198669696288	-0.0584049571923569	-0.0365592893357515	-0.0747227228444122
0.20166346236284	0.132965240901515	-0.0829019657450076	0.0959637723528942	0.0565983982968874	0.00410403517437408	0.0372359318577621	0.0412702705962587	0.0163403248207994	0.0303512167356308	0.0120402739791346	0.010431758880218	0.00745904368974179
0.114286396429187	0.0412661769870597	-0.0394923968289822	0.0706850039783204	0.00667709168502732	-0.0197907151053751	0.006947702791002	-0.00201788800763505	-0.0052215224651022	-0.0065568117101739	-0.0117664950552269	-0.0118406391210405	-0.0126506078523655
0.0166296987711878	0.0106428267648989	-0.00389457796059503	0.0145692702392102	0.000564038952037899	0.000694710018672055	0.00780903297391938	0.0028545355253474	0.00612037115596505	0.000629374485354977	0.000293957832867165	0.000576892965310796	0.000551725308964791
0.0129881646180129	0.00761840878191326	-0.000172328925715498	0.0157535069151661	0.000253055444129454	-0.00267262939271382	0.00315332007482156	-0.000613284047144107	-0.00202989734755674	-0.00120978697429218	-0.00492506222948502	-0.00377748929763308	-0.00448994830655771
0.119866785503335	0.139324710525355	-0.0407023838370185	0.0751017570515325	0.0503620065383242	0.00587387682005135	0.0327179201252891	0.0395383818785005	0.0262645503949023	0.0281179416791878	0.0131236742571375	0.00258593498126426	-0.00419163702268384
0.189309603903513	0.153747733651345	-0.0786501217279474	0.0876363591631289	0.0392582450035476	0.00919804751362407	0.0406670512412532	0.0355595621682483	0.0215030538005943	0.0242281462585859	0.0050255426751569	0.0178088145767503	-0.00257692677880311
0.378084078119772	0.185916779373362	-0.161266023325102	0.172536004085842	-0.0119689989158177	-0.0952548935349379	-0.010946450259047	-0.0255601669084103	-0.0453258021832771	-0.0536119462253778	-0.0586072787953172	-0.0884021203481529	-0.0997355100702211
0.137095653075855	0.145589299728153	-0.0519380030600702	0.0753660636444929	0.0203387693544514	-0.0230332067142943	0.0218080388032737	0.0153171888794389	-0.00806810421262402	-0.00134721867992144	-0.000604034407880844	-0.022398866767414	-0.0235833123378662
0.19686445076453	0.306610916863084	-0.0678677047902444	0.128675661487164	0.0422855029924528	-0.0997245631381452	0.0178860666727829	-0.0167944721748231	-0.0225907909742007	-0.0287195300728461	-0.0201876070948326	-0.0510670761437738	-0.0370064317705321
0.401816101681583	0.222403958755134	-0.1799940933885	0.160500191073075	0.0101058473546637	-0.0518622812455323	0.0256089313049862	0.0394246676978659	0.0135260064848554	-0.0208782169454343	-0.0442087088544628	-0.0402123451658325	-0.0293887371457336
0.112997856389606	0.0631451390517897	-0.0398348412535582	0.0685976578503428	0.00800197943967103	-0.0173474419467317	0.0252811799299255	0.0230332658899901	0.00519402743565653	-0.00467273125353035	0.0043074031022548	0.0059385216988235	-0.000169475163238064
0.640495076793239	0.276498309892362	-0.319103556219318	0.173726758322815	0.00767686824230784	-0.153120405261436	-0.0125450700863207	-0.0193171527940398	-0.0471552074161951	-0.0727217685095642	-0.0515677136782501	-0.111907471222003	-0.0752746702527088
0.0209234353013323	0.0235940183515326	-0.00476571216705315	0.0187448772485106	-0.0040326837386531	-0.00667002260044394	0.00287112542712193	0.00186702835157333	-0.00182230462692509	-0.00535135316954852	-0.0008173963235555	-0.00384135128361479	-0.0044684769356945
0.238180374529392	0.145716714144957	-0.0760442774697721	0.174693974992001	0.0718545973943297	-0.0161694533029888	0.0327839710797816	0.0171071121973714	0.010114988724462	0.0278425720456704	0.00442085344122004	0.00100643060550504	-0.0139672484758972
0.335779861062024	0.261443862580515	-0.11654284242955	0.229980745197069	-0.0824754918590881	-0.010462509957219	0.0488473986108525	0.0206654466894161	0.0175878025271585	-0.0464690009081536	-0.0411206525794482	-0.0471857457148215	-0.0557567664053253
0.0280212069997969	0.0162364289692489	-0.00670138308675717	0.0246395143226152	-0.00221533166560762	0.00259937632204705	0.00815160751143201	0.00499119825599477	0.00305377882458934	0.000192022328219715	-0.00116288248502661	-0.0013931555620043	-0.00152442407648272
0.418799032535129	0.216663899351486	-0.181130705311743	0.186156072654599	0.0295487703440181	-0.0619951443213886	0.00381986640782167	-0.0263133922865852	-0.0242694243148737	-0.0162231869886852	-0.0581792828497847	-0.091206524964143	-0.10412846786805
0.211101402532523	0.0657916365338053	-0.0885359311825353	0.0965746813870854	0.00233958692301603	0.0113932852594426	0.0244746949165834	0.0131178048094868	0.00733490126271427	0.00686643609122931	0.000445955546632543	-0.000777107260853449	-0.0136103973488075
0.431202808910132	0.210170887793643	-0.190842113083469	0.178917541625281	0.00545205971647944	-0.091898180168462	0.00129520708008979	-0.0329272024157445	-0.0321560621892915	-0.0432230602259913	-0.0411791468638034	-0.063527346090152	-0.0508060354143404
0.144652302904405	0.0958225657300257	-0.0580016359149525	0.072629367491168	0.00981188122789256	0.00825045985183265	0.031017240463788	0.0325520792603881	0.007560147193485	0.0090311705398626	0.00179725282699331	0.00500242251481034	-0.00579041883375231
0.000614665731635964	0.000141721150053472	2.69953923829301e-05	0.000226890207235273	-2.14514787323962e-05	6.05852266786229e-05	0.000298675054847255	0.000155812522737964	0.000158020310240501	1.95668739731133e-05	-0.000106632630920459	-0.000104369687730422	-0.000142424348555581
0.218412260496659	0.144250977539137	-0.0908914703222526	0.100867594686335	0.0213566029891764	-0.0211220591607298	0.0181577035603566	0.0013131824994998	-0.00235639784359939	0.00011727191422331	-0.0238444030805476	-0.0233338540303216	-0.0257912013532902
0.611322375737675	0.35652221170696	-0.300932376954244	0.177208403995031	0.0344438350744681	-0.156037816235139	0.0718679388914091	0.0204064990517305	-0.00868589901515293	-0.0607969905803356	-0.0203880516841861	-0.0601444734714375	-0.0644533967145767
0.106093075467331	0.104873347414323	-0.0374330004775421	0.0649082684430533	0.0206498944911698	0.0065233493585705	0.0123785971609936	0.0214638822829612	0.0102711950178634	0.0135866219248702	-0.00292578088179581	-0.0079049167141695	-0.0085579130104655
0.156647132158069	0.156084733961077	-0.0584166075972171	0.0902518205572154	0.0438836784266129	-0.0279971283549683	0.0220501618465173	0.0164091163692188	0.0238711414492186	0.00794327503582232	0.00973558415439493	0.00946558015748164	0.0004343612777164
0.212256024562856	0.274096838865024	-0.0819474009735502	0.114960979419147	0.0134641784477691	-0.0687708315557664	0.0352561898679392	0.0103090695402853	0.00619405129257672	-0.0276533265539987	-0.0147499710771836	-0.0170194880296998	-0.0220268951144641
0.59512472763583	0.31957400011689	-0.293200894685559	0.171057731558169	0.0997023164701396	-0.138156217016545	0.000386486384037155	-0.00201406983775287	-0.0110490715284142	-0.0192269502732029	-0.0607497616712143	-0.075669344644966	-0.0486534413528728
0.293634718308105	0.16190168653159	-0.0929526524266344	0.224200922645283	-0.112512579727007	0.0024332774989434	0.00435145283305421	-0.0131227754497693	-0.0426650390078492	-0.0550396511140316	-0.0240652382146352	-0.0827232099350892	-0.0933645062357402
0.607754664389819	0.333822599655484	-0.296804421665321	0.181125891727169	0.0764057597977641	-0.0973301061196979	0.0110903184494259	-0.000772573907970475	-0.0502710941945461	-0.0104621731609669	-0.0638497196688609	-0.0738073832802366	-0.0770684580054205
0.677361018193102	0.300733518639775	-0.345085930956562	0.162300625972479	0.117881123055055	-0.11933822924966	0.0217150284053563	0.0151731751334024	-0.0477591657083939	-0.000728553097302354	0.0183329049836293	-0.0275527451763666	-0.0193827800863958
0.41931056628808	0.256724971271286	-0.169404338201846	0.220746610033468	-0.0126797101277657	-0.0651203297991867	0.028418763452753	0.0453453123537998	-0.0856673584481097	-0.0389000199634762	-0.0910019884033187	-0.0677155387242812	-0.064871772112143
0.00526018994398335	0.00184819018570971	0.000425646645689684	0.00736471750785376	0.000230919487296108	-0.00117352779404335	0.00192205089646896	0.00165498350861706	0.00052785370429368	-0.000471304153373623	-0.000892982413804699	-0.000516865218446702	-0.000986902190203968
0.330529499332029	0.288302867566075	-0.147154772665862	0.131200072052252	0.0454682126005672	-0.0676671870864428	0.0207260331906425	0.00743054581572189	0.00302945553212319	-0.0110994872429377	-0.00320819707326447	-0.00643001659088038	-0.0422506040138263
0.134762325091934	0.104214327613003	-0.0537975392529534	0.0677073934057932	0.0407482146594416	0.0183791221463242	0.024516273139136	0.0136679836773829	0.0219647099982213	0.0295636684028829	0.0140670423985932	0.0105000226872322	-0.000416333502225558
0.342042670341834	0.261049519526551	-0.14999094915296	0.143001061179445	0.0726328670099047	-0.0275264516776945	0.0448584566063131	0.0270639341209668	0.0270731277949138	0.0225532076661051	0.0222898297739497	-0.0193038749994789	-0.042016863486056
0.0607761802093252	0.029485599002422	-0.0118567198572551	0.0585843087680024	-0.00976630879153847	-0.0150399425378466	0.00249494950478084	-0.00471435357012467	-0.00998724973895357	-0.0124031256646925	-0.0181849783491443	-0.0180205721400969	-0.0197011179935159
0.232363032826404	0.235366075258299	-0.0946138985664414	0.114051147921196	-0.0100292111811608	-0.0748678889929404	-0.000352130437579867	-0.0155848144077113	-0.0208672524028944	-0.0424485500870506	-0.0451737301236356	-0.035932902278278	-0.0474746584550045
0.628002332231365	0.332190674675603	-0.311948796642075	0.17466985845717	0.0668067114998048	-0.109904004750365	-0.0081910366391732	0.0183851379696433	0.0203341481841866	-0.0215486466252802	-0.0386428315652558	-0.0153929440604098	-0.0389309321116591
0.145789768704664	0.097216252930054	-0.0537632583735158	0.084130956985357	-0.00761134888604484	-0.026005795239826	0.00276190358217776	-0.00526322192931922	-0.0297664794697533	-0.0168085720629354	-0.0318446281372884	-0.0282029250905202	-0.0266204884881376
0.463408945757191	0.30662121059029	-0.190587460949706	0.235152546129519	-0.0199710861588515	-0.0782365701594462	-0.0503978471563681	-0.00502600076688764	-0.0219388402575235	-0.0491038281591489	-0.129599877498136	-0.096500257520337	-0.109199405956992
0.252451389981169	0.241656974231479	-0.102538486532984	0.12589832660506	-0.00794279779641777	-0.0442048007868517	0.0355198593954408	0.00607401695343551	-0.00417749775918347	-0.0260737992916348	-0.0177715753052623	-0.0313391287530247	-0.0174348373118334
0.54895530929275	0.290383941248351	-0.25762632318227	0.193164754716493	-0.0992219169034124	-0.139475676242117	-0.0152665844714228	-0.0245180384031161	-0.0280537877657823	-0.119348796572765	-0.0800550288640858	-0.0731893897398533	-0.0757879186399333
0.364355659723736	0.123931421258991	-0.157478175467484	0.160215199529129	-0.0372345928183116	-0.0540670376422234	-0.0135204440692186	-0.0058236371844429	-0.046518333255649	-0.0456508152302675	-0.0342381773407822	-0.0567352096130173	-0.0575023027919432
0.315576173355543	0.197979911768194	-0.137276734652185	0.134055908563393	-0.0114430247365826	-0.0260673438102471	0.0328303851997825	0.0476540334792308	0.0335955414149749	-0.0187551842734148	-0.0038318562970806	-0.0139839429045467	-0.0251873331995279
0.14704906137015	0.0632730542355392	-0.0553626771957921	0.0810617842382361	-0.0114433483712667	-0.037678614274885	0.00342810836301077	-0.0102305052898223	-0.0130514775911091	-0.0245609813230759	-0.0290052545248284	-0.0210033504408574	-0.0250966547986964
0.382406320580915	0.232737197055777	-0.149149385190551	0.214463486335708	-0.166651523786428	-0.0946551054283117	0.0221136402026578	-0.0148936218992808	-0.0516834058167344	-0.13065331460737	-0.0585125839903782	-0.129723079391951	-0.121685876655948
0.105000114071003	0.0462108268877342	-0.0406718022366253	0.0550648868453368	0.00233492426331523	0.00623101248110695	0.0175718321235205	0.0143704718361349	0.00236808309610256	0.00428296837221109	0.00263750814309449	-0.00212262033963051	0.00103968405864019
0.0881524547345394	0.0215861702623766	-0.0327967386084543	0.0418496992963685	-0.0064080393332412	0.000953144016651891	0.00966569130965675	0.00679752395507859	-0.00181304286872878	-0.00272744765829465	-0.00503755064137294	-0.00724400345662668	-0.0140427730757618
0.230335563878863	0.0739728841504602	-0.0856744942808734	0.132335961153811	-0.00717434237853176	-0.0134386724156584	0.00769920776551217	-0.0117982815454087	0.00729384008632369	-0.0103065073970951	-0.0132750689884953	-0.0370147781272825	-0.0206153539139297
0.423121531480636	0.183134009102979	-0.189149821439445	0.169180776318853	0.0311913847896974	-0.0610505618971603	-0.0100051147816121	0.00642609420462198	-0.013735688947394	-0.0149295885537314	-0.0297678928352934	-0.0582410311335496	-0.0727162287386577
0.0175515700099439	0.0185536609526798	-0.00251050469292779	0.0179761462731985	-0.00467207570387731	-0.00795463805251501	-0.000451281780391766	-0.00385163533301081	-0.00336513347345011	-0.00631335687819616	-0.00680390211132547	-0.00473682724132416	-0.00607825054583461
0.0509013474772985	0.0243569059308832	-0.0173313856687052	0.03359860666333	0.00319960219066293	0.00364777270711659	0.0153524705340139	0.00677331441795185	0.00550391142014754	0.00342368744888975	0.005285819817977	0.00212797876126157	5.42998715300502e-05
0.252988804939228	0.166556098618026	-0.105324458566551	0.119742161385332	0.0243349285711776	0.00194728448780979	0.037118973883108	0.0185889082653449	0.0259747120338556	0.0131411065294937	-0.00659284158668347	-0.00375523117896731	-0.00547873952258579
0.330622936260308	0.122717326455868	-0.127806605298579	0.186474149161482	-0.0122686489677947	-0.039295618835452	0.0367547520596521	0.0151197396562144	-0.00616251417475078	-0.0257821339016233	-0.0403311581642867	-0.02579669156701	-0.0387490927250915
0.301565129184217	0.105358327403669	-0.112022790398137	0.181099080575315	-0.052195416735449	-0.00648531075468312	0.00750248361883782	-0.00126111025104936	0.000529165228548734	-0.0293403637450661	-0.0215227217921625	-0.0455535030731804	-0.0675143968973796
0.68699262194225	0.292148672626213	-0.353545078670049	0.155564987514863	0.0544792805124035	-0.155463804932176	-0.0215406189186588	-0.0105587948251699	-0.0415938677546274	-0.0504922622098865	-0.0434797862178966	-0.028960850415412	-0.00286837996792433
0.496377747877628	0.240294562520116	-0.222363166789216	0.202992158363219	-0.0198203692014942	-0.0431435003220985	0.00771141634180145	0.0321385876260393	-0.00353651080740669	-0.0314819347617963	-0.0142441230080993	-0.0318255632485068	-0.0780626462198086
0.152250191810393	0.15058172386591	-0.0578938098399886	0.0841354400078175	0.0425149591984636	-0.00753631224448914	0.0201016467119428	0.0123664874030756	0.0190016674664412	0.0174893234769872	0.0120296536053169	-0.00947496394911099	-0.000399751395358833
0.0268185899347823	0.00854092032590427	-0.00730353722687133	0.0211745192611793	0.000983575643287032	-0.00174477521023048	0.00521507048566319	0.00117573954554232	-0.000890632865933334	-0.000380599783471724	-0.00322480711163469	-0.00357459637433546	-0.00460836857208717
0.605782659844219	0.341562237244186	-0.29632089256022	0.178178139801519	0.0138740542671524	-0.137079663447297	0.00631881485131025	0.00783448735683401	0.0186448416871399	-0.0616028045900722	-0.0713902283806817	-0.0126474497553453	-0.0978826602387188
0.38752586327561	0.200211471046183	-0.156963253417261	0.203041006936972	-0.0518081642363144	-0.10751731315821	-0.00749932522967445	-0.0748793585749014	-0.0281118459311069	-0.079662738697262	-0.0753302173129213	-0.0699006402729166	-0.11186248222378
0.0596790236688084	0.0562243082032963	-0.0194201399811924	0.0399725508165914	0.00452318471198703	-0.0118320910119734	0.0130096774187405	0.0049629211630478	0.00208791121471308	-0.00365445314999321	-0.00155535708813992	-0.00662137828854011	-0.0101065724788576
0.084719548680958	0.0290650248782081	-0.0160866918347737	0.0865075899436133	-0.00798905413975939	-0.018737775480697	0.00244245978106089	-0.0127404482455925	-0.014329584808959	-0.0133634148102282	-0.013220329451851	-0.0188244324374797	-0.0235801882723064
0.567742008783911	0.26904473128885	-0.268616887740031	0.193679469847097	0.0474402075163429	-0.145179695061827	0.00574611431842464	-0.0264348892296836	-0.0433880922979283	-0.048869743772742	-0.113459846375135	-0.0914844429014529	-0.117530506103677
0.147964987299183	0.0843305189796613	-0.0599904304951786	0.0725810606390671	0.00503460470345349	0.00229867146587717	0.0216781882506622	0.0220846946404839	0.00690162637725311	0.00366663808466533	-0.00790403615017143	-0.00275453317599525	0.000666712716323598
0.189590926282159	0.0611905083824604	-0.0624254481355985	0.129414712659451	-0.0279193989755768	-0.039347539183557	0.000198952054286911	-0.0140928601279747	-0.0199210465172738	-0.0336334690795669	-0.0344990919535058	-0.0491061845949657	-0.0406012677572174
0.0722375046179524	0.0689540671027006	-0.0261848338670778	0.0423698553743565	0.0207854424867179	-0.00114242453423871	0.0309359945249843	0.0221694500136438	0.0096652450684355	0.00982150897623957	0.00689604497466545	0.00256151863991552	0.00192015213927382
0.0146366944539245	0.000853006104409863	-0.00282539399599315	0.014871632335441	-0.000207419155899799	-0.00145205151796649	0.00202884306835487	0.00015115286913801	0.000128895057587909	-0.000829735336933143	-0.00201536024361709	-0.00210038318036561	-0.00283706734691343
0.0596783460625039	0.0325892594988823	-0.0190321365327656	0.0407156830738758	0.0162088315110317	-0.00226096715793015	0.0145178404524429	0.0114028595550947	0.0107644256354901	0.00697393217655078	0.00135596427147396	-0.0080801634533006	-0.00358302763958425
0.0727023017211189	0.0308382823659584	-0.0262389671666065	0.0444027838822279	-0.000373155108600781	-0.0015147073617658	0.00895826102118978	0.00957685363075879	-0.000673222998624406	-0.000943931235183285	-0.00256521743431258	-0.00366551523340551	-0.015176795778728
0.204734785857155	0.106182270723458	-0.076665297198939	0.119330831719944	-0.00144056434148651	-0.0500348280696201	-0.00155333500838342	0.00654127456202014	-0.00796789330100831	-0.0257376962055533	-0.0344589669111208	-0.0270289014768388	-0.0408505068727074
0.579882420394685	0.194980847951326	-0.286659732743108	0.164291388150589	-0.0117186527123673	-0.11528505372968	-0.0161984033475241	-0.0150894437236111	-0.0558662007235633	-0.0635018532210235	-0.100318861847623	-0.0497388448421096	-0.142177906151219
0.380650164863164	0.155570667228937	-0.168098650432733	0.156998500431989	-0.0231480803532589	-0.0675521020859882	-0.00724839664684435	-0.044128148184583	-0.0418189689032164	-0.0453500912196236	-0.0656075780871291	-0.0589493392383975	-0.0741702949252734
0.0496193325848392	0.0547452587174958	-0.0172971632988836	0.0304449518039468	0.00655675590967297	0.00198280813468058	0.016759148163393	0.0174342627005277	0.0109549132849052	0.00426978202217677	0.000232772049557094	-0.00187394275547745	0.0047726903593743
0.496483695556971	0.278023902809739	-0.224382936493248	0.197494732330966	-0.046431317130276	-0.148574769257764	-0.0616496515992501	-0.0569930018575601	-0.0507493610556257	-0.0975030431940199	-0.0729839077738662	-0.0914394209977004	-0.104369270577249
0.00837176610427172	0.0168688023454126	-0.000649198941176189	0.0103692847462904	0.00213607150213102	0.00458829522537913	0.00673126912149089	0.00547228745042815	0.00430435098962845	0.00336218336375508	0.00205338845672108	0.00107965775782699	0.00100342376597059
0.596744487205824	0.358713315574354	-0.289173057167859	0.18422016716443	0.174226797685916	-0.13692831469037	0.0338916956524886	0.000900563367067342	0.00959863627233004	0.018649241497773	-0.0227247970728631	-0.0553820218001441	-0.0175549431495038
0.33197738287875	0.293898524511928	-0.149277882847736	0.128857686444094	0.102278713293357	-0.0902231623940075	0.0527055616875383	0.028110469551219	0.00606972002191292	0.00602777544967464	-0.010482113833184	0.0169997798609174	-0.0327830563043993
0.0976288145892229	0.123478627630945	-0.034164099909442	0.0594101265316095	0.0397326770484447	-0.00750080456331272	0.0242445650664491	0.00448618379145901	0.0247013564598833	0.016115936242566	0.0142511789183927	0.000346781928900794	-0.00184594861753208
0.518038805464065	0.27674851311572	-0.252694826670857	0.152230354029464	0.0347381831363903	-0.0887680644349349	0.0179662141894896	-0.000775494655107067	0.00492138269613562	-0.0270149406492723	-0.0285765056720848	-0.0204096145395644	-0.0279298632131539
0.0594680754105903	0.0475269887379534	-0.0191240060589248	0.0394790174163289	0.0176297202155472	-0.0117255188255257	0.00896978218295327	0.00856272440832079	0.0112735299419749	0.00295210069501077	-0.00234779290503331	0.00201130048526868	0.00273404134473017
0.42305969496548	0.166483476727972	-0.194868923174279	0.153170895546538	0.00666538030693847	-0.02735177676186	0.0287731501075815	0.00668622326542367	-0.00897727594383418	-0.0103431982274608	-0.0064327398073073	-0.0394452345307298	-0.0366807656872729
0.440484592358585	0.133229480285274	-0.206476161618536	0.152327369245594	-0.00501037983974129	-0.0325564989399315	0.00275502684374407	-0.00700309138692373	-0.0301956014639833	-0.0187834393898364	-0.0442513219940189	-0.0379601790315507	-0.0747463843849659
0.325923686162644	0.236054532855191	-0.144576952647097	0.133456036083526	0.0420140389556778	-0.0236625400240759	0.0546576699686587	0.0531771957686217	0.00118479013073469	0.00917574946580091	-0.015038553313432	-0.0187950804399202	-0.0301104158157657
0.00160121985206745	0.000269093628810037	-1.0961090481732e-05	0.000714455311622452	-0.000407071872822417	-0.00018520759796012	0.000448718317924061	5.32481910059696e-05	-7.77434729777018e-05	-0.000296139735391269	-0.000162270270960462	-0.000467104620489188	-0.000585265567816979
0.592785858118912	0.357382786762849	-0.284459418531745	0.190398866431681	0.105120274576158	-0.136475625595382	0.0315106550458873	-0.0367515388818573	-0.0670805378913508	-0.015677675509612	-0.107161264795228	-0.0654028642174839	-0.0682937982338345
0.147327192714593	0.054838141423059	-0.0532444939996968	0.0885203932558194	-0.00125945053783888	-0.011624927018345	0.008229325200794	0.00605963444820395	0.00814486426256228	-0.00644218877809194	-0.00405653226559208	-0.0202887286725763	-0.0160072452418163
0.0611330760291997	0.0864169657412223	-0.0208339557683487	0.0397500435503765	0.0348387424078689	0.011509656798061	0.0405293620821783	0.0388479532322213	0.0150216900158886	0.0231741996029649	0.0144298633978782	0.0277460871313491	0.0158069487160648
0.39742029024572	0.392310544545776	-0.164187745272841	0.199396165196498	0.0572354828923506	-0.109273130835127	0.0510198010381142	0.0367759055602682	0.0230440704439995	-0.0260188239713883	-0.0480636609735088	-0.0228995287998457	-0.012943237751107
0.202303515424337	0.0855915655219973	-0.0762506209607287	0.115351137763194	0.0145674607821814	-0.0239235935008212	0.0103955988056872	0.00505501419568588	0.00848533868999013	-0.00467806635931992	-0.0215301006896292	-0.0319511381062639	-0.0360872410080983
0.0565599147548786	0.0627285491352745	-0.0178796796999602	0.0397036399599023	0.00623631082826619	-0.00713480730691752	0.0168764124397693	0.00773125295549598	0.00557118981930628	-0.00044924823932567	0.00152430910369492	0.0056567241853414	0.00573855587383933
0.318045849226703	0.151342128332177	-0.115184429613575	0.202200728587135	0.0233611262404026	-0.0610961212063388	0.0127190829518353	-0.0129834036146352	-0.00283152831115852	-0.0188674974829681	-0.0655628061782428	-0.018527979486294	-0.032756241894365
0.284511355295988	0.0647049042767012	-0.116454254864648	0.1411450495261	-0.00374316078415082	-0.0347882486093526	0.0136811192865688	0.00342646694017129	-0.00660948227196639	-0.0192657046967517	-0.0263891750220038	-0.0355527660213425	-0.0373550940161732
0.662668972127323	0.248893969657752	-0.338397573776638	0.158676391282961	0.0404262821819232	-0.155191824789229	-0.0334617492370849	-0.0374283725434742	-0.0403869756159257	-0.0573827713036527	-0.0714251443891997	-0.0754960111800563	-0.095482002209531
0.649441252434944	0.303362858746671	-0.328024875881114	0.164535728638792	0.0903026023191135	-0.139178602055404	0.012480323944555	-0.0101637694669986	-0.039774672262936	-0.0244379998681452	-0.0463877462912706	-0.0793947740183182	-0.053873325212171
0.53941696508983	0.258015040869347	-0.250812047900006	0.195785688277743	0.0363354677961694	-0.107193042398137	-0.0226092259438263	-0.0619569644316935	-0.0567619454142076	-0.0354287873009838	-0.0710297406671582	-0.0882001358608389	-0.106887495019317
0.607720260589437	0.299062863181982	-0.301559613177771	0.168306271011837	-0.00853081531636324	-0.057755665767009	1.06222651402588e-05	0.021653719924801	-0.0483386770860418	-0.0331432405416862	-0.0356632443638739	-0.0575197460346853	-0.0775409982909177
0.189679007799871	0.133575329290933	-0.0803653435950335	0.0852197946892486	0.0253737439949435	-0.0298463516360981	0.0414229152246726	0.014690109878088	0.0167767420731095	-0.00223630382057732	0.0191204091923704	-0.0109367752811588	-0.0206175316146262
0.375839273988173	0.185048058416607	-0.159325349371734	0.174745054433075	-0.0337874647006843	-0.104690561147955	-0.0140431343879631	-0.00297383601719831	-0.0596616901949525	-0.0692390129243194	-0.0642194905566552	-0.0901620591505584	-0.0959815162104854
0.597845763919119	0.281220093965069	-0.291047222704958	0.179648553744564	0.0502283382348616	-0.163018418334768	0.00434534243940754	-0.0341897356910983	-0.0668952958223362	-0.056395040049953	-0.0831031022991299	-0.121130794234904	-0.120190298767055
0.185003716376775	0.0474003592034998	-0.0697129568077711	0.102904308498387	-0.0129296173910808	-0.0375231440126695	-0.00107615653343968	-0.013718254315236	-0.0183653059723907	-0.0252263807018751	-0.0263407953666711	-0.0419933364287104	-0.036878201514462
0.0697991312108275	0.101870354238756	-0.0137322139036941	0.0685552930751406	0.00576675917439841	-0.0286159111025198	-0.00661490584535496	0.00887341735532658	-0.022282428272026	-0.0114245759640607	-0.0223695804569477	-0.0300104270124456	-0.0330755170156158
0.381157281344141	0.340833220268804	-0.158406253766554	0.186705273738992	0.12844117332081	-0.0863217056656862	0.0613163234825124	-0.0121040561559148	0.00211605313311419	0.0210597338275618	-0.0266491252111244	-0.0479272095816575	-0.0326003660059558
0.587821586423459	0.311984853106178	-0.27865372241018	0.200120838979702	0.0247136201928942	-0.146032383734963	-0.00781230632006791	-0.0356086012375025	-0.0348339958202593	-0.0606593817710345	-0.0696333232778976	-0.0726032701070823	-0.0833966016837847
0.421035497229651	0.257249498476034	-0.169049350599768	0.224255157278106	-0.120262250330236	-0.0573582154808639	0.0350491443623218	0.00891928128586372	-0.05358615686242	-0.0888102329055501	-0.0449441345827377	-0.12104225928168	-0.0609698577737187
0.117178945037049	0.0782679684107484	-0.042161243428828	0.0677235827333308	0.0141912689703487	-0.0101552480865999	0.0127451818303095	0.0147845207381817	0.00333260504403467	0.00201801044187443	-0.000348999385729395	-0.0137014223981108	-0.00736602434605987
