# Supplementary material for: Measuring re-identification risk using a synthetic estimator to enable data sharing
Source: PLoS One. 2022 Jun 17;17(6):e0269097. doi: 10.1371/journal.pone.0269097 (PMC9205507; doi:10.1371/journal.pone.0269097)
Supplement: S3 File — (ZIP) [file pone.0269097.s003.zip › adults/adults.vineCopula.1.5.csv]

risk_act	entropy_est	ital_est	hypo_est	g_err	g_vine_err	ave1	ave2	ave3	ave4	ave5	ave6	ave7
0.142587763670738	0.124553140003319	-0.0176114253840374	0.142784718967762	-0.00875893210202119	-0.0348576701779354	0.0158960375639185	0.0207020559050182	6.31741368220529e-05	-0.0218083011399783	-0.022284543950639	-0.0277917778251361	-0.0582592970392102
0.316731919655361	0.187402624755671	-0.0987228701739345	0.172980780514245	0.000811054100136821	-0.0603800742129589	-0.00480407334213317	-0.0210001929608495	-0.0307292178530136	-0.029784510056411	-0.0671161093548045	-0.0633751997602661	-0.0871633853030216
0.0577034889177976	0.0267099780722054	-0.018053048137386	0.0302900972184636	0.00504124751182302	0.00857544826430819	0.0142670504822614	0.0126973815259816	0.0101805014412097	0.00680834788806561	0.003241435951746	-0.00116159097491231	-0.00151564293173275
0.233626401965821	0.174175698324186	-0.0878381604949739	0.0891827065520364	0.0329387594727179	-0.0230566486522509	0.0353124874376755	0.0343705796656383	0.0268746902657903	0.00494105541023349	0.0147710135093285	0.00116756233458581	0.0122574947042621
0.294741288013794	0.0944540391586173	-0.112240253838897	0.109455713209998	0.0036347199549458	-0.00246833731217194	0.00499742343327264	0.0137032463833225	0.00301407999843406	0.000583191321386956	-0.0407692877292675	-0.0225443991810474	-0.0316648821653753
0.038987894217188	0.061945742391186	-0.0031063840761253	0.0382835318247742	-0.0143704725020806	-0.0186699585232516	0.00212963589443689	-0.0130263649896175	-0.00591945836085542	-0.0165202155126661	-0.011028448397981	-0.0219751418014014	-0.0161919277517472
0.0515419299113539	0.0294068644832802	-0.0128963545364679	0.0335554128199536	-0.00355570138105497	-0.00771401108871715	0.00291590478840407	0.00260315711405652	0.00359705768336602	-0.00563485623488606	-0.00169530273883021	-0.00799183944714383	-0.00895473181410136
0.0703609052285847	0.054704662188915	-0.0216025052727392	0.0375176033324936	0.0241525058112109	0.0112422965037969	0.021404877985535	0.023405610187288	0.018929030673443	0.0176974011575039	0.0128792922508567	0.00325546453591588	0.00831454759650263
0.397936009649909	0.271943007812188	-0.159043216698798	0.133694412339673	0.0190094452317421	-0.0663715565831179	0.0334349415504803	-0.0146064361394261	0.00102237978069453	-0.0236810556756879	-0.055150258773403	-0.0255938567957321	-0.0588958012158319
0.282182655290889	0.219239856428739	-0.106303443418708	0.109196174104175	0.0643178869975718	-0.0245470181263255	0.0226596553775009	0.00709481868372019	0.0261745243582536	0.0198854344356231	-0.0196510787590913	-0.022232821463516	0.00771690980327938
0.574227328363813	0.353789454696733	-0.241480628438392	0.165789058995707	0.125164282952932	-0.136248741707207	0.0153110970329122	0.0287386895464077	-0.0231009512587254	-0.00554222937713778	0.0123739901490297	-0.0688038968994468	-0.0738518997465263
0.204976695569834	0.044992062104187	-0.0798377872587962	0.07006493591194	0.00210752856811003	-0.00785387788500211	0.0139574700015135	0.00157546353054519	0.0124515508054794	-0.00287317465844603	-0.00641739628585739	-0.00445063263794812	-0.0213633545618733
0.180814063617036	0.0735338084763996	-0.0669132013770593	0.0694121596217029	0.00960805817333299	-0.00183913996008322	0.0137815080944466	0.0230824393679221	0.0160977031540287	0.00388445910662488	-0.00355351786657554	-0.00327001238993194	-0.0075567880379232
0.202878800995183	0.177229507180257	-0.0450880230358583	0.153618233938523	0.0163463163099618	-0.0561140727353966	-0.015768777210972	-0.034954404314232	-0.0361652179986161	-0.0198838782127174	-0.050482358749303	-0.0644507340835755	-0.0980243877418207
0.0467468725605104	0.0452530004868626	-0.0124735263845167	0.029688892800682	0.00581411835176315	0.00460456449950435	0.0164564130418653	0.0105897744626082	0.0117342176828728	0.00520934142563375	0.00829806410646513	0.000241065946637468	0.000744070007002585
0.194409233454712	0.125938366622847	-0.0664405549118876	0.0900387038256428	0.00451502393191372	-0.0328328479101324	0.0101634360162556	-0.00377423496879165	-0.00348089000207041	-0.0141589119891093	-0.0152171364357031	-0.0221167820756669	-0.0263567526212001
0.240575117213355	0.111993514038732	-0.0864317127070876	0.101710053505968	0.0107515421436315	0.000961147471676888	0.0338728029561164	0.0279830026603265	0.0215298272079739	0.00585634480765418	0.00717886156353928	-0.00628589982215141	-0.00981483722132037
0.470130512735769	0.204938777060067	-0.184464218846823	0.167904602631991	-0.0647014342682741	-0.0697721271551081	-0.029569891580763	-0.0221664945687751	-0.0660357400719879	-0.067236780711691	-0.0552610017631879	-0.116144731919324	-0.101490194106328
0.23767472724501	0.0794466859467994	-0.0771077265309636	0.119413447100539	0.00353250132638003	-0.0372670660150116	0.0015776362135401	0.00230265386464773	-0.0118724536100086	-0.0168672823443158	-0.0189967560156997	-0.0433567202073923	-0.0397354149757158
0.0738109810117736	0.0604256798999976	-0.0221285856907309	0.0391189551551502	0.0244929168664105	0.00241017943355108	0.012996925364373	0.0152652590050159	0.00989870762300279	0.0134515481499808	0.00466781864891325	-0.00241104781762044	-0.0025539732337708
0.445711914094875	0.301040844453793	-0.175326814426489	0.158109973070159	0.0784588534651122	-0.0791342450047294	0.0338326810728075	0.0460756439948374	-0.0196419651717956	-0.000337695769808632	-0.0504855131536548	-0.0500155789864872	-0.0764089453872239
0.528377740964846	0.342714244534418	-0.222275238170583	0.152307589830668	0.059124104243245	-0.113564261085158	0.0364158453847592	-0.0243398633865231	0.0222850368844559	-0.0272200784209565	-0.0467875796371785	-0.0282655431138574	-0.038007062983103
0.363337232402925	0.135852323179505	-0.135322233285853	0.144142965394157	0.00822149100331698	-0.0771833960508638	-0.0203043569866976	-0.0401149427351547	-0.0360655902151521	-0.0344809525237734	-0.0456441283475273	-0.0556024709545351	-0.0787441448969134
0.558503176889819	0.387983450765333	-0.231928390331373	0.168494228503246	0.100006379372249	-0.116237631547608	0.0337346688258996	-0.0130418349476178	-0.0136567595654782	-0.00811562608767913	-0.0451391922987869	-0.0218050596971124	-0.0516602955078365
0.231210225509112	0.204856305146971	-0.0802292787224183	0.103547952889278	0.000938658453553731	-0.0584518277707607	0.013718881288302	0.00821708563901929	-0.0180720415581217	-0.0287565846586035	-0.0268312942792385	-0.0482084853602374	-0.0293531564371908
0.338198586667762	0.118408663541744	-0.132305196784425	0.118369823712266	-0.00441101283470841	-0.0382343392936873	0.00552259716959846	0.0123488424534929	-0.0125961003086459	-0.0213226760641979	-0.0164016078879002	-0.0390213745438249	-0.0601895441224568
0.0464329276122509	0.04068256538443	-0.00777216552692818	0.0378162332662753	-0.00122622742953404	-0.0229576749878258	-0.00443645502627282	0.00054666174497324	-0.0136943176465037	-0.0120919512086799	-0.0164994782707979	-0.0180919567826642	-0.0208697851034719
0.644343087751157	0.2702290363596	-0.283327806658104	0.155188248313093	0.0593242275291249	-0.103693814419615	-0.0127558018790882	-0.0722094178739048	-0.0376903564473609	-0.0221847934452449	-0.0532977735037446	-0.0658126601829742	-0.0778830914275178
0.0546364532403023	0.0287923043207062	-0.00615926088835502	0.0508780471705497	-0.00554541338021206	-0.0202469629373219	-0.00294045934695506	-0.00288762503810405	-0.0103821713194018	-0.012896188158767	-0.0123281677663436	-0.0138687548108798	-0.0219705462745648
0.4224361359914	0.3209845857247	-0.161251717971243	0.160731061387261	0.0433645498422717	-0.136028034630212	0.0351569540233559	-0.00767760919466637	-0.0525501234806035	-0.0463317423939701	-0.0903161677039703	-0.0721455225603921	-0.0797003316839213
0.687506206812556	0.281335646225312	-0.314781582697181	0.134488410061268	0.0638642032617662	-0.118432861068207	0.00924916026221745	-0.0239730657335746	0.0149340557835482	-0.0272843289032202	-0.0701145027863553	-0.075962197463929	-0.0831339308676696
0.135806541389244	0.0696396426557015	-0.0416331319228389	0.0742363941544017	0.000494490497243261	-0.00526984714002052	0.0252513574552374	-0.011737562401779	-0.0159556569494917	-0.00238767832138864	-0.0111864955538222	-0.00865955320538569	-0.0377985215300129
0.515561519213629	0.255752357002998	-0.202745200105619	0.182343255922474	-0.0633281777414873	-0.102156095205587	0.0135674658104387	-0.0574540078942714	-0.0398511057710018	-0.0827421364735373	-0.0509760644436741	-0.0986270910261739	-0.095373094707366
0.246842258374042	0.180090288833019	-0.0867360390863375	0.110475960244267	0.00699435803847093	-0.0131129264012891	0.0338786278052944	0.025053586088899	0.0261552076807233	-0.00305928418140908	-0.0266267703425945	-0.0198360467484346	-0.0293324169656382
0.2908385778455	0.104492008687025	-0.109584239479855	0.111082916558796	0.00870659935746942	-0.0257777538888046	0.0164556948657109	0.00577459294543525	-0.0106428292543343	-0.00853557726566756	-0.0185744037564263	-0.020426690614527	-0.041750417237773
0.189919561118934	0.15145424553564	-0.069484263434273	0.074877275116481	0.0262642640061984	0.00278102854777773	0.0455084223188478	0.0305479022650008	0.0258023278920662	0.0145226462769881	0.0102954657577046	0.00540341147026091	-0.0108775131204596
0.377661269706105	0.340366301455052	-0.137066383164233	0.16050166231632	0.11265129250648	-0.125855077458699	0.0174313682092546	-0.00449255810494831	0.0204904491146557	-0.00660189247610937	-0.0457317492644408	-0.0170217567256396	-0.045911746415072
0.284350709390046	0.221825744970252	-0.102849393633333	0.120481349391036	0.0183650331819909	-0.0444070682189742	0.0174356141887093	0.0185533185546123	-0.00714195831223319	-0.0130210175184917	-0.0196872688938385	-0.0101568072817753	-0.0418456781336567
0.538692706314443	0.256957429297106	-0.220964573299637	0.16987083046633	-0.0376028265459543	-0.153202070678946	-0.0271128613039296	-0.0859122800830532	-0.0550229246374812	-0.0954024486124502	-0.0895127403591715	-0.0767702473178115	-0.120242388644884
0.330582610983874	0.0867593155109754	-0.126438511589709	0.122256786300244	-0.0151013339795188	-0.0383594629188836	-0.00470064655667074	-0.00963443543569298	-0.0233595103732054	-0.0267303984492012	-0.0426521751724758	-0.0409227157636664	-0.0432963674817577
0.175259286455106	0.106253201494805	-0.0642832343728146	0.0683616264440901	0.0189406456194446	0.0099734996347853	0.0171370378893148	0.0215709853176116	0.015237758860073	0.014457072627115	0.000296520543701134	-0.0155447378363561	-0.0147060298623665
0.145681792672795	0.0817227625405742	-0.0479476826164653	0.0695363884037346	-0.00963093780217075	-0.0123000841375077	0.0230243109745654	0.00378235057896145	-0.0129989204394492	-0.0109655109698392	-0.0216315973894441	-0.0296447550716036	-0.0233941722111715
0.0210723546901613	0.0183617286164732	-0.00517462974853225	0.0140076343459173	0.00237589610346606	0.00549953279264243	0.0121990669706525	0.0102045208294297	0.00654518940240295	0.00393771444805424	0.00437628149673967	0.00134409204667751	0.00236952704552149
0.575190052328905	0.189424517182539	-0.248955374277661	0.147754453992239	-0.00387560107477591	-0.100083974926151	-0.0243933994667777	-0.030449543344975	-0.0434589771532767	-0.0519797880004635	-0.0682096620357345	-0.0632139769972321	-0.095795213594976
0.265776121012895	0.102522369948755	-0.0805535774310817	0.150922780200534	-0.0271601597090482	-0.01869019364493	0.0351386784999237	0.0181014656833138	-0.00128373235022422	-0.0229251766769891	-0.013145760733747	-0.0511769140003563	-0.0341125917710581
0.17779509683652	0.0410872407886673	-0.0602148019382699	0.0822969590706737	-0.00705878102034829	-0.0186450766330006	0.0221082835548495	0.0213398817922826	-0.00440889131509073	-0.0128519288266744	-0.00440372187454555	-0.0134770697916562	-0.0261720053142354
0.0548213040219935	0.0518525569733513	-0.00895806467838203	0.0454271336056891	-0.00672676266202771	-0.0148599034913671	0.00624736918980929	-0.00292070574196661	-0.00865751912615428	-0.0107933330766974	-0.0124339619474705	-0.016674525841694	-0.018102453952802
0.0598849298790146	0.0634200932358318	-0.0174161033161418	0.0325611055784017	0.00251186310729204	0.0157127656851567	0.0239940976837229	0.0308986077902361	0.0299160693585723	0.00911231439622438	-0.00671483901271629	0.0167367308149812	0.00750996487444604
0.171602711522723	0.14380095149228	-0.0610115281244164	0.0719629215055637	0.029197611031132	0.00174917245909256	0.0328599023955676	0.0259889088186965	0.0330110970270944	0.0154733917451123	0.0190318944622447	0.00520306961659597	0.00319036929516434
0.404832004266389	0.272809941915253	-0.160617076443996	0.137337261988559	0.0109099053935429	-0.10427796810401	0.0333552092157295	0.0228765484881686	-0.0118459635477721	-0.0466840313552336	-0.0405974987247225	-0.0450788584231599	-0.0318206454490932
0.110758037265927	0.0356568041226653	-0.0349727341157486	0.0553921816247633	-0.021659698004843	0.00177386655418137	0.00331772876789002	-0.00254360948093127	-0.0179464829090764	-0.00994291572533079	-0.0112284017865588	-0.0239197434867389	-0.0201194122598887
0.22860671797847	0.19233867061899	-0.0764470259387607	0.110599175352989	-0.0288770509705633	-0.0124523075337269	0.00520011093026679	0.00299183662971561	-0.0229447271606552	-0.0206646792521451	-0.0192832164465968	-0.0221594363474281	-0.0116935564384085
0.261816968895236	0.142263345603101	-0.0892008837168515	0.122496624267558	0.027956551774488	-0.0432314457180121	0.00208908200119357	-0.00089588398479501	-0.00676057311119044	-0.007637446971762	-0.0251491621722132	-0.0579521714291143	-0.0434061308529778
0.089151944055146	0.116596032176685	-0.0253533438993819	0.0502287295648457	0.0160815415321643	-5.01449920291414e-05	0.0360504510486035	0.0290575964751723	0.0162511374381175	0.00801569827006757	-0.00384762106310797	0.0100897800579113	0.00565286011923603
0.310347839933603	0.148474798868205	-0.108264114820724	0.140029365406066	0.00343328082733674	-0.014061979393497	0.0187205993498989	0.0188296084932896	-0.0161459772999692	-0.00531434928308011	-0.0432694912701059	-0.0461023484204946	-0.0558061373848716
0.0738617430842693	0.0328095189214751	-0.020780639517729	0.0428110940181303	0.0212535231561205	-0.00100839142489699	0.016090892197883	0.0167843917023745	0.0127542549027481	0.0101225658656118	-0.00104627924525315	-0.00271226462082524	0.00196107814938658
0.144224313832232	0.13656314222189	-0.05076256404362	0.0615214809727921	0.00357972510135426	-0.00028183324474329	0.0212263968114741	0.0256402044708547	0.00099566491631084	0.0016489459283055	0.00101512580232999	-0.00256682650689222	-0.00663761949499997
0.0318653568867055	0.0259602657166729	-0.00737265679242076	0.0221448610871753	0.00224217642216233	0.000781077930156651	0.00737208819339773	0.00707055511456499	0.00167024263053876	0.00151162717615949	-0.00440496964368103	-0.00218713855376564	-0.00504036096097328
0.02584179593086	0.0143725488686907	-0.00589643308217048	0.0177449974125606	0.000105992400122195	-0.00105469436402435	0.0066672785360816	0.00395110135488509	0.00369579411950743	-0.000474350981951074	0.000720572988303823	-0.00304850805397937	-0.00280190809506169
0.442583576221275	0.264802280617128	-0.178685978871206	0.143136278335646	0.0296002735097721	-0.0583340221786262	0.0476005337560568	-0.00753660359135377	0.034607010838579	-0.014366874334427	-0.0294873923299363	-0.0532130483342056	-0.0590682176826826
0.513705147038109	0.19112599009317	-0.210839084673333	0.159641087952461	0.0108829780454194	-0.071167462654748	-0.0176267048442582	-0.0230105880552709	-0.000872271706301997	-0.0301422423046643	-0.0371636110519014	-0.0702607312949203	-0.0909879552439948
0.254382506845236	0.0783057508641928	-0.0961083864373978	0.0951084852786784	-0.00742718439479845	-0.0118816250660078	0.00573645442636433	0.0155707363242516	-0.00344189180129839	-0.00965440473040313	-0.0160234571196542	-0.0228808110011101	-0.0279738631293987
0.15558978502986	0.120566658121694	-0.0479039302098831	0.0831950804173143	0.010149183905302	-0.000415552793715551	0.0408637053782809	0.0224632617458205	0.0207070630954113	0.00486681555579321	-0.0109374039722227	-0.00733718418413287	-0.0107904141457152
0.462913244988192	0.158350203320951	-0.182207495641111	0.163648574319582	0.0208300386349073	-0.050103616745402	0.0192528395688566	-0.00502922350671009	-0.0183064360966337	-0.0146367890552473	-0.0353227843892076	-0.0711143443772853	-0.0537473562095732
0.10491816544898	0.0401655763266479	-0.0182021353771596	0.0888872512825531	-0.0154001000237363	-0.0210751482127808	0.0316846664424585	0.00418527985855853	0.0149707888927198	-0.0182376241182585	-0.0183211229068023	-0.00786567163063581	-0.0263994873793353
0.191040587697993	0.091983932713464	-0.0728568813341542	0.0691099460230286	0.0270656775358127	-0.0141290480981893	0.0147120846772685	0.0153899862052034	-0.00018263847337463	0.00646831471881165	0.0018761407471842	-0.0148114366337325	-0.0220230109314774
0.197115907420557	0.0935806146813618	-0.0614416546470522	0.105316694193688	0.0193445610023129	-0.0164989846021532	0.0344211795405888	-0.00123257219658163	0.00794252877620169	0.00142278820007988	-0.00575344493665395	-0.0128134538005793	-0.0270161761272741
0.406912027376065	0.257010511065368	-0.160397735081156	0.141382445244513	-0.0597703961657631	-0.0311474183349441	0.0128411896822764	0.0154375396903642	-0.0129655142274117	-0.0454589072503536	-0.0217347232544727	-0.0513570991196027	-0.0461469210961558
0.130855854679807	0.0910402812068127	-0.0433616622576958	0.0620999294129661	-0.00891783060063138	-0.0101796129077008	0.0204561965028346	0.0134902986014187	-0.00676700776716738	-0.00954872175416611	-0.00863279940341596	-0.00969179391374583	-0.0129953513893129
0.258770074470277	0.29426731117402	-0.0931113735860509	0.108941391529201	0.0390060162608775	-0.0781063658983737	-0.00295873249828149	0.00699545502124649	-0.0257279170283248	-0.0195501748187481	-0.0149562164809595	-0.0549011630043396	-0.0431160623816659
0.189832466489799	0.0834368884930395	-0.0522673513969058	0.117684332757605	-0.00389730861761142	-0.0341506013803566	0.0171458862071691	-0.000812035157168378	-0.00860222087161158	-0.019023954998984	-0.0117392093149488	-0.0249526523393227	-0.0376009692041145
0.265692523376792	0.0722455100160573	-0.0938566803286132	0.117592645477304	-0.000957246191129912	-0.00877964199322773	-0.00100364340356973	-0.000267346728075435	-0.0118477439534521	-0.00486844409217885	-0.01323818113129	-0.0407878196143826	-0.0399631489100996
0.380101999650493	0.203177193938979	-0.142839238251488	0.151293671316169	0.00154223157070782	-0.0381140307832004	0.0371429696514716	0.00202842348341581	0.00356613928344784	-0.0182858996062463	-0.0396483129189582	-0.031738998031644	-0.0408318775945458
0.350001136819798	0.26287804449741	-0.135738020512852	0.126254814432606	0.078987960277682	-0.0662333920006966	0.0455591350858488	0.0443872685737763	0.00481534433263359	0.0063772841384927	0.0248869022107118	-0.0121136612288282	-0.0125743530872731
0.11300312533341	0.0682052997435609	-0.0384777111585688	0.0515969659555464	0.0187167247412325	0.00872714264237967	0.0258797347942291	0.0243272053530072	0.0138291796144066	0.0137219336918061	0.0106031256391276	-0.00348921752513236	0.00561390906389804
0.154852207811751	0.0802451056124066	-0.058096393278132	0.0558939587038472	0.0246097623082409	0.0252946523817612	0.0221295720343232	0.0062721617664277	0.0241915860513113	0.024952207345001	0.00331035570848942	0.0109428388364897	-0.0094162684883316
0.360600148684499	0.135702473825783	-0.136359038131636	0.139822346574987	-0.00338246727330371	-0.0643435999392442	0.0145515124299974	0.0016211456769582	0.00346958733466246	-0.0338630336062739	-0.0139813209967816	-0.0532025676678987	-0.0396395435858058
0.322311322236081	0.233976253831159	-0.126057249817436	0.11434848935535	0.0472176547237466	-0.0638349668083459	0.0210514496196141	0.0117514778315175	0.0242401665957252	-0.00830865604229963	0.0020584465200349	-0.0244518074427386	0.00297757116004166
0.0659706840662647	0.0882524298132105	-0.0186352567246832	0.0379890918973917	0.0117814803400811	-0.00238023957123097	0.023674345333911	0.0276125861583854	0.0147783651039523	0.00470062038442504	0.00561142374990121	-0.00225400357308161	9.2203553209852e-05
0.187622655559958	0.0841898183452897	-0.0431176842077654	0.139135308858942	-0.0306204973713735	-0.00367605790630476	0.0233389905872913	-0.0138165528610499	-0.00990536822458951	-0.0171482776388391	-0.0449534959255287	-0.0469387320306091	-0.0551584135220649
0.338964650465696	0.185752708176757	-0.118616603806243	0.155148123563536	-0.032804822908949	-0.101495811514078	-0.0429169311393079	-0.0312934678934201	-0.0739242634160566	-0.0671503172115134	-0.0711029893152131	-0.0516390207760318	-0.091186464591223
0.458215139714547	0.319714171029621	-0.166614484826407	0.198017561000519	-0.083824728464978	-0.0224585076220056	0.0238730980293655	0.00566488644531898	-0.0310038572210561	-0.0531416180434918	-0.0239391203808763	-0.058368428950091	-0.070492811333689
0.20739325634389	0.215067975101143	-0.0708773146341297	0.0962941088590382	0.0741210791126246	-0.0661801201671313	0.0310612534590362	-0.00194392762292958	0.00449201633889071	0.00397047947274665	-0.00538188778953316	-0.0279651397137497	-0.0223854266456586
0.233295298733392	0.128792985564867	-0.0870688387241585	0.0905647864745931	0.0232642059629222	-0.0152382720183337	0.0122504035789771	0.00310915489204608	-0.00348223976626097	0.00401296697229422	-0.0204826057054965	-0.0136319172288629	-0.0283910573748053
0.136560086923884	0.0982425205656009	-0.0321415712846204	0.0978447242059015	-0.00914737835144874	-0.0468071721318885	0.00502311277077905	-0.00338323519237096	-0.022893081112432	-0.0279772752416686	-0.031057614851458	-0.0389996853765307	-0.03650484607369
0.16006304449048	0.0512934307844355	-0.0519093454193985	0.0779667939712587	0.00264934558052157	0.00679081091826494	0.0295323539469763	0.0119348797601608	0.0168204191686012	0.00472007824939327	-0.00712527958008854	0.00319659300619787	-0.0157031237567196
0.217586906658594	0.0749176110700353	-0.0792607268807331	0.089860409543046	0.00787095395608442	0.00284099978376601	0.0184727410307651	0.00578739731650574	0.00648189283856135	0.00535597686992523	-0.0191090102165705	-0.0249347006792493	-0.0254050516910167
0.469253915807898	0.256523092250529	-0.178117554077104	0.182848269423938	-0.0601280016781812	-0.125218527371344	-0.0485654443702855	-0.00806941571781022	-0.0657354833230165	-0.0926732645247627	-0.0911599128255001	-0.13142903702139	-0.0740798188360137
0.577785074417884	0.249698351905438	-0.24606033537355	0.160342381677222	0.0191699754121156	-0.130448834952493	-0.0330436167788754	-0.0877730296629654	-0.0526550893099875	-0.0556394297701887	-0.0591706630311238	-0.0851295411858179	-0.142925352263621
0.370450333700091	0.224414637718826	-0.146959751112236	0.125223227443737	0.0480581009412224	-0.0447835865589142	0.013595340582613	0.0254756972635192	0.00988707326980826	0.0016372571911541	-0.00141578116068136	-0.0179475823377114	-0.0133361831626177
0.293074301556103	0.101128985124327	-0.112040400158983	0.107873753295869	-0.0195291106573368	-0.0201758354864524	0.00188172342994664	0.0026570353146797	5.65584883955306e-05	-0.0198524730718946	-0.0152864416145754	-0.010245067362099	-0.0333730092508712
0.323333544910432	0.114299296151537	-0.117944975158633	0.135219427637283	0.00502168717515428	-0.0508636942819574	-0.0214611710179212	-0.0336563969620009	-0.0382690909423631	-0.0229210035534015	-0.05148373317536	-0.0695682024291519	-0.0659096522244623
0.471509940087767	0.234420764179508	-0.188724087056011	0.15970027903896	-0.0127459302323132	-0.084081217054724	0.0474252553716236	0.00506375474462456	-0.029701050657697	-0.0484135736435186	-0.0565601444857542	-0.0626830630197701	-0.0974729693173698
0.579111523855275	0.221975647997159	-0.249729403344062	0.152303225058322	-0.0287487622378534	-0.115290896202398	-0.00493148100599183	-0.0213755108741228	-0.0436000849647857	-0.0720198292201257	-0.0612797788009773	-0.0966585839314498	-0.110456102366266
0.247745188951919	0.169532885960871	-0.0694144569157163	0.154734115067413	-0.014737318176227	-0.0417313062867178	0.00821601068420952	-0.0297817343496966	-0.0315045384118414	-0.0282343122314724	-0.0676244630801957	-0.071752244094385	-0.0689590400313927
0.0643131607782225	0.0892386243568973	-0.0197545328408555	0.0346763796991028	0.0164242137397973	0.00491590291846523	0.0283072760024266	0.0261945296222722	0.0199732244952402	0.0106700583291313	0.0166307270064305	0.0113051123570421	0.0168856629142757
0.634289200318396	0.328918563571323	-0.279057714848061	0.152576332928747	0.100969099621309	-0.122569506706112	0.0480752959181545	-0.00963934008538825	0.00467057510841939	-0.0108002035424015	-0.0419173422428949	-0.0678617559973904	-0.048430040109207
0.207745050999024	0.133559099304019	-0.0775811148420429	0.0800744435348224	0.0411602250785712	-0.00619683535522828	0.0382524109563116	0.0159527522574235	0.00909009562732471	0.0174816948616715	0.00631427114939845	-0.01798795326169	-0.000530797050876275
0.138636853432317	0.195088400919416	-0.0440132947321223	0.0712987844113019	0.0488821636339554	-0.0398397381739776	0.0298105721264219	0.0267080164536756	0.0145680974300617	0.00452121272998893	-0.0130634898187881	0.0128691605725766	0.00499308840578072
0.60294121663064	0.33794544044209	-0.259975525944833	0.15812782408089	0.0136595170189067	-0.0818929717754524	0.0374285714397138	0.00282144331007317	0.0016263306221227	-0.0341167273782729	-0.0629226206405687	-0.079745529904125	-0.075339019535569
0.313768396077838	0.251931644510599	-0.108199815355104	0.146558234844295	0.00974841714060831	-0.0487821131687414	-0.00912518994629519	-0.00581286210596305	-0.0263972149145443	-0.0195168480140666	-0.034439614914529	-0.0369483098807265	-0.0423346327837973
0.0437822047981127	0.050973043083828	-0.0130729805840248	0.0234399063960591	0.0125814234979915	0.000928670347380582	0.0177907369198016	0.0128979620444536	0.0126464592577338	0.00675504692268604	0.0130091324445841	0.000966365414369126	0.00388896567238122
0.0878455111831593	0.0212165363339057	-0.0286135516995895	0.035687204374691	-0.00439624747765843	0.00210324706722241	0.0151826730174092	0.0037502271282903	0.00161121026200407	-0.00114650020521802	-0.00601695643776545	-0.00472908356926183	-0.0110410277291983
0.0683337685265427	0.0551836546800489	-0.0191646351801055	0.0388183884765343	0.0149074583245432	0.0167733844657827	0.0249758022773888	0.0237925389538093	0.0146651761570074	0.0158404213951629	0.0131656424191933	0.00780067258364255	0.00428350428568118
0.232432736077194	0.205916465307061	-0.081963244581081	0.101860178245814	-0.00864398490709145	-0.0650763272665079	0.00554854818531333	-0.0218426508171842	-0.0214934981941604	-0.0368601560867997	-0.0220226973361313	-0.0336951083222765	-0.0573162521729843
0.137700976009592	0.0677385266607722	-0.0413634122947271	0.076670711017757	0.00485917889756654	-0.0345027662746782	-0.0026739490534094	-0.00764623952373258	-0.00228140951503936	-0.0148217936885558	-0.00966164591936364	-0.0250906525008726	-0.00895921603537911
0.103760367869756	0.158696040163142	-0.0320537366047376	0.0542473508468392	0.0509588911596861	-0.0116057407590725	0.0284050713257338	0.0313245025131557	0.0181228199138907	0.0196765752003068	0.0205228911005812	0.0030600950780383	0.000875171361979454
0.262229894426042	0.133690338935122	-0.101704533928094	0.0930200997970134	-0.0178933961512418	-0.0679267031455702	-0.00178329174246794	0.00248043741024212	-0.0211654669761052	-0.042910049648406	-0.0280594105867733	-0.0254783020869998	-0.0521365227204843
0.687477899181214	0.281637854511928	-0.315077207775374	0.134025190093159	0.0504719633341506	-0.102219447250887	0.018806802963733	-0.00651185400781717	-0.00788810592775124	-0.025873741958368	-0.0528706608235265	-0.0204668133109286	-0.0638663635206606
0.401335060428142	0.18913039610069	-0.155418925565951	0.14501543044773	-0.000849788770264759	-0.0633555457839011	-0.00525030189895237	-0.00781811786784975	-0.0393119932276794	-0.0321026672770829	-0.0470304045134944	-0.0494484190210521	-0.0863923671860956
0.135517898289726	0.0772216569913247	-0.0476251076371995	0.0591524512178093	0.0212458823283672	0.0162803336820335	0.0391552131605929	0.0304247104512908	0.025687010976362	0.0187631080052003	0.00972148058515118	0.00298805369385105	0.000209481202721268
0.235070655037488	0.23297941093381	-0.0836587299362424	0.101151704915722	0.00151654121158873	-0.071946171163355	0.0170931004241605	-0.00728813814912865	-0.0271414637521462	-0.0352148149758831	-0.0157956137511964	-0.0283213175314463	-0.0518653215757063
0.196874552315	0.0816198043932079	-0.0626653835446117	0.102405297585794	-0.00582192778030463	-0.0200246838668034	0.0229616986468664	-0.00668779002678177	0.00539163463181397	-0.012923305823554	-0.0111780979168825	-0.00678618087302094	-0.025163702064423
0.28655047044731	0.160807317330362	-0.0924825661262977	0.149213477803603	9.03115751332839e-06	-0.0508101218901567	0.018832627139043	-0.00127406679017611	-0.0250181119590147	-0.0254005453663217	-0.0306073179515238	-0.0414950056136791	-0.052470285321007
0.289157021059618	0.0699215867011775	-0.111078477966253	0.104687019357923	-0.00888905404082646	-0.0273585934195071	0.00485663121317037	-0.00427808048753447	-0.0123500329812557	-0.0181238237301668	-0.0285895448028743	-0.0397670654910185	-0.0379468819163035
0.0350671554508014	0.0155864939864289	-0.00860973156058027	0.0227586198279828	-0.00392935315124561	-0.0143704345758631	0.00681026363134914	-0.00285201447525447	0.00361751996085338	-0.00914989386355434	-0.000799430075815552	-0.00474139902388215	-0.0029393846735863
0.190002998584892	0.0934315358338039	-0.0697547734095123	0.0734838917314068	0.0183119172362347	0.00696375096160828	0.0281467693082128	0.0181742820204263	0.0156499120891265	0.0126378340989215	0.0145448326152287	0.00646641820862667	-0.00100287277804681
0.246991285924429	0.0861216982928274	-0.0812722513072182	0.122236588607706	-0.0252496181246184	-0.0504580933261378	0.0101482041482813	-0.0216546951419403	-0.0259547258067607	-0.0378538557253781	-0.0243222767756325	-0.0649932532369079	-0.0500844019337429
0.292590479230175	0.103303633936463	-0.110189024835331	0.111545484917649	0.00674606692604668	-0.0479402794837127	0.0234192103430893	0.0208580421138181	-0.000349965963192034	-0.020597106278833	-0.0173196265769392	-0.0360262091731172	-0.0426948291305076
0.219410564160589	0.170545400588354	-0.0761247740078659	0.0997437138854486	-0.0151815344084735	-0.0298800775946728	0.0147382533627531	-0.00404759880670363	-0.00459962764941138	-0.0225308060015731	-0.0216763874809689	-0.0504977151267343	-0.0218758431418282
0.454750276958858	0.210336288243798	-0.175861915194878	0.169533031982105	0.0095147899419844	-0.15772567750539	-0.0360914575159675	-0.0587059523123834	-0.0556350847651515	-0.0741054437817027	-0.0848622593442968	-0.100011087812994	-0.118511818743809
0.420883988552833	0.242477865381838	-0.156946225142861	0.170952022796846	0.0401771064389747	-0.0756364164435089	0.0435223695575454	-0.0137872289294886	0.005034385262283	-0.0177296550022671	-0.0223564851192382	-0.0426495624749462	-0.0427265137047694
0.329079772733425	0.213330271202069	-0.109906261165522	0.163479780368085	-0.0416266688011089	-0.103531280619728	-0.0109033831819369	-0.027674176717452	-0.0255146710635614	-0.0725789747104186	-0.0622054599142639	-0.0618331545536273	-0.0766326624972298
0.0830818359837756	0.0564475268099998	-0.0240379198224491	0.0466533761145735	0.0130061888798369	-0.00458234373219482	0.017018247356062	0.00235558424221788	0.00718504254797428	0.00421192257382105	-0.00128602125689739	-0.00139166268421448	-0.00573506467397719
0.171605259769404	0.11317725568608	-0.0559555807472805	0.0842392024688556	-0.0021213374278469	-0.0418655848364791	-0.00637946272386428	-0.0101799622417652	-0.0174953621967505	-0.021993461132163	-0.0389563339433336	-0.0344495317513797	-0.0397220272469667
0.0206721110061532	0.00757719710023759	-0.00431856251457229	0.0150991240892754	0.00108179047173447	-0.000130470976743405	0.00402592879491922	0.00219157285996823	0.00136026740015849	0.000475659747495534	-0.00138184255916081	-0.00273827774998375	-0.00188909280161077
0.0727175103120568	0.0542126973137801	-0.0210865895912942	0.0404944824052176	0.016914146818749	0.00480599383878427	0.0170073321219719	0.0120442161533881	0.0100497097382013	0.0108600703287666	0.00412661659446933	0.00188758281018031	0.00808836674772162
0.0992109262932645	0.0554908414676261	-0.03291220340681	0.0473357960499469	0.00586582447593233	0.00769443007458279	0.0160472220488411	0.0134410164108418	0.0178766588909605	0.00678012727525755	0.0108340425540735	0.00169889593538342	0.00266343214577508
0.180121682281099	0.0588061912074293	-0.0549496678259886	0.0976107630394498	-0.0285825519354727	-0.038153144118676	0.0205290017361067	0.0105159447816063	-0.00388886698954	-0.0333678480270743	-0.0215854251403174	-0.042031571718195	-0.0317182600595196
0.644685326258005	0.309258556988354	-0.288498350760627	0.143220501623313	0.0211295540310328	-0.0882680575668136	0.0126896941459976	-0.0060689696859374	-0.0234511301892762	-0.0335692517678904	-0.0542906929699171	-0.0535805898904675	-0.0686001099352588
0.0683228242867103	0.0348397086295678	-0.0230525151239587	0.0309790754270763	0.00303506320428	-0.0127855988247363	0.00774553817693793	-0.00150622370140392	0.00329041120194831	-0.00487526781022814	-9.6628834541701e-05	-0.00380620067983407	-0.0136359515450269
0.488986706792927	0.240880417458556	-0.191072967398749	0.178461301036373	0.0401335342034675	-0.048887701625676	0.0308128630715436	0.0227328951565552	-0.0042888824217453	-0.00437708371110423	-0.00772555976282713	-0.04813193786471	-0.0619567907071325
0.0503115957797936	0.0244565928271831	-0.0148083488459653	0.028707870692423	0.00985007585674596	0.00237635086174635	0.0158880778397689	0.0132352215695184	0.00651753313103565	0.00611321335924616	0.00481263373913919	0.00196948893220702	0.000820025078275367
0.0646305460834461	0.111958159429853	-0.0121464613440636	0.0513426502747402	-0.0159517035659429	-0.0354527139104069	-0.00728717305618183	-0.0109137230984024	-0.0139217323171153	-0.0257022087381749	-0.0268873233472694	-0.0270677627915321	-0.0302614703014339
0.0307401613999535	0.0250917865401282	-0.00679136199476347	0.0217478193460127	0.00619418194276951	0.000148720543357791	0.0104935816731101	0.0103986966260782	0.00328848920678917	0.00317145124306365	0.000554579958639133	0.000368938329435541	-0.00120793246316935
0.528896595178794	0.199266061112914	-0.218929820699708	0.161746526695469	-0.0300255846404235	-0.108375228913187	-0.0121964646301287	0.00931816163905075	-0.062335825932132	-0.0692004067768052	-0.0610115915819706	-0.0528048157756293	-0.0879651891084777
0.431302635816281	0.199806385956131	-0.164043833078412	0.166871123285492	0.0108429147733566	-0.0917881884386997	0.00411121136680975	0.00113264110778744	-0.050954920081979	-0.0404726368326715	-0.0470893898555366	-0.0784558795462121	-0.105411617323458
0.477440927305688	0.231872136986058	-0.192371684414113	0.158919262810885	0.061509450372107	-0.086787921328529	0.0183874513721236	-0.0160005512793201	-0.0402300975108844	-0.012639235478211	-0.0186792466608066	-0.0585034975761113	-0.0826967925780074
0.256165850793082	0.0885951558229537	-0.096205913404384	0.100213873905204	-0.00126878227723592	-0.00999674610388343	0.0314838847429816	0.0102508239111235	0.00583097707170138	-0.00563276419055969	-0.0245889125928442	-0.0204315850732985	-0.0143019962549532
0.176579570963205	0.114499821613868	-0.0585053953042769	0.0853892636978624	-0.0245197763672784	-0.0567367088690573	-0.000620958524163023	-0.028219942113697	-0.0234237549036428	-0.0406282426181678	-0.0451598272681722	-0.0284352041133484	-0.0335772924134575
0.0567975156769409	0.0294585183393016	-0.0175148423694499	0.030984844741378	-0.00528397388662926	0.00295220920072517	0.0130054483648911	0.00597558264038021	0.0100610937068538	-0.00116588234295205	0.00333550252494248	-0.00613118251136399	-0.00564795830250574
0.363176666396106	0.138093246847542	-0.136125447465531	0.143199885228703	-0.00907004402820277	-0.0725686119935295	-0.00590725227931194	-0.021295837906455	-0.0191942429619413	-0.0408193280108662	-0.0514430193832982	-0.0518297825693999	-0.0755812441491192
0.073230791658966	0.0427662448832094	-0.0236292434129568	0.0367961591034243	0.0132963393673815	0.00721314546134477	0.022677328809352	0.0186781481008738	0.0148401522162706	0.0102547424143632	0.0128742712442887	0.0087998220277495	0.00512037677735921
0.470593051495535	0.362305533293873	-0.188716821853204	0.158455329378832	0.128262235082105	-0.133696526029028	0.0297360756572591	0.00940496986647948	0.00494788235013527	-0.00271714547346141	-0.0688895361412394	-0.00822750229200264	-0.0254836507110313
0.172891649297615	0.0516119548544205	-0.0563978819424831	0.0858475263971339	-0.0135931987397448	-0.0146792779893408	0.0226356385928484	-0.00213024595967601	-0.00197259137961964	-0.0141362383645428	-0.00969807749752261	-0.0282233340581416	-0.0212786495938231
0.0441139267972702	0.025328724701062	-0.0110770179137935	0.0287883905398345	0.016049634920876	-0.0149854720673592	0.00662467100357379	0.012712624347729	0.00394295178656427	0.000532081426758424	0.00242428412265313	-0.00224713289603376	0.000720939998458681
0.657940615521665	0.246546339014881	-0.296567435502683	0.139862406568158	0.011208877399032	-0.131811206628187	-0.0220225995161214	-0.0415323080904801	-0.0361105180210068	-0.0603011646145777	-0.0731766661388362	-0.106826771612695	-0.0609786027211116
0.419759740089606	0.172276760027825	-0.170343617107282	0.133744070323527	0.00724776041249359	-0.0180270301660039	0.00703682745318807	0.00642371674161063	-0.00233646614562294	-0.00538963487675514	-0.0287692478732157	-0.0407226772392378	-0.0561554295243708
0.187369507248155	0.12918234497149	-0.0686308748023491	0.0750878072878048	0.0225865957809597	-0.0109616228377683	0.0426411986047702	0.0244268903354991	0.0143060215744246	0.00581248647159568	0.0226638902161041	0.00409366390681187	0.0126054507035849
0.384068143428045	0.193171625199543	-0.138699437534225	0.166264601209214	-0.0212908014509147	-0.0460392462338873	0.00594138357045976	-0.0326234713295336	-0.0397299481239354	-0.033665023842401	-0.0297447702521483	-0.0690625828548652	-0.0876954490074525
0.472683911423789	0.38072893642528	-0.183668104434704	0.173203602248345	0.0508711578300124	-0.123948638477288	0.00215044072822124	0.0235820372720974	-0.00303666305242151	-0.0365387403236377	-0.0429488653819686	-0.103223071991884	-0.0882479827592244
0.105779942733154	0.056709426007865	-0.0371144336927587	0.04681951269102	0.00964203193831389	0.00180129333008035	0.0169700439484422	0.014352936548464	0.0142026849434579	0.00572166263419713	-0.00321703339729745	0.00215606548862632	-0.00128367597284146
0.0909958280075123	0.0784331107680877	-0.0278978555612095	0.048228036826406	0.0224827018536342	-0.0216871395529467	0.0128274002668096	0.00712322219180049	-0.00645809233265215	0.000397781150343751	-0.00475687007981809	-0.0134659147492623	-0.0138651529376868
0.166981441094802	0.116953529759085	-0.0538135548345723	0.0838502394433006	-0.00416718925587531	-0.0346473618476704	0.00714239345618822	0.0141972150189465	-0.00249592627414211	-0.0194072755517729	-0.0214836524788129	-0.0246756967040581	-0.0272523073013692
0.612445041438669	0.326898285223215	-0.266907658171199	0.15354385092065	0.0249560174207137	-0.161979696293324	0.0487134068626648	0.0177764831598873	0.0224247856414853	-0.0685118394363053	-0.00772105880192553	-0.0624342122490987	-0.0637642673662299
0.382318302439185	0.199972211337636	-0.133610185750776	0.175639965198855	0.0124052922051935	-0.0564200130871673	0.0102540320755822	-0.00576515813005968	-0.0297143063524301	-0.0220073604409869	-0.0394405111504538	-0.0537288416146826	-0.0693954575794022
0.307553526446533	0.178685847509983	-0.112654292094208	0.125096507507886	0.0507938292103671	-0.0474789902245866	0.0265686609250945	0.010108143808813	0.00722703119148893	0.00165741949289022	-0.0123887584187123	-0.0338607588243485	-0.0307901987575248
0.536124046467318	0.399593246959462	-0.217340504067884	0.176454811101895	0.139310632055596	-0.11645849026242	-0.0155552642941421	-0.0346417508869703	0.0359016568281205	0.0114260708965876	-0.104729189040817	-0.0396108694264452	-0.0135932559145028
0.638148219480703	0.333867448894218	-0.279937951054605	0.155972368952242	0.0561758528365764	-0.11826466092331	0.0183952388885945	0.0218391536693062	-0.0179047776779312	-0.0310444040433665	-0.0369009674527213	-0.0550487710158369	-0.0868922374491357
0.30747102433433	0.189836927424969	-0.121050413599288	0.105606459244907	0.0260911844280558	-0.0429062501861607	0.0189467668899524	0.0193406263255366	0.00653366828966218	-0.00840753287905244	-0.0169398031959072	-0.0113371422026917	-0.0174449175327567
0.200344931262965	0.17630167426059	-0.0447113139885106	0.15186626190802	-0.064417129928675	-0.0591178851930558	-0.0180018315498913	-0.0483605453428213	-0.0406558769042647	-0.0617675075608654	-0.0353799754973409	-0.0879403327687354	-0.0867575078379469
0.157829774099506	0.0835542943132321	-0.0561589608316432	0.0667667091254396	0.0262667955667075	0.0164116391817357	0.0233268013171586	0.028813379226218	0.017918714393451	0.0213392173742216	0.0216059158672383	0.015470933938476	0.00307881736076079
0.20551507916446	0.0769685066163617	-0.0619013511076049	0.114421646305114	-0.0124255910664108	-0.0185288323237643	0.0291812515186948	-0.00110970888951087	-0.0103503728113405	-0.0154772116950876	-0.0178157005687554	-0.0185001989689054	-0.0261447220470423
0.187366285540725	0.112858905376009	-0.0690662701179063	0.0748963878349041	0.0226732138314343	-0.00831969592978216	0.0222436410652401	0.0267752480536578	0.0172397403471595	0.00717675895082609	0.0109568087653575	0.00199215953652437	0.00641341883356999
0.665190954280631	0.243532341939862	-0.301467019054494	0.136951492905046	0.0176233943021588	-0.116606781926399	-0.0374165003406038	-0.0238623366362856	-0.0291480700456221	-0.0494916938121202	-0.0947729035272509	-0.0950892352270962	-0.121347643114451
0.292296586079862	0.332793172572856	-0.0975436937492764	0.144822678728027	0.0920738215941373	-0.056673938746554	0.030515742842839	-0.00321331321629098	0.00325055913736455	0.0176999414237916	0.0168917912948746	-0.0285639738698819	-0.0364164457236366
0.384368236687141	0.177637748365538	-0.135908280730784	0.174501832859764	-0.0180531358114011	-0.0424715198358031	0.0331458453671804	0.01510559754208	-0.0163139790298652	-0.0302623278236021	-0.0460550615782798	-0.0513911157744846	-0.0637927067711584
0.0805810375265505	0.0749735734984495	-0.0240239198327845	0.0430929661048202	0.0168301161450612	0.000411885416790062	0.027302625867109	0.0228219561623655	0.0137533840720521	0.00862100078092566	0.00332643723911839	0.00344158843257146	-0.00334988145075227
0.253897595424391	0.0536777695387917	-0.0901444851911991	0.108285813739076	-0.0299916930805062	-0.000926435607329523	0.00847548342230536	0.00755753115791241	-0.00915753360683957	-0.0154590643439179	-0.0210861195953942	-0.0334306343818092	-0.0427753924194797
0.178059721226686	0.0600371693311383	-0.0551504133884613	0.0945096755702773	0.0137449268628162	-0.00880385415169577	0.0140212709304992	0.0132883192355292	-0.00479945963059275	0.00247053635556022	-0.0215332539151401	-0.0311394125589601	-0.0337197204989725
0.612261847386305	0.357054399743013	-0.264671234940773	0.15965256701449	0.105935197787636	-0.166267052731133	0.022150037609587	0.0647375178435624	0.00991603051440704	-0.0301659274717482	-0.0309697989517399	-0.0158319197940678	-0.087172358347413
0.37930517400048	0.0884250685842256	-0.151671169338095	0.124577075749473	-0.00758042957229421	-0.02096800534479	0.0151223070709149	-0.0174540636146264	-0.0167375564579302	-0.0142742174585421	-0.0277430036687237	-0.0336686814060635	-0.0410159865492825
0.0521763970130848	0.0415853912812376	-0.00825318179537956	0.0441383881269509	-0.00257355803857014	-0.0178091604406886	0.00297490655116468	0.000712783150222392	-0.00163529886691027	-0.0101913592396294	-0.0123291736028603	-0.0151717507710535	-0.0182485665435734
0.287458075247127	0.287270814269363	-0.108664641653648	0.107661533531704	0.0483532322342867	-0.0415253053645337	0.0321860905378965	0.00934344899207235	-0.00619027550885631	0.00341396343487649	-0.0149306716318941	-0.0110274242513431	-0.0073656518893026
0.134952377089703	0.0432372249030756	-0.040693929764763	0.073117835887877	-0.00831391425425823	-0.0116370303690068	0.00089061957051334	0.00023706040441937	-0.00484554360648964	-0.00997547231163251	-0.0179538053126254	-0.0190787735943895	-0.026142406155829
0.296540705568673	0.109218393637913	-0.103766844805923	0.134618266739268	-0.0353594903575717	-0.0726586274012868	0.00384644793534122	0.00843655340125693	-0.0240297388770584	-0.0540090588794293	-0.0248673405667357	-0.0521807968750764	-0.0487585678619937
0.0240790347160502	0.0164820212782537	-0.00194430829509101	0.0229255187166002	-0.001490699177318	-0.00378459908721112	-5.72535000669776e-05	-0.00357777824665751	-0.00362724518118778	-0.00263764913226456	-0.00506358599150681	-0.00875135473760138	-0.00974439225048971
0.330531750551091	0.291519202211484	-0.130755772512951	0.11221496678191	0.0351740419484445	-0.0542628037123662	0.0189951475493514	0.0178073544265684	0.00459432020345291	-0.00954438088196086	-0.0021863381926901	-0.022558101008825	-0.0220836131461294
0.280925819894436	0.191056802515547	-0.0847261490736581	0.159903220202115	-0.0564989620890829	-0.0971019268394455	-0.0320091078138599	-0.0302820235477226	-0.0338660150251109	-0.0768004444642642	-0.0716078949352321	-0.0687369078114936	-0.090296873420964
0.235727576540726	0.106079426440127	-0.0906236210510278	0.0850743049200457	-0.00824525229871165	-0.0219208243557238	-0.000750190460108824	0.00449053272956046	-0.0157433571206461	-0.0150830383272177	-0.034749554534942	-0.027278449924996	-0.0263559137858261
0.559102982016364	0.389333581341548	-0.235050736297755	0.163488908754464	0.102056824159473	-0.121176553114665	0.0631546244777038	0.0173902178056136	-0.0259464788429284	-0.00955986447759627	-0.0571087823682452	-0.0560814598728355	-0.0417844351895554
0.121425314955547	0.0558334306472112	-0.0397031917695757	0.0585001542754624	-0.00249288561621967	0.00217781438025012	0.0190295993235445	0.00217886803222962	0.00622446860768198	-0.000157535617984775	-0.00351557967562079	-0.0115654903382368	-0.00936097339587996
0.534167942198076	0.235216895852473	-0.219571499581644	0.166407229097131	-0.0550302492033418	-0.112163034554868	-0.0294189216106515	-0.0748272128689748	-0.0377453627362244	-0.0835966418791051	-0.0706549586271212	-0.0950596961293871	-0.116009276144845
0.545532705378627	0.233440148039251	-0.227782145133873	0.162748933862945	-0.00696514248224278	-0.0565420517733987	0.00783989444359323	0.012238785515113	-0.0220457655105577	-0.0317535971278208	-0.0597217080220513	-0.0437876224252255	-0.0802323772342701
0.0797147997515088	0.145934903614568	-0.0180677748507802	0.0569817277301464	0.0229995612271851	-0.0334516728459362	-0.0154411296645557	-0.012874793456923	-0.0153206378043648	-0.00522605580937552	-0.0241423028351555	-0.025559714211178	-0.0280124533360176
0.374524069566181	0.283813820224292	-0.139884353724866	0.149639419896972	0.000995027430666151	-0.0764490216177302	-0.0106885434039449	-0.0068177051910347	-0.0242522810646665	-0.037726997093532	-0.0603702122103993	-0.0608381925574771	-0.0619024012576297
0.586205524939755	0.362537089144223	-0.248546475192715	0.164666300931776	0.0729799039515565	-0.0669512800185378	0.0420164524388028	0.053425258000562	0.034840420871333	0.00301431196650936	-0.0105777899509957	-0.0459375031954603	-0.0672733781448116
0.469492713507266	0.279175561070989	-0.195470669769966	0.137535695750448	0.0602273020890743	-0.0648313135933664	0.0560623451877215	0.031481892186368	0.0143351468102787	-0.00230200575214601	0.00651941507843845	-0.0251546393185069	-0.0425516522430032
0.346423698677351	0.202247260414805	-0.121492570724211	0.157823758873998	0.0127969350015297	-0.069919749416976	-0.00900672853126872	-0.00662920235682807	-0.0445764043359717	-0.0285614072077232	-0.0608760165478147	-0.0795926375842544	-0.0786954774678343
0.145654652037225	0.063427826929386	-0.0474961414458781	0.0706151387620352	-0.0143613700016121	-0.0276010880863626	-0.00501224377339124	-0.00521623067426585	-0.00756833105654589	-0.0209812290439874	-0.0203166375686686	-0.0221953605683667	-0.0374694680588142
0.659496009979616	0.294560099744762	-0.296528336142884	0.143782349802923	0.064569138702858	-0.133804714085798	0.00158371688306558	-0.00986298604865821	-0.0649677293766873	-0.0346177876914699	-0.0227307485094894	-0.0623765196171446	-0.0871938925904736
0.335317803613817	0.286501628724968	-0.133568417374956	0.111698032696893	0.0489990084150353	-0.0836902303641968	0.00261640311215977	-0.0155022444636311	0.0107226522077152	-0.0173456109745808	-0.0116447631232199	-0.00763182103307158	-0.0364437270793103
0.360434859018618	0.177640994722764	-0.131086277445872	0.150993811831113	0.0107975366547658	-0.0192440207266513	0.0431220013772208	0.0327866250327841	-0.0134990145913406	-0.00422324203594271	-0.000364841617274736	-0.0345774940966154	-0.0413619063551501
0.51283075867633	0.193517608901907	-0.211179347638257	0.159254972535913	0.0140637926652464	-0.131978828363998	-0.0272259975923956	-0.0142500092996483	-0.0516880338894744	-0.058957517849376	-0.0631408433042061	-0.0725603064490125	-0.0884931504065035
0.000621881405915822	0.000153437084643237	1.06904622243497e-05	0.000175691384270236	-6.74728185639119e-05	9.79777973734931e-07	0.00027663252641887	0.000187644241589759	4.45681177001771e-05	-3.32465202950885e-05	-5.28880612392518e-05	-0.000111921904928174	-0.000112164412395591
0.017730649799647	0.00653319794894681	-0.000271864523757472	0.0185270132685466	-0.00037273430738512	-0.00263597868416102	0.00232469679653737	-0.000398000557799118	0.000245071629214784	-0.00150435649577307	-0.00286458131981179	-0.00534782765578967	-0.00621178476298216
0.413171874455439	0.155663270661099	-0.16188104624677	0.144173515030158	0.0113118710372107	-0.0423011967215481	0.000977004473594056	-0.0168771091896057	-0.0323852093592997	-0.0154946628421688	-0.0550621305570908	-0.0488274169608482	-0.0988859067724133
0.257286150533109	0.0877507175524727	-0.0955559279212001	0.102146358418476	-0.0115303495061748	-0.0155729122661244	0.0138024455451963	0.00456299800894772	0.00164848649880828	-0.0135516308861496	-0.013268007883859	-0.0132807456928235	-0.0260417728023425
0.474444151044591	0.382608748968268	-0.185253284157727	0.17280024392865	-0.014224662308693	-0.117136363780892	0.0260919896468393	-0.00345906744237523	0.00155453722026222	-0.0656805130447923	-0.0717505107847324	-0.0769620243872263	-0.0618342532186612
0.237333917880542	0.177508664614726	-0.0732576214078574	0.130066402449354	-0.0438022719093126	-0.016237006706718	0.00446892248728459	0.0259212844463462	0.00255343349689868	-0.0300196393080153	-0.0284464784830427	-0.0274295325365989	-0.0767344923408181
0.587543048284747	0.353684009832683	-0.24842262112436	0.165386585277812	-0.0112457224175366	-0.129495839945775	0.057861431931482	0.010360052941805	-0.0329835657946124	-0.0703707811816559	-0.0948816106631711	-0.0759439321137862	-0.106355327443862
0.330958730830597	0.295096943951336	-0.13116484334897	0.112022066354423	0.0405449152359734	-0.101856430037339	0.000856248983433061	0.0128310457074899	-0.0147360625791755	-0.0306557574006829	-0.0123220179078342	-0.0174719315066916	-0.0313737182370424
0.339450423625517	0.27815400976283	-0.119404057715662	0.153515087251566	0.0284580561396413	-0.0724587915143031	-0.012910634728949	-0.0234220562240073	-0.0340917936314885	-0.0220003676873309	-0.028796465356684	-0.0476332280102245	-0.0647848432968565
0.29945664285261	0.207328754499086	-0.0874446012968767	0.178541658254105	-0.000934144563062289	-0.0651588443690007	0.00368345376509355	-0.00460114131786304	-0.0259716797913586	-0.0330464944660315	-0.0345761319736676	-0.051787491469777	-0.078258558721551
0.0757297401172222	0.0876864030845185	-0.0217487531295486	0.0429468163216135	0.0344228415015524	0.00746302936326025	0.0258878416969383	0.013012630411909	0.0127781909385976	0.0209429354324063	0.0226001342011262	-0.000504250820559798	0.00341739993857032
0.491658961844251	0.225661806702776	-0.194603185992393	0.171429907591439	0.0209150602718129	-0.132214595949427	-0.0228613234361935	-0.0340774543365834	-0.0541383302102871	-0.0556497678388073	-0.060511052492811	-0.046549825056374	-0.0956186184290222
0.151602935885984	0.0653523379167528	-0.0573413671955527	0.0554564608666735	-0.00846386459904519	0.0251508196322806	0.00481230600153085	0.0114323151948831	0.00685285509132236	0.00834347751661771	-0.0141725275301547	-0.0162881803618761	-0.00850321503116305
0.489735902653302	0.365574194855477	-0.187268589083028	0.186794912863772	-0.0278980054696745	-0.0789413454985065	0.0026526690454502	-0.029276446396987	-0.0608403687430515	-0.0534196754840905	-0.0598310135180012	-0.122215724130312	-0.0885882684830385
0.109218498579568	0.0461235200225717	-0.0349618745330705	0.0541549639895336	0.00926803637334506	-0.00854353363193594	0.0132481610674795	0.00469140003660311	-0.000397855121787846	0.000362251370704558	-0.000160511017217826	-0.0151781646467153	-0.0145689297991911
0.00411290236604431	0.00746348188791092	0.000514138905918581	0.00504754446591566	-0.000231853309148219	-0.00134963958503912	0.000390534210393798	-0.000723211203812453	-0.00105527815043261	-0.00079074644709367	-0.00106881761577839	-0.0017682762467338	-0.0019189460100562
0.375840044168432	0.18030671711136	-0.143211918026559	0.141960455926926	0.018635434357457	-0.0710438667705274	-0.00207795899477636	-0.0412776539746094	-0.0254717652703167	-0.0262042162065352	-0.0398274125578086	-0.0436521671227398	-0.0734618684122191
0.159199412996041	0.132640034430077	-0.0322866473509386	0.126482476573544	-0.0627815114312962	-0.0458058318700055	-0.0303677933272707	-0.030175757583972	-0.0213764243818905	-0.0542936716506509	-0.0453065587874356	-0.0628154792467945	-0.0635652943512457
0.0302122670987607	0.0252354296897077	-0.00699340335848716	0.0207129124881215	0.00849115298872793	0.000986515609790971	0.00921765415298456	0.00862040123728741	0.00457475740767511	0.00473883429925945	0.00193390053802565	0.000957533640541328	-0.00216685162980682
0.356323916576823	0.338845273710764	-0.122271831151773	0.170409519683358	0.0809382353963543	-0.0949293917070837	0.00875544316937354	-0.0160939379468928	0.00102926075051751	-0.00699557815536472	-0.0564158805583405	-0.079523015167174	-0.0706547105847254
0.278478367406434	0.155827892223141	-0.091749529745295	0.138182321677836	-0.01803519906637	-0.0379914484537044	0.0160766441872876	-0.00506695455559425	-0.0289015940304099	-0.0280133237600372	-0.0375354757842628	-0.0487790733998448	-0.0595840690460269
0.170729962128322	0.148855968015995	-0.0605069685772073	0.0720893251437593	0.0423911353748518	-0.0102500212001713	0.0280328420170476	0.0135103244911143	0.0246441923816668	0.0160705570873402	0.0078244019811976	0.00188102053158465	0.00708073089195466
0.633125151951184	0.329756828204353	-0.278731835348136	0.152387500842711	0.0690367948979987	-0.092040370347632	0.00875887518228058	-0.0210237617388181	0.0171752777513807	-0.0115017877248167	-0.0534438708971259	-0.0604866268937596	-0.0397756236786565
0.474744272386761	0.361238322222129	-0.191127440919026	0.157648123182224	0.0686282147799264	-0.0659261594473072	0.038040138722311	0.00724762625301356	0.0377403525158383	0.00135102766630962	-0.000657309838993203	-0.0296308233344451	-0.0495972162950118
0.460383831071983	0.165255975452483	-0.187110336449727	0.146192959091805	0.0298707532389038	-0.0880752024867362	-0.0214144006129563	-0.0420899130727087	-0.0294743020072842	-0.0291022246239162	-0.069585977147048	-0.0500179713184949	-0.0586137465655956
0.449276528000784	0.378155738301673	-0.176537694731235	0.159881444000329	0.0650159162779448	-0.0962238663692127	0.0109038738879856	0.0279440224517511	-0.0369353344203464	-0.0156039750456339	-0.0246882974066937	-0.044093893626844	-0.0637477884464999
0.193327614770528	0.198435646765691	-0.0714468493557461	0.0749348101290631	0.019944195210447	-0.030933831667012	0.0418312458916192	0.0166151293316855	0.0380682177818066	-0.00549481822828249	-0.00117465979337489	0.00198265952892063	-0.00802768479397611
0.269513180874063	0.241351652770847	-0.102900710031296	0.09815605698682	0.0342964538087261	-0.0483666711985837	0.0281310218371417	0.0139133361764092	-0.00212355262652897	-0.00703510869492879	0.0153780217944713	-0.00431960158508077	-0.0231142153899637
0.198934632873629	0.17561576171131	-0.0441921286103004	0.151434059440487	-0.0803693755142742	-0.0661800489973579	-0.00875326297423465	-0.0178965295572971	-0.0343157260702373	-0.0732747122558161	-0.0705189764683069	-0.0631874436556315	-0.0614510834168131
0.060058458031367	0.0493988133411093	-0.01684063582934	0.0355948177595701	0.00974773912598642	-0.000587002753312346	0.00137152093668405	0.0108073002169319	0.00524585491952123	0.00458036818633703	-0.00190091499259748	-0.00830121512279112	0.00238622213215012
0.0400596397530694	0.0297289202931428	-0.0112772958945974	0.0231100277989506	-0.0044839375445426	0.00580267149603801	0.0077386491240403	0.00658350033375627	0.00919274598078473	0.000659366975747706	0.00245337268154577	-0.00170211212841228	-0.00532548200042693
0.156928066218898	0.055939250432554	-0.0514380774773155	0.0772287254549562	0.00244065364489501	0.00199244344978339	0.0224803445227033	0.00814801101064924	0.00851471053961664	0.00221654854733921	-0.0130312053257729	-0.00849701974384343	-0.00957263708251688
0.680374011263542	0.256786876285247	-0.306704590922032	0.145791522264264	0.0391777923971131	-0.137410186004776	-0.00522404785632691	0.00770789561075491	-0.0634409712849534	-0.0491161968038316	-0.0713642295372876	-0.0923318672644632	-0.133271465783093
0.0529253131530282	0.0326282277553779	-0.0145516822564762	0.0314636037366064	0.00855810639533736	0.0138834961428674	0.0121311319960004	0.0114842579882226	0.00515936402194957	0.0112208012691024	-0.00219530916335298	-0.00208394234353532	-0.0110596372244936
0.449888291809609	0.214448143575281	-0.171548710766105	0.171945463299729	-0.086508387431142	-0.0992143369667883	-0.0301259466525131	-0.0889701929191073	-0.0864728992805212	-0.0928613621989652	-0.0549173114242936	-0.1021963191037	-0.0776117951375825
0.158135912683005	0.107457075645079	-0.0573011688123088	0.0645220484390596	0.0278007000640438	-0.0030428023418142	0.0221031546297406	0.0100186316949781	0.0143312558459424	0.0123789488611148	-0.0019450732862574	-0.00964539913516288	-0.0120721296922678
0.05055955477422	0.0473882677937394	-0.0151080999207655	0.0272291766866911	0.0180440649426135	-0.00138637815551154	0.0159770722904741	0.0152733862486293	0.0110612092053126	0.00832884339355097	0.00292960400418862	-0.00200697058645485	-0.00245082368786003
0.359030136841422	0.124865242305776	-0.13480680855949	0.13930516007296	-0.0268514527410005	-0.0520609672870068	-0.0237840388099785	-0.022268596547279	-0.0221492428244435	-0.0394562100140037	-0.0429688166702867	-0.0633280461261607	-0.0708748743373991
0.47317484298202	0.394996093072379	-0.179286260287997	0.184865141584723	0.0346439197352879	-0.0798764592942869	0.0513684886908441	0.0440192588874574	0.0271516695137149	-0.0226162697794995	-0.0420895923817142	-0.0486098866502256	-0.0243198375765497
0.370633819788052	0.285473465758278	-0.136512576459802	0.152112867176307	0.017146030630225	-0.0928076164172367	0.0320281374312705	-0.0151872799456551	-0.0368261964993159	-0.0378307928935059	-0.0312480541617453	-0.0606733938294655	-0.0701604690113967
0.292385450545525	0.0597230984012814	-0.111263277022746	0.110393435395802	-0.00305292357881104	-0.0201572182311921	0.0175323399445714	0.00632194037721356	-0.0101792549215893	-0.0116050709050016	-0.0172439544437925	-0.0311092963350383	-0.0412798589106223
0.190306901989062	0.0815117864873574	-0.0441782154528059	0.139559788711422	-0.0377490244436247	-0.00570711147020847	0.0137268248148232	-0.00219475883443468	-0.0080578524174329	-0.0217280679569166	-0.0451606408062122	-0.0346165147909502	-0.0553450977926073
0.0894874851342542	0.0750214431811985	-0.0263000458189292	0.0504042638726834	-0.00245933514178709	-0.0216742412345144	0.00618270042076798	0.01501694776909	0.00252954415176321	-0.0120667881881508	-0.00252212863545914	-0.0125129686245035	-0.00948531461239932
0.124274071204481	0.224122778659621	-0.0304685077104349	0.0842939293221369	-0.00382678186106465	-0.0411639481959345	0.00569462340058161	-0.0208428452165507	-0.0372793086925187	-0.0224953650284996	-0.0322134782679847	-0.0575997129354924	-0.0360966877390455
0.408352664423071	0.124626923176525	-0.157020019537276	0.151955933389841	-0.000782526492336066	-0.0516932546083176	0.0369981945635094	0.0239469396197527	-0.0194419369138908	-0.0262378905503268	-0.0231284699251761	-0.0160792985946235	-0.0296109180240438
0.265757460226289	0.210264838183773	-0.101941705981495	0.0970426208320095	0.0343588885620907	-0.0473247532162242	0.0383190269535315	-0.00641645005971597	0.0144564048199378	-0.00648293232706676	-0.0173775844837526	-0.0137154307156784	-0.0450781754288093
0.416173635663548	0.237869025024796	-0.140679778983545	0.204121659323444	-0.00187648686527264	-0.102250045060079	-0.00975690078469404	-0.0239885889195547	-0.0534924460212427	-0.0520632659626759	-0.0696918219953054	-0.0479975219127092	-0.107906781360133
0.530609052089778	0.285106699166715	-0.211190338093231	0.182336015366232	-0.0236261289687598	-0.140198115515291	-0.00249473548475165	-0.0474004018143627	-0.0211490907068023	-0.0819121222420255	-0.0849759980968846	-0.084308846036839	-0.0809205751936807
0.100966715988473	0.0706013986929832	-0.0352509077764394	0.0439264856201524	0.00382924926976184	0.000250193653240055	0.0144270772831967	0.0123389645230429	0.0158772422413066	0.00203972146150094	0.00927654187017284	-0.00484341369061859	0.00287334497789782
0.123681725471693	0.0487362026823283	-0.0400087304080762	0.060168082599676	-0.00128582312289163	-0.0336961606045752	0.00612280601431585	-0.0115086393348971	-0.0156182862418332	-0.0174909918637334	-0.027573023434847	-0.0263381140286379	-0.0251081774426185
0.371584699729342	0.281546055176731	-0.138607219139238	0.148757428054593	-0.0150774790087642	-0.112552096741836	0.00262225499512675	0.0193674883338674	-0.00955889414573535	-0.0638147878753	-0.071125118759771	-0.0660844761621407	-0.0938641904359981
0.558654222631193	0.33521585333715	-0.235108157905491	0.160575271532789	0.11725407409226	-0.128930208417374	-0.0112479677801814	0.00906130430047469	0.00201864330566937	-0.00583806716255697	-0.0477552516428045	-0.0667642885605024	-0.0866666804240953
0.480606721632417	0.357453491341396	-0.194740305858499	0.157077863388709	0.0878747089309892	-0.0945031383028442	0.0431432415784802	-0.00300318913811831	0.00238064873246763	-0.00331421468592752	-0.0311474812900444	-0.0359181204336073	-0.00635231456853175
0.581966643256893	0.22794776425335	-0.250195392921769	0.153641449044229	-0.0163220785252036	-0.12206130128063	-0.0303788055560917	-0.0356669189767548	-0.0526362048598411	-0.0691916899029168	-0.0745165697352407	-0.0637976982353587	-0.114444359899451
0.131878742212727	0.202692903384924	-0.0308273020805687	0.0946291557257	-0.0293532846728975	-0.0545235522587175	0.00778786915707333	0.00384397352293445	-0.0194884854514781	-0.0419384184658075	-0.0327935754955327	-0.00384647211645175	-0.0261281295706745
0.340050729876079	0.257268768525664	-0.118716859646948	0.154842663456802	0.0513231650871193	-0.0791942923040744	0.0110350673518785	0.0238280816712746	-0.00138857146480686	-0.0139355636084776	-0.0230400613130579	-0.0133939189711736	-0.032780166252804
0.486616846496799	0.236059353753727	-0.206589883569831	0.133136634756607	0.0379468297509745	-0.0668810989553564	0.0189978407649507	-0.0197614424887473	-0.0197626957679725	-0.014467134602191	-0.0135082222490487	-0.037479742074509	-0.02116993904124
0.275907058693783	0.104738466681298	-0.0868770663389971	0.148401196614906	0.0267961446875217	-0.0151141548891234	0.031117680517953	-0.0193322490277745	0.00966506876452911	0.00584099489919915	-0.0415370914009236	-0.0364077209950587	-0.0352360463773555
0.450807233930355	0.214372502786707	-0.173393540865666	0.171037785297512	-0.0388585077087919	-0.0623851481901386	-0.037210815535146	-0.000129713017349486	-0.0425485750623974	-0.0506218279494652	-0.0701089203777691	-0.0760579217704789	-0.110812510845983
0.157082978200421	0.0814873312097365	-0.0583244650585927	0.0599895152684325	0.01273464177599	-0.0259401867482893	0.0161044181153431	0.0138527992031288	-0.00196665150285538	-0.00660277248614968	-0.0043148785577044	-0.00869102657792362	-0.0195448874634346
0.309057870426238	0.176310348760978	-0.105956206305369	0.145860895966419	-0.00534650235574963	-0.0653055253036339	-0.0137626904680914	-0.0256293381610119	-0.0496427249014196	-0.0353260138296917	-0.0695444071085588	-0.0487202386961954	-0.0668407028459601
0.387849588697781	0.21906671762128	-0.131000441817036	0.189290033312864	-0.0195064258265221	-0.111088197752791	0.0163980327432152	-0.0141951640306951	-0.0400919740092847	-0.0652973117896564	-0.0669027099911557	-0.0845639494645135	-0.0649978633694576
0.182772548414173	0.11348000152816	-0.0658395312363373	0.0762282495085549	0.0197890304937774	-0.0084102938166222	0.0394627330053432	0.0368149995490377	0.0154540677291934	0.00568936833857764	0.0065958456982661	0.00927111357963314	-0.00920223383212146
0.340976293220877	0.116470250865338	-0.133957771653369	0.118404803364555	-0.0160544718748282	-0.0536742560270349	0.0173426073752287	-0.0118341716866727	0.0142533643845704	-0.0348643639509315	-0.0457072904574805	-0.0473730364296903	-0.0503226476626409
0.214604099596635	0.280967243173733	-0.0730257119514406	0.0993078992393805	0.0542748183122031	-0.0526442811073878	0.0222689695018599	-0.021740980434707	-0.0233071153755341	0.000815268602407687	-0.00128615800129997	-0.0242916997527535	-0.0605730115416384
0.52208376289225	0.284800580968154	-0.203144762736028	0.189778225024804	-0.0364882501078378	-0.0900421080395206	-0.0300349205847253	-0.0490635876630862	-0.0277908947796009	-0.0632651790736792	-0.0692192120572925	-0.0705298219349073	-0.110165783705121
0.263367742886775	0.0848229815460375	-0.085767240870346	0.131645321132131	0.00635717178265444	-0.0107302685752033	0.0305786054973128	0.0157174589954741	0.00241747588932528	-0.00218654839627447	-0.0574755108885008	-0.0306989572497153	-0.0401444978795557
0.631352282504193	0.335867100733553	-0.278639985666671	0.151218547436702	0.0418812607481978	-0.143627863619981	0.0116436579720152	-0.0176829910893228	-0.0289769556165685	-0.0508733014358915	-0.0320642846857574	-0.066318461756926	-0.0398726612980111
0.350688723010377	0.102338025945398	-0.130861926766553	0.140204060345566	-0.00176140446633455	-0.00126558075484218	0.0274272051748378	0.0178399232028853	0.00998443400396365	-0.00151349261058836	-0.0262623963050325	-0.020598648526081	-0.0242650177866538
0.607597772649678	0.252047498370749	-0.259490455104863	0.165365986818261	0.000935287684158959	-0.141627148382215	-0.0144229687169846	-0.0166857386394377	-0.0625091957737576	-0.0703459303490281	-0.0790126954503052	-0.0898853326305407	-0.0970475805773054
0.190609452373777	0.0928110078116733	-0.0705223124063802	0.0732220894174593	0.0232980118715955	0.00121284040759129	0.0280944998678591	0.0354835655308297	0.00943209508304521	0.0122554261395934	0.0089573420761126	-0.00185871669956497	0.00243545093716513
0.432904861576358	0.23498849848247	-0.178300827777459	0.132106814239287	-0.0115682319213097	-0.06088724040574	0.0263402348695657	0.0288675622274003	-0.00626256133379605	-0.0362277361635249	-0.0295776725050776	-0.0572855992555595	-0.0426151857575406
0.0585260459826142	0.0341787244888003	-0.0155936292797182	0.0351295910025186	0.00668031435133356	-0.00181131682989369	0.010309316951127	-0.00236734772762345	-0.0041419666128437	0.00243449876071993	-0.00711679191270678	-0.00730324317520554	-0.00309939753961825
0.175281396168629	0.266574822797302	-0.0398116115090531	0.129664194479842	0.00230609822901148	-0.0527544878130384	0.0391506190638185	0.023809364438114	-0.051892050275528	-0.0252241947920135	-0.055322982066554	-0.0303836986615156	-0.0489115044372087
0.210203206258131	0.134872530784648	-0.0766960887745222	0.0850643136400087	0.0325550981781361	-0.010182085320718	0.0232025204137549	0.00498914673567363	0.00702763257347702	0.011186506428709	0.000803467344537317	-0.00461035550771935	-0.0199131018353813
0.316592944169046	0.174291738559639	-0.105189657150988	0.157211438796172	-0.0454343088913117	-0.0416220685510478	-0.0373727809252771	-0.00273183578520864	-0.0353804077490411	-0.0435281887211798	-0.0656192409499455	-0.0608319923517279	-0.0560687753745271
0.598973994766038	0.320358319350236	-0.260944951453116	0.149922332215193	0.101908303028025	-0.153015059738293	-0.0208172851249461	0.00580622590629376	-0.0468714984277319	-0.0255533783551343	-0.0572126849725891	-0.0670033481421773	-0.087318509466304
0.0676072868034512	0.0411245819153233	-0.020417630543188	0.0377077475506437	0.00841518962661669	0.0146993132940297	0.0199990864205523	0.0151476764552097	0.00898505745572893	0.0115572514603232	0.00716213967699364	0.00318593763711779	0.00223292759737555
0.324613590925625	0.0971575305606681	-0.122305296784372	0.124676439038074	-0.04062841102766	-0.0177379815100417	0.0223713216634063	0.0135903488403357	0.00306092534231173	-0.0291831962688509	-0.0152756130552227	-0.0258822712545915	-0.0152150735872915
0.139505954628635	0.135826298418279	-0.0221465170541265	0.125277659328884	-0.0203595436407298	-0.0154649183261954	0.0265495725876941	-0.000279709658455335	-0.00761666568372971	-0.0179122309834626	-0.0341210618811534	-0.0310199541734076	-0.043659349413112
0.491836364844782	0.314608478211981	-0.20322431505748	0.148245959943399	0.0949418298106383	-0.0743983125698375	0.0181150858924526	-0.00796167986401097	-0.0108735448674759	0.0102717586204003	-0.0375859978134441	-0.059091259509129	-0.0594279362664984
0.0466317247615576	0.0377539383182789	-0.0145975756352719	0.0232209889420194	0.0129484618376959	-0.000853765909674654	0.0139943922194358	0.0121621382969305	0.0033188744360398	0.00604734796401064	0.00708439795453061	0.00588880361907299	0.0024324001885366
0.515157584129328	0.168414827635765	-0.2094079237881	0.166479548321457	0.0233819348444623	-0.0569347102604998	0.0188989257222807	-0.0155494496308071	-0.0160745963575802	-0.0167763877080188	-0.0479606627821046	-0.0623609788091881	-0.0831768395102448
0.311665386288958	0.19078063418738	-0.0966650064044773	0.171990380198399	0.00752950450145068	-0.0423759376067189	-0.00350657461658316	-0.00366716649267607	-0.0196943481740681	-0.0174232165526341	-0.0718437527497101	-0.0705488223320668	-0.0798723809942637
0.573075201707318	0.272879690803588	-0.241812076083384	0.162848253121136	0.0418593611460834	-0.136389012316703	0.0091428697020387	-0.0588042638880537	-0.0173082466061218	-0.0472648255853099	-0.112296416462798	-0.0957342160648652	-0.0972378769132525
0.518210657498656	0.189613881703177	-0.213154593314008	0.160556576091887	0.018309644850532	-0.0807770490197008	0.00618180889468412	-0.0102904961243481	-0.0061322771699085	-0.0312337020845844	-0.0389983084558362	-0.0940937530259878	-0.0900421374498743
0.000652826338793218	-1.63935479490206e-05	1.26046084361128e-05	0.000129535186652827	7.630916916477e-06	-1.86131474828759e-05	0.000273650249244611	0.000167344822972833	7.44542281838529e-05	-5.49111528319937e-06	-6.82315511651852e-05	-0.000114610533410221	-0.000135572008562005
0.0336479396441186	0.0231473530590434	-0.00900138201199262	0.0203053892052276	0.00384799565787243	0.00875064270808027	0.0177922760397452	0.0149916678334987	0.00993361421505717	0.00629931918297635	0.0055095843760281	0.00505604554397681	0.00264704221809562
0.572685777919052	0.251618572900156	-0.242230288650893	0.162037152999771	-0.00638685551155782	-0.135554775963531	-0.0321365587738274	-0.0337902045661438	-0.0268355132412241	-0.0709708157375445	-0.0483039356519047	-0.114406057517472	-0.104620610992417
0.200536519469056	0.136916122726408	-0.0661969407049576	0.0977334034070513	0.012090390023994	-0.0185012297744919	0.00758341596393494	-0.00222239523679835	-0.00398666505517112	-0.00320541987524894	-0.0209517557417285	-0.0417989739959223	-0.0566041965514491
0.152835525197249	0.116845716536117	-0.0549206469685994	0.06347925068946	0.0585622866563401	0.0042843540944329	0.0369411080107269	0.0259356097611423	0.0154082955807458	0.0314233203753865	0.0139771461618081	-0.000240340211223239	-0.00949278528973355
0.0643335010639326	0.0572113284827411	-0.00334457918930652	0.0698925513594085	-0.0384110008546324	-0.0039418010596577	0.0172211301526258	0.00801846182242211	0.00198878199763604	-0.021176400957145	-0.00663427555735299	-0.0253001349629993	-0.0279302360246827
0.00613593869269123	0.00800001790851571	0.000211285011163939	0.00626726432216871	0.000355668539212879	-0.00304639924160298	-0.00147841389449628	-0.000570959022563959	-0.00133473153024429	-0.00134536535119505	-0.00275518212347028	-0.00302489689335449	-0.00259698555200162
0.0223632562792706	0.020544060974698	-0.0040067069000783	0.017916877856966	0.00525126212198785	0.00822460224488043	0.00712013946673055	0.0137206746398488	0.0120106532834517	0.00673793218343414	0.0113967368876683	0.00690582694815376	0.00366613708183644
0.134990446768995	0.0896675407806608	-0.0441125235241983	0.0649348288893215	0.00074526132773442	-0.00710063892319082	0.0125545082518215	0.00103570067470982	-0.00632462260865785	-0.0031776887977282	-0.00625458739390561	-0.0165748037856345	-0.0104831158806226
0.479927865933426	0.24885507875126	-0.204832037500689	0.12901471593295	0.00256353084618094	-0.0693956965134961	0.0554697522174498	0.0148758538649322	-0.019792777514552	-0.0334160828336576	-0.0328052712222358	-0.038840579133495	-0.0436478244383809
0.162944017151946	0.177963942149363	-0.058450194592318	0.0671400577727038	0.0758598545041302	-0.00994949963072753	0.0350516382268161	0.012983181924087	0.0274205901852723	0.0329551774367013	0.0178493747462061	0.00205171619666553	-0.000644244590836895
0.319657337957598	0.0776374902567633	-0.123855203159731	0.115436636235562	-0.013903626991899	-0.0375281896811419	0.0199438668386064	0.00500538549976143	-0.00058970186126267	-0.0257159083365204	-0.0140117155406611	-0.0295655524189457	-0.0308346829506712
0.306044956078881	0.138520128064084	-0.0993848783784187	0.157275771073442	-0.0341566048284228	-0.0500751084862131	-0.00598905251251669	-0.00835245386348882	-0.0374765230382112	-0.0421158566573179	-0.0608750050836595	-0.0678260537862019	-0.0823359263485526
0.482552490480498	0.358080271394905	-0.194372558991791	0.160364833557597	0.040285031249625	-0.0684813578090233	0.069474543139013	0.0194834033963064	0.00223148342806523	-0.0140981632796991	-0.0125742395766678	-0.0374149077464874	-0.0438493953815336
0.235969417045234	0.0953639508834616	-0.0857875951906898	0.0984236747574367	0.0116244356147097	-0.00461545973136199	0.0259488167110292	0.00465984771455899	0.00189840547638798	0.00350448794167382	-0.0042438877454952	-0.0203270008844716	-0.0199013377316658
0.464623600636776	0.325922202148424	-0.179048896880029	0.174545906532005	0.0765453821625444	-0.0997892265847879	0.000915135100201692	-0.00390876047641853	-0.0113730043693415	-0.0116219222111218	-0.0816808390776225	-0.104122058811734	-0.0796268072337281
0.373317905985953	0.169537273690796	-0.13861904489048	0.152345636338239	3.98037105635018e-05	-0.049798056230251	0.0265314261346009	-0.00938658484254024	-0.0183877814226903	-0.0248791262598437	-0.0289840292548001	-0.0214453890010645	-0.0488359840753907
0.236372794693168	0.0882312213825484	-0.0868116032440287	0.0965893653300985	0.0174373908883069	-0.0156793690212055	0.0201198644550923	0.0262137738743261	0.0118142291296623	0.00087901093355075	-0.0128329460325128	-0.020041612006632	-0.013197276111935
0.200201187029767	0.048102579798162	-0.0775481155323341	0.0648262885360249	0.0127940889681069	0.00207085622376643	0.0251272890983918	0.0141349459689933	0.00885596585982576	0.00743247259593668	0.00219628860399099	-0.00113987814846139	-0.00638551372326221
0.527026834117115	0.342291695543492	-0.222178846014438	0.15071060217307	0.0288370189004413	-0.139235587607288	0.0314281800121636	-0.0264909853873776	-0.000965049798779316	-0.0551992843534233	-0.0727104156548554	-0.0296670332300504	-0.0808337940054911
0.0541703827829972	0.0447404119150395	-0.0152910935666417	0.0322396507767244	0.0172805745229194	0.00541568100837387	0.0127149100613784	0.00993164671137977	0.00675060475862854	0.0113481277656466	0.00342731490481808	0.00569328451511025	-0.000995037066970426
0.0308475413822796	0.0263054490464096	-0.00733910895777877	0.0210529810461389	0.00600178578672527	0.00273032453770933	0.0119211763164298	0.00509428052333325	0.00591079784279328	0.0043660551622173	0.00187496934904295	-0.00222914421652491	-0.00147881845295881
0.160741441798713	0.0807864383067151	-0.0617623257192407	0.0556958254438576	0.016458004331384	-0.00068199950799272	0.0281499973574436	0.0312031473056412	0.0153496102671441	0.00788800241169563	-0.00441731632617107	0.00922839677236723	-0.0070283045321278
0.0564967498369015	0.0380455440020619	-0.0151960485472149	0.0337528499262261	-0.00159756813291743	-0.00827860542357926	0.00611101432381762	-0.000703543245516164	0.00378903641771826	-0.00493808677824835	-0.00683668906932241	-0.00990705922321064	-0.0124793782663728
0.231809470024915	0.246937987283939	-0.081806791265206	0.100746638781146	0.0362972936078871	-0.0936937254764498	-0.00463341686636864	-0.00446904483737415	-0.023289374375661	-0.0286982159342813	-0.043082970637999	-0.036153941299157	-0.0350069835242466
0.378553956663137	0.196454356066559	-0.132113157637482	0.174385237577776	0.0173797852328841	-0.0686808211429642	0.0265554266690123	-0.00837918421911499	-0.0153194877037297	-0.02565051795504	-0.0491442273789461	-0.0467523840419449	-0.0569848475039809
0.511379712625293	0.270856069998238	-0.220346511580775	0.131242520195992	0.0259252686958934	-0.110092444051865	0.0339031331274919	0.0192071324722233	0.0135332926778552	-0.0420835876779856	-0.0150958929158415	-0.0463230244305124	-0.0139432685179214
0.0586380907398998	0.0239060802429464	-0.0160696918704901	0.0348981054993126	0.00255156940112364	0.00199841034815315	0.00627696674269097	0.00661230932338235	-0.000143560842968453	0.00227498987463839	-0.00747102245968213	-0.00500890756343682	-0.0069040822555831
0.394525023651227	0.272518142206599	-0.157533979962659	0.13154237321361	0.0425836765064943	-0.0216397139854928	0.0171203444722519	0.047581588820145	0.023537451238632	0.0104719812605008	0.000271511393949431	-0.0101958694833435	-0.0228787858043509
0.143474034184401	0.0949634632341688	-0.0505446404342353	0.0613224721869867	0.0142648833814008	-0.0106830620853075	0.0318701561522922	0.0352933527130525	0.0152548225602024	0.00179091064804665	-0.00287593500135394	0.00405239101821955	0.00621709903256254
0.529487563253872	0.1903221233802	-0.222599006603397	0.151518369835576	-0.00819244339846981	-0.101706074154677	-0.0141613966455649	-0.0695630904455655	-0.0379930134703692	-0.0549492587765732	-0.0753502760503773	-0.0785641965688185	-0.087016163331668
0.126161691787842	0.0342114882433074	-0.0422754025978574	0.0532310485736483	0.00604956832619002	0.0108386859271516	0.0247401779381145	0.018864498268374	0.013770364949405	0.00844412712667081	0.00364598195728674	0.00348194538677057	-0.00578843008978844
0.53162164899703	0.194196344595028	-0.222446839128837	0.154869230395739	0.0133895037251721	-0.0740374302370854	-0.0176553782613216	-0.0292733079688672	-0.0412389888844787	-0.0303239632559567	-0.0777114775545076	-0.103823781458195	-0.106468647251113
0.436520788015138	0.151424182482397	-0.179980322121917	0.132731750737987	0.0027117452382644	-0.080326792812686	0.00682654855555692	-0.0176811768302533	-0.0337101178690919	-0.0388075237872108	-0.0488313759266467	-0.0646618930400561	-0.0586980036328502
0.00434127601466259	0.00487955975575579	-0.00011812881537467	0.0040561657707288	-0.000551601102839121	-0.00130724743462622	-0.000804707410840758	-3.48261131945266e-05	-0.00122829479149836	-0.000929424268732671	-0.00240538304790195	-0.00138003205262425	-0.00226521866636868
0.439299815694355	0.208744019942713	-0.173694240395713	0.151880212641709	0.0289367276305338	-0.0731336598145447	-0.0121284913755052	-0.0181238349509967	-0.0143897487696918	-0.0220984660920055	-0.0511457727879173	-0.0433820463404395	-0.0809460545531464
0.573297006426228	0.269204562017574	-0.238244569070308	0.171249450848214	0.0594613592633167	-0.126921027531109	-0.00572188983436728	-0.0197989461056399	-0.0368923106382545	-0.0337298341338963	-0.0570516421549958	-0.0807288137763271	-0.0896143112740865
0.0487534800580569	0.0328922861703502	-0.0145604268473559	0.0260000471105962	0.00933203012441947	0.0119288128568865	0.0184688695115029	0.0224185747687165	0.00498290095627221	0.010630421490653	0.00703145490673501	-0.00123123822456724	0.00379095616617739
0.393122670940123	0.269886353526576	-0.15813553917435	0.12922494851943	0.0423872370926698	-0.0403198762496771	0.0633387852195806	0.0408495163301573	0.018203318885788	0.00103368042149632	-0.00762299459853016	0.00411822040636517	-0.0382412678345471
0.57866171736735	0.193715915540926	-0.251708958963802	0.146908129958107	-0.0584792003954304	-0.101305720796083	-0.020988532960872	-0.033408281354078	-0.0373900301896312	-0.0798924605957565	-0.0919610623074368	-0.0883934764981856	-0.109872431632763
0.488754597955293	0.391052898580836	-0.189904757418937	0.180954473967904	0.053306336927696	-0.155854072467286	-0.000720823652295977	0.0218156925604817	0.001533263963167	-0.0512738677697952	-0.0439869024197783	-0.0546315246224668	-0.0802413650650261
0.255187067741034	0.226845891113317	-0.0918465064462989	0.109306990636239	0.0488015826497576	-0.061763624457597	0.0236603387239127	0.00371043736529936	-0.00606357960589665	-0.00648102090391969	-0.0343026274827926	-0.0349648284932086	-0.0434190660738237
0.389636283836106	0.124192159973061	-0.153240289856047	0.134867542030314	0.0115575292040614	-0.0193382894197064	0.0144914009211048	-0.00932911521317159	0.00173893435364253	-0.0038903801078225	-0.0307077356094386	-0.0384559185224955	-0.0474610224510226
0.534829036737106	0.289037407408355	-0.21617343925893	0.178560668781918	0.0444863985740558	-0.0559193729309046	0.0634240156616062	0.0105217821317267	-0.00160490157038717	-0.00571648717842443	-0.0139501080926541	-0.0466261001263857	-0.0233662970857212
0.444424877077402	0.296527955272636	-0.174701195741357	0.157080088896286	0.0667589325154118	-0.0925712375485527	0.0212394698109818	0.00572479858887354	0.00313607210073885	-0.0129061525165705	-0.0357870610848968	-0.0181865678189774	-0.094657400287842
0.461912398227698	0.155534274530995	-0.193384713833163	0.132685549293249	0.00836944085133717	-0.0740375311772997	-0.00384260951650467	-0.0232518343388633	-0.0337084358544447	-0.0328340451629812	-0.0603243987910189	-0.0686176796527154	-0.0872480004278978
0.594915733574324	0.323280199190737	-0.258463341716345	0.151307364526399	0.102471560388543	-0.103241250579903	-0.0210610789000838	-0.0308302815485547	0.00289534219499954	-0.000384845095680042	-0.0392131573253778	-0.0305907777124073	-0.0696583309882697
0.423689600310374	0.116765754870866	-0.166434716362348	0.149058570508893	-0.0199002413189696	-0.0451792956270684	0.0220775982512753	-0.00614994303934657	-0.00673541935971789	-0.032539768473019	-0.0563477903529335	-0.0422648417586554	-0.0738306380071916
0.168625260118236	0.0561272869302825	-0.0525352880989838	0.0882814379164454	-0.0035159774326049	-0.0436241140181873	-0.00277403195045012	-0.00753701157133999	-0.0230164568477901	-0.0235700457253961	-0.0352338626912646	-0.0343195459210938	-0.0403506921630675
0.254551400640683	0.0926949399755632	-0.0798559449388417	0.137539345785052	-0.0198235045566942	-0.040725211902626	0.00430706404669473	-0.0272241984826616	-0.0244109843167722	-0.0302743582296601	-0.048253893252434	-0.0548729922547298	-0.0481124088946079
0.289691122350434	0.203370679534188	-0.112300437331445	0.102337282475125	0.0503631238560016	-0.0577753211509268	-0.00242804849270073	0.00095633546231666	0.00753752413302078	-0.00370609864746263	-0.0104579120547843	-0.0211567534095884	-0.0469904169323981
0.470936333437093	0.320471289114747	-0.173964334837314	0.196758157148248	-0.0165418727602714	-0.0833032695074028	0.00267678338471344	-0.0699772618338429	-0.0367858504670849	-0.0499225711338371	-0.0611060009022387	-0.0720996319378769	-0.0969218695466726
0.134537522988458	0.0978370413722086	-0.0453912497988949	0.0626640580836111	0.0154173174723279	0.00270772300712374	0.0274072329822982	0.0260945956718781	0.00922875779531943	0.00906252023972584	0.0108654272536754	-0.00597668044532168	-0.00348563651388048
0.0627310234163745	0.032156589347859	-0.018424483177225	0.0346716445775015	0.0101845161911555	-0.0160808418958064	0.0144332184674484	0.00708257777304477	0.00206962081931984	-0.00294816285232549	-0.00794896009803452	-0.0117337846261877	-0.0093476124255658
0.513880596259861	0.257321632477594	-0.204836382787477	0.176227207519358	-0.0275990524357712	-0.125033606345533	-0.0612929025621871	-0.0420610551579923	-0.0278236379230417	-0.0763163293906522	-0.0958124980240921	-0.0935657159452474	-0.0884704382940696
0.369690906864776	0.0864058498104537	-0.144386879066611	0.130374434072318	-0.0440142719706342	-0.0195076165469352	0.0180601223171614	-0.00950470634697725	-0.0244259723043518	-0.0317609442587847	-0.0187506217061117	-0.044811112128572	-0.0344121777012742
0.638846556928726	0.256751264169597	-0.283540622832807	0.147166111219062	-0.00525445157023841	-0.160741895876997	-0.0192531433176711	-0.069015836258301	-0.0800563290819223	-0.0829981737236177	-0.0991914419384763	-0.102850616230263	-0.0855427730703811
0.279647086491315	0.302161417798251	-0.101414524130609	0.117534797740109	0.0816224233196521	-0.063850580461338	0.0057139574515675	0.0142839687009864	-0.0134066362610546	0.00888592142915701	-0.0442751675958234	-0.0219470380155503	-0.019571381172458
0.115985293177798	0.128739197745434	-0.0355256555826909	0.0612672764513792	-0.00101564366935528	-0.0271831395231292	0.00576453163337509	0.000165944763093243	-0.00132826723361276	-0.0140993915962423	-0.0151307844856677	-0.0199610791329305	-0.019536593307738
0.0535362442667593	0.0348192765570978	-0.0136963142312145	0.0340638959201161	0.0190708332537146	0.00887610964800258	0.0141165294097785	0.00913619375506284	0.00599957113831506	0.0139734714508586	0.0022080494128753	-0.00913268259192761	-0.00163713261881154
0.267392706990176	0.241628794803092	-0.0834212814448846	0.146348212811346	0.0277483681553475	-0.0640350955641624	0.0318433702390609	0.00226682281871254	0.0258161140568641	-0.0181433637044075	-0.0237790103364919	0.000847779197569842	-0.0549298117491691
0.315957207672706	0.140726373097819	-0.117438313648793	0.124398122903749	0.00164824008458236	-0.0415888587978708	0.0200289483518626	0.00772249301841194	-0.00385136228860333	-0.0199703093566442	-0.0348543603369602	-0.0509002855106013	-0.0378851657408665
0.376379586252157	0.173253140600058	-0.143536181585961	0.141802314268291	-0.0121606168405318	-0.0722374702150479	-0.0383708605050839	-0.0381061458748529	-0.0190786587954306	-0.0421990435277899	-0.0592820201527308	-0.0657824974206724	-0.0775001522713993
0.0667288585493845	0.0472690837566483	-0.0110071207566011	0.0554584308502674	-0.0235481680169098	-0.0106506340446491	0.0123833574448285	-0.00771729785035552	-0.00857574343074689	-0.0170994010307795	-0.0108016278958239	-0.0204676721810567	-0.0268769996834155
0.386671016154755	0.139510793859395	-0.152530023006818	0.132504189704354	0.00586072617833794	-0.0501323529447213	0.00617380648185611	0.00698487800932635	-0.00821423236060309	-0.0221358133831917	-0.021472812002198	-0.030408791592492	-0.0578455394761749
0.475927794735413	0.188477960135392	-0.188024456451288	0.166489876501199	-0.0013203962630276	-0.0895358951473734	-0.051807273413866	-0.0203021021727159	-0.0692764468517209	-0.0454281457052005	-0.044466129834951	-0.0801932104023743	-0.0903368867199487
0.0970553917075751	0.0645500972020387	-0.0292327493645406	0.0527791691011617	-0.00337359451855777	-0.0332041862395186	0.00587536241974197	0.00291124019957524	-0.00866100537405202	-0.0182888903790382	-0.0154576507140554	-0.0161714870022	-0.0170554421435418
0.42801913055169	0.126532975815554	-0.177393249555674	0.127229266946198	-0.0241988747966611	-0.0849800228049585	-0.0127555548975231	-0.0184039195595117	-0.0358076121860714	-0.0545894488008098	-0.0613214715588075	-0.0604197394319222	-0.0730829328011972
0.51160106765774	0.244144028393966	-0.200868913928924	0.182816630317837	-0.00710562921762459	-0.0999579207001842	0.0178496305736395	-0.0349927645347378	-0.0478282657501559	-0.0535317749589044	-0.0651645579327452	-0.061998135631006	-0.098041296238663
0.227034405654112	0.157336911638888	-0.0638773105368447	0.139834497774893	-0.0153138010918728	-0.0743332761036489	-0.0354351411840104	-0.0126665845496695	-0.0301518406684342	-0.0448235385977608	-0.0707280656268116	-0.0515256832310502	-0.0700669890876462
0.0929681246224593	0.0623092362745891	-0.0308766486044361	0.0438278583696827	0.00342544026884499	0.00587148400048909	0.0254380939845749	0.0183519353162278	0.00973640429772463	0.00464846213466705	0.00283598250437353	-0.00699705082962966	-0.010810474612013
0.465221522519648	0.206493084474164	-0.18702274876147	0.153337712330115	-0.0250673326086898	-0.114329012294576	-0.0168888693199645	-0.0190057277096954	-0.0538085167059277	-0.069698172451633	-0.0537680516029949	-0.0794927156737399	-0.0910424211281181
0.0515053062554429	0.0799560054361416	-0.00794627146538845	0.0434589972917876	-0.00593469144605808	-0.0188155521387997	0.0104909998854469	-0.000157703439751938	0.00662029691784174	-0.0123751217924289	0.00199961352357638	-0.00590077940827967	-0.0153128808838336
0.636569009778356	0.306791523518383	-0.283952025960504	0.144161545632034	0.0966913688229319	-0.0684115302043208	0.0588209143718476	0.0302458029330396	-0.000246049353833766	0.0141399193093056	-0.0544253408904117	-0.0307151721153586	-0.0138196395594231
0.160879118278435	0.0880187205622023	-0.0580463480492415	0.0661174723099451	0.0158174012869019	-0.00915858167347697	0.0321354334616908	0.0106704749319821	0.0239726953171597	0.00332940980671245	-0.00378610402139024	-0.00687706216487044	-0.0117165736540187
0.146862330265816	0.148445383981883	-0.0382994236145192	0.095249798079321	-0.00537951202371928	-0.0589967069302359	-0.00554764148008469	-0.0169926206472999	-0.0258340610815155	-0.0321881094769776	-0.0340325311115804	-0.039398572241447	-0.0346157702898781
0.0412963465475682	0.0412433184167377	-0.0112546417572571	0.0243145432685532	0.00402935244648623	0.00442116145929739	0.0208771059446187	0.00594760340609662	0.000729559139068296	0.00422525695289181	0.00211355568676874	0.00538881837634311	0.00168252042237572
0.498207878772159	0.284184314325688	-0.196641294078136	0.176165616986705	-0.0248713337811486	-0.155098886656769	-0.039531299413702	-0.039030064383662	-0.0605030816959713	-0.0899851102189586	-0.0914825514997712	-0.0882943993791732	-0.131262457618867
0.0961450647930125	0.0721911015171784	-0.0302299125123498	0.047760454702354	-0.0134551317220178	-0.00560107274082003	0.032257439218889	0.0177410316868457	0.0242692762550348	-0.00952810223141894	0.00908250536480903	-0.0162713997512813	0.00558756191359085
0.568008619055229	0.194968655279989	-0.243070788657711	0.15349687159276	0.00582573679961695	-0.105078782968133	-0.0183973352550009	-0.0262689516502811	-0.060304965019068	-0.0496265230842581	-0.0836913549238248	-0.095380292101807	-0.0918346085326632
0.138525540227131	0.139410899581307	-0.0215134108579474	0.124298627117793	-0.00981991859344686	-0.0217601873368741	0.0167939208543813	0.00618389622735749	-0.0176934364356351	-0.0157900529651605	-0.0298214479477313	-0.0457477512784989	-0.0425058620527396
0.0744154875882067	0.034278161942164	-0.0259090314327759	0.0304288873375775	-0.00873633471431058	0.00808586193532049	0.0169023307993019	0.0090232813588879	0.00774720485880533	-0.00032523638949504	-0.0041549539582713	-0.00233886553579545	-0.00725908242074924
0.420196114112111	0.198297318691688	-0.153910295600799	0.176248601082195	-0.0190956045177665	-0.105207131083424	-0.0261567449400114	-0.0636837980828762	-0.0633050434147442	-0.0621513678005952	-0.0626768510174478	-0.110590932293796	-0.119753793542824
0.311198313852219	0.179150095360696	-0.102666470573922	0.155227738282431	0.000515042700786061	-0.0497295498294309	0.0239013221246677	0.00484264904572335	-0.036300635102262	-0.0246072535643224	-0.0216648704947413	-0.0391165185505908	-0.0609418974854224
0.182675627168013	0.058263135497792	-0.0669255940519682	0.0730862141855363	0.00516128339082519	-0.00695347996798715	0.0212526821809966	0.00705923970328912	0.0129250258977851	-0.000896098288580977	-0.0106987958239079	-0.00866820374915425	-0.00710707123004031
0.652473283948095	0.325222904843205	-0.29007721081924	0.149650825208185	0.13619816904154	-0.0892557198357261	0.0264745511637984	0.00479846717561883	-0.00843660725662321	0.0234712246029071	-0.0483796540931317	-0.0375515956461667	-0.0262422927148275
0.0337608218662219	0.0103223802160194	-0.000787016536811715	0.0355606181884104	-0.00923751037132581	-0.00136751294089334	0.00704268427556831	0.000847927171533064	0.00157168835635035	-0.00530251165610957	-0.00822467640456052	-0.0077075224522483	-0.00961785226803299
0.443770024976607	0.332276467587577	-0.175124118628052	0.15515279038143	-0.0273254798120094	-0.0997997522942504	0.0181268921437716	-0.00963859193850847	-0.0279137966061596	-0.0635626160531299	-0.0432361376600384	-0.0839971828024346	-0.0805172225693506
0.462369314247201	0.151979195207319	-0.193231727060435	0.132985433922443	-0.00263908170310867	-0.0645514163704555	0.0172299360007053	-0.0188467227089464	-0.0237938039939762	-0.0335952490367821	-0.0605142703424811	-0.0515142048738618	-0.0750823405589475
0.283257081020944	0.100484790705989	-0.110206313733373	0.0997035304956848	-0.0364170559663806	-0.0160635060069255	0.0117826414071185	0.00270848096777759	-0.015322675656782	-0.026240280986653	-0.0170310544400913	-0.0154612021471164	-0.0325428237513535
0.116529272529388	0.111282704241032	-0.036448567488471	0.0605659081997953	0.00485002227300858	-0.0236567920425626	0.00377833633849976	0.0103594521347539	0.00724752890228864	-0.00940338488477703	-0.0103773470811492	-0.00602155951563174	-0.0140003465385854
0.0379324745038808	0.0229303643458126	-0.00582476262458089	0.0326351970698547	-0.00616691364457829	-0.00667733087162733	0.00567924498682283	0.000678536218032419	0.00118190743343483	-0.00642212225810281	-0.00863142156848717	-0.00933864494843184	-0.0108889954459957
0.29548203295699	0.171546476094	-0.0982563198758963	0.147128884557515	-0.0246643030773793	-0.0762060789444569	-0.0153778242341838	-0.0139485521229151	-0.0407640670823097	-0.0504351910109181	-0.0487994046969631	-0.0756797782510508	-0.0809761246559776
0.170880588005896	0.109676034591046	-0.0565759848415009	0.0822539681820441	-0.0375850969784438	-0.0429200941946793	-0.00374634976809193	-0.00698790248016387	-0.017878618728969	-0.0402525955865615	-0.0283055461411742	-0.0232727674015749	-0.0317261482308982
0.451351872759707	0.281203584516082	-0.166653972249253	0.187602840155447	-0.0515554264584086	-0.15587769640733	-0.00952372502719934	-0.0549304067856787	-0.0650084831608551	-0.103716561432869	-0.0654123540314145	-0.112844251794373	-0.113541406390024
0.181223097761245	0.113070891987394	-0.0593802030013956	0.089437032744759	-0.0070717834426362	-0.0323614017846481	0.00335488225549926	0.0143840892790538	-0.00813465029678898	-0.0197165926136421	-0.0155033510840917	-0.0158961032795898	-0.0259050401170073
0.332837928364007	0.149246551746969	-0.119552692199156	0.142498352965152	-0.000959812932814497	-0.0632292622684077	0.0151449817725006	-0.0204468594940128	-0.041359166289488	-0.0320945376006111	-0.0559870628003959	-0.0502907983307707	-0.0632828323434214
0.438295380091786	0.209160015561491	-0.173223110649629	0.152682062767636	0.0125529702530073	-0.0894885029828137	0.00556589562171045	-0.000819545063476756	-0.0373572067112466	-0.0384677663649032	-0.0497063424577279	-0.0453896307482504	-0.0755216858780346
0.010523957587785	4.3767156457734e-05	0.000120585996971434	0.0108286264110489	-0.000551896022165545	0.00103082477648217	0.00490218633610601	0.00291528343010427	0.00251027874050846	0.000239464377158315	0.000356457052996506	-0.000283777475501635	-0.0013699113843809
0.0738016776346818	0.0320527082367939	-0.020959738055634	0.0420000550379056	0.00880932384424667	0.00771180272939684	0.00856194652281454	0.00238525980895064	0.012062541242553	0.00826056328682175	0.000991224410706634	-0.00509240523412736	-0.0095833669618323
0.0434957223476903	0.0280669716827029	-0.011608754292825	0.0262859773712994	0.000373941591823169	-0.00382591943410281	0.00937791584670661	0.00077959244670929	-0.0148276032851015	-0.00172598892113981	-0.00155928693155912	-0.0094439087173304	-0.0152470123261581
0.16182184458845	0.0448689114663904	-0.0594500391689035	0.0636831875571591	0.00621564712875428	0.0048058722189839	0.0307459295934102	0.0235507945567289	0.017758572206083	0.0055107596738691	0.00899788595669043	0.00536011642601297	0.0011339914485457
0.15424673027275	0.118229682276023	-0.0483674765563966	0.0798758831736496	0.0184884280532576	-0.0236156712952154	0.00769216135312581	0.0114826729683264	0.00833542947484051	-0.0025636216209789	0.00221511805021996	-0.0281705177548997	0.00220736259611329
0.591031088461557	0.32469656236691	-0.257350998672777	0.149223589823874	0.0431577061732172	-0.103707880810484	0.0278148021564315	0.00815135054994909	0.0150363985664832	-0.0302750873186335	-0.0365761712684153	-0.0603649788349232	-0.0391491455871986
0.173403181268468	0.146592951700735	-0.0550463234838741	0.0891947300863487	0.0184575261386462	-0.0313815937302545	0.00057357207320155	0.00176978963229099	0.00192413952101803	-0.00646203379580415	-0.0285825182686547	-0.0278385482981547	-0.0309868344368747
0.035066600079599	0.062687391499627	-0.00963089946766777	0.0210622954854019	0.0133957931666225	-0.0022462446230087	0.0176860474636018	0.0161765149542558	0.0178979691441738	0.00557477427180688	0.00291681288796932	0.00484544137142336	0.00630862122352224
0.0457546045134647	0.0535538697811416	-0.0125668806104228	0.0274685722075987	0.0280640571650371	0.00242349331832834	0.0131942336789473	0.0149673342627787	0.0128901509978665	0.0152437752416827	0.00542823215693528	0.0063940863115839	0.00900618117214642
0.392942707957253	0.388202133003488	-0.142344156823662	0.168613110526537	0.0484663394190794	-0.09781627994863	0.0601309444058111	-0.00541096035136895	0.0283230460178752	-0.0246749702647753	-0.0480981002179129	-0.0381505645451322	-0.0217615992337454
0.300105670762459	0.17962214698069	-0.115293028479558	0.110374298213512	0.0559905837955261	-0.0163107986936463	0.0502253005577926	0.0145003500161897	0.00912474998111062	0.0198398925509399	-0.0163456841530286	0.00698354515954752	-0.00883650983113121
0.0406661695422924	0.034227841889766	-0.00920489008761545	0.0282463193587003	-0.00619703246259994	-0.00217203189963525	0.00700721660215407	0.00489057805492391	0.00790014609109919	-0.00418453218111759	-3.77296184841253e-06	0.00311142842622469	0.000481748584226706
0.589074159914897	0.362194131131879	-0.251280457541461	0.161903272347557	0.0893064636173595	-0.0487504501615574	0.0432802893009416	-0.0246833504722512	0.0321018343376147	0.020278006727901	0.0150744918980352	-0.0260148715122709	-0.0500055877706225
0.231904932020182	0.243525686221362	-0.0840223396418864	0.0964553311641603	-0.0046248636550883	-0.0907720718006218	0.00320735937156683	0.000885232517127382	-0.0193025484306824	-0.047698467727855	-0.02795672090111	-0.0227316158538915	-0.0616348634664749
0.121743084059172	0.0870487349962488	-0.0402867710497772	0.0567246231277419	-0.00232073659528914	-0.00334690850070458	0.015418702057623	0.0102045690730881	0.00368299966312795	-0.00283382254799687	-0.000877981677220904	-0.00801828710637505	-0.0166759132240406
0.0368207276789718	0.0311091016553347	-0.0090387343123114	0.0244289925451204	-0.000501132730960217	0.00583821382616069	0.0069277836442178	0.00464314815551542	0.00317663730720929	0.00266854054760024	0.00225447464543901	0.00111590658599368	-0.00399827554794459
0.215345094233732	0.0747927816975711	-0.0756648249280898	0.095523899816663	-0.0134175533921186	-0.00635024401619017	0.0229293699759501	0.0109684289357918	0.00324336397760702	-0.0098838987041544	-0.0305097287251475	-0.0102286786228588	-0.0137132688835866
0.0575156289551822	0.0194237000081757	-0.015778076892599	0.0361508454287207	0.000455340406620992	0.000798714950892884	0.010305425966669	0.00760715623847454	-0.0013167841724287	0.000627027678756935	-0.00219468976883826	-0.00443439766591323	-0.00737143351548192
0.0777332356992497	0.0648328397748732	-0.0227160742193958	0.0430038203932478	-0.00902237938779157	-0.00134110770869221	0.0151913561344075	0.0154555616237318	0.0105763427907838	-0.0051817435482419	0.00396553409005894	-0.00608119721061727	0.000408200536895428
0.184933793402373	0.0916730817247128	-0.0685768706365556	0.0711089456155038	0.031315330789965	0.00652394083382646	0.0245070755274696	0.0148395150064974	0.0126299721986525	0.0189196358118957	-0.00416377702774412	0.00100786516482534	-0.007911487035349
0.297398768048776	0.188522442838255	-0.0934151360314146	0.162827030295708	0.00695930815803875	-0.0403922003837312	0.0459529626849667	-0.0418049272461347	-0.0407068389435763	-0.0167164461128462	-0.0690559275245262	-0.0627684389769132	-0.0417223750050399
0.161268781202849	0.107324090972936	-0.0577252645631734	0.0665333532490721	0.0370408597136323	-0.00831651155067026	0.0267984831659523	0.00797259651119767	0.00809921016301057	0.014362174081481	-0.00438775390588284	-0.00453628534344516	-0.0079265322952736
0.653967843705695	0.280206602982562	-0.296383898294949	0.136613581293754	0.05990506635966	-0.113974163540613	0.0132418756228064	-0.0363420958043669	-0.0133603895621859	-0.0270345485904763	-0.0335729588471154	-0.0570697404764952	-0.0876034826398583
0.475997701370566	0.363243787274695	-0.191241202785532	0.158753909984016	0.103742703319233	-0.0823831447665811	0.0364200984960522	0.0566731094425436	-0.00899620716942645	0.0106797792763261	-0.0186048846542601	-0.0290273485573747	-0.0369020802860628
0.278047761756659	0.102657970341816	-0.107022297157418	0.101817642286644	0.0283857946356496	-0.0460074397565823	0.00331670541519757	0.00289166057303103	-0.0238359680195023	-0.00881082256046634	-0.0195637954001013	-0.0218163393599589	-0.0252710993341104
0.129507451642362	0.0856913614322849	-0.0400309860730386	0.0672438723878296	0.00575723901848413	0.0105644977927099	0.0235136407915983	0.0200310284937957	-0.0020910806439835	0.00816086840559702	0.001662011059509	-0.00339917687622304	0.00012482488656726
0.122660277375105	0.12123526873298	-0.0282510190155182	0.0875394085848869	-0.00437750822284871	-0.0438832958370494	-0.00186691506870451	0.0137368835113898	-0.00708655827597032	-0.0241304020299491	-0.0282634081847812	-0.0367701728031449	-0.0294720160574249
0.246048636368907	0.154902507906733	-0.0931222593513079	0.0921498933453387	0.0220274749390139	-0.038463654796745	0.0190135297702467	-0.00206226320865907	0.0024021451111409	-0.00821808992886558	-0.00164762695367549	-0.0114732012204613	-0.0273526867323663
0.41211899985586	0.202197879378761	-0.158995057137309	0.152842471921015	-0.00965628132168012	-0.092590586233012	-0.00231026016564284	-0.00156322273084891	-0.0651224417864684	-0.051123433777346	-0.0675704251481536	-0.0494260994507261	-0.0707198007230588
0.557685797749544	0.246515893845578	-0.233990109159585	0.160924949084211	0.00768493181890018	-0.0917299751439856	-0.00353325548455929	-0.0199058984573076	-0.109790054139719	-0.0420225216625427	-0.0956792612567072	-0.111133609767741	-0.100226041505693
0.234606609571311	0.20565460670846	-0.082602766775421	0.10359954963255	0.027515260889748	-0.0641003633436624	0.000776663567632313	-0.00284216211198732	-0.00942297767023842	-0.0182925512269572	-0.0276590067233533	-0.0236003366354118	-0.0331877263076691
0.0628246848736189	0.0555833375396901	-0.018743827572938	0.0344423246080795	0.00854174845300423	0.0131664383587592	0.0262154426363915	0.0237068159472738	0.0177980737991962	0.0108540934058817	0.01065908741367	0.00676041200208259	0.00811866392051763
0.214492773126276	0.212779811354215	-0.070173108233827	0.107476957934998	0.0702125128028808	-0.0180506330569164	0.0407627608762875	0.0435455382974717	0.0145849689462033	0.0260809398729822	0.00452347321654203	-0.0244345075839497	0.0038016096806128
0.568647392498778	0.316298764400978	-0.233959744103638	0.178128320969805	0.0327748181748159	-0.162222922537711	0.0083957519563016	-0.0494704289935066	-0.0388063996832249	-0.0647240521814474	-0.092511499025237	-0.0848445730750234	-0.0642342842296304
0.324980931883747	0.0819949154549748	-0.123913418076467	0.121992321043723	-0.00957808700509682	-0.0313255532114725	0.0157654306936754	0.00750445250478254	-0.00734466941788697	-0.0204518201082847	-0.0224618602881176	-0.0282221025977777	-0.0358089454676672
0.318141935737576	0.0909646458457622	-0.12432639371602	0.111610018649726	-0.0205083761261778	-0.0593508318970733	0.00630458286258623	-0.0146040841954337	-0.0178723378692184	-0.0399296040116255	-0.0329666727371934	-0.0450417730185004	-0.053614536693103
0.281847922200892	0.341440077834268	-0.0810756328546352	0.173702728758098	-0.0431396477465459	-0.0518164020679794	0.0310039571268994	0.00142536364073803	-0.00809907567083695	-0.0474780249072627	-0.0475320995495209	-0.084575848150414	-0.0803806821970166
0.27962389535474	0.165703593186708	-0.107955141362586	0.100226585659043	0.0277082680563527	-0.0435328669746922	-0.00455981545814366	-0.00688879284378974	-0.00766079090022498	-0.00791229945916977	-0.0192994631666376	-0.0334690558274677	-0.0304668435675279
0.554252812371503	0.285726572678456	-0.224554808376583	0.181887913635332	0.041471491222659	-0.0850257248203668	-0.0111943999155769	-0.00199768505273679	-0.0277785568833895	-0.0217771167988539	-0.0551513070242524	-0.0981879259238208	-0.0560103427225266
0.155596343995996	0.0369045094298662	-0.0502694914161713	0.0741855000223052	0.00578406955867813	0.0140701624522063	0.0382721648699727	0.0267556913350797	0.0204013884699861	0.00992711600544222	0.00521351951025958	-0.00023281874974862	-0.00510748151353921
0.0132915438568847	0.00782184375665841	-0.000707832457995914	0.0125878647919759	-0.000462707838560974	-0.00314688923210464	0.00210754498910103	2.94367990154431e-05	-0.00156210563016647	-0.00180479853533281	-0.004597135193381	-0.004891125754259	-0.00480377586564775
0.0696058964916556	0.0252061702470171	-0.00907211012574915	0.0636482919346419	-0.00393756407887051	-0.00185797201404994	0.0275488773263418	0.00841706163973406	0.00900967674530835	-0.00289776804646023	-0.00857876284794226	-0.0101208162600417	-0.00876658325973016
0.399697857665749	0.268881640229209	-0.161647327635587	0.12858327197516	0.0628988531896302	-0.0535912366899551	0.0532989116016359	0.0331844586919177	-0.000403235048346162	0.00465380824983752	-0.0357119099663827	-0.0192165071930587	0.00147284377450702
0.640415417531608	0.305695705402711	-0.285067805160214	0.146141023321663	0.0681661209276435	-0.0810050325942043	0.0400408578453101	0.0017703703689772	-0.0206091322441121	-0.00641945583328041	-0.0706088472510226	-0.0106102162356964	-0.0232596827949804
0.118349228282504	0.0440077420810914	-0.0389073960996648	0.0565483735192133	0.000609586940248735	0.00803414957544517	0.0198975643738478	0.00706357870574882	-0.000113676211447145	0.00432186825784696	-0.00600585778925054	-0.00547145691234736	-0.00721823430075121
0.480147576496986	0.337221915442955	-0.190381708980143	0.167033270324377	-0.00518925155725769	-0.0877870199535565	-0.00591015140769591	-0.0390436560206993	-0.0646620733048728	-0.0464881357554071	-0.104673335355572	-0.0932022900408935	-0.0670487561238422
0.0576795560034817	0.0443252877630047	-0.0165207109456389	0.0320169533531966	0.0125506542587596	-0.00936970556736572	0.0196554834806152	0.0194505605743069	0.00940673497720271	0.00159047434569694	0.00411697349903064	0.00159530559200304	0.000821314071389516
0.0249277147139773	0.0242532079864279	-0.00470046085789283	0.020178524551768	0.00981104893147292	0.0101526399942881	0.00890089557967761	0.010118980843459	0.00395540655353128	0.00998184446288049	0.00176665521228226	0.00243826712643517	0.000860476462858036
0.156119593758308	0.0548786939344951	-0.0554289269817964	0.0648138365266359	0.0135073637251963	0.0280173284723584	0.0294090052732631	0.0201158248610575	0.0166280153441807	0.0207623460987773	0.0156330030193113	0.0107819974429524	-0.00305233343747377
0.0322200402949606	0.037721761482524	-0.00330874387557028	0.0303032363319526	-0.0107156926344274	-0.00626688888938281	0.00321528078870421	0.00194621276065365	-0.00547984464607794	-0.00849129076190512	-0.00457212178046828	-0.00654637892507773	-0.00624116192583879
0.478014353625478	0.203565083745049	-0.184966709545126	0.178092421084273	0.00165287227209376	-0.0918782171375254	-0.0159242066887925	-0.10060236898317	-0.0336089867602813	-0.0451126724327158	-0.0907611846009941	-0.0967741454683833	-0.0894008877449705
0.0396260299316624	0.0161729291383264	-0.00509802427759197	0.0350923930828286	-0.00655488529692437	-0.00844826282684668	0.0019053383922619	-0.00250061709035079	-0.00588516874661096	-0.00750157406188552	-0.00628613758632927	-0.00836047586927025	-0.0106274001093547
0.0356971708057881	0.025628466990244	-0.00845056367956308	0.0238737324366559	-0.00312227946681587	0.0099444230394033	0.0103538847938333	0.0184412943186606	0.00694635974962948	0.00341107178629371	0.0084196226200608	0.00774833860060425	-0.00262995634258425
0.115183863389396	0.110167490411565	-0.0366340369812996	0.058072810330334	0.00375467941944006	-0.0110567703659178	0.00925396155730408	0.00625290913068659	0.0133534955958705	-0.00365104547323884	0.00109239284781908	-0.00362109420707124	-0.0196719289258149
0.547040253441838	0.292154830393947	-0.221597847294789	0.180900065730027	0.0695006024784288	-0.0632008396449603	0.00251853251691003	0.0274745421702539	-0.0342054636787383	0.00314988141673422	-0.0494971976271774	-0.0753228770858363	-0.0733331793136546
0.119629481066038	0.0612429723424839	-0.042403727672904	0.050610913620506	0.0124085171393935	0.0107976315827355	0.0213030233306224	0.00982137280025164	0.0123446281390982	0.0116030743610645	0.00346382594439437	0.00516932149231966	-0.00212012796103281
0.0717596064815589	0.0794668776628465	-0.0148276338107975	0.0542946745365336	0.00194142138315352	-0.0172949511596825	-0.0016031847629526	0.00327152704242462	-0.0137436422720929	-0.00767676488826451	-0.00841336805151813	-0.0210514433254171	-0.0264350238983022
0.215102021073203	0.13359145148429	-0.0786409066164551	0.0862546533703369	-0.00388248262796839	-0.00324761646729144	0.0222987228652294	0.0283468324926905	0.0051729679728883	-0.00356504954762993	-0.00711495947923774	-0.0274294505788508	-0.0265540889264076
0.222780910414932	0.180476451579655	-0.0786951103976884	0.0974663706124343	0.0518794117677518	-0.04355591300331	0.0104989983442614	0.0165853174618945	-0.0132348288124761	0.00416174938222089	-0.0112780416575976	-0.0354005032890048	-0.0360644058427186
0.0933463446424837	0.0738661255212893	-0.0286943502349414	0.0484407617622481	0.00533792423930221	0.00321994618128671	0.0218334660461559	0.0116052601652655	0.00774267297760005	0.00427893521029446	0.00388071379014837	0.00740802503600656	0.00391601935332882
0.141294380477948	0.126957719641868	-0.0463375145058398	0.0698382240704559	0.0176988137349478	-0.0196421640386593	0.0129463013075895	-0.0119058450054603	0.00704778003818274	-0.000971675151855755	-0.0168532179064096	-0.026213363832498	-0.0218823312163176
0.509800326623736	0.425553253264466	-0.202023833317826	0.17853914614287	0.0733962760557314	-0.119332579493613	0.0364345156678813	0.0365824885654124	0.0150524150252279	-0.0229681517189408	-0.0264175787473448	-0.0295976536529778	-0.0657278404675108
0.638025648946929	0.334285439230322	-0.278499386666314	0.158075730068702	0.0462568128145771	-0.129187759455927	0.0137986769694015	0.00703233465557296	-0.0575471328095984	-0.0414654733206747	-0.032931788255893	-0.0432845537080591	-0.0879852621067237
0.0875820453021472	0.0493777921815586	-0.0182515047462859	0.0656599540836792	-0.0186614262814712	-0.0359710653557537	-0.00623711530944168	-0.00852162501247797	-0.0205277361232628	-0.0273162458186125	-0.0310783973448935	-0.0358580318500104	-0.0319261312433142
0.0442458136088807	0.0346540008085946	-0.0119619801187561	0.0271996617455319	0.00480063921526141	0.00745418432967968	0.0121820655329022	0.00975549588768398	0.0087893491670894	0.00612741177247055	-0.00158355061136279	-0.000238104218779366	-0.000903133546315195
0.0505246529972014	0.0313017479473454	-0.0136557759442464	0.0308701209776494	-0.00859505085843646	0.00129463002932605	0.0119620767530257	0.00413150853100312	0.000439093136318604	-0.0036502104145552	-0.00269866327271192	-0.00730689683572023	-0.00631273610981039
0.402284625751405	0.104248581115301	-0.162496262651878	0.128724414886	-0.0115829493641723	-0.0411840658032022	0.0212867588824106	-0.0353794866877626	-0.00434754655928182	-0.0263835075836872	-0.0311903788650494	-0.0676862887475737	-0.0582189331544709
0.444349968239435	0.263876258587259	-0.165029351714968	0.182372736430618	-0.018983569686976	-0.1035279108217	-0.0286043607291734	-0.0749770823150752	-0.0900312799439895	-0.0612557402543382	-0.0983431343201921	-0.132826057383892	-0.103513899013632
0.548640088844248	0.216787934752226	-0.227244224284542	0.168589352225228	-0.0312776624368551	-0.0726954711107707	-0.0293942591276027	0.00477121391306135	-0.0366879003570675	-0.051986566773813	-0.0697602527896091	-0.041601394274882	-0.0530334803507344
0.320514389417065	0.150077178356372	-0.100651494986234	0.17618910224272	-0.0121280827687466	-0.0423514239509089	0.00261718220714841	-0.0166715172997195	-0.00983150869732119	-0.0272397533598278	-0.0387944817956012	-0.0482815770360633	-0.0618433748513629
0.0949713001754059	0.121036430769055	-0.0302460385033469	0.0474050772324719	0.021777566749579	0.00764863343521324	0.0215174914003491	0.0053248568411154	0.0100647790093399	0.0147131000923961	0.0164991860329415	0.00775830523021429	0.0172141388688005
0.484424679823579	0.192103615277688	-0.192626469959334	0.167070805337321	0.0106685610023957	-0.0869079939126087	-0.0283274537570711	-0.0100958913939645	-0.0433875722083538	-0.0381197164551065	-0.0692156111960351	-0.0591188323286805	-0.0816508679541919
0.259888801203233	0.112188193894412	-0.088480907020696	0.121000228454609	-0.0150480004311642	-0.00967019847066697	0.0116109039671301	0.0086010099715127	-0.00463444026740512	-0.0123590994509156	-0.0145146535257038	-0.0202992544590682	-0.0419248341912182
0.0647322755008265	0.0310615402702284	-0.018673919524617	0.0361356429017253	0.00102867854471692	-0.0121291138067159	0.0156046677211823	0.00685755745409718	0.00141622341514491	-0.00555021763099948	-0.00886551777142604	-0.00961347690731187	-0.00744374933751732
0.385553231078076	0.127319656486584	-0.151289402990287	0.137153239442672	0.0222097374941244	-0.0759344526792977	-0.0253474571663071	-0.0252499270538439	-0.0414909074897738	-0.0268623575925867	-0.0633219836933359	-0.0688799315332442	-0.0697303670273443
0.504675681393568	0.27702353171738	-0.199850923978077	0.176965310435952	0.030268081234104	-0.138808689207865	-0.0575289336786264	-0.0132032644170167	-0.0425011623418254	-0.0542703039868805	-0.086841967412351	-0.0850014991084159	-0.134765826277911
0.317121629292237	0.13325296427177	-0.105706661405059	0.156600494778483	-0.025121392472143	-0.0328545044658713	0.0430769600711668	-0.00906631570103722	-0.0187852307109774	-0.0289879484690072	-0.0249906166950389	-0.0341608108775987	-0.0624554573362914
0.152864677262295	0.0657896623027132	-0.0570785377169488	0.0571025559288822	0.00740083372704414	0.011223768104047	0.0202386736576111	0.0114118999720873	-0.00557599879982199	0.00931230091554561	-0.00332669304878583	-0.00903538964383996	-0.0228057374504974
0.526072537129667	0.259745126657898	-0.209105361251453	0.181983730474621	-0.0313339187096074	-0.118085833024176	-0.0495106897652583	-0.0501486877840395	-0.0418890585031076	-0.0747098758668917	-0.0858239196266628	-0.0412558235706029	-0.0887115757821088
0.355634562881293	0.10170547133221	-0.132287382136811	0.141207704579957	-0.0201146962695629	-0.0533017208826593	-0.00149165698210668	-0.0331180450600794	-0.0244550110858334	-0.0367082085761111	-0.0628804693916374	-0.0417220995884333	-0.0751072100026611
0.317594321401602	0.143568083564433	-0.114057316785399	0.136947695512068	-0.0259840182355359	-0.039169222835866	0.00542725403597638	-0.00114927361655487	-0.01433406989519	-0.032576620535701	-0.0332811708366855	-0.0375601554225234	-0.0487387184321716
0.0521108330007001	0.0796461692506131	-0.00922220329968723	0.0422032549476733	-0.00952429628676585	-0.0204246805041205	0.00683685307521528	0.00361274660530409	-0.00257669657276027	-0.0149744883954432	-0.00612791963575649	-0.00919718789938212	-0.0125684896626932
0.261309393994781	0.265437589116719	-0.0887059175131253	0.122436778302021	0.105421136522532	-0.033002794741925	0.0478447916054894	0.0221851617753829	-0.0091952804039333	0.0362091708903034	-0.000196670973522828	0.00939999331427294	-0.0359298042191115
0.444731445901728	0.301344492632905	-0.181191690284916	0.140559143982993	0.030069389941978	-0.0698910529737711	0.0155683783346775	0.0373738754908389	0.0131079759208884	-0.0199108315158966	-0.0103911281552986	0.0114851839061708	-0.0285257674645528
0.571101111262371	0.271174135574253	-0.241676603745787	0.160459997526117	-0.028130885775686	-0.107828636229923	-0.032116818043859	-0.0506519687255744	-0.0236917465474181	-0.0679797610028046	-0.0732924380680694	-0.105439255604528	-0.147405039144642
0.164401299486805	0.168635026538718	-0.0529074856360668	0.0827937409725758	0.0154205648452737	-0.0403580972041517	0.00155927298701797	-0.00325550360972576	-0.00687174619846256	-0.012468766179439	-0.0181864436232581	-0.040408891741472	-0.030088995634962
0.204169159160983	0.208157170821269	-0.0668704544207836	0.10199469466062	0.0261317565605866	-0.0522954647130188	0.0174455778368753	-0.00637220798390911	-0.00230877296749768	-0.0130818540762161	-0.0225327452713742	-0.022567673462729	-0.0461731720175109
0.239944617284646	0.176684072368947	-0.074083801540091	0.130557683558156	-0.0291192366762114	-0.0290661471862127	0.0144526350790719	0.0147403758069683	-0.000796692044020303	-0.029092691931212	-0.00387609315722512	-0.0424586012703326	-0.0248735629863154
0.616441935688258	0.262026882338335	-0.27021483911621	0.150432861844072	0.0280452876709595	-0.0993241898585105	-0.00136327209481746	0.00218355040240736	-0.0498974055033273	-0.0356394510937755	-0.0578470705045148	-0.0633345523185794	-0.0946313717748438
0.266726445706829	0.0946950524279948	-0.0990891725700398	0.104755923431641	-0.00794695327844591	-0.0143045831322186	0.0298257612104504	0.00943683790285887	0.0124977426489923	-0.0111257682053322	-0.00654939009760863	-0.0188442071526712	-0.0235031351291491
0.166158178546896	0.173706427157229	-0.0482226211373456	0.0975407325650879	-0.0189869982358928	-0.043884753535278	0.00855025423149314	-0.00248420638019231	-0.0230127523442816	-0.0314358758855854	-0.0300871096221821	-0.021720679387366	-0.0252934254392648
0.325380623204667	0.23242831925041	-0.128059523219292	0.11309563190083	0.0447103567473078	-0.0329093381775112	0.0367813401522379	0.0333803994654499	0.0147819153553159	0.00590050928489827	-0.0107844525653624	-0.0242531442559667	-0.0423259236121111
0.200542862222061	0.134301735449109	-0.0739242492373914	0.0781731606789374	0.0421339957980528	-0.0225293715242502	0.0365731599927816	0.0323995972875948	0.00708850890651769	0.0098023121369013	-0.0103022186594523	-0.00180515987894114	-0.00926906650915704
0.106870736572387	0.0930562281139715	-0.0332073354636626	0.0559650199716195	0.00253653137930133	-0.0133652685400463	0.0141643626151107	0.00260170260078296	0.014126256546111	-0.00541436858037246	0.0018291229663667	-0.00437598775857233	-0.0107683586374969
0.0649680764682371	0.0339377902690541	-0.0197624084686961	0.0336548314994498	0.00157131574819121	0.00367846382442542	0.0132532848083218	0.0106935002991517	0.00338614668808049	0.00262488978630832	0.00226882918955892	-0.00299220973637813	-0.00406780012375434
0.0567417090533072	0.0501000890971234	-0.016128617828103	0.0321203854844426	0.0145449761059879	0.0162772400916876	0.0249464477830076	0.0126121921029653	0.0183704987603423	0.0154111080988378	0.00974122043759361	0.0052229886616645	0.00870161127253058
0.15408843182981	0.0839849997482443	-0.0547698163100177	0.0655030753748564	0.0178157678940111	0.0176751478916412	0.0210519074586258	0.0230584707227876	0.00757596269561106	0.0177454578928262	0.0141526529893182	-0.000270030425843171	-0.00533268262737749
0.554562740748538	0.21052703768691	-0.229559274567786	0.17011243703741	-0.000974599702962875	-0.0661065341378912	0.00805498264018056	-0.0219855132351726	-0.0304293245540929	-0.0335405669204271	-0.0428805801535709	-0.122476310896919	-0.106001459875521
0.0574481388926444	0.0394383026210826	-0.01600097354575	0.0328956165889563	-0.00848449454755154	-0.00753604535990225	0.00868161692718482	-0.00503418510019599	-0.00348203703658934	-0.00801026995372689	-0.0134020455678355	-0.00888263975312113	-0.0127114696121149
0.0258929222102242	0.0367859765978062	-0.00580067577553437	0.0180092004423117	0.00837174591247996	0.00351564867731413	0.00709115627291629	0.00534979501735315	0.01022666649244	0.00594369729489705	0.00496752539565909	0.000524081153597564	0.0035907555132526
0.240288715125418	0.189441804255951	-0.0905202464709957	0.0907449387558751	0.0458462196435824	-0.0446142325341424	0.0213163034409571	0.0165572982175095	-0.000495620057770318	0.000615993554719974	-0.0107338944178439	-0.0384882373591096	-0.0234189493854143
0.0986657975680089	0.095940532615581	-0.0110883135619077	0.0962900234931844	-0.00694314566622137	-0.00889900407696531	0.0142061295621328	-0.0144265321677165	0.000304760778990706	-0.00792107487159334	-0.0332983338945402	-0.0294128997849819	-0.0324556883829578
0.47452542617127	0.365597720526007	-0.189042765596927	0.161726900391764	0.091945279202307	-0.101867972353744	0.0376267295359822	0.000463878725442624	0.015263030469998	-0.00496134657571873	-0.00380398928281128	-0.0511551469373804	-0.0684162451341405
0.438588063667187	0.202255738485962	-0.164873000218351	0.17324769125248	0.0384672656106677	-0.0941334468930941	-0.02479700560301	-0.0318954988521448	-0.0222959859517657	-0.0278330906412132	-0.0786035421887293	-0.0671135715807402	-0.112952367191544
0.169118513821284	0.0726617121189327	-0.0406175463618338	0.121730360997544	0.00233174263433025	-0.0161715978749067	0.022050156648608	-0.013708292922722	-0.0306879287913999	-0.0069199276202882	-0.0464363921142754	-0.0267998074054917	-0.0596768039904467
0.132755410711558	0.181424952082765	-0.0341551816842799	0.0867427957996747	0.0227787720052781	-0.0720196645979443	0.00342908833650865	-0.0218859686098631	-0.0388084110576606	-0.0246204462963331	-0.0455566975355394	-0.0575875674630271	-0.0305227908908553
0.206796440019686	0.165967243772741	-0.0773153443237878	0.0799911254815464	0.0179121252559681	-0.000721543614615544	0.0363455259861027	0.0166714887440401	0.0326915007331866	0.00859529082067628	0.00493026921582834	-0.00263104394463037	-0.0107653370891577
0.46685469657254	0.159522173039202	-0.185028204083549	0.162710654425892	0.0311541728739237	-0.0753674551351904	0.0110150453799279	0.0216558364073735	-0.00488683318555638	-0.0221066411306333	-0.0175538030419558	-0.0720607090987707	-0.0526636544679586
0.426343591561581	0.337566973784711	-0.158418505713536	0.17449789712001	-0.00987334151102404	-0.0820488646123291	-0.0390992786945109	-0.0582585990668015	-0.0483481965603953	-0.0459611030616766	-0.0161299120269511	-0.0553332705668518	-0.0408644148533328
0.0649665359586382	0.0888051055005002	-0.0191309989925002	0.0353186609644245	0.024410121365407	0.0140121222350567	0.0319989116773995	0.0205520661734812	0.00966122747200529	0.0192111218002319	0.00624634722112491	0.0105592110741086	0.0018077404666747
0.412144554405146	0.215331956635194	-0.15362672485208	0.16495341293063	0.0179039407066482	-0.135684105996536	-0.0241246236747942	-0.0268790783099639	-0.0450369221897575	-0.0588900826449438	-0.0677311674429618	-0.0571408716986866	-0.0758916934818153
0.438403723944345	0.130421785742367	-0.180218564028575	0.132434377937448	0.00392896578199214	-0.0589451580691596	-0.0045325512804324	-0.0202070588619453	-0.0337683908047808	-0.0275080961435837	-0.0345494082376692	-0.0558402603878003	-0.0502898245760375
0.332113310091944	0.143637490105949	-0.124259485096057	0.129801415837177	-0.0327991461943467	-0.0638103229655241	0.00618509041710835	-0.0306215723019996	-0.0363845826862322	-0.0483047345799354	-0.0400750999891079	-0.0494397993004307	-0.0612523250546361
0.0588081978531877	0.037056807775981	-0.0167137668394537	0.032884688940789	0.00313199735355793	-0.0055467328517846	0.0062731164221517	0.00329882598540449	0.00177992787598031	-0.00120736774911333	-0.00860492556897054	-0.0140961661705804	-0.0147310422268561
0.0415556376728276	0.0172880580005285	-0.00583896512835398	0.036090206849283	-0.00577826412462822	-0.0101095622697604	-0.00120905803256871	-0.0011384506857339	-0.00313915358064844	-0.00794391319719431	-0.0105119592118919	-0.0119170981448152	-0.0119769101605588
0.132519790638756	0.0948262048157049	-0.0416012385833204	0.0682414629597537	-0.00181750644676354	-0.0272491491717358	-0.00291370410054839	-0.0195031788370156	-0.0125997616545715	-0.0145333278092497	-0.0257372695347992	-0.0303896731874534	-0.0309975336946911
0.102698576589873	0.0367720721966101	-0.0319224339663971	0.0518023602608584	-0.0105028841963181	-0.00893981742642419	0.00982495662081503	0.00356620947566313	-0.00168445950223473	-0.00972135081137117	-0.0139153248808382	-0.0135267912496828	-0.00921201096643118
0.611637056084629	0.35857016698194	-0.264299437699831	0.160338376773001	0.0428256128484723	-0.126438463403741	0.0436404959482617	0.00829336035184713	0.0053181959938754	-0.0418064252776342	0.0140556560474333	-0.0241492925292403	-0.0750933511230211
0.075472071549861	0.0889837798728507	-0.0228525624548087	0.0403389972546184	0.0210706672792324	0.0057396937869777	0.0202848626680263	0.0252071269260626	0.00827896204018899	0.013405180533105	0.00232198614779149	0.000869937748481403	-0.00382872996463772
0.568988720719988	0.273013413472625	-0.236962881479577	0.17087575184557	-0.00554052533236826	-0.0763602417001265	-0.0282326694541848	-0.0288787725635031	-0.0485298115763363	-0.0409503835162474	-0.0931258738214219	-0.104564574379909	-0.0805011299858977
0.197914888497237	0.146003593152601	-0.0511377039149238	0.131519529371724	-0.018232225406339	-0.0306978953828882	0.0493342923843899	0.000558005923330163	-0.0233736227060291	-0.0244650603946136	-0.0255880613951735	-0.0316855035181788	-0.0407127802860848
0.437875092987011	0.209518522179135	-0.163880033336778	0.174851270786366	-0.00612385484973382	-0.0847504669806456	0.0145629857476323	0.00909310037116351	-0.0438393784046114	-0.0454371609151897	-0.0456641532618736	-0.0821785690933384	-0.0741127454779593
0.314424054651119	0.264343867066386	-0.11300338242483	0.134433322004591	0.0344562688305084	-0.0863138099098972	0.00603849806308548	-0.0209689129775163	-0.0178136501181735	-0.0259287705396944	-0.0506734757015163	-0.0612215384317093	-0.0785237313344466
0.118974673727165	0.0589306664050822	-0.0414925056569574	0.0512286509774804	-0.011925501358996	0.00571638105214027	0.00829275223842899	0.000997628950468052	-0.00802814788537524	-0.00310456015342786	-0.0100170674598669	-0.00899108104576571	-0.0160020081875241
0.380755987890456	0.116461597265271	-0.151441480197742	0.128143518181463	-0.0131983234407734	-0.0513432169525795	-0.0051235696288362	-0.0131518913177319	-0.0339202896450754	-0.0322707701966765	-0.0339346475272346	-0.0528192045833658	-0.0651997723942886
0.522239889906399	0.389166197039461	-0.206596382172319	0.182644178435226	0.0522678832722295	-0.122435841129397	0.03542830102893	-0.0204560611196614	-0.0508624790986817	-0.0350839789285835	-0.0614111589288565	-0.0699160704995337	-0.0809813979636389
0.0363482429948049	0.0460223605989392	-0.00434689920451123	0.0327104471974285	-0.000204510149944596	-0.00830372870001999	0.00424059873465449	-0.00134016209204545	-0.00923578049653214	-0.00425411942498229	-0.00967908645189163	-0.00498343544034774	-0.00854881448241863
0.395327185932675	0.253174717926387	-0.153055209244853	0.144766134851951	-0.0163266348642243	-0.044797160762712	0.0255521211401866	-0.00718461115247532	0.00181901167849263	-0.0305618978134681	-0.0290319798951619	-0.0327950909165386	-0.0566382287292724
0.293868262429845	0.189840039461292	-0.0905190303664666	0.164485206281306	-0.0441250027870712	-0.0315621933245978	0.0187899017385632	-0.015653143961477	-0.021605498173677	-0.0378435980558345	-0.0222604815817526	-0.0487973693839089	-0.0721684287940526
0.715587278549132	0.267805928657439	-0.333218335619796	0.127267313394644	0.0684464076834003	-0.0829096516769937	0.0210133784377579	-0.030685496403179	-0.00665467924081997	-0.00723162199679672	-0.049126933252449	-0.0449553126677319	-0.0517074408995538
0.278514266017112	0.182755957574581	-0.0887028545456798	0.147300245627134	-0.0162213106097884	-0.0672669394028216	-0.0192459981781883	-0.0357294822532943	-0.0259630583156336	-0.041744125006305	-0.055742766821013	-0.0621536752953557	-0.0806826389895529
0.474808437854837	0.356845519875897	-0.188660345097768	0.162561055509073	0.0698293596258223	-0.0800381939463582	0.0513472138345396	0.0384881334893308	0.0159326845302504	-0.00510441716026799	-0.0207207671810327	-0.024758819686394	-0.0273537753115438
0.322658682769166	0.0836164687781845	-0.119964717782823	0.129127384892522	-0.0254935825329082	-0.0438675084462589	0.0163685696199508	0.0122016746297956	-0.00172736437666243	-0.0346805454895835	-0.0255854621753125	-0.044393480597994	-0.0490425171477779
0.61553775287923	0.32832724324773	-0.268949164147393	0.153842842766502	0.0282187563556573	-0.126615093014744	0.00191903709624541	0.04258764714688	-0.0308237104396579	-0.0491981683295435	-0.0298385955495077	-0.0550418775290866	-0.0560743625867538
0.582695227997626	0.281148623202277	-0.245618080434981	0.168480991868232	0.00305485525571503	-0.0988720281198596	0.0296015579111661	-0.0245242186134	0.0211980197916373	-0.0479085864320723	-0.0568317751236649	-0.0701485944038086	-0.0892014683806961
0.633223900937876	0.274356434579466	-0.276483154383636	0.158370189833461	0.051310974500631	-0.062322026355202	-0.00400729613892992	-0.00611962265713739	-0.0357195012121843	-0.00550552592728548	-0.0578519888990443	-0.0636746438633361	-0.0925015858684536
0.109552142057485	0.0933997948451092	-0.0338744170638696	0.0572028755974374	0.020803645198205	-0.00644449192946446	0.020827008330896	0.00904996968268747	0.00886020129213271	0.00717957663437027	-0.00936607988948709	-0.00803416699079881	-0.00971208998087236
0.578926847414201	0.253621945381032	-0.243244519087103	0.168299999978481	-0.00440693491941224	-0.141674618887924	-0.0344623888070642	0.0143832375256018	-0.049064675737724	-0.0730407769036683	-0.0779915402389747	-0.0993393045461446	-0.154263284047979
0.153929289277094	0.111686689765509	-0.0544578617529161	0.0656045402843543	0.021422522902157	-0.0200464605648411	0.0285627308039629	0.0214074298909181	0.0173510257395238	0.000688031168657927	0.00184074268361975	0.00934842272815675	-0.000628136286978442
0.168099100488801	0.166664022360408	-0.055501882743638	0.0813531542963866	-0.026195662548748	-0.0447838084883099	-0.010852565649413	-0.0280871406228297	-0.0202440049272974	-0.035489735518529	-0.0445447072591921	-0.0333809439432373	-0.0381787659893571
0.0888882963809946	0.0394848997132261	-0.031048472267904	0.0392339936406456	0.0128273292408507	0.0148811481165683	0.0220949138672034	0.0217045042058366	0.0155809626490949	0.0138542386787095	0.00731034636435307	-0.00117443492962835	0.00358865181464026
0.580756016061607	0.361107485633161	-0.24588799227478	0.163842513582726	0.0524504693240991	-0.14956631356187	0.0257590743800437	-0.0386144394057564	0.000557501728368215	-0.0485579221188855	-0.0619063813189263	-0.0514759443280416	-0.0558528657898435
0.319486840831203	0.0963810341294683	-0.118718426668444	0.127012351077957	-0.0248603886782996	-0.011424532664976	-0.00465550427769307	0.0301877353694762	0.0179371735009826	-0.0181424606716378	-0.0277579093990334	-0.00206172795543008	-0.0272003130253795
0.288285885309652	0.347070948768265	-0.090277672785614	0.156108375896745	0.0400471501252675	-0.0737025340787308	0.0142008772842409	0.0247086432876066	-0.0153198259307086	-0.0168276919767317	-0.00332093364194014	-0.0827890726288467	-0.0719465658983078
0.00305594474470762	-6.01213280168982e-05	5.75770445183491e-05	0.00139011241617533	-9.71745768100943e-05	-7.87374219360379e-05	0.00117100008306867	0.000576742234492804	0.000182143979245259	-8.79559993730663e-05	-0.000418958482240952	-0.000652434414838597	-0.000657011232563321
0.307098920047606	0.125134679340286	-0.105242217561253	0.144059670252738	-0.00842850446690574	-0.0450929101368399	-0.00787595191050916	-0.0203489742083422	-0.0185430915330958	-0.0267607073018728	-0.0460219776545447	-0.055633452113912	-0.0594862711036839
0.584113129361346	0.224881422412848	-0.251614265090969	0.153913217945166	-0.0184198269657561	-0.154219631123609	0.00736660734278405	-0.0190318985837192	-0.0457720768269535	-0.0863197290446825	-0.0652746688513277	-0.0947283576341081	-0.120686680849583
0.40708410951366	0.265271913394231	-0.159020874074339	0.146251888458704	0.0378159318618534	-0.0689356711848159	0.0172653108456624	-0.0118828201844788	-0.0410941989151802	-0.0155598696614813	-0.034348158102457	-0.0383817910375407	-0.084518989060064
0.23779967636252	0.0703477036847617	-0.0753218029456534	0.123999774109855	-0.00899940915117561	0.005384913304288	0.0298506123707575	0.0358547342444472	-0.00322722976362652	-0.00180724792344381	-0.00933104403015736	-0.0381211259133793	-0.0144250326772484
0.051471674198401	0.04990806540277	-0.0146204881531227	0.0286114132360428	0.0181987723075876	0.00799879841750756	0.0189307379466319	0.0111496571588208	0.0174191689904454	0.0130987853625476	0.00419365780719269	0.0107905717627642	0.00909149626144679
0.16438801042496	0.0778481713674141	-0.0623870689985538	0.0596664141520483	0.000517700057848125	0.00445927422364914	0.0178279501726692	0.0105084068275167	0.00306228095529765	0.00248848714074865	-0.00265770020729253	-0.0115122144247786	-0.0301410620365544
0.136266990367844	0.0426982411542505	-0.0424577161647308	0.0713340628022772	-0.00446160873840873	-0.0143600435702777	0.0163956551642962	0.00812771794251999	-0.0127267814053084	-0.00941082615434324	-0.0148227807396087	-0.019797478654249	-0.022347281185316
0.290390093824037	0.336603343285583	-0.0942476646557985	0.149805241671654	0.0472472269176961	-0.0455273836995159	0.0131835164425444	0.0277856815937518	0.0188382369623422	0.000859921609090097	0.00314429128809579	-0.0160932332557277	-0.0336227540081475
0.168571186878129	0.0558664177204556	-0.0537315591139143	0.0856450872996251	-0.0148928374374231	-0.0157195866830265	-0.00199140472779102	-0.0270326427056942	-0.0223786668196663	-0.0153062120602248	-0.0268686180731134	-0.0352121411528875	-0.0396999626990621
0.463971222433456	0.204743874025821	-0.179292641983476	0.171683561045407	0.0160964812915867	-0.141733971441714	0.0300553764252427	-0.00323409511851475	-0.0631633805856547	-0.0628187450750636	-0.0741965188558691	-0.0468805989819551	-0.072857860527676
0.182416319846627	0.11429175995806	-0.0604948710999339	0.088664797551525	0.00339157305211202	-0.0193133509329599	-0.0021437741573791	0.0144848077446655	0.00402359922951009	-0.00796088894042396	-0.0260254942631263	-0.0152352639506407	-0.0333202632137422
0.208484687654664	0.221469049062271	-0.0675028847845142	0.106215109642103	0.0269375779504651	-0.0321691651936887	0.0376565604983871	0.0327951825504056	0.0134242099468019	-0.00261579362161182	-0.00685170078007716	-0.0177129201392138	-0.0203403044748827
0.496523066920131	0.237439963636925	-0.196909356369828	0.174422540808226	0.0105959616375825	-0.0398813367920992	0.0151799972551143	0.024933479229742	-0.0240255317912698	-0.0146426875772583	-0.0270564589102671	-0.0419060242725546	-0.0452630398382088
0.0570551043840572	0.036902227435192	-0.0169321944218117	0.0319418718496458	0.00173153304969408	0.0149014701318602	0.0159433524368825	0.0178451663754196	0.0155837174030646	0.00831650159077711	0.00939034358639339	0.00881530458560169	0.00202005525567991
0.0672935002298883	0.0380205001329467	-0.0215643700526715	0.0335717839535008	0.00759896643068529	0.00324137517598004	0.0172053986062193	0.00766600994237504	0.00506229254126764	0.00542017080333267	0.000565715780200843	-0.00401351632684444	-0.00460358080120268
0.222026245270487	0.176968206985006	-0.0776495144047682	0.0981514759458177	-0.00465120325041818	-0.040316449854863	0.00875606508731352	0.00391664650007567	-0.0127831960863589	-0.0224838265526406	-0.0360178157040011	-0.0420299101458458	-0.0468313911769115
0.0750190130015661	0.0803410154272356	-0.0122380714150281	0.0635078949160827	-0.00183748866280904	-0.0276469306142479	-0.0105626842098426	-0.00457556542632516	-0.013668869827711	-0.0147422096385285	-0.0200006597237467	-0.02708212376462	-0.0203565410873954
0.544877037264508	0.262926952140056	-0.217787639230953	0.185205197712808	0.0509018675390663	-0.163679161531131	0.00978672808508652	-0.0631792362445007	-0.105963035067543	-0.0563886469960324	-0.108056806475079	-0.0931298488012174	-0.138552584088061
0.17769406963284	0.1067283355316	-0.0669143445797033	0.0662440956308983	-0.00436563863674874	-0.0142513064364414	0.0158371516290974	0.019638868497575	0.0133748181969486	-0.00930847253659509	-0.00935817012986623	-0.00830429832482923	-0.00759532852725167
0.0469949005322517	0.0550128487694451	-0.0130360533645673	0.0272774546478987	0.00669525749495388	-0.00323058046992504	0.0101782190094118	0.0161168233963559	0.0200041477350091	0.00173233851251442	0.00756711921566879	0.00380906148352687	0.00680420870117364
0.655342308890096	0.322971464127412	-0.291230351586424	0.149851376356156	0.108656233215679	-0.15992927149984	0.0296949112189301	0.00224789245628576	-0.0250503766796639	-0.0256365191420806	-0.0027988252930623	-0.0479713378353385	-0.0843470255192813
0.487144725635103	0.25352530204616	-0.208750857594881	0.129841055570261	0.0236732268146606	-0.0702644335899544	0.0385677811782698	0.0514163148951255	-0.010792454210561	-0.0232956033876469	-0.0132242615538606	-0.0230014151021117	-0.0285119804734605
0.439149697552117	0.18126345501662	-0.173863693011182	0.152669659901239	-0.0262119618267987	-0.0633173572070478	-0.014150004168952	0.00862050882270343	-0.00345656206854389	-0.0447646595169233	-0.0274808794493752	-0.0558025382247654	-0.0696224595387143
0.0705212057132348	0.0821001555041206	-0.0143662604983092	0.0539507779241955	-0.00692766872711757	-0.0139508443490961	0.0139049344515407	-0.0037268506540083	-0.00388412757502669	-0.0104392565381068	-0.0158218938424868	-0.00903530716131111	-0.0101498903890003
0.392602247299266	0.336176521370152	-0.127034674642701	0.210101682641485	-0.0345628674116215	-0.072017611539033	0.0175920786611146	-0.00300624452954296	-0.0378023504098685	-0.0532902394753272	-0.0587079200754989	-0.0642787297916656	-0.0753174303541619
0.286592632643787	0.11578624006432	-0.108273115508394	0.106885827166755	-0.00566020458882643	-0.0183415538217916	0.0065974001668555	0.00024092411857024	-0.0216952775842243	-0.012000879205309	-0.0232584041748228	-0.0361422205599626	-0.0412572857818325
0.248329603840195	0.192668953466459	-0.0874056875426651	0.109962512177205	0.0212694021794049	-0.0628171360083425	0.0299547131176142	0.0151550194372369	0.0168366746429035	-0.0207738669144688	-0.0277240909831138	-0.00254411880837771	-0.0218311803806562
0.358553485968776	0.18199003651697	-0.131367476797087	0.150139411824305	-0.0268609439122235	-0.0929083288613594	-0.0234960532074158	-0.0170798752851265	-0.0470475761482724	-0.0598846363867915	-0.0699982739318395	-0.055359555266535	-0.0847432661116874
0.618430987201	0.217078994994927	-0.27315079244873	0.145369431452101	0.00648881507138199	-0.071372485406616	-0.000244594760476224	-0.00978020334410978	-0.0724055403257219	-0.032441835167617	-0.0817862986985934	-0.0954990102807575	-0.124790822261047
0.417000172141976	0.155160676751817	-0.164659550558524	0.143262939968002	-0.0537827003658783	-0.0616099299508102	0.00593446631190264	-0.0232450097820853	-0.030133930749169	-0.0576963151583443	-0.053669990943544	-0.060461246052893	-0.0757077221039589
0.022499129998708	0.0242851136917816	-0.00334741673567914	0.0196385817647928	0.00623587355244592	0.00782567197143503	0.0130070941711029	0.00643620284656738	0.00472917805939314	0.00703077276194048	0.0063215523304329	0.00167749600795501	0.00391828912819493
0.25613656361985	0.22919912836182	-0.0801124406115446	0.138565207374992	-0.000355887460580684	-0.0544081012572899	0.0217122599507352	0.00701558773391192	-0.0125845755478848	-0.0273819943589353	-0.0385834207883842	-0.0446849385978493	-0.0662916647449668
0.252631815987926	0.0770836743586507	-0.0939309432134962	0.0978702917213218	0.0115575192523871	-0.0159156052752486	0.0171023742045599	-0.00468963211526541	-0.00957269387501208	-0.00217904301143074	-0.0262109082811747	-0.00961497286113167	-0.0279273957677007
0.635341716130444	0.275668069182798	-0.27683883275285	0.158664757154041	0.0260859735673695	-0.161235889081802	-0.0133563996643248	-0.0317893320168137	-0.0291447172405737	-0.0675749577572164	-0.0775876330368841	-0.0555505860923924	-0.0891664016019168
0.465760218297403	0.303516559620763	-0.169178441159148	0.201724586795865	-0.0782492007936073	-0.131582465086276	0.0200276721761684	0.00305417031222699	-0.0057789345273262	-0.104915832939941	-0.0232225207204396	-0.107577398051989	-0.112140140613458
0.291650267151805	0.0678625249782638	-0.113718155588091	0.102508102255683	-0.00730596880058981	-0.0437969864863951	0.0141657955347489	-0.00411617097359801	-0.0135571334765975	-0.0255514776434925	-0.0348155152043196	-0.0210564713154365	-0.0403323742552267
0.137696726186423	0.0968497113923341	-0.0431484404651622	0.0711194405819542	-0.0129218981811538	-0.0334027546441088	0.00717160255942334	-0.0123203255193715	-0.0116754804561035	-0.0231623264126313	-0.0268680878223184	-0.0341646344456707	-0.0326418597687599
0.451282077001475	0.230693247544053	-0.169959461710358	0.178653972308053	-0.0756385259305969	-0.110635168429745	-0.00939072711136379	-0.0699760996778215	-0.0618331739082245	-0.0931368471801709	-0.0773078985099172	-0.125325645799148	-0.135308015547923
0.197172864110302	0.197265285424701	-0.0724179767935906	0.0789887131444652	0.0401334244368055	-0.0147956165031744	0.0208320124681662	0.0256922864177083	0.0201123742455907	0.0126689039668156	0.00736718969598016	0.0116300008339549	-0.0075143591498899
0.494888604293044	0.206371776402227	-0.194892994609536	0.177911453064192	-0.0033660158863561	-0.0378030093067375	0.0320580197700308	-0.0277140240367812	-0.00238966346175706	-0.0205845125965468	-0.0364421309503006	-0.0465895364482729	-0.0566408619734249
0.0866917004084908	0.022362535869095	-0.0277650442071653	0.041400739991248	-0.00570372544364492	0.00731804135004388	0.014575707827558	0.00600490495961097	0.0143159634577818	0.00080715795319948	0.0028163248813257	-0.00184327922662809	0.000202753014801701
0.179848825661705	0.125989904033342	-0.0581161510843155	0.0894144609912366	0.00419590787474919	-0.0363434263343379	0.00584021861346892	-0.0129158159406469	-0.00341733518876361	-0.0160737592297944	-0.0189902961472211	-0.0246860554776617	-0.0407021262294477
0.687563854901279	0.291738440493374	-0.312934988715149	0.140592952310964	0.0890932048915873	-0.110198105451633	-0.00777558264051958	-0.0245292952262859	-0.00987389601050992	-0.0105524502800227	-0.0216309588686238	-0.0813214681944842	-0.0619808394328215
0.0812306050856875	0.062717662231558	-0.0267545806491194	0.0394709728330315	0.021487548581713	0.00207323778831303	0.0250670001222604	0.0166386835976052	0.0224126037915804	0.011780393185013	0.0061022260450526	-0.00236296610349827	-0.00371906839524271
0.159341288181082	0.0878982003634793	-0.057048734860624	0.0655340971121576	-0.000392897280819343	0.0122601595676457	0.0293040741783059	0.0365785656141585	-0.00327221305776818	0.00593363114341319	-0.00803548071971352	0.00783724416606704	-0.00836023690924295
0.0805425505528636	0.0561190937815083	-0.0259105223830427	0.0407221334329523	0.0129646371225313	-0.00110743336178849	0.0111862665025004	0.0156160497835081	0.00943324859642362	0.00592860188037142	-0.00740804252989954	0.00423722000565688	-0.00917156318839472
0.615670878236041	0.29425902430962	-0.270124002859139	0.14952478346673	-0.0141039728937633	-0.13760255274909	-0.0207589747641811	-0.00179242699670445	-0.0226352137821975	-0.0758532628214266	-0.061180478825359	-0.0656578722087373	-0.0959748003402664
0.519042563123224	0.358863269872661	-0.213440788776654	0.161673602083785	0.037450393462828	-0.116233026617194	0.0116547563682381	0.0315618502035773	-0.0117743951984157	-0.0393913165771831	-0.0587556265238509	-0.0706237283965569	-0.057615692738285
0.173131984756418	0.0438951262754991	-0.0558841325740907	0.086195393988771	-0.0200908295689149	-0.0228840549389809	0.0244608119990572	0.00643603154185574	-0.00561339410863029	-0.0214874422539479	-0.0141813910266601	-0.0254437012523951	-0.0191333575146489
0.166430142551283	0.176175859640136	-0.0600411502322647	0.0681730545050972	0.0255154762454984	-0.0288149550071314	0.0489996106751053	0.0390261772582808	0.0239587671280146	-0.00164973938081645	0.00360333556724618	-0.00499392389478814	-0.0101459207423892
0.0715518135534957	0.0435335741862239	-0.0225351841814541	0.0374732472023874	0.0121433689198984	0.0129491056185751	0.0202798846648521	0.019024721486592	0.0125832831209175	0.0125462372692368	0.00764370510974352	0.000731725264009497	0.00383803029972712
0.14623390108444	0.050416170215071	-0.0286943048851272	0.118290647033607	-0.0520649152204257	-0.0172197926349048	-0.00476767423828872	0.0045392131509521	-0.0192684726330137	-0.0346423539276653	-0.0368590937144081	-0.0504356018225346	-0.0584608728813511
0.253870248525441	0.256773700552767	-0.0917166331766669	0.105699435087351	0.0190869818577143	-0.0927028818276484	0.0133882444246742	0.012727772814229	0.00766317756081675	-0.036807949984967	-0.0247007427262054	-0.044764494388725	-0.0401593719765427
0.154435900507543	0.081859549248132	-0.0568024001532824	0.0586710846523533	0.0223795532787302	0.00430292216647893	0.0417866170796937	0.0263247359424904	0.022265416112057	0.0133412377226046	0.0108034335465952	0.00889266039441858	-0.000358891815655848
0.508119824341811	0.244636619637085	-0.202321412377506	0.175478559983823	-0.0119075972385495	-0.0920021103230109	0.0285854975152171	0.00530355230093826	-0.0274321825429094	-0.0519548537807802	-0.0411600898823559	-0.0586320597610492	-0.0821294678369566
0.0398074959943062	0.0421793871229718	-0.0104311883157358	0.0257011685192043	0.00695155178569157	0.017456823509102	0.0210286654078732	0.0169383426420619	0.0122448247040031	0.0122041876473968	0.0106168146282269	0.0115716101953571	0.00650344776930455
0.0879978980598198	0.0716254507884119	-0.0256365005657846	0.049592735372647	0.0227544091536847	-0.00362031240357749	0.0141240627426014	0.00961525904522444	0.00407966071677492	0.00956704837505359	-0.00132799307096652	-0.00375750079313132	-0.00587685001346976
0.261136885372718	0.227757328606195	-0.0983811439796921	0.0989327792873673	0.0272429260154837	-0.0364323950615562	0.0261689794689757	0.00431284350137201	-0.00353664680305849	-0.00459473452303621	0.00171075372752999	0.00822510122297065	-0.0171939467629334
0.392301954783932	0.253745750823367	-0.143148821121921	0.168030880544023	0.0166167032850615	-0.0693503869209205	0.0359906534393313	0.00314404612926117	-0.0109290908529993	-0.0263668418179295	-0.0278525280057256	-0.0656626867585862	-0.0716756189768002
0.289665362589399	0.0610008191156692	-0.110048964731493	0.109632546917425	-0.00597152700022036	-0.0186836033411492	0.0129608687776285	-0.00286571941024738	-0.0080762983492389	-0.0123275651706848	-0.0188206443023446	-0.0273853983967275	-0.0398115664278869
0.258626757048585	0.0956130947670156	-0.0881008586445817	0.121574494677665	-0.00263655944961849	-0.024849269879541	0.0210401355937964	0.00770891066885748	-0.000420178012157713	-0.0137429146645797	-0.00926432460313492	-0.0520185642230568	-0.0490569540653683
0.079646791759419	0.0928731717480223	-0.0226061725449036	0.0452499822502111	0.00591055493646217	0.000805520715164348	0.0263904799270464	0.0246584187680999	0.00889114646055124	0.00335803782581326	0.000759914503987533	0.00946445703726541	0.00216063229725796
0.0161994939592329	0.0112187997028028	-0.00328063012122237	0.011991434469294	0.00344563175966473	0.00242129844955549	0.00925467102851185	0.00383488581758413	0.00516124548134111	0.00293346510461011	0.00352264290013285	0.00271451089568225	0.000582246487467779
0.150606712781247	0.157876221114634	-0.0497623078378749	0.0722873031491356	-0.00468307943753701	-0.04729458299988	0.0178160424325763	-0.00138197127234913	0.005387837002234	-0.0259888312187085	-0.0299045782993778	-0.026497714806794	-0.012579625766856
0.127124742785657	0.0533954506732623	-0.0442492682664999	0.0559389580231054	0.00772282342107217	-0.0029683984682197	0.0238018431568357	0.016023356496088	-0.00062034131577518	0.00237721247642622	0.00424243261096938	-0.00294045136402085	-0.00749801187839547
0.370090364615738	0.227783777560482	-0.148034476699242	0.122055373830126	0.0578308460188643	-0.0315849313890533	0.0121959090485204	0.010902729018595	-0.00655038282316461	0.0131229573149055	-0.0171755389537301	-0.0461551086419802	-0.0190520785800359
0.110373201495131	0.0872233767346687	-0.038830332008735	0.0474523163550147	0.00637589324540613	-0.00132779222748619	0.0192884658360849	0.0205384917290979	0.0151683776694875	0.00252405050895997	-0.00766824610844347	0.00774058561249302	0.0159889745216884
0.581743903137763	0.249198455983248	-0.245830830585417	0.167264717980939	0.0183501584498956	-0.150390755985511	-0.0501192996641364	-0.0221715845186261	-0.00809604445986167	-0.0660202987678078	-0.0818401309194403	-0.0840591844722565	-0.118565170969426
0.352275051524383	0.102597564105637	-0.132418069068214	0.138386967354134	-0.00106595595043801	-0.0704778358979953	0.0198963045170228	-0.0137684234667893	-0.0234298708408425	-0.0357718959242166	-0.0577433742814477	-0.0678201496422665	-0.070311596074576
0.14133445107205	0.105119787346994	-0.043157684947681	0.0752507910214453	0.000974825862765677	-0.0216824306943863	0.00127752649723253	-0.00355677455858819	0.0163429903411802	-0.0103538024158103	-0.0166787343707755	-0.0212222708420428	-0.0343031211385896
0.0322291186250175	0.0276702001384275	-0.00767891892950516	0.0223771567669616	0.00519149870305722	0.000676860647292658	0.0168795761643539	0.0093321046962322	0.00710805723784017	0.00293417967517494	0.0121978661589672	0.00434705702857172	0.00361979057640905
0.104779724143827	0.0381192950191397	-0.0181927275931933	0.0880841652655453	0.00138120684132705	-0.00278094709490874	0.0159715286054302	0.00996629786810647	0.00603938630917127	-0.000699870126790847	-0.0140759412594224	-0.021582696105682	-0.0177975234919126
0.595272649476868	0.35261508462296	-0.254006116786094	0.162911576298694	-0.00944601305962467	-0.124135309563252	-0.0201951698060614	0.0110618364008745	-0.0738994342753386	-0.0667906613114384	-0.0997900104053362	-0.122565293093526	-0.0495254926214946
0.290707810180735	0.160017359234292	-0.0948795473341802	0.149788335739829	-0.0247999925921686	-0.0451274242423053	0.00507267248020105	-0.00181533842849857	-0.0243832189676515	-0.0349637084172369	-0.0459408045430807	-0.0464039478658096	-0.071172362196523
0.181787525532553	0.110732569472898	-0.0602574623992278	0.0873133328697477	-0.0115021095519811	-0.0236794492154838	0.00530966591071874	-0.00853379219926159	-0.0247029900134703	-0.0175907793837324	-0.0106153908175244	-0.0164988711283167	-0.0253530876365682
0.212038998711147	0.0868173930216056	-0.0684774337774876	0.10669188482841	-0.0202731867597843	-0.0471429013715254	-0.00289036405817567	-0.0092136027873109	-0.0203503409547867	-0.0337080440656548	-0.0179608724332704	-0.0264678014961187	-0.0348419285779735
0.124173285088043	0.0664621644985153	-0.044561004994979	0.05145841691685	-0.0109338345554725	0.0051673987586654	0.0124792622112022	0.0104993921676793	0.00727704348024627	-0.00288321789840355	-0.00362700924695333	-0.0045781984899077	-0.00876452025170077
0.113892452583208	0.093629542053208	-0.0390763560754977	0.0511566486760208	0.02006202414479	0.0284251655703113	0.0394495282711701	0.0377859825900575	0.0208507835260599	0.0242435948575506	0.00904383187264121	-0.000504248036602026	0.0103285230281271
0.234080541434559	0.124423553152167	-0.0750381367099479	0.121171930097943	-0.0248820130191939	-0.0373918501062235	0.0107901678505933	-0.00443178926389864	-0.0104179475090781	-0.0311369315627087	-0.0231843215336331	-0.026291214287534	-0.0327174904532335
0.198278577248949	0.0960437324842062	-0.0752879496943426	0.0726660841919208	0.00316995509880599	-0.0135069778250433	0.0277226136665565	0.0207854680976707	0.0174134464044685	-0.00516851136311863	0.0015488109423778	-0.00147082002826673	-0.0208901941719987
0.216548517535172	0.0827395929419977	-0.0789380114654865	0.0871579846067554	0.0142953968242191	-0.0124526356310907	0.0244021258949614	0.0197981422067204	0.00687833733168378	0.000921380596564186	-0.00651702503878754	-0.0109521307461496	-0.0174921111095536
0.43477126950276	0.23064557678413	-0.179787427222858	0.129809026856297	0.0386111337338412	-0.0720194862412644	0.0317634197629201	0.0298940093662143	0.0122959138845917	-0.0167041762537116	-0.0316802630685196	-0.0399255174601523	-0.0527555975441155
0.45077599618761	0.377802538664672	-0.176691245216092	0.161948979110657	0.0516094054859776	-0.126878967317722	0.0106189358624865	0.0119465716198742	-0.00289759300657039	-0.0376347809158723	-0.0464663245581433	-0.0651786532164739	-0.0422375797641391
0.219810976216632	0.10632911696571	-0.0607497499904742	0.137512894120967	-0.0262691127310648	-0.0667862278047149	-0.00768543892047643	-0.0101857123799149	-0.045750401396084	-0.0465276702678899	-0.0418046127303004	-0.0608660753681913	-0.0648361460599525
0.647025684255416	0.268549227649784	-0.285681360328244	0.15398588021297	0.0111889000979477	-0.0842624728676563	-0.00131169765547545	-0.0401055296449818	-0.0409329368103707	-0.0365367863848544	-0.0623006861989005	-0.103651785604523	-0.0630411299940056
0.477452280760912	0.365239419686759	-0.190616453805988	0.16243923893124	0.032346306528124	-0.147446362100307	0.0470591574111405	0.0361988862140474	0.00170305744642535	-0.0575500277860913	-0.0616855224194889	-0.0523936503622117	-0.0819841868717722
0.322390137732901	0.238670404001907	-0.117831395043655	0.133390662949442	0.0112912002091055	-0.0350441638944241	0.0122151624148402	0.0211377270067115	0.0313623531927965	-0.0118764818426593	-0.0268829587093242	-0.0671832105241888	-0.0179556716646128
0.436519898062381	0.160067517323716	-0.165953373638822	0.168042450935411	-0.0886517326953726	-0.0836302416491818	-0.012725368745099	-0.0260196935337106	-0.0268577902819137	-0.0861409871722771	-0.0781834581212096	-0.105751345132299	-0.0908913725216769
0.311863266869857	0.224167969402584	-0.11277333764805	0.13281342819291	0.0469065160614634	0.00567994914431058	0.0563919047456684	0.0277715825809393	-0.0112661368916878	0.026293232602887	-0.01082460649504	-0.0288274912760796	-0.0466670576501804
0.466723909558672	0.199744559009151	-0.188949909208023	0.151120991837454	-0.00373300203627758	-0.112798202497719	-0.00884182220993884	-0.0391241773422109	-0.0516244849558662	-0.0582656022669982	-0.0849007939944313	-0.0766619209477954	-0.0819841797910147
0.328110343211425	0.235621788688403	-0.129145556917471	0.114861043719198	0.0196691801771413	-0.0357942569018017	0.0359699264939147	0.0174444724914737	0.00353021073091059	-0.00806253836233023	0.0166990524475962	-0.00269689633347969	-0.00860755960787024
0.203605999750003	0.0662421082411237	-0.0569018196340028	0.125184693717082	-0.0130701484891629	-0.00719633401758318	0.0168938942831997	0.0285165091859858	0.00442533269967452	-0.010133241253373	-0.0163010642916028	-0.0106766434882715	-0.0388610409925725
0.370301444048838	0.326154991487931	-0.137860806951175	0.149619082329068	-0.0231024214960037	-0.0621850740320071	0.0518923578618755	0.0347606643844341	0.0432005427814712	-0.0426437477640054	0.039206795183846	0.0165146236649794	-0.0297287457690048
0.517732096420337	0.199790627758777	-0.213678188157593	0.161447968961627	-0.0301719953005903	-0.0938205577410307	0.00920783163514771	-0.0245029505415738	-0.0392772048512977	-0.0619962765208105	-0.0744670694495267	-0.0748493275890393	-0.100224880925101
0.222180586353457	0.12186361059677	-0.0746308273593724	0.107909541660578	0.0106178945252944	-0.052431347697799	0.0303511639550285	0.00510222462088622	-0.0029492452862685	-0.0209067265862523	-0.0107970866771115	-0.0152169960379886	-0.0298780052210941
0.130823281763728	0.0876596434500513	-0.0431912098482785	0.0617446784546485	-0.0118414804841201	0.00389677552005729	0.0153855704911472	0.00105276466930623	0.0119392940140726	-0.0039723524820314	-0.0143151115891202	-0.0163520975504192	-0.0153142262122811
0.106853056337686	0.129097693873678	-0.031535126935643	0.0597467148847244	0.0421635029302957	0.0034181038350749	0.0264485248794636	0.0250385817377508	0.010258276796175	0.0227908033826853	0.00507253351471185	0.00426271388023014	0.0158577503796977
0.0825644296345354	0.0406318357444062	-0.0267351952489854	0.0411830057038031	0.00245565369341859	0.00780664232642407	0.0139328422409813	0.0137351629085214	0.00473739972920829	0.00513114800992133	-0.00538388604280797	0.000409713707571854	-0.00693680190999282
0.0960294135391527	0.0507305452753252	-0.0320276210418438	0.0455741006564095	0.00650418331379839	0.012651866295512	0.0224403821222647	0.0190581743417951	0.0149726671159479	0.00957802480465519	0.000280905071680826	0.00318356471447964	0.00300812510184521
0.0570760330544308	0.0445424309512744	-0.0158995773037795	0.0326410407198675	-0.00509837956118929	-0.0210813945476351	-0.00141290162965045	-0.000813533140700685	0.006135557195615	-0.0130898870544122	-0.0166732375642637	-0.0160487465099925	-0.00915260470204358
0.117524228436848	0.0564223533179848	-0.036294629705648	0.0609631212796379	-0.00291176191632705	-0.0225354749831911	0.031329540207896	0.0109572729765162	0.01197356795909	-0.0127236184497591	-0.0198969049521123	0.00140416074424432	-0.00760162230227739
0.00466082712115326	0.0125073103761145	-0.000611903684784427	0.00355884560685376	0.00220710934220284	0.00214380056635356	0.00386161364736957	0.00352327929924547	0.00235938855658145	0.0021754549542782	0.00171058745862962	0.000987287023632508	0.000760851159869463
0.315073676685133	0.299140445324654	-0.10424647126118	0.159515746126837	0.00134562273628269	-0.0836460507039064	0.0439773875169456	-0.0642943919914178	-0.0279939911915556	-0.0411502139838119	-0.0512313135577216	-0.059745171747866	-0.0870895045132549
0.710186353904808	0.273267769733896	-0.328454053515281	0.131863927413106	0.0705914653957386	-0.170825324299459	-0.0102459572546136	-0.00813496306445316	-0.0241193878915504	-0.0501169294518602	-0.00333977972291066	-0.0441512178828237	-0.0667623130902464
0.543471036354067	0.340140827886272	-0.222683384988559	0.171373191496373	0.00919418397648653	-0.125265098698165	-0.00142089071901885	-0.0698121775292498	0.0057540851001906	-0.0580354573608393	-0.0554017507858854	-0.0914324288892437	-0.08437033175285
0.0966598065312234	0.124513464217965	-0.0292869186090745	0.0515377429879711	0.01055319727499	-0.00452197726467017	0.0301719808623162	0.0161632680510814	0.00526747912302952	0.00301561000515993	0.0184503265187278	-0.007092580779285	-0.0132657873220336
0.43684590797475	0.129684476796411	-0.178821449397037	0.13345585679524	-0.024796296457849	-0.0545976934979123	0.0134487834238371	-0.0291171106117977	-0.0383830356709176	-0.0396969949778807	-0.0415343754649427	-0.0541746075396535	-0.0784587948075177
0.144097083654738	0.0801289114949658	-0.0463194607686824	0.0712769490666745	0.0103842032904205	-0.0285433133578602	0.00180193864012457	0.00202504611144691	0.00997945346807982	-0.00907955503371985	-0.0227439808116381	-0.0203139329493796	-0.0232422470156716
0.0178288957661228	0.00592728764766673	-0.0031284019515029	0.0139709691308308	-0.000625852635198997	0.000711815058158483	0.00542473874698629	0.00181970572749809	0.00204482356200742	4.29812114797409e-05	-0.000879621573570008	-0.000485964885596629	-0.00313140082799021
0.097187665432955	0.118117952988489	-0.0195835264206152	0.0751870437831872	0.0125061549486769	-0.0394688573434481	-0.00378804643483065	-0.0183317595945049	-0.0218398240570161	-0.0134813511973856	-0.0261616229197543	-0.0381098780381992	-0.0379534150501359
0.173896534452269	0.0517844292365034	-0.0528699433750991	0.0936357358648636	-0.0173042732860876	-0.0293235410044	0.00116553281840184	0.0138175214982149	0.00212745124278388	-0.0233139071452438	-0.0137189086616491	-0.00682875681837602	-0.0255143836024342
0.0183721365773872	0.00213060936516347	2.76113017270985e-05	0.0191937278402842	0.00126839564172643	0.00144947343710477	0.0072280021617827	0.0043373579803667	0.000847701480772192	0.0013589345394156	9.32697348483696e-05	-0.000459338871067812	-0.00306203985127493
0.254760571293307	0.233563379150393	-0.0779399385833919	0.141814016631335	0.10072085190351	-0.0252051341318157	0.0185008397025358	-0.0101311506465102	-0.0151748374723046	0.0377578588858474	-0.022151461214599	-0.0456791601461445	-0.0368258393359564
0.593038059099472	0.321317368153344	-0.25933932867023	0.147752698114279	-0.0048937268403586	-0.12978673729474	0.0159119222216895	-0.0213452557033866	-0.00631234474355591	-0.0673402320675492	-0.0612817787952401	-0.044024904400078	-0.0636186235197416
0.330944182310843	0.209891261016491	-0.11082509784809	0.162523370633148	0.0271036879496634	-0.101161111395021	-0.0190542649679968	-0.0313850731323641	-0.0436585478731057	-0.037028711722679	-0.0812908079576287	-0.0927668373996974	-0.0878472667003802
0.327642670243395	0.41671221779004	-0.102416835221143	0.181037891118324	0.0911474915395103	-0.0780789068841254	0.0692927142814424	-0.0188696206841225	-0.0195552003946662	0.00653429232769243	0.00786568651441544	-0.0467244056567753	-0.0547014900411477
0.622458778009516	0.33541237368692	-0.272105507642984	0.153274685466504	0.0266904234583331	-0.107718652851726	0.0279625175033317	-0.0322321770935053	-0.0395052448463608	-0.0405141146966962	-0.0650639200681274	-0.062844530784861	-0.0387235759722128
0.471985881964113	0.361786461539468	-0.188857685781649	0.159741918859241	0.101555804956159	-0.0900880483626467	0.00892358144188998	0.0352308962817	0.0164463608243955	0.00573387829675642	-0.0375778091034831	-0.0122830886940701	-0.0161710637611853
0.260125503689377	0.290029670101013	-0.0948553400657921	0.107403046623816	0.0116711115072447	-0.0845791469232166	0.0142646391006584	0.0173268482884472	-0.0250302031323421	-0.036454017707986	-0.0457279236552066	-0.040149188203869	-0.0323822772890255
0.070323352197251	0.0594710273184802	-0.0198996258355077	0.039732251981933	0.00517881117850193	0.00758684333113152	0.0122150643052548	0.00766865484080824	0.0129440748511195	0.00638282725481672	0.00515853484277803	0.0063612908719274	0.00459159483489244
0.528944266717953	0.254487526887614	-0.211228628576211	0.180848585534191	-0.0210912110363511	-0.0929568343247912	0.00886035908117155	-0.0419791831565121	-0.0111071662707938	-0.0570240226805712	-0.1006813671623	-0.0806209678819222	-0.112639762376901
0.641326685126093	0.32875462500186	-0.281664966220413	0.155639434467953	0.0660299445074854	-0.157668244093132	0.0290985107239327	0.0149335084563001	-0.0056467336249475	-0.045819149792823	0.000888970973481729	-0.0817066704553706	-0.104309955475879
0.138284813044603	0.118630959279002	-0.0454234210526636	0.0670851620606878	0.0301174366090886	-0.0192649588785479	0.0180822253890363	0.0310613431417609	0.0268750493147826	0.0054262388652703	-0.00423393506903677	-0.00898102502430906	-0.0101100024839343
0.1455192097589	0.0962923946524437	-0.0507401947704698	0.0639466604266539	0.0195878682886889	0.00877855370013336	0.0167092847942546	0.0220324684718119	0.01193263055982	0.0141832109944111	-0.00144766554011419	0.00967378772948388	0.00441174336397601
0.318248765340454	0.230999768532073	-0.110555279515343	0.147516749541943	0.0235648322252782	-0.0402134421794074	0.0391689020110088	-0.00100610010907148	-0.0233536491194772	-0.00832430497706466	-0.0618089994712249	-0.0437095874980346	-0.0533692693771332
0.337158706684077	0.172442280295031	-0.133146896380007	0.115378053011182	0.0144791407417011	-0.0212636690215863	0.00895356281817772	-0.0132214922220674	0.00803785632502546	-0.00339226413994259	-0.00259672078255468	-0.0189443491348292	-0.0420742824074233
0.353539319557785	0.151542459164097	-0.131051555655414	0.14211935733912	-0.0313267809393308	-0.0786919732602639	0.00811126942393237	-0.0110053259510949	-0.0239678317262736	-0.0550093770997974	-0.0448713329913265	-0.0499149877139614	-0.0782401067232319
0.174841821744983	0.154707824860439	-0.0623383238437982	0.0729620032202216	0.0215631353911792	-0.0217051164887395	0.0330552816584933	0.0147288588803803	0.0277196102983044	-7.09905487801532e-05	0.0141482139742633	-0.00436114240346877	-0.00553971583426513
0.101237778898298	0.0680792572490787	-0.0127682222197134	0.0959280297111225	-0.00513319516509038	-0.0226425355293241	0.0124655452981714	0.012480720805391	-0.00319014596210761	-0.0138878653472072	-0.0260543335721766	-0.021617711297883	-0.0263559635857619
0.416925580656254	0.198919526304939	-0.153625891395082	0.173244239216867	-0.0788455794963029	-0.0709683616939831	-0.0184952547218395	-0.0500847850294022	-0.0829224060450818	-0.074906970595143	-0.0852278422144115	-0.0696362331401647	-0.0801110587546257
0.10293996697319	0.0548653976242256	-0.0135835378127896	0.0975815511272904	-0.00774120781486325	-0.016819797773855	-0.00379601814865976	-0.00237586216265709	-0.0124204588462043	-0.0122805027943591	-0.0228417298285568	-0.02218033766507	-0.0291937919963363
0.412754565248744	0.121373971263402	-0.168247155753487	0.129279562818135	-0.0133315945127959	-0.0721812655236095	-0.024449119828326	-0.0421559002925965	-0.0133065777042682	-0.0427564300182027	-0.0278831008173583	-0.0552106817924449	-0.0652798403168218
0.573665075206902	0.252175900609917	-0.243343666118966	0.160464868931868	-4.14403805855112e-05	-0.172120911238702	-0.0690343486486155	-0.0623719986120458	-0.0841882337667836	-0.0860811758096437	-0.0656701746552869	-0.126852707732016	-0.112871980082356
0.093842182627156	0.0803368228456429	-0.0279234237015731	0.0515354293913241	0.011636325828312	-4.81405922372752e-05	0.0210258239080551	0.00560511713513584	0.00829715314514815	0.00579409261803739	0.00257196577774169	0.00246512945359249	0.0118738533352596
0.225635190542593	0.206628729515173	-0.0777157102230017	0.103022915551402	-0.0180730275366285	-0.0553824593374032	-0.00939614062789712	-0.00175121556398478	-0.0250244777232539	-0.0367277434370158	-0.0303516143393056	-0.028311624293955	-0.0642445209064386
0.230432577041414	0.233017556321891	-0.0702314388341716	0.129156386189736	0.0373400591821929	-0.0705939918912752	0.0149945020873106	-0.00410548126616969	-0.00753279091871883	-0.0166269663545412	-0.0221798589822442	-0.0287339350866247	-0.0482155938629781
0.113469904107448	0.0778906979961539	-0.0386264466171133	0.0522712583567057	0.00946069056978995	-0.0163458439943933	0.0183353464550586	0.0107162685070889	0.00738189041738525	-0.00344257671230166	0.0089650327315452	0.00394658853558356	0.000273138230240999
0.145673389087937	0.064665114003266	-0.0540251408338242	0.0551396370042036	0.0175015836253382	0.00473010821966999	0.0325321454287867	0.0235794581652999	0.0187011431795847	0.0111158459225041	0.00483641612089308	0.0131650415825337	0.00283076050119249
0.154399032059081	0.0543846730181292	-0.0577781563059266	0.0579643792364957	-0.00597256892934675	0.00549799671644235	0.017296614802096	0.00781074422179828	0.00893697600680302	-0.000237286106452211	-0.0021242342424331	-0.00797723311502693	-0.0083144786915694
0.657824857913271	0.323523308790604	-0.29362159714377	0.148037220452625	0.114860114825177	-0.170486602348904	0.0257901968388845	0.0288460599086161	-0.029281103106394	-0.0278132437618633	-0.0490086660944052	-0.0403599260734832	-0.0726513119140565
0.0471212517103656	0.0531804478269673	-0.0119488328972896	0.030447221190186	0.0209723317157685	-0.000225342639552768	0.0187546890590704	0.0118185687043192	0.00838575462037066	0.0103734945381079	0.00418981586099159	-0.000461256183929754	-0.00385170451640561
0.108004605003701	0.112552024182104	-0.0327882714012193	0.0572885291360219	0.043013140948145	-0.00731223697128255	0.0216710071060481	0.0327506208146021	0.0123454204092876	0.0178504519884312	0.000572557278870525	0.00867182737835362	-0.0100465039903893
0.234740695669643	0.209871266338303	-0.0799703486319506	0.109811883276631	-0.00257007824013339	-0.0500546036814068	0.0235854780388865	0.0397561690408811	0.030571017657278	-0.0263123409607701	-0.0244617343215686	-0.0321939114425201	-0.0455594242361307
0.238352849897877	0.151853653695435	-0.0905503555693734	0.0887351093572786	0.0111888193550032	-0.0425621017466037	0.0263341089645333	0.0224858712585495	-0.0053597895168209	-0.0156866411958002	0.000702120336786516	-0.0297441785749282	-0.00889742219560863
0.00181790258779099	7.94924581420473e-05	9.05642085020028e-05	0.0012797384385705	1.67606138939869e-05	-0.000148673543717231	0.000576239413828588	0.000218005549707536	0.000368502605354158	-6.5956464911622e-05	-0.000211396243654608	-0.000294502407632501	-0.000346033135868266
0.123141627717958	0.056212892776746	-0.0445746213695248	0.0505035569664243	-0.0115950412613727	0.00806750741530604	0.0201012156170602	0.0222103916855778	0.00950377756613055	-0.00176376692303334	3.98065182647123e-05	-0.00512210508267058	-0.00484094427055115
0.0404701836811084	0.0390783987542726	-0.0101837551092688	0.0257800174574187	-0.000813623135275839	-0.00915343786650665	0.000895318277513359	0.00248683779189957	1.49505317761991e-05	-0.00498353050089125	-0.00488212975872836	-0.00267848738932198	-0.00376284943525087
0.477661430597412	0.308920533566759	-0.175638678929451	0.200797527582797	0.0303316909928571	-0.0580317674700966	0.0479272049269687	0.0331241639297762	-0.0101079462417595	-0.0138500382386198	-0.0491424651666726	-0.0494371623766648	-0.0538920807030718
0.0637439888902203	0.0569746281773003	-0.0198959767562101	0.0333749789092754	0.0119053054205038	0.0137311720110355	0.025762676919757	0.0192291229136006	0.017184249120804	0.0128182387157696	0.0165043824872648	0.013696138354571	0.00421220470337545
0.257605309123826	0.143952676953451	-0.0966385312826298	0.0982659062762782	0.0341260722885871	-0.0496240026666871	0.0142437286829641	0.0107132234225349	0.00757224043543264	-0.00774896518905002	-0.0188294522625349	-0.0293475325383776	-0.0216488776493529
0.0617308517358482	0.0390551627824897	-0.0171887771868685	0.0351021276505375	-0.00402327062375545	-0.000390074703177701	0.00944624406714555	0.00297325341511622	0.00206007323457511	-0.00220667266346657	-0.00703057123497285	-0.00858718455306794	-0.00455956513836061
0.105715179177242	0.111836797993236	-0.031984341334838	0.0572042591768768	0.0271261967865994	0.00244448365996085	0.0294667341381344	0.0175313380127837	0.019120303331248	0.0147853402232802	0.00955451534635479	-0.00160799194312335	0.00211053296428421
0.687874874378418	0.280128168803908	-0.316403236155897	0.131733606895544	0.0416155214191918	-0.148685745891025	-0.00121556188986593	-0.0202271351746015	-0.046585000559041	-0.0535351122359169	-0.0391705285248398	-0.0642506145133128	-0.0560575195804802
0.33748532353231	0.260919941482317	-0.129356848877415	0.124838822696853	0.0368744328945445	-0.0199356297771213	0.0560993141383199	0.0309891508754993	0.0301770552172707	0.00846940155871162	0.0190982359734202	-0.00880407663239652	-0.00371269436197885
0.431822346397625	0.180807863058327	-0.174817419958181	0.139847981070869	0.0120302441279678	-0.0486228606165999	-0.0196085058987899	-0.0455413382526428	-0.019284772425068	-0.0182963082443161	-0.068096220599068	-0.0777717597801579	-0.0750160027828135
0.535535714342196	0.222212147130802	-0.217590044796112	0.174754007128706	-0.0190033260610819	-0.101442716930641	-0.037026359129205	-0.0526385373588913	-0.0459338928084201	-0.0602230214958617	-0.0667055530123699	-0.0881622418826781	-0.11165389885053
0.497405787036115	0.224312627598262	-0.198042932396695	0.171680776004921	-0.0148869850805281	-0.151526072967986	0.00528560124114202	-0.0381930573278265	-0.0302708176330756	-0.0832065290242573	-0.0511906260522468	-0.069437187469197	-0.0983994129741648
0.282441518875253	0.224508399943521	-0.102899465117359	0.117384783723043	0.0426951120009679	-0.0532876062913962	0.012579895214437	0.0508341293844817	-0.00669090337900358	-0.00529624714521415	-0.0395479131124745	-0.0450343221838854	-0.0461848234752802
0.312720490880475	0.250969947074895	-0.124587524908851	0.10345963024808	0.055796514944222	-0.0697122792569992	0.0140526061042274	-0.0111127479587864	0.0150856779917397	-0.0069578821563886	-0.0205473254827114	-0.0386320389060891	-0.0312770824822743
0.0792427019080015	0.0544644121120149	-0.0223695833833355	0.0467049385820222	0.00765638687132411	-0.0187887756841916	0.0144720780298393	-0.00401963854802674	-0.00297395201294059	-0.00556619440643376	-0.00584994912900769	-0.0184225731605249	-0.0246168290402426
0.132616471970914	0.201344254909553	-0.0301056145957729	0.0959953125355125	0.0572834603455947	-0.0334284831360684	0.0142643829432385	0.00595914086424945	-0.0289688713579311	0.0119274886047632	-0.0376183712692911	-0.0322337489065091	-0.0381160771819295
0.230388009442493	0.231400055197509	-0.0707087354930042	0.1283186176318	0.008552348903545	-0.046696148268448	-0.0176935418696857	0.00898885990871653	-0.00667030019113826	-0.0190718996824515	-0.0221066577239493	-0.0169046231585558	-0.0431274937513187
0.130013302603677	0.0395827801032544	-0.0401567557448933	0.068233627506596	-0.00844100321005686	-0.0114222661882597	0.00392743490722552	0.00460585099682082	-0.00049501559381851	-0.00993163469915831	-0.00939440897092816	-0.0250500173802502	-0.0124364342068727
0.309668171533345	0.178314443013081	-0.105445234801802	0.148138482611079	-0.0249298560998791	-0.0600191411937881	-0.0188197153617046	-0.0147058890698957	-0.0541179047279978	-0.0424744986468336	-0.0665262140243523	-0.0897870463239688	-0.0768301386576034
0.200702595380021	0.145219634163696	-0.0657065621015627	0.0998177045135765	-0.0113355949503187	-0.0461776970713168	0.0179616456312222	-0.00162792706576523	-0.0159130343815753	-0.0287566460108178	-0.0168031416766336	-0.017630382579374	-0.0289038910911172
0.0448031986815485	0.0555165836752135	-0.0123555227000134	0.0273555453277789	0.0172780645745354	0.00934049711631959	0.0240497847910787	0.0159715348248453	0.0173808100247912	0.0133092808454275	0.00921772218999627	0.00605408926328149	0.0060401100915895
0.21983416984482	0.121519526306788	-0.0827400139525113	0.0834629159003196	-0.00957423532445367	-0.0327904354747331	-0.000144503660644307	-0.00447615119249822	-0.0171201745283018	-0.0211823353995934	-0.0161619508240808	-0.0185991902925201	-0.0318332093907819
0.380824479938881	0.130304430159475	-0.148196173887979	0.136633096601826	-0.00334889188775583	-0.0875088775778491	0.00745970799314422	-0.0382989038949493	-0.0411034716680566	-0.0454288847328024	-0.0552443257882634	-0.0709927407332188	-0.0729078502163928
0.232517487537902	0.0760174338345672	-0.0763506458480935	0.116083537692037	-0.00769116803307174	-0.0262248557784485	0.00726685513825256	0.000307179025372195	-0.000719504607362087	-0.0169580119057601	-0.0427797125316768	-0.0275539096907382	-0.028542830611703
0.315901331106105	0.278318234490917	-0.117523968918397	0.126119902528433	0.0269897276838287	-0.038342908760485	0.0408569269419194	0.00491996265898959	0.00401727519572775	-0.00567659053832814	-0.0113117333771668	0.00828310781511171	-0.0462010703310973
0.399696086162337	0.269407461047833	-0.160656838186038	0.130881782948342	0.0434183991681629	-0.0350614073366723	0.0456020543810237	0.0117094039394421	0.0116833678213374	0.00417849591574532	0.00716905814970697	-0.0187814694726432	-0.0199155485792711
0.103684018072887	0.0679873410017666	-0.0352439183255705	0.0473005500894847	0.010713657910453	0.00691434625187476	0.0394770900875769	0.0329518248822192	0.0238267441609147	0.00881400208116385	0.00542501809910385	0.0109878968322776	1.59156748342909e-05
0.00988822902890051	0.000208506460881983	-0.00103372747541581	0.00953720409168692	-0.000566777752132607	0.000698782496798665	0.00203829325503263	0.000114220192872343	3.64316062494065e-05	6.6002372333028e-05	-0.00141952297375568	-0.00184088503377097	-0.00160209544125119
0.288592875047264	0.286999213370073	-0.0948294336308526	0.146975566649473	-0.0104365911925373	-0.0417072546556853	0.0571539311504008	0.0252990717049348	-0.00450717034199261	-0.0260719229241113	-0.045950151626464	-0.0761534238100374	-0.075862201248171
0.00760185840022058	0.00145936689693085	-0.00105441638888697	0.00671981451655077	0.000845940614810399	-0.000432283034274501	0.00275993404320162	0.00117750011902456	0.000184123361577635	0.000206828790267949	-0.000457481269892085	-0.0011359623162964	-0.00142261674712347
0.0677019034209197	0.0549733489195553	-0.0188701300975863	0.0390076549563719	0.00412348065057384	-0.0109227242187634	0.00421050079292858	0.0122006716022888	-0.00118895945677119	-0.00339962178409479	-0.00430985870048056	-0.00476083991941403	-0.0172490925406624
0.200584135888616	0.153928002289043	-0.0656650347546315	0.0983941813454972	0.0019029808139818	-0.0381961395310734	0.0105165060666322	0.000191512267242677	-0.0145952927200177	-0.0181465793585458	-0.0126120824037093	-0.0363824356630876	-0.03934542275549
0.228723486315042	0.0817363192240655	-0.075597298829742	0.111644126525575	-0.00575459926396452	-0.0312765995521632	0.0142357071446072	-0.0151423690637561	-0.0124697264868336	-0.0185155994080639	-0.0383270910509825	-0.0352422495792832	-0.0334500088623867
0.18899652390387	0.0645369087234901	-0.0573705150097445	0.106435972914975	-0.0165048189130114	-0.014068584341552	0.00432397121635561	0.00118205252534828	-0.00927752191655581	-0.0152867016272817	-0.0183120735830951	-0.0258309536601174	-0.0286152711817913
0.20210233482407	0.15836995673225	-0.067353235295138	0.0971557352798461	0.00355265667788851	-0.0288019759215859	0.032006132084972	0.0185179458427509	0.00112353417277311	-0.0126246596218487	-0.0152443963614969	-0.0113837487437196	-0.0180992012204324
0.255336721025186	0.108032360959488	-0.0877514890436229	0.117928128273637	0.00144763570882084	-0.0548454728970606	-0.0114069584450288	-0.0117608761915729	-0.0265122104503863	-0.0266989185941199	-0.0583058921746911	-0.0770247930651218	-0.0548445243971781
0.256870351975602	0.137185181122615	-0.097799958643981	0.0953676269059884	0.00395418687560123	-0.0567720619029049	0.00322586232949357	0.00186244629338295	-0.0202795698350257	-0.0264089375136518	-0.0319625526000434	-0.0266447212676048	-0.0433700744209322
0.0896044520351565	0.145619208598545	-0.0150052288540804	0.0758207285975307	-0.0173357441565889	-0.0310275186151608	0.00331624192833679	-0.0167295296704178	-0.00789988361057764	-0.0241816313858749	-0.0253402880737524	-0.0308758399612665	-0.0282851914199036
0.0704177855447617	0.0416270382096925	-0.0220280506254022	0.0353195104819987	0.000256514713874778	0.0183682613445162	0.0174123478919728	0.0245751738769243	0.0119906473211286	0.00931238802919548	0.0114975744685299	0.000370480539327339	0.000725311198251047
0.242973404649327	0.15400345363339	-0.0557496788682306	0.184195617759565	0.00579704651785568	-0.0344749792234172	0.000213954050032716	0.0181222203859135	-0.00195570672744697	-0.0143389663527808	-0.0269969198219754	-0.0503253004162472	-0.0471867471697714
0.112288934665882	0.040804371632145	-0.0169131847137084	0.0991691901365242	-0.0123684657593524	-0.0150881062082081	0.0197387678200519	0.006372724923186	0.00576021872406753	-0.0137282859837803	-0.0169085197631122	-0.0194069703133297	-0.0314173902807151
0.102732428499192	0.0733182215270722	-0.0309445466527321	0.0554327236073992	-0.00476106523581901	-0.00671478331780184	0.000556915382950773	0.0126747503289775	0.000196793395475292	-0.00573792427681043	-0.0114413257021358	-0.0104492801938505	-0.00870539257047152
0.0627274299280763	0.0615936648850885	-0.0190837837073108	0.0321400291490754	0.0113410834907292	0.0146863790293811	0.0215186670114256	0.0177775683813835	0.0144824422550485	0.0130137312600551	-0.00533897500147061	0.0169497723297515	0.0070056518197821
0.675140757099863	0.282997983885735	-0.308317922156004	0.134437181745709	0.0915631625786557	-0.136708176989114	0.0625883407944094	-0.00712413042519944	-0.00334252847614713	-0.022572507205229	-0.0304462349057516	-0.0458139855022697	-0.0588631844468424
0.590198279437704	0.32549348385653	-0.257680533836119	0.147064036157214	0.104503649757	-0.141402386207195	0.018989324974276	-0.0081887945466308	-0.0218289237113856	-0.0184493682250977	-0.040400216748754	-0.0334913544229465	-0.0557615497673911
0.0596258399964036	0.0265746954922243	-0.0185896082776177	0.0312397154101726	0.0037780204213774	0.00284788066307905	0.0169815410906423	0.0131689122005052	0.00557016174789272	0.00331295054222822	0.00163689816295476	-0.00172828959080325	0.00196002907725094
0.111951117484766	0.112896305817307	-0.0338143788565339	0.060085075419385	0.0183844707072361	0.0062133289528204	0.0329857946507592	0.0158233769447682	0.016575054567123	0.0122988998300283	0.0138180350309985	-0.00595527153284199	-0.00577385356082327
0.219774124727764	0.167405389606017	-0.0757753248671505	0.100699420343401	0.0155450745840306	-0.0380364885319053	0.018169737888198	0.0167628512897606	0.00333538524856808	-0.0112457069739373	-0.0097940190640155	-0.000780842727096887	-0.0411398472736488
0.615342187823006	0.259742692016454	-0.271539413738697	0.146772338664718	0.0373288718875212	-0.0763580688331597	0.0147241187810334	-0.011422257389083	-0.046232762946432	-0.0195145984728192	-0.0626190359580761	-0.0846710737874422	-0.0831732609866729
0.122638962258423	0.0673758061962636	-0.043714445647699	0.0509534203177221	0.000549081199978166	0.00394799493474447	0.0186513074578166	0.00815797241068729	0.00104782514317626	0.00224853806736132	0.00499161024908996	-0.00516572086392507	-0.00507636398891979
0.258992685637445	0.179065009633603	-0.0984555863796739	0.0960802883713432	0.00732695380915271	-0.0347209697128935	0.0227126980443146	0.0273546399959631	0.00686557187640002	-0.0136970079518704	0.015932233098373	-0.000796244810191027	-0.0152257304359456
0.318528078990605	0.267969481944542	-0.115392888258811	0.133973137706068	0.0318613515153865	-0.0909859524964288	-0.00433860777948014	-0.0176216419244241	-0.0395997201519928	-0.0295623004905212	-0.0455121843182826	-0.0784639612016942	-0.0633241643879285
0.524808659156385	0.340667789969699	-0.221130946799615	0.150445036545699	0.0827341463756778	-0.115123807400309	0.0426383846034387	0.028746732595934	-0.00522556031563404	-0.0161948305123157	-0.0224506636182267	-0.0516494462619934	-0.0437613877334546
0.0027415642078126	0.000320990479764359	0.000225331268350573	0.00228579303337363	0.000245651416276933	-5.68563740181178e-05	0.00130263130202314	0.000693856779971592	0.00030524600808703	9.43975211294074e-05	-0.000339671021899743	-0.000229269109388359	-0.000562304024435787
0.312942551517954	0.204561051405074	-0.090544820535446	0.191526050755417	-0.0503555886531935	-0.0826635749133585	-0.00782477867860187	-0.0134066529462634	-0.0992280730772935	-0.066509581783276	-0.0901673626954247	-0.121819048246247	-0.139740679872341
0.15322197177815	0.189676544765805	-0.0479877577889676	0.0794738598595385	0.0247298847696023	-0.0224287241747274	0.0227461834819708	0.0369339310055362	0.00215637750838815	0.00115058029743745	0.0109933290564798	-0.0153733043763084	-0.00886523480222426
0.251531112336832	0.188162174435697	-0.0909482516131608	0.105744268963563	0.0145183455066081	-0.0431485552643257	0.0142470819576516	0.011394096777234	-0.00876020041336514	-0.0143151048788588	-0.0252976627865543	-0.0329286090925361	-0.0222666017532936
0.509616286625241	0.166393268029891	-0.207260791607379	0.164754909903205	-0.0159142118107851	-0.0374611024311737	-0.000290711646850128	-0.00501057150470807	-0.0297221704900776	-0.0266876571209794	-0.0525975423192508	-0.0811742154585659	-0.0621755176666443
0.0589240728698134	0.0343110344471352	-0.0164164176070976	0.0346763321920005	0.000738693554492104	0.00155435054221568	0.0190625223657908	0.00599239187062432	0.00142035178371402	0.00114652204835389	-0.00275094422437623	-0.00350731484149937	-0.00533702069676913
0.26078069977119	0.215101270024227	-0.100004794181014	0.0946569061862973	0.0410641512141671	-0.0297352315935475	0.0365823112263559	0.00134216074200105	0.00641613707860417	0.00566445981030983	-0.0139068649083788	0.0129666037143569	-0.0124111708523229
0.0484404689665865	0.0694125932337236	-0.013192236508028	0.0299644763528284	0.0258191770949269	0.00781748256482034	0.0274640350239683	0.0190385012279272	0.0124829010540696	0.0168183298298736	0.00683267439106582	0.00809028491137295	0.00398065417009167
0.674476367155858	0.302277358031082	-0.305101916106228	0.141968399763119	0.133487509444382	-0.155862810232954	0.0232169604681363	0.0177320931164684	-0.0156606449203096	-0.0111876503942863	-0.0169636373537901	-0.0542149417318392	-0.0364943203893014
0.26322093127192	0.21699450361292	-0.0905382955369413	0.122721032978394	-0.022758935085258	-0.0334161283391648	0.067065134993688	-0.00490254638072907	0.0144753641565216	-0.0280875317122114	-0.0243998923437518	-0.0233085453401627	-0.0166894588363034
0.112203729696912	0.0432473085476672	-0.0403716407958396	0.0463923655254413	0.00984036343146141	0.00567732302693467	0.0181057474649615	0.00333286025457623	0.00908032162732154	0.00775884322919805	-0.000503823184108215	-0.00997277607166464	-0.00616428041777115
0.164095706803214	0.17721818909133	-0.0474963277360985	0.0964156107974837	0.0149934652043743	-0.0452791006891233	0.0359051174275571	-0.0207004326911664	-0.0224173981158168	-0.0151428177423745	-0.0375324076743341	-0.0585454446879877	-0.0427392461010131
0.165073026687304	0.0992202514925624	-0.0591216903947611	0.0688506621467187	0.0259471159985689	-0.00818445219052621	0.0284331589163744	0.0184778406689088	0.0212326484017199	0.00888133190402135	0.007982943388852	0.00736068672026052	-0.000463867209713698
0.0831646946270385	0.0928917639986736	-0.0270522986833721	0.0414736353553189	0.0300540087337294	0.00495218960607367	0.0220840458786648	0.0231733691403991	0.0191616041073688	0.0175030991699015	0.017195487709692	0.0145451371129846	0.00646173290086594
0.27634376631354	0.0733291478101072	-0.106297184306377	0.0995157284540622	-0.00737682611314977	-0.0162274125016801	0.008476291936659	-0.0108440134607456	-0.0143438822276006	-0.0118021193074149	-0.0344934769413966	-0.0305385283229996	-0.0476148764751182
0.311887709391852	0.150690238632361	-0.108723214766886	0.144149412478079	0.0320076733892484	-0.0362027058334854	0.0270042541982892	0.0171336817527442	0.0121474163139006	-0.00209751622211851	-0.00108215404062717	-0.0108200992782914	-0.029996695772
0.0345504852174339	0.0366223214006995	-0.00953331287294491	0.0202658429815637	0.000503327697148628	0.00541470487598984	0.0155948107983974	0.0095199039788132	0.00884816795220508	0.00295901628656924	0.0060048955739027	0.00418853204588187	0.00207421956024274
0.214543086016465	0.153705680854578	-0.0801391449487179	0.0836035333242951	-0.00740082285469881	-0.0115930264520193	0.0260798747821528	0.0316525557527617	0.0166240408112761	-0.00949692465335902	0.0088606321202663	0.0117779136989752	-0.0111731261576811
0.314723436141149	0.150867920005232	-0.0991881281803104	0.171219929888788	-0.0153944491793944	-0.0249993442388924	0.026637792035918	0.0209439268291642	0.00109140555804271	-0.0201968967091434	-0.0453562559681132	-0.0480648278149998	-0.0585835659235007
0.56153144284164	0.383911436886097	-0.234339733016021	0.166927081721656	0.10682069574727	-0.165193525375229	0.00460705710820908	0.00822474128534534	-0.0424219155958322	-0.0291864148139794	-0.0424112928302328	-0.0487163796943888	-0.0430666372577152
0.110210771228542	0.0566978572632141	-0.0376720387455124	0.0503678395547963	0.0132936058137239	-0.0176512941704766	0.0284226387300685	0.00776053498328669	0.0125985173045576	-0.00217884417837635	0.00371586007074917	0.00218380344966043	0.00082852537579442
0.31969745211068	0.287813182874366	-0.109917194367631	0.150470984362227	-0.0113466295615623	-0.07477359560368	-0.0201897964952813	0.0181907768404581	-0.0308085973230569	-0.0430601125826212	-0.0539554164977402	-0.0515095734340484	-0.0494850342453622
0.120764796804433	0.0438676367362917	-0.0385225860780931	0.0596682246161171	0.000588133180240313	-0.0102146143588627	0.00445204075186889	-0.00517595831496992	-0.00640720805981057	-0.00481324058931118	-0.0172984802805885	-0.0211634232183971	-0.0241369178941832
0.528294422974074	0.191331999979041	-0.22189648864218	0.152573256897587	-0.0138716265361101	-0.0822507123579111	-0.0202535259736731	-0.026550302652234	-0.0781264436363068	-0.0480611694470106	-0.0760799396461246	-0.106455145415299	-0.094669388983104
0.0640970377346892	0.0546511014676601	-0.0199331554115111	0.032859757409987	0.0109976612145643	-0.0117162543015812	0.0145199122720087	0.00245798171685936	-0.00458088749080583	-0.000359296543508414	-0.0172441060160907	-0.00751519568587261	-0.0150329116421515
0.189279153191278	0.158079189724151	-0.0596056735241192	0.101061451864701	0.0147672623489299	-0.0176866787581637	0.0107799338327566	0.00634081581127099	0.0295588641627135	-0.00145970820461688	-0.0180831713349467	-0.0198525559658838	-0.0163386925685509
0.201046654998368	0.093901829889975	-0.0754909189677399	0.0753414434200335	0.0048682611761047	-0.00856821002169583	0.0288909402003242	0.0150745182972085	0.00367704615741021	-0.00184997442279555	-0.00760942224477631	0.00159351613777667	-0.0142137155578289
0.262139026842363	0.209580954619856	-0.101166348124548	0.0941033364936114	0.0516595020070781	-0.0296159942571758	0.0249118724793523	0.0267791615918295	4.63375919856901e-05	0.0110217538749511	0.00322713906288169	-0.0101525104684116	-0.0125163470749738
0.0786276499925649	0.0653719500414662	-0.0248348005345019	0.0406413358784258	0.01352663329702	0.00847810244276141	0.0261783024029008	0.0204639064578057	0.0194376778370181	0.0110023678698907	0.013997547455446	0.0110288016638128	0.00626784874005504
0.54519121245297	0.210356366348093	-0.223978367138436	0.171473584427933	-0.0292733502601505	-0.0690039395208555	0.0247846925180443	-0.000247006526311933	-0.0222862901205699	-0.049138644890503	-0.0473641031738895	-0.0807534638997573	-0.0699630972908989
0.527548236868502	0.260741468336819	-0.211698620172238	0.179141879528783	0.0211470558100307	-0.114314558536576	0.00709448560255288	-0.0706258930260149	-0.0310856557493921	-0.0465837513632725	-0.10850434444673	-0.0869221884654049	-0.0999313819290206
0.00663622699117585	0.00215582822487306	0.000221220854821384	0.0064181262711073	-0.000512780482039388	-0.000464289035762682	0.00141023698473398	0.00083760799804197	0.000189281482844166	-0.000488534758901035	-0.000742383742792111	-0.00157536326631517	-0.00182401134448582
0.401781732010572	0.20583257317195	-0.163269764948949	0.127194011741195	0.0164966029099765	-0.0307070040641425	0.0114835007247264	-0.0215842029039424	0.000709093623119439	-0.00710520057708297	-0.0427791564397162	-0.0268365986527969	-0.0375406147007354
0.437893703416486	0.246964378970125	-0.177567800855694	0.139735100356959	0.0292835962538464	-0.0334442104592296	0.0177727187849717	0.00890217094032963	0.0182832752534007	-0.00208030710269158	-0.0139445739965773	-0.0249096313119487	-0.0302918928123361
0.101385268469592	0.0550603810244195	-0.0341435164972981	0.0471963189279422	0.0111322564216679	-0.000338268455965518	0.0280338703968012	0.0100519847010306	0.00865974023959459	0.00539699398285121	0.00673513941696757	-0.00694281067325785	-0.00526891300567561
0.240887266452377	0.0477223855872136	-0.0941557208475719	0.0817268899153214	-0.00558834968217994	-0.0227631455602007	0.0197896821140332	0.0108968063350843	-0.00485110174068798	-0.0141757476211903	-0.0103111530158726	-0.00818738250688647	-0.0296364168591197
0.310942032951024	0.0722475811311754	-0.117370495145854	0.118214119720918	-0.00839234074961542	0.00182032657669251	0.0310058725912629	0.00584719993225802	-0.0248315404630321	-0.00328600708646143	-0.0301511095913728	-0.0312973261354906	-0.0277569916011662
0.540482346476659	0.260367626025327	-0.216972463518761	0.182587674880826	-0.0370210307559512	-0.165889086235435	-0.0180599980219041	-0.0157899465981068	-0.081736505854683	-0.101455058495693	-0.0632149426975581	-0.120143569003185	-0.14098682245479
0.123146661329345	0.0532128304958625	-0.046310118022594	0.0453798079064943	-0.00434665308039858	0.00162040917646315	0.00696683162599811	-0.00202871432530354	0.0026003697032491	-0.00136312195196771	-0.010408672154404	-0.0207568005861158	-0.0116271257325542
0.263291371293263	0.211957479380894	-0.101380046019251	0.0947576278297588	0.055721604545985	-0.04907328860115	0.0261794135875569	0.0183742980664416	-0.00878955338749382	0.00332415797241753	0.00662063943844859	-0.00945534078107507	-0.000272630255458373
0.33963384615394	0.237491591336279	-0.123624355618435	0.144157493670107	0.0291144914879479	-0.0329252560033847	2.94138616543371e-05	0.0392581411726548	0.00443255796954245	-0.00190538225771841	-0.0251744570632182	-0.0235290128471769	-0.0451688527225513
0.014697053038091	0.0321430249564762	-0.00266201501501065	0.0123628459831865	0.00769126409731627	0.00368571173131932	0.0135875068111106	0.00950490544701611	0.00710095329832903	0.0056884879143178	0.0077817752115696	0.00850451952764263	-0.000390526544909882
0.311162116144444	0.113059808045847	-0.111059275232928	0.133943124790573	0.0138219212088942	-0.0419949771274131	0.00970953671136787	0.00102264428808119	0.0033595683594807	-0.0140865279592595	-0.0198341317379165	-0.0301937505668351	-0.0440797335918446
0.195697660911602	0.0950093234016674	-0.0726376175774921	0.0751811190036613	0.00455445452059564	-0.00520331214713632	0.0243172324952906	0.00217370167300851	0.00775872644333375	-0.000324428813270328	0.00336515261611964	-0.0204876613483592	-0.0119956165713694
0.106930096201063	0.0467509658136784	-0.0371566167228536	0.0470524936720625	-0.00196727817987642	0.00221703344335672	0.0136643636406287	0.00716758583862716	0.00740175290645585	0.000124877631740156	-0.000675190055509478	-0.00285754183878403	-0.0170144261801944
0.141470616684229	0.151426382370021	-0.0262060919247952	0.117379083964778	-0.0610022949142716	-0.0237362842124552	0.00532914046422431	-0.00262425131969637	-0.0124309570005165	-0.0423692895633634	-0.0533958214112703	-0.0581585119413366	-0.0457005951027371
0.221302393886297	0.160474006860812	-0.0687897742650421	0.119689809743134	-0.0100968222137198	-0.0487453126676544	0.00960475160766625	-0.0235850328830101	-0.0261287909548838	-0.0294210674406871	-0.0202362765711052	-0.0485736735626783	-0.042734634072147
0.144575906994484	0.0642446591588601	-0.053563989672181	0.0544650830676772	0.0182554730857763	0.00361046239862198	0.0327991610985678	0.0225063253620505	0.0206196438557783	0.0109329677421991	0.000455466175451641	0.00427382185107578	0.00244421642091824
0.236796437432351	0.13908883897454	-0.0736335461256064	0.128730438799659	-0.0240431804992893	-0.0437784666447971	-0.0011646541440313	-0.0292288912976562	-0.0374407093437234	-0.0339108235720432	-0.0434353454401004	-0.050660972429701	-0.0612710338248826
0.595856361474286	0.333635533196108	-0.254972641498807	0.161442397242181	0.131589680630847	-0.112846731719685	0.0228154387412821	0.0243296751720746	-0.0409997137499041	0.00937147445558062	-0.076992078514813	-0.111339023357031	-0.110801569187288
0.0295459323631227	0.015665569421221	-0.00639072813103467	0.021688569104504	0.00222503566887551	-0.00444710977539343	0.00432288848356379	0.000443230555360451	0.00224924109960645	-0.00111103705325896	-0.00273037060619269	-0.00130743896167468	-0.00388336693193065
0.111685707173076	0.0445409390724945	-0.0343613377462981	0.0573211057335871	-0.00465369571990323	-0.0227164892528791	0.0044320619694684	-0.00642981916911771	-0.00799185397256041	-0.0136850924863912	-0.0187668146263896	-0.0190371720697404	-0.0174391501723146
0.15915796166475	0.0528701777962789	-0.0585872341673209	0.0612939049339219	0.00420762871382563	-0.00272786809997844	0.0230234098658886	0.0113250466967166	0.00490737457092674	0.000739880306923596	-0.00690666644711685	0.000536106360167182	-0.0128050897789605
0.232710296875768	0.0774584716911988	-0.0740402691440838	0.120393939873463	-0.0325763071171026	-0.0417240305723171	0.010477924316257	0.00173131648595984	-0.0131774133856291	-0.0371501688447099	-0.0260292575183634	-0.0540136747845541	-0.0331075639574691
0.538926901722703	0.357296201149409	-0.222819390464351	0.166129129997904	-0.00485792850133693	-0.0755304770547097	0.0532367590514289	-0.0408516861030395	0.0449395106495212	-0.0401942027780233	-0.0114654444345581	-0.0394940921014121	-0.0787728667035577
0.302879463649731	0.113512130198813	-0.107222988901624	0.133307743242178	0.0181812431416634	-0.0445990808648853	0.032244758594553	0.0277264876090699	-0.00544978897308879	-0.0132089188616109	-0.0244517585975024	-0.0192059812729173	-0.0397775917222585
0.65227093727919	0.32546419696893	-0.292948838359902	0.14374751267832	0.102189945314792	-0.125398826997259	0.0560397538919284	-0.0412126646874054	0.00441791438492523	-0.0116044408412336	-0.0315837852778816	-0.0167658829938618	-0.0284134804664887
0.0927346888001313	0.0942423727242567	-0.0314028117362912	0.0434037321103073	0.0217667424676092	0.00705319010202422	0.0355641390228889	0.0163491052653389	0.0355215372431823	0.0144099662848167	0.0171911817639231	0.0105353176313407	-0.00411892235552595
0.0631728649675873	0.0818239276139212	-0.0086462600231374	0.0568251909695759	-0.000461834421671664	-0.0212449554554213	0.0194513882805917	0.00445753464960186	-0.0157242037589597	-0.0108533949385465	-0.010793863997711	-0.0237841290427411	-0.0239736966675697
0.0397571717978674	0.0616813069921479	-0.0113792673291255	0.0226113098635711	0.0113005456014166	0.00171519866741394	0.0149949495449422	0.00982068182371521	0.00346637491406904	0.00650787213441524	0.00620298447736603	0.000809367922588775	0.0033997026576724
0.152589613745884	0.113241228211723	-0.0542787976270006	0.0641114622012461	0.0343224675108592	-0.0026705833901165	0.0369950134001905	0.0199003383246243	0.0143952015621441	0.0158259420603713	-0.00416118584045311	-0.0013441707134276	-0.0150120971896711
0.105659566420756	0.048519839611122	-0.0336487445651346	0.0541067175443244	0.00629804234742082	-0.00555655868593878	0.0109820180016683	0.00426460760220074	0.0106798820817559	0.000370741830741012	-0.00458186021675333	-0.00767295927343453	-0.0124701236909732
0.0391245513014917	0.0231187623367256	-0.00543567721040374	0.0344080261927736	-0.00175565298200398	-0.0098651116617247	0.00475222551478326	0.000418009682057185	-0.00318755875536781	-0.00581038232186434	-0.0064023355697219	-0.00858092074073896	-0.00798538536593209
0.113076645963421	0.062631603531081	-0.0349915325267157	0.0584953018500949	0.0117485181592399	-0.00170732439782367	0.025470347604872	0.00800574538254117	0.0214366909114551	0.00502059688070812	0.00417693249052002	0.0100839521737004	0.00942483784475941
0.59387081366462	0.352569791006159	-0.252950915313621	0.163555351673665	0.0152926020108581	-0.115050257375099	-0.0172774272025819	-0.0235838940779387	-0.0142366903323911	-0.0498788276821204	-0.113282429000383	-0.0773877708467897	-0.11095576019056
0.34588807659276	0.263325773587122	-0.134675594984491	0.123689433771241	0.0809766255597691	-0.0390533974014108	0.0396547198272786	0.0396463222759046	0.0101918851657073	0.0209616140791791	0.00160809686308916	0.000469919694293608	-0.0139518981065945
0.0558522583283683	0.0118399957606852	-0.0159380436238623	0.0290104938479188	0.000707510659734817	0.000188835707674244	0.0107890590271092	0.00689940785782143	0.00420683209509592	0.000448173183704527	-0.00265165241999201	-0.00139114004520478	-0.00310084401001457
0.104179579293475	0.0667883982242945	-0.0156318322072094	0.0948207325468691	-0.0238578097536429	-0.0231309441607631	0.0160819322770378	-0.00665482599061371	-0.0116729631420475	-0.023494376957203	-0.0269245603855555	-0.0271121042038625	-0.0242295147202707
0.210167805597321	0.087226681688919	-0.068081500785782	0.106030362156454	0.00338237442766473	-0.0270005474788821	0.0132170850307239	0.0118159976048078	-0.0197170614798599	-0.0118090865256087	-0.0293462296256497	-0.0235281162130689	-0.0400120577550737
0.212945240687955	0.102959383489277	-0.0795586323023461	0.081433432980545	0.0074416423982587	-0.0393101173399797	0.0317088482344579	-0.0134445026305259	-0.0224876023951278	-0.0159342374708605	-0.0126308348697304	-0.0188673582434467	-0.033981506708455
0.478002252027528	0.270758223505513	-0.174228801704988	0.203689359312246	-0.00624517393960294	-0.118584164307869	0.00987191510336854	-0.0376309164202989	-0.0778206264317879	-0.0624146691237357	-0.106739693979148	-0.15948639816616	-0.123409423508604
0.499633030536127	0.22752617580341	-0.196642469015502	0.177409886152762	0.0118088255004475	-0.134839019879965	-0.0128301455518073	-0.0238860030919065	-0.0313110576155851	-0.0615150971897588	-0.0790768310428852	-0.100196622300223	-0.101834043566317
0.151357509846059	0.0462071453238032	-0.0427548526905428	0.0914769908507317	-0.00159977500201858	-0.0106388293802656	0.00590460088573347	-0.000845428036842483	-0.00916489070906501	-0.00611930219114207	-0.0101700511104917	-0.0108464122773163	-0.0314097785487043
0.653915408117	0.267297743792001	-0.289539383317319	0.15335372539052	0.0193683898920699	-0.128581692995233	-0.0568679223204565	-0.0621996144436864	-0.0431855615200336	-0.0546066515515816	-0.0813367985444379	-0.0939084269134892	-0.123197926581385
0.27843170606916	0.102834508746627	-0.093772090842742	0.132548906291441	0.00178096883149681	-0.029828070436608	0.027398573726807	-0.0204772452075106	-0.0187391084911591	-0.0140235508025556	-0.0313176447248927	-0.0454263306457236	-0.0705178483127465
0.378126947427932	0.197008137806914	-0.141797428217059	0.150210824875112	-0.0328659549679037	-0.0880602267615857	-0.0156895333927773	-0.0306256628419564	-0.0618836697358002	-0.0604630908647447	-0.063311332594082	-0.0579812709091669	-0.0985132205057688
0.00749998017959356	0.00714181236458763	0.000280930424681165	0.00785241809896235	-0.00289821874670648	-0.00216200788187871	-0.00125852179075495	-0.00228660496761406	-0.0022498445550517	-0.00253011331429259	-0.00330377776621525	-0.00384468535993877	-0.0040486023370836
0.301104230633413	0.0927123858626941	-0.115370907092191	0.110298048099002	-0.00557392578063798	-0.0119225618001485	0.00437398620738588	-0.00660613532048476	0.00609069821352615	-0.00874824379039324	-0.0270703777176624	-0.0362443416775008	-0.0350683201926945
0.207664734101114	0.120485624899422	-0.0779488112640925	0.0783634860162865	0.0324980477760881	-0.032371085368425	0.0307114280732422	0.00699573455859559	0.00238783579714896	6.34812038315669e-05	-0.00423394835832558	-0.0123336851585039	-0.0204832194033464
0.269664566960815	0.150424284676588	-0.0824620702028839	0.150314187158286	-0.00133342271600945	-0.0801102649916967	-0.0331245604154743	-0.0327178964690953	-0.0305292087469914	-0.0407218438538531	-0.0417516092700172	-0.0894474582920284	-0.0788414285637021
0.28254875035706	0.223631486078177	-0.103684945232881	0.115443781045122	0.0165550947097012	-0.0485656558072904	0.0216270696514589	0.0195918538092802	-0.0107663905012257	-0.0160052805487946	-0.0382261697876036	-0.0491173326109237	-0.0455900127448915
0.282235036748255	0.115692249837641	-0.107280103553677	0.104444834204963	-0.00456433776682202	-0.0184447365614955	0.00779860369929819	0.00296952492230546	-0.00116253090620932	-0.0115045371641588	-0.0204495017010487	-0.0266229273461188	-0.0297772231492088
0.0955361073192424	0.0948727533296398	-0.0312868131656413	0.0461001463164575	0.0172566516837504	-0.00703724280240348	0.00902605995201548	0.0155715826922415	0.0100047882391787	0.00510970444067348	0.0124720591695193	0.00414334642042602	-4.75151274108576e-05
0.364983559920356	0.356428882775703	-0.119974907063559	0.186770910916675	-0.153176253575657	-0.0596427804967898	0.0388239153197413	0.0048679472017838	-0.00410842273241691	-0.106409517036223	-0.0521600609638517	-0.113014157156353	-0.138442914469768
0.0676445695625627	0.0372708561013342	-0.0219832149654631	0.0327929839436779	-0.00237927951320949	-0.00514144142631277	0.0105072337883552	0.00584539061183489	0.00133711310378176	-0.00376036046976114	-0.00173977321786745	-0.00310108343569804	-0.00644259430945698
0.26825379165907	0.24168917714446	-0.0833092084984263	0.147097848571661	0.00627342368375799	-0.0318746813495165	0.0374986500459638	0.0210408720149046	-0.0324355423007928	-0.0128006288328792	-0.0263280143401917	-0.0604528806962102	-0.00661418094235833
0.1966709090101	0.136215674654531	-0.0665342303789543	0.0926118162871458	0.0143386871041677	-0.010377403656672	0.0132789794792082	0.00734870666812473	-0.00234751361795552	0.00198064172374787	-0.0200732084054816	-0.0198406271485736	-0.0225116193152206
0.121632355055972	0.148128136903967	-0.0367566456697691	0.0658365109847495	0.0329337837301809	-0.00404060943254116	0.0315502016862926	0.0133214585553896	0.0125606871941196	0.0144465871488199	0.0131523571249184	0.00295620089609311	-0.0169841643071967
0.0495428287192366	0.0393110914112412	-0.0132378887129617	0.0302297127273903	-0.00288506135762126	-0.00300776521220145	0.00764293455459069	-0.00260579571919888	-0.0058128386015459	-0.00294641328491135	-0.00730397263422646	-0.0060280719110451	-0.000964318710203325
0.0475410191117311	0.05990969412109	-0.0140546949052657	0.0253233772007756	0.0239632962429251	0.0128795002099394	0.0296476502618631	0.0164103114751108	0.0114436063594751	0.0184213982264323	0.00920652057838517	0.000132681173406819	0.00237293600005573
0.345842331754469	0.209235436374725	-0.128752563024637	0.138087387466677	-0.0463824711727746	-0.0469909837243612	0.0127764189035724	0.0397626429073937	-0.0247369322692386	-0.0466867274485679	-0.0443827234835981	-0.056986695425719	-0.0308394541922404
0.0808567156079012	0.0511129079842648	-0.0221354394170555	0.0482101475519035	0.00390351492744366	-0.00645187193340546	0.0195411230699205	0.0194166922168983	3.0248813737796e-05	-0.00127417850298091	-0.00373739665846311	-0.00663542208947744	-0.00737417801646878
0.17329310791898	0.105578690249292	-0.0627362122938238	0.0692306728527081	0.00729753036002256	-0.0150647259762448	0.0178132366339631	0.0186872730874849	-0.00292386362476119	-0.00388359780811112	-0.0076291956851843	0.00569186679559705	-0.00882649033597907
0.464724176215965	0.256908988317623	-0.176347307012199	0.181907378647493	0.0284073242468947	-0.0694405012966863	-0.0227923756740983	-0.0516514978220117	-0.0333849102625377	-0.0205165885248959	-0.0831627857257008	-0.067732685105682	-0.10394308021674
0.157144639387025	0.11857708382134	-0.03306263316538	0.122183155001792	-0.029611901295544	-0.0110925431561795	0.00698298282161977	0.00652037455697888	-0.0263641738365752	-0.0203522222258617	-0.0202591635298084	-0.0324011904338433	-0.0287189285581697
0.318445750266573	0.278242707783417	-0.118095621097842	0.127151244122775	0.0239606693625374	-0.0756924243078736	0.0488816728572533	-0.00838842137811718	0.019573923473155	-0.0258658774726681	-0.0235974623176072	-0.0198755338066981	-0.0197649703551309
0.652217482010948	0.26448651663513	-0.287582895081022	0.155557787154632	0.0215220102638201	-0.145846687706367	0.0255628977033375	-0.046726298319659	-0.0353272495694765	-0.0621623387212733	-0.0717139471856234	-0.0840647839148345	-0.0994066806975862
0.162119568836016	0.077664660020335	-0.0624355605456093	0.0570497242663075	0.00351570916890598	0.00328584091618725	0.018712495011428	0.0108669260557812	0.0146065975231551	0.00340077504254663	-0.0037758023254818	-0.00769857567502744	-0.013616685747902
0.341556376621715	0.276200084534299	-0.118458194629941	0.158005950693801	0.000539004950328714	-0.0688634718903997	0.0260889121658934	-0.0639717507923762	0.00998840339734219	-0.0341622334700355	-0.0509110036719834	-0.0503620774076656	-0.0775707987505639
0.0825289292053236	0.0762653298359664	-0.0256637736863732	0.0427514472459284	0.0121085336930505	-0.00413509255975424	0.0210897621843502	0.00273133630996535	0.00346281400633527	0.00398672056664812	-0.000552018859041201	-0.0229034254954917	-0.0133909778007146
0.382550862223927	0.217830480887063	-0.139982627019464	0.161193949672955	0.0307437968340876	-0.0710936979924599	0.0178971004707827	-0.0064048243756204	-0.0300928325385838	-0.0201749505791862	-0.0454394288753981	-0.0312355643353752	-0.0621760517939191
0.628933659592546	0.278470647916859	-0.273296540189558	0.16050041484388	0.0459151215532302	-0.0604109687568002	0.0361556872432498	-0.0401629199587132	-0.0564477245444486	-0.00724792360178506	-0.0754292917887911	-0.107114468682963	-0.0804677985513559
0.600343862996782	0.34482901370247	-0.258111867985544	0.159440056915648	0.0430602132051917	-0.146617302205738	-0.00289238145294257	0.00739443195184086	-0.0171451403111597	-0.0517785445002733	-0.123559334912552	-0.088412379164874	-0.0613809128563275
0.255159370131486	0.094504477343668	-0.0852690684157026	0.123596228027887	0.0256291315435775	-0.0232737567684702	0.0205940237524545	-0.00496756883932081	-0.00922337370818144	0.00117768738755364	-0.0367351270924697	-0.0216829826435264	-0.0222879852720098
0.437006323607529	0.218132699031073	-0.157749611974275	0.19278115048629	-0.0135704827987281	-0.0348913141815101	0.0644681711638556	0.0106080307937752	0.001426134918802	-0.0242308984901191	-0.0171669771395742	-0.0390263241909585	-0.0590406357031107
0.192709944588631	0.183114228348372	-0.066354790146701	0.0869082881570119	0.0424331879420703	-0.0684057184173286	-0.00327911338283043	-0.0288576040490999	-0.0210737941023709	-0.0129862652376292	-0.0196813824192144	-0.0326348017772235	-0.0407560676372284
0.00322522823767019	0.00272372057839385	0.000305286669511266	0.00335586112005044	-0.00125572931344948	-0.00107365991410315	-0.000549919023816196	-0.000337957998832187	-0.00107506447648105	-0.00116469461377631	-0.00115440250287331	-0.00158494887345418	-0.00149104898695663
0.566855420381831	0.272953755691942	-0.236460080655067	0.169940151271253	0.0446931952663233	-0.15384799879249	-0.00838303297541176	-0.0283143605365352	-0.0162283321609676	-0.0545774017630835	-0.0829224020658627	-0.0859282535126805	-0.0912495210063785
0.092000706516175	0.0520034505811548	-0.0309833750824005	0.0413522154089876	0.0072523561108912	0.0120872404712747	0.0222992754304613	0.0141504212016945	0.0146687982387703	0.00966979829108297	0.0111385153429442	0.00393616783562112	0.00249443243231118
0.682178294160471	0.297089441387836	-0.309710309244741	0.13978571494852	0.0825868233252344	-0.12942916418892	0.0312424172786936	0.00229375364924878	-0.0112314090546199	-0.023421170431843	-0.0467429742886916	-0.0512516707664747	-0.0434101110332615
0.463702081549722	0.190049176240684	-0.182688330735332	0.165404775220788	0.0270323371100585	-0.0842563731860078	-0.00958987373791259	-0.020535001906427	-0.0170592892374997	-0.0286120180379746	-0.0489370886262756	-0.0377060765007519	-0.0680601040109537
0.643692761641405	0.307550484440941	-0.288367296421362	0.143027527438571	0.0377064455689604	-0.0923457324247341	0.0506870402598714	-0.0122928186375317	-0.00219707766483723	-0.0273196434278868	-0.036009668046199	-0.0274824571221119	-0.0494552859073056
0.278288469135602	0.234655616062755	-0.100563439349343	0.118302204619398	0.0510593378814673	-0.0469611913226432	0.00802435923737038	-0.0129899153939547	-0.0145675976042576	0.00204907327941206	-0.0200718436750366	0.000473265389636102	-0.00362343604232374
0.00395663024374044	0.00134941362059078	0.000349785240148794	0.00431930270012101	-0.000336480488584722	-0.000487732600012951	0.00135372532166917	0.000671981440931601	0.000403369113380497	-0.000412106544298837	-0.000494863755903682	-0.000926718805634618	-0.000969291062632893
0.165364725137409	0.0862650885734716	-0.0595326733386335	0.0688237582880928	0.0161799701114355	-0.00821726926671626	0.0174340681792241	0.0241484768424488	-0.00178254098365632	0.00398135042235959	-0.00251435937791894	-0.000750227725824421	-0.00310378204080641
0.647384227117223	0.271045289654733	-0.284550512409863	0.156611713196577	0.00960329045079233	-0.129313003314266	-0.00725574182730737	0.00110598803424367	-0.0576009086777955	-0.059854856431737	-0.0867871829681872	-0.0978524277990216	-0.0651291251568221
0.0621423145778328	0.0306795945497032	-0.0173821520977192	0.0361851742383539	0.00547481417178269	-0.019530685259033	0.0124942142350574	0.00512687674386607	-0.00307106017338359	-0.00702793554362515	-0.0141858159091309	-0.00155363509903819	-0.00432032039576095
0.0387926822359078	0.0335992617063027	-0.00972815635152365	0.0260456890740046	0.00834238289525944	0.0137083063128674	0.0182282489694765	0.0170132035648615	0.0152749602782144	0.0110253446040634	0.00587813427661074	0.00627157000091901	0.00310021361728487
0.11373043488958	0.0731633022735621	-0.0393073324894529	0.0498353981996136	0.0193234595750075	0.00640423675372277	0.0208131403676033	0.0222826573818526	0.00925427379665672	0.0128638481643651	-0.00246289320287191	-0.00710918037850451	-0.00443415868746655
0.161582491993629	0.172325778974616	-0.0447405432921257	0.0991716792427054	-0.00437235580212778	-0.0501572899399711	0.014347490848633	-0.00666510765028722	-0.0202595216672505	-0.0272648228710494	-0.00911936493153456	-0.0326933433976022	-0.0455995260283715
0.314958523520879	0.098177586875332	-0.115339644794429	0.128253986785683	-0.00877386395982271	-0.00101798970678063	0.0147109772477221	0.00393237895963033	0.00379165994194813	-0.0048959268333017	-0.0243991348899836	-0.0429659029881881	-0.0226848475992519
0.0244984735902106	0.0251747507599804	-0.00383199255047611	0.0214207371669774	0.0058525089923033	0.00229861041487808	0.0121269145754799	0.00473627580892634	0.00869931079223113	0.0040755597035907	0.00148729716958036	-0.0044091062630705	0.00227439974956667
0.19297657642875	0.0508041833604091	-0.0691776632621285	0.0812159479575691	-0.0112589122143963	-0.011423340353488	0.00535680972358507	0.0137664302102471	-0.00289641316808065	-0.0113411262839422	-0.0118841592458486	-0.0108724807982511	-0.020770447710766
0.0601849357466177	0.0501515142823163	-0.0166192406125129	0.0357572217305471	-0.00678461891606905	0.00483202179076249	0.0180352734932842	0.0104543651204238	-0.00408644218846613	-0.000976298562653286	0.00453528775526081	-0.0112479655158456	-0.00701405552831343
0.49700593905398	0.276579338308762	-0.195217097023237	0.177370198531404	-0.0123953199353216	-0.150539990030156	-0.0185232890161179	-0.0271029437303619	-0.0778574238559744	-0.0814676549827387	-0.0889990694955499	-0.102749263324935	-0.0816986541425834
0.0867203802326428	0.0437655398893835	-0.0254319703390603	0.0482323167530929	0.00796155108479978	0.0104898551772205	0.02328253532005	0.0120245219658233	0.0118384242269507	0.00922570313101014	0.00321540151112813	0.00536108735790942	-0.00151345921040531
0.129100310784995	0.105000766863676	-0.0398376287494824	0.0688281384584698	0.0180090661565395	-0.00885824899309356	0.0319758696767856	0.0130169985649559	0.0151535490836066	0.00457540858172298	-0.000816198523512113	-0.00718818437090792	-0.0207328810743619
0.137891352708243	0.0990850492619418	-0.0427001513281172	0.0721944518680913	-0.00410265378423733	-0.046519202586324	0.001408979069704	0.0062311131389223	-0.014832679646577	-0.0253109281852807	-0.0238999776110415	-0.0289639910774834	-0.0373259661818884
0.573978269719517	0.24542011940888	-0.245069988970092	0.157071951897031	-0.029145606255322	-0.129116306522336	-0.0746802808152883	-0.0632957846852175	-0.0547351995388151	-0.0791309563888292	-0.0927837887594634	-0.10159227900358	-0.108766620724913
0.1450916035242	0.0607185796350504	-0.0537374594325655	0.0557824897209845	0.00316890799968789	0.000671351306760964	0.018256826398361	0.016388664277927	0.000779998111580887	0.00192012965322444	-0.00396676884408734	-0.00882614491412451	-0.0148504556287093
0.0610551885795596	0.0175370227160683	-0.0198915791842351	0.0298559594891911	-0.00146897878351758	0.000864739998817088	0.00807217708068043	0.00688761883849635	0.00203690614166156	-0.000302119392350246	-0.00506808703261356	-0.0063010500687719	-0.00693479472776896
0.0479998912551274	0.0557340072043858	-0.0142035496482748	0.0273415750121667	0.0100915252158293	0.00686602519281324	0.011009938266707	0.017889162812302	0.0142338403013555	0.00847877520432124	0.00974198087928547	0.0080550663181987	0.00449040130632523
0.51565176618631	0.182771666017969	-0.213900204246495	0.155570276010748	0.00844615715875041	-0.0933871921523639	-0.0113202861754573	0.00233647083075494	-0.0537321412801073	-0.0424705174968067	-0.0680111219805269	-0.050679630567511	-0.0872553399202285
0.206600275559213	0.133425452887753	-0.0714078736347746	0.0934390349571956	0.0211944350964014	-0.0562539667625773	-0.00313020702499447	-0.00356124369485722	-0.0109027048307944	-0.017529765833088	-0.0298916625687761	-0.0382506686249643	-0.0439479937251818
0.36183717453445	0.122700943257465	-0.136884704113227	0.138244537811339	-0.0436634087953812	-0.0493634614238024	-0.00121548780950903	-0.0204373062676623	-0.0364460870443932	-0.0465134351095918	-0.0385915112383704	-0.0503091594957704	-0.0556447972553915
0.31535671702871	0.282284739718679	-0.115414084765803	0.1291711377117	0.0287305159916182	-0.0342760724013947	0.0603937938159053	0.0207075008336567	0.0386385119092875	-0.00277277820488819	-0.0141410131530637	-0.0254208391813634	-0.0299953073624058
0.440829949577779	0.294798442270837	-0.173006312536875	0.156870282370069	0.114166158816144	-0.0808159454258699	0.0207279706041547	0.00839904140229236	0.0166082410871866	0.0166751066951373	-0.0684476707325011	-0.0658841671927052	-0.0449229375028647
0.60266751506896	0.337823789960954	-0.259624178251534	0.158181939280888	0.0676927587430357	-0.11968676010699	0.0143841698366639	0.0211020493554082	-0.00264173672973034	-0.025997000681977	-0.0412069860504621	-0.0591002766755172	-0.0491602357581794
0.0498131233385676	0.0487442264888519	-0.0153872081853656	0.0272074022128683	0.0128668750952107	0.000201657487840505	0.0217939866470231	0.00949691374415369	0.0130600352182308	0.00653426629152559	0.00293584616365912	0.000113179055102969	0.00253134495691953
0.345529498321159	0.214612284606085	-0.129330330543436	0.136687405425576	0.0670338736121226	-0.0394488299810428	0.00799340971311335	0.0189895949369417	-0.0393226039561038	0.0137925218155399	-0.0438143607407794	-0.0362515979151528	-0.0352163912806795
0.0936000293995212	0.0356341478156854	-0.0284467720366305	0.0482365139857417	-0.00395684314809565	-0.00415228388750444	0.0063033189817028	-0.00218583321581529	-0.00387438454156733	-0.00405456351780004	-0.011312905985782	-0.00988266351752393	-0.0235369225993992
0.22324943278393	0.100627066562381	-0.0711974094600988	0.115813307917537	0.0194644783491822	-0.0470851427820194	0.0155498153858447	0.00241670665629617	-0.0233427789405379	-0.0138103322164186	-0.0284649036079511	-0.0142834212087496	-0.034073530043628
0.262347015094535	0.288223312057923	-0.0954410781915397	0.107837049605289	0.0823531912154023	-0.0954371325548886	0.000287343117815975	-0.0240922104668988	-0.0259011862796303	-0.00654197066974316	-0.0224986616793915	-0.041456592534651	-0.0256097735004308
0.607330864358637	0.299488689385414	-0.267164638783319	0.147414359418979	0.0411315940845157	-0.0829404944433253	0.0122518127174605	-0.0335778818076242	-0.0131017757279238	-0.0209044501794048	-0.0294421077440222	-0.047587421786188	-0.068358185172811
0.220650628585916	0.192112319304906	-0.0835038362713621	0.0825434278234436	0.0254641171713549	-0.0152203232599072	0.0195869538966143	0.0366314876692626	0.00334045019622545	0.00512189695572385	0.0199103112924032	-0.0156786083297619	-0.0254493567267131
0.217448356220407	0.100651049532966	-0.0714146759898049	0.108393944791583	0.00427699863497755	-0.0344807965864058	0.0183054167621113	-0.0154638774016782	-0.0124429861448291	-0.0151018989757141	-0.0228445946795881	-0.0260550023566655	-0.0499369644597959
0.0975264229636329	0.133642561539664	-0.0211931323337626	0.0719064899966208	0.0130418151787388	-0.0313401996694752	-0.00269839817276057	0.0234461865140378	-0.0104624217553788	-0.0091491922453682	-0.0256520824259081	-0.0336948336958132	-0.0247090757962516
0.433753585567439	0.121148143745097	-0.17892251530579	0.129862274081938	-0.0245694593675053	-0.078171213194602	-0.0127797693833531	-0.0348976940972821	-0.0463628612940271	-0.0513703362810536	-0.0751634426827026	-0.0648465534076747	-0.0750665599848832
0.0608578613738862	0.0643119652387585	-0.0186021291087065	0.0314513239734306	0.000934006548776824	0.00620693773742016	0.0171759613021656	0.0211190151260571	0.0212561098679165	0.00357047214309849	0.00828681043356268	0.00433269221370462	0.00254826434809231
0.319668932314526	0.113218067450827	-0.123260324098582	0.116355629039367	-0.00180759907276767	-0.0425127146907911	0.00450364543079412	-0.000370369035609441	-0.00868287841058796	-0.0221601568817794	-0.012296283224412	-0.0257894800514756	-0.0247373808464253
0.0974083801843763	0.114514890695775	-0.0195136958709475	0.0745579576410888	-0.00751314110356895	-0.0436447819161297	-0.0111699860402219	-0.0168453692818052	-0.0288672211954201	-0.0255789615098493	-0.0219954961624726	-0.037595308091533	-0.0204533693919459
0.172415832693187	0.0707980602721702	-0.041093091357429	0.124365478985757	-0.0526057523136717	-0.0201437718922979	-0.0145147037493009	-0.0183325985303934	-0.0177505965194259	-0.0363747621029848	-0.0400252063425261	-0.0352412652662455	-0.0641192959831475
0.124240337622554	0.0612591478510575	-0.0440469888572356	0.0527744977519405	0.0147899019131695	-0.000191162388786525	0.0197940767683977	0.0154788020441321	0.0166520599958727	0.00729936976219148	0.00834204231737634	0.00275761224715426	-0.00520551503708283
0.208199174578522	0.0424608478423317	-0.0818898923945432	0.0643308948642066	0.00559631165418981	0.00145975861013289	0.0190756121304539	0.00940118183373762	0.00745287945845807	0.00352803513216135	-0.00329182987870735	-0.0109239803777076	-0.0165392659902023
0.275841652132756	0.236027237827023	-0.0979190488665282	0.120667208526935	0.0367778605673291	-0.0292971043878334	0.00614372401946944	-0.00262487327579147	-0.00432579654625864	0.00374037808974786	-0.0207431958666451	-0.0197674193742804	-0.0398012312976833
0.219406447040373	0.19231538453834	-0.0809356706079582	0.0862503675832113	0.0795610849708416	-0.0035760931579793	0.0587820425277594	0.0295013843611233	-0.00381321239171237	0.0379924959064311	0.0390404014142776	-0.00390421839442154	-0.0333731077491509
0.315659853308931	0.140614687390738	-0.110464344375281	0.144781790682675	-0.0232983488257755	-0.0195167710490212	0.0121399294530875	0.0205281379449583	0.0110528340093729	-0.0214075599373983	-0.0173763715310611	-0.029149817830393	-0.0446876618249022
0.657520329291387	0.249113452609594	-0.297494406537876	0.137972323159974	0.0196782340514781	-0.113329236280963	0.0292378088227044	0.0144743435432022	-0.0430285285780957	-0.0468255011147424	-0.0845942749873602	-0.0459842643820737	-0.0857380358398235
0.10259435845189	0.0577643312903775	-0.0350435969992394	0.0460418847793609	0.00692862691779879	-0.00298913654275573	0.0252390260615145	0.01444641340979	0.0161663835917277	0.00196974518752152	0.000734633694998876	-0.00338116345128955	0.00309047483458855
0.100371403641435	0.134485606905525	-0.0177923038937903	0.08424217331643	-0.0331508017645587	-0.0259222088718988	0.00753007575120096	-0.00667821134284551	-0.00617761803465981	-0.0295365053182288	-0.0272156389889284	-0.0318973035406594	-0.027763319659787
0.017817722247434	0.0251292637404539	-0.00176081267829291	0.0164291473006595	-0.00235824038622151	-0.00817338612371669	-0.00387482437782634	-0.0032691401947233	-0.00309072774498804	-0.0052658132549691	-0.00798342525723076	-0.00675222115498948	-0.00602323732877493
0.364831828183239	0.174519236028313	-0.137341464271887	0.143692703382395	0.0190121255493436	-0.087281556121067	-0.00825849418092117	0.00982604761018624	-0.0301659089337432	-0.0341347152858617	-0.021313285382305	-0.0478878150472419	-0.0828488684141285
0.11117976414152	0.0229260197820408	-0.0346098759221294	0.0516725810106503	0.00447190969379435	0.00198726251484595	0.0180358837301003	0.0183175761723974	0.00883483943527461	0.00322958610432014	-0.00395650984705681	-0.0181446167468923	-0.00963763751466139
0.0339621310645753	0.0149180602324227	-0.00802205895211981	0.022974491209813	-0.00279602204499895	0.00313847788790942	0.00730778844978972	0.00545718471841074	0.000180296319050879	0.000171227921455235	-0.00375466226534576	-0.00333323599230646	-0.0093892643827421
0.422071109958048	0.32382426063614	-0.160047401971835	0.163650781496742	0.0203427171413946	-0.110503683018045	-0.000344896631990221	-0.0366298848796246	-0.0026478834957227	-0.0450804829383253	-0.0606134028158377	-0.0343256662060955	-0.0797879359987753
0.0207820034781929	0.00680460214348689	8.46532371726154e-05	0.0223049170588238	-0.00586200814858491	-0.000557704320390699	0.00734562281151353	0.00577129371178769	-0.000747648913227459	-0.0032098562344878	-0.000744398556916073	-0.00209750840361192	-0.00588162079908965
0.0163850064529786	0.0178861589669829	-0.00218753320714366	0.0137599493463737	-0.000656484354617265	-0.00627071907888379	-0.000113807565601261	0.000797563331877631	-0.00310308633345482	-0.00346360171675053	-0.00229804706844364	-0.00690244097205541	-0.00413925109669341
0.678775005668497	0.25394597673151	-0.304780359227844	0.147883591793233	0.0549784058647079	-0.148558684979965	0.0158058668023547	-0.0145915662593653	-0.0206369570992252	-0.0467901395576288	-0.0390728815626973	-0.113726273554679	-0.0550817939855501
0.600309834076793	0.354194748801722	-0.259262745039571	0.15890093668314	0.07965983911762	-0.130784079009316	0.0236443335389422	-0.0260491359814343	-0.00477249552760828	-0.0255621199458478	-0.044919815223371	-0.0503859009597694	-0.0984112665107554
0.102224705311473	0.0587420190480948	-0.0354014207941617	0.0452249566144397	0.0129197868179381	0.00414344701917736	0.0187559385539738	0.0166283767415615	0.0169508213303201	0.00853161691855772	0.00589849149835296	0.00341071276151762	0.000183647381189089
0.0963131898195968	0.0782218846424767	-0.0289294470483304	0.0523023003551463	0.0116812104069357	-0.0112337863362605	0.0154029421269777	0.0153779178039549	-0.00994585550881581	0.000223712035337637	0.00977163639996956	-0.0111554686589544	-0.0142188124806858
0.224114196365687	0.122181648286924	-0.0608671784099755	0.144135668054567	-0.0443441761228646	-0.0598593085492155	-0.0182462892573722	-0.00545133106039566	-0.0221238829431241	-0.0521017423360401	-0.040025013393195	-0.0660841230131684	-0.0639642055053594
0.140645004727574	0.192408904055887	-0.0435322713609188	0.0732468676015125	0.0274423570180738	-0.0335195461418437	0.0349535710637688	0.0307979722277959	0.024280153963395	-0.00303859456188496	0.0162101979487262	0.00162151528501628	-0.0205970868199604
0.0936608787766686	0.0626087679674673	-0.0284994765889886	0.0502541211584909	-0.000837062555116508	-0.00161483199908333	0.0237658199744351	0.0147881581975299	0.0148270099467938	-0.00122594727709992	0.0144478143767324	-0.00258983441024276	-0.0088245177454525
0.124978454835239	0.0527818224007265	-0.0431463985905051	0.0552342989508175	0.0027634177873701	0.00233907561385119	0.0220826924987191	0.00174032697768134	0.00903680081567257	0.00255124670061066	-0.00397598639353214	-0.00298560732576555	-0.0121336212361484
0.0902664033036435	0.0715266028493168	-0.0274536555468084	0.0481363702966064	0.0229629217751938	-0.0130960999232068	0.0142143448137766	0.0127972972917925	-0.000451322764930012	0.00493341092599348	-0.0100558789242428	-0.0121097608660751	-0.0109547318670408
0.178839517091503	0.229492949220683	-0.0373818483292455	0.141277688375787	-0.081344466341085	-0.043695697277231	0.0392722319702481	-0.0252640437214525	0.000971077413176868	-0.062520081809158	-0.0298968738295999	-0.0259950677748892	-0.0638304592832312
0.202835856115932	0.160629100342492	-0.0764078655957481	0.0762304858312562	0.0352756075527483	0.00315201686415995	0.0276184435885267	0.0207744990792464	0.019253468133204	0.0192138122084541	0.0151523387688451	0.00192692214134224	-0.00644143625508115
0.130356317092223	0.120733571340021	-0.040412402688523	0.0686906018601946	0.0178633903426527	0.00687219714090023	0.0243281640727808	0.0395229576515391	0.00909707135404142	0.0123677937417764	0.0228478779928476	-0.00937655631483672	-0.00655580870368921
0.24281770871286	0.179269540088824	-0.0841728259752743	0.111768036142411	0.00129595434593419	-0.0113274675348775	0.0389035102433102	0.0233900549937017	0.00320284529038356	-0.00501575659447165	-0.0187001856731046	-0.0108240994679486	-0.0373640748299906
0.528072423487256	0.336880803960426	-0.222524134659545	0.150326461245785	0.0131301355311626	-0.144040311284125	-0.00267769224325898	0.0108973818707767	0.0266558594418926	-0.0654550878764812	-0.0233768246360126	-0.038221968043689	-0.0452234476080711
0.0332173088384383	0.024637968998705	-0.00868890648263928	0.0207660636840183	-0.00240907902497693	-0.000439513581653103	0.00684973590419081	0.00429382931908177	0.00136045390003029	-0.00142429630331502	-0.00167466104883243	-0.00398376993874969	-0.00477664001254082
0.0854662746108038	0.0485336450359811	-0.0280812298632202	0.0425243593569661	0.00560179367059679	0.0108734284616032	0.0192414049907289	0.0214580666511469	0.00792758518207748	0.00823761106609998	0.00698129288319534	0.00528581574430946	-0.00301818779094258
0.049930658030607	0.0294219193162695	-0.0129099946750376	0.0312503158832311	0.00195858624773192	0.00132386079615403	0.00212437860410424	0.0108207767273392	0.00801908566649783	0.00164122352194297	0.00174636969286609	-0.00305184510727675	-0.00170010859876362
0.128218477494708	0.0479407060126975	-0.0418805118352997	0.0625257884631319	-0.00582261003543867	-0.0416694324859772	-2.57749175369693e-06	-0.0189950847334587	-0.0116414519729486	-0.0237460212607079	-0.0190320829600309	-0.0159177987778935	-0.0310518250289208
0.414069847881699	0.2252679700855	-0.14243397450409	0.197767614038842	-0.0644514343622341	-0.0582444030505175	0.010024271539428	-0.0449704387268618	0.00365878220465449	-0.0613479187063758	-0.0227953217889252	-0.0700238595989522	-0.0779819878435156
0.0841614074175278	0.0262609536324942	-0.0279704894505502	0.0377209803351523	-0.0170170293620505	-0.00188060151839058	0.01723891173114	-0.000117665662194691	0.00296437881277264	-0.00944881544022053	-0.0104552995400763	-0.0198271015832906	-0.0201853948820731
0.108967743820732	0.145966845765695	-0.0241466828939743	0.0799056763658696	0.021018497582358	-0.0409045951964706	-0.0168944575025296	-0.00172115245079411	0.00328402547690106	-0.00994304880705631	-0.0255023952480348	-0.0559929987510228	-0.0295700627516759
0.287200420944588	0.0960490251113552	-0.111325999881285	0.100937521065285	-0.000191502160500068	-0.0122914819030399	0.00349416098351302	-0.000955226009046795	-0.0120369675150624	-0.00624149203176999	-0.0223739212706249	-0.0244330697021444	-0.0358134541220104
0.142587569824132	0.0358154689199984	-0.0453305649449699	0.0722075043520012	0.000122935642655891	-0.00548129190831423	0.00990161561975869	-0.00930618050319731	-0.0102790663911457	-0.00267917813282917	-0.0197222231711122	-0.0336308467021867	-0.025340456837988
0.531090797662931	0.291848816216657	-0.213952249317165	0.178552793421737	0.0270801815236107	-0.0410970807501244	0.0278068984899608	0.0161186728296594	0.000817710978310626	-0.00700844961325686	-0.0135182289370401	-0.0608923085685759	-0.0314618620084546
0.139228196748412	0.0903898810954838	-0.0464405736197066	0.0654301114728938	0.0245712000147706	-0.0220275035392567	0.025676793498719	-0.00771748850511239	-0.00109346366027671	0.00127184823775695	-0.00689128194463576	-0.0167770207851112	-0.026918888810735
0.319200176073615	0.0925743505084278	-0.124333366706536	0.112561792560393	-0.0179712303051608	-0.0604065000872441	0.000888096235242941	-0.0203727937125582	-0.0175370127132782	-0.0391888651962025	-0.0426311029852842	-0.0519509775221422	-0.0376691697045352
0.205513446317054	0.0583575439560982	-0.0683607445702606	0.0983238441074137	0.0108412543007163	-0.00910828968796562	0.0212687107520668	0.00767425444941369	-0.00336385951476167	0.000866482306375344	-0.00346166734403427	-0.000414916177274433	-0.020040596467096
0.0159165935307225	0.0238107837725204	-0.00184489048438445	0.0152020473479157	0.00439151447400262	0.00466094506651285	0.0116064806427368	0.00766579368438701	0.00439518813894652	0.00452622977025773	0.00274150084393909	0.000469878758941836	0.00121380251635633
0.0588630053949144	0.0296399281815987	-0.00940275611094137	0.049643067008062	0.00138349038343822	-0.0132368543304939	0.00353969981616243	-0.00387968401844848	-0.0108751841194863	-0.00592668197352785	-0.0161178514438333	-0.0187924071543425	-0.018041579564345
0.144816992976126	0.0282175121214702	-0.0465801257656413	0.0700919046335797	-0.00154087907172895	-0.00743891629400323	0.0134951754486642	0.00574585358788468	-0.00789664519506725	-0.00448989768286609	-0.0127656319940997	-0.0215386565729284	-0.0160657724130065
0.120820720057631	0.0418018213923114	-0.0261777050909807	0.090438424691522	-0.00592163136704903	-0.0329703564191071	0.00784996672041165	-0.00228769922664911	-0.0174379074188152	-0.0194459938930781	-0.0255160088235891	-0.0242926845034648	-0.0377356347026363
0.280073061891897	0.185026117384924	-0.0889628611683716	0.148678052637779	-0.0451380022062042	-0.0748255661601445	-0.0268328951288871	-0.0207787750568617	-0.053421628829079	-0.0599817841831743	-0.0674494368405603	-0.0739017128775937	-0.0695103627831888
0.108666768486955	0.05157652016551	-0.0209061660425923	0.0883668041153655	-0.0070931348126686	-0.0261654879643802	-0.000899497610985886	-0.000594493998735832	-0.0125517004774145	-0.0166293113885244	-0.0280405667445006	-0.0281935598169619	-0.0322693009638692
0.107810216742634	0.0704999462918112	-0.0319366074198087	0.0588154467080334	0.00360380024623957	0.0199805652458006	0.0304671641130194	0.0190313869390056	0.0168118122428655	0.0117921827460201	0.00501741186766387	0.00555008071995325	0.0119340557162693
0.426113443463803	0.242375560157458	-0.15906010641208	0.170924979679296	0.0414533671880418	-0.125379140102118	-0.0164057300673605	0.00077315830854624	-0.0144378482863934	-0.0419628864570382	-0.0453109424258133	-0.0756254610170577	-0.0807255604681237
0.27549122597877	0.192015106908406	-0.0809988846551657	0.162867131504525	-0.0469641513985833	-0.0744726289174972	-0.00914491865407957	-0.0425556636794856	-0.0554739542384689	-0.0607183901580403	-0.0668346583151573	-0.0658994998074705	-0.0833981577176611
0.147072348271033	0.0602880620628327	-0.0549507265408267	0.0545431724904225	-0.00247948164477046	-0.00475468058844469	0.0205422311867588	0.0115004789806373	0.000383156186413464	-0.00361708111660758	0.00539613505868902	0.00599441559641317	-0.00612596829162421
0.63145851946052	0.254764222384285	-0.278951761288081	0.14841329164019	0.0361274964158173	-0.0946679249125729	-0.0310030063570138	0.0229045315662842	-0.0284814456318283	-0.0292702142483778	-0.0443303214369192	-0.0558710329818355	-0.10737768114692
0.0803375720608421	0.0696397175262672	-0.00934149292236473	0.077407383700969	0.00644996621915407	-0.0173351368066707	0.00968239736958473	-0.000597889327591472	0.0016227212672868	-0.00544258529375832	-0.0128928229811334	-0.0170447411251048	-0.0220656695127132
0.438997972475093	0.130868183335982	-0.18043249107422	0.134499914631137	-0.0193916477540043	-0.0809902796484211	-0.0200215421967014	-0.000958337047769764	-0.0167807657467881	-0.0501909637012127	-0.0368737770170801	-0.0646424772772777	-0.0415863435261276
0.173169578154659	0.0701974711851938	-0.0637581534879193	0.0679570539278294	0.01020387762988	0.0130744717724456	0.0252937459680323	0.0203584295812537	0.017983882166287	0.0116391747011628	0.000884223909264376	-0.000144326110679355	-0.00176978671220906
0.103024538090074	0.0516907396527761	-0.0353415555536146	0.0469274843160623	0.0129973806259219	0.00882758593708828	0.0166607296604467	0.00770071060576563	-0.000314860974193448	0.0109124832815051	0.00131380910432596	-0.00791999587846709	-0.0072082690025308
0.122968295748658	0.117859888135999	-0.0433024806303849	0.0517968835387856	0.000203922247471067	-0.0120302791231628	0.0363751406164989	0.0254415538045661	0.00594960385479031	-0.00591317843784585	0.0202192633709307	0.00467396562837326	0.00861870279206604
0.234728038707386	0.127389332583427	-0.0746789362190402	0.121779148057545	-0.00326127036197277	-0.0311780107262081	0.0204720759827294	-0.00107494383601203	0.000751736218972593	-0.0172196405440904	-0.0277418198546689	-0.0327763528451289	-0.0363968404498784
0.0235740627400665	0.0113108467741257	-0.00530100686016821	0.0167502143411676	0.00253473272185206	0.00184484241373902	0.0063749874421201	0.00551177554536891	0.00464300307634966	0.00218978756779554	0.000811151152136813	0.000620888472157133	-0.00102386618488474
0.179584165154858	0.158600780937772	-0.0579392197020595	0.0902433052879741	0.0387473916225741	-0.0345893904478677	0.0374016191155835	0.0129264718147949	0.0104689648651912	0.00207900058735319	-0.0129890395571823	-0.0323555439857678	-0.0127822320290306
0.540962559934866	0.397369223529387	-0.21878499400908	0.178293893550555	0.0971792030736358	-0.100015509027968	0.03345732544087	-0.00245829792709717	-0.049139236856055	-0.00141815297716597	-0.0383204630024587	-0.0505994339663242	-0.0552184917789369
0.029554291778547	0.0221362600007954	-0.000170986986160009	0.0323288721166651	-0.00144278688216591	-0.000781519577382626	0.00709913166331936	0.00387336627439585	-0.000427921574803845	-0.00111215322977427	-0.00608538293561545	-0.00659457522049095	-0.00958174392829584
0.172402998610868	0.149006498956349	-0.0622311694697371	0.0712481374432721	0.0340042886240196	-0.0160746088317379	0.0195775844506932	0.0286737760370556	0.0200746467794533	0.00896483989614086	0.0264945981293421	0.00757370385481357	0.00109433446930154
0.140108546352876	0.128816018659136	-0.050991806087523	0.0562811159038054	0.0372360857210292	0.0138354676488776	0.0345834974577756	0.0327681704019007	0.035908631848224	0.0255357766849534	0.0220554713480332	0.00961206772891077	0.0137577647515998
0.483486142234802	0.220733513115225	-0.184953295183697	0.185681649825517	-0.124906911636145	-0.0978511024242603	0.0294909709321627	-0.0378549379375011	-0.045382236999031	-0.111379007030203	-0.0730103342871001	-0.0618250904285054	-0.0587256542014484
0.582995897727813	0.35559034261073	-0.24595080820466	0.16577169806784	0.0397418018080147	-0.113961096592708	0.0307755794436511	-0.0351978643136815	-0.0154990768941912	-0.0371096473923469	-0.0562519799500137	-0.049769564418829	-0.0515481302882004
0.169483332695989	0.0577438989239518	-0.0547651257621018	0.0860637311153023	-0.00435531767353756	-0.0105806725683359	0.0105812824537207	0.00435041236868094	0.00059245434014199	-0.00746799512093674	-0.0189032120929901	-0.0280952073149963	-0.0214694385931702
0.246057052101129	0.138747895918181	-0.0926689526071134	0.09296077609677	0.0118113407458257	-0.0265934438518986	0.0173897034904267	0.00435310237703948	-0.0170303115121057	-0.00739105155303646	-0.0217511816717224	-0.0070345736904128	-0.0214716081735035
0.393429867427047	0.305330677897819	-0.151112263802884	0.146060427797797	0.0406040037823346	-0.0752914559703038	0.0347038991861463	0.0171539933135768	0.0277353972939559	-0.0173437260939845	0.0151684360429909	-0.0250515874056748	-0.0558343336508842
0.278000217794802	0.144399227846275	-0.107127450659099	0.100395715083385	0.00606424689493379	-0.0229607253848527	0.0208067601929287	0.010864007423105	0.0211333259384622	-0.00844823924495941	0.00159087916679068	-0.00897229044862713	-0.0167957337021192
0.135955222930771	0.139556050672307	-0.0209920659422616	0.122571303707559	-0.0306953518585747	-0.0247668643044287	0.00882219075841462	0.00169382924275535	-0.00868820379201865	-0.0277311080815017	-0.0267223527793265	-0.032534830276812	-0.0425683215194875
0.26531020882563	0.24507770560296	-0.101636092229367	0.0978267650482847	0.0214079373657482	-0.0474450494142957	0.0181478652638167	0.0275638147569254	0.00187329235899386	-0.0130185560242738	-0.00378311855946462	0.000386355701526786	-0.0203253326283554
0.344158816429656	0.195394588605258	-0.118738184012859	0.160027245341632	-0.0451338853669955	-0.0928292478060514	0.02124246714616	-0.0241758496770611	-0.0392731639522772	-0.0689815665865234	-0.0534416606197267	-0.0860601902781679	-0.0814561465830711
0.0393277064680905	0.0273885056944243	-0.0108293070887643	0.0237233430715537	0.00133592455738373	0.000988071519097168	0.0125893259401346	0.00975168789072513	0.00445129520792897	0.00116199803824045	0.000770345839432855	0.00110184652573944	-0.00450892458359507
0.466440053105573	0.184968308545662	-0.183265357385833	0.167259090139145	-0.0207983665562646	-0.108766948364828	-0.0133170060762437	-0.0506824117876417	-0.0165939261272908	-0.0647826574605464	-0.017489520744775	-0.0848170850842959	-0.0875717751063638
0.612177336166333	0.230815128420959	-0.264218297917721	0.160234399317022	0.0358637447951676	-0.167324967043675	5.2775870523214e-05	-0.0483291918580239	-0.0646484376969657	-0.0657306111242536	-0.0657561588961119	-0.109168356452739	-0.107976769675712
0.109792156256706	0.03753377266459	-0.0200161303053809	0.0898263818654722	-0.0150971874719811	-0.0144939137594948	0.0229954237937877	0.00911803578830782	-0.00308329669361118	-0.014795550615738	-0.0186368276695717	-0.013901337953213	-0.0218835558050597
0.223644155223949	0.101924103727051	-0.0707987704826626	0.116886298869399	-0.0322551280940353	-0.0248990070578727	0.00853784053193848	0.00301119690027171	-0.00573649720678379	-0.028577067575954	-0.00873107293929418	-0.0197104161109249	-0.0388379053277295
0.0915399220845862	0.0776752967482788	-0.0269537237320523	0.0501347582367035	-0.000370289504887308	-0.000870740409057047	-0.00313493826112124	0.015082456934857	0.0125237688618431	-0.000620514956972185	0.00303915795179736	0.00220048208812379	-0.00101362860047885
0.649215237438672	0.302443967327885	-0.291313505556139	0.142601250178982	0.071507894129942	-0.165375681203838	0.0414509887121031	-0.031147319475879	-0.0210520954508794	-0.046933893536948	-0.103159140583716	-0.0153309457287876	-0.0660887783245551
0.1433884952988	0.0730756824723711	-0.0475434390479126	0.0683977458042222	-1.42289874044688e-05	-0.032018600971064	0.015757707681578	0.000556574194987919	-0.0115663515819362	-0.0160164149792342	-0.0185117858537068	-0.0196053640375894	-0.0220493816916409
0.14112844908227	0.0637873394650949	-0.0523212195624046	0.0537991179777931	-0.00683799554884607	-0.00185974471858161	0.0158273594916215	0.00988899797418125	0.00833183377867208	-0.00434887013371382	-0.00235000545905406	-0.00984163667233473	-0.0121961676218247
0.283323499475236	0.193008230923704	-0.109395928819049	0.102104421898104	0.00963974587364763	-0.0438583433194215	0.0272913146454652	0.00805001611804423	0.0164228490240264	-0.0171092987228869	0.0056240498422504	-0.0344118764224668	-0.0461144855592419
0.56670838147752	0.276160238226252	-0.235931856923372	0.169672576943131	0.0194205513886467	-0.148629925523949	-0.00333672483530334	-0.0246955013315865	-0.0306246842857163	-0.0646046870676513	-0.0979394325937665	-0.110697982830221	-0.0842310805228669
0.578752530198198	0.321966145555874	-0.246808656140062	0.158837447675701	0.0156355578431731	-0.0822372964266576	0.0323306178021547	0.0258329563383498	0.00525386039717657	-0.0333008692917423	-0.0587635595198047	-0.062473362727226	-0.0489666203070527
0.436921521715342	0.160214735322054	-0.167500657144648	0.165237541441574	0.0101993492393983	-0.104784068368721	-0.0175443167475503	-0.0479448545945499	-0.0510002411360668	-0.0472923595646613	-0.0798520167890403	-0.11607439120474	-0.0874270035778455
0.409713964389267	0.302803349818783	-0.159120968916278	0.148924508974878	0.030860188299036	-0.0666296282107434	0.0766803534012875	0.00603934727023958	0.031250446737095	-0.0178847199558537	-0.0285024411718423	-0.0349405877833965	-0.064695400702992
0.442031734328718	0.299334981141161	-0.1799823182653	0.139983484818705	0.0387437714172455	-0.0686102834430154	0.0333776642653263	0.0127563697570228	-0.00987442361708174	-0.0149332560128849	-0.0273713255732451	-0.0318388425768236	-0.0534394745541248
0.343446964772685	0.265104308566876	-0.132293962587814	0.125521809690739	0.0933561803227132	-0.00145687959634261	0.0446545261308657	0.0439427827492102	0.0356804640609658	0.0459496503631853	0.0260282401881763	-0.0219316697803978	-0.0230719698502558
0.065308499186701	0.0239428448393928	-0.0198564515295639	0.0329707692047109	-0.00778079408486832	-0.00809593765568813	0.00677313659269817	0.00221163862644243	0.00129706920335414	-0.00793836587027823	-0.00578099217121032	-0.00561787792539184	-0.010557044706491
0.405077752689119	0.138291261307479	-0.153045692158124	0.160025146031896	0.0321602684299796	-0.0551555352052233	0.0415436150878993	0.00127631019282337	-0.0260502184904872	-0.0114976333876218	-0.0324588962543272	-0.0409244418408816	-0.0584680928936275
0.389210070834471	0.201235043260135	-0.146992644150572	0.153896072846167	-0.0124879505091542	-0.0496058250034758	0.0392917853822534	0.000104220227947094	0.0119008732428189	-0.031046887756315	-0.0292982994488558	-0.0372503962527229	-0.0540007380773371
0.320381146966354	0.414737110096666	-0.100202689657682	0.176564482907737	0.0192690919202705	-0.0938359270783526	0.0326016572492052	-0.0177475081005697	-0.000265135983007592	-0.0372834175790411	-0.0186447220649547	-0.0351322127619378	-0.0633008115995389
0.398440443983254	0.307519445125632	-0.152571729114903	0.148640670678732	0.0462994276566809	-0.0550569031713226	0.0699814033718255	0.00673980256623852	-0.00619653175158941	-0.00437873775732084	-0.00369549071904995	-0.0239654800291904	-0.0330624942809198
0.34099438140117	0.264627855750486	-0.100386638140435	0.20499239053809	-0.00272986673179521	-0.0153016627984417	0.0564024696622525	0.00423180339099977	0.0129181890603068	-0.00901576476511845	-0.00550953222269951	-0.0506268402113087	-0.0526121340706355
0.0433819327961648	0.0323341202552	-0.0123572761029906	0.0250859701111244	0.00616651623103421	0.0112160606505183	0.0136990076926214	0.0121531188012071	0.00758362104742636	0.00869128844077627	0.00246566154737287	0.00259807617044053	0.00150871229709163
0.247688346004138	0.0628656010239754	-0.091312287973811	0.0970912933604534	-0.00158471199747165	-0.0155080730392529	0.0195399110270243	-0.00922513997045143	0.00235535877411136	-0.00854639251836231	-0.00593948114772605	-0.0213897188685093	-0.0192161826545624
0.62165411915777	0.347410950722272	-0.269273634787039	0.160312279937947	0.11035346834447	-0.0851501466673418	0.0422331929910936	-0.0151236168074856	-0.000520132767176773	0.012601660838564	-0.0174836341033641	-0.0305421206952068	-0.0701739570564582
0.108073582631075	0.0235191098403605	-0.0331997249962975	0.0516296043241909	-0.00468076938784949	-0.000426375983718766	0.00820243384859717	0.004207228929445	0.00442786286757854	-0.00255357268578413	-0.00655733643797382	-0.00538231665308772	-0.012028718638632
0.222446369663892	0.131850775207389	-0.0612731900096006	0.14060263925477	0.0139081079030224	-0.0358122640056832	0.0418245363719933	0.026925049128857	-0.0283809015244496	-0.0109520780513304	-0.0198268528091515	-0.0184681345441103	-0.0499521533941875
0.113174513855171	0.0765846336365853	-0.0389142583275016	0.0510457658412705	0.00779103413507916	-0.0124031256304889	0.0172891877780991	0.0141072954864811	0.00998436946845657	-0.00230604574770488	0.00335221618110369	0.002915046799642	-0.00301982098179307
0.182341772851658	0.0820740070384061	-0.0441675282231265	0.128372335598438	-0.0666370667937617	-0.0314543615668873	-0.00213898348038186	-0.00985876580899828	-0.0267504342486777	-0.0490457141803245	-0.0511848794892659	-0.0606591963620383	-0.0609923237142249
0.0343873645126911	0.0107399113006414	-0.00104811295199105	0.036159991345908	-0.0112720753677627	0.00371453717116239	0.00801229364897744	0.00119516656567014	0.000408079986069787	-0.00377876909830013	-0.00490125790674657	-0.00909758891266757	-0.010284090079739
0.264925625439665	0.0772942615790712	-0.0949552425010283	0.114487237540391	-0.0279439796166809	-0.0362958191868555	0.00151014558350004	0.0100293704282352	-0.0127379639497269	-0.0321198994017682	-0.0267317553631286	-0.0335067055306763	-0.0362833405975786
0.065019217938933	0.0333869874414039	-0.0195362589324042	0.0340604381731009	-0.00156899724651273	0.0127211523391846	0.0159454771540362	0.00795057522559312	0.0058315488507979	0.00557607754633593	0.00402748273374368	0.00108984386724303	-0.00511674930946302
0.155392718203663	0.186922226378587	-0.0486945728996745	0.080488303864166	0.0268828584916271	-0.00428250105399849	0.034729107098432	0.0313096274981153	0.0190816056083271	0.0113001787188143	-0.0107248190232552	-0.0222575951192119	-0.0157571871280159
0.126005562515486	0.0581920002129023	-0.0409060932438535	0.0609051079484524	-0.0138050503646262	-0.0329499342836696	0.0191515116466176	0.000242554532354777	-0.00367305395171735	-0.0233774923241479	-0.0153711311237456	-0.022557632057018	-0.025018475287765
0.14408175432591	0.0781182318636073	-0.0497931869110847	0.0642030912581686	0.0333417885105009	-0.00509709531025743	0.0261606402081159	0.018871367153473	0.0105182796634525	0.0141223466001217	0.00955040282295061	-0.00382529028521034	-0.00203814909278788
0.254726150940347	0.261166662533312	-0.0921680535726433	0.107279167666913	0.0544811336743675	-0.0706106302582242	0.0292870718815378	-0.0245831115432921	-0.0184686554345735	-0.00806474829192838	-0.0177770006237411	-0.0364658393511929	-0.0534060595299364
0.300554548735166	0.194866660443194	-0.117265923553131	0.10572502217355	0.0174531562033883	-0.0312155339193573	0.0311163935621003	0.0268082024804321	0.00578533717469781	-0.0068811888579845	-0.00461440631292914	-0.0170060009435745	-0.0226470354946608
0.0645798341124372	0.0520153344991484	-0.0208958241979976	0.0318743415071431	0.01983545276355	0.00431191933896286	0.0241547623585146	0.0186163158404432	0.0120329423754526	0.0120736860512564	0.00329873580746395	0.00538735634331816	0.00244745204783364
0.197744319703135	0.077216855129846	-0.0705721030985069	0.0844553066657296	0.0063040746311771	-0.00958185243865312	0.0217551634297661	0.00880760927795746	-0.00578381915248269	-0.00163888890373801	-0.00952586384229251	-0.00678140757714477	-0.00109520951603212
0.095081645428242	0.0844668885012574	-0.0329638517018177	0.0423565421566937	0.015506135574647	0.0086846250790064	0.0255005159675841	0.0117279593376582	0.0166368872768015	0.0120953803268267	-0.000340110193314813	0.0047676623144258	0.00784211762399302
0.533974189532957	0.337310631000737	-0.225789209527103	0.15073736411307	0.0386038922628983	-0.126660525134989	0.00892798952147411	0.00488579191852367	-0.0285569259013054	-0.0440283164360453	-0.0331520541354365	-0.0466993432108962	-0.0445400549887994
0.141543078218961	0.0888807623474533	-0.0498868966930683	0.0606334752857414	-0.00592359380573457	-0.00309677982092144	0.0261711632891657	0.0309391325650006	0.0233397048146537	-0.00451018681332802	0.00543733104001706	0.00127350477890106	-0.00515541524286692
0.692133996851609	0.287217811933138	-0.316343009436343	0.137776038965793	0.0723117087590036	-0.166646310024322	-0.00022917141454859	0.0265768648194821	-0.00526338240313917	-0.0471673006326591	-0.0716924567939538	-0.0410932481210099	-0.0889916590815104
0.194685751424219	0.180471793159203	-0.0666092992931284	0.0881917477917965	0.0553046205742508	-0.0611564556187064	-0.00160493985787283	-0.00613195000512132	0.00711793766676516	-0.00292591752222779	-0.0446262847891447	-0.0359825612725207	-0.0404664633240081
0.332404030701016	0.291713652580164	-0.131123381900463	0.113437300008029	0.0653059013568966	-0.0757006380142793	0.0184577202230844	0.0266451586333231	0.00188912583608508	-0.00519736832869133	-0.0117043703622834	-0.0132190042769774	-0.0157701947199554
0.0536315537779905	0.0372960558601428	-0.0158024739843441	0.0299037661586774	0.0093945302018455	0.0176570542994611	0.0189630311297345	0.0150497217317935	0.0106597625433916	0.0135257922506533	0.0122923938752968	0.0093919897499961	0.00744255579867837
0.514866727009899	0.308141354731211	-0.201784386503828	0.184340418853029	0.0215831207209671	-0.0814095460561529	-0.0023892880430415	0.00928972490353552	-0.0291568263758234	-0.0299132126675929	-0.0256108050141484	-0.07038684466338	-0.0493743712209695
0.011982099542454	0.00846684721072599	-0.000673709851112911	0.0107080775120236	2.10495496795124e-07	-0.00353122855619693	-0.00108996085193208	-0.00368944412324023	-0.00156394814316709	-0.00176550903035007	-0.0048533914924241	-0.00547158680769699	-0.00435188181900702
0.590919455954141	0.300421780276089	-0.246225734989868	0.176135568266457	0.042729854023515	-0.162509207162301	-0.0201267825096019	-0.0425457504495192	-0.0349458714222227	-0.0598896765693931	-0.0289956726620628	-0.0777779490055266	-0.0579766180161401
0.0619374903559883	0.0345114967590816	-0.0187555763478297	0.0325523744482637	0.0054464771333786	0.00923073659153002	0.0214652110691253	0.00787874813014824	0.00764961811102353	0.00733860686245431	0.0033210738826509	-0.00219427627956963	-0.00785703259714948
0.119784554131096	0.0710502227468843	-0.0417640316266012	0.0521826436954835	0.032653422374405	0.021971926540702	0.0125463231778144	0.0227789157085043	0.016301984124276	0.0273126744575535	0.00654873746774066	0.00813357457956797	-0.000485742669344397
0.260410926502317	0.225221141752205	-0.0975133520131675	0.100529850397722	0.0825864133647386	-0.0408038971571384	0.000733017590946294	-0.00618794745006374	-0.00872008173935696	0.0208912581038001	0.0122679267655704	-0.014499267271691	-0.0150936630000477
0.288548889073025	0.21474866912192	-0.0910344683374036	0.1567886258229	-0.00915090042645805	-0.022870164790162	0.0166920332020674	0.0286188732916179	-0.00439263548267871	-0.01601053260831	-0.0520271454568004	-0.0260384478934131	-0.0369412027471012
