# Supplementary material for: Measuring re-identification risk using a synthetic estimator to enable data sharing
Source: PLoS One. 2022 Jun 17;17(6):e0269097. doi: 10.1371/journal.pone.0269097 (PMC9205507; doi:10.1371/journal.pone.0269097)
Supplement: S3 File — (ZIP) [file pone.0269097.s003.zip › adults/adults.vineCopula.1.6.csv]

risk_act	entropy_est	ital_est	hypo_est	g_err	g_vine_err	ave1	ave2	ave3	ave4	ave5	ave6	ave7
0.44198717994184	0.179802658728327	-0.153306449510026	0.205735284187311	-0.0333514200278879	-0.0776436274227837	-0.0130559813938403	-0.0250269220172141	-0.0217269577713927	-0.0554975237253358	-0.048404650649253	-0.0672573550298214	-0.0594454622006099
0.113480650136298	0.104286865389976	-0.0229991554248335	0.104194831662186	-0.0199941597610033	-0.0344990119933943	-0.00243809402823024	-0.0203599389936852	-0.0308601411813812	-0.0272465858771988	-0.0184554353040852	-0.0347825710379318	-0.0453025973098388
0.00865846186033819	0.00383515553229654	-0.000650306682107272	0.0116904310145972	-0.00115042273178162	-0.000809109602776021	0.000958949525687262	0.000268183358476601	-0.00077454435426311	-0.000979766167278821	-0.00232700735255042	-0.00284405294042105	-0.00330471147977295
0.0560245220905738	0.0213129648036477	-0.0146978044024591	0.0424770313322071	0.00264397919434588	0.000865546499011202	0.0115801567421029	0.00859888430534825	0.00556170475595378	0.00175476284667855	0.00167816874425681	-0.000258063390688588	-0.00210471744567112
0.401126265899876	0.398118312570913	-0.127867837822141	0.229678565935988	0.0569090183951076	-0.147355078167794	0.000671076717376651	-0.0177304823653257	-0.0351067148904961	-0.0452230298863433	-0.049400625891834	-0.0739563674621626	-0.0875520944364586
0.597745410159775	0.328480157225478	-0.229713282933461	0.209957400713977	0.0926202185320224	-0.121033446627926	0.0517925473125898	-0.0271323797355443	-0.0365394348829113	-0.014206614047952	-0.0146803682590817	-0.0134531196055342	-0.0605865075319343
0.120795069501151	0.0759846036144463	-0.0321336692024731	0.0813520230226841	-0.00653636031711653	-0.0123279199662593	0.00299048532475764	0.00175422393527454	-0.00354251383475292	-0.00943214014168793	-0.0222427122876459	-0.0194724405160181	-0.0234839315393928
0.477515463557069	0.202680557798766	-0.164041242983666	0.237732345237184	-0.02279770575348	-0.0742100116273733	-0.027382689970082	-0.0365395544918097	-0.0532415685907757	-0.0485038586904266	-0.109161787564822	-0.07112695815726	-0.118997505447443
0.0755749481666825	0.0336368390316878	-0.0184031011445209	0.056645687856307	-0.000562892871927609	-0.00241254670418975	0.0115490007957488	0.00268753272554599	0.00130692948128673	-0.00148771978805869	-0.00279330504334659	-0.00749320851142625	-0.0269958606496759
0.579283141209721	0.223627982447674	-0.21939458181235	0.208719420002154	0.0244967139239139	-0.097440237231129	0.000287318709862316	-0.051071519565442	-0.0526145690631479	-0.0364717616536075	-0.0571868914540978	-0.135100990517024	-0.0367911613899504
0.0594987400637693	0.0336961478340873	-0.0147683455759156	0.0437998496293203	-0.00459273907248514	-0.00996707345425752	0.0113111855012478	0.0110826185441447	-0.000559901252075549	-0.00727990626337133	0.0068706400450502	0.0006026442309367	-0.00794726808290729
0.230498534881362	0.235729407643346	-0.0623933618126405	0.169343561496611	0.0537669067586865	-0.0388652237416743	0.0320231630762741	0.0210679969161425	0.0132047846483362	0.00745084150850608	-0.0302165821274095	-0.0575986817113034	-0.0515474708306553
0.5154422538318	0.286843194709051	-0.179354314925848	0.248911805421715	-0.0195043440567015	-0.0915752044033135	-0.0500447883094588	-0.014269726172768	-0.0892801612511518	-0.0555397742300075	-0.0862322029445024	-0.0994782653326453	-0.11919919228802
0.0988624134975073	0.0716567376589296	-0.0287521073397255	0.0652869647494991	0.0136004951375887	0.0216514584977543	0.0345361833489786	0.0326276955382823	0.024829609037777	0.0176259768176715	0.0166038564492213	0.012617943150591	0.00878652733365595
0.0126489123676256	0.0075028242305788	-0.000423825701616963	0.0149428673486111	-0.00196331889882074	-0.00310618675579089	-0.000132903202474745	-0.000369504478646747	-0.00247824877447076	-0.00253475282730581	-0.00325481279412153	-0.0036022084106706	-0.00423283456213697
0.32028992323366	0.282944162768811	-0.0961942658302491	0.202368006877709	-0.00940998972099344	-0.0646368965289479	-0.0100931919017656	-0.00310634899137768	-0.0498450100194955	-0.0370234431249707	-0.0282112707118525	-0.0655998813933051	-0.101567224978556
0.397254930560659	0.32145934080168	-0.131783624708906	0.208965398261194	0.0658426735423358	-0.0838896129691914	0.0384562961044198	0.0239276287099114	-0.0132767391836155	-0.00902346971342782	-0.00355599786234334	0.00416266121585296	-0.0651444288860954
0.633620386102875	0.3112544814408	-0.2484534251508	0.201678206394177	0.0598403431721531	-0.122153045289721	0.0347887939867034	0.0357425045013157	-0.0147409359397204	-0.0311563510587838	-0.0519401993257631	-0.0572068627249954	-0.0638731434391481
0.129005954533577	0.036258503082977	-0.0330530215161997	0.0925413417815847	0.00532001622361608	0.00583053605567857	0.0137291097490999	0.0139276702085232	0.00130007439355306	0.00557527613964734	-0.000572404248678576	-0.0114685786846407	-0.0194276937813428
0.19995676368441	0.104731961099949	-0.0578642867251932	0.130541889091204	0.00238249835303106	-0.0485252131654073	0.00126359344077664	0.00587390734040683	-0.0218386481518673	-0.0230713574061882	-0.0288801916460132	-0.0327073825742222	-0.0295621613196953
0.0257268456335758	0.00950362311363308	-0.00496463615688353	0.0239889718146317	-0.000587762415696299	-0.0017763265700888	0.00407533682935286	0.00179882240529541	0.00214739067350107	-0.00118204449289255	-0.00333647180122031	-0.00230468284350198	-0.00415176474904574
0.348549802212935	0.125220363999686	-0.116607383055882	0.179383305461773	-0.00851076656651334	-0.0729875335701007	-0.0253648092669872	-0.0330196035362584	-0.036012087247882	-0.040749150068307	-0.0579956136495049	-0.0833182633775382	-0.0749821341561333
0.347578510540866	0.285272986501893	-0.111519614264274	0.193090422117899	0.0794990351124618	-0.0739022923946344	0.0440860445473822	-0.000445821775926059	-0.025682439480372	0.00279837135891375	-0.0640854777950731	-0.0492780373396427	-0.0700689577267252
0.0624799464015071	0.0327467729584614	-0.0170474108539524	0.0437413249493203	0.0139847826378985	0.0156259506936762	0.0253236331434698	0.0178994493686952	0.01395235711452	0.0148053666657873	0.00893557580425029	0.00171599678490562	0.00273277270900419
0.160499755554217	0.0725664137404073	-0.0287229022876873	0.17392783657804	-0.0180169723661607	-0.0286277950104915	0.00598997437160517	-0.0046382945262706	-0.0102365603223456	-0.0233223836883261	-0.0361609229049912	-0.0267660691511322	-0.0363050543922764
0.0109492773726636	0.00864164685620833	-0.000243112032814751	0.0130421350757081	-0.000237905522178106	-0.00408708509078042	-0.00105441943638035	-0.00128090695242421	-0.00317446921292158	-0.00216249530647926	-0.00389756628431663	-0.00258933887583254	-0.00381120601049236
0.116893912036452	0.0552553723573697	-0.0325753326239326	0.07330951166969	0.000938739729152191	0.00159918415040664	0.0182713199346688	0.00815898467107526	0.00457887908451633	0.00126896193977941	0.00196601066389032	-0.0069805586136886	-0.00165989492002008
0.0142708775452135	0.000399144898413301	0.00021827329169854	0.0145367977527314	-0.00125601269456862	-0.00131757798356227	0.00325346221305479	0.00136308258786816	0.000919523874343478	-0.00128679533906545	-0.00334690909600776	-0.00531900346397143	-0.00575898871327429
0.116961787014332	0.063629133213769	-0.0318865379426381	0.0784874418512517	0.01489584186308	0.0195742248981104	0.0243475446033368	0.00910430479816261	0.0238341012530679	0.0172350333805952	-0.013463436262195	-0.00350176118566138	-0.00144210304969609
0.381707781961063	0.199553142675678	-0.117104048935974	0.237635505819019	-0.0125175912522206	-0.08522134218531	0.0166905786210595	-0.0418182545756293	-0.0368383208598123	-0.0488694667187653	-0.0667732345577524	-0.0807456568908046	-0.0697829084373878
0.399239662213755	0.395377289126508	-0.127193151849495	0.228845043459461	0.0660001405974326	-0.147854745741221	0.0225117724170786	-0.0106637188310459	-0.0324784611364775	-0.0409273025718943	0.00445072571833982	-0.040784082204301	-0.0753817809991061
0.136613522671939	0.0740945480240869	-0.0415398554539972	0.0769761326858951	0.0142079429919358	0.000580392548129638	0.0268698788672419	0.0204070818166579	0.0195726043065498	0.00739416777003271	0.00103973841758181	-0.000326034926566798	-0.00698082939171837
0.645222682564981	0.238129787395369	-0.255245422963372	0.202904085603421	0.0488336188495925	-0.174065356258934	-0.02286040546436	-0.0624437419549692	-0.0356473601762755	-0.0626158687046708	-0.0683121762489152	-0.099100606153893	-0.0538112852781953
0.615748879159398	0.228510401022437	-0.234239766910149	0.218500611368877	0.00309545941461964	-0.183391230076011	-0.0183017744722683	-0.0682197889181401	-0.0264809070896638	-0.0901478853306957	-0.0894084536006086	-0.0881582767634334	-0.109610121961804
0.187995079210063	0.152929439180751	-0.0526102843828623	0.125756043169002	0.0114365481426527	-0.017441224780031	0.0332830595101372	0.00919536069189533	0.005066897534584	-0.00300233831868918	0.00672566941883329	-0.0179872382605977	-0.0277407782280008
0.186562689784586	0.154815501554122	-0.052335325341462	0.129175526444971	0.00756950197399486	-0.0248024768104822	0.0281672772975716	0.00572799448152314	-0.00443539473851604	-0.0086164874182437	-0.00710575695673207	-0.00360323776321689	-0.0176886375794074
0.0254422493086612	0.0318807681004122	-0.00601369607496736	0.0197783116831595	0.0112410766339215	0.00508063660773508	0.0127606068973379	0.0101968227112338	0.00849139943865036	0.00816085662082826	0.00676380804160487	0.00385359856048665	0.00302092978521063
0.265599112395914	0.0582017565384337	-0.0896820393047901	0.121330246547697	-0.00545222076813534	-0.0243584191492465	0.0250516514636722	0.009809578771662	0.00133554703102817	-0.0149053199586909	-0.012119620765163	-0.0162219863236132	-0.0278016056063481
0.44179905579046	0.304454258574647	-0.157069809047659	0.193929283087367	0.0789763849011044	-0.098959015343533	0.0533345118204124	0.0515943301109753	-0.00650085296523173	-0.00999131522121433	0.00112514287497084	-0.0128475894795165	-0.00258468388433719
0.178809360514109	0.105162558431528	-0.0599357083157384	0.0893591317688914	0.0145007427734108	-0.011081426344208	0.0148955144650703	0.00552458464632621	0.00693195439299413	0.00170965821460139	-0.00688444907188543	-0.00635304465235809	-0.0175190895317825
0.253881037112469	0.24849629440257	-0.078357862665061	0.147996972200316	0.0550663870005483	-0.0636635613097154	0.00169570987391648	0.0236513058437627	-0.00486146893198583	-0.00429858715458353	-0.00761050010220371	-0.0398340813740281	-0.0556697209539862
0.0418272204001259	0.0256822132766583	-0.0102270093899358	0.0317176278565393	-0.00453093571902261	0.0021611682763806	0.00560646331031663	0.00397643629182835	0.00159459652069962	-0.00118488372132101	-0.00333566327922261	-0.00358155776638414	-0.00695717459207603
0.143690285537603	0.149439782381514	-0.0401870996612616	0.0961245154588206	0.0227624445499493	-0.00893012502659593	0.0211096369158142	0.0213113701706011	0.00463040763267031	0.0069161597616767	-0.00708273959564026	-0.0102105396819415	-0.0178747432402538
0.0727150434087298	0.0938917117979862	-0.00826368957411633	0.0840786983536245	-0.00998295532293701	-0.0169361800906969	-0.00748083500938285	-0.00232184950565495	-0.0114124456731786	-0.013459567706817	-0.0195925079303535	-0.0242167936776605	-0.0208818373730175
0.0942182321294806	0.0807881040886751	-0.0250270748674116	0.0662200559351178	0.0243682302202366	0.000266172130515024	0.0173515688009801	0.0148276665032094	0.0104687380664104	0.0123172011753758	0.00430725985551328	-0.00507972749080331	-0.00657733591301608
0.410595459197746	0.139656485573484	-0.137055384167255	0.211752695250668	-0.00320074832140882	-0.0370192357369235	0.0175221855532967	0.0108879007079513	0.000572350566018787	-0.0201099920291661	-0.0345871279836789	-0.0440936088176762	-0.0352774864506273
0.0731002691614834	0.0778157702017773	-0.011513361722607	0.0748980251548229	0.00590551921461198	-0.0256635763264111	0.00413597733664411	0.000274551671678946	-0.00333192499818281	-0.00987902855589953	-0.0118323840848103	-0.0241934337788725	-0.0180554188655085
0.0518682651274347	0.0410669895952462	-0.00713785800891563	0.0555322905149507	-0.00560655648964675	-0.0116126440858584	0.00633206724562226	-0.00136080302089289	-0.00413501409536866	-0.00860960028775258	-0.0131240483996504	-0.0128521271412674	-0.012195461955631
0.152460496532991	0.0323248307129696	-0.0412075075522932	0.10312361762583	-0.0145560647936966	-0.0166050398915691	-0.00230636826106745	-0.0115495345716104	-0.000996502137891708	-0.0155805523426328	-0.0233154500432098	-0.0178331614191849	-0.0410455352256578
0.044531050249957	0.0512873184126789	-0.0113601062836006	0.0348926610345235	0.0104161950545201	0.00499793293645077	0.013557497860532	0.0152790557068375	0.0156911845501003	0.00770706399548541	0.000756183836935882	0.0075298327743475	-0.00509679110807939
0.0242388762461506	0.0166073095947932	-0.00212452098055579	0.028601929328767	-0.00414961738187556	-0.00112398420411847	0.00438483653584465	0.0010482846525075	-0.00121801855858245	-0.00263680079299701	-0.00618190470696299	-0.0101203616700126	-0.00520363742789462
0.317256408686217	0.253174270047872	-0.099650749989332	0.183191035129246	-0.0371315845539414	-0.0739376183651208	0.0419156174416937	0.0120846596305029	-0.0283722377630136	-0.0555346014595312	-0.0513488418751776	-0.0328503184772357	-0.0754453658265902
0.111846799488728	0.0862052677420401	-0.0325283206374149	0.0702524365181466	0.0137673425475585	0.00682813380364694	0.0278771863330496	0.012930624192701	0.00986483641565276	0.0102977381756027	-0.00530294880451244	-0.00997074719532824	0.00347559186653647
0.0715305612409554	0.0233879968298333	-0.0068784153498134	0.0884083288456776	-0.004197185080679	-0.00898849190074176	0.0138404389251813	-0.00373574700732969	-0.00556186383311269	-0.00659283849071038	-0.0221947164037506	-0.0165767531391821	-0.0174070826145873
0.341652133613205	0.261284469413422	-0.0869484411454607	0.275024205188574	-0.0214000761275009	-0.0156732390781596	-0.0234162401286573	0.0375646333772668	0.00690790186041795	-0.0185366576028302	-0.104506976026782	-0.0806623891527876	-0.0452733701117516
0.00022583303383705	5.49821647668435e-05	1.43668105384615e-05	5.7567069485741e-05	-1.22781430951203e-05	2.68419279785079e-05	0.000112116231787313	8.69704618410432e-05	5.15507044771386e-05	7.28189244169377e-06	4.2564394839973e-06	-4.02803953411458e-05	-3.59267153996167e-05
0.11761405860874	0.0415925562439178	-0.0326189439830665	0.0764393678570958	-0.00637357931343496	-0.0163360112957427	0.00618824099104408	-0.00278978215002659	-0.00077167063111451	-0.0113547953045888	-0.0124552861133057	-0.0185628141536034	-0.0287345534575224
0.0124631621979493	0.0162107853117369	-0.00120108074458841	0.0157865886239495	0.0039497325547236	0.00437624671452684	0.0102993701966011	0.00822380597520067	0.00249177802229875	0.00416298963462523	0.00286631492722291	0.0021415105432591	0.000264873488180595
0.0557334476457414	0.0344326181835484	-0.0130702863292957	0.0433478041910481	0.00175127106702958	-8.74655838819099e-05	0.00220238852372465	-0.00101409276394793	-0.000911728195549778	0.000831902741573833	-0.00683248597767896	-0.0067791587224123	-0.0090825521591975
0.533665178569431	0.221714467348801	-0.192245288710887	0.235846364748709	-0.0229578853122984	-0.12358035335156	-0.0296806593603512	-0.0499572837700357	-0.0473919665994625	-0.0732691193319292	-0.0653737942820358	-0.0649472741646698	-0.152877612774098
0.0558791133534889	0.0351008176927266	-0.0133571796916775	0.0433006592452535	0.0106652597916123	0.00942036663024221	0.0135075184593319	0.00985117580578573	0.00396309710075987	0.0100428132109272	0.00926335573117573	-0.00281882902919255	0.0079783312639371
0.60837127428937	0.331504490278947	-0.234058513270169	0.208666597628694	0.124857312868446	-0.0886723877946443	0.0262236062185875	0.0137386133774621	-0.0171263235530391	0.018092462536901	-0.0858308258055643	-0.00334978493960258	-0.0202361701247195
0.479322548452265	0.202949293539556	-0.165680891134517	0.235041269524941	-0.0189995333304917	-0.1161030812168	-0.0562500561540544	-0.0201553301843758	-0.0630093798044296	-0.0675513072736457	-0.0675715085103786	-0.0707472396149845	-0.0915139940343948
0.105915860041918	0.0504995626003616	-0.0291087205746575	0.0718043757174838	0.00758586485501207	-0.0138350376107007	0.0128676257614802	0.00559361582600944	-0.00567973459830791	-0.00312458637784431	-0.0112963455965213	-0.0163544557460561	-0.0149536218756284
0.398160427910702	0.272107290166867	-0.141130456996384	0.176458901952106	0.0150382053080951	-0.0781731775223165	0.0025693494313106	0.000816493098591886	-0.00151883887949367	-0.0315674861071107	-0.0499114909857347	-0.0505194411404178	-0.0335081644106437
0.645118207382429	0.310307016836972	-0.255668272834585	0.196654552651476	0.0544975781591948	-0.0588720505857582	-0.00113486249911277	-0.0156270316345067	-0.00426271289223934	-0.00218723621328165	-0.042984479961637	-0.06677558316178	-0.076740211339594
0.371404233803832	0.150916055844649	-0.126133545034424	0.17791412630413	-0.000946250211967758	-0.0518818892428877	0.0183992603058334	-0.00895824915551208	-0.00805751889007006	-0.0264140697274277	-0.0202914496666909	-0.0468090806949591	-0.0616009619727279
0.640904481758061	0.306608332300611	-0.254617034643258	0.193393700121423	0.091997989108389	-0.154785663735876	0.0357514386429004	-0.0105632872611406	-0.0143704482715777	-0.0313938373137436	-0.00932242399513294	-0.0245456015818433	-0.034182949128972
0.444232289944425	0.298732873029925	-0.154901907956615	0.208219598918175	0.0297084641262968	-0.110866559616005	0.0048917172183926	0.0420546950232222	-0.0288261094591054	-0.0405790477448542	-0.038856568017214	-0.0194081589657423	-0.0689821861842179
0.179708470046706	0.131917791267706	-0.0577082833764682	0.0951993544243192	0.0487071710186749	-0.00110859303173763	0.0322791507052081	0.0257178065463782	0.024785055392097	0.0237992889934686	0.0139381992564036	-0.00352027305215005	-0.00436065588960413
0.442090139851397	0.262140746809746	-0.158228153102426	0.189305403091442	0.0613885249319204	-0.0756288370716354	0.0360614766599337	-0.00842350451424378	0.0313620749933565	-0.0071201560698575	-0.0332522107355291	-0.0652916334646682	-0.054813439820297
0.0871732403061789	0.0466516834252239	-0.0228863647356398	0.0622335537224339	0.000611787303056582	-0.000729441308026935	0.00943906929095088	0.00955534430302658	0.00890619415420311	-5.88270024851761e-05	-0.00841807227273166	-0.0121057515564297	-0.0069747916226235
0.258588884089025	0.130885732243439	-0.0615861886049836	0.216318139067838	-0.0191425604337312	-0.00947723090662847	0.00125874291747974	0.00881270562269565	0.00339180757843172	-0.0143098956701798	-0.0450932291178914	-0.0416040256846953	-0.039583388682445
0.0738244481157598	0.0483557961048285	-0.0175628436470797	0.0568365690320071	0.00743318228282887	-0.00288711267802966	0.0171722700207805	0.00748020325760435	0.00439511512902141	0.0022730348023996	-0.000680062489370498	-0.00580869647868557	-0.00538770204126524
0.563002983881952	0.198193794489246	-0.213701635017224	0.204060785462244	0.0168527005643551	-0.123741146623026	-0.0110427508607976	-0.0255504945294828	-0.0705706704420671	-0.0534442230293357	-0.0585176878574887	-0.0706626029637641	-0.0765966903259433
0.385880315217531	0.173314244247737	-0.128171941266967	0.201598045149951	-0.0137445160203196	-0.0374451394692899	0.0180076195651576	0.00879980307801059	-0.0139120328499068	-0.0255948277448048	-0.0324729636264529	-0.0614502896399408	-0.0775757278780037
0.0175291289702586	0.00841770189509073	-0.000710931098295928	0.021701928015818	0.000543567794215532	-0.00292583573269789	0.00198368250131184	0.000784176331294947	-0.00226818923664147	-0.00119113396924118	-0.00273384457501548	-0.0024340060428015	-0.00579381803700823
0.0619233275798015	0.0379341049616788	-0.0176042983554382	0.0401019474368418	0.00305703278545422	0.00092938544399588	0.0113050659982408	0.00536968176650773	0.00581878356496613	0.00199320911472505	-0.00131604410746308	-0.00329676560976167	-0.00539221458866952
0.180756770138299	0.0928797222640633	-0.06067194270651	0.0888480157576159	0.00293625356533553	-0.011495085269106	0.00633475704336967	0.0168071249579306	0.00825193874498725	-0.00427941585188524	-0.0153738417984209	-0.0083550324749056	-0.00257244718449523
0.251408222904435	0.220138216138855	-0.0582650997123614	0.220923358439189	-0.0419929829256886	-0.0744651677122191	-0.0190655151015416	0.0157216976880379	-0.0557359163503146	-0.0582290753189538	-0.0605587455262719	-0.0730347415608883	-0.0905635697125174
0.258586237792714	0.110562643508366	-0.0758187955670374	0.165391910102481	-0.0440224057801096	-0.0563989290568127	-0.00673639816849675	-0.0492861922988036	-0.0231968353412343	-0.0502106674184612	-0.0436835156152111	-0.0559157682354518	-0.0620095273388047
0.0759636822453491	0.0453395549893266	-0.0187154881052795	0.0547861176997522	0.00914960940530665	-0.00237892050519094	0.0103748133797663	0.00578807170890192	-0.000851672709900428	0.00338534445005785	0.00101595681154244	-0.00955183535723304	-0.00821423485286717
0.370796228258459	0.167783700890242	-0.122631623276003	0.196274579661428	0.0189586750314772	-0.0237785873427361	0.0300557173795908	0.00149941587181762	-0.0159296247134384	-0.00240995615562939	-0.0276682738211865	-0.0430169752076999	-0.0300908240152871
0.104352197027331	0.0475139598321415	-0.0279491725804015	0.0703218289251805	-0.00531987438051899	-0.0165458866483993	-0.000620682629157931	0.00874711517312135	-0.00210097817720456	-0.0109328805144591	-0.00928625649294712	-0.019391458802858	-0.022575581886126
0.154774380586627	0.143009394727226	-0.0437804618659303	0.103212162923482	0.0120540715314343	-0.0155506185864989	0.0331676745277189	0.0201841145178764	0.00735902925388549	-0.00174827352753226	-0.0118855206669922	0.00573425134979838	-0.0208819443537423
0.0500432849528093	0.0309364577069315	-0.0118260163917861	0.0393705859819931	-0.00285715034629339	-0.0128877666334115	0.00680636451856968	0.00445496052490158	0.00142879198511672	-0.00787245848985244	-0.00873035871176634	-0.00139027415947419	-0.0103302096164472
0.23243679527602	0.0544284024799325	-0.0720292376620856	0.140112512864976	0.00125199747880683	-0.022274616228329	0.0192281802743128	0.0115107423571998	0.00719688469088875	-0.0105113093747611	-0.0161398771394863	-0.0339310730275078	-0.0345966739784813
0.31020961783151	0.222491990947835	-0.0987223696648201	0.172203882716498	0.024253943662394	-0.011653805985156	0.00710065129862592	0.0170003610640234	-0.00434086904287484	0.006300068838619	-0.00663806485971796	-0.00341386647013198	-0.0567266110058714
0.136264390164761	0.0779399496085919	-0.023849810030851	0.136815770484505	-0.0193066392449775	-0.0397167147684956	-0.0117150725214751	-0.0187164849257416	-0.00959516221640189	-0.0295116770067366	-0.0384269054029032	-0.0333663158876505	-0.0439134100955941
0.236708471103014	0.143477061954961	-0.0640995059631755	0.16816208087874	-0.0477645363632317	-0.0429893192450646	-0.00937561790546465	-0.0192849421110994	-0.0329118203707635	-0.0453769278041481	-0.0521580338993396	-0.0627386223920264	-0.0647853581699021
0.618001827739662	0.295037674150894	-0.234403671365063	0.226494521760407	0.0333295305387824	-0.0978337174282694	-0.0258888388413804	-0.0351596071699083	-0.0792661832494178	-0.0322520934447436	-0.0953736503346524	-0.0479156160424039	-0.0879667999050336
0.10571410211789	0.0290277451633241	-0.0262772251207327	0.0816322963971944	-0.0125427782038982	-0.0137603210671829	0.0106557589645732	0.00601062666769091	0.00324902050772678	-0.0131515496355405	-0.0113453726846597	-0.00950517229410963	-0.0210116595528198
0.0218484986499484	0.0081201525915389	-0.00312646065577775	0.0243286782503875	0.00158376702344984	-0.000251321168811519	0.00394397686342728	0.00570062409904268	0.00365182420787476	0.000666222927319157	-0.00204827144026114	-0.00348004372073431	-0.00419021287778768
0.325059902789967	0.0802441336466354	-0.109198764892353	0.164515771296602	-0.0150884308685321	-0.0241366496703205	0.0120644094647455	-0.00179510658191789	-0.000395775544809629	-0.0196125402694263	-0.020212860155608	-0.0299751931472162	-0.0378098135971084
0.144025648708828	0.128784784442105	-0.0422596447834469	0.0911249882346151	0.0286213302025943	-0.0347500062333724	0.0144148192122388	-0.00146731642017708	-0.00250707288113505	-0.00306433801538905	-0.0180966433395321	-0.0288061252837557	-0.0212930958835039
0.176811633395621	0.147972781043135	-0.0501387962332505	0.114719764710216	0.00912275159732762	-0.0310242128507204	0.00585356622282379	-0.00405609108613825	-0.00454824777426124	-0.0109507306266964	-0.00538061971643794	-0.0212215750068204	-0.0209310616454756
0.231900427450596	0.0814093997957135	-0.0674523158853242	0.147878254240997	0.00315261938508019	-0.0136611914619638	-0.00696027873007785	0.00353510676179095	-0.0221813334742737	-0.0052542860384418	-0.0360401811293384	-0.0439370778180329	-0.0389191851084287
0.137453310142425	0.124275457066711	-0.0381575626226878	0.088871197939966	0.0407754950598552	-0.0268804102312761	0.0163745453589243	0.00994837367395324	0.00485615450167626	0.00694754241428955	-0.0222914190603904	-0.0120127250377385	-0.00694073989754429
0.336361666624701	0.103241749729816	-0.114337780924412	0.163696364224966	-0.0274486817205553	-0.0387756546880129	-0.014801580147234	-0.0086584745951449	-0.0232604959144648	-0.0331121682042841	-0.0397013044515498	-0.0490454841059	-0.0589198160752778
0.15101006920295	0.0470431574164557	-0.026341866374687	0.153516952439391	-0.0593091289024884	-0.0317080519877018	-0.0234127297562201	-0.0261801223193203	-0.0114240238140366	-0.0455085904450951	-0.0254148712830441	-0.0504705979424979	-0.0404693960478727
0.493317139405168	0.225629637605278	-0.172191561405407	0.236741729262622	0.0123163040872676	-0.121915527230423	0.00356367459646872	-0.0434429558961897	-0.0425818989778203	-0.0547996115715779	-0.0514783874004063	-0.0944022584746754	-0.106774857937725
0.484398443086037	0.239342161378084	-0.18230039015385	0.179020359854301	0.0476891518396041	-0.0776382371020798	0.0572025231977121	-0.00273931852858894	-0.0063225481175781	-0.0149745426312378	-0.0276326216146834	-0.0371883424966813	-0.0498083991504091
0.151981291955717	0.151585400982705	-0.044702631101374	0.0918230531503678	0.0311239621568266	-0.0435123856141654	0.023044586016777	0.00735103039650448	-0.00960711251793633	-0.00619421172866941	-0.00951190169244079	-0.0185367278326201	-0.0405554211727582
0.135315080064985	0.060701361289257	-0.0427369568150016	0.0755819395313184	-0.00360710245707727	0.0105553489226332	0.0310739397671625	0.0250460796429993	0.0173259768183971	0.00347412323277796	0.00295993561594246	0.00477613200750726	0.00187985373630067
0.569094776661393	0.203865467914905	-0.211278971240175	0.221270676062416	-0.0179262866605343	-0.133372412468572	-0.015915628248348	-0.0290143529881723	-0.0705758479592168	-0.0756493495645533	-0.100021183730658	-0.0870366718689694	-0.139122410171725
0.615720969369471	0.213998824578957	-0.241167131529163	0.195898993152704	0.0240373584741308	-0.112858102713919	-0.016682286170679	-0.0419934404462027	-0.0331255830781201	-0.0444103721198941	-0.0667049530787436	-0.0752233550157859	-0.0805498649401696
0.001520597667727	0.000400009913619431	0.00018626211418649	0.00172126054110819	2.0686786484653e-05	4.97706009982639e-05	0.000705904073012075	0.000546611947572953	0.000318515738638706	3.52286937414584e-05	-0.000140663366257447	-0.000117566196610424	-0.000371177503382189
0.147952151519918	0.071074830856301	-0.0292047699997879	0.13840380651838	-0.0127667052074915	-0.0334703310462065	-0.00942501804191287	-0.0221104821580176	-0.0186500280679142	-0.023118518126849	-0.0376821868852585	-0.0389107497486935	-0.0620131497406807
0.00821412425794663	0.00306875338129671	0.000187693418016222	0.01120807814306	-0.000933668657888439	-0.0010460678856672	0.00221104313733542	7.79364608873012e-05	0.000223145456229399	-0.000989868271777819	-0.00149523393285162	-0.00139600123426371	-0.00246879747895106
0.0246525612228677	0.0263350286669153	-0.00541272280284763	0.0213855824751875	0.0101615090328102	0.00325410211774696	0.0117095272860625	0.00534791894371373	0.00634715739451309	0.0067078055752786	0.00546998169108178	0.00241004552397335	-0.000949882906036027
0.304004748761228	0.192468551845514	-0.106138768468647	0.138268092001069	0.0111078503043945	-0.0475516511343891	0.0147974378079693	0.00831263936182658	0.00138847862610147	-0.0182219004149973	-0.0233843089627912	0.0117073949807544	-0.0112714015996315
0.0348775818341382	0.0396130936950597	-0.00814774588019317	0.0264398868470036	0.00368941609280717	0.00476107849140311	0.0150580375718022	0.0113190161061166	0.0136507488003295	0.00422524729210514	0.00970323043790187	0.00323773210916892	0.00060260756666182
0.20668581658342	0.176242584100996	-0.0622406590143816	0.124035043638558	0.0193763409716181	-0.0454583783592582	-0.00776000306061023	-0.0159018805042228	-0.00963472431424695	-0.0130410186938201	-0.0232895866998732	-0.0322539556564236	-0.0434151154972529
0.20543899329804	0.175827997727437	-0.0608435613465058	0.124610013550023	0.0136726582519324	-0.0625556331746781	0.0160088791903354	-0.00586906934806317	-0.00732670141971578	-0.0244414874613728	-0.015184869892574	-0.0262857398159928	-0.0453302420006808
0.0987469619093611	0.0649790928230958	-0.027765927667127	0.06530875812067	0.00414177595294757	0.00351721870167207	0.0145281685583073	0.01161426248407	-0.00144826171641108	0.00382949732730982	-0.000322245957744632	-0.00639210782258143	-0.0129439790108782
0.0826299329599575	0.0339434257061285	-0.0251448327592979	0.0475847493505212	0.00349440473374384	0.00409863466838495	0.0157441915516304	0.00555087477171368	0.0070058159466577	0.0037965197010644	0.00175665488664756	-0.000268240360000116	-0.0071553733832688
0.460448118524559	0.153859902160939	-0.170026433545805	0.179457173561512	-0.0105656167964499	-0.0727530554584475	0.00953916725678344	-0.0274242806577808	-0.0494734847143514	-0.0416593361274487	-0.0500357307902301	-0.0577564800737392	-0.0736989903524348
0.268036492764476	0.0799521831125061	-0.0855305157828753	0.148178725130241	0.0285787699059631	-0.0125383123478874	0.0226206849415709	0.00658303204132171	-0.00987238384901623	0.00802022877903785	-0.0171234883849462	-0.015700793295816	-0.0470697995081844
0.54863858803624	0.27284422703477	-0.196340070398844	0.243691931701087	-0.0435015875236329	-0.113522605203628	-0.0201650179933729	-0.0268946405693373	-0.0541842070010456	-0.0785120963636307	-0.0522599812829234	-0.057965717854581	-0.0926777565991854
0.0880640851262169	0.0711208337970891	-0.0237101848057722	0.0612561553697089	0.0244979810137322	-0.00679502693869938	0.0229692907784381	0.008858602226131	0.0019156099904583	0.0088514770375164	0.00786070913622883	-0.0015350062706795	0.00423324818934245
0.139353123828809	0.080502290476223	-0.0417508049906344	0.082895838605569	1.64192031261445e-05	-0.0084304693130198	0.007344651670256	-0.00157540119253624	-0.00143026259200174	-0.00420702505494683	-0.0188889340662103	-0.0143294768538313	-0.0275543687956145
0.710930314315598	0.273379285007255	-0.293376179484865	0.172867021750934	0.122691927050791	-0.142654319466719	-0.00288126288971413	-0.0420808215576679	0.00285502366286261	-0.00998119620796367	-0.0777469063124185	-0.0774815245118923	-0.0757968928078194
0.199678224372968	0.141252805008438	-0.0575068561748708	0.128947170539811	0.0237175458478432	-0.0313112254884264	0.0210746204122877	0.00998010414383288	-0.0113912846921089	-0.00379683982029155	-0.011545561715738	-0.0210601307915137	-0.0274340457385185
0.106411700788636	0.0975981315774546	-0.0327715106007159	0.0609244696547531	0.0281282251746502	-0.00201009919524149	0.0272780358433575	0.018327551460995	0.0144216206817164	0.0130590629897044	-0.0087636431430395	0.0160027637949283	-0.00159599782811615
0.0230495423356699	0.0110628938459452	-0.00425097602148223	0.0217119196149675	0.00272067542159248	0.00173009963403585	0.00873968260737654	0.0060673119025509	0.0044006756167771	0.00222538752781416	0.0026155071546473	0.00181694647430583	-0.00044192453394213
0.644742492343842	0.311433888186169	-0.256529977198902	0.193965795404917	0.00774346124298819	-0.118444578757211	0.0343243274311381	0.016443532360526	-0.0133819394529442	-0.0553505587571111	-0.0370722522568075	-0.0443852129176386	-0.0731411812830076
0.113967075046425	0.0411628747294303	-0.0160401322587748	0.12550926642198	-0.0115059362620225	-0.0135342423435361	0.0186708588191544	0.000899606153199062	0.00157656640836114	-0.0125200893027793	-0.0214882646313112	-0.0185562989914937	-0.0276449669320526
0.0365662552971833	0.0225694061783722	-0.007288721123747	0.0320498861941507	0.00117822440202457	0.00108024308083178	0.0116418802509836	0.00367473275028288	0.00286446848079652	0.00112923374142818	0.00102816199184366	-0.00359716823033239	-0.00230250811351234
0.158208705504135	0.0819473466650425	-0.0499917687239476	0.0857158483379659	0.0186864114459676	0.0132097079941571	0.0169911043248481	0.019568111165147	0.0251009159005343	0.0159480597200624	0.0029762444194571	0.0121234302069246	0.00158293331700537
0.181563429855794	0.0786725322747473	-0.0385897114579161	0.162126818126143	-0.0402074035878646	-0.0460808135031564	-0.017721982078068	-0.0172598721843746	-0.0262522306522733	-0.0431441085455105	-0.0427237513936541	-0.0519782177439861	-0.0550086480784436
0.0488749743451391	0.0479243842397666	-0.011808298117247	0.0387164919971743	0.0213063587521349	-0.000747268877428341	0.0176364689619827	0.00386015566530622	0.011417815858093	0.0102795449373533	0.00989554480007399	0.00627184563196403	-0.00423147256313871
0.293872029003194	0.0900868539880731	-0.09277657157934	0.168502235007469	-0.0363921019526789	-0.0662755642375525	-0.00572393748825711	-0.0347296908126344	-0.0209852739831481	-0.0513338330951157	-0.0381746986466089	-0.0576493129019585	-0.0801550906614259
0.547948683923104	0.354242875157157	-0.202789346842863	0.222687168044028	0.0275569219725744	-0.0800828953588668	0.0338923703549994	0.00676685456881077	-0.0177846279031922	-0.0262629866931462	-0.0220590222199876	-0.0176047508703904	-0.0576181371123202
0.144438001729442	0.0685510612646049	-0.0381281939258792	0.107365165798227	0.0073094711701768	-0.0219146102323159	0.0155377521248589	0.00320020946947847	0.00864727934085929	-0.00730256953106956	-0.0191901855068299	-0.00838806684928251	-0.0119496375396503
0.260831090016304	0.0608573722153539	-0.0896843644957234	0.11892410747272	-0.00662917372682398	-0.0210806800127976	0.0112371699552656	0.0174388721465829	0.000699800299028996	-0.0138549268698108	-0.0100568447035388	-0.00685193847640991	-0.0210324104993927
0.0838514396338217	0.0546900344535084	-0.0226899497063149	0.0562362050219571	-0.00371942118780491	-0.00464719991778273	0.0133969245216036	0.00754851975120603	0.00254422290848431	-0.00418331055279382	-0.00528753611360185	-0.00819594450662343	-0.010532672136616
0.0979762695540261	0.0955898590417987	-0.0090945291141374	0.120895230059715	-0.000167461997506196	-0.0121818694177468	0.00500319298782166	-0.00718867669058292	0.0026728506383215	-0.00617466570762649	-0.0141647251419998	-0.0350995030108438	-0.0255672531493469
0.443930663154761	0.304311478455132	-0.158966399945178	0.191260821621175	0.101370448967146	-0.0884608525525137	0.0437763909593775	0.0197890123453716	0.0047203628555792	0.0064547982073162	0.00670783614166948	-0.0399462490067211	-0.0556313060232544
0.13693213146756	0.111633408320976	-0.0388577824676377	0.0872855200487707	-0.00684543250099451	-0.0126722127976918	0.00255932300939915	-0.0121775746279875	-0.0119383787079397	-0.00975882264934319	-0.00960069668989166	-0.0128358439575036	-0.0160533516780566
0.17100317692072	0.171715359316179	-0.0480376422386129	0.116816448766877	0.0299098074380918	-0.0382325226619505	0.0258370584182985	0.0213673086978921	-0.00685983541067769	-0.00416135761192934	-0.0103869067858083	-0.0297181093587967	-0.00958641902632146
0.00040892799483631	-3.75702121082842e-05	1.34209992254187e-05	0.000133665139255901	-1.80886466617002e-05	-1.25523497349948e-05	0.000151116590799528	0.000112914175986737	4.86881163172139e-05	-1.53204981983475e-05	-5.19010497662927e-05	-7.11121330827474e-05	-9.37397367146513e-05
0.204189922296291	0.130564734258908	-0.0616763923610727	0.123474184673002	0.0152733510451467	-0.0376566918868035	-0.00578676950894622	-0.0124342857701488	-0.0177275637196521	-0.0111916704208284	-0.0290141956816002	-0.0259631327718459	-0.0344908577924181
0.543886019263367	0.391816502496391	-0.19443597393624	0.242257532458771	0.0218350789393482	-0.112367138036406	0.0418573502767695	-0.0233862144253862	-0.00568475368090038	-0.0452660295485289	-0.083491960823494	-0.0970645907789883	-0.0637668158994381
0.41305420007699	0.212389232022064	-0.137557770362968	0.211550536659851	-0.0362784559720984	-0.108668605538727	-0.025253775215228	-0.00375163023390385	-0.0247266054155876	-0.0724735307554127	-0.0744451889779867	-0.086607612241356	-0.0853739328354426
0.267878983301466	0.0770316471468785	-0.0884184459824975	0.135441013510068	-0.00117933981343571	-0.0363043500257085	0.0188488084459157	-0.00444782346504397	-0.0128881437411472	-0.0187418449195721	-0.0177724860247067	-0.0187486208228488	-0.0199144159706351
0.388529781992912	0.137409048915514	-0.131652217910445	0.193184242314559	-0.0190516216295904	-0.0469999352316756	0.0161534672968763	-0.0259004930683301	-0.0394996359881857	-0.033025778430633	-0.045242028858235	-0.0550803550625643	-0.0443799625367385
0.0604230504504826	0.0365590052932422	-0.0165806552042524	0.0392671056931197	0.0123999210526811	0.0119530637825355	0.0230645189848102	0.0125470260027308	0.0157255476698689	0.0121764924176083	0.0093071142900416	0.00525734411182218	-0.000706021990981576
0.545838414597884	0.248910353048784	-0.201341334522677	0.227920925941015	0.00888086083126771	-0.156112028192942	-0.0459456918218002	-0.0438366087416481	-0.0548301046677087	-0.073615583680837	-0.0820610304921603	-0.0864454117272497	-0.14208197173092
0.434777798789872	0.234022344530995	-0.156948538811195	0.17747006182815	-0.00231574709082122	-0.0463976286210712	0.0401751851792551	0.0219253558216146	-0.0151788550558907	-0.0243566878559462	-0.0186222972310582	-0.00905139180218817	-0.00636441074399985
0.162795900252928	0.180405607445493	-0.0508887699372322	0.0896683269783688	0.0269633929038021	-0.0104235927905575	0.0341850129304979	0.024547418355491	0.0211413129505087	0.00826990005662234	0.00257367932061583	0.0282848816904051	0.00446730349143715
0.580741233185279	0.32108305013578	-0.220650713386667	0.211306378707912	-0.0450381241527066	-0.125239300310208	0.0255389069048552	0.00761359558025454	-0.0455313993439203	-0.0851387122314573	-0.0424005678996535	-0.0354502173600162	-0.0823894338084091
0.623140955254524	0.348390656827273	-0.240236655053843	0.214185113314191	0.145471072063911	-0.160558807433946	0.000660624795063458	-0.00842352161444493	0.000350073414259189	-0.00754386768501725	-0.00768740689575709	-0.0584301096317961	-0.105637641049813
0.461256357664285	0.304805108848792	-0.146783160638864	0.265571574050187	-0.0441752133005923	-0.159711324841621	0.0353753498442348	-0.0636925380890846	-0.0640841496912324	-0.101943269071107	-0.116078081646495	-0.0933543320559785	-0.104664885972546
0.170370353621233	0.145652460133	-0.0544703122307279	0.0940066690434258	0.0203139733938208	-0.00219524653627717	0.0298092880820714	0.0205905019073856	0.0139834440594794	0.00905936342877181	0.0013137312459125	0.000784740512830229	0.00700489604659643
0.481508436648703	0.352846583423009	-0.170437340067146	0.211298956022877	0.0706213261023088	-0.0705296935645796	0.0798639505939057	0.076891452588019	0.0117553606296323	4.58162688645736e-05	-0.0209736030235272	-0.00581967795966093	-0.0757402830889367
0.632972931019459	0.327697905172432	-0.246704340980896	0.206222405335427	0.0911489219729763	-0.106185786305141	0.0479489189742928	-0.0134061277635573	-0.00109297749998627	-0.00751843216608217	-0.0431542901419418	-0.0569606241869944	-0.0577014121633047
0.175193373926406	0.105637723849446	-0.057288818834989	0.0854748512132204	-0.000161173951409355	-0.00966506195304973	0.0235068655348523	0.0152404202448128	0.0037535529635529	-0.00491311795222954	-0.00464687222467541	-0.0180564513079494	-0.0188146528809885
0.122932600392829	0.0645906127074637	-0.037570585406847	0.0712939493325626	0.0225275447920737	0.00930313993009485	0.0137481709525168	0.0226295463438748	0.0188911583109977	0.0159153423610843	0.00479677060007211	-0.000851318329633477	0.00260853589986884
0.203227903324233	0.128715010480253	-0.0659418481800081	0.104068070651188	0.0130493625918884	-0.00901846845096091	0.0270915133146084	0.0140586841451254	0.0107949144101682	0.00201544707046375	-0.0135079788466989	-0.00717368885980613	-0.0138693514453976
0.155312246651018	0.121849209746392	-0.0481318524843489	0.0911862517010873	0.0315966523522897	-0.00278255643585501	0.0243563655665673	0.0273989400169428	0.0150934279058404	0.0144070479582173	0.00762691205607888	-0.0041342914887211	5.83222870280953e-05
0.227622884601782	0.233482108131017	-0.0706366350186658	0.131549263662656	0.037860324823065	-0.068968412623183	0.0147132012498054	0.0148931442110776	-0.0318510151820869	-0.015554043900059	-0.0362718163971447	-0.0205711943827557	-0.0357575258789365
0.114932665776239	0.0554414483836124	-0.0319307695215483	0.0754087571554215	-0.00718331831922614	0.00130558938102109	0.0203554872152482	0.0131052419593513	0.00924601635341382	-0.00293886446910252	-0.00288840747790653	-0.00507922558819554	-0.00591742761185424
0.136965061563808	0.0922236842694913	-0.0426822614146412	0.077224926397651	0.0238127698646981	0.00798027417410357	0.0332595190767842	0.0267604897764443	0.0197139332198105	0.0158965220194008	0.00980437689133479	0.00416586852200279	0.00218517474764496
0.279773272860371	0.373467251411404	-0.0734426158767741	0.211328060464335	-0.0438321682925801	-0.079799590801251	0.00791702209556583	0.0223970477326764	-0.0135930820599822	-0.0618158795469155	-0.0405128123273239	-0.0740664322933786	-0.0328295173583837
0.0111316653521086	0.00868661058875541	-9.39702207504532e-05	0.0134637377461538	0.000989804120754124	-0.00298199866428735	0.00147817836073834	-0.0025406694393978	-0.00371464781185045	-0.000996097271766611	-0.00510384609555552	-0.00478648509586058	-0.00527948510855104
0.213080266979575	0.118961899483242	-0.0717612764186935	0.102338132067521	0.00569368489667499	-0.0327367343127165	0.0108581729716398	0.00183031102356671	-0.016067044386227	-0.0135215247080208	-0.0112621615489638	-0.0129749192660495	-0.0416882415936749
0.233580238397848	0.127024221250419	-0.067067209994426	0.154614612314351	-0.0166186444552457	-0.0291017231160618	0.0145252758951077	-0.0142706420796271	-0.0131754784816824	-0.0228601837856537	-0.0300009762292473	-0.0497655119826596	-0.0414444212840404
0.139627982167882	0.0326745911552328	-0.0433449951253501	0.0772033971763799	-0.00597733070663301	0.00561699373857841	0.0244152472225421	0.00572097903183511	0.010298972496704	-0.000180168484027299	-0.00580844157730642	-0.00943320351522711	-0.0123660822884776
0.446999559903712	0.234065589469923	-0.142439531363219	0.251545652721346	0.0316254306443974	-0.125154474124522	-0.00189729094723268	-0.0458398672778675	-0.0205438009938711	-0.0467645217400622	-0.079925185402968	-0.135170834448126	-0.117911862547644
0.614445195899755	0.255677985029261	-0.240354852107914	0.200310898749964	0.00233526182675892	-0.0933702834342908	0.00354914128167805	-0.0151621085636927	-0.0296181804128365	-0.0455175108037659	-0.0554752164911844	-0.0680306212597713	-0.0840889739442026
0.168978480101336	0.0994397985322911	-0.0542217241823194	0.0895315607398903	0.00704033361032136	-0.00677383957880318	0.0336589711500485	0.0125559526448257	0.0137708953878417	0.000133247015759091	0.00822124601106086	0.00926650751081159	-0.00052303014009053
0.0353521183750407	0.0154405569433313	-0.00418059542379946	0.0373783546234352	-0.00285826450336976	-0.0058398866535427	0.00347109823119492	0.0012129337429806	-0.00564769002730914	-0.00434907557845623	-0.00928081557813022	-0.0112958964507213	-0.00874893800613155
0.172802846134054	0.0697588923867518	-0.0552468933076707	0.0894820939654345	0.0234740105250829	-0.00808593908228694	0.0178346321872202	0.013572932200834	-0.00190737749488457	0.00769403572139796	0.00123771801177486	-0.00371762975608	-0.00730136463916106
0.259415822585848	0.291188294677322	-0.0838239235793298	0.142725620210713	0.044886744461314	-0.0953536641923945	0.0101670015827608	0.0136251038062356	0.00644829138926878	-0.0252334598655403	-0.0355245286900988	-0.0610408844478986	-0.0550136516212748
0.464298265822671	0.202891111322326	-0.167150365832198	0.202200036250276	0.0194075950840623	-0.154534088512885	-0.0144723054329044	-0.0241246993138827	-0.0529420222770094	-0.0675632467144111	-0.0477198759545197	-0.0842146890829783	-0.10047196277266
0.0746464604303885	0.0478537459444499	-0.0203554726117025	0.0489150719188878	0.00547635452171825	0.0148740567092782	0.0304251539243972	0.0183514762910948	0.0123210207763964	0.0101752056154982	0.00257743783195891	0.00082086287655346	-0.00142370335759975
0.254000378372863	0.163196301756275	-0.0807340615393695	0.144763955563112	0.00579743332914656	-0.0298211890874645	0.0162190071606613	0.00782979137891004	-0.00334780009915825	-0.0120118778791589	-0.0260197330370569	-0.0342496516160937	-0.0387673097216445
0.0671846482060584	0.0543694427339445	-0.0187772674681723	0.041354132844699	0.00331921325215517	0.000508449930722271	0.0192529337790446	0.00662614902352153	0.00889803401001564	0.00191383159143872	-0.00057958035679101	-0.00122902085589889	-0.000321992583247541
0.444150494007001	0.299354130759627	-0.156168272219846	0.210309972311361	-0.0206945104644951	-0.0512530529304836	0.0102524510680258	0.0157751155806555	-0.033001332296195	-0.0359737816974893	-0.0455894801197531	-0.0223260958002987	-0.0829045201986507
0.0124240566271073	0.0155643101637289	-0.000251776901631336	0.0149440181840036	-0.00122768889008124	-0.00535947325280222	0.00111715855066305	-0.00296999662317574	-0.00206796844848485	-0.00329358107144173	-0.00671131732095674	-0.00493080612020642	-0.00727910602531818
0.58122018401329	0.321260506552861	-0.220023782954453	0.211274117103627	-0.0358992255112667	-0.146035204788956	0.0442649671194044	-0.0354565430751964	-0.0493063198599376	-0.0909672151501112	-0.0695804536841217	-0.0596007217062551	-0.0845413186138976
0.11032725300721	0.0213230186055814	-0.0306272813785262	0.0620250607608388	-0.00744795136090656	-0.00334481688984778	0.0173552082516265	0.00356227485389465	-0.0053550671489573	-0.00539638412537717	-0.00811531332988873	-0.0123503875336389	-0.0176363034538407
0.412083316183348	0.213461823855515	-0.137673084905065	0.211357676211682	0.0366656824382126	-0.106525636650877	-0.0302790574906766	-0.0270036607782402	-0.0219324776591818	-0.0349299771063321	-0.0633123156824741	-0.062485439699549	-0.0710490518948306
NA	NA	NA	NA	NA	NA	NA	NA	NA	NA	NA	NA	NA
0.104565562401051	0.0283529304281911	-0.029634247231342	0.0625160241287547	0.000276146652994788	0.00144323537314915	0.0166792845164805	0.0125945027806485	0.00485116547449972	0.00085969101307197	0.00132660645528222	-0.00899575310038593	-0.0153232196702407
0.644665495850141	0.236838799604414	-0.253738909070672	0.201966366637877	0.00663378018380723	-0.143694879577041	-0.000860358280895923	-0.0073536950588633	-0.0485618141617533	-0.0685305496966169	-0.0714494474576958	-0.0932218290634652	-0.110585844808908
0.523950277203516	0.189821701236846	-0.193897485666826	0.209120418564804	0.0144967056630204	-0.0962827578418537	-0.0201244738660914	-0.0668378459645163	-0.0742348451085605	-0.0408930260894167	-0.0551649601241173	-0.0748233023178959	-0.0909006418590929
0.445505305019016	0.206510441087759	-0.156643646102861	0.200621555914695	0.0019073175429018	-0.070303329898747	0.00165788624695612	-0.0112155617626354	-0.0344342552830911	-0.0341980061779226	-0.0471455458191171	-0.0694210190753633	-0.0799248383621179
0.0628902109073477	0.0290715938611683	-0.00454290390733493	0.0829610512728761	0.00525887871652944	-0.0142755858650211	0.00345668774981051	-0.0048009760501045	-0.0066595217609576	-0.00450835357424581	-0.0158110792863279	-0.0200294464863439	-0.0233967558403703
0.617974158160899	0.296560021123279	-0.242249215799504	0.200959949736448	0.00917761559950292	-0.114190831095031	-0.0196227542747032	0.0152610595681083	-0.0419201482409134	-0.0525066077477642	-0.047285698403455	-0.0670737695905419	-0.115053178869504
0.519187599390235	0.274150969879967	-0.199035836744934	0.178178857305391	0.0950833997804397	-0.0818632463927508	0.0760894159920641	0.0148166857037704	-0.00437161433696132	0.0066100766938445	-0.00423593019236812	-0.0372963555017189	-0.0162698407833816
0.59561031682447	0.232908468424077	-0.225919908162443	0.214347854814488	-0.0248956582481302	-0.166804881262005	-0.0208730926412891	-0.0200445922961432	-0.0607312252516157	-0.0958502697550675	-0.0650115120200899	-0.0224213627417931	-0.111899513172174
0.141850498430423	0.0974203101653183	-0.0434979797818786	0.0814905724337419	0.0207949297409969	-0.011642103652792	0.030782298428068	0.0160516734820063	0.0151483751032215	0.00457641304410245	0.00018146504320668	0.00752592927515444	0.00385021568481669
0.584869230993457	0.355939172698639	-0.218459167846661	0.223073444252395	0.00516601010390527	-0.101776404075662	0.060611115073712	0.00950505377551381	-0.0270937144234579	-0.0483051969858782	-0.0482564336971848	-0.0314763131645849	-0.0595961542562392
0.330889318049994	0.267237822284954	-0.0909996406471802	0.238843347983409	0.00876213124528341	-0.0716722376283135	0.00190629036535411	-0.0128924835027807	0.00294533922120449	-0.031455053191515	-0.0304468774626389	-0.0658555588552484	-0.0680740146328599
0.496171179483205	0.272499200562123	-0.173550759683481	0.231837187154389	-0.0296358446059015	-0.1617580286324	-0.0588169036599519	-0.0557227278177895	-0.0291971933520994	-0.0956969366191507	-0.0967165301214799	-0.103855038654059	-0.132421483894073
0.0970197131147449	0.0694441783323521	-0.0277711029504664	0.0629377332938059	0.0230512158316059	0.0180255248614979	0.0403609988921881	0.0292194219707316	0.0157730648365041	0.0205383703465519	0.0147654742244174	0.0115029729136197	0.0134954782893913
0.655582661308063	0.322132474023378	-0.258981862922212	0.198774811088231	0.0956767664842767	-0.0793657220787541	0.0159154364816037	0.0257300775750015	-0.04603366885114	0.00815552220276128	-0.020547537190026	-0.089064717558463	-0.0191887300017771
0.626530203915417	0.344090531458034	-0.241408098263134	0.217616570739171	0.0982694826617212	-0.169045996136354	0.00574992251804474	-0.00982098631642792	-0.0309712558501197	-0.0353882567373162	-0.0500994157820281	-0.0596609373429209	-0.0360549012480095
0.516871539426592	0.362475614627561	-0.187567265162242	0.213621745883287	0.0431974833903631	-0.110299092856388	0.0265042461941509	-0.0131849860096848	0.0122884995079715	-0.0335508047330125	-0.0300332625987835	-0.0620363914876981	-0.0773729171645343
0.202363730095044	0.0418669654238991	-0.0700800454256229	0.0876211983858768	-0.00600107846456124	-0.0111919946313978	0.0158966118165695	0.0114715306896779	-0.000187269131180723	-0.00859653654797951	-0.0151037878093298	-0.0152893112505005	-0.0170535951866824
0.608637612407084	0.252553293711606	-0.230872643808949	0.221851689717685	0.0157360890649875	-0.124867149262952	-0.0121455629723505	-0.036331965204741	-0.0331106984820151	-0.0545655300989824	-0.0744614152878258	-0.0754194633545783	-0.103970732502613
0.0752351599866537	0.0459261022137034	-0.02013191774018	0.0487158530995039	0.00265643444791219	0.00452593039164326	0.0249022970211717	0.0124326528532507	0.00422271557475677	0.00359118241977772	0.00435739773022088	0.00442125043015118	0.00237681726909131
0.254684013661842	0.262612134053128	-0.0546452620295692	0.239291636576475	-0.0557400207418365	-0.0382779713077938	0.0611345174427229	0.017018176748232	0.00477023385668618	-0.0470089960248152	-0.0221622417397012	-0.0287835197132439	-0.0466379291994458
0.145737561833832	0.277680111463227	-0.0325395569622189	0.124159662069015	0.034942510407671	-0.0557877495786193	0.0197351813091259	-0.0243203325108479	-0.0115863601775444	-0.0104226195854742	-0.0500500178283274	-0.0229880939722751	-0.0428368817366561
0.126835171534616	0.0843584081994455	-0.0350112334784907	0.0847736254088974	0.00714792917142942	-0.0110272350766204	0.0160080931613279	0.0125828831053052	0.00326619772349199	-0.0019396529525955	-0.00620457699563069	-0.011094328543659	-0.0127112316732307
0.643841562347741	0.311834265168731	-0.254558560288029	0.196545226704458	0.0574653205297011	-0.143848507757373	0.0193514724776309	0.0146855976760401	-0.030615534320422	-0.043191593613836	0.00719396851073495	-0.0551536705313911	-0.0492035542565376
0.0953174428766804	0.0798593077631995	-0.0253396690669335	0.0662069026120526	0.00382609544441277	0.00662030630777123	0.0057237054699521	0.0149663586545503	0.00867851777306719	0.005223200876092	0.00719550301627192	-0.000809351926381457	-0.00450028617545221
0.616067566806827	0.29834813011364	-0.233972497581196	0.224669041925029	0.044018387713453	-0.109388020955563	-0.000921707611948208	-0.0418715403714151	-0.0410136332890726	-0.0326848166210548	-0.0699350369707298	-0.114483421954532	-0.0930870480543803
0.439069081491542	0.250847262492678	-0.159343062828375	0.179623055542182	0.0408981512445091	-0.0612454819264253	0.0329262545206216	0.014150653065834	0.00315350925893981	-0.0101736653409581	-0.0399536998822969	-0.0391122161855676	-0.0318936048016028
0.224018160376965	0.131533479356307	-0.0556881741628529	0.178099084057638	0.0197770601500603	-0.0269163269927443	0.0236801448129076	-0.00839358431646933	0.0102729471216311	-0.00356963342134198	-0.0398168624898133	-0.0282366101938617	-0.0400105558357592
0.0761938906009556	0.0467292638574656	-0.0185045820037681	0.0580882144324158	-0.000289088618278657	-0.00714047579319524	0.0163848691041369	0.010573615187984	0.00292087515413063	-0.00371478220573694	-0.00515281182502901	-0.00175163922584788	-0.0114339534301411
0.191809989605427	0.277974698378492	-0.0441183029815259	0.165234503400251	-0.020706585257217	-0.0348758616891645	0.0236928586834984	0.00793269060070545	-0.0162708247236619	-0.0277912234731907	-0.0141333918004889	-0.0474142857076656	-0.0206474788979438
0.255037269410763	0.0977737756146069	-0.0735136421340674	0.167161350157099	-0.0143291012066001	-0.0109697926636789	0.00148430450754311	0.0297477383136035	-0.00193414171395206	-0.0126494469351395	-0.00802840034700103	-0.0136828715289076	-0.0355892990363269
0.0231958235918159	0.00795707657412948	-0.00380996277963887	0.0247702244210158	-0.00419035505472634	-0.00300384678927258	0.00410960165141663	0.00316808870560561	0.00031546241906177	-0.00359710092199946	-0.00421580075300372	-0.0055593423359757	-0.0036642973753005
0.143527344406562	0.0978864797954101	-0.0439740592185428	0.0840357131626055	0.00660413202793039	0.00645190411380328	0.0302971991951612	0.015519510961796	0.0324721266872324	0.00652801807086684	0.00517667703189459	-0.0017549685815379	-0.00366999369547458
0.129365527282252	0.0576030969896953	-0.0322563233366081	0.0994943767789924	-0.0100641733619318	-0.00645679970032784	0.008142578888612	0.00233154716016892	-0.0070577686282883	-0.00826048653112983	-0.0205451675511218	-0.020579800387394	-0.0212666342976066
0.268002708587988	0.141040531230034	-0.0823226218136673	0.159905884492185	0.000835122793612253	-0.0577349588919725	0.00169919995821405	-0.00906018905503286	-0.0182193031716462	-0.0284499180491801	-0.0314215156961355	-0.0558017654631078	-0.0489179339720981
0.160362847918106	0.126251028344542	-0.0511908202376349	0.0885774283183946	0.0143800922887344	-0.00111325643711124	0.0227181496705815	0.0218925560021588	0.0086675257767263	0.0066334179258116	0.00881645033395281	0.00253612853166488	-0.0125286476131552
0.0790791408253895	0.0540351206656709	-0.0194420369892526	0.0606448758035058	0.00366006757945911	-0.0185622442450434	0.00238676918411158	-0.00169721788789702	0.000412693133226047	-0.00745108833279216	-0.00591393429091559	-0.0167256140541505	-0.0167760348519252
0.446147952067568	0.181134498239379	-0.157735750397226	0.202541735840555	-0.0117729244836965	-0.0904215119776073	0.00242511204910789	0.000201473795995721	-0.0209315406552777	-0.0510972182306519	-0.0648661074552532	-0.0652882237587861	-0.0685670983881837
0.288538519301417	0.285452212424073	-0.0990674668966113	0.132514115829232	0.0564654499284825	-0.0515643086753173	0.0570341170810711	0.0229504241986169	0.031396683016728	0.0024505706265826	-0.0118689818646637	-0.0193091442007711	-0.00842253104733848
0.103753176042645	0.0448982509874749	-0.0305657179538996	0.0628116231351751	0.0154126340704244	0.00748999070047933	0.0227391786006362	0.0183177916288563	0.0138570421428751	0.0114513123854518	0.000280903622741649	0.00317652044910828	0.000200756363639323
0.0972006594649279	0.132822690199909	-0.0257812388186972	0.0675746512822975	0.0239875834197113	-0.0186363925112268	0.012980655446963	0.0205499060989629	0.00530392261713271	0.00267559545424227	-0.000962893014323077	-0.0279577101114029	-0.0224221870547722
0.254715184797953	0.0990282164804482	-0.0753551549500054	0.163072456753445	0.000992223327193953	-0.0463179843720571	0.0245014153015267	0.0068176809213728	-0.0252291432691972	-0.0226628805224316	-0.0139396924970503	-0.0274019886030938	-0.0167280498482247
0.663099384688371	0.244907532026074	-0.266987992393714	0.190691532057294	0.0015562618819569	-0.158635034094982	-0.0105972334065688	-0.0236946215171896	-0.0570360310677265	-0.0785393861065125	-0.0894453659523177	-0.0729641340361133	-0.123349704450321
0.0975839507690033	0.0434734451763341	-0.0261905118027101	0.0640233479536698	0.0173372674387784	0.0166847262707161	0.0169015267123769	0.0208821031426827	0.00629957861266636	0.0170109968547473	0.00857155942166551	0.000474270507756336	-0.00400081840455115
0.210809515251034	0.109116893384497	-0.0490464731030037	0.180887380314051	-0.0290464540928916	-0.0329430590886848	-0.0101156898708619	-0.0152140806942312	-0.0119333655701584	-0.0309947565907882	-0.0535177527415239	-0.0595742666031663	-0.0682922980230501
NA	NA	NA	NA	NA	NA	NA	NA	NA	NA	NA	NA	NA
0.107833645310505	0.0397252621101561	-0.0312338642286584	0.0700910288070655	0.0169265888529861	0.0182562172793311	0.037202440151401	0.0263847342130007	0.0199789463796321	0.0175914030661586	0.0177987522624664	0.00986008886838358	0.00772588966100829
0.6655305726781	0.245836334089693	-0.267203363936691	0.186235498353005	0.0476022240810985	-0.118382887011459	-0.0235451302793049	-0.018970125875574	-0.074556037468259	-0.0353903314651803	-0.071611158291864	-0.0709276116571954	-0.118804170779517
0.115268978299312	0.0723341030425073	-0.0317032001723437	0.0748175837702471	0.00416898607551859	-0.0133028560785502	0.0143888322775071	0.00348527432276	-0.00833037278374013	-0.00456693500151581	-0.0124498656514412	-0.00892635315655148	-0.0277385777120815
0.155082634502751	0.195632422939439	-0.0311651694856176	0.149478556311057	0.00388580780666589	-0.0234888687554706	0.0025640013146544	0.0246516618808022	0.0272101503230953	-0.00980153047440235	-0.0493942842766807	-0.0126243132030058	-0.0542540934908886
0.399366253968141	0.320571327031785	-0.131082712097835	0.21039407216227	-0.0207635234399012	-0.0862119398510323	0.0647244977164323	0.018456448717024	0.0100091233359277	-0.0534877316454668	0.0035639814442226	-0.0153582360504086	-0.000209498386391449
0.409744919107216	0.159949417191311	-0.143537268784547	0.190965194948992	0.00962007675392423	-0.057438268734423	0.0243344602132688	-0.0241629578072456	-0.0121559731426373	-0.0239090959902494	-0.0428791706197944	-0.0593504388474688	-0.0549997221294749
0.114321618138982	0.0846166038422292	-0.030777347521135	0.0779998242332387	0.0194390321605097	-0.00423954272484825	0.0213313175797058	0.0180388803198722	0.0274291361731055	0.0075997447178307	-0.000153717620960739	-0.00480163528518461	0.00138308969801004
0.549949032788029	0.339933823969717	-0.205130119389635	0.209685967575065	0.00739718094167774	-0.0782153906961873	0.0377564421708143	0.00540954369722824	-0.034517680928095	-0.0354091048772548	-0.0353265789901848	-0.0285493909263712	-0.0411087532541295
0.0420745440848469	0.0271109922595189	-0.00966039676831832	0.0337024255407023	0.00766831158998996	-0.00427815154052263	0.00816769153940135	0.00554087308079224	-0.00947134734855617	0.00169508002473366	-0.00234623150206081	-0.00616569660180188	-0.00618480871355464
0.164088963367169	0.139337760891985	-0.0483729835060423	0.098768852608916	0.00404074972613805	-0.0543048838262828	0.01551788157645	-0.0022655360777083	-0.00818355356005343	-0.0251320670500724	-0.0205311691332966	-0.0162178596141627	-0.0302111336026814
0.0405285678820784	0.0472336358059586	-0.00933189899725808	0.0317638171842562	0.00922217225279574	0.0147577094954056	0.0219182349286186	0.0215019386099595	0.0153856736048832	0.0119899408741007	0.00930417343089509	0.00893454369979894	0.00820709819450388
0.0857804605199006	0.0876601048291375	-0.0222838228901926	0.0605648185694998	0.0118366096535956	-0.01825359149088	0.00289922696120688	0.00635191312476228	-0.00486681626440541	-0.00320849091864223	-0.00856993484087547	-0.0213242738908346	-0.012114239366225
0.0623641430789492	0.0190098137282907	-0.0171582920159509	0.0385571304085365	-0.00214478104013926	0.00496135404661413	0.00560290043788675	-0.00245669126186294	-0.00418956308132019	0.00140828650323743	-0.00502474687876085	-0.00416758898018821	-0.0111652243373596
0.207307244493783	0.135754083941421	-0.0681395220430641	0.104645462974947	-0.000803987363173025	-0.000720942426461646	0.0324870042034604	0.0258291829382946	0.00509525186908416	-0.000762464894817322	0.00562909861362007	0.00891638309416606	5.95100920403879e-05
0.367472962573249	0.168278431385857	-0.122229219993495	0.192351232090604	-0.02755479801216	-0.0443601426025733	0.00405855363243413	-0.016350311590722	-0.023650394589625	-0.0359574703073666	-0.0440885266474989	-0.0668274937316833	-0.0906604725848103
0.078271669329521	0.0579546087643606	-0.0204960510664709	0.0523087432113501	-0.0013106517867745	-0.00352906973563724	0.00725419632074799	0.00978032159154579	-0.00119723995581306	-0.00241986076120587	-0.0121861880311565	-0.0056467349497886	-0.0146541064142993
0.637742757565299	0.33429135808542	-0.248282546670872	0.208566439026093	0.037217088056574	-0.0834947815553206	-0.00754588675335532	0.0600228997364873	0.027093369844605	-0.0231388467493734	-0.0646469609983598	-0.0468979719720094	-0.0729441151618131
0.369472363443738	0.228498946216202	-0.130967694875975	0.162472064407331	0.0955019750776437	-0.0609108986859523	0.060990676379156	-0.00278599660746659	0.0142979250387816	0.0172955381958457	-0.0319152382311945	-0.00145421123654821	-0.00692687699202699
0.202397042949238	0.107926487782482	-0.0591036653320486	0.130625255042948	-0.00383237700849168	-0.0294688894151199	0.00880059793848403	-0.0104689001048451	-0.00722880831008171	-0.0166506332118058	-0.0140838379684761	-0.0369992144846924	-0.0542120843141512
0.00570054446075269	0.00452758502576212	-5.340580021467e-06	0.00659496424174102	-0.00163644746156807	-0.00232985547199328	-0.000404482250677658	-0.000541768379795427	-0.00157334482944361	-0.00198315146678067	-0.000993544376955586	-0.00186853863590904	-0.00190880519836087
0.513240908138607	0.195531727083361	-0.187825484139207	0.210819761553109	0.00710871368910038	-0.0639358829121875	0.006179230070394	-0.0385286847060078	-0.0385235094264668	-0.0284135846115436	-0.0596697681882822	-0.0597180574548311	-0.0644146101145119
0.0391304818098044	0.0519109017714508	-0.00603420771307334	0.0385861511201843	-0.000950688728451519	-0.0137374782040283	0.00753720042307438	-0.00910384981087128	0.000210178565913328	-0.00734408346623989	-0.0101026594505763	-0.0122817516754035	-0.0111493227499625
0.110948898260952	0.0624650710762271	-0.0204622357549651	0.107629903573259	-0.0125235513049341	-0.0276879829633278	0.000703164497185743	-0.0154748320194575	-0.0238809870877546	-0.020105767134131	-0.0248439469336618	-0.0294144456317201	-0.0337213178284844
0.203996385280004	0.103960428923653	-0.0585598020202229	0.132033962865475	-0.00157780287128434	-0.0525622290709344	0.0113755942589218	-0.00476784505018152	-0.00978427496613563	-0.0270700159711094	-0.0390919292752198	-0.0320812381662873	-0.0441727652759293
0.22379958511127	0.0879279316504421	-0.0671355967505725	0.130959296892202	-0.0337139148975778	-0.00615512502557597	0.00568652956356736	0.00595585898016282	-0.00251814208171505	-0.0199345199615769	-0.0169918922570937	-0.0320311489043465	-0.0306769300568296
0.0282849533048855	0.00852734932847551	-0.00310098900775527	0.0317092652700146	-0.00270716949046966	-0.00382773217254725	0.00403972110839911	0.00188658777710209	-0.00105658766807458	-0.00326745083150846	-0.0042885177439836	-0.00649544550748595	-0.00750817334377457
0.235004327056621	0.111761734851562	-0.0742317634716148	0.128713796117377	-0.000169833307794187	-0.00322653276243048	0.0275301247109516	0.0158908343287201	0.0135938739775067	-0.00169818303511235	-0.00533385105474898	0.00238713358153805	-0.0155095205224868
0.4528564914298	0.208877172669815	-0.156055803707883	0.220980203594402	-0.0413018650509734	-0.154745419128695	-0.0397160138842521	-0.0623916834857697	-0.0315778943846621	-0.098023642089834	-0.0671141759340012	-0.101682642862911	-0.086339163014873
0.478829479294251	0.36051241904427	-0.171452285220059	0.214689562029265	0.0384137567055016	-0.0850940692099724	0.051859018322955	0.0142575418398292	0.0486865354973228	-0.0233401562522355	-0.00465759790975812	-0.0187068523594938	-0.00799131780943679
0.347817382222327	0.149663600996327	-0.11984835777782	0.164730236007022	0.0243144327094393	-0.0367833352673599	0.00847082104104568	0.00717870919275343	-0.00182045954588095	-0.00623445127896027	-0.0198588025137328	-0.0298458612366329	-0.0230315628074417
0.110634287814891	0.0506730717255127	-0.0193666578663211	0.11390709788862	-0.0109598293121879	-0.0271342304158579	-0.000333701819733481	-0.00131417959448946	-0.0113165560444765	-0.0190470298640229	-0.0230102372015492	-0.0232172941204527	-0.0370387439366427
0.0624233719102823	0.0460720401421594	-0.0159140246342507	0.0435770402646258	0.010382775029686	0.00336628061514322	0.00910820171374315	0.0150038573584674	0.00116399975269554	0.00687452782241462	-0.00366731755864146	-0.00613196452891168	0.00218259168422192
0.00125699781991814	0.000221517838071635	0.000222327364054598	0.00134489734379305	0.000177794484806314	0.000147987562291426	0.00084798797943268	0.000374354467237887	0.000373973733631986	0.00016289102354887	-1.40106162372462e-06	-4.83003626096348e-05	-0.000144278240490432
0.145664482918708	0.118236003561037	-0.0451309805804362	0.0853650040638331	0.0217336950488869	-0.011359170757611	0.0357743009778556	0.040589329408375	0.017122058010192	0.00518726214563794	-0.00964715523342022	0.0041947345994599	-0.00311785821979554
0.569352795853476	0.251220747463417	-0.215552147940134	0.211269218525624	-0.0150728347836807	-0.1125323689963	-0.0284168422375931	-0.0386184106667982	-0.06069727325067	-0.0638026018899902	-0.0609207663363314	-0.0886846755709486	-0.110565546520772
0.374555793318836	0.338630306051788	-0.118532416418366	0.209737275887254	0.0757517258082961	-0.081108641854519	0.0505375973361015	-0.00622853106370286	0.0137731591252034	-0.00267845802311145	-0.0131338388343799	-0.0437241133462298	-0.01363306149857
0.321494993457295	0.0830342527772382	-0.110602445244384	0.153192471878382	-0.00520252839172913	-0.0108122355723467	0.000130684210029874	0.000800641114361678	-0.00878518487339996	-0.00800738198203793	-0.0312059351228002	-0.0399890507801859	-0.0379202203529667
0.16159397086019	0.0595232390415279	-0.0451783583831686	0.107229381124643	-0.0031057764227117	-0.027728672690544	-0.000989643687576591	-0.00631066453133189	-0.0156225650965475	-0.0154172245566279	-0.0245979271184569	-0.0266882860920254	-0.0278955313122953
0.0170165098224112	0.00904492694992191	-0.000346690024165132	0.0209027342334462	-0.00234195237015271	-0.0017356209781614	0.00424810614470125	0.00140876015619509	-0.000478519136082864	-0.00203878667415705	-0.00378523732818821	-0.00294760990627379	-0.00411622033568243
0.0915398003063972	0.0823190688635095	-0.0251123037520896	0.0619939587866181	-0.00479233363044186	-0.0236055773972892	0.00366750072967988	0.00307013977499253	0.00859227944141429	-0.0141989555138655	-0.00725568936922867	-0.0106630193321393	-0.0189093669282732
0.292858548603691	0.103995462274887	-0.098060270856082	0.145908673416125	0.0173983049948276	-0.0315030289367559	0.027527773589641	0.0208695773435656	-0.00772345470274072	-0.00705236197096409	-0.0262751651231288	-0.0297934466873157	-0.017664860682841
0.071007083552238	0.0672123878823798	-0.0178036798762366	0.0526734393669695	0.00534745998816816	-0.0146078412369168	0.0014318642225294	0.00284408693678637	-0.0116774780021341	-0.00463019062437432	-0.0111827129616072	-0.015567790936234	-0.00828714324431971
0.548622877723617	0.217627073015122	-0.20083847636439	0.231448267300464	-0.0210890089414765	-0.065233763226488	0.00799996484062537	-0.00858239759609969	-0.0175556887823903	-0.0431613860839822	-0.0620407301545091	-0.0743820036531898	-0.0662971161532065
0.564297206082801	0.339237129858044	-0.21127591213063	0.215323653218881	0.124080167532385	-0.134139564622309	-0.00438608446889099	0.0109960922794166	-0.0119840495814681	-0.00502969854496171	-0.00236826884976338	-0.0956254724243979	-0.0875325397505164
0.0702133319122357	0.0331158101385225	-0.0203716580719671	0.0410262806469271	-0.00431422718408667	-0.0151252192436024	0.00514257773048626	-0.00128093736269178	-0.00431638158598989	-0.00971972321384452	-0.00774557998526985	-0.00636760578483546	-0.0117345800141157
0.476865527537586	0.360697376751627	-0.170650068255725	0.211544228539343	0.0576949240679012	-0.0654115819687083	0.0113276786574832	0.00435814497996895	0.0396421755382331	-0.00385832895040356	-0.0306490991572446	-0.0229073555082405	-0.0516529040635799
0.0769306328897016	0.0214668659118614	-0.00813337870296335	0.088665899972965	-0.000120184449159733	-0.00324017229580346	0.0227393268289227	0.00893364093884468	0.000631431116605449	-0.00168017837248161	-0.00489330599986651	-0.00926940418723302	-0.0140645173238207
0.0383058453466233	0.0276711888171675	-0.00813122874659949	0.0333663157911512	0.00919386202250393	-0.00294021927582868	0.0117807100007831	0.00457649172919781	0.0021253278591329	0.00312682137333763	0.00317103456280505	-0.00240713328449656	-0.00181141621618587
0.0178045479487232	0.013034330285962	-0.000353137597474729	0.0211541132719645	0.000545126200427615	-0.00395047845569765	0.000601310815506018	0.000229272283513583	-0.00224803066978724	-0.00170267612763501	-0.00507054154881038	-0.00436500799319584	-0.00529479277242706
0.198952295523501	0.231112558619719	-0.0585240820253038	0.128139114579289	-0.00241447159700511	-0.0579366991772798	0.0127475185913042	0.00548602735787576	-0.0110153388770082	-0.0301755853871425	-0.00549904070112314	-0.0211086375452652	-0.0320621481874289
0.355281624611957	0.155294476438791	-0.115589354315727	0.187688861985567	-0.00445321140126304	-0.0652752810155675	-0.00827973999888859	-0.00503231719241332	-0.0463562631329127	-0.0348642462084153	-0.0515897353789685	-0.0502307528417095	-0.0743120997217041
0.396825250907586	0.307821709571256	-0.135896867667468	0.19458600385021	0.0272409108822917	-0.0644976462094982	0.0344033737174912	0.0562060420766051	0.0231339449198643	-0.0186283676636032	-0.014008838115728	-0.0663115672727428	-0.0591388426220524
0.556734895432713	0.285324023795067	-0.205314668156411	0.223848278578063	-0.00429417419338241	-0.112393846123905	0.0112796051145926	-0.0321316948006634	-0.0392483132501771	-0.0583440101586435	-0.0827933493602518	-0.111670372956867	-0.0964928984418519
0.181400017105358	0.078630065824614	-0.0524579622540188	0.118399652331446	-0.00825516323896283	-0.0244177341286055	0.0391946908705141	0.000176232894606221	-0.0174631315078569	-0.0163364486837842	-0.0089058065618883	-0.0131659017894708	-0.0227656250913035
0.0653126391544803	0.0357234329768608	-0.00899829262583876	0.069881043503623	-0.00661418428161076	-0.00737404881788682	0.00797562252281557	-0.00239067084636768	-0.0109119229031585	-0.00699411654974879	-0.010884473631768	-0.00949499413771296	-0.0174486399567283
0.0821565177890406	0.034843272097587	-0.0252614274218222	0.0457048792633774	-0.00577695772240752	0.00586272332090883	0.00989411479370383	0.0100294019556427	0.00545298934887485	4.28827992506597e-05	-0.00018171998334042	-0.00532356426076669	-0.0121739613921874
0.557362648480361	0.343295127125369	-0.206460182862636	0.214328512147432	0.0485985294590756	-0.14868265424872	0.000831219513047543	-0.0374225261269664	-0.0436434601824685	-0.0500420623948223	-0.0250062790386073	-0.083633160137075	-0.053920412529278
0.351782904799039	0.290916198259075	-0.112610233553804	0.200683789458099	0.0951281725241536	-0.0555765723000227	0.0485409970736742	0.0277179922233459	0.0391384814743711	0.0197758001120654	-0.0144951266255977	-0.0392903450108229	-0.0176352579510828
0.33311227458741	0.247607252444666	-0.0946153852382711	0.232863550132319	0.027330978784825	-0.0461715681328868	0.0424828123044536	0.038117967698949	0.000899543578173789	-0.00942029467403094	-0.0147832072911226	-0.0494353580588585	-0.0387042758582345
0.376342903081337	0.21099017202349	-0.112597757343494	0.237856829095855	-0.0343067200842387	-0.0844397491825555	-0.0288458972031742	-0.0172168514906068	-0.0366273432150722	-0.0593732346333971	-0.0679214350197498	-0.108233671989173	-0.0989931857998851
0.0151812391662821	0.00528131589479502	-0.00030378063522467	0.0184603396026534	-0.00312215097681649	-0.00128184463546278	0.00306874682838466	0.00177669666386132	-0.00135434694595155	-0.00220199780613963	-0.00119150700630753	-0.00215048766489217	-0.00360381797081742
0.000291376137767932	-7.35790951500502e-06	-4.02844461895005e-06	1.66901026090473e-05	-1.27502663516219e-09	-5.10882230071101e-06	0.000118622660340062	6.68357518617018e-05	2.90056192110443e-05	-2.55504866367309e-06	-2.74058046651734e-05	-4.95164701973194e-05	-6.98981761200307e-05
0.201659248917417	0.0808058235994218	-0.0597251255421936	0.127317100023613	-0.00974252891353025	-0.0448227736638439	-0.00521840963734346	-0.00896832078572332	-0.0343596944424224	-0.0272826512886871	-0.0399157800433379	-0.0354221158938576	-0.040957529471804
0.218669599424258	0.0893030650619027	-0.0641738511172694	0.134206762575555	-0.00174117536661125	-0.00334643319834102	0.00624229486113448	0.00119298753871772	0.00701536487920965	-0.00254380428247614	-0.00735764688939017	-0.0195559811037936	-0.0257049779657064
0.28170423883995	0.164440788828908	-0.0958702882836757	0.135273320623764	0.0165665248038423	-0.0374686179186707	0.00490413553945823	-0.011657144490646	-0.0283322363768225	-0.0104510465574142	-0.0311666106606389	-0.0380616100723061	-0.0362645537696277
0.0218112586444187	0.00632300571431436	-0.000828679914965279	0.0263319772438287	-0.00079439599279537	-0.0028231492047972	0.00561222571031946	0.0015969143879731	-0.00187445722074961	-0.00180877259879629	-0.00277025315631675	-0.00399371366393132	-0.00602140310589664
0.011442520595016	0.00508505798506173	-0.000729468172735035	0.0148059808129326	-0.00136239338149543	-0.0013819994273512	0.00200629900023913	1.39994085796673e-05	-0.000651671530735844	-0.00137219640442331	-0.00206971620147052	-0.00225119792158347	-0.00304566047316865
0.426368673717051	0.185234902368203	-0.14796260336192	0.197134042407089	-0.0229497356973095	-0.0639580294543324	0.0203722581142389	-0.0102074045593242	-0.0245846071907991	-0.0434538825758209	-0.0558256383020242	-0.0608356379831681	-0.0776105158837233
0.342479951065342	0.147730415740425	-0.117774295016301	0.162801729167368	0.0451061675857298	-0.0704864006759283	0.0337614354001373	-0.00332212656434511	-0.0157026364969682	-0.0126901165450993	-0.0328840168881935	-0.0241515736104854	-0.0294299980136652
0.175393351456328	0.0574891990867867	-0.0494649229589143	0.117569221920751	-0.037084316497247	-0.0207884697702894	0.0116986191486059	-0.00702779967321743	0.000310910467359038	-0.0289363931337682	-0.0277414207077697	-0.037696115259898	-0.0282872533730582
0.146563245506595	0.0288283829903211	-0.0407520675626924	0.0893618473298317	0.00333569628469377	-0.000702483544674781	0.0189272734552785	0.00670802242542293	0.000672134159566656	0.00131660637000949	-0.0125260185925062	-0.0137214299091431	-0.0253569275219987
0.573992522662675	0.249785574463322	-0.21510701811241	0.218081521085324	-0.0229472005587179	-0.16393433434203	0.00745051352271919	-0.0554091061969981	-0.105019416088754	-0.0934407674503739	-0.103409637241555	-0.0885811427600013	-0.104102086891918
0.00773690438076415	0.00451979422259597	0.000193911070868035	0.0119820975163799	-0.000623288250423078	-0.00137256481503022	0.000781716128896725	0.000422188419228722	-0.000866798802188646	-0.000997926532726648	-0.000477128754015536	-0.00178811406925718	-0.00279378461975544
0.478088268035657	0.310308136248505	-0.1572143690134	0.263265019253551	0.0300235277670058	-0.069185593114122	-0.0229634225613933	-0.0156671026907063	-0.00827243572813047	-0.0195810326735581	-0.0700146487392186	-0.0610421738727377	-0.0742530017913752
0.342577280996803	0.192302673483502	-0.107861173965786	0.199329943786251	0.00648296081958899	-0.115288897048938	-0.0342554538170856	-0.0504935289992936	-0.0566702303799659	-0.0544029681146743	-0.0879110918035375	-0.0797974837013339	-0.108132401008443
0.579760548727025	0.221930929877886	-0.221963642311789	0.200473521376878	0.0143355275834957	-0.0725648063514859	0.000331923781069499	-0.0324205842693881	-0.0672294904310975	-0.0291146393839952	-0.0437646940825789	-0.0699792104645591	-0.113723454994312
0.168719800924763	0.141710168767303	-0.0491896374810318	0.106316151916036	-0.00220177685425471	-0.0613140629178699	-0.0143332293832162	-0.0212157706593065	-0.0257084602833783	-0.0317579198860623	-0.0480310424984212	-0.0457078143325637	-0.0510255083848551
0.222913316343322	0.118732401560426	-0.066052508139434	0.14045891234795	0.00105011352018874	-0.0242198448495285	0.0237609787809673	0.0185564304464561	0.003492032609441	-0.0115848656646698	-0.0127555952964876	-0.0291266894641331	-0.0273282781668606
0.565211927864061	0.216840317248522	-0.215193517079398	0.205551583567973	-0.00760394006381637	-0.0720264305070458	0.00314219870371768	-0.0541476533291128	-0.054246966870614	-0.039815185285431	-0.0903971613312666	-0.0731151120175629	-0.0753550299402851
0.0250831091587804	0.0182990952209885	-0.0047639930816205	0.0215219385699295	-0.000988028002245969	0.00152342720716181	0.00599060751718382	0.00415248649195819	0.000738612718707451	0.000267699602457924	-0.000649253401452356	-0.00185007858114607	-0.00205235544114768
0.199404757530595	0.30599002802354	-0.0533220599053697	0.144561466596787	0.0190306617696725	-0.0950212007027287	-0.00569799733793475	1.03348672228498e-06	-4.2169996593816e-05	-0.0379952694665281	-0.053663380699633	-0.0666032669124896	-0.0493777663754767
0.236069027522989	0.116490926143203	-0.0800677854444185	0.115530491146378	0.00925639004056814	-0.034092999470893	0.0174231674947506	0.00489243462222466	0.00228373113507899	-0.0124183047151624	-0.0124690468298424	-0.0200837104282901	-0.0209701638414655
0.0670853572993226	0.0321728104622333	-0.016293240103976	0.0500297882629612	-0.00225458643735664	0.00320182398661739	0.0168339788077598	0.00681319694439367	0.00301377286282897	0.000473618774630369	0.000348861861663385	-0.00723951727160294	-0.00593432569839882
0.295860148315894	0.144406548737762	-0.0904275143838684	0.181248039335166	0.00360252993036186	-0.0415730496664382	0.0244372325236294	0.00498799495298091	-0.000663517934235081	-0.0189852598680382	-0.036569375161693	-0.0398336351938651	-0.0370804730664631
0.0523804057608191	0.0388785097077878	-0.0139592695719925	0.037585307950482	-0.0114016847559625	-0.00214587893485821	0.00949741585459504	0.00699841720438795	-0.00446599506124819	-0.00677378184541037	-0.00260670016409546	-0.00843024472281569	-0.0082739807416909
0.347644191614286	0.165156787603815	-0.108906840123958	0.203559363707318	-0.0274216586493833	-0.014472787198657	0.00309305271279925	-0.0224954197644975	-0.0457057089291399	-0.0209472229240201	-0.074865034987289	-0.0627634077218402	-0.0609788078959447
0.0848420083180616	0.142891131991844	-0.0141406967663411	0.0830506300972465	0.00188229435126445	-0.0357735107766654	-0.00564739235535942	-0.0122608766021236	0.00163318860787827	-0.0169456082127005	-0.0303806916822971	-0.0208071883330752	-0.0220721822711441
0.219608848756418	0.165136105898095	-0.0677084096193806	0.129882591625456	-0.013582520612314	-0.0429176699469861	0.021703606793065	0.014231992289463	-0.000939310340841465	-0.02825009527965	-0.0175814788684348	-0.030093236773492	-0.0459907584117941
0.00727823916313587	0.00564825418736478	0.000266756984491299	0.00829757682748367	-0.0034145525793925	-0.00254084552951626	-0.000618055550564517	-0.00168961607982978	-0.00223799363008813	-0.00297769905445438	-0.00286809839498392	-0.00370799194561286	-0.00331302871733937
0.564636537921952	0.34414939307047	-0.209212514382188	0.221448529683595	0.0485550597407705	-0.131137100989521	-0.0107602047485987	-0.0135204441943959	-0.0332127654255073	-0.0412910206243754	-0.0988040662641121	-0.0390447019005546	-0.104052927583183
0.138250677456172	0.0971726747775945	-0.0279238435265687	0.129639887419581	-0.00266022107392641	-0.0435937375831628	0.0159010376053684	0.00101625722293425	-0.0173944853259787	-0.0231269793285446	-0.0371336069944402	-0.0278368306264377	-0.0400394637702041
0.328945290467908	0.127606351407594	-0.112821646717158	0.153505880651157	-0.00761634586764981	-0.039990102537746	-0.0020087128517392	-0.01491540105803	-0.00805680722972418	-0.0238032242026979	-0.0285478485256285	-0.0357908870005611	-0.0527928671135999
0.406850381239234	0.39562867831995	-0.130353134391072	0.227059218291737	-0.018258190385948	-0.147218904241565	0.0667139783784373	-0.0145132997408338	-0.0165612128839432	-0.0827385473137567	-0.0470617248341363	-0.0637250612953087	-0.058912455925159
0.388444650805967	0.219173681749606	-0.127656963008506	0.210900839362352	0.0113745498888912	-0.093447881589016	0.0141631580000684	-0.019441717937741	-0.0177090824481476	-0.0410366658500624	-0.0637005839386653	-0.0394731232746866	-0.0601111440284848
0.285132844264285	0.285840494707628	-0.0960332671254661	0.138849921511378	0.0526185064606953	-0.0602064069610704	0.0275026587799097	0.0295158629274904	0.0189151857036358	-0.00379395025018753	0.000240365863118153	0.00528321162926365	-0.0206032220017491
0.129568207367315	0.0486572111787538	-0.0384697635618751	0.0794065479146707	0.00763422206542766	-0.00137881680739935	0.0221478767117806	0.0113457033057474	0.0087199664407912	0.00312770262901416	0.00149108730329992	-0.00343252952926684	-0.00892106601848033
0.483121948196483	0.354936601467331	-0.171025144364011	0.215643992104356	0.0970523960219057	-0.0765268309311542	0.0545160437190016	-0.0119012997585874	0.0204248469410364	0.0102627825453758	0.00816847745352073	-0.0476263986249786	-0.0485598692408094
0.439205215886472	0.131296301413739	-0.161069990427377	0.176207173965496	-0.0119290693561465	-0.075480562421089	0.0310518479981404	-0.0148521893920566	-0.0355051298886548	-0.0437048158886177	-0.043003923444733	-0.0498632970794412	-0.0505149598462703
0.0244812754841671	0.00885495669766568	-0.00141422035081048	0.0285351655189	-0.00430755246472842	-0.00160848730199256	0.00379359377088181	0.00155922011513983	0.000654909288293284	-0.00295801988336049	-0.00525351923315786	-0.00732665332989138	-0.00633768365983505
0.105086463044202	0.0756176726616404	-0.0274140760623695	0.0731866547485341	-0.000499868886607954	-0.0116765909122064	0.017190137390127	0.00338951941820116	0.00202169417695192	-0.00608822989940716	-0.00661248644917245	-0.0140347313270992	-0.00710375660298232
0.358350778385979	0.330209266546428	-0.109609108291406	0.217025969002643	0.0224597734823461	-0.0744167768194733	0.0108275727431256	0.0220563088287959	-0.00229999708347228	-0.0259785016685636	-0.0336657497050722	-0.0269521932311301	-0.0378470357741593
0.111407113747193	0.107407166049933	-0.0221488499259793	0.10011038528377	-0.0199535332691007	-0.0425214221073088	-0.0100021006064552	-0.0152272148996723	-0.0030856536958607	-0.0312374776882048	-0.0131136762931195	-0.0270036905539034	-0.0352119548907025
0.350228751998183	0.282052249501491	-0.110876218603293	0.202847132595073	0.053378163448328	-0.058263984688849	0.000634008797314733	0.0543175213464976	-0.0274342737786712	-0.00244291062026047	-0.0288477449011894	-0.0134451612410404	-0.0520797902335368
0.325345610643093	0.232937095819821	-0.112764061561259	0.149640894826118	0.0701349735922983	-0.0378742051192031	0.0535116148780753	0.0146906868113555	0.0289042094417231	0.0161303842365476	-0.00966860398727537	-0.00437787183427241	-0.0136207813469993
0.535556348346896	0.217559991859038	-0.192344881510505	0.231844047173262	-0.0165562327764254	-0.144127296446003	-0.0413976836192986	-0.0533418363330048	-0.0340259285161695	-0.080341764611214	-0.0934639210047526	-0.0749395951835675	-0.129975709206134
0.0164226495482361	0.0235040876100884	-0.00125675956039064	0.019574230507483	0.000667608490590658	-0.00808254033710945	-0.00146302645667831	-0.00191421947148985	-0.00408295052044098	-0.0037074659232594	-0.0038029525188434	-0.00556644888813045	-0.00502054935874578
0.449708947983188	0.217494193951251	-0.152639828500995	0.228126501462755	-0.0231539830485913	-0.157643406478937	-0.0357470216829761	-0.0545860308510557	-0.03290464731643	-0.0903986947637643	-0.100580843944193	-0.105566397502126	-0.107986672249945
0.276426985511105	0.3056841679774	-0.0892123671478489	0.15029032101204	0.0700493872538254	-0.100863507595305	0.0102151751698396	0.0123069915379808	0.00578717057314571	-0.0154070601707396	0.00141843361610661	-0.01691713333611	-0.0407838585036693
0.0410742598237433	0.0183312847476413	-0.00481366070254247	0.0440751955723147	-0.00663659131972606	-0.00949159420963189	-0.00124847918572341	-0.000799063955174387	-0.0070904594758137	-0.00806409276467898	-0.00903914008533933	-0.00866189956968694	-0.0133390593569389
0.0475988832693372	0.070159468339165	-0.0124780635842025	0.0333712214135134	0.0255553097081015	0.0062918020361296	0.0133155984307712	0.0276483414949117	0.0142503739673301	0.0159235558721155	0.0137329874529919	0.00708761688077455	0.00682746531193497
0.236051430829867	0.138683969845543	-0.0642045638697931	0.168684494240163	-0.0579530630960281	-0.0467692071563334	-0.0206198119202987	-0.022169228417511	-0.0359195165144641	-0.0523611351261807	-0.0532798874481024	-0.0678055854254728	-0.0610915048888874
0.354074835829723	0.324693001707886	-0.108596027162173	0.220037729513773	-0.0132856769646932	-0.074988006486315	-0.0132529593205196	-0.0171697016549939	-0.00919892048895721	-0.0441368417255041	-0.00144981048447446	-0.0690639124313701	-0.0623187632864317
0.382040414465074	0.152656068672541	-0.1336599145137	0.176026474950425	-0.00511044019046764	-0.0729242682076232	-0.0244992979120971	-0.0248238230312747	-0.0519264006396138	-0.0390173541990455	-0.048012581248596	-0.0678586067355118	-0.0640211435456673
0.229475306776577	0.0569930620691833	-0.0705843445214319	0.137267118118759	-0.0210946863424891	-0.0158333711427012	0.0114062060708345	0.000114116865056885	-0.00323151230230614	-0.0184640287425951	-0.0288954784496901	-0.0264002263974446	-0.0377769046872747
0.410327171903653	0.198821367220376	-0.140959531896528	0.201997384615818	-0.00906610090267468	-0.111079222629094	0.00441762065183737	-0.0248887638129331	-0.0319470150305728	-0.0600726617658844	-0.0560174634739296	-0.0785639696438595	-0.056494009670855
0.344286040092776	0.167449138713364	-0.108167992718261	0.198837303969033	-0.0345672348619571	-0.0670800933969966	0.00753449816260843	-0.0162054170516491	-0.0186621741936226	-0.0508236641294768	-0.0462434304129505	-0.0708357567447282	-0.0607889769839485
0.0485273448709161	0.0475876306239221	-0.0127941633776784	0.03467277367735	0.0197355782118549	0.00643872494408911	0.0163758021426785	0.00775126277317526	0.00896804988089631	0.013087151577972	0.00546170923096052	0.00483178967284047	0.00223827618592259
0.269291815734037	0.1298980211972	-0.0649930898585882	0.226079759238342	-0.0479467913817726	-0.000151134077789772	-0.00584841274496839	-0.010294304361651	-0.0275736545659289	-0.0240489627297812	-0.0253024250884389	-0.0537411390243874	-0.0563474385266802
0.473190051227504	0.231199463526235	-0.157090422955015	0.24780983970477	-0.0553226636310174	-0.0759108598860578	-0.0034803669309017	-0.0263266571987836	-0.0235643341499959	-0.0656167617585376	-0.0451409337729649	-0.0608706176654081	-0.103650452258379
0.474883647899012	0.357264374207876	-0.168832346518404	0.209060490781441	0.00671939138170174	-0.083573187466728	0.0507924313537607	0.0353033314224111	-0.00806488052176085	-0.0384268980425131	-0.052665152824312	-0.0154960229839612	-0.0627026483370912
0.62890001710421	0.333598273950251	-0.245487648064191	0.204622410206068	0.0977386170079119	-0.145495703235432	0.00154129622749111	0.0066065304460825	-0.00169859815951745	-0.02387854311376	-0.0648085419355043	-0.0832826823992903	-0.0892429672511028
0.419295352897746	0.19670965783361	-0.134923493303901	0.234762138541018	-0.00710004700476174	-0.104514736885539	-0.0085986979494948	-0.0699264545362941	-0.0883410353583319	-0.0558073919451505	-0.0548279174094647	-0.105678203737772	-0.0910467146552781
0.209386196224829	0.0764335633969559	-0.0564988050702931	0.145727392667485	-0.0236328858897397	-0.037346853064726	0.0104462218956932	-0.0116800052002353	-0.0100553999440123	-0.0304898694772328	-0.0118219544128943	-0.0255012599688022	-0.041331463798934
0.51189454750803	0.251841503315782	-0.179983949898127	0.236892310142503	-0.0214334078406783	-0.0962441730144219	-0.0308438348719521	-0.0509016293778537	-0.0522425403859544	-0.0588387904275501	-0.11838811745766	-0.109758801976918	-0.107315147743754
0.531344126518205	0.372477827119543	-0.190902313118506	0.228590808349274	0.0546361655991561	-0.110172714233532	0.0219520808026611	-0.047131395471272	-0.0596060047826784	-0.0277682743171882	-0.0677510334212388	-0.0440617261687483	-0.0906709973375882
0.041097904058348	0.0118373595685951	-0.00917885745250668	0.0340616277162943	-0.00149530022838872	-4.05290515259962e-05	0.00622460670096762	0.00602190997803703	-7.23238772252291e-05	-0.000767914639957352	-0.00443668396685658	-0.00455160849083234	-0.00474683163828305
0.36765200692126	0.131277001868672	-0.123939511369624	0.183098158505831	0.0175935492087086	-0.045069393274775	0.0164319679893267	-0.0113254538264041	-0.0262420432184862	-0.0137379220330332	-0.0405498830319086	-0.0347935800149623	-0.0407061618007609
0.289289416432519	0.0926155788447462	-0.0985515814494601	0.139039568521494	-0.00635190740092334	-0.0265685099544563	0.0172355933696565	-0.00442109157767329	-0.0093318593124318	-0.0164602086776898	-0.0230578406482945	-0.0282546800777635	-0.0300181221684998
0.534759466796697	0.256043472489488	-0.192265470658132	0.231752825799328	-0.0304786860599943	-0.149830157328156	-0.0376879514393855	-0.0662419682923584	-0.0491549445615925	-0.0901544216940751	-0.10615285494325	-0.0807995032296541	-0.096532428306118
0.51917817677749	0.260273952377103	-0.181562223102875	0.238055776952235	-0.0576490092621198	-0.114271628630526	0.0127310382365834	-0.0153997948005244	-0.0346572887279548	-0.0859603189463228	-0.0667949479493418	-0.0721293389678464	-0.126598257411085
0.186109118945887	0.0460951858539973	-0.055095608228648	0.112660768936634	-0.0395446046473103	-0.0321306427556081	-0.00284456068661526	-0.00657001434898313	-0.0245500625837775	-0.0358376237014592	-0.0331189156659225	-0.0331866624790627	-0.0482696900597414
0.0872617286985085	0.0539131186211193	-0.0242018055792193	0.0530115885861047	-0.0118889255336889	-0.0063106340618784	0.00561853011490909	-0.00172378652196553	-0.003612768985465	-0.00909977979778363	-0.0161626915403605	-0.0121774665747645	-0.0188323348465205
0.407684783573115	0.162143386053137	-0.141335195649937	0.187244180816189	-0.0266001484171901	-0.0527263385378614	0.0120247227759286	-0.0174812419054703	-0.0180781352037481	-0.0396632434775257	-0.0557368412488594	-0.0627586405462201	-0.0881320317607102
0.287954462501518	0.154764139409705	-0.0984110858824182	0.137785908429838	0.0100148519746324	-0.0371810500032175	0.00739064211330198	0.0130851995596617	-0.00106626414000266	-0.0135830990142926	0.00424500501815334	0.00880933602010692	-0.0236635116430393
0.483567764629813	0.250688053657551	-0.182798005148205	0.175447110962935	0.0531359126441119	-0.0805963128866955	-5.37166021976065e-05	0.0317571127598208	0.000402858693754227	-0.0137302001212918	-0.0156754594671187	-0.0497147325241943	-0.047300597949935
0.109120938529769	0.0657423401469712	-0.0320965772838692	0.0627235100500362	0.014074783080193	-0.00353275639777992	0.0136144548958027	0.00420792203765891	-0.0077274887668895	0.00527101334120653	-0.00944218677956569	-0.0212970850374193	-0.00979554099297653
0.379090108437219	0.0879634602007756	-0.134003341681253	0.163923580172481	3.65709115096591e-06	-0.0276275687752653	0.0115205655166967	-0.0106228564460119	-0.0138449622361359	-0.0138119558420571	-0.0378179207828469	-0.0389348370736522	-0.0387655578583402
0.0287411470649654	0.0435353949563032	-0.00516896951204104	0.027368857353711	0.0163070550478914	0.000220523287665197	0.0140330422361172	0.00799613815421286	0.0088190249712302	0.00826378916777828	0.00200741203449572	0.00251701942210654	0.000237145617645686
0.281667847213648	0.190875943768053	-0.0960286547861387	0.134150249815947	0.024033541615022	-0.0466396217449013	0.0025344429936846	-0.0132832061528015	0.00812970021864357	-0.0113030400649397	-0.00846890657426674	-0.00189850787914481	-0.0182660330922238
0.208361398980627	0.105513827170929	-0.0611133683854126	0.129689215621105	-0.0264501952164822	-0.00843005271170225	0.0211099769977525	0.00750516884261682	-0.00161361406801191	-0.0174401239640922	-0.0124586143904566	-0.0258210679984263	-0.0423548391668307
0.0156827931719489	0.0105129585745348	-0.00266861067801314	0.0146067434031757	0.00242127487639904	0.00446158753160017	0.00923434780297181	0.00705496909771014	0.00515757930147684	0.00344143120399961	0.00327204194390536	0.00152475745605045	0.000665534773788556
0.519423360814182	0.284292696177441	-0.179015579166665	0.247738280039674	-0.00222520657437653	-0.134540569958067	-0.00358595722341759	-0.049240676057444	-0.0134144095866563	-0.0683828882662215	-0.0630057853730981	-0.0856342601483911	-0.0915705553446734
0.130020316660503	0.10932165175313	-0.0403653245958319	0.0733654140067316	0.033524950718386	0.0162195104645818	0.0241294143907389	0.0352590975748764	0.0261518193862695	0.0248722305914839	-0.000843585644923178	0.0110597368457654	0.00330482579442418
0.107266434032564	0.148192097481753	-0.0198203413401749	0.105499262626984	-0.0028581090669884	-0.0389737894413252	0.0127136646835168	0.00149329298753341	-0.0144071500814812	-0.0209159492541568	-0.0123236265611298	-0.023355797041485	-0.0209325701105357
0.682949344253499	0.255731949456843	-0.273461858269594	0.197645602237154	0.0367796199493015	-0.160651650850377	-0.0162585207463384	-0.0619676696952863	-0.0850264189513349	-0.0619360154505381	-0.0854158396217979	-0.122205971520456	-0.0798569598129064
0.376059033666013	0.175616505929171	-0.127206234561597	0.187731343320806	-0.0519789456979995	-0.0631159672753997	-0.00754309871665942	-0.0313439443174818	-0.0345582583800669	-0.0575474564866996	-0.0540571859469813	-0.0529846841301894	-0.0644923956178993
0.256562160536955	0.233399700169214	-0.0708716260994557	0.180088173841425	0.0602303439338963	-0.0479562852843403	0.00786789494175344	-0.0029729459878407	-0.000193595764502508	0.006137029324778	0.00379117753093072	-0.0441984156138324	-0.0723695890283795
0.0762693725518748	0.0540284420639242	-0.0213352427468364	0.0487138165408262	0.00654453036565507	-0.00465515502110375	0.00990813890358297	-0.00530315670575596	-0.000765457468404201	0.000944687672275651	-0.0058890021145226	-0.0178239902866341	-0.0123510229839682
0.271762773699293	0.26433041429948	-0.0846483583931888	0.157093650135947	-0.00861916235328231	-0.0394952807605521	0.02682881678062	0.0108336096150286	0.0144623793773095	-0.0240572215569172	-0.0103287985117069	-0.0499840328845827	-0.0243374734711651
0.569266681353145	0.277625068659935	-0.20951974958438	0.230710464397136	-0.00569881510647574	-0.118986457699769	0.00614307519315183	-0.0316704487246893	-0.0645489309720789	-0.0623426364031224	-0.0657271543801704	-0.0881737645156164	-0.113229695843978
0.256161654905848	0.117734275790252	-0.0755116634781426	0.163946529817935	-0.0231508230523357	-0.0304337200690949	0.00596868838954728	0.00107757774985784	-0.0175563985775589	-0.0267922715607153	-0.0281880459906536	-0.0225578293160017	-0.040443024925763
0.516077220805268	0.179731607710638	-0.188664544975977	0.206426197761082	0.0151113069091389	-0.10200378553917	0.0158221144520269	-0.0237498071018123	-0.0563441875542751	-0.0434462393150155	-0.0564408884297828	-0.0646722939174493	-0.0855293080874887
0.118346871174762	0.0888614432745753	-0.0329051873611908	0.0806218266927633	0.0271448688404401	-0.00793424707239432	0.00747161374681489	0.0167232718746763	-0.00240173095308804	0.0096053108840229	0.00318857045958015	-0.00529250645990273	-0.0100988434741393
0.326005022292337	0.291685313670063	-0.113121126676274	0.147786204123894	0.03400158689762	-0.0578398501899665	0.0338964934118663	0.00600860747126281	-0.0107499472649344	-0.0119191316461733	-0.0329378178161605	-0.0448216572663916	-0.0314052155802682
0.189266522965805	0.060592198381538	-0.0493196074883965	0.135878841074087	-0.0187145904261022	-0.0364041105293751	0.0132995908163763	-0.023921434657866	-0.0282461385932147	-0.0275593504777386	-0.0440378912343554	-0.0346509017528444	-0.0488712146096968
0.412089264699416	0.202897628070868	-0.141242237035553	0.205582335107586	-0.0344844486444507	-0.0856145645083907	-0.000402119188564587	-0.00751584156820984	-0.0389612221233542	-0.0600495065764207	-0.0678018085458711	-0.074062710677361	-0.0598208977377873
0.205825738388281	0.102938903950379	-0.0512799565843907	0.158909888008479	-0.00749984859392785	-0.0191113971226366	0.0267251242900701	0.00752087201045709	0.00725719651818235	-0.0133056228582822	-0.0066579662642175	-0.0216306564390689	-0.019079415778616
0.650487806473586	0.281078799139861	-0.260200501017026	0.185532474832392	0.0384657332910773	-0.165743152849868	0.0298400509520631	0.021106305143416	-0.0445170155553268	-0.0636387097793956	-0.0433647034893042	-0.0439039567761681	-0.0827419665988445
0.284991945682015	0.201237579716916	-0.0981762985941552	0.132428993624057	0.00631146019369361	-0.0601447928403206	0.0140514421905095	-0.00861232350866209	-0.0119559123575986	-0.0269166663233135	-0.0303896755843386	-0.0545942298558721	-0.0363436669412077
0.115897306233521	0.0923554152647921	-0.03141054843974	0.0768428861154567	0.0240230123090304	-0.000745363572895258	0.0150731046024227	0.0203739707037763	0.0178920841526259	0.0116388243680676	0.00349011967340036	-0.00337714774152137	-0.00798878085981598
0.190294952492319	0.0867270553969742	-0.0625751803151734	0.0969457122035235	0.0278265332250167	0.00621988093391027	0.0223442114418878	0.00550330093650095	0.0150323901087175	0.0170232070794635	0.00257265492952002	-0.00412613111602056	0.00247637068845
0.114737613613907	0.0785601454430671	-0.0345788130503845	0.0694082655599661	0.0151607421493519	0.00428142781474881	0.0267792116586231	0.0107559700514534	0.0153810260897729	0.00972108498205036	0.00974077652318252	-0.00104750322695915	0.00127808260367633
0.443152816164133	0.30058266410307	-0.15334744634405	0.209444374938188	0.0639943286136606	-0.0703189433514805	0.003724202828845	-0.037233630455057	-0.00698868798383107	-0.00316230736890999	-0.0305804757808975	-0.0610831492146423	-0.0598307959285733
0.0301592884429831	0.0266996655828974	-0.00590461805677318	0.0280898301607603	0.0042488656106059	-0.00144821337486934	0.012813576267788	0.00914380685324081	0.00205519516548342	0.00140032611786828	-0.000196352646869562	-1.43539108034968e-05	-0.000518405464727107
0.0311509466570872	0.0376021325234957	-0.00253750422801297	0.0362446193426923	0.000955956300084555	-0.00713549812568628	0.00285071742862594	0.0026310646174714	-0.00130497947740132	-0.00308977091280086	-0.00429374279617115	-0.00655673155959065	-0.00722698769163798
0.114204264904182	0.111493090821547	-0.0319194000624769	0.0762874482555347	0.0210041472639571	-0.0108699467360777	0.00889915600852297	0.0110048154148031	-0.00390263656977942	0.00506710026393971	-0.0101304142871343	-0.00494274654125956	-0.00944548234539561
0.299757342166791	0.183261117109987	-0.101391759274665	0.148878582359893	0.012846654676652	-0.0427124622026028	0.025254274812676	0.0193702461950199	0.0189480094371944	-0.0149329037629753	-0.00997476782372003	-0.0285277369498099	-0.0284017911477756
0.065030257536093	0.0372973676837713	-0.0177229336519143	0.0424126485335097	-0.000721700268988643	0.000910565191360665	0.0118914507021612	0.00898177764665724	0.00438968851285544	9.44324611860115e-05	0.00101733582421906	-0.00452107430807714	-0.00148616522110183
0.172822536771359	0.0520276964910481	-0.0468241037659204	0.119216174336712	-0.0236309078847209	-0.00457422289509943	0.0170358444750121	0.00927242286204341	-0.010170161219697	-0.0141025653899102	-0.0168309604993346	-0.0238876749557686	-0.020415475242538
0.101275927346568	0.0707562883808637	-0.0275992914734463	0.0683757299910117	0.017387332351509	-0.0286371827719819	0.0111838674883012	-0.000339300806648318	0.0043431873482932	-0.00562492521023647	0.00224160327356669	-0.0159809805353654	-0.0144511958340712
0.361082811430578	0.364555873437892	-0.112854351833225	0.215560673853193	0.0330062434006649	-0.103898779118672	0.00202425013609747	-0.00983808600731034	-0.0186094284340609	-0.0354462678590038	-0.0549866189337577	-0.0522331043985736	-0.0829476054223998
0.0922392403660905	0.115900483469092	-0.0249872270147271	0.0613180846469086	0.0287664337610974	-0.00586496085768964	0.0244959579092136	0.0097030546202337	0.00914857624819301	0.0114507364517039	-0.0126591231303955	-0.00573873026348716	-0.00505766231950554
0.665302383006165	0.244482633093322	-0.267639062954728	0.183069811000732	0.0606508970895646	-0.151200891751306	-0.0237966314146928	-0.0583480093387715	-0.0539993489962304	-0.0452749973308707	-0.0684606586584633	-0.104079228772641	-0.0869796486445159
0.515559811711155	0.271843558044818	-0.197227806638074	0.178021080660452	0.0310073230428557	-0.0952798352694003	0.0302690918999545	0.0195897408774256	0.0135740452108291	-0.0321362561132723	-0.00719424246414835	-0.0357240115129099	-0.052860457206392
0.227957646718697	0.163315768418657	-0.069695102308677	0.131759832177171	0.0432258877570157	-0.0408444161965419	-0.0113265344773247	0.000971248766508392	-0.00433044843096439	0.0011907357802369	-0.0311868874011713	-0.0376806737244745	-0.0311024401132239
0.225523436431653	0.116334698531688	-0.0671678891239028	0.144157901702293	0.0114628490391403	-0.0586700963552079	0.03389846093463	0.00240595998320481	0.00887468396265009	-0.0236036236580338	-0.0225985092756796	-0.0236250648502717	-0.0257551709741443
0.329353447571386	0.233992633966211	-0.11381335108978	0.152063701598506	0.0573079209306959	-0.0312642962406411	0.0199971614698323	0.0495526415033965	0.00191988891370332	0.0130218123450274	-0.012745578708628	-0.0270091359424889	-0.0298683281991418
0.0797175931763337	0.0505903504359307	-0.0199867503330323	0.0598676532004122	-0.00220133270510239	0.00103656190895748	0.0105540334805799	0.00955438146189606	0.00840496554284739	-0.000582385398072455	5.20274452177893e-05	-0.00553144028783834	-0.00405413370698873
0.362409557881212	0.120865745604774	-0.121044079264392	0.185057447706308	-0.0178788319752754	-0.0599952885788898	-0.0116457981578084	-0.0207437899170272	-0.0451921665584622	-0.0389370602770826	-0.0561234406606477	-0.0332118030704067	-0.0700153731718433
0.0514348043175064	0.0732401255349189	-0.0126341471587267	0.0386612834838883	0.0309353333584383	0.0114451488488254	0.0277112845495105	0.0250030383756091	0.0199941091923449	0.0211902411036318	0.01711620168633	0.0068966304751386	0.00224903457408685
0.0556660150292979	0.0197935855151683	-0.0131193859683482	0.0440296609181247	0.00637589699440037	0.00898627596433402	0.0196709474382101	0.017259083736258	0.0137863482423912	0.00768108647936719	0.00365314267925142	0.00928013160977212	0.00394209276246347
0.158522127516195	0.0551291888192713	-0.0451194696003225	0.099587008432831	-0.00143300657838205	-0.0118835561647401	0.0114838160756397	0.00572828382875354	-0.00366385423033319	-0.00665828137156105	-0.00306616387678471	-0.0140704635268228	-0.020593934780443
0.15071875766483	0.107220182683883	-0.0417830082853673	0.102579809043582	-0.0127954964683315	-0.0132474827126441	0.0104189514161796	0.00570099673061505	-0.00249397096600076	-0.0130214895904878	-0.0118851187296395	-0.0206146764888669	-0.0230562505285255
0.198851256209972	0.0845460987629593	-0.0662684444491941	0.0964434954025301	0.00120847818477221	-0.0164133429900618	0.0007017894623427	-0.00219496527893373	-0.0061546353764915	-0.00760243240264477	-0.0107400635466868	-0.0286825855265241	-0.0191129476428044
0.0381422494579085	0.0370756586436993	-0.00921321946660696	0.030304140227723	0.00142350337955877	0.00642403914171271	0.0165449291492201	0.0134468760342028	0.00618259675429905	0.00392377126063573	0.00282809985362553	-0.000751994571139392	0.00310695212109358
0.351001959583994	0.247297316578406	-0.103963124552158	0.228374814211983	-0.00954352714521162	-0.0484312066353755	0.0521568274651479	-0.0131261200435633	0.0279188113122293	-0.0289873668902936	-0.0327725762075795	-0.00296535010810506	-0.0648015207360261
0.110743655168378	0.0199672452470089	-0.0314424821813069	0.0686769518293978	0.00068610183904555	0.00633095442807306	0.0111514800663241	0.0125915426214324	-0.000893467570409368	0.00350852813355931	-0.0110365044041537	-0.0145899147288144	-0.0128269888846438
0.492602575418601	0.239316684262756	-0.170913185226538	0.236335028922725	-0.0463657593007486	-0.0379185038259703	0.0324530907355098	0.0221302553766271	-0.000188783156519434	-0.0421421315633594	-0.0271329763200409	-0.0391617394899625	-0.0383815083439375
0.0546932894288569	0.0737395452798775	-0.014952034513372	0.0375467617631812	0.0137929007181293	0.0101301150960464	0.0182065683872041	0.020409664800013	0.0136776701239852	0.0119615079070879	0.0113135008400584	0.0106911728185651	0.00494455632808036
0.625033974783396	0.222004302162237	-0.245668812227271	0.196013345802484	0.00413835224177606	-0.165586958523973	-0.0429174679886571	-0.0409414816192352	-0.0569860742839678	-0.0807243031410985	-0.0998445589455732	-0.0970985875205419	-0.103633470660161
0.0792860087544789	0.143573854059412	-0.0154432298077715	0.074372580814899	-0.00351285357735018	-0.0428570931368903	-0.0020667169184176	0.00353525996874292	-0.0045862404318326	-0.0231849733571202	-0.0215075544400265	-0.0198819888513257	-0.0336059604653934
0.2985424113143	0.169721836338417	-0.0884825084776346	0.192617513050267	-0.00574392499443993	-0.0626361925492707	-0.0164813923768142	-0.029554478434339	-0.04772354590171	-0.0341900587718553	-0.0624151940682096	-0.0659634576044889	-0.0809391037737958
0.260535873244687	0.0887176252348876	-0.0752791512932898	0.173801729043354	-0.0136643024519706	-0.040010835903897	0.0119302246357739	-0.023239836597727	-0.0214065785622186	-0.0268375691779338	-0.0325081883127662	-0.0409784463080146	-0.0616152772473674
0.0484985063177937	0.031993303965354	-0.0118995622896192	0.0361897527995885	0.00118302534372408	0.0136338239097409	0.015895416906224	0.00899217677033121	0.0114896427624478	0.00740842462673251	0.00166656171163418	0.00450414838770372	0.00198308229735022
0.00827889072628621	0.00659587410209684	-0.000141198465105229	0.0117368973547083	-0.000282140538195268	-0.000397590729263977	0.00190124185277649	0.00290730686681292	0.00060965857175437	-0.000339865633729623	-0.000640984045835164	-0.00190567148172897	-0.0023429151424137
0.340891305134143	0.0713696083252463	-0.118243195873437	0.1569217915851	-0.0159139622079836	-0.0322952219834567	-0.000986936024696572	-0.0061098741901825	-0.00962099499268182	-0.0241045920957202	-0.0359336129349344	-0.0326559566953266	-0.0467100364556479
0.167789032400565	0.0352751367957874	-0.0566148876962786	0.0784079724854762	0.00197144221662029	-0.000354694708014358	0.0140939356542604	0.012298627444809	0.0030471658078165	0.000808373754302982	-0.00483844614943768	-0.0142758149640597	-0.0134645325866992
0.149869746044036	0.116256308768824	-0.0464274036316837	0.0853733064064284	0.0515385796887801	0.00342195967639569	0.0376103521093012	0.0193184545475128	0.0034494279279069	0.0274802696825879	0.00859891244361682	-0.00707501428416993	-0.00206703849667417
0.0307507849056517	0.0234159282437249	-0.00665448322261183	0.0258026061167102	0.00652268251148235	0.000540965294971649	0.00755861866238657	0.00590621232214049	0.00370978614393536	0.003531823903227	0.0011204907024161	-0.000354598258575756	0.000382449249907199
0.116439883394458	0.044526550446933	-0.0330413225901053	0.0754955523920059	0.00565028936850115	-0.0111486257861553	0.00363458263688272	0.000639188703482757	-0.00906406922531726	-0.00274916820882706	-0.0166299527083696	-0.0274573062304139	-0.026796998022453
0.369038972132723	0.135523919354337	-0.124310388847626	0.182312579610989	-0.00907550356809678	-0.0408367588133191	0.0375564382326597	0.00784635012247314	-0.0122787341304904	-0.0249561311907079	-0.0453694214604225	-0.040815225710347	-0.0493783894692417
0.428698319657087	0.326226541285291	-0.149853253694288	0.19953357741834	0.118255332280268	-0.0494220880343749	0.0284956648495999	0.00522882239847344	-0.00447597891751972	0.0344166221229464	-0.0420246629450929	-0.0428218539879977	-0.0325783902258014
0.0428770723612453	0.102961274034896	-0.0046899791443886	0.0488903386303818	0.00823417539225693	-0.0201142159110188	0.0014775496979466	-0.00778525991034529	-0.00891071859932212	-0.00594002025938096	-0.00754677462857681	-0.0208403246269051	-0.00989199753054983
0.347959559747088	0.284113810581071	-0.113955000677326	0.190224170343509	0.0614058671897834	-0.0700305765928004	0.0602208526999595	0.0499135067694584	0.0210939948058008	-0.00431235470150854	0.000423349955761543	-0.00369241006215265	-0.0358741868806128
0.00185838373991431	3.46295878400314e-05	4.13083857469794e-05	0.000704786802804038	-5.92828697726384e-05	-7.15891520612951e-05	0.000781705133134978	0.000337340477067783	0.000184240782840786	-6.54360109169669e-05	-0.000191112596530452	-0.000396614317215685	-0.000406729511072961
0.0976034545958352	0.0959536851870911	-0.00887914453113102	0.120683644650295	-0.0321329262220607	-0.0121499710400769	0.00722621726318372	0.00841366195715577	-0.0174926927587789	-0.0221414486310688	-0.0297706703745676	-0.0309965002803908	-0.0222171595701974
0.00563585250315452	0.00250403694574549	0.000205818244008091	0.00558894903499408	-0.000646567200057214	-0.000405465436180863	0.00288973283747714	0.0012127994221471	-0.000312720365957001	-0.000526016318119038	-5.55960973177621e-05	-0.00135025372073864	-0.000910140373889268
0.139708354065279	0.078526994298443	-0.042847962520925	0.079059435812346	0.00719968604294341	-0.0193455729575169	0.00722240125269447	0.00076703349983534	-0.00691979864154985	-0.00607294345728673	-0.0163577942784113	-0.0194296636594701	-0.0244222195919712
0.067343930779691	0.0549830736193245	-0.0177849374994306	0.0471418101579919	-0.00963196790781221	-0.0221034874821193	0.00119278686335457	-0.00234119305166972	-0.000248692583639465	-0.0158677276949658	-0.0031128419907079	-0.0128089831791168	-0.0174990985786636
0.202847651225717	0.102658317626141	-0.0583966342156157	0.130129396414121	-0.00468658376175213	-0.0617750020656982	0.00780306071305098	-0.00941731547844177	-0.0133031771120439	-0.0332307929137252	-0.0326608501543489	-0.029584247246928	-0.0482768656203551
0.092962474772253	0.0731079347462888	-0.0248332431543533	0.0609071523550948	0.022132486046687	-0.00322167108473319	0.00420003530699198	0.00494990607614974	0.000618895201973974	0.00945540748097692	-0.00143569795955205	0.00873024088678767	0.00308465215154952
0.0454796707991211	0.0251695150235988	-0.00428063650203922	0.0520313689647718	-0.00683629991006148	-0.0156237180223993	0.00137835867966686	-0.00702488642161803	-0.00584828677291944	-0.0112300089662304	-0.0171431228126579	-0.017361657479752	-0.0157281281071112
0.366057121337867	0.172934719693688	-0.12181493946625	0.185682125638864	-0.00888033881793876	-0.0563233802309615	-0.00578916592575485	-0.00872903350210608	-0.0305425853265286	-0.0326018595244502	-0.0344848825135129	-0.0290575042690326	-0.0586496743098708
0.523292879234082	0.341072934778488	-0.194682754176036	0.198960753656426	0.0689496610201104	-0.145640074396775	0.0259076482938873	-0.0149838054760159	-0.0179769508429714	-0.0383452066883324	-0.027175771580048	-0.045091151716436	-0.0751946966497815
0.416298318001111	0.198717917905941	-0.141961488000072	0.203520164251792	-0.00778130428345536	-0.0562293010771502	-0.0113969908099983	-0.0549478996612187	-0.00848926025991853	-0.0320053026803028	-0.0376775323252947	-0.050229872535476	-0.0905332063691498
0.240487809838592	0.159184337711593	-0.0815458144892304	0.115391230936218	0.0237445136473077	-0.0491999973166853	0.0113050665387631	0.023132049939306	-0.00579026132525798	-0.0127277418346888	-0.00725559501748588	-0.0156546896278454	-0.0303248154237142
0.131970575593628	0.0875277377025965	-0.0383872095208547	0.081871666137086	-0.00597230577630276	-0.0114977230026238	0.0122890280743794	0.00188138357093795	0.00709686890782357	-0.00873501438946325	-0.0112891773659791	-0.0111244290768584	-0.00692721161236026
0.263956708930063	0.292939095390126	-0.0736106108712588	0.181853027924084	0.0201467247914422	-0.0614582979167174	0.0299679957046195	0.00137333258135824	-0.0173557436619603	-0.0206557865626376	-0.00653221876656018	-0.0138011012171939	-0.0527139896744981
0.168765666210679	0.148666884169763	-0.0531111764706254	0.089999052321697	0.0249433672102059	-0.0107391155906381	0.0388770818959207	0.0138981673584883	0.0325275919181822	0.00710212580978389	-0.0009633865564809	0.0122719145474291	0.00290087086914273
0.446331799966546	0.300097443181215	-0.159190337430612	0.191955606138901	0.0502652487450095	-0.0781525693166438	0.0352584612938898	0.00847753050524847	0.00723866145624491	-0.0139436602858172	-0.0098984134041824	-0.0611921781416346	-0.0244652098217454
0.0414612577665457	0.0392236873607853	-0.00994626004552653	0.0321424495898893	0.0111017880969347	-0.00653655937892906	0.00265162199528961	0.00318200900450497	-0.000435793303260254	0.00228261435900284	-0.00487461644898504	-0.00164697472415274	-0.00795536384656772
0.125923190358858	0.0606240609830647	-0.0391784654659269	0.0702263114536824	0.0185747386718682	0.0130696218288566	0.0272137379529287	0.0145004419561502	0.0210581316465639	0.0158221802503624	0.00385314895672975	0.00623545916255422	-0.0027387451435366
0.359782762292678	0.134304736140726	-0.117363325350912	0.191249818491758	-0.00176912184168149	-0.0802352411869575	-0.00482377815046103	-0.0184365380506488	-0.0176226772875711	-0.0410021815143195	-0.0512144390028303	-0.0520984506505483	-0.0713180629255287
0.014238043942117	0.00528603682560124	-0.00309130721124895	0.01167845536177	0.00193904777149403	0.000812745111522142	0.00559526740271863	0.00431316735777013	0.0012606238710249	0.00137589644150809	0.00147836934199039	0.00014334910117238	-0.000325437340907739
0.135676351320417	0.0975972011557748	-0.0380127733777985	0.0910702616663676	0.00123506914528643	-0.0358522813212661	-0.00140245601506647	-0.0132592953822373	-0.00867072000913532	-0.0173086060879899	-0.0302886648454751	-0.0395742130171582	-0.0358235123926538
0.093432989607639	0.0436336815263192	-0.0259941967519728	0.0594985410460791	-0.0268731163451554	-0.0109429298356136	0.000515649859489889	0.00302054683174445	0.000383114959758415	-0.0189080230903845	-0.0129918377795058	-0.0180280868211867	-0.0230819921450939
0.242048088308556	0.180809244423048	-0.082094330996461	0.115401988219549	-0.0105431805281647	-0.0498050248313791	0.0154361699092576	0.00327661195996765	-0.00969849702280701	-0.0301741026797719	-0.00438795204392384	-0.0173229295269462	-0.0313053124496558
0.119054389253446	0.117524998491895	-0.0373574526039835	0.0667716792245867	0.0415882713321585	0.00903843671290389	0.0380988045396595	0.0209474990575757	0.00759135506494327	0.0253133540225312	0.00166766572821206	0.00706694071988193	0.00662068269222743
0.153719870899622	0.0550917316481076	-0.0491311222090659	0.0822561412421774	0.00671323582053465	0.00194809415644143	0.0301510543643818	0.0159187236196512	0.0139685138605756	0.00433066498848803	-0.00194711443567838	0.00504727455295687	-0.0126314064803831
0.0495052132672416	0.0283189148085021	-0.0119114138489186	0.0394835274800909	-0.000570643821033029	0.00218002046287654	0.0209368736189534	0.00512517033046169	-0.0055080540172715	0.000804688320921759	0.0060312078354547	0.00425813907087044	-0.00400281321453076
0.116700581643272	0.0619654837153317	-0.0356432636923492	0.0678915617684767	-0.0134280054335993	0.000639004532383247	0.00783389833855631	0.0104025036657401	0.000952959884929203	-0.00639450045060802	-0.00647640149615827	-0.0112019341476766	-0.0146935494371428
0.46821972968157	0.285197053299277	-0.172685863132242	0.180336475477819	0.0239842688982183	-0.0735562647486697	0.066393012210437	0.0223276007042315	0.0255213505609903	-0.0247859979252257	-0.0192470008600651	-0.0172624693259202	-0.0334239860046878
0.139254438343295	0.0794208924875635	-0.0427828090983903	0.0781351199205891	0.00338282236662169	-0.0242512117652018	0.0121663307458973	0.00149503662362704	0.00317495292731049	-0.0104341946992901	-0.0266746992776963	-0.0129824567414286	-0.0268790611420225
0.355214834032755	0.12618768881399	-0.111624817116811	0.210133968873926	0.00481783706469296	-0.0248973907346411	-0.0163391570126744	-0.0388935065433838	-0.0115050833099354	-0.0100397768349741	-0.0175251660963141	-0.0204126007293099	-0.051968831089751
0.20816491806918	0.0863054488979393	-0.0587763902001791	0.135902849771155	-0.0207393704580817	-0.0349089185228215	-0.00740614690036509	-0.0107695454464234	-0.00953927673121266	-0.0278241444904516	-0.0343198401533013	-0.0330954725511375	-0.0273978876147665
0.101396676551047	0.0653959678791642	-0.0280529358406837	0.0632588019772377	0.0048228715620085	0.00146596114586395	0.00932465632402003	0.0155922412957956	0.0102900608047789	0.00314441635393622	-0.00602590379033108	-0.00721830985861353	-0.00815854892521649
0.386275832769018	0.191538281053043	-0.124293668644601	0.216220368949071	-0.000675475660702085	-0.0590205177070226	-0.00318776349524369	-0.0139132533122858	-0.039124653162858	-0.0298479966838623	-0.0655224078723611	-0.0611104181506631	-0.0467296537208949
0.0132103253667082	0.00489387840360225	-0.000542299393468433	0.0152109922697705	-0.00165614265173285	-0.00115583735346552	0.00178845710641835	0.00186795748124314	-0.000891632841888017	-0.00140599000259919	-0.00106021933814214	-0.00352531818785958	-0.00347916879522969
0.141632615616198	0.0962322349876959	-0.0437968093680194	0.0819290219603179	0.0202772102254621	0.00972806366189216	0.0205382394985502	0.0255247046608675	0.0181711545949545	0.0150026369436771	0.0161212120785195	-0.00202892448682543	0.000134772246604936
0.0723127373593812	0.0814057761542167	-0.0140542791986648	0.0666479041523365	-0.00806624995821947	-0.0313399153592567	0.0060745326979154	0.00934285414820234	-0.00117231253224898	-0.0197030826587381	-0.0116601968570086	-0.013167401967864	-0.0328197002657126
0.129913668879628	0.0818305571202841	-0.0413341857412274	0.0697895993737079	0.0106625448567924	0.0187556260617477	0.0323246273773273	0.0225084771765197	0.0188691517232244	0.01470908545927	0.00934005299473764	0.0179797195354983	-0.00177398705779055
0.539903896809182	0.255751556918194	-0.195216617777815	0.231726837145594	-0.0472055807747236	-0.134238685606748	-0.0815717096446709	-0.0401643841510243	-0.0808778129129231	-0.0907221331907356	-0.109074450936666	-0.137027964777558	-0.129990802521009
0.175252178069638	0.146601106517212	-0.0508402205347452	0.114796473743895	-0.00708588730100362	-0.0302560256556196	0.00304334380158888	0.00461262994608086	0.0107913112540116	-0.0186709564783116	-0.0095811859000775	-0.025024612386793	-0.0212912833023061
0.134598792917797	0.0300179280312039	-0.0399507025342783	0.0799905125237927	0.00920161488700119	-0.00103111258947022	0.0166414071690482	0.0131701983378961	0.000229095405933244	0.00408525114876548	-0.000219624184229356	-0.0125390707958926	-0.00736152641711338
0.711768885111551	0.271421537947674	-0.29468163251401	0.171383405803617	0.0660970522340832	-0.116218884844723	0.00871406070412895	-0.00657763024183133	-0.0388204980737569	-0.0250609163053198	-0.032632452209271	-0.0146649903240315	-0.0664333901899038
0.612901928832923	0.331470932607553	-0.236566801172308	0.206349132353243	0.0768214104128749	-0.120308317731342	0.0249371555771259	-0.000424640185619163	0.0332924221965984	-0.0217434536592335	-0.0663333660188634	-0.043386049830719	-0.0483932019734337
0.153922619858471	0.112086448806965	-0.0439761696121544	0.100944689428402	0.00117708113631565	-0.0277889592495097	0.012454381773833	0.00160014746996701	-0.00952195277725529	-0.013305939056597	-0.0214321997198671	-0.0154131157019207	-0.020084654616992
0.339299155337536	0.1530232034475	-0.107426742022171	0.190448764415061	-0.0217012815134625	-0.062658793281038	0.0112841591602596	-0.0353304478995953	-0.0262217861134595	-0.0421800373972502	-0.0343736654427442	-0.0675585872208526	-0.0727864106485382
0.187872154395899	0.0476166718246761	-0.0561776878617704	0.11034395753209	-0.00431550046896267	-0.0120999410619359	0.0140958550860908	0.0126253848922727	0.00628115022514902	-0.00820772076544929	-0.0160082691198639	-0.0235959845458892	-0.0214813994815785
0.459230990202019	0.45568110068097	-0.148032530877327	0.260821687556476	0.113830802949672	-0.117585080728637	0.0482494354261517	-0.00845129114383786	-0.0311597826075686	-0.00187713888948265	-0.0197446303592529	-0.0612802590133607	-0.0334776893043947
0.242661574042954	0.192402662518735	-0.0760444541734627	0.139970511872804	0.0281210393762772	-0.00987805830435193	0.0191694102446927	0.0159671036258394	0.0018313146490635	0.00912149053596262	-0.00641645790336814	-0.0349900462949999	-0.0407070759165444
0.350385182579142	0.33704574277557	-0.112237338467141	0.192318598277632	0.0201655850778408	-0.104751522395539	0.0283583070474533	0.0199847811019195	-0.0428345744387947	-0.0422929686588491	-0.0224902356433632	-0.035329446668747	-0.0559484829384227
0.0304608826710228	0.0275204407766185	-0.00599551904035884	0.0287259432656983	0.00602967182519572	0.00285357733766572	0.0114140540133606	0.0118475563309057	0.00445238928455252	0.00444162458143071	0.00401909833181426	0.00176697894752224	0.0022629668426962
0.506595145025666	0.217735773744058	-0.182072126082615	0.219666400399397	-0.0390572855962648	-0.124131347290881	-0.0284774183023728	-0.0243019611983504	-0.0474228286591866	-0.081594316443573	-0.06498003467538	-0.0575182107255038	-0.102587303378529
0.0893918831500431	0.113886424066254	-0.018804235042157	0.0788449554277382	0.00450289180192225	-0.0308125806646003	-0.000377178156758737	0.00454315616275607	-0.00999531805002705	-0.013154844431339	-0.0288609647485263	-0.0184937641752556	-0.0183496897451711
0.118825152408232	0.0770655930353994	-0.0335169243629577	0.074718278526236	0.00731648525775951	-0.00529527581633842	0.0102913501285872	-0.00121872523485629	-0.00123959693067376	0.00101060472071055	-0.00311192312221163	-0.00368965297714165	-0.00268743306816778
0.221977942821036	0.122551834605759	-0.0640096687071028	0.150907336191187	0.0218279143630286	-0.0394587146786317	0.032769821283937	-0.0156116212157582	-0.0010672495118236	-0.00881540015780155	-0.0249873395032746	-0.0219383399369651	-0.0285362593310708
0.44538785045121	0.211100053461676	-0.149876718050784	0.230102781235175	-0.0408548916276055	-0.0770333412032561	0.0153166798995902	0.0156892327489667	-0.0633924626447564	-0.0589441164154308	-0.089979226403542	-0.0974089049339329	-0.111042508320889
NA	NA	NA	NA	NA	NA	NA	NA	NA	NA	NA	NA	NA
0.686161074010742	0.29290192501789	-0.277737748170458	0.18610963188893	0.0430615401527507	-0.181606675944814	0.015924624631936	-0.020306715909832	-0.0398333910248891	-0.0692725678960315	-0.0896072158114491	-0.0621536051199104	-0.0774323686979841
0.200375103183698	0.164083424516053	-0.0656600838327295	0.102789254790013	0.0440265222646725	0.000838737895961394	0.0390969352111264	0.0344384297080249	0.00827297409031069	0.0224326300803169	0.00823946687605326	-0.00252705529708469	-0.0147497245658995
0.556013570709861	0.245083001472447	-0.206710910928155	0.219357023399825	-0.00495354777582269	-0.14334161828804	-0.0675214734892524	-0.029555616428914	-0.0570185553392238	-0.0741475830319314	-0.103047381027173	-0.0670055231457044	-0.122994247627681
0.161058401599683	0.125772796190246	-0.0513426491664584	0.0875328948314547	0.0501565538423839	-0.0125424360156959	0.0279623855145648	0.0317923694950408	0.0104723954986918	0.018807058913344	0.00815923229798701	-0.00178308616339382	-0.0036893228768268
0.148757039551487	0.0811343969857977	-0.0465043273558294	0.0815018467783278	0.0156960193088338	-0.00562348211336572	0.0328100458312905	0.0214361010475812	0.00619786152289734	0.00503626859773407	-0.00468131207838937	0.00104742252343848	-0.00873477309082274
0.0341365270851631	0.0208029910339678	-0.00726435928970213	0.0311876414791939	-0.0087759820372058	0.00383336477191251	0.00869773359971162	0.00565835310626551	-0.00138319657387789	-0.00247130863264664	-0.00808414357820934	-0.00959998398389444	-0.000722450869026996
0.232690101185466	0.0620029246041742	-0.0762746389043056	0.117909565473178	0.000185835165648407	-0.0270166116619058	0.0135862036334125	0.0118099853604983	0.0107572579564796	-0.0134153882481287	-0.0100389982912167	-0.0313260637648997	-0.0189876114046914
0.442635316822419	0.181858130047366	-0.155389317139282	0.205179118446411	-0.00837900732817032	-0.0872434623599296	0.00883120170606599	-0.0114721640004617	-0.0198782626938998	-0.04781123484405	-0.0450996344817682	-0.0408706416223039	-0.055582671409307
0.0537029544117248	0.0589691882666771	-0.00448404088873273	0.0669065297126159	0.00255339283670984	-0.0118903850199992	-0.00439170474538129	-0.00599335527735529	-0.0112060872979723	-0.00466849609164468	-0.0179820592238329	-0.0213226908284138	-0.0182041082704525
0.145736178974123	0.138366425101537	-0.045576677087068	0.0811324532968224	0.0456118272277519	0.00229157305540453	0.0307547657679059	0.0325371504690615	0.0263106239677166	0.0239517001415782	0.00920286526037076	0.0056305341202022	0.00231240699357535
0.158018565790589	0.0843015603622709	-0.040558197658615	0.118443555928657	-0.0140070776320743	-0.0151450220048965	0.0229753050136097	0.001012336972462	-0.0098920043863826	-0.0145760498184854	-0.0157868551295778	-0.0175413234216818	-0.030808802131694
0.0906323780849691	0.075379958008809	-0.0177110951784919	0.0825072786995377	-0.0242426723941611	-0.030082401708621	-0.00534113243490657	-0.00972717750255046	-0.0293719075171853	-0.0271625370513911	-0.0211231407083132	-0.0268547729290751	-0.0256292778355005
0.556171011834112	0.282561019809162	-0.204041967223893	0.225956490002891	-0.00676108008200871	-0.12988344791002	-0.0245777225505582	-0.0521945571859638	-0.0553581887747551	-0.0683222639960144	-0.0860436016998199	-0.0975492002582912	-0.0880350457370801
0.377244648693314	0.247231581553699	-0.125166323154493	0.196108192291524	0.0603395757231663	-0.0348730387142259	0.0523803099561472	0.0223893403036018	0.00291541276891183	0.0127332685044702	0.00755791267846861	-0.0157021743112197	-0.0348352530813705
0.514037432314066	0.2573602548722	-0.181509846743017	0.237311966967652	-0.0432123922512429	-0.139699909413639	-0.0272123198071359	-0.0486467354217227	-0.0704585842703465	-0.0914561508324407	-0.113414541377402	-0.139709781129808	-0.115505818246101
0.556372291217944	0.337616063363445	-0.206888427590367	0.215686967513212	0.0741190620580415	-0.110695409221673	0.00506153460457537	-0.0158358558967601	0.00972596589267816	-0.0182881735818154	-0.0968640166783435	-0.0725503456822166	-0.120055603270215
0.432481600284527	0.249930463173014	-0.137084396158917	0.254935307592177	0.00165595136667346	-0.0714446325329336	0.0157094391104307	0.0146594425270096	-0.00368847141165934	-0.0348943405831301	-0.0776752568283198	-0.0516358457950749	-0.0577611412807606
0.0701875582212198	0.0262179564668842	-0.0192858675371826	0.0437992856851273	-0.0140939451104185	-0.0015927386893911	0.00534023945107019	0.00273859025254632	-0.00224383321768701	-0.00784334189990479	-0.00679252324998045	-0.0113875043646303	-0.0162620930895949
0.481962504829653	0.360362273054041	-0.170135863355901	0.215597691759079	0.038320837630032	-0.153571700897173	0.0278528377206565	0.0227643580971881	-0.00713098135497559	-0.0576254316335703	-0.0271399645396155	-0.0615643289157933	-0.0498790862805845
0.0407409204844202	0.0481601910096156	-0.00933027466043862	0.0326366681639336	-0.0024159163336918	0.0115243517210792	0.0191106154035435	0.01414772249375	0.0148944224143253	0.00455421769369371	0.00640025812164416	0.00992183345195614	0.0066589474705567
0.429076438747354	0.135925403345481	-0.147407969111935	0.207818277386769	-0.0140953591354807	-0.0949260041893739	-0.00917362809937672	-0.0212314905646586	-0.0676831391232903	-0.0545106816624273	-0.0604837789184143	-0.0450423191789789	-0.0549765580868199
0.481251240654941	0.361973156610498	-0.170910574302549	0.212397411329049	0.0716968267214498	-0.123373301405689	0.0260363513573139	-0.0112838164687864	-0.0213852417464397	-0.0258382373421194	-0.0484081677174564	-0.0318359603049485	-0.0619111753809213
0.639410026624888	0.241285095972199	-0.249483087086182	0.204116380995464	-0.00599327127622373	-0.166299510332228	0.00863177835883866	-0.0323575631771886	-0.0636034034291638	-0.086146390804226	-0.107852061853192	-0.0713233955294251	-0.0906665204327491
0.0331951507345984	0.0302083178026796	-0.00743285710274551	0.0257119455352788	0.00612345907471871	0.0105114964732914	0.0144653292968332	0.0135340323029907	0.00959670065673405	0.00831747777400504	0.00839361954898023	0.00620374813063608	-0.000424695599847681
0.0177036579048874	0.00638864056358612	-0.000683538109829244	0.021543241853461	-0.00333469357893237	-0.00110430314968069	0.00313548472979319	0.000772859037753194	-0.000457422648699812	-0.00221949836430653	-0.00417897639561737	-0.00139486580621026	-0.00618704691725223
0.102683645152805	0.0589493028379417	-0.0276253098386292	0.0697131531959649	0.01222650154546	0.00285894438004858	0.0156616626134935	0.0138303793152485	0.00299939814979483	0.00754272296275429	-0.000637826908419944	-0.00480126214743785	-0.0112811845985946
0.466143916625142	0.204958649940323	-0.166793868256919	0.200933627132078	-0.0154446460611705	-0.111572657339294	-0.0291094035282653	-0.0466761628764681	-0.0442960447293038	-0.0635086517002322	-0.0747825550035945	-0.0606633813757563	-0.0931726798836259
0.209374250953712	0.147757482618228	-0.0641444822592377	0.122323122872565	-0.00810942416173452	-0.064877353650363	-0.0158285515357476	-0.012111462784325	-0.0260520125153671	-0.0364933889060488	-0.0381106620238291	-0.0382046236062632	-0.0578170979712343
0.140395026368601	0.0308490062534038	-0.0429449220701573	0.078400163969778	0.00187929701732834	0.0024280089674471	0.0133473706605587	0.00717768775913954	0.0016179638198138	0.00215365299238773	-0.00441487977498245	-0.0101086264274046	-0.0117117970596516
0.100584690362999	0.0548810354918527	-0.0101959538643358	0.128555388896379	-0.0241907516979626	-0.00290090031234454	0.0195484640365988	-0.00150777477793375	-0.0152727263635919	-0.0135458260051536	-0.0144828186040914	-0.037281200756462	-0.0310846808839031
0.0363351463500013	0.0394138814596436	-0.00867111580757276	0.027981971975678	0.0119715220242523	0.00618084241989538	0.0149949291843973	0.0126696231937971	0.0125036308741514	0.00907618222207386	0.00966522709327355	0.00192566623100651	0.00491533938316114
0.149223884150121	0.186316672487526	-0.0365775575639062	0.116876691678321	-0.0263243154717469	-0.0640425257655442	-0.0197582454283637	-0.0266213986684826	-0.03173914817267	-0.0451834206186456	-0.0478486045890424	-0.0586767628426944	-0.0583430291189943
0.163993056768664	0.0587484275821634	-0.0463222790280229	0.109578525910703	-0.0170214872367301	-0.0484410725232215	0.0054615096616811	-0.00628620463524637	-0.0156421955719754	-0.0327312798799758	-0.0337896423921821	-0.0281465687082192	-0.0303913076433377
0.0178342039177125	0.0249980139897382	-0.00109109709242767	0.0204461540674031	-0.00253342411838046	-0.00671209082510316	0.00195619601455159	-0.00496826184277992	-0.00251407463066409	-0.00462275747174181	-0.00375798990313002	-0.00744303819667044	-0.00930615920267705
0.427611024639873	0.202929215757548	-0.140553950847089	0.224961281104776	-0.0392674724481192	-0.0711779225692037	0.0287322735932051	-0.0230657289703027	-0.0467137013850171	-0.0552226975086615	-0.0819099559296408	-0.0603054337888683	-0.119265984416066
0.498627986541332	0.211779341719953	-0.177219165844003	0.223453823351019	-0.0599529858884077	-0.137633823337326	-0.0308094279486104	-0.0316407874346576	-0.0482167079149894	-0.0987934046128671	-0.083250039675455	-0.0800344123745479	-0.117367140458175
0.567369337383686	0.193550716724019	-0.215164217890962	0.207556444398879	-0.00794571935677812	-0.0967670571299565	-0.015766646715746	-0.00914284807269361	-0.047419673105261	-0.0523563882433673	-0.0907198462839952	-0.0624142345025849	-0.0897461845066537
0.580047101151967	0.222790568105538	-0.22299228685316	0.200698370663007	0.0318987624083754	-0.115767659984214	0.0109405160686916	-0.0248580168434953	-0.0358702962440082	-0.0419344487879191	-0.0790161564106122	-0.0671245050330663	-0.115430131397466
0.210245465544448	0.0707542461635798	-0.0616698851768535	0.130358005568432	-0.00765315576340986	-0.0354450307303587	0.00647010732952402	-0.000456900839745672	-0.0168239435789206	-0.0215490932468843	-0.029711142662404	-0.0383411061729132	-0.0510534752663806
0.280902312318588	0.12311440696578	-0.0835279418617481	0.17726802224538	-0.00152617315522208	-0.0722051572112434	-0.0157202239730126	-0.0100576693205698	-0.0310311496987241	-0.0368656651832328	-0.0406496661588082	-0.0634057190247039	-0.0655007487315443
0.282457560485965	0.101558495944249	-0.0944013046037015	0.139221875765457	-0.00971826039759061	-0.0464101833573039	0.00301458516707165	-0.0058213358231749	-0.0140787109233439	-0.0280642218774472	-0.0352436055869909	-0.0261644915813493	-0.0442857955632904
0.135326047487585	0.130355489810345	-0.0421153852144326	0.0772334075839528	0.0397833780106067	-0.00746194747739018	0.0320433313912725	0.0365464018568662	0.023731769071755	0.0161607152666082	0.0238247888993406	0.0217314443925121	0.0140274817315916
0.163995007904469	0.0990660669601123	-0.0522438015086538	0.0881534833105055	0.0345176176699463	-0.0180679077563501	0.0348276594501611	0.01212776606019	0.0158580101823702	0.00822485495679809	0.0105985674243319	-0.000127192688012284	-0.00827093173596904
0.165006556122811	0.0786919520978659	-0.0550403204508826	0.079925301891655	0.015240101093983	-0.00741276065658839	0.0198474720850654	0.00497199190068243	0.00929643897711374	0.00391367021869732	0.0101196406287166	-0.0262240400212617	-0.00728575363648348
0.207405791800627	0.217748680340787	-0.0618772144964312	0.123970916202044	0.00995772553767957	-0.0439359040862211	0.00899748625977373	0.00753137475073803	-0.0237327766748578	-0.0169890892742708	-0.0114810864443049	-0.0215760511987992	-0.0327367105446132
0.479535688225113	0.304417236118967	-0.15705440882169	0.267251822974642	-0.0434142942636364	-0.0664240315112583	0.0290329783821502	-0.00755869786156443	-0.0193906363950615	-0.0549191628874473	-0.0291156616080401	-0.076588980292397	-0.0820991264387407
0.583137798437592	0.282113426933731	-0.217319510708836	0.22994602565681	-0.00838232638375236	-0.0600831630148858	0.0379725526060034	-0.0066446775284964	-0.0179283190197633	-0.034232744699319	-0.0634018501141893	-0.057905143704322	-0.0310789798301641
0.201034587234164	0.0694195067462737	-0.0498130385364226	0.157817860898287	0.0216043001783682	-0.00804651976864787	0.0274254521200986	0.0172997676062273	0.00958908378317105	0.00677889020486017	-0.0161836561001729	-0.0298092726789278	-0.039048255977967
0.0140876058037762	0.00680338055490931	-0.000625559135337052	0.0153367525405583	-0.00478907811966955	-0.00435880910766169	4.38522292959924e-06	-0.00236371479157979	-0.00267720939056654	-0.00457394361366562	-0.00278315413030419	-0.00343985186128064	-0.00559454124834143
0.430041090003738	0.203953294020251	-0.142342786580859	0.220939343056905	-0.00528821944991592	-0.104405867395386	0.00848795026117766	0.00413164544182926	-0.0475419292230991	-0.0548470434226508	-0.0554069073335869	-0.104030185723979	-0.107677081480889
0.515256499193793	0.202202916653057	-0.186024163799996	0.220741592146009	0.00528003814947531	-0.0927706090961598	-0.0404159069655544	-0.0240619645110438	-0.0273835390782597	-0.0437452854733422	-0.104679927092378	-0.069272557371816	-0.0723624380651619
0.592344202938406	0.230437264314491	-0.225666660610814	0.210660492377867	-0.0431599952974897	-0.146013646597611	-0.0825302645949019	-0.0596902990040483	-0.0581800617726823	-0.0945868209475503	-0.117068748370793	-0.0709278834485887	-0.094356747462179
0.28326861993703	0.0799088277608352	-0.0872338108196494	0.166424657474662	-0.00778262325753415	-0.0134882397156904	0.0226424437977993	0.00718752610697976	0.0147591822677795	-0.0106354314866123	-0.00381272294294649	-0.0260741913748086	-0.00579901299410596
0.057756085614506	0.0690481516929773	-0.0150664067531072	0.0432061966272304	0.0103464036426156	0.0129233961950008	0.0338019939022973	0.016740526982224	0.0153795502545391	0.0116348999188082	0.0103614314895424	0.0133569316811389	0.00966374737827819
0.287415122925763	0.287214877386604	-0.0985057440336277	0.139735202167262	0.0668838414155936	-0.0321299617520327	0.0547410450540382	0.0331833072142828	0.033857600424052	0.0173769398317805	-0.010291673331938	-0.0188236720298137	-0.0182291401853091
0.0731394965089251	0.0202135362956857	-0.0195212709361148	0.0497599171765348	0.0116326842661946	0.00484287978857356	0.01465877949802	0.0157542951634117	0.0124901101548013	0.00823778202738408	0.00272410827751284	-0.00193183796311384	-0.000750696798735989
0.0550035646996545	0.0377870748009465	-0.0134231756249615	0.0396562334758305	-0.00271134182730381	-0.00603862955304147	-0.00115467763612947	-0.00181539283328277	-0.0105711859796429	-0.00437498569017265	-0.00665114214400914	-0.00849126720021199	-0.0094200370597961
0.00860892763972527	0.00421719404710156	-0.000184575242390305	0.00904380714977209	-0.00452128636283344	0.000365545521522076	-0.000227264026381032	0.00167977114458684	-0.00104818801836065	-0.00207787042065568	-0.00270595049131027	-0.00201183930599523	-0.00175791991967495
0.280228391647449	0.122466048573538	-0.0863365449537393	0.164192862651342	0.0181417116953856	-0.0452906864256528	0.0137396930049197	-0.0052150048535598	-0.010893811740469	-0.0135744873651336	-0.0151923152994159	-0.0310437130051327	-0.0536329475770669
0.680954687309035	0.285356261796244	-0.277994897725981	0.17905005316235	0.0865064853378721	-0.100105244423771	0.0158717457509215	0.000418229771779077	-0.0385172230201428	-0.00679937954294951	-0.00870333951125468	-0.052214277608981	-0.0426666871007397
0.207264069350583	0.148682951872179	-0.0634671858023075	0.125704824995925	-0.000892473459589038	-0.0666340704090218	-0.0044766418246758	-0.0268769357492058	-0.0151354549077082	-0.0337632719343054	-0.042699889389681	-0.0541214452468301	-0.0562061414925067
0.548047711672408	0.286193025703952	-0.196465719250881	0.243669377518423	0.010395858035225	-0.113686085658547	-0.00295690783200475	-0.0380155709223066	-0.023398661690165	-0.051645113811661	-0.0584203021861701	-0.0710479492283818	-0.0722268337820529
0.242479426514571	0.0688202542506944	-0.0693386260775394	0.155699392201541	-0.0067779613187027	0.00352712797468044	0.00948252720687473	0.0321029414492971	-0.000481930684331749	-0.00162541667201113	-0.00870998896711964	-0.023238979325044	-0.0337208495936349
0.247028913469362	0.156706362309215	-0.0501418457819869	0.23948849464088	-0.0291884015273818	-0.0232453389193057	0.0150986896692187	0.0119172827758738	-0.0114332189017964	-0.0262168702233437	-0.0620489954727163	-0.0645020817794976	-0.0594457957932384
0.594358059505087	0.352502842063028	-0.221937317177424	0.224353511408288	0.017803747572985	-0.14739477176194	0.0254111774347787	-0.0414464703557456	-0.00428896943335433	-0.0647955120944774	-0.0710995291094602	-0.0526069195497758	-0.0571447438021612
0.0605205543972467	0.0386573219490223	-0.0147515035003442	0.0441000946440068	0.00275580578601627	-0.0201659681579658	0.014313132306752	0.00494431778529111	0.00386131702645601	-0.00870508118597475	0.00493435923561261	-0.00996079251710765	-0.00660155915666941
0.187133676843866	0.211759746000159	-0.0555636335013939	0.11668420909814	0.0385632086813564	-0.0497428305726712	0.00432834757371967	0.00404302864056724	-0.00492486239052178	-0.00558981094565739	-0.0338394505979422	-0.0222348534388232	-0.0428779847918006
0.660976451520095	0.243899364423782	-0.265400930904635	0.185746262328298	0.0324633574071026	-0.0998386640519525	-0.00558561148484338	-0.0316709097219632	-0.0572356951728598	-0.033687653322425	-0.0664452078681612	-0.113082649562821	-0.0942187138023666
0.0497004952869339	0.0300315755682759	-0.0130633586816563	0.0353425659519927	-0.00992862395553708	-0.00577676223684475	-0.00163583742557716	-0.00346785130307251	-0.00573410875565929	-0.00785269309619092	-0.0106977125996871	-0.0109422560009853	-0.0137376835961231
0.0830631206230222	0.0292307752145779	-0.0130447242733352	0.0885830964859621	-0.00217748867076743	-0.014779828737836	0.00714733751994603	0.00583016159028654	-0.0108655564408658	-0.00847865870430173	-0.0168778113185144	-0.0200300449083714	-0.0209711270887615
0.247253479700843	0.141188866128837	-0.0834208842193423	0.121975601216045	0.02125640556984	-0.0314846633049144	0.0272857118776124	0.0141540852692087	0.00773997922871436	-0.00511412886753723	-0.0119925580645707	-0.0176615782670567	-0.0170304012360017
0.52875754838413	0.225928716205871	-0.190529623395723	0.232188687091836	-0.0461039803943508	-0.0723224831865679	-0.0384625990309009	-0.0491407691627778	-0.030677281763948	-0.0592132317904593	-0.0851475335954821	-0.0952813113946509	-0.105533162282132
0.0798958921172868	0.0190260695245281	-0.00946782884425765	0.0893210580778349	0.00376474171706964	0.00194840004072443	0.0163328993435239	0.00752513926712157	-0.000908351219236506	0.00285657087889703	-0.0130062186375334	-0.0151984325828588	-0.0184241642409444
0.309017169288604	0.271572505202705	-0.0975808548853563	0.175371948179208	0.0692869617808771	-0.0898419989980583	0.0267597923683536	-0.00490505011280412	-0.00621509493762601	-0.0102775186085906	-0.0586205655513097	-0.0682391474911218	-0.0656044208270856
0.338037746446208	0.282382558296529	-0.105334533249579	0.198807189611247	0.0167057397765455	-0.0640738042434976	0.0204104988568589	-0.0110743325915363	-0.0262312526444705	-0.023684032233476	-0.0777659092137116	-0.0152674022288303	-0.0774416723387797
0.482228845060293	0.358836581369324	-0.170916282421992	0.21517326350023	0.108179228825326	-0.115246925175133	0.0221684034503096	-0.00934522877270105	-0.0261106622337484	-0.00353384817490371	0.000145699556426626	-0.08965215715656	-0.0676423370217794
0.361302201241745	0.133928743944905	-0.120653586304108	0.187474735681487	0.037572690588901	-0.0501885842717124	-0.00458356219236722	-0.0063946678061228	-0.0338463618843011	-0.00630794684140568	-0.0346114999618434	-0.0469469710120051	-0.0557063218248086
0.63200454537821	0.256613166766722	-0.247134759511955	0.203975167037884	0.0472962729228859	-0.162744013463461	-0.0345570196386817	-0.0697676427660028	-0.0418204021572797	-0.0577238702702875	-0.0901504883986861	-0.0608486881015922	-0.116891689235711
0.660735612689927	0.318218318185192	-0.262429941086402	0.198343338867757	0.113608486285903	-0.121391648619397	-0.00377990921007421	-0.017596657094755	-0.0406876788264705	-0.00389158116674704	-0.0396726541670583	-0.0389626611228471	-0.0483504146773883
0.0427912791349338	0.0574807717673501	-0.00955759377559597	0.0358671919550092	0.014606531867484	0.0157515993109007	0.029736904181607	0.0186313253526246	0.0257923484359634	0.0151790655891924	0.0146582919137664	0.00358247393320703	0.00372729450132596
0.126003388142754	0.0887051529433793	-0.0353586558953898	0.0841422927466542	0.0149154541595267	-0.00853566608451385	0.0106995041231343	0.010815409670379	-0.00747818927429419	0.00318989403750644	0.00281094806312338	-0.0184699016768665	-0.00831271403629882
0.501962595287586	0.37461322728395	-0.173381589258087	0.243950510902643	0.0105305776722365	-0.0794594859621069	0.007572941951551	0.0143703611667155	-0.054929556556906	-0.0344644541449352	-0.00835290054932902	-0.10231514547347	-0.0632129318868577
0.206495239746683	0.0464946013127169	-0.0704641373447349	0.094235711406758	-0.00232188555230103	-0.00365016000403995	0.0130941542173739	0.00997131345080593	3.71035899917049e-05	-0.00298602277817051	-0.00198846497707089	-0.00853122295173944	-0.0264906995609359
0.0470965556884394	0.0459367236509095	-0.0104142904680661	0.0393457025615038	0.0027626760164502	0.00359029991936443	0.0156197875837335	0.00937923691312423	0.0148767447135833	0.00317648796790732	0.00527867340008258	0.00106657217224523	0.00651634929843263
0.593629654142198	0.317830091084336	-0.23010617660858	0.201649602764343	0.00331193887645864	-0.112680884022171	0.0156022434970242	-0.023005458670198	-0.0492286339527643	-0.054684472572856	-0.0771586048083729	-0.0610676010539409	-0.0358136481768093
0.0773574547915754	0.101356824732655	-0.0130803822209855	0.0776492149852606	-0.00243534817763186	-0.0244671387972669	0.0103419835825437	-6.26204604024655e-05	-0.0159427903466589	-0.0134512434874494	-0.0120715166723007	-0.014833180007558	-0.0302705556997912
0.422057035526567	0.171738061915481	-0.149448281448866	0.184557659718736	0.0184510680395285	-0.0552796200722751	0.0415480879577027	-0.000479805741157913	0.00543394351932758	-0.0184142760163734	-0.0229163916120827	-0.0159296101086709	-0.0524536498392093
0.45125267845698	0.304979442140704	-0.162495106619297	0.191948611745943	0.0873017438130201	-0.0805134665726611	0.0114257786938992	0.0131621436915316	0.0140297064026119	0.00339413862017957	-0.0287803797768477	-0.0282155048881788	-0.0536595156794827
0.633334948136303	0.254218201132907	-0.24810351358826	0.199840247429757	0.0373964230815229	-0.145182330002117	0.00105445430243434	-0.0733338793622532	-0.0442566414176306	-0.0538929534602971	-0.12374243372123	-0.0604525402936714	-0.104853884779268
0.181507860733149	0.162926921572623	-0.0587381875636095	0.0958718154608701	0.0363542770734858	-0.0327695650448956	0.0324806483136806	0.0115904743844506	0.024451519980802	0.00179235601429512	-0.000530181392540852	-0.00828849631849277	-0.004518891626074
0.163124551490037	0.125313625959949	-0.0522970622035024	0.0871500955154729	0.0253816469752301	-0.0146072618901911	0.0157772382216221	0.0190375527851742	0.0090842175866486	0.00538719254251949	-0.0108509643337932	-0.00957409145277202	-0.00611598344814224
0.456695115586618	0.16702874637313	-0.164884871153672	0.192081297471724	-0.0234870299811974	-0.0957010380984741	0.00788715089011127	-0.0180259482311866	-0.0471383766653932	-0.0595940340398358	-0.0300993077975329	-0.062004292649704	-0.0684004895741604
0.547517483357735	0.338178069292929	-0.199323147890412	0.229589653771818	0.0617859453443005	-0.123578444356421	0.057035818324112	-0.000267723357243121	-0.0235815822542171	-0.0308962495060605	-0.0281750586384011	-0.0188002653804191	-0.08239560224192
0.369127308054501	0.197778721661588	-0.128116362624336	0.170454988574527	0.0149042064523588	-0.0600329091112643	0.0137313568895718	-0.0176245428021559	-0.0389312943792922	-0.0225643513294527	-0.040067509187921	-0.0508036263161085	-0.0461831322207962
0.601741985196691	0.195487244000188	-0.232429332750207	0.20451919248046	-0.0467720177491984	-0.138721104335639	-0.0479348451320529	-0.0480760287007801	-0.0637581113529877	-0.0927465610424185	-0.0640438678356263	-0.0940594221980792	-0.125808817681522
0.0396437881171599	0.0361409111578395	-0.0103079971787503	0.0275163609691592	0.00542239594362173	-0.000119626942891769	0.0107494586437134	0.0130203497591476	0.00930532455830151	0.00265138450036498	0.00516830821654118	0.00254450568412733	0.00194948488322787
0.647723504930409	0.26951406782208	-0.252647017450385	0.210566369453358	-0.0280902373471676	-0.1713769848564	-0.0280371667483448	0.00125113234763752	-0.0198588306346753	-0.099733611101784	-0.0966756916044894	-0.07780285544118	-0.0927753756648714
0.0908821164091754	0.0386988465151255	-0.0271755430493022	0.0565538158696984	0.00270192461377114	-0.00197901575767225	0.00879898034365101	0.00569625199561176	0.0041646982274561	0.000361454428049454	-0.00500253266439422	-0.0112210910080359	-0.00565999932201279
0.240491933564277	0.158304687731143	-0.0812211117124184	0.115501136901995	0.0480033162734163	-0.0243296320813711	0.0365855358198212	0.0117212936941503	-0.00153932690920855	0.0118368420960226	-0.019113077576018	-0.011867920471299	-0.0217549995902839
0.347092898850185	0.355075218469993	-0.108841467585498	0.20521159815618	0.0598690850483895	-0.0921833344575143	0.0320481161707333	0.0134617913132721	0.00119715381689822	-0.0161571247045624	-0.0353807509484598	-0.0368105637276285	-0.094953575964169
0.236241165944862	0.118864509102092	-0.0789895409952004	0.118061482772333	0.0137975138755908	-0.0399155913559611	0.00756439110102392	0.0165606901916439	-0.0158743889510827	-0.0130590387401852	-0.023971933067259	-0.0214592677770999	-0.0404887655865707
0.201061803146132	0.188069513518899	-0.0614018774950522	0.120453804637167	0.011094590270452	-0.0585734882251271	-0.00153927386157826	-0.0120715550356907	-0.0128923448968348	-0.0237394489773375	-0.013309823186805	-0.04197372204744	-0.0628981766747859
0.10461804784108	0.043599145973609	-0.0314522677535997	0.0635549779650025	-0.00325207780725473	0.0148501089657279	0.0268565759189041	0.0135570302479986	0.0130509751732924	0.00579901557923658	0.000441231934307715	0.00171611204352175	-0.00108108355721252
0.46385730265618	0.182049411576327	-0.160496376981601	0.218589609168795	-0.0214007157068017	-0.105018728323497	0.0302557080259806	-0.0360420918333913	-0.0271420462003157	-0.0632097220151491	-0.0608071815504397	-0.0750275510595657	-0.0903206086865743
0.141058351812854	0.126330337518377	-0.0384614554163143	0.0968362383280909	0.031155810749478	-0.011810250441661	0.0301975435617002	0.0172109619388069	0.0231764691229066	0.00967278015390852	0.00325773507182159	-0.0103252035883912	-0.0207472049573306
0.0320328710364451	0.0494678593567198	-0.00725856619002604	0.0250804858286033	0.00715897543552291	0.00746278705166029	0.0162080412120232	0.0189588428928059	0.01235974625369	0.0073108812435916	0.01143320954389	0.00550776405243594	0.00421915599444004
0.0563702103957133	0.0197788006879619	-0.0139610024337157	0.0437534759095214	0.00875835068254888	0.0113069120841649	0.0256282624982033	0.0184947119642573	0.0145881169898812	0.0100326313833569	0.00912364086000608	0.00483974879411075	0.00390910155697703
0.18623343490494	0.132932288627969	-0.0607413418932181	0.0988602978841043	0.0464858281954862	-0.00486890861048023	0.0350982892325613	0.0222905419478829	0.024748618706967	0.020808459792503	-0.0041483400438633	-0.00547864505240508	-0.0113858789173126
0.052948117769157	0.0362931317860331	-0.0145622712510735	0.0360324531603245	0.00714743031156855	-0.0171577301781762	0.000486296482548859	-0.00056809793503524	0.00235089304810881	-0.00500514993330384	-0.0024429962126327	-0.00767838424442844	-0.00541710140501592
0.245804578140098	0.0496031292404398	-0.0854792083342403	0.105944978295	0.00317029117570775	-0.00850471136611644	0.00757926849509297	0.00859706551324987	-0.00142693336248467	-0.00266721009520435	-0.0049987321067497	-0.0256030107368641	-0.0237266231599514
0.0217468534531941	0.0246124304216765	-0.00255235476063829	0.0261922499266601	0.0132004699413204	0.0139239122372732	0.0177918100950178	0.0128878188412987	0.0119672545883871	0.0135621910892968	0.00764678471113857	0.00711405086038581	0.00605675232369922
0.214865931877908	0.140637501971174	-0.0705303102401554	0.109705896634169	-0.00108583886928218	-0.00977935461669974	0.00605611577318749	0.0236469031009683	-0.00566853397951123	-0.00543259674299096	-0.00968749822619017	-0.0317196303965242	-0.0291173129756943
0.128288309719876	0.0851515658680029	-0.0359751385772032	0.0821167301216974	0.0119627662560997	-0.00950939619440069	0.0157981053098234	-3.93260558250452e-05	-0.00177826835927689	0.00122668503084949	-0.0225922691551599	-0.0085861983959669	-0.0178114450851558
0.56750201503566	0.219517253044091	-0.215277723822683	0.208741023244339	-0.00141698735942475	-0.0941271167168162	-0.0326702435999424	-0.0230137734382344	-0.0272219677182048	-0.0477720520381205	-0.0668997160053314	-0.065658139324197	-0.0782522544256229
0.0545230505472092	0.0209626349621308	-0.012519900809922	0.0427483866839658	0.00914186744811751	0.0108379619731389	0.022304331577776	0.0198088725857517	0.0112048471269451	0.00998991471062822	0.0119645591658472	0.00379371207246883	0.00787405431093428
0.149102603624085	0.187770710786815	-0.0356952187986178	0.119138227521113	-0.0429412201453048	-0.0706919219479621	-0.0163501900499635	-0.00487988338313744	-0.027889225077087	-0.0568165710466335	-0.0498363728600393	-0.0587751220059056	-0.0661007342521391
0.599155724477297	0.253607908471284	-0.226791351802138	0.220891133715679	0.0103666269734605	-0.0937770150536872	-0.00908339312686313	-0.0305382769011707	-0.0348109094101059	-0.0417051940401133	-0.0789470475618356	-0.0604606635896284	-0.0991345972805744
0.497647049010826	0.245978027363983	-0.17444897080074	0.232823292192564	0.0435314764543251	-0.13430966235628	-0.0170511562899667	-0.0297267634371632	-0.0392203521967887	-0.0453890929509775	-0.101575319132449	-0.101756230726147	-0.105712471551664
0.0224941730857038	0.0326907445723602	-0.00220965057650301	0.0241206098769523	-0.00518319206282745	-0.00912135637833855	-0.00205789310189372	-0.00421963351046377	-0.00308720938948754	-0.007152274220583	-0.00665943511424287	-0.00682373430867582	-0.00511595428454735
0.29061684004609	0.12358587807167	-0.0845230131837061	0.192844172734902	-0.0129794693200321	-0.0507097692814506	-0.0195672638500669	-0.0235915225865928	-0.0411061794212909	-0.0318446193007414	-0.0625818028731841	-0.0630658037048339	-0.0715571358454109
0.08129929181811	0.0430732013050291	-0.0224304340865957	0.0540732284881448	-0.00434266858089559	0.00661785493425075	0.0189959099673054	0.00974495910507414	0.00494204695948645	0.00113759317667758	1.63882083810823e-05	-0.00406476090042777	-0.00533022903256736
0.22820654142292	0.0762426855531816	-0.0644222418368125	0.153665140305531	0.013804888624534	-0.0312604714243805	0.00902301021268154	-0.00334060658287658	-0.0139753649633316	-0.00872779139992322	-0.0365520621876558	-0.0313936341346367	-0.0395404073072682
0.345317678354255	0.25549057669198	-0.107524565857512	0.202508756760325	0.0247321290161224	-0.0354340956969184	0.0251416295750497	0.0140281607504322	0.0101642857053841	-0.00535098334039802	-0.0517457248445618	-0.0441463612014795	-0.0580330353636433
0.404708317443428	0.271129357542608	-0.14203117892872	0.18694062784478	0.0582778247698988	-0.0664694432183267	0.0277150039019761	0.00160254689725187	0.00610796389218382	-0.00409580922421388	-0.047771453640602	-0.0405696755350416	-0.0294695389935624
0.446925355855993	0.238365406834056	-0.144855542956215	0.250298971816539	-0.0222054968147143	-0.0957845879183742	-0.00910483854501104	0.0170439554152124	-0.080021142998722	-0.0589950423665442	-0.062886045042612	-0.0737080773245458	-0.0949381308695284
0.251721017419677	0.228407608235975	-0.0789685642357021	0.143603004981505	0.0406854458167249	-0.0532150471342105	0.0253122163606048	0.025393156317387	0.0162254629601832	-0.0062648006587428	-0.0280774553433761	-0.0184954461135531	-0.0388779538956884
0.628244755783735	0.333501944859294	-0.244254458999958	0.204522605783669	0.0606564810191664	-0.158244198868822	0.0229263795081552	-0.0344230780298058	-0.00695575730914066	-0.0487938589248279	-0.0665314243315384	-0.0622441909913639	-0.0692449682864617
0.0981899571796887	0.0673594620691652	-0.0275118520903801	0.0610930300053756	0.0215564931724347	-0.0127633060852357	-0.00281541879879225	0.0131938829798383	-0.00916881061741739	0.00439659354359953	-0.00749613999185465	-0.0185420484490448	-0.0138100720825213
0.0897082881669606	0.0734971550739169	-0.0238943654618477	0.0604295540352164	0.00850881557507357	0.00197999892494582	0.0225312397910491	0.0162474999164498	0.0155987916199038	0.0052444072500097	-0.000336551142404079	-0.00215088900711011	-0.0038311100698426
0.0563942999086328	0.0190510962933653	-0.00166780473263076	0.0798066107661185	0.00660275591825488	-0.00445494905534089	0.00527868831545732	0.0129762854362652	0.00929558042905269	0.001073903431457	-0.00750900186894687	-0.0142543787257591	-0.0126642425512403
0.497618157772422	0.310705217235261	-0.184105179832251	0.192152443033034	0.0293207946460267	-0.0974956676761664	0.000296256945172491	-0.0184552620465418	-0.0227914574115275	-0.0340874365150698	-0.062851480956604	-0.0308013537068712	-0.0529063525449227
0.0304546930500852	0.0135351332557842	-0.00116472370939047	0.037732694323664	-0.00415565300952446	-0.00308705173865917	0.00377425046382506	-0.000925094019341002	-0.00186890721593083	-0.00362135237409181	-0.00520888437972779	-0.00826443252409753	-0.0106094968058124
0.440465764983775	0.329382638963589	-0.155321024759434	0.197707997853869	0.0834378040606629	-0.083754820123231	0.0272746032273249	0.0118109267019129	-0.0241599354317891	-0.000158508031284088	-0.00432318284695493	-0.0423262313939982	-0.0512682962192669
0.0508790551151373	0.0555771550749224	-0.00697368086893706	0.0533893615049807	-0.00619678416104114	-0.00961464126055441	0.00511917368985795	-0.00308332977681547	-0.00427213931339913	-0.00790571271079778	-0.0150265094863063	-0.0110039763073873	-0.0172397815271175
0.687153697768555	0.280276976820132	-0.280024744333131	0.180803745663483	0.0160621769505258	-0.130038675766056	0.0339054277818605	0.0370780959611345	-0.0281782303889291	-0.0569882494077649	-0.0709987140269261	-0.0358856677837405	-0.0722764220504811
0.490554663378544	0.223231373971108	-0.17114156296237	0.233506803799622	-0.0125952619208694	-0.0710931005789787	-0.0104868071505215	-0.0286405604836608	-0.0463571711720118	-0.0418441812499241	-0.0796386962372003	-0.0682211344978973	-0.103284735634433
0.162269243841315	0.0581861105112575	-0.0446794776893107	0.108853842845177	-0.00636593246702563	-0.0312773277075518	0.00627524631055623	-0.0110854498193236	-0.0095304056078116	-0.0188216300872887	-0.0234441482930936	-0.0263370299603896	-0.0325591322728603
0.0818225382727066	0.0402786953402325	-0.0213502126532632	0.0578672429623201	0.00622884522238536	0.00533185513098716	0.0118956554415594	0.00110231443777029	0.00280708509873158	0.00578035017668627	0.00196818891709216	-0.00394838584123655	-0.00511258339614951
0.314313986225351	0.17451559222911	-0.0907802888330629	0.208653825108585	0.00325826636069243	-0.0333577649235919	0.0398868951375371	0.0176347055602318	-0.0168131548776757	-0.0150497492814498	-0.0390675149773183	-0.0429367472002906	-0.047593604137943
0.196197593209665	0.0776702070302652	-0.0619261902639799	0.107693376167581	-0.00809963181353601	-0.0198885991631841	0.0225326283674841	0.00595224399835118	-0.00552545001810331	-0.0139941154883601	0.00109976761358518	-0.0123263231794604	-0.015942278263185
0.13209744477125	0.0732888013445093	-0.0412634280144111	0.0738563053147212	0.0118019436196997	0.00319783926866041	0.033169995354835	0.0101415815214725	0.00828665750134749	0.00749989144418006	-0.011855157504279	-0.00551463568779118	0.00677097977812752
0.57261019918816	0.31364251801817	-0.207827465816167	0.244520466971558	-0.0669521561982555	-0.142298443970692	0.0280365563965032	-0.0211325034826637	-0.0475410838530753	-0.104625300084474	-0.0792319612222497	-0.0810633134541148	-0.113909533444929
0.188668634376677	0.0602284200505492	-0.0459039729560665	0.150350556547329	-0.0122056559871646	-0.0180255133604744	0.00993165808323304	0.00864366254019899	-0.00610194315179735	-0.0151155846738195	-0.0376609345885944	-0.0194592133367939	-0.0389626901268214
0.406056109103009	0.219550801377771	-0.142835019974092	0.186276628032677	0.0575031494557117	-0.0500777572580124	0.0226183873685291	0.0135135081790933	-0.00613087960841635	0.00371269609884967	-0.0452940905209321	-0.0781732667405095	-0.0327486114349217
0.105023080439361	0.0737718263493021	-0.0311581322974458	0.0631901515453977	-7.54742903001648e-05	0.0124797159566584	0.0169487234613109	0.0288967786592279	0.0205705834168952	0.0062021208331791	-0.00256960428718719	-2.507833450556e-05	-0.00158814189725991
0.104416860978239	0.02405489434691	-0.0316642971769768	0.0544650713363215	0.0021672573993094	0.00716832939584736	0.0218603864481158	0.0148872478599153	0.00400140043056121	0.00466779339757838	0.00135276088246143	-0.005902983838687	-0.00354400059491608
0.257435586451967	0.147322216150458	-0.0864550351063998	0.127590102284024	0.0112878388126094	-0.0366512905418273	0.00829378293701694	-0.000139957790715517	-0.00387316494792989	-0.0126817258646089	-0.0122152788085469	-0.0240246417275209	-0.0255339938077892
0.530487106156828	0.256931621771851	-0.187736097472104	0.24067489012464	-0.040988104290847	-0.125224585874031	0.0046421655472868	-0.0499695229061962	-0.0586239703396217	-0.0831063450824389	-0.0857641714930288	-0.0658810986637336	-0.149360057418661
0.374844909474618	0.327288302879836	-0.124777184234087	0.199248911091517	0.0395114236283726	-0.0436770370800674	0.0714558882374586	0.0194816941278573	0.0383087030463866	-0.00208280672584743	0.0388232170847102	-0.0283305729057421	-0.0367756918730421
0.171892826881433	0.101114395879062	-0.0504212986690923	0.10656213441926	0.00365126189830564	-0.0190114317012568	0.0130183870210758	0.00173728938211506	-0.0102744504442017	-0.00768008490147559	-0.0255740301115808	-0.019725889202742	-0.0320462578988034
0.491186118054678	0.207521246516741	-0.173308830086562	0.227573358108065	0.00465911086326903	-0.15655905476829	-0.020564848209988	-0.0240571940741174	-0.0777045871489009	-0.0759499719525106	-0.091849617788994	-0.112075965735735	-0.11752105380756
0.218457004345599	0.128685891571427	-0.0733312811345092	0.108056646261168	0.0149903764708712	-0.0295033905237482	0.0120195873728628	0.0156121807664522	-0.0106609228675204	-0.00725650702643851	-0.00969755763309046	-0.03431610518116	-0.0285634518371464
0.10326563613958	0.0756915046010238	-0.0283577034308583	0.070336444583962	0.00970676492957682	0.00736915575497657	0.0329700009883157	0.0164767280233094	0.020326033008997	0.00853796034227669	0.0088125700164611	0.000656264440033888	0.0120541093061785
0.0259207266353412	0.0217062124063633	-0.00577850534812592	0.0232594084293111	0.00600156824948535	0.001363351090106	0.00980083265273785	0.00677644606153976	0.0060085859803869	0.00368245966979567	0.00327527913122981	0.00450031643605908	0.00133717269643581
0.334054558894262	0.214528187558878	-0.0996518258483677	0.217364542071472	-0.0326458856402332	-0.104865151099812	-0.0207341820097387	-0.00819148193289299	-0.0535832058558894	-0.0687555183700224	-0.0983457189689652	-0.070589289818263	-0.0870387589733395
0.256429839379942	0.10964548354353	-0.0667261053642682	0.193385821340238	-0.0125206812926358	-0.0145638901111947	0.0380521885674089	0.0384192828805612	-0.00774529969856802	-0.0135422857019152	-0.0120727441263374	-0.0254977495519101	-0.0364327332593473
0.292286254538077	0.123571979242377	-0.0862091891178256	0.193320974059139	-0.0202482962258785	-0.0663153761564334	-0.00386201884907372	-0.00978050097700706	-0.0307543290210644	-0.0432818361911559	-0.0715094754684334	-0.0722342229968388	-0.0896347243627659
0.514456920742827	0.366236814839646	-0.186716093464893	0.214814687283918	0.150596372183157	-0.0998037845108114	0.0411773750050773	0.0411101940141647	-0.0451234921577365	0.0253962938361728	-0.0616258052049757	-0.0419303571607986	-0.0640638727917792
0.0572112058461923	0.0336902283322298	-0.0136746402370148	0.0454077154275714	0.00988988882269559	0.00696646173417828	0.0151309060360694	0.00798756075475414	0.00337998526213032	0.00842817527843694	0.00393527608200898	-0.00426918224019815	-0.00283880154197529
0.660018780211476	0.249556964618848	-0.2636145873439	0.190050195434474	0.0332490732265667	-0.154302183842731	-0.0341026050885368	-0.0661096020530929	-0.0789132320989859	-0.0605265553080819	-0.0577865439510082	-0.0896999412487732	-0.104989820360632
0.652815131025871	0.32409265056951	-0.258327206900467	0.199201897473167	0.0621444002811524	-0.154921364257708	0.0413666815658902	-0.0258873288266055	0.0451906234995008	-0.0463884819882778	-0.0355004690548822	0.00222771854121739	-0.0780764023841225
0.297967826629621	0.343442321420937	-0.0855266769819577	0.198635833930203	0.000124324529244435	-0.0100072726524955	0.0724161681178256	0.0470564152379256	0.00867045189809745	-0.00494147406162548	0.0425559177574839	-0.0578681087643532	0.000759816786496337
0.0902590828705228	0.0743881171080023	-0.0241013878574342	0.0615175929868667	0.030869657356315	0.00942010406633263	0.0241502831263858	0.027485725063043	0.0136560269137926	0.0201448807113238	0.0132988420256503	0.000836071821166628	-7.2496701505026e-05
0.015927610460997	0.00816413615769551	-2.24935272328287e-05	0.0183496431235872	-0.00653299507610402	-0.0021665738247677	0.00230468809036474	-0.00226524160113991	-0.00358623126714743	-0.00434978445043586	-0.00610164057348496	-0.00549244976747926	-0.00693073475140485
0.0466014842951309	0.0271412662741236	-0.0105360244605372	0.0381797827257142	-0.00797866317612569	-0.00329280293549824	0.0125068171304302	0.0176477922301865	0.00329131896958133	-0.00563573305581197	-0.0047070749590668	0.00855316522577991	-0.00451633414756324
0.213430667478179	0.158115736880431	-0.0462726246511066	0.195528107095983	-0.00549610391572369	-0.0374893997252932	-0.00546514625553676	-0.00619450690507523	-0.00833283811856075	-0.0214927518205084	-0.0187655823373234	-0.0534176622177124	-0.0363705418975853
0.612215543917923	0.330218779827794	-0.236752416583499	0.200241016101919	0.0716722676820774	-0.144196231791362	-0.00474450385354341	0.00768134355627348	-0.010520594202432	-0.0362619820546424	-0.0443579609199569	0.00648055865902275	-0.0567697298596699
0.0995473750757584	0.0712184036999769	-0.0296647947888911	0.0597298171371198	0.00430740298146051	-0.00800345684571545	0.00174535313401315	0.0117722917065676	0.00499712974877685	-0.00184802693212748	-0.00163704726634813	-0.0108416774728287	-0.00932448128706374
0.307767205338205	0.239970508638683	-0.106846997341613	0.140529621109036	0.0354081570471835	-0.0572282262614319	0.0282350984003149	0.00692579413575078	0.000166815244151242	-0.0109100346071242	-0.0186516224171835	-0.0370578380530977	-0.0284423117872104
0.47864997451539	0.355579266415992	-0.170382730574292	0.211397922116463	0.0528640338986174	-0.102204346254706	0.00432123379089216	0.0406737138858104	0.00128711876763138	-0.0246701561780444	0.000658370441612821	-0.0519481704621276	-0.040524084921108
0.476052223784712	0.319631735197258	-0.154985900248998	0.261912282972711	-0.0022809915082751	-0.0955694999598649	0.00678708411748641	-0.0287351778969468	0.0062420860389143	-0.04892524573407	-0.0463842922896209	-0.0943578214565831	-0.0943624226037224
0.172159983611315	0.115463372386316	-0.0502009560955664	0.108372209644731	-0.00520094558871059	-0.0354793302590518	-0.00117640257125964	-0.010267697751484	-0.00851734978946736	-0.0203401379238812	-0.0227582266282285	-0.029497958248806	-0.0454802539763949
0.410323360344895	0.219611824188447	-0.125600873591014	0.257398111449833	-0.0122905845002307	-0.0585574858210527	0.0169276091473023	0.0214469241082865	-0.012815215787731	-0.0354240351606417	-0.0180415374917113	-0.105149175549125	-0.0683615180160467
0.154598267766539	0.190310010946293	-0.0428326500484963	0.101178928979756	0.0182266923187389	-0.0291844436215745	0.0291611792779088	0.0371448445800084	0.0183713545065439	-0.0054788756514178	-0.00705987209406148	0.00401236686495626	0.00124738611673866
0.0637822437584528	0.0321382081445297	-0.0156943144318495	0.0460148649706831	-0.00230438912472971	-0.00364056189940599	0.0133152516848633	-0.00191539785804186	0.00217547141224383	-0.00297247551206785	-0.00375623608126618	-0.00214262445838358	-0.00585531444261372
0.0766148579355331	0.0225881700751438	-0.00623471342605293	0.0977175353863087	-0.0301767192924453	0.00414664266067878	0.00877344610424788	0.00379133660987582	0.00748427861143174	-0.0130150383158832	-0.0122338792999045	-0.0196693254688127	-0.00910166809607642
0.346945803090628	0.340179419945142	-0.110780929361996	0.195229693462434	0.0656367865744306	-0.0952960598648079	0.0365753116553674	0.00745398344064591	0.000536129136340324	-0.0148296366451886	-0.0243443768304182	-0.0312372997865167	-0.0576839077754345
0.410093029966266	0.122224551606292	-0.141484798278975	0.19929958815429	0.0218647953408634	-0.019219436556192	0.00730470285982487	-0.00936675348473326	0.0124830966312388	0.00132267939233571	-0.00616220421742775	-0.030358027621026	-0.0478054238045998
0.137079333779036	0.120038780406911	-0.0368165334850198	0.0937073720723399	0.0155751964336922	-0.0216476878988844	0.00186562838380955	0.00330782201314642	-0.0134244305062577	-0.00303624573259606	-0.0171092767385417	-0.0177543483185022	-0.0291969517875397
0.282007919907219	0.191984946758248	-0.0952926604556207	0.135124670323069	0.0293317293749588	-0.0438867407211042	0.0203686757927516	-0.00299985918884538	-0.00686919090675142	-0.00727750567307273	-0.00416621471184564	-0.0229388635604355	-0.0284847062351027
0.280367793771956	0.202627777433491	-0.0739805960512984	0.212299286988691	-0.0410476367191508	-0.0905837924666094	-0.0410252951211576	-0.0305954404071064	-0.0533579570666026	-0.0658157145928801	-0.0729173991526998	-0.0903999504692408	-0.0839371974737261
0.480414802040318	0.254148965599545	-0.181656107213799	0.175003528042919	0.00663968096236756	-0.0836876948155111	0.0187725969939269	0.0303238417050955	-0.00852331828373559	-0.0385240069265718	-0.0212104049860713	-0.0554099535844448	-0.0435970423331239
0.188857791984691	0.229372827453177	-0.0561350509231131	0.115795194329933	-0.00825709887015583	-0.0549243227688883	0.0204735553893914	0.00997465378954279	-0.0158189848260562	-0.0315907108195221	-0.0271092620307267	-0.0393678032803858	-0.0433262511940626
0.276587162028137	0.186557904525336	-0.0856211702752976	0.162026264687565	0.00195222919353588	-0.0731237953194693	0.00720149473846349	0.00797696332821107	-0.0310268165592885	-0.0355857830629667	-0.0365794552602672	-0.0666720133517232	-0.038985411157525
0.0635221434787065	0.0367490951323215	-0.015653398489522	0.0472511029647098	0.0024879150558416	-0.00614079770384542	0.000756404925046597	0.0116417095339807	-0.0106877636488671	-0.00182644132400191	-0.0114107454145761	-0.00678586571321842	0.00334412176646319
0.650507662538862	0.22171389721869	-0.258197436462193	0.20002424823763	-0.0330979041398075	-0.114730052911236	-0.0154580448685741	-0.0452056096066364	-0.051616571025819	-0.0739139785255216	-0.0908940661124851	-0.109286326580006	-0.116141089033375
0.156339731689348	0.0540271521471373	-0.049852654496691	0.0822052679877135	0.00676111916572797	0.00449105981663522	0.0270320843756823	0.0191496584319694	0.00696951308411933	0.0056260894911816	0.00427754728341026	-0.00720203080046469	0.00916372363612597
0.0617077099317119	0.0641573883513758	-0.0154473893696673	0.0445605958598512	0.0122406242981184	0.0125402862538346	0.0212496590599395	0.0169548396587093	0.0140958144853411	0.0123904552759765	-0.000501307540836139	0.00373336530042529	0.00659761262997315
0.472432345145296	0.173590261579222	-0.174271214607124	0.184432096432457	0.00205480020011356	-0.0418952371836323	-0.011009527027015	-0.0159072842407067	-0.00704669162447563	-0.0199202184917593	-0.0547270260396466	-0.069934392981637	-0.0412017704532611
0.146979202311671	0.0850252122937734	-0.0415515897135472	0.0979811929113883	-0.0201388705544457	-0.0390654086675753	-0.00953316972317547	-0.00543043894100925	-0.012205699344205	-0.0296021396110105	-0.0257021229382555	-0.0411481876800178	-0.0322264227492742
0.479317378083369	0.150169795216805	-0.17291478975	0.2022378315534	-0.0413642635141867	-0.0880598922375495	-0.0328233172751023	-0.0325088735038526	-0.0585571683614911	-0.0647120778758681	-0.0613467616115922	-0.107302538350833	-0.0727633926984825
0.279290317697894	0.166366131161968	-0.0953619019483079	0.130622741832736	0.00686359550554821	-0.0740986587110921	-0.000434798153270521	-0.0109713064493412	-0.0251890758781773	-0.0336175316027719	-0.0341224493006454	-0.0254105606119949	-0.0502158563898354
0.202131358131929	0.157342100394547	-0.0676632417692373	0.100839312881896	0.0291491750606499	-0.0137157673326179	0.016691055364228	0.00565304556840002	0.00915910801501166	0.00771670386401599	0.00109261294342392	-0.0115989938843832	-0.0167683119235794
0.566793678893736	0.387143634113714	-0.2095192477665	0.226323411783992	0.0240696791926024	-0.16036991009928	0.0107004870646832	0.0184481467846991	-0.00540357665586377	-0.0681501154533388	-0.0490705837805564	-0.0691054636768383	-0.0762073962913671
0.0474707787666801	0.024935579723901	-0.00523328528000078	0.0529986242179561	-0.00318303428782374	-0.0198398915257189	-0.00242430084867618	-0.00149381826312188	-0.00434443057721898	-0.0115114629067713	-0.013648417113422	-0.017270475815455	-0.0214106987242095
0.270041161820467	0.0959911924222998	-0.089164254576338	0.135433232506007	0.0200203777256001	-0.00677740918261466	0.0262481880985382	0.019175732255982	-0.00740493875486758	0.00662148427149273	-0.0107342514607275	-0.0173170080058838	-0.028691583272107
0.193180244854043	0.125219943255095	-0.0577065725487591	0.116211757055767	0.00675664857128841	-0.0254562551364144	0.0208928293374863	0.0120030644967087	-0.0123559569283516	-0.00934980328256299	-0.018397265402503	-0.0172587885001642	-0.0465635233589292
0.141692097671883	0.0740292141029962	-0.0442451768712869	0.0785710215812822	0.0131065317858477	-0.00374732846213038	0.0258955810141661	0.014466986763872	-0.00494841524467435	0.00467960166185863	0.00182792678600077	-0.00981804714887011	-0.017168681904837
0.174010890877714	0.231067798327431	-0.0318163082315641	0.177290844905854	0.0442888039903712	-0.0299729867287646	0.0481397545435563	-7.56014549033179e-05	-0.0181582271322197	0.00715790863080334	-0.0349135523025115	-0.0599236519762433	-0.067848387621593
0.653179929342455	0.271203951686174	-0.255378174594734	0.212148306130265	0.00875526168317375	-0.193437197999987	-0.0295996082705162	-0.0152848119652841	-0.0245667873698866	-0.0923409681584064	-0.104190908545578	-0.0805244341522371	-0.0996713558974384
0.584659701979384	0.363198323614843	-0.21989282258882	0.225403669706263	0.0621379835235477	-0.112835401093297	0.0518070531766089	0.0107907915457737	-0.033141029762891	-0.0253487087848748	-0.027244401318938	-0.00617348370022175	-0.0235138876614291
0.675203404385671	0.285399467081986	-0.274447919668169	0.18278781712876	0.0827714666111664	-0.147694645884715	-0.00408569223613908	-0.0137780044040224	-0.0180975174116847	-0.0324615896367743	-0.0515776506028016	-0.0576916642575317	-0.0785078690912991
0.0321208539582345	0.0481042682411809	-0.00722838633337379	0.0254759438994322	0.00457349929296133	0.00945817670172459	0.0258039092587478	0.0101247891189704	0.00832765816156598	0.00701583799734296	0.0111142083625881	-0.000163199715639467	0.00242704317985773
0.31453699420697	0.168711952940671	-0.0947002652243148	0.197371323712523	-0.0497498001469183	-0.0464182989600902	-0.0212580184943395	0.000468646488662128	-0.023349199172242	-0.0480840495535042	-0.0548892330331542	-0.0429947955004878	-0.0665096445050992
0.59929808294002	0.351441918341917	-0.227412107121042	0.21907674082827	-0.0234297031637968	-0.150810954516091	-0.00329156192528723	0.0083030198403965	0.0073385607650881	-0.0871203288399439	-0.077490637843738	-0.0632932262740803	-0.0826147320071664
0.118726827713185	0.0295566430199181	-0.0384447431419112	0.058875375924552	0.00120280502216791	0.00166900641890545	0.0167623670578295	0.00394562449510939	0.00688695714501282	0.00143590572053669	-0.00366012249628235	-0.0133706225405064	-0.0132065455609151
0.030595360004032	0.00500552804035477	-0.00753402470070428	0.0245570980961714	-0.000313329925239896	-0.000382775565283086	0.00457729843868802	0.00151456544503797	0.00157804336697494	-0.000348052745261493	-0.00323849152954996	-0.00442789014470121	-0.00372407058445809
0.255256237394795	0.264560291471016	-0.0732987195447276	0.172530283243379	0.0908771306045747	-0.0438354893248031	0.00447592626080223	-0.0228023472484518	0.0112022273252823	0.0235208206398858	-0.0347840136057794	-0.0314699815362794	-0.0399732620105859
0.0608932556677717	0.0296194519702651	-0.0152472985769951	0.0463369536914476	-0.000432092873233869	0.00704636549466783	0.0197056438615339	0.0155388140522048	0.0106605488631349	0.00330713631071698	0.0076993082441929	0.00430761579034954	0.00152708714432851
0.208714291589052	0.146366217872593	-0.064258588086	0.122008354615336	0.0103323033873804	-0.0826647089869583	-0.0151840070795811	-0.0324187348467063	-0.0296377722951013	-0.036166202799789	-0.0370417603482101	-0.0430819472871154	-0.0493971423180883
0.654686469728951	0.298168736869345	-0.260990949420552	0.194917072406107	0.100482767031589	-0.17043505636327	-0.0155576147703423	-0.00466078238032697	-0.0295893904455899	-0.0349761446658406	-0.0439506252406139	-0.0499964634594338	-0.0633118048056744
0.466745755091442	0.279498846366935	-0.17121882847421	0.179789203255722	0.0593454916286855	-0.0472274715675131	0.014173938476338	0.00221748849999653	0.00227849373086286	0.00605901003058623	0.00185867489677249	-0.0163437591489294	-0.0221658397123717
0.0244725439605772	0.0528459756722898	-0.00563383302614539	0.0198278216411493	0.0137634883502292	0.00711959076440173	0.0219144900016692	0.00840483761424506	0.00988861339444825	0.0104415395573155	0.00877360904550798	0.0069716942904726	0.01047150584118
0.378362542424217	0.200991918645365	-0.123932082412036	0.200989237811297	-0.0155430537769178	-0.0404162328883703	0.0271884566229941	-0.00977007167666094	-0.00743852852989035	-0.027979643332644	-0.0120978052080766	-0.0564669946260734	-0.0490913733565925
0.196244228471725	0.0833344557400818	-0.0564248517583057	0.129677787507168	-0.0173994438412454	-0.0127483316553531	0.0191034360317762	-0.000725873464399202	0.00444853533385717	-0.0150738877482992	-0.01811670690925	-0.0095556126575185	-0.0233401329968793
0.581898514828532	0.360928843465628	-0.218033606823347	0.225624945317388	0.0156200173135154	-0.149438792838157	0.0180177763439772	0.0258764300089915	-0.0447688408845484	-0.0669093877623206	-0.0327086654642403	-0.0396649152797345	-0.0439868334222417
0.644551337155061	0.3111141388239	-0.254009167349613	0.198784199213395	0.0899991619620196	-0.0537753326960025	0.0108089910227259	0.0308344732731066	0.00935331987387988	0.0181119146330085	-0.0813153659401548	-0.0728050273650979	-0.0517897751257975
0.597363554918066	0.284914532579461	-0.227315216161631	0.213890997047964	-0.00152780421240817	-0.16491209220801	-0.0279499741797442	-0.0151829540068895	-0.0365970957375453	-0.0832199482102089	-0.0923390396797864	-0.0875324506439707	-0.0988152221959611
0.40156400316075	0.266750067541624	-0.142186414923968	0.17460237649892	0.0164855957604755	-0.0875985712248816	0.0269022357436094	0.00477378802493966	-0.0163310425412403	-0.035556487732203	-0.0187302652139886	-0.0790580082157567	-0.0495847674540341
0.18018177627365	0.100742757758209	-0.0592964401062264	0.0902082099784314	0.0273471277416604	-0.0083375111378636	0.0320791331369079	0.0179854528123267	0.0052163869810698	0.0095048083018984	-0.00221050134735801	-0.0107973486361013	-0.00830708586645379
0.308754248350398	0.240537564152646	-0.106948695831512	0.143289372626547	0.081586511411001	-0.0424271480779027	0.00523230207106468	0.00153500713010635	-0.0266521490539968	0.0195796816665492	-0.0272266544800999	-0.0458380871475536	-0.0176205814532475
0.117603768628494	0.111441177323223	-0.0326925080667568	0.0786590996734951	0.000158207622205711	-0.0308902916978612	0.00779463822007624	0.00211402854677727	-0.00598903068069016	-0.0153660420378278	-0.0208190374807417	-0.0146630928320051	-0.0142676832050801
0.518498508136617	0.250278908785809	-0.18650592542292	0.228350901556484	-0.00251029595780194	-0.144655184554473	-0.0148768736176921	-0.00975847317736489	-0.0404875721482023	-0.0735827402561373	-0.0732891480487751	-0.0769758638068692	-0.0848615230862969
0.0306691742448089	0.0256328513146704	-0.00604648249898544	0.0270639639995595	0.000486209277058097	-0.00392311541888375	0.00499351658397596	0.00298747046545762	0.000857977403141495	-0.00171845307091283	-0.000321546587925089	0.00254624419953305	-0.00546490616393779
0.630797119813996	0.328325070489108	-0.246890747940456	0.20476419452827	0.0895064612162577	-0.125340526362982	0.0482682576926113	0.0215773503964342	-0.0179733680163819	-0.0179170325733623	-0.0141040707629759	-0.0589247350820185	-0.0605538893521259
0.141426410517253	0.189315588310377	-0.0403301835782382	0.092159183929143	0.0545637587180673	-0.045499277370419	0.0157854770746846	0.0248942396322715	0.0114680216835759	0.0045322406738241	0.0104396432630721	-0.00162050877861014	-0.0154391500630174
0.0694575063933114	0.022585785097036	-0.00665525167635612	0.0835189936698146	-0.00226221390636576	-0.00379803215722072	0.00650248086267886	-0.00392122373951408	-0.0026288851353123	-0.00303012303179323	-0.0126903727741829	-0.0221458631585569	-0.0254532116482249
0.202342655258203	0.0739968567451828	-0.0496456232086655	0.158291579835743	-0.0121556949132021	-0.033159129602011	0.0306348267260983	0.045116157028106	-0.00972156149258854	-0.0226574122576066	-0.00984827756798259	-0.0248860763331636	-0.037476080234841
0.520470872236106	0.271626505291836	-0.200053969371106	0.173058220061109	0.0763013405084302	-0.0669308223227471	0.0386768208514543	0.0111791377081832	-0.0209215551200507	0.00468525909284156	-0.0526484293861877	-0.0384602741232626	-0.0499258342136699
0.0948831220456095	0.0710290243138165	-0.0251344396420648	0.0620339610301948	0.0119485618493105	0.000935454569776464	0.0253430899336635	0.0104828118101709	0.00528474553876569	0.00644200820954348	-0.00477504276154191	0.00217509403898494	-0.00911453237612726
0.136959148333292	0.100333328692279	-0.0368333330173375	0.0938234624267524	-0.0186893783054165	-0.0355411708135236	0.00357544804030674	-0.0172831870383444	-0.0146632515607023	-0.02711527455947	-0.0229035387450317	-0.0224984736370931	-0.0340135264859044
0.167956315301883	0.0689234152652976	-0.0557766271847958	0.0785855000137968	-0.00906552429146007	-0.00935813910909064	0.0156709021715918	0.0140616915405524	-0.00289412912588138	-0.00921183170027534	-0.018125384725706	-0.0172489485693035	-0.0132019905067142
0.573204277687382	0.201563755205259	-0.214984919248275	0.222528355398439	-0.0303739553020215	-0.154433531444532	-0.0654816889483969	-0.0468497724472915	-0.0452971035360221	-0.0924037433732765	-0.0868204688725178	-0.0835699734423389	-0.0883678506612423
0.657091953475642	0.300063395656316	-0.262105869792324	0.194870661764863	0.115621125887952	-0.178059384840367	-0.00637542847985373	-0.00752725394445164	-0.0101268471901413	-0.0312191294762073	-0.0433895987037154	-0.0407339684415473	-0.111640150505256
0.0671941940528354	0.0488399492441388	-0.0101312157318221	0.0700520476608839	-0.00630840168017714	0.0047894902588002	-0.00604769441354311	0.00631656307634335	-0.00837112636718297	-0.000759455710688473	-0.0205707691277795	-0.0188293904017193	-0.021821449059529
0.357694182733755	0.335216312078987	-0.116031704357031	0.190188777796765	0.0630543615451173	-0.0855262386658954	0.0394505959966964	-0.00629376340471111	-0.00938157502461517	-0.0112359385603891	-0.0465219509128221	-0.0551868408034298	-0.0504262905577098
0.308889408198185	0.133575017502425	-0.0921288416162864	0.195731609282798	-0.0135862414923165	-0.0440356527574388	0.0107379020313774	-0.0155347181774718	-0.00780185018386065	-0.0288109471248776	-0.0320247299062798	-0.0323809535317141	-0.0550752023191422
0.528763655054466	0.258379901646435	-0.186651756887566	0.239049682731566	-0.0456634437642578	-0.117235250344753	0.0156651662924764	-0.0475130756739108	-0.0808388740044306	-0.0814493470545052	-0.10277878698142	-0.0743899717236166	-0.0706821802560169
0.0740683586229643	0.0562539038606265	-0.0196384003647545	0.0519575002039725	0.00774625609132792	0.00483751602609772	0.00370054435514079	0.0098235322800637	0.00826512148835999	0.00629188605871282	-0.00387408518513509	0.0064513931320371	-0.00840905518232038
0.173961347518445	0.14327676150224	-0.0486374849979406	0.112745573066465	0.0132759531592529	-0.0210682407221091	0.0226750081569836	0.0189196425338824	-0.0113953520427377	-0.00389614378142811	-0.0221005663677779	-0.0146716660752675	-0.0320199966931314
0.121726900006682	0.108254660274897	-0.0268793962842915	0.107192439958331	-0.0035387843231673	-0.0602124165097297	-0.00923221445383358	-0.0117608195329385	-0.016806780936111	-0.0318756004164485	-0.0385509863359348	-0.0433994943745909	-0.0491431335930327
NA	NA	NA	NA	NA	NA	NA	NA	NA	NA	NA	NA	NA
0.564851733622766	0.193195909641862	-0.213729435454989	0.205825724498859	0.0296836037469264	-0.120609678524463	-0.0105935723421814	-0.0486297743708303	-0.0522659263210041	-0.0454630373887683	-0.0621795875006418	-0.0757940454237673	-0.0792579766825777
0.440612136780054	0.246579592561064	-0.157705569497633	0.187566505626973	0.023812705346717	-0.0560636547196663	0.0462509338592962	0.04478510503351	-0.00820447645997924	-0.0161254746864746	-0.0296325852798344	-0.0189363103110759	-0.0325947226648627
0.0459971706491401	0.0339719498553488	-0.0113311135191254	0.0350789267980887	-0.00251850364940553	0.00485052416121812	0.0144686007072737	0.0112461998249241	0.00587028326693795	0.00116601025590629	0.00538270454582645	-0.00262159714349699	-0.000185174179574733
0.232192651643585	0.24477749484707	-0.0740845059618088	0.127706264216853	0.0230193458192378	-0.0899052380021511	-0.00838623432020622	-0.0126618450477285	-0.00709702480252264	-0.0334429460914567	-0.0152191358648399	-0.0373983419472128	-0.0465607836541818
0.594852785951338	0.318699365947497	-0.230356977724437	0.199849344137599	0.0263661466436125	-0.131546850784168	0.036050272234196	-0.0119919351297496	-0.0205314596153491	-0.0525903520702776	-0.0324435967923866	-0.0980081983100137	-0.0840056128958983
0.0249076296579985	0.00575028664816534	-0.00588452092323256	0.0209629623546686	0.000809376418877194	-0.00224109434349367	0.00343206871497688	0.00262470888371188	-7.45274652709862e-05	-0.000715858962308236	-0.00208486604694375	-0.00299040950974074	-0.00485353255675483
0.0910751283865146	0.147602872335291	-0.0126643711356803	0.0989312995714373	0.0151128093291904	-0.0405643533777381	0.0153922062947989	-0.0032287218645343	-0.0190470322298454	-0.0127257720242738	-0.0195894010622605	-0.0252488757824054	-0.0306360579599739
0.32010175659348	0.0950768393998668	-0.109685703543463	0.152030325955249	0.00350646065568205	-0.0118069630930811	0.0248548235448233	0.024373702133361	-0.00576496260927972	-0.0041502512186995	-0.0311171631000332	-0.0318063078308911	-0.023068188153579
0.261550917786234	0.07906686091803	-0.0854181277570119	0.135025593488665	0.00830700313833699	-0.0496669276692139	0.0215193251480849	0.0166444675386004	0.00418918305332155	-0.0206799622654384	-0.0240453610101463	-0.0177561011702912	-0.0430852482759274
0.0980048846849959	0.0651366005848265	-0.0278760136917869	0.0633388543962278	0.0179637735029699	0.0089105548635697	0.0223221614962936	0.0138172883292721	0.0187433442063354	0.0134371641832698	0.00797926739056454	-0.0056827366472685	-0.00054615642382197
0.22440130050477	0.0524756901144071	-0.0759024645636573	0.107631220139365	0.0122693960516911	0.00533182213539785	0.0116694946937373	0.0207789077151488	0.00649568390518304	0.00880060909354446	0.00389270869108641	-0.0144244040185553	-0.00974027370923924
0.470328620134638	0.173496286537102	-0.167042097562384	0.209842814721197	-0.00560397384108807	-0.080218094762852	-0.0131778535487318	0.0160148659528299	-0.0220062257787255	-0.04291103430197	-0.0507846417416212	-0.0727522283847293	-0.0637202995553552
0.072210591149758	0.0344091699357132	-0.021449544320462	0.0429604189192694	0.00419885814657101	-0.0138706574142269	0.00335718755200558	0.00350473782191695	0.00231404119138803	-0.00483589963382795	-0.00867135486480713	-0.0201604260484089	-0.0160270304098852
0.411126478559012	0.198704137575629	-0.140546691156714	0.200338429817337	0.000588883965669862	-0.0715356088174432	0.0156798597065607	0.0210309727792902	-0.0195517081687174	-0.0354733624258867	-0.0608363666825421	-0.0292632147605875	-0.0434993823717531
0.157756365826281	0.110360165782751	-0.0473690073837531	0.0950960608601869	-0.00424649132592994	-0.0387082525302999	0.00698204150547413	0.0140575655700221	-0.0109366164125661	-0.0214773719281149	-0.0261205038386568	-0.0257521607675555	-0.0307658803208905
0.00714573281408197	0.00145962745300588	-0.000414964816208892	0.00776190572361574	-0.000908012229705317	-0.00229756021991125	0.000396393170095233	-0.000712730144774651	-0.00112495751547146	-0.00160278622480828	-0.00163052155319515	-0.00249952510015397	-0.00259151153798207
0.185874283141096	0.228009721204196	-0.054291750781666	0.115328677936931	-0.00888906270551959	-0.0410436921043952	0.0378910352100201	0.00417551358183252	-0.0114472903592749	-0.0249663774049574	-0.0207941439660417	-0.0336901888565899	-0.0390539955757994
0.44148555397637	0.201441172598818	-0.147026115610412	0.229217834520749	-0.0276778227102005	-0.0838427432444032	-0.0034098602678535	-0.0461104317701085	-0.0448574578860363	-0.0557602829773018	-0.0439425660748373	-0.0582875605616155	-0.0857842920922952
0.111312136612653	0.0790763666551104	-0.0333023050945896	0.0678079796740081	0.013836461999004	0.00579858429907661	0.0270942698157987	0.0222561102629966	0.0162410995935057	0.0098175231490403	0.00270700775048846	0.00155598323842701	-0.0029372010621323
0.118191856731862	0.118764949104791	-0.024002756947492	0.10813635814417	-0.0186001172582236	-0.0366722603003703	-0.0022493479594826	0.00480064045004271	-0.013329466697335	-0.027636188779297	-0.0170387696118678	-0.0160193796579543	-0.0273029606726283
0.0701947541390998	0.0344271601993694	-0.0186984914883874	0.0506045656000677	0.00077616611816711	0.00920228551111173	0.0202616607135072	0.0103360883509334	0.000825130958275438	0.00498922581463943	0.002349266175806	-0.0024741104275687	-0.0061961272355151
0.241452824859275	0.0893179257731847	-0.0790921695522558	0.128919224521509	0.0227653746093501	-0.0184036299321045	0.0150564945020517	0.00316252375389603	0.00502934659859869	0.00218087233862282	-0.0136428200526685	-0.0276679394892846	-0.0173216892644051
0.189256553938051	0.212453289014595	-0.0562855760715694	0.117372847627206	0.023316737830035	-0.0459006996518109	-0.0013902929856244	-0.0130716321424276	-0.0415696452359214	-0.011291980910888	-0.0256017849782316	-0.0337411106602368	-0.0476145581940928
0.546599520888047	0.29037382413562	-0.19491831485516	0.243249217704054	0.024145271225461	-0.106941591331825	0.0212727506074458	-0.00494537048158006	-0.0383583918873596	-0.0413981600531819	-0.0839326043262029	-0.038986710122797	-0.100635133815431
0.585915769776449	0.227085192596761	-0.22539844865915	0.202091705009277	0.00154083630399904	-0.0930753465520466	-0.0118265783834184	-0.0413688885581773	-0.024730305951791	-0.0457672551240238	-0.0522825747860926	-0.0880555539785488	-0.0916908105488549
0.494865721472565	0.242076504739459	-0.170783583250015	0.240266547751676	-0.00698043932323422	-0.0110275337341619	0.00453258003899037	0.00238601564855712	0.00162649437158102	-0.00900398652869805	-0.0631940872592908	-0.0560839114906125	-0.031980022314353
0.478326742852867	0.289330992911338	-0.174965398813904	0.194999402025968	0.0221152409934575	-0.0774888824637182	0.0342237478374116	0.00856161264986705	0.0310612107699368	-0.0276868207351303	-0.0392344882370542	-0.0308194425980438	-0.0280033335436087
0.307414292816238	0.239592052430531	-0.107167926434709	0.138727757534162	0.019684519663638	-0.056955826087869	0.0184341006001916	0.0123801043961512	0.00204527159358692	-0.0186356532121155	-0.0157457032161543	-0.0300536528726392	-0.0220201722594995
0.0226977825414011	0.0335850605509271	-0.0024933239496889	0.0251382378816598	0.00513516563708871	-0.0111776616385252	-0.000526337388604838	0.000945757458571568	-0.00194382461619554	-0.00302124800071825	-0.00567841684166469	-0.0038868513248054	-0.00877860791539739
0.398455397645496	0.403064016198342	-0.124740076600808	0.230000679964299	0.10331096435032	-0.126809612900244	0.0284440672899223	0.0142115995419717	-0.00139969479437319	-0.0117493242749622	-0.0221546950175238	-0.0605054636091391	-0.0990684129316197
0.0799613504822375	0.144861253524323	-0.015708962575943	0.0752930265094953	-0.011351219764231	-0.0377595220727311	0.0240795263010224	-0.0154999411685831	-0.0201343831783392	-0.024555370918481	-0.0197834210776299	-0.0288831629213318	-0.0326053972306498
0.130558114191058	0.0919007580428836	-0.0411294579498116	0.0723688674557878	0.00695141469193153	0.00770613444554108	0.0266669598364115	0.0185733961325223	0.011179965985064	0.00732877456873629	-0.00319354305835798	0.0046859865853183	-0.0136560703587871
0.614515854075467	0.355193894962465	-0.235317319011656	0.217496201003545	0.0800605891991193	-0.140881732031622	0.0274473745595424	0.0120075379295482	0.0120252660972524	-0.0304105714162511	-0.0375785825348791	-0.0541206378436576	-0.0680151330930999
0.0550724128507432	0.0109905783019889	-0.000350807497196626	0.0750949981541497	-0.0117333192830341	-0.00184166848937376	0.0144886112630912	0.00864033583083882	-0.00116235650130937	-0.00678749388620393	-0.00447967610423455	-0.0118432180186924	-0.014780601947866
0.369203280831361	0.225672918741749	-0.125967525224561	0.183403537593822	-0.102708583595902	-0.0557362133319753	0.00772633762735181	-0.00774250416041439	-0.00968733753226442	-0.0792223984639388	-0.0252860415542139	-0.0334171529811334	-0.0363266186296452
0.6203130646717	0.253530280383182	-0.242903571325272	0.195839511226966	0.0272321713130024	-0.0520899440470376	-0.0216277080228003	-0.00929141725930327	-0.0448864815503111	-0.0124288863670176	-0.0454556726672642	-0.0888028952903389	-0.0801094110641111
0.145684192326983	0.0782998240069019	-0.0449124991924188	0.0797770633880802	0.0103743710242269	0.0164366123629947	0.0122742943428101	0.0242919900744453	0.0205195817643684	0.0134054916936108	0.00802765363288999	-0.00505513943792441	-0.00167556159223831
0.261128839815095	0.096815327224935	-0.0758735703018288	0.170003782488952	0.0019677078147301	-0.0211236070427491	0.00970252493502549	-0.0123998572986979	-0.015362854109368	-0.00957794961400948	-0.0403755087300934	-0.0200454800125381	-0.0166796322344419
0.064626316710419	0.0528330581813658	-0.0172242154723048	0.0448387101995215	0.0115706561701031	0.00829994093610262	0.0169736263951529	0.00839675743923157	0.0135868517051437	0.00993529855310286	0.00560002513887173	0.00155945548825563	0.000120102436938968
0.144489382350071	0.0605798871616455	-0.0472505619402259	0.0724712116720695	-0.00820787300183332	-0.0225218077057707	0.0238649033954602	0.0089994184020567	0.00186294351762883	-0.015364840353802	-0.00946853866803971	-0.0102143095951012	-0.021754640152439
0.48762354069513	0.393382418816788	-0.165819119265968	0.246959794952589	0.00293050045273335	-0.138040104172572	0.0175874036729428	-0.0346464224732059	-0.0468272447185271	-0.0675548018599192	-0.039342438186426	-0.0806819208781034	-0.0609116805615467
0.153127564059596	0.115509035317438	-0.0481255646601566	0.0872812800213762	0.0146859823659529	-0.00313666674529006	0.0349315833600571	0.0153630089071258	0.00931248942356261	0.00577465781033143	0.013540710617465	-0.00490634866994805	-0.000485701831203444
0.0776687509925157	0.061105889874673	-0.0214568412527313	0.0492474470174423	0.024105868182965	0.0128379833483429	0.0231507079375631	0.0219784572961124	0.0215807673307329	0.0184719257656539	0.0149627359614574	-0.00309528759941395	0.00409311977211378
0.273801667958696	0.0674567009390884	-0.0907224337497666	0.139298341721638	-0.00279042980455391	-0.0239745750885648	0.0113962931564837	-0.00239838330401271	-0.00948990325446347	-0.0133825024465594	-0.0210275842408564	-0.0239851385061475	-0.035003780730967
0.362636382284585	0.218501304313198	-0.126710063138516	0.164823611434179	0.0495970888085443	-0.0569937175032714	0.0437722428934903	0.0316220083198955	0.0157611823982277	-0.00369831434736356	0.00375588840134916	-0.00281286889337784	-0.040772404654871
0.649793082143048	0.222747744578028	-0.257884620493672	0.197124513667608	-0.0171934400328485	-0.120350974410981	-0.0359087203503684	-0.0423257872961961	-0.103919346126442	-0.0687722072219149	-0.0432708925756836	-0.0612817605489538	-0.0721546703634902
0.366451365731073	0.227471030457082	-0.129283765107045	0.163764987376151	0.00923259147609545	-0.0469777955430794	0.0112337271860828	0.0172840838461799	-0.014221108671123	-0.0188726020334919	-5.89473506770188e-05	-0.0265009548306104	-0.0413628898525264
0.313420954454565	0.146065834023965	-0.0970244380018775	0.187500909050244	0.0334544076470901	-0.0356340152824923	0.0360941143310668	0.00425996426977165	-0.000543299677130571	-0.00108980381770113	-0.0290015524569922	-0.0106968737772586	-0.0217023229598364
0.439439311179674	0.251332906033738	-0.160648217978559	0.18063317345564	0.0369960393730396	-0.0965379962822033	0.0272466076502893	0.031211537407406	-0.0326030974650192	-0.0297709784545819	-0.0167793833975232	-0.0615023467823775	-0.0306535987941414
0.128223454307873	0.103984243491031	-0.0411626745462228	0.0693079659616063	0.0290493110635282	-0.012851520744414	0.037228830417623	0.00536791909316892	0.0252891146108492	0.00809889515955708	0.00851771422785497	0.0138889834681342	0.00790540581908272
0.0968675704315214	0.0679541114786881	-0.0288623146750317	0.058524398185121	0.00127714827660415	0.00552848187967059	0.0211252742821524	0.0198774900259855	0.0138427422237062	0.00340281507813736	0.00388993840869094	-0.000209870284779756	-0.00124629642677575
0.0395571460048481	0.0244694650785443	-0.00488063662605714	0.0434290878831119	-0.0065613616187559	-0.00475279845101668	0.00437529673970352	-0.000163162119299405	-0.00513169634567852	-0.00565708003488628	-0.00605736198056725	-0.011534856467501	-0.0100813749606551
0.182386658325258	0.0610476111538717	-0.0501939766338554	0.125762934083928	-0.0271383271246875	-0.0127749547690155	0.00284380403748141	-0.0122604146530347	-0.008205538567019	-0.0199566409468515	-0.0301199673325215	-0.0310911447135919	-0.0415047708192857
0.712805781540649	0.273037661544753	-0.294976382976421	0.173922388099917	0.0994841467912161	-0.119972681459192	0.0100141573498863	0.0142088125650319	-0.0111206578400785	-0.0102442673339881	-0.00509360184850227	-0.034999928170084	-0.0718527699436138
0.150994687752024	0.187625980542768	-0.0406415021161329	0.103924043637	0.0407489602317768	-0.00421586879659716	0.038157102683027	0.0520338548316996	0.0115536076327236	0.0182665457175898	-0.0066381953480629	0.0123302847052912	-0.00679178601924374
0.0199606784706215	0.00869851937415242	-0.00157662667855458	0.0234575413052567	-0.00329145319243289	-0.00668107500963914	-0.000820125314975502	-0.000773078316590063	-0.00400652520451047	-0.00498626410103601	-0.00573351776135007	-0.00768802328827151	-0.00774274047005159
0.0746555100367384	0.0453779124250602	-0.0183052135061867	0.0563362035344616	0.00429734910906636	-0.00527462552449467	0.00740791815576464	0.0115306502655861	-0.00665465253207242	-0.000488638207714165	-0.00410718405981227	-0.00850365175960371	-0.00588523283071242
0.532696767430052	0.258018259721249	-0.189630990250666	0.236535748010671	0.00645296075437596	-0.126113590565874	-0.0188205748155771	-0.0418188459931991	-0.0735195590561172	-0.0598303149057487	-0.0934409977533424	-0.117914456047939	-0.139760569715257
0.0792286169347054	0.0708215631925729	-0.0226112619836975	0.0522981184596947	0.025471927743913	0.00907969315912099	0.0259629025451582	0.0200083020231937	0.0286211028347823	0.017275810451517	0.0185233653910623	0.0118120157626864	0.00727487246112722
0.294415969308058	0.180737266670174	-0.100483413369356	0.141896638699632	0.0397320243749851	-0.0336823635811284	0.032396724080162	0.027302183365972	0.00466913372631317	0.00302483039692836	-0.0112251003464954	-0.0156288252877754	-0.0138019588380617
0.554326704506828	0.290632044844274	-0.199060345532394	0.240052505829163	-0.0512278751342575	-0.113856337554007	0.00247997199956396	0.00449141583485491	-0.0414178508380564	-0.0825421063441324	-0.0416619066414443	-0.0977757324576567	-0.0958994498728454
0.141090116682082	0.12839736374156	-0.0401974268879537	0.0927509056381152	0.0347212842264866	-0.0180733910241777	0.0233462187106649	0.0129461465743924	0.0084864292059447	0.00832394660115443	-0.0104120317582153	-0.0145291791710097	-0.0247397876561102
0.0636714707420721	0.0315011609367643	-0.0154248606517858	0.0486373562215891	-0.00958166016377312	-0.00265959708654045	0.011070778281111	0.00683913554664936	-0.012126618540226	-0.00612062862515678	-0.00223487778784516	-0.00363782472305021	-0.00653171746305274
0.63261481354623	0.328109188267966	-0.247674487656435	0.206656692642801	0.0757518319771524	-0.134023680624958	0.0322738888433562	-0.00137067206369434	-0.0193332126762786	-0.029135924323903	-0.0450065461180016	-0.0540721304186488	-0.044175682777206
0.417250292484231	0.153371170709704	-0.1446349903138	0.188028168028783	0.0171819722010705	-0.0492802546228396	-0.0252748320859063	-0.0302567117094719	-0.0309983844469596	-0.0160491412108846	-0.0591347158229149	-0.0702445399887687	-0.0987426832393951
0.196129987275264	0.0566986216935435	-0.0519475395146731	0.144636590883099	-0.0033255193223567	-0.00678720157525364	0.0159990860659248	0.00154847572971828	-0.000521213070035914	-0.00505636044880517	-0.0214718111446718	-0.0221315980453137	-0.0290737674575706
0.530487139413371	0.340347692045382	-0.197677228605457	0.201746855396939	0.0476832994011658	-0.120707032941677	0.0266202389974378	0.00384540050598792	0.000675503685418244	-0.0365118667702555	-0.0292995568572386	-0.0430915897029609	-0.0523396234173316
0.314867156724223	0.117284274510169	-0.0990906683769239	0.181095225317487	-0.0385111963491411	-0.0601346806589003	0.00164837738095192	-0.0113829017445918	-0.0210251449434872	-0.0493229385040207	-0.0391116932116371	-0.0638453413003288	-0.0537861157423238
0.480878411042991	0.204598926648551	-0.168161891111937	0.222919237156666	-0.0139260144463634	-0.119712478213938	0.00592552633513466	-0.0374771880052339	-0.0833545137870469	-0.0668192463301505	-0.0788687339043245	-0.0716452277805935	-0.101118080478178
0.167967744485099	0.118112601356544	-0.0338820013501709	0.156925719029664	-0.0318132398422978	-0.0164050507195177	0.0139651993075876	-0.0018956940417485	-0.000774621400547681	-0.0241091452809077	-0.0286100301477464	-0.0270304098343225	-0.0456118809432593
0.0324644508119495	0.0376440484335555	-0.00271381615006721	0.0381066921744003	-0.00772002009329768	-0.0049012875065885	0.00352983577599013	0.00259083100911947	-0.00343123484050044	-0.00631065379994309	-0.0123918145323767	-0.00478176006435201	-0.00945146771225541
0.442975762591936	0.301183539705547	-0.15769396579362	0.195013861465971	0.0782120118385591	-0.0691976555967841	0.0310169300936879	0.0213328114928267	0.0191918761224228	0.00450717812088747	-0.000959655702075679	-0.0423512650298715	-0.0360861748343902
0.331817187254037	0.416009946820973	-0.0910750182149936	0.240975455771834	0.0837623777308206	-0.104933103892371	0.0403713116882666	0.00414742132358747	-0.0347290882120499	-0.0105853630807751	-0.0946650925309467	-0.0818395682011964	-0.0528737884859464
0.233802418462994	0.205996841590472	-0.0706740877564198	0.143176133037105	-0.0301779234881344	-0.0320828091782056	0.0434169608312223	0.0493269354961221	-0.0101764247896882	-0.03113036633317	-0.0143716924380784	0.000428382340390526	-0.0200536687567328
0.233523627922938	0.0531312143469751	-0.0723596335206987	0.137664697236464	-0.0160563536314939	-0.0282852916478154	0.00686625294608004	0.000201734075485155	-0.00238639588069203	-0.0221708226396547	-0.0184700935535585	-0.0343845058287972	-0.0373645836458112
0.411759652563756	0.301836027377192	-0.141304998459341	0.196553315086766	0.0407549576316912	-0.0401157791198364	0.0659987454001277	0.0223074364090234	0.0213569776486075	0.000319589255927399	-0.0176759142794591	-0.0196998103502334	-0.0379929726597668
0.637993090503899	0.273357857133902	-0.247673771618829	0.215078652787128	0.0144666964228191	-0.115340561100517	-0.0202886992447145	-0.0334254055022251	-0.0468377321616581	-0.0504369323388493	-0.0604760403719358	-0.081393931922441	-0.104703873342677
0.39275993939534	0.335039974944947	-0.110157777533701	0.286202117562747	-0.00360345452849753	-0.0745353028454286	0.030955758633727	-0.00933874422258107	-0.0158915795335826	-0.0390693786869631	-0.0191319194309744	-0.0871964354884354	-0.0995638049013522
0.228057932785496	0.16510164199305	-0.0703932548636285	0.133458656800657	0.0369496927884079	-0.0547035065094263	0.00227754246577155	0.00834680273948113	-0.00996969379528204	-0.00887690686050918	-0.0287614014586079	-0.0396852587872426	-0.0346176684930231
0.617450246919528	0.214977383311377	-0.242149794638231	0.193785253569582	-0.0153420525328783	-0.0854099181700478	0.0159068198996292	-0.0453476036843153	-0.0836963031054675	-0.050375985351463	-0.0672029613031272	-0.0914398986936796	-0.112431707349162
0.0659886993402182	0.0337568217713892	-0.0156633437877502	0.0498423195082661	-0.000196511702214783	-0.00379286700565519	0.0177988489143166	0.00951989036107129	0.0115787093573589	-0.00199468935393499	0.00876309644764563	0.0024402828409404	-0.00333277464557759
0.413019201069916	0.254621805340267	-0.143870105039526	0.187045951070627	0.00103303383471925	-0.0597550983620426	0.00465189989099346	0.00232069629834813	-0.0046909981519152	-0.0293610322636617	-0.0283344546118586	-0.0456699297017061	-0.0713191974750397
0.257405027430824	0.260639941766762	-0.0734894511362855	0.170019461815208	0.0226623675261254	-0.0524277689447098	0.0424249852424555	-0.0200099270685995	0.0324028347948361	-0.0148827007092922	-0.022679830429316	0.0103962149017189	-0.0313413498361688
0.170695186296721	0.0703793754302053	-0.055313329604332	0.087273649917922	0.00210638053142956	0.00619460010666467	0.0133628462788846	0.012961364497306	0.00495234115061721	0.00415049031904713	-0.0114028976278466	-0.0118011559945563	-0.0211762218182396
0.686274457573875	0.281588354686588	-0.279799747620127	0.177589526971671	0.0234755900580251	-0.114796145835357	-0.00061556036724153	-0.0026004602122206	-0.00223103661111979	-0.045660277888666	-0.0442134285260356	-0.0346086774292258	-0.0437177679098357
0.594148668894793	0.228168482592141	-0.226196695930333	0.207395677123577	-0.0108671581524645	-0.119205073587541	-0.00602520283688635	-0.0320978778298394	-0.0410022799959501	-0.0650361158700029	-0.0961014838969088	-0.0815263976021907	-0.0959436518663195
0.473652478491326	0.201556587580637	-0.162061048348139	0.236492123086521	-0.0193405764440664	-0.0799505858861369	-0.0570262012229708	-0.0396632941212861	-0.0418951998247214	-0.0496455811651016	-0.0761670588374158	-0.0575612218364656	-0.0931527988749271
0.0664713050443649	0.0437643797661799	-0.0165399689425175	0.0529577164131722	0.00607951419894623	0.00538278014934843	0.0128316731727682	0.00320138200953135	0.00810553178699554	0.00573114717414733	-0.00248853318088585	-0.00327933765524155	-0.00488621324294422
0.178629512838541	0.0581917714328353	-0.0448818833433874	0.136623824512264	-0.0225999925812044	-0.0116430954690972	0.00486749012902224	-0.00558566787117357	-0.0100178677061964	-0.0171215440251508	-0.0267613066581507	-0.0202309330631698	-0.0271558735302657
0.0923445180677711	0.0445682573447118	-0.0291013872072138	0.049276959965563	-0.00488634155153833	-0.00256354476950443	0.00569097597403385	-0.00428962369128164	-0.0058487479800267	-0.00372494316052138	-0.0133009018493419	-0.0116485114611878	-0.0136765717535031
0.0108328457999584	0.00708506365047676	-0.000418120150773664	0.012468231752392	-0.00262302244548579	-0.00216984203812654	0.000527060061861897	-0.000158288197781771	-0.000706916213975737	-0.00239643224180617	-0.00271452394982627	-0.00348178579190916	-0.00345851445838774
0.0801293867120665	0.0498992085126634	-0.0206201766243649	0.0579655481682661	0.00376804735631643	0.00237779184160809	0.0103358306974306	0.00599756481145564	-0.00425848813369945	0.00307291959896226	-0.00243197623179184	-0.0077453466444749	-0.00802220726268787
0.290350015752274	0.279999760851122	-0.0992361235507604	0.139729006728256	0.0624778607957763	-0.0395498868564689	0.0352171962906442	0.0405042684336653	-0.00455425789895197	0.0114639869696537	0.00838292695094872	-0.00109454130473341	-0.00621640033084647
0.31228333783218	0.252761897456475	-0.109653955373485	0.139638713630214	0.0414971154513397	-0.0733297203766064	0.00276421121419873	-0.0175150621309791	-0.00527544479651254	-0.0159163024626334	-0.0306742093903542	-0.0382700710136549	-0.0232946032850322
0.609799622732481	0.231274786877156	-0.23258853471288	0.218730042181709	-0.00819289714597793	-0.152104315085471	0.014333579098376	-0.0462415913025077	-0.0731117482984209	-0.0801486061157247	-0.0643411151682632	-0.11620160799774	-0.115250383499388
0.224881218999088	0.195723748886487	-0.0676038241069578	0.137535305546709	0.0339806441835615	-0.00121240555767857	0.0201279736504669	-0.00314164632512567	-0.0179173435768007	0.0163841193129415	-0.0211953146346647	-0.0314404170922822	-0.0304703442375912
0.075896059845916	0.0532869960508529	-0.0190972775313827	0.0557126350965164	0.00276869335233747	-0.00381902750346796	0.00884467224239228	0.00403881813371616	0.00183945767014899	-0.000525167075565255	-0.00433916503053776	-0.00783552952136245	-0.0230220959964398
0.152350047356857	0.036946525800555	-0.0422734168145593	0.0946616829561237	0.00345584327551127	0.0150054003622798	0.0315658281229346	0.0283191505016532	0.0198177671125197	0.00923062181889553	0.0124694177682605	-0.00853130724411016	-0.00483209700770704
0.18098991107069	0.0743569074355655	-0.0595425006860018	0.0907535604291349	-0.0083435869389567	-0.0173629745336621	0.0302396786557027	0.0224085669595773	0.00105917050195481	-0.0128532807363094	-0.00888644747041831	-0.00563147279028867	-0.014936971126215
0.0576145954490674	0.0635996142420176	-0.0139277987299169	0.0423728951716104	0.0214385303357891	-0.00823747943024529	0.0150166467886583	0.0142635631584407	0.00937537707348337	0.00660052545277189	0.00719707386055101	-0.00542442918869846	0.00556572381526107
0.251640375366778	0.162747078146263	-0.079923183378901	0.145047105137188	0.00143235284019372	-0.0235051911160944	0.00968533115291015	0.00382664165679031	-0.0160523699311055	-0.0110364191379503	-0.0238860285304444	-0.0417952728139719	-0.0380764648845167
0.247218183623884	0.161552455356513	-0.0775611045104843	0.1406108877593	0.00185603555464534	-0.0385263837254538	-0.0227467801830603	-0.0148510643409692	-0.0198439255259925	-0.0183351740854042	-0.0301831462038507	-0.0273960337419346	-0.0395736920119664
0.0535573193998903	0.0309863620912371	-0.0122197831879232	0.0443408605583405	0.00255126520769374	0.000852834673944355	0.00683792999106918	-0.00120269259727703	-0.00314422754016888	0.00170204994081904	-0.00463833805024515	-0.00712677124588896	-0.00777738191902433
0.500983284632345	0.213474168684213	-0.179234854307517	0.221711003840219	-0.0223291143814857	-0.10591319043164	-0.0180133985308198	-0.0221738085449542	-0.0544721479820527	-0.0641211524065627	-0.0712808470962225	-0.081565047746298	-0.134366121211984
NA	NA	NA	NA	NA	NA	NA	NA	NA	NA	NA	NA	NA
0.147858020078504	0.11754821413109	-0.0458143497602596	0.0854707494661519	0.0402537993509662	-0.0010990956114543	0.0391902815653904	0.0239133949935229	0.00616964737190073	0.019577351869756	0.006017622919439	-0.0104341279798882	0.00833629275311448
0.378519806373926	0.177546505103936	-0.128142514623356	0.187816333517291	-0.006138903467303	-0.0449555085496527	-0.0199429753028236	-0.0452683495838717	-0.0555966300806202	-0.0255472060084779	-0.050919571691694	-0.0609273401722132	-0.072622551553617
0.107094625951279	0.0222532061844401	-0.029017540761648	0.0628779917139382	-0.00825671539910335	-0.0017667314812181	0.0132457078765628	0.000642338755392852	-0.00213267044159719	-0.00501172344016072	-0.00351387094010462	-0.0104785431975451	-0.0132950488169932
0.0831107239318177	0.0664032519180848	-0.0236672860896701	0.055322004706965	0.0123540894628299	-0.00605183166647918	0.022079052285343	0.0144927891194272	0.00920052526759889	0.00315112889817536	-0.00648691149042126	0.00561274755403716	0.00346214557740908
0.161499533308893	0.0810058523268751	-0.0536746851779122	0.079439491829547	0.0190686000279301	-0.0288641663960632	0.00534074538724297	0.00469029023708906	0.00703916326578136	-0.00489778318406653	-0.0136793256936654	-0.0110234804615434	-0.0116498228439378
0.440729603238073	0.270171751770684	-0.143457126383729	0.243640915395662	0.0219117167849063	-0.09117336087735	0.00892051899139512	-0.031660622910134	-0.0680437134671955	-0.0346308220462218	-0.0629305375437487	-0.111750231997917	-0.116811299229496
0.365685172068159	0.115469705338473	-0.126302737232158	0.169907339222139	0.0129229261686137	-0.0245202908811502	0.0103651801932788	-0.0169888199565526	-0.012230249986031	-0.00579868235626818	-0.0272503890541315	-0.0480936749695722	-0.0510210808451474
0.520091348263014	0.244689627001753	-0.187994174925916	0.224975388174121	-0.026404122470448	-0.122065331063287	-0.0187997999627028	-0.0467806108845167	-0.0431292766554929	-0.0742347267668673	-0.0744838405450749	-0.107807131309951	-0.121546842113236
0.166192573835873	0.079122958878097	-0.0546009622448067	0.0793199527876063	0.00359172789058498	-0.011473757655377	0.0249500502436227	0.00345260584329674	0.00996940962100548	-0.00394101488239598	0.0018422952911086	-0.0155804785805688	-0.0178527486566821
0.402770961491434	0.190214057103773	-0.127040633562222	0.242866391795434	-0.0104375567476693	-0.126414172872785	-0.00562853298765048	-0.0762705477638428	-0.0751214311572534	-0.0684258648102272	-0.0749507603322878	-0.101905505102728	-0.0609878329853509
0.171929283493223	0.0711591068124949	-0.0358486713302306	0.16124284514598	-0.0327453403287924	-0.0207535314187927	0.0172015044742535	0.00615017660211534	-0.0053812467585882	-0.0267494358737926	-0.0258488331462619	-0.0428050838977433	-0.045607374279474
0.366747491229391	0.178950735967941	-0.116695712394536	0.201312336868082	-0.0291259058063214	-0.0941648092957283	-0.00882368379195181	-0.0469989873963589	-0.0524592686442818	-0.0616453575510249	-0.0668525934243496	-0.0679265877657175	-0.0730700978961683
0.0862234100826987	0.0561179880706485	-0.0245108003600966	0.0560636338995987	0.0011084045422156	0.0142208873662207	0.0180114925807344	0.0145310153375846	0.00394088813314716	0.00766464595421816	0.00348820758312772	-0.00500466860883698	-0.00962925026744246
0.250794515325916	0.246614036049029	-0.0781015568097501	0.141913750150262	0.0559825375129105	-0.0580116421292231	0.0240068474766286	0.0170101703777695	0.000979106398454443	-0.00101455230815628	-0.00379021992420223	-0.0423618607395945	-0.0333416810649916
0.127975785875433	0.0859893372354782	-0.0342560783135953	0.0854197135338017	0.0388315260482072	-0.000595144222350186	0.0280802450901953	0.0238975304314119	-0.000125822285128308	0.0191181909129285	-0.00615494190061566	-0.00111453340355144	-0.00827912575945583
0.162718751516705	0.099259947795091	-0.0516931749584746	0.0909036053121873	0.0297276308938469	0.00753970863524647	0.0394634930420227	0.0198298030309424	0.0177582903094131	0.0186336697645467	0.00552107072059779	0.00491855912538078	0.00321234892216829
0.0428356036295203	0.0527126161459139	-0.0105465295636277	0.0303641300889039	0.00523135059420507	0.0112630680631487	0.00742821805419987	0.00665740922920787	0.0110640436584643	0.00824720932867687	0.00820147305163497	0.00198842729373884	-0.00380705663811744
0.222713016237507	0.0528036590386828	-0.0651859843631949	0.147146613262469	-0.00946611357878308	-0.00891641799734061	0.0164169333241951	0.000504482056485817	-0.0148432612871996	-0.00919126578806184	-0.0229172627097325	-0.0292754310559359	-0.0445626229305967
0.0602682071324596	0.0324155832399979	-0.014149390862034	0.0468695312012938	-0.0106604783328595	0.00455087349851025	0.0136512090872013	0.00419659267671375	0.00616418523587022	-0.00305480241717464	0.000536756310953644	-0.00886597739146257	-0.00643823589841509
0.378275089951805	0.0998826185459233	-0.13363099063871	0.172287858912086	-0.0129126585575109	-0.0545162757846727	-0.0075591431572184	-0.0113651098711007	-0.0297640851303654	-0.0337144671710918	-0.0531871629860181	-0.0407724539670601	-0.0578387657513764
0.713447462641057	0.27100098151955	-0.294271885734512	0.175451146642902	0.0693531439090899	-0.1139627882319	0.0184229324858989	0.0305501353269688	-0.0240238964706135	-0.0223048221614049	-0.032047407036365	-0.0352495344634033	-0.027714197545763
0.0553713791764782	0.0597264477540078	-0.0058807728154665	0.066237412108972	-0.0154211177298983	-0.0153508764375534	-0.0025260316476263	-0.00948182189776098	-0.00493481249475318	-0.0153859970837259	-0.00938573048639817	-0.0205097316255033	-0.0242632550198567
0.147844528048769	0.145720658763	-0.0338041652687543	0.125139636140022	-0.0225460382409408	-0.0515898651182361	0.00778241797991069	-0.0219472612279158	-0.0243052167914974	-0.0370679516795885	-0.0411856791113026	-0.0409160224206831	-0.0499548563842048
0.467055736216691	0.186700829754034	-0.1623245962243	0.222662780515739	-0.0160493280413247	-0.0845830575479648	-0.0272955810367407	-0.0235125227378489	-0.0348886050129909	-0.0503161927946448	-0.0434820771163533	-0.0924728605432898	-0.0669967724253507
0.63521757334028	0.305743577966438	-0.251095705600089	0.197049497604859	0.115956148673884	-0.0951777229766793	0.0174875710053729	0.0316803774400991	-0.00640126644789041	0.0103892128486024	-0.0134450167863365	-0.044633848059452	-0.0490592312420316
0.54214213917345	0.201539536107665	-0.201322034296355	0.21274807956983	-0.0423429208029911	-0.11405064273042	0.00621300590217211	-0.0247078989593912	-0.0189782858388478	-0.0781967817667055	-0.128344919753937	-0.0949916038480145	-0.0996263307202319
0.428081718252412	0.337126872928392	-0.139864739033308	0.232775761680955	0.0507151532202214	-0.0878369447132138	0.0341496067463674	0.0132494272305029	-0.0316094188522942	-0.0185608957464962	-0.047427673905283	-0.0895465502439987	-0.0755244313798467
0.138868853210611	0.12902238564499	-0.0436911728130624	0.0760271953820811	0.0436034141715399	0.000693880708261319	0.0238066985243507	0.0225312870527588	0.0120678689856676	0.0221486474399006	0.00782192138974958	-0.00439047248646721	0.000247490531298633
0.261851752929942	0.117407791089294	-0.0793161582151281	0.158918557786697	0.0180286762567067	-0.0154945641422173	0.0219052305214225	-0.00131941784781398	-0.0208234809329862	0.0012670560572447	-0.0225579716602332	-0.0322275499114555	-0.0392404487492351
0.319146005864369	0.109531663056462	-0.108321616291127	0.149640357583659	0.00691720077835578	-0.0338822056888758	0.0231518771674225	-0.00647191157772653	-0.0313280054579314	-0.0134825024552601	-0.0249541692667498	-0.0382392125731404	-0.0377388013964964
0.450346342520036	0.233578312522161	-0.145507668422657	0.250710211297523	0.0129309893394383	-0.11615956593575	-0.0225578419554091	-0.0231667337895359	-0.0396212106890126	-0.051614288298156	-0.0941783442472067	-0.0866533884775415	-0.1105037981073
0.115944792640577	0.20910798078206	-0.0214873898399363	0.112059433169168	0.0172984781422299	-0.0389368845057499	-0.0142070418169725	0.00630723426833328	-0.027793099097274	-0.01081920318176	-0.0327170185346694	-0.017792438408391	-0.0366990041778332
0.309447069287958	0.179535313378405	-0.0942453576337	0.192484814197548	-0.0284177303390989	-0.0847474766414077	-0.00803673624019718	-0.0494588241947566	-0.0346799689770677	-0.0565826034902533	-0.0704185230846833	-0.0691453061786138	-0.0779323219738343
0.655862515888419	0.321364290475762	-0.259193616828678	0.201120878316168	0.100644020371661	-0.126679610666799	0.0179828938809897	0.009351909221052	-0.00817002907851927	-0.0130177951475691	-0.0439963332508383	-0.0199699507733569	-0.0606979738324397
0.551767608308082	0.245535454472134	-0.199624823029714	0.236555153730564	-0.0248774559435953	-0.0927812882109932	-0.0225925851849302	-0.052881322668835	-0.0389439985692118	-0.0588293720772942	-0.0719105675034135	-0.0936088128362507	-0.0598952239740745
0.18768527743318	0.062941397671139	-0.0485858863675847	0.140484158036552	-0.0279066535699758	-0.0301398029617564	-0.0170939764338767	-0.00776706367051211	-0.0301782431826314	-0.0290232282658661	-0.0395525327942244	-0.0425852295052732	-0.0571058269944982
0.308414195965547	0.138604549232871	-0.0921576214995692	0.194193380323915	-0.0156917243677704	-0.0222107210693522	0.0289007643125117	0.0213639837234537	-0.00976568040858206	-0.0189512227185613	-0.0505204239389975	-0.0417617443283471	-0.0583495805195676
0.461711902593003	0.150223809996368	-0.170574878036351	0.178009710934839	-0.0042441316373853	-0.0665924131744547	-0.0143922993199286	-0.0268551432693349	-0.0123200167749573	-0.03541827240592	-0.044481936977921	-0.0646887433345023	-0.0655297375463263
0.0107051909951105	0.0118242195357801	-0.000827130535832601	0.0113070755178057	-0.00333398167237832	-0.00539853865686204	-0.00049201395160064	-0.00445570286363993	-0.0018459796027326	-0.00436626016462018	-0.00501988416351124	-0.00386756306356048	-0.00640928002112933
0.0702316713476643	0.043116578290425	-0.0172716828828264	0.0507751900548526	-0.0024416894496421	-0.00873991946672013	0.000875305454250533	-0.00105553481424553	0.000351330373680028	-0.00559080445818111	-0.00428243100986657	-0.010584019798351	-0.0178186339392209
0.0980493265904832	0.0602651197645863	-0.0296480368944573	0.0581533853884116	0.00762262260480076	0.00640150558697361	0.016023752160554	0.0254489460853894	0.013215965109267	0.00701206409588719	0.010897251462746	0.00584297961774712	0.000905935091948848
0.649583594606137	0.271430611149402	-0.253731061676054	0.210679699530811	-0.0019587665910592	-0.172874972870647	-0.0227122948964175	-0.0358789291180747	-0.0760271772478702	-0.0874168697308533	-0.061923714425097	-0.0765241816085774	-0.114642096316172
0.338986276889611	0.188007363877055	-0.104606236361416	0.205788887820619	-0.0202707573325843	-0.0795585196043496	-0.0445563710697663	-0.0312404698197229	-0.0271263591497916	-0.049914638468467	-0.070275525103448	-0.0734463974626252	-0.0918977046178576
0.0588502961135417	0.0340336962640033	-0.0139836603562997	0.0461619682910215	0.0144345101536535	-0.00300199123975464	0.0126427532875976	0.00725758431456486	-0.00354925911408656	0.00571625945694942	-0.000817031167886992	-0.00411409519348247	-0.00840030110516401
0.556700901292143	0.285409205382912	-0.199690564112758	0.240313987323102	0.0372005671409352	-0.101587143634949	-0.0471584269570396	-0.0242891097822818	1.86129998881457e-05	-0.032193288247007	-0.0582836591950081	-0.119371615066767	-0.119247780065887
0.324190959063466	0.113285676357637	-0.103460161625207	0.180865514965412	-0.0147945167583119	-0.0475656754072736	-0.0081540406778377	-0.0266872749095659	-0.024916711960355	-0.0311800960827928	-0.066723558289702	-0.0593947952125926	-0.0673785361559802
0.199705469796836	0.0817606781404422	-0.0663387491357788	0.0958562994429204	0.00413900455836269	-0.00607054318468975	0.00312422983944402	-0.0032374095711083	-0.0179031859895701	-0.000965769313163528	-0.0213764499654412	-0.0328827361114992	-0.0377808089139942
0.0438031987844097	0.0559199338227145	-0.00507512522124545	0.047768796192141	-0.00538861643137777	-0.0135023367221509	-0.000650454660435777	0.00273486387920463	-0.00558862005132559	-0.00944547657676435	-0.00867858745162729	-0.0116400718274125	-0.00935382260416753
0.399654187888146	0.252555579649599	-0.137795367040852	0.192870614887688	0.0131184441827963	-0.0930892862416501	0.0415737770006214	-0.000694282924936451	-0.00859051219867468	-0.0399854210294269	-0.0590935023743706	-0.0626907067136269	-0.05167432317521
0.419204207073095	0.261013778663013	-0.129545250399234	0.258336755802492	-0.0374332080732638	-0.0740662794083501	-0.0263717056417109	0.0122993533829882	-0.0636898785389021	-0.055749743740807	-0.0974513739926995	-0.0439399720730501	-0.159623416502925
0.00139124220044881	0.000127713966371859	0.000133901626330583	0.00105337868154063	3.92342496503019e-05	1.19413198490146e-06	0.000653617265090912	0.000333704798528505	0.000269436837983386	2.02141908176017e-05	-6.97945184675391e-05	-0.000200293225595429	-0.000264632878644024
0.068660897300537	0.0490325782486117	-0.0176293670964875	0.0527477211436173	0.00612115386746181	0.0114804518633232	0.0218541334250568	0.0145583579853855	0.0144134483141324	0.0088008028653925	0.00686574125207128	0.00400332426734143	0.00424473599607039
0.0839687637294597	0.031229555523399	-0.023317461428024	0.0487148684483321	-0.0117360039832135	-0.0079213572193394	0.0134027333672505	0.00525348197691899	-0.00480957094303662	-0.00982868060127642	0.000315564843406085	-0.0138437338297362	-0.0135525628708675
0.334267053905118	0.140402836022295	-0.0990572478586624	0.217459685497466	-0.00900580589530292	-0.0963840544619493	-0.00664105330021891	-0.059458717237746	-0.0665959035946185	-0.0526949301786261	-0.0581513090025358	-0.107250771495958	-0.0948284776373294
0.61742442924837	0.215709080425609	-0.241212103226528	0.197826118847293	-0.0037622343396041	-0.0970572348321447	0.0243233913733988	-0.00281547104642832	-0.0359060491258807	-0.0504097345858744	-0.0812395068193769	-0.100882932648204	-0.0893811274900669
0.417698275656647	0.147162785231437	-0.14939147650643	0.179445914004218	-0.0184596128721856	-0.0501524247042059	0.0163412651999817	-0.0042126575251053	-0.0304331143783254	-0.0343060187881957	-0.042466786425056	-0.0443533473938182	-0.0574175895736184
0.231194068881459	0.207047076278855	-0.0722693897985162	0.136119457356276	-0.0114033334141775	-0.0522720685734784	-0.00923809913588203	-0.00633807544234222	-0.0126892603381213	-0.0318377009938279	-0.0377777253794691	-0.0330381227849509	-0.0388543345180515
0.210237775723782	0.280148292494324	-0.062413779976669	0.127566312623467	0.049926311001224	-0.061541157569364	0.0268795409734752	-0.00724228511375002	-0.011413244686178	-0.00580742328407002	-0.0381299915864388	-0.0266134126664834	-0.0298704757382951
0.328046932336412	0.224594307696112	-0.0944182660815996	0.222302596963018	-0.00455407525546103	-0.0857109582995026	-0.0130010402381045	-0.0516836201642755	-0.0678438739138436	-0.0451325167774818	-0.0820548050020458	-0.0863158735572531	-0.0998003744303678
0.242084774972236	0.157221016239789	-0.0475117657563272	0.243395251475041	-0.0234263566758554	-0.0397281960722277	0.0220222681327216	-0.000442769560435069	-0.0278978217945903	-0.0315772763740416	-0.050372715479758	-0.0501572334069597	-0.0822286991799091
0.0728673539454824	0.0605178451306432	-0.0188295118695462	0.0500375036082576	0.0192464872618149	0.000242076028579619	0.0106354695809096	0.0125900958643591	0.0110152999962509	0.00974428164519728	0.00118172574017276	0.00428212579147594	-0.00580063210215678
0.481817178773372	0.190093313554646	-0.170829889169971	0.219025492394037	-0.0268022925302073	-0.100986918433621	-0.0479880055875407	-0.0264179871603529	-0.0230078454482174	-0.0638946054819142	-0.0791107627610284	-0.0929037247226231	-0.0585824641288615
0.324145546526967	0.181555763546476	-0.0846911128684754	0.248082023731166	-0.00882520100126244	-0.0597255113092038	0.018227245105976	-0.00306444251387156	-0.0235554431901436	-0.0342753561552331	-0.0512747894793021	-0.0734862757713573	-0.0598547176278425
0.343898305186322	0.180058575506259	-0.109279793823055	0.193835491827047	-0.00240342655837561	-0.0534944952593468	0.0387443258280791	0.00464792637163358	-0.00357785855313408	-0.0279489609088612	-0.0281453944423234	-0.0416751071901473	-0.0377830884331099
0.556957633573714	0.327428842004583	-0.207177727912876	0.217788528317095	0.0501367154365208	-0.105465396081317	0.0289428235845263	-0.00316439365897481	-0.0575188747535599	-0.0276643403223981	-0.0535640851245079	-0.125361770550222	-0.100652774326511
0.176662349113254	0.145978846849231	-0.0508263916141629	0.115447775418932	-0.00614275891523042	-0.0298563294803264	0.00127196377309913	2.79682197223685e-05	-0.00612469167614008	-0.0179995441977784	-0.0264407478883582	-0.0120741808792201	-0.021876039763338
0.427455203210301	0.32609486847131	-0.150148098763951	0.1959801228358	0.011146156626232	-0.0760601741812746	0.037033066293885	0.0290144425599755	-0.00776568396921251	-0.0324570087775213	-0.00324131216280388	-0.0374328552941957	-0.0635602333879859
0.378210690366587	0.204422578357166	-0.125228087026333	0.204344098673102	-0.0186175674016895	-0.034581315587809	0.0186873292644615	0.00758380707646605	0.0109092042156973	-0.0265994414947492	-0.0187649964816879	-0.0327560419993413	-0.0458628745258625
0.342456598897865	0.0694119494228809	-0.119441296496407	0.153827311488431	-0.00879597142659438	-0.0421015906495248	-0.00175986529252459	0.000719195325477429	-0.0184794014954609	-0.0254487810380596	-0.036685668919098	-0.038529102170494	-0.0372720978235561
0.334063429068498	0.171609582931492	-0.116848874369659	0.153674432668517	0.0100018599914681	-0.0267333709443272	0.0114870059925167	0.00598549567033796	-0.0102057019619757	-0.00836575547642954	-0.0138746486326956	-0.0197731280229244	-0.0261766857824628
0.0651861790131682	0.0307680860090786	-0.0173085704405906	0.0502162643535219	-0.015450883017774	-0.00776591061941712	0.00543839252679325	-0.00506315204688147	-0.0121122087839274	-0.0116083968185956	-0.0133035892322185	-0.00781827982833794	-0.00737623603178302
0.445953617351726	0.299971383408041	-0.159064781884581	0.192755093397028	0.037621557373425	-0.0620044268396401	0.0713482480404239	0.00721835525703612	-0.0143700060420106	-0.0121914347331076	-0.0298134194645737	-0.0324717828193491	-0.0678687642288957
0.420835291011115	0.242764212428234	-0.138539567802875	0.225061239642072	0.0229336425110288	-0.0887086858600462	0.023529917936553	0.0215893518928769	0.0106099200314336	-0.0328875216745088	-0.0556476821114973	-0.0768932245617815	-0.076999612838828
0.140471587859288	0.190702806603804	-0.038434093702919	0.0949927638441962	0.0284177089081484	-0.040576063731697	0.00734646128971631	-0.000437354396117889	-0.00825907838515708	-0.0060791774117743	-0.00231325351209824	-0.0184835656285287	-0.00870453171106314
0.00663474679650142	0.00275171453441525	0.000130525826139234	0.00895551210834718	-0.000458173264711174	0.000372846494739043	0.00181511255256377	0.000938795927701174	0.00100517357664784	-4.26633849860657e-05	-0.000909360208178108	-0.00116060842931781	-0.00172166266535185
0.296816697655315	0.114829205181261	-0.0929709284343975	0.175953035576164	-0.0435021965889597	-0.0603463650489192	0.00302169656276896	-0.018828700347477	-0.0327439918336223	-0.0519242808189394	-0.0476208443371042	-0.0637144973032725	-0.0617584477849121
0.110179302040256	0.0867278828019916	-0.0335191169166983	0.0648071208856985	0.0360601033856103	-0.00674717677330547	0.0140280958664758	0.021155677246611	0.0244822647842791	0.0146564633061524	-0.00495560470994851	0.00226759851555317	0.00366018517826047
0.478618539020327	0.232388485522243	-0.169765532136172	0.214692127245786	0.0503116250054696	-0.11107682994263	0.0017461219083047	0.0131145158335601	-0.0530078536755983	-0.0303826024685802	-0.0518747573851254	-0.0588607538537088	-0.0582049933762776
0.32978412538452	0.210710880922264	-0.0976067383699324	0.217824792961375	0.00554679379716488	-0.12434530834079	0.00666869578997092	-0.0270301740854539	-0.0391708773852196	-0.0593992572718126	-0.0743186806113505	-0.0635032985206929	-0.0778327791097027
0.564321328700065	0.200297582888385	-0.215163811369871	0.207635061762591	0.0234303280704237	-0.0822948177216618	-0.00843216686165793	-0.00183822936471845	-0.0339872688693861	-0.029432244825619	-0.0318095854870012	-0.057802952159299	-0.0820428160548371
0.629694713859217	0.342535565226295	-0.241088890300358	0.217266683247739	0.055650761972018	-0.209414275743104	0.0110463105561559	-0.0299570424869419	-0.00257956960646377	-0.076881756885543	-0.0610228641063706	-0.0690175838813483	-0.0216415884229654
0.494466086296064	0.371888270580808	-0.17369509847859	0.228820670279267	-0.0282164781616731	-0.118230807344097	0.0161329309370553	0.0255787019802924	0.00228686221747226	-0.073223642752885	-0.0425207058724588	-0.0442864325889166	-0.093267314283984
0.437573481731795	0.246363563073848	-0.155744884374807	0.189490014485047	-0.0261768784015887	-0.0504914245409941	-0.00692850314942883	0.0292650605591543	-0.0201918380168957	-0.0383341514712914	-0.0261357429791785	-0.0127927700399011	-0.0573935323342598
0.02019521219644	0.0109990999237885	-0.00359751965075155	0.0192951462255676	-0.00214150784598267	0.000635547382858107	0.00657520276287026	0.0038491166668704	0.00165878914498007	-0.000752980231562284	0.000760964656610259	-0.0020613236509174	-0.0043150291746721
0.31775684425975	0.229900440010236	-0.0982281332063475	0.193173240487037	0.00764369693854466	-0.0397976470414804	0.0161271568916175	-0.0158472712208911	-0.0234006480774991	-0.0160769750514678	-0.0292275075256498	-0.04565811787948	-0.0467138003858396
0.114516326653937	0.0575412403274932	-0.0320691954213674	0.0764548961564177	0.000138151887262072	0.0127052484091303	0.0154977418123824	0.0108006782804861	0.0133734158889472	0.00642170014819618	-0.00541236801863389	-0.00517040995934903	-0.00658914765297858
0.212866486302069	0.106899253713972	-0.0492852806991028	0.184177933514875	-0.0162930918108741	-0.0360945558517817	0.00432056643918152	-0.0106185168674414	-0.0157074743619879	-0.0261938238313279	-0.0507427495111759	-0.0431115540932769	-0.0588784616081182
0.0555897967552547	0.0203295864154788	-0.0143455245883842	0.0451504880776296	-0.00137845269002118	0.000775384144072785	0.0101341025643507	0.00566319257426193	0.00176630699446201	-0.000301534272974198	-0.00566179620670432	-0.00228685251244537	-0.00921987925571205
0.462546590565686	0.266633746032152	-0.168717613960788	0.188848878875012	-0.00822943144488469	-0.0658817702391924	0.0339401332074303	-0.0390428753002446	-0.0165843126764209	-0.0370556008420385	-0.050076067986248	-0.0640606842904577	-0.0901932850830958
0.0326224778717438	0.0382558278395774	-0.00735181992759303	0.0263294313538915	0.00305283578145339	0.00905495920904487	0.0116864412915597	0.0140020816063968	0.00826274391942266	0.00605389749524913	0.00849568538803681	0.00346527040972426	0.00660265380359141
0.232888328138583	0.0812179760415007	-0.0653481944952538	0.156509569478969	-0.0261652252476626	-0.0425010631182579	0.0156560605364602	-0.000352855719092215	-0.0150780500994969	-0.0343331441829602	-0.0380246380873894	-0.0419042578503319	-0.041874198342275
0.000274890821027697	4.40544505270728e-06	-3.4701515701896e-05	8.33920902522075e-06	-3.01152220568578e-05	-6.86789959286414e-05	7.09646618532023e-05	1.291877846633e-05	-2.6690991509777e-06	-4.93971089927496e-05	-4.83096883021399e-05	-7.04237259300953e-05	-9.82319874155499e-05
0.270857921698732	0.124172330502796	-0.0834516580844846	0.158792576172138	-0.00828476325629629	-0.0184923932414023	0.0147231708518117	-0.0228821307594314	-0.0192859835966565	-0.0133885782488493	-0.0230110552252991	-0.0293487165858827	-0.0440362525262924
0.103759180792874	0.0442263760698728	-0.0154695982156582	0.114629019002141	-0.0310030652711105	-0.0246785372971174	-0.00179135438227368	-0.0182734619777309	-0.0249424251757547	-0.0278408012841139	-0.0378862591667659	-0.0451550744950499	-0.0367130014477902
0.127889113812187	0.0728283604100231	-0.0383654412033648	0.0754613826757416	0.0252303070765928	0.00440151293418323	0.0218580272854707	0.00985963036668	0.0153442545647652	0.014815910005388	0.00980443932235589	0.00369673584018684	0.00206674233659446
0.032655953015409	0.0317321874994498	-0.00687443208748033	0.028521995594922	0.00767681063867878	-0.00567378513057945	0.00415561263366888	0.00418831404587658	0.000145488116784442	0.00100151275404967	-0.00588752285859506	-0.0026688583442708	-0.00123092265143138
0.00109418767351411	0.00147481729314341	5.69263493881557e-06	0.000459223202431207	-8.79651431586706e-05	-0.000438872458656261	-8.38052263877009e-05	-0.00020543809286949	-0.000167859703281581	-0.000263418800907466	-0.00029302992823038	-0.000362031667028386	-0.000468910146407042
0.572615457404766	0.205767814100426	-0.215870097406999	0.219736528457564	-0.042085180477288	-0.124016843444833	-0.011551478843255	-0.0490829435060096	-0.0637512089169929	-0.0830510119610604	-0.0807571775403564	-0.0862268403611554	-0.151402162804839
0.142879353872382	0.0613326951595103	-0.0465596181742057	0.0719852611739569	0.00307119477480716	-0.00310651275581028	0.0232502879569882	0.00832008588971145	0.00357976113280536	-1.76589905015456e-05	-0.006202361311854	-0.00634221155313544	-0.0131563057941768
0.01704083809837	0.0235198580559367	-0.00207827242140035	0.0198566247875049	0.00275695432204179	0.00384459764475295	0.00886587702276931	0.00552081230375914	0.00472940384233812	0.00330077598339737	0.0006416096831975	-0.000136235887020292	0.000922121036444672
0.628751784486923	0.257783625156849	-0.244639871852186	0.206234186390993	0.0497776452282809	-0.149868109586419	-0.0443033037890296	-0.0792123931619384	-0.00327102081207054	-0.050045232179069	-0.0538306710048275	-0.0952736895259457	-0.103231376151028
0.421930293369651	0.163715391559692	-0.137756518167311	0.236057959877785	-0.0264170361999316	-0.0322160345052618	0.0145012953931918	0.0038377623134766	-0.0398533070083605	-0.0293165353525967	-0.0344198413348951	-0.0771089281173334	-0.0662071756072155
0.0637838110397287	0.0659876790340457	-0.0156359931104397	0.0456979085148292	0.00394199106504253	0.0168016239858718	0.0184477674697405	0.0170524193833603	0.0154717428254968	0.0103718075254572	0.000536749920455076	0.00815446819208611	0.00554440051588921
0.114900748727186	0.034010039508581	-0.0360098480635706	0.0650874147121187	0.00693158827655452	0.00316453652748674	0.0227198787230846	0.0150932863392047	0.0115881000717565	0.00504806240202063	0.00204433388783028	0.000225481086069526	-0.00572645083229069
0.0520288672578464	0.0379042510613063	-0.0138113714131169	0.0369818271431612	0.0131004463987701	0.00324749449626092	0.0153717531822718	0.0120305786886435	0.0101260156866327	0.0081739704475155	0.00076582890897417	0.000189916914962007	-0.00145661674934759
0.056163253330028	0.0298798857909569	-0.0128177628029466	0.0452074440330666	-0.00133749764284267	-0.007878703469693	0.00702208340794114	0.00280319911745059	0.000218147054134185	-0.00460810055626784	-0.0104801872258307	-0.0121052075694697	-0.00759310049673421
0.113135942630822	0.0764707299527901	-0.0344768609786129	0.0661083322375778	0.0136773373169098	-0.00791779013775069	0.028554388462966	0.0186624601291651	0.0157197511002476	0.00287977358957957	0.00389505880282469	0.00137467974647935	0.00402109336501184
0.0997243167986783	0.0659517014822107	-0.0269627814577832	0.0654071170595648	0.00907097150823108	-0.00794171372605965	0.0110578013467083	0.0193579823983118	0.00784162808630096	0.000564628891085717	-0.00400500243607195	0.00555799216338089	-0.00290721653194301
0.0462637803959446	0.0464548826865506	-0.0115985524110093	0.0377252995907237	0.00639622397426171	0.00286763405486101	0.0162032114767835	0.0205813968162878	0.0130912945574323	0.00463192901456137	0.00579986139982871	0.00808171151364664	0.00432065571849344
0.490026332864201	0.390443184679395	-0.167999735131481	0.248186697033003	0.0157725633020103	-0.103918055565692	-0.0118744056845156	-0.015774822266575	-0.0427215690638937	-0.044072746131841	-0.104008118000351	-0.060055260395081	-0.0710069219088866
0.170531975951088	0.0685606850710026	-0.0360786828981085	0.158448784591241	-0.0336555773257115	-0.0240300655795741	0.00986873329511911	-0.00781376743093617	-0.00894298582301487	-0.0288428214526428	-0.0186228973319605	-0.0392186180407851	-0.0454521671645526
0.652516993574448	0.278599184328654	-0.261776193513806	0.186852455603954	-0.00680453657948599	-0.119743730357131	0.00924244367438654	-0.00602293356225703	-0.0258787129900333	-0.0632741334683082	-0.0421470324815775	-0.0859869437726587	-0.0709876726999863
0.124540728331232	0.145626055147151	-0.0351069732980504	0.0837523258481462	0.0046901017675233	-0.0190762438138189	0.021075717270653	0.006370521387047	-0.00016647879710463	-0.00719307102314781	0.00485648281889139	-0.00268243458048474	-0.00414826597905518
NA	NA	NA	NA	NA	NA	NA	NA	NA	NA	NA	NA	NA
0.0847253263661104	0.0241451912641034	-0.0254706638465447	0.0483358904634963	0.00945947167836114	0.0129977585624495	0.020954376315828	0.0174535482972291	0.0139278217694603	0.0112286151204053	0.00612055607750241	0.00389439443109019	0.00111020202139844
0.486595996183548	0.250838263300501	-0.185011679590883	0.173283245107372	0.0668031436209238	-0.069964546069525	0.0185271236397486	0.0109329882648076	0.00272112184787759	-0.0015807012243006	-0.00263625040945042	-0.0563886290602258	-0.0614663522386159
0.161637084776823	0.0546983897299055	-0.0469990998682693	0.101546393379077	-0.00215602168800025	-0.0172137249391533	0.0119052815113109	0.000677621632256958	0.000103894560829459	-0.00968487331357679	-0.0110414353802373	-0.0167856376675957	-0.0213592597482744
0.176766242341877	0.147613911480585	-0.0508126951205235	0.113470428131937	0.0315404807762829	-0.0428575051554846	0.0181924765475058	-0.00277887500720667	0.000704755213068592	-0.00565851218960084	-0.0139328084557575	-0.022858242577679	-0.0269521723229334
0.0431912614597315	0.0518926880441382	-0.0106586377992285	0.0326201106024983	0.0174774183405552	0.004195760232972	0.0115227286436351	0.0132807714903597	0.0127182890821721	0.0108365892867636	0.00620665710487872	0.00250863600571455	0.00162563573799549
0.167258759312898	0.055494759591872	-0.0473162757712315	0.110526317257091	-0.00733823767667119	-0.0246205719432186	0.0206321814475421	0.000637297948434257	0.00896636682935747	-0.0159794048099449	-0.0181645778419616	-0.0131721215465932	-0.0197393728157404
0.407648965053154	0.268564691270776	-0.140053637576861	0.194243232161632	0.0268669919339736	-0.0547395626415974	0.00904718577413893	-0.00804353973924726	-0.0305120686563832	-0.0139362853538119	-0.02895736811304	-0.0319029822171574	-0.0520649501089005
0.260914467856009	0.178750445545683	-0.0875224656755794	0.128865687639511	0.0117223096377737	-0.023802998409491	0.0159631034544568	0.00798379028448903	0.0131504252781637	-0.00604034438585871	-0.00336324526571441	-0.0245761757811202	-0.0243548457852215
0.206088531933442	0.160563654041796	-0.0673566490191949	0.104931805338438	0.0311282474586077	-0.00975294954703465	0.040882613584477	0.0178433455214907	0.0161125139137684	0.0106876489557865	0.00983477347417336	-0.00152107870679066	0.00794284521010596
0.343344454933395	0.213815707684159	-0.112781746534008	0.181508510076769	0.0215968212476363	-0.031639454255853	0.033667644286332	0.0206277023067897	-0.00426495823394063	-0.00502131650410836	-0.0389808413565139	-0.0387362549711553	-0.0495607557164739
0.607290656438859	0.195789701069336	-0.235431146860962	0.203488433293213	-0.0263893223384122	-0.119007242640419	-0.059593215738313	-0.0169859590070602	-0.0550340800486282	-0.0726982824894158	-0.0962074566274886	-0.112742105860692	-0.0956482595440068
0.294083009916241	0.10177957159654	-0.084138554976992	0.199714371681906	0.00148709963500016	-0.0254393944359259	0.00265098101307942	0.0253769325411227	-0.0394370729184714	-0.0119761474004629	-0.0267135296981418	-0.0385871004171165	-0.0319396319763798
0.413918863595658	0.223657400038752	-0.127734967360323	0.260796942630865	-0.0168076815872522	-0.0300528671582131	0.0117603835864703	0.00172526025531677	-0.0412838421776867	-0.0234302743727327	-0.0465133767965842	-0.0567358489667008	-0.114108803419516
0.325176505923315	0.154068207997981	-0.103736779861427	0.181276508791395	-0.0178424292138465	-0.0724686840999101	0.00936697638404471	-0.0250885749565121	-0.044194079835167	-0.0451555566568783	-0.0568089752317026	-0.0502992619882574	-0.0712431750218211
0.511444616499473	0.21693034884523	-0.177411695296699	0.246537899445872	0.00950431066697688	-0.0596204370664542	0.0328641840434311	-0.0733074341444281	-0.0538256924581874	-0.0250580631997387	-0.0533080766565375	-0.0889886087607149	-0.094558570053679
0.0858852954063988	0.0419511082078039	-0.0230064930105043	0.059770486726505	0.00739172069578625	0.0032805915347775	0.0180086731980649	0.0156105550219047	0.00257944479084767	0.00533615611528188	-0.00193997118658167	0.00464484720748568	-0.0067032216709718
0.24851915275917	0.141566785285858	-0.0826823730662236	0.124354317860824	0.0258031276353393	-0.0356644656064224	0.0266894646352089	0.00875910105732813	0.00480252171303119	-0.00493066898554156	-0.0134271504937047	-0.0190206228362105	-0.0186069672350977
0.262395642660295	0.135535213532488	-0.0778736788127539	0.163000250893783	-0.00717621968906812	-0.0353105028290054	-0.0133870948703128	-0.0159154684842162	-0.0236075977229815	-0.0212433612590368	-0.0734289310255657	-0.0576804592527961	-0.0480142778919371
0.239610437370014	0.191805322258648	-0.0799888329734339	0.118371186553762	0.0334477892260897	-0.0347552007230113	0.0118473232439543	0.0125090598061837	0.00375001596011879	-0.000653705748460826	-0.0161900522548203	-0.0135485147217493	-0.0345779648608278
0.0473031896286919	0.0613483022441655	-0.0118769750608873	0.0331192008459646	0.012477872972374	0.0191193186399428	0.0237694869256304	0.016914153849222	0.00745371438672784	0.0157985958061584	-0.00140755706457508	0.0100172109288082	0.00937077069090797
0.0178307595637951	0.0118012983910623	-0.00130557045118005	0.0192442733534863	-0.00067949892034537	-0.00196708761962078	0.00267260552462105	-0.00189359473021809	-0.00175681776226314	-0.00132329326998307	-0.00291624400163407	-0.00430109679514344	-0.00404731546315772
0.0981780303546318	0.0371000141914604	-0.0262363028299175	0.0678205513435811	0.000552159705356811	-0.00417925430242401	0.0074497980578709	0.0028391004377107	-0.00620172978731788	-0.0018135472985336	-0.00918918337664699	-0.0139818344631972	-0.0155360939610954
0.0303109419932948	0.0286360331245474	-0.00554358626205401	0.0273941286554225	0.00532416184723951	-0.00773085508169492	0.0139511065162945	0.00912288891041587	0.00444000334155645	-0.0012033466172277	0.00417258355620749	-0.00124625182400204	-0.00448797808499541
0.544581004902429	0.274306950996562	-0.194606684507614	0.241389972098254	3.39951795755855e-05	-0.150622295763475	-0.00379737231066146	-0.0225051765022873	-0.00769512520740023	-0.0752941502919499	-0.0710574461527326	-0.088933525419936	-0.11806527160343
0.473434884094279	0.233320265365076	-0.166528944994198	0.214368597148983	0.0351332461314908	-0.0599991691524703	0.00313049752416061	-0.0212917054671614	-0.0354232207876402	-0.0124329615104898	-0.0397213382379987	-0.0622969233591385	-0.0510544078247386
0.158556367076342	0.0845044145007328	-0.0420828347978833	0.11718958022926	0.0139063247581223	-0.0263527483372142	0.0064497930727771	0.00240027309578023	-0.00141763995639396	-0.00622321178954593	-0.0216238764087079	-0.0214955627482775	-0.0246097293178386
0.090209547993779	0.117027143881532	-0.0239105026982652	0.0635873457353394	0.0288295300657916	0.00208326277708124	0.0209088057385273	0.0242486754548432	0.0113144705481494	0.0154563964214364	-0.000616829749252631	0.000791575235091629	0.0039697995263261
0.315209613026945	0.151994581368117	-0.0869613254576004	0.224368163992379	0.0133639617327969	-0.0518362869126804	0.0144480040965125	-0.0204385828932015	-0.0144279178972392	-0.0192361625899418	-0.0330966564473104	-0.0352889958353504	-0.055116058546177
0.0110550743655966	0.00345254945412675	-0.000937623448119705	0.0117900945310313	-0.00226970293935501	-0.00350047103708783	0.000405393142621202	-5.72104659134591e-05	-0.0017836374256755	-0.00288508698822142	-0.0035186215907252	-0.00315532338053781	-0.00533078478923705
0.208229597584522	0.128121896797011	-0.0686368247806729	0.106391508395603	0.0217516700401646	-0.0163578970129866	0.02652703513965	0.00552359761504823	0.00404554329532261	0.00269688651358901	-0.0136121300100751	-0.00706459483913563	-0.0134411111591576
0.28055509216766	0.371904704953903	-0.0737409559488535	0.216410577948622	-0.0456086931456801	-0.0890141066623596	0.0252412035812823	0.0157513531554999	-0.0168055011360392	-0.0673113999040199	-0.0703527205519756	-0.0557889702004947	-0.0766047258889056
0.266433991097494	0.153292758417402	-0.0708748513748571	0.196629985851649	0.00928563894479478	-0.0620743791778438	0.0171378771911559	-0.00140769817752318	-0.0445804505597009	-0.0263943701165245	-0.0548467925114868	-0.079839904794245	-0.0787235650419576
0.439177652496713	0.150864867078004	-0.160541980096851	0.176775576520378	-0.021861891868256	-0.0666939518301283	0.0131770925652443	-0.0237021474635754	-0.0352703430182701	-0.0442779218491922	-0.0523924854164879	-0.0716402690449717	-0.0454361350455367
0.156675972256255	0.125882517837719	-0.0492618818220184	0.0882518159256931	0.0191014216686773	-0.00704990647759693	0.0221698684734052	0.0232067840180218	0.0231391290525395	0.00602575759554017	0.00600993331719174	0.0125404258627056	0.0160903631286972
0.042080205357808	0.0589983848759627	-0.00911986358668986	0.0367602044001166	0.0167338193939383	0.0137479144319571	0.0276023776324626	0.0241014132588128	0.0173327954163415	0.0152408669129477	0.0172714331545847	0.0212260524429923	0.00619532715261408
0.00387108652171203	0.0118793115587366	-5.63048311102987e-06	0.00431959956928335	0.00175332582947167	0.00309410513893148	0.00442471497321671	0.0039438025363634	0.00287850302874697	0.00242371548420158	0.00189627696812077	0.00186306922605732	0.00120997801694361
0.403944461963202	0.203162478226188	-0.145955461012968	0.169791573362446	-0.0197071751476737	-0.0328353048103839	0.044527500975341	0.0053892419948347	0.0034245110543053	-0.0262712399790288	-0.027370940807288	-0.0472924738206716	-0.0490729429093634
0.194935527258057	0.052691128161976	-0.0619169902991595	0.105336327268637	0.000380202058737483	-0.012545507641321	0.00948736554416515	0.010459351392125	0.000827965998354246	-0.00608265279129178	-0.00314048681591386	-0.016052892466535	-0.0252235184965862
0.625184503869856	0.22393773718386	-0.246474122584034	0.196539147035842	-0.00512227312558144	-0.163694277666205	-0.0208566937918164	-0.0512695775269815	-0.0388234316894782	-0.084408275395893	-0.0830110223623345	-0.140792185235864	-0.0568816315703218
0.106957953381973	0.0966928620471479	-0.0330982554401111	0.0616767853822777	0.0289783449709026	0.00854039129569242	0.0336292395468778	0.022428695936957	0.0183885867797273	0.0187593681332975	0.0206108708466557	-0.00591796270207963	0.00394411099088914
0.443769672474927	0.267097695933425	-0.144232305202163	0.24476249789467	-0.041270413821483	-0.110570857512033	0.00508933789477239	-0.0419692449936638	-0.0468815463375979	-0.0759206356667581	-0.0476852309138907	-0.0541246350209851	-0.0945956051697032
0.218959790608478	0.198286709028666	-0.0634689848477889	0.140074110810307	0.00402971132287241	-0.0306215368687514	0.00398612604321871	0.0134267104342312	0.0142203027580567	-0.0132959127729395	-0.0254370168432989	-0.0121648744809831	-0.0122049793436429
0.532369664262344	0.237744273101158	-0.192684817561629	0.22311470020899	0.0162663402290538	-0.152678738841456	-0.0168375079194701	-0.0463761601681928	-0.0578317312038608	-0.068206199306201	-0.0911124338888444	-0.0998228596938061	-0.110100142571131
0.281102786854241	0.192102624009435	-0.0947330915769197	0.134332999867583	0.0591826561052933	-0.0327454720824769	0.0353428919365101	0.00867959229298021	-0.0183843133261425	0.0132185920114082	-0.00491766085418904	-0.018011704810394	-0.036324372204709
0.464739229091938	0.183381972939592	-0.161167016065223	0.225594906780209	-0.00542714710614112	-0.06725977797718	-0.00701864136337854	-0.00885679997778582	-0.0622370088429061	-0.0363434625416605	-0.0451585789729891	-0.0865183625704847	-0.0778544137972068
0.350381310373282	0.285711273193762	-0.112440493499099	0.197561467332935	0.0117751401065365	-0.060551279620483	0.0619813988535788	0.00485769064826852	-0.0253437651550301	-0.0243880697569732	0.00775379394252557	-0.0153183593058337	-0.0199872999150337
0.522937509605835	0.179586442427	-0.193490636825364	0.207304227806076	0.0320328157950449	-0.101585493680168	0.000381505198883469	-0.00458271326019766	-0.0520378128549387	-0.0347763389425616	-0.071297977580263	-0.0827876204122246	-0.0865035588625321
0.0675219675519025	0.0242779077088174	-0.0203905449610703	0.0367613350488317	0.00428541271092298	0.00317975405697996	0.0160486619610548	0.0141608529187326	0.0109778013057432	0.00373258338395147	0.00231314068764452	0.00154810680431232	-0.00180905701037981
0.0384487328071382	0.0137001090812029	-0.00309792327458747	0.045704542104882	-0.0123711267487337	0.00154137431377535	0.00361290063352996	-0.000716456990993181	-0.00393708369609006	-0.00541487621747917	-0.00791968617965765	-0.0072690731539877	-0.00842660800663739
0.260291921555308	0.260928642089434	-0.0827258409154541	0.142928423645428	0.0473750610363105	-0.070216908019179	0.00983713923811674	-0.0155237027584786	-0.0110482296313273	-0.0114209234914343	-0.0306289927536149	-0.0153792014453743	-0.0429399735687333
0.655917258098386	0.298410703195363	-0.260085223673406	0.196598140211617	0.0578213920828985	-0.147697384019175	0.0175088221677946	-0.0239882100520223	-0.0265481836934284	-0.0449379959681382	-0.0269935733541848	-0.0597848558039199	-0.0530255466237418
