# Supplementary material for: Measuring re-identification risk using a synthetic estimator to enable data sharing
Source: PLoS One. 2022 Jun 17;17(6):e0269097. doi: 10.1371/journal.pone.0269097 (PMC9205507; doi:10.1371/journal.pone.0269097)
Supplement: S3 File — (ZIP) [file pone.0269097.s003.zip › adults/adults.vineCopula.1.7.csv]

risk_act	entropy_est	ital_est	hypo_est	g_err	g_vine_err	ave1	ave2	ave3	ave4	ave5	ave6	ave7
0.333970930591286	0.186963606883858	-0.0915189154761213	0.183323235943971	-0.0251539919021277	-0.10613239396183	-0.0141332878839893	-0.0476282030542474	-0.0315431176270857	-0.065643192931979	-0.0731850160111874	-0.0679491398777627	-0.0790231832684178
0.220355732703286	0.129311266493108	-0.0534024233972983	0.140024829215691	0.000389131272928417	0.00481709071253816	0.0513518554734724	0.0300423490247394	0.0190063127783959	0.0026031109927333	-0.0163346609319484	0.00397855054460503	-0.0235276412960674
0.198862084052016	0.201777891799683	-0.0567575852601062	0.0943457718925211	0.0473200074591269	-0.020541230164789	0.0231838238012017	0.0237261987511371	0.0120024900844789	0.013389388647169	-0.00820062767939503	-0.00472183500992709	-0.00355535799744339
0.264348038510057	0.0813684125662818	-0.0745037493248919	0.132564629299235	0.0144446532994393	-0.00258355065090166	0.0135164723436954	0.00509684834564061	0.000355215700107159	0.00593055132426878	-0.0119321243298732	-0.01692877290722	-0.028221161653702
0.54899928037594	0.288819207716249	-0.172552131031189	0.227112852494222	0.0489769687136272	-0.0812132319150452	-0.00711621858893097	0.00738204112472252	-0.0201777410650879	-0.016118131600709	-0.0315317174968736	-0.0957725513519475	-0.133606627371564
0.461864667343063	0.18966134776366	-0.14366206321062	0.197481122208896	-0.0326070083577595	-0.068593551092318	0.00685389090171146	-0.00689315837391663	-0.0408250750057755	-0.0506002797250387	-0.0693005639800038	-0.044049893814804	-0.0827809579493813
0.037880215703177	0.0332220750841785	-0.00456682067537507	0.0364213877685803	-0.0145733695638611	-0.00962065680431062	0.00228335315286034	-8.58997774857984e-06	-0.00315877682443878	-0.0120970131840859	-0.0047414319831247	-0.0100402691742812	-0.0146657061358954
0.417815545310698	0.173971890082764	-0.129083653945169	0.178621998698448	-0.00971021969764341	-0.0922696448487478	0.00293171546706639	-0.0280307826482178	-0.016808246019031	-0.0509899322731956	-0.0363227710843189	-0.0887494353874673	-0.0588424899954089
0.646148969362537	0.307052644051185	-0.227007313339976	0.180776324109299	-0.00821333562779236	-0.0537329058222641	0.018895240229471	0.0220644632724172	-0.0128995890303523	-0.0309731207250282	-0.0362978364821998	-0.0634891998640866	-0.0867265035923708
0.423549633040972	0.169642068056735	-0.133750763813903	0.168422502334084	-0.0346406768587563	-0.0624250903618379	0.0150347794259593	0.00767508852186971	-0.0259280158773531	-0.0485328836102971	-0.0204368872157668	-0.0474756168163478	-0.0503398183154655
0.139307050614775	0.117872839064434	-0.0361344765820741	0.0797373018498583	0.0458397916486975	-0.0102202969174326	0.0387443309494858	0.00794224374897051	0.0107059304780276	0.0178097473656325	-0.00671975113182272	0.00879165160139608	-0.0075837188054724
0.642387368016442	0.22183595500521	-0.224924890433048	0.187093998899678	-0.0150418252969572	-0.138138742225412	-0.063106530110313	-0.043639003554358	-0.0508375347010891	-0.0765902837611844	-0.0898602882187375	-0.0572740661659948	-0.0795618580011254
0.439855233094162	0.243191133291819	-0.139932820519792	0.173862074906594	0.00405085373689246	-0.0365928428690025	0.0221419711494008	-2.94447600041048e-06	-0.0119395813623907	-0.016270994566055	0.00930578176864671	-0.0785624524341743	-0.0399638925240459
0.285240979045282	0.0672499607104553	-0.0802493796458444	0.145853135995969	-0.0195276505718843	-0.0174075088361882	0.017990102219217	0.00185288725447685	-0.00897184743697221	-0.0184675797040362	-0.0325907904299977	-0.0287689129113917	-0.0363727108142942
0.431669739426118	0.177348546395409	-0.136844306913161	0.172632711501669	0.0179841726711499	-0.11212771987044	-0.00579023851644955	-0.050846680491506	-0.0635886141492923	-0.0470717735996449	-0.0790248284483505	-0.0879284432211456	-0.0835984458512728
0.118087951878197	0.0702571721270092	-0.0293627230912106	0.0705499880604961	0.0162776887867817	-0.0200157331339386	0.0259184078297258	0.00635447094175091	0.0116078015222855	-0.00186902217357841	-0.00929230022892739	-0.00293831092296183	-0.0056043884048015
0.195992679902844	0.0569961792975717	-0.0460156733755465	0.131167824052082	-0.0331424694219773	-0.0176162108174833	0.0216425188892325	0.00132345186171953	-0.00651686407888916	-0.0253793401197303	-0.0256305362404037	-0.0185800788378048	-0.028754284030095
0.39555862186052	0.253424697373146	-0.121499691191173	0.172455922018442	0.0118239852386366	-0.06043298774459	0.0457772307802716	0.006357655742109	-0.0046480929239674	-0.0243045012529767	-0.0188646623961188	-0.052001853901987	-0.0551989501257677
0.0605932575259561	0.0645274854886653	-0.0144331422633288	0.0373968398077314	0.003572792046156	0.00475018180827952	0.0200288764111754	0.0196889740957019	0.00899687760668362	0.00416148692721775	-0.00198780613945056	0.00588858963384288	0.00323865845805922
0.205621532400592	0.298621349467619	-0.0488764780021193	0.133543247803566	-0.0406314129226235	-0.0956749283269309	0.0069076737235543	-0.0244405111984685	-0.00884948155478005	-0.0681531706247772	-0.0370957186682626	-0.04773913587391	-0.0584262634516904
0.0943628494170274	0.0414734108840605	-0.0229752243257539	0.053875520065229	-0.00105605296762648	-0.0101844005616841	-0.0066080237279319	-0.00319976291604739	-0.00352612156056632	-0.0056202267646553	-0.0174305361888932	-0.0183842478692585	-0.0192945702439975
0.037648048386531	0.0466041914859665	-0.00358917322086519	0.0381296790155299	-0.00925111430611152	-0.00853484451467062	0.0114214445997257	-0.0019983335467263	-0.000440731784801064	-0.00889297941039107	-0.00649150214714412	-0.00818191444627212	-0.00804862833564739
0.28511694900424	0.09811696533499	-0.0875952908817267	0.118729615393904	0.00877559091859337	-0.0259181397358078	0.0115870370199753	-0.000932650317498174	-0.0123940690401527	-0.00857127440860722	-0.0139370861723759	-0.0463259966093997	-0.0283378132665389
0.445165527556369	0.299784419207817	-0.138150339725483	0.187187321018382	0.0559653463611426	-0.0796410371100671	-0.0120997162426001	-0.0194909882704205	0.0239391703210108	-0.0118378453744623	-0.0314944640435884	-0.0827192612230802	-0.0589520648704978
0.144072588094808	0.0894522646134743	-0.0352850828427823	0.0875719899500723	0.0113289979338368	0.00226555892175126	-0.00261721911314008	0.00815876518230033	0.009661238742425	0.00679727842779401	-0.0160094159160337	-0.0209102228357333	-0.0257020545571996
0.00844323441783035	0.00293301129462645	-0.000357928286531698	0.0104402179598269	-0.000826633913144826	-0.0011066698694286	0.000816726996070376	9.25414388634749e-06	-0.00116102114536674	-0.000966651891286713	-0.00195702286750656	-0.00221351256355858	-0.00281152131529217
0.406779622232061	0.345598465687078	-0.122855496323409	0.1856804619598	0.0535988366601982	-0.0970365930119066	-0.00739861894209781	0.000552741446187333	-0.00658420639744839	-0.0217188781758542	-0.0693654317042984	-0.0647261243771163	-0.0907185703241545
0.0370983840851705	0.0174808443818861	-0.00362233594974364	0.0368904478992919	-0.00308491098005376	-0.00973625600635875	0.00238128641999237	0.000656254095063029	-0.00472437758312705	-0.00641058349320625	-0.0085838170869771	-0.0095583540978288	-0.0117562127263579
0.572767416671385	0.249109811727771	-0.190856248401522	0.200091446712355	-0.0482491271028463	-0.127875563050281	-0.0214339551235209	-0.0533981045743772	-0.0569945716956889	-0.0880623450765639	-0.0676230848474805	-0.0856587668244319	-0.117356829324926
0.520037331691978	0.388405497727005	-0.160322424210585	0.225063152050089	0.0362439900412377	-0.134994665607268	0.0900447703543881	-0.00860338054799492	0.0362274668340277	-0.0493753377830153	-0.0463947277543741	-0.0944280210934802	-0.0695377432163019
0.219453539362635	0.134797684956322	-0.0642251885409402	0.103043613454857	0.0131202206829797	-0.0378411992231915	0.0210985609263973	0.000223228914773138	0.00709359215836378	-0.0123604892701059	0.00896576885889769	-0.0153273082115005	-0.0230198102274957
0.440631366328107	0.208142866635223	-0.137315487764632	0.185318078777365	0.00847822903559359	-0.0901978639977954	-0.00857785494306279	-0.00254696747524608	-0.0314632422344224	-0.040859817481101	-0.0462914158553621	-0.077682671372929	-0.0721044839612786
0.316696165213056	0.274652549438155	-0.092092271001978	0.152152684658216	0.0470410943690441	-0.0523191654699622	0.0236126807486496	0.00979048971363816	0.00563046884873225	-0.00263903555045908	-0.0100301208759824	-0.0293581192761484	-0.0533825396453685
0.162989348233635	0.0706184321220309	-0.0257742861579184	0.152819144602122	0.00526991749332933	-0.0267059991570081	0.00537545539689738	-0.0155153460741759	-0.0173142271361666	-0.0107180408318394	-0.0348977378816872	-0.0473497711137942	-0.0454814830963784
0.07014762183244	0.043327564658941	-0.0158425433325814	0.046687250579791	0.00411664141181142	-0.0078632294066516	0.00170983276990032	0.0085436699717719	-0.00557836973863271	-0.00187329399742009	-0.0076576245092316	-0.0136182209477832	-0.0110407562428548
0.0328013219668693	0.00436827632214721	0.000335170588939331	0.0358707124524544	-0.0035314250976433	-3.97685127209516e-05	0.0137926673021828	0.00777982988939708	0.00461240092429899	-0.00178559680518213	-0.00386352700427367	-0.00704060668633261	-0.00795129573767485
0.0338610701138748	0.0279793787645423	-0.00316912075635296	0.0345738268249259	-0.00721499601495512	-0.00383239616985001	0.00422039523651815	-0.00185883089314762	-0.00387369830487332	-0.00552369609240257	-0.00481202985986672	-0.0100233090084148	-0.0107386585911323
0.07275676825327	0.0517359691138004	-0.0179399150009993	0.0437692599153004	0.00693500329544408	0.0040589217350588	0.0247786744829175	0.0159278523877085	0.0150643630668294	0.00549696251525145	0.0110812941173793	0.00188525070202861	0.00449170057987866
0.145344552081303	0.116126796396978	-0.0357720397029641	0.0851798125265862	-0.00308717008341911	-0.0206404366215828	0.0102050495646406	-0.00292224188483828	-0.00662824967385778	-0.011863803352501	-0.0053217269646835	-0.0215253455922236	-0.0204153003230617
0.146525218639932	0.0931639801110168	-0.037968146613103	0.0829942145434703	-0.00447130042092139	-0.0549764857210705	-0.00483771563504826	-0.00938625302658855	-0.0208637839442816	-0.029723893070996	-0.0296763544186111	-0.0309340547293981	-0.0435133784672786
0.598642511725714	0.317904044554247	-0.20583303716428	0.184890693956169	-0.0279586514800743	-0.142019091953575	0.00773655851248645	-0.00134344165998956	-0.0400690399249949	-0.0849888717168247	-0.0296863321777288	-0.0393345848119897	-0.124503659413575
0.581206490980896	0.25061459160838	-0.19114945835807	0.210303389421645	-0.0201630929449718	-0.137977217947271	-0.0282670927229577	-0.0261045387721219	-0.0615540945998878	-0.0790701554461215	-0.071284006258578	-0.108326700186561	-0.127202682173644
0.105779553704085	0.0394547045974271	-0.0140661407687295	0.100440611121212	0.00600201551930413	-0.01863316664385	0.00457981877048065	0.00912006658339273	-0.00453945551837159	-0.00631557556227293	-0.0179602059201135	-0.01972848013811	-0.0166747113498136
0.405565875097421	0.122229460603782	-0.124217571887605	0.177475768630121	-0.0234807593190692	-0.0417716293013263	0.0233211203656642	-0.00219514045506902	-0.0126678639694645	-0.0326261943101978	-0.0310191241447061	-0.0535439904326448	-0.0806004170084726
0.0793709743156239	0.0592752991778854	-0.0182528315032422	0.0512662282286005	-0.0170279357868389	-0.000685955052537712	0.0127117155463726	-0.00496527394077208	0.00174682205621202	-0.00885694541968833	-0.0079186209959249	-0.00517788690247485	-0.00679718565381432
0.105421633822879	0.0387692689235484	-0.0134476232228605	0.100063880769375	-0.0186013866749661	-0.0156806697890733	0.0102817282397805	0.00570713265422702	0.0063854697201506	-0.0171410282320197	-0.0152230939602886	-0.0166872740211704	-0.0225836006901372
0.441077355599272	0.181540588570943	-0.136654914741075	0.188870277505348	0.00464100632718895	-0.0753164331836457	0.0252094537172127	-0.0231648338782665	-0.0272068658683905	-0.0353377134282284	-0.0579138160812619	-0.0596786031999651	-0.0704056406691965
0.132614372153551	0.047604738007094	-0.0302875683230259	0.0900242264223211	-0.00812004868777569	-0.0211121803240873	0.00953695673789703	0.00785860776327438	-0.00486898059120103	-0.0146161145059315	-0.0142965484700263	-0.0215399987505387	-0.02576706725779
0.0672299180324611	0.0512153295556232	-0.0157174782175664	0.0433639412445975	-0.00447529586896901	-0.0149118802671655	0.000141843150297388	0.00346837200920275	0.00141465776304012	-0.00969358806806726	-0.0145852763163849	-0.012451735034712	-0.0131709744441772
0.216001241748724	0.119442554151824	-0.0628940630389689	0.0981577935919937	0.00917909540589595	-0.0431636774227076	0.0119126263097244	0.00826911778829681	-0.0022214392354335	-0.0169922910084058	-0.0257199663583297	-0.0200738344865986	-0.0229161150043902
0.327482856736706	0.078237117203251	-0.0975511491211472	0.148853535817586	-0.0120221133498734	-0.0454469242748047	-0.00876814499345546	0.00290223181322685	-0.0211229718385459	-0.028734518812339	-0.0200068148832155	-0.0351526431114909	-0.0442482533742043
0.384731830678637	0.21646561238851	-0.102431265938825	0.222380141068789	-0.0378975634082118	-0.0905530644708929	-0.00188925323705952	-0.0312199291491892	-0.0207769734089666	-0.0642253139395523	-0.0841557624084578	-0.068396385950402	-0.0898680958657657
0.0938889258335141	0.0780088080281334	-0.022069379466408	0.0572884802704102	0.00371352099205709	-0.0065230967609467	0.0155359055835793	0.0155111247388199	0.00536901907504941	-0.0014047878844448	-0.00100393933334524	-0.0125055743223822	-0.00821116496628703
0.240559108492101	0.181474170286512	-0.0467244578257987	0.199477795122584	-0.0492967161647403	-0.0343544979034812	0.0185945452558352	0.0157363374886758	-0.0497055011197939	-0.0418256070341108	-0.0576306992710021	-0.0663504625216736	-0.0820115475509278
0.0934368011448372	0.0679876582979467	-0.0235430011342848	0.0563118494252415	0.0155741789133944	0.00483091278601804	0.0286393652834059	0.0195518161345485	0.0168282706405808	0.0102025458497062	0.0145307660565394	0.00232548768287652	0.006955764335738
0.240542339286424	0.292972123971425	-0.0508329358046665	0.183025394276166	-0.0663858309722153	-0.0593615937273374	-0.0190695767164408	-0.0505082173900442	-0.0159348252998543	-0.0628737123497763	-0.0521156709886957	-0.0370827417135057	-0.0948317546582494
0.233669959899887	0.0776516906724777	-0.0599333259756054	0.141415369027305	-0.00453575052121138	-0.0117902381659749	0.0200924369188369	-0.00737585273447797	-0.00562388451554852	-0.00816299434359313	-0.0157694087190937	-0.0245839235584349	-0.0456685527834969
0.0436818448164438	0.0564823055409284	-0.00503305733717065	0.0424596730989854	0.00261138746366706	-0.0108594954692001	0.00305332780764016	0.00143628485932894	-0.00489154013209517	-0.0041240540027665	-0.0108301392581476	-0.0117300714595852	-0.0102788352079083
0.217021862332331	0.120754947485918	-0.0647536789789144	0.0946189177258542	0.00818696867881974	0.00194490531876224	0.0278202135449886	0.00300370335308103	0.00963043699562205	0.00506593699879099	0.000984160416197893	0.00403279080773533	-0.00143339088577452
0.428642797970505	0.327796340713904	-0.133702940750058	0.180281503148374	0.0389219403402996	-0.112166119633959	0.0185910847393443	-0.0177350769229334	-0.0108188229697858	-0.0366220896468297	-0.0140100993079645	-0.0470392665462867	-0.0338649603491561
0.517186030721494	0.364997575006466	-0.167819118038364	0.199863183757541	0.0192156310647853	-0.100540594550133	0.0242160489024653	0.0188917503509805	-0.0794440163944873	-0.0406624817426738	-0.0269900855874294	-0.0718990882587209	-0.0854357188686388
0.257039793240538	0.0976149882703015	-0.0763988154707115	0.117080101240389	0.00309600812734184	-0.0277599524670943	0.0107143996324721	0.0209377269585179	-0.00554938391229792	-0.0123319721698762	-0.0125181828453312	-0.0185368852930236	-0.0273139059976044
0.473655913660253	0.175454878793967	-0.154636976154198	0.169262299426595	0.0202441519987941	-0.0790681836128411	0.0379593122311302	0.00410459732197915	-0.0149308767520479	-0.0294120158070235	-0.0560396441250917	-0.0653069867989732	-0.0571963818130001
0.0540910949733874	0.0489022917470422	-0.00765741334461197	0.0481672222455815	-0.0055811007211123	-0.0145002267455912	-0.00222296423873394	-0.0053358786617465	-0.00696636106170696	-0.0100406637333517	-0.0161320219173666	-0.0180944210048908	-0.0161915743531747
0.136799848981568	0.090901885247786	-0.0336269320136785	0.0811871527641266	0.00139878551790182	-0.0126268311093783	0.00312974888510487	0.0158657212159988	0.0055205173364527	-0.00561402279573825	-0.0133563472502929	-0.00772930977358699	-0.0190505763896989
0.146080571242969	0.116781618843187	-0.0364962488759953	0.0874578430916889	0.00692975043975103	-0.0387603851722221	0.0204821331353003	0.0020903981961776	-0.00596310638957073	-0.0159153173662356	-0.0135560698699976	-0.0308508308464665	-0.0137435397449119
0.0186122678925814	0.00195990239545275	-0.00356419094571728	0.0131546684873491	0.000318583279228964	-0.00013402979291692	0.00446195527811644	0.00253858696132866	0.00141333075430758	9.22767431560216e-05	-0.000961086451109743	-0.00116175354636547	-0.00163776088893869
0.0700376500472374	0.0532830920402652	-0.017897294302891	0.0380153438304432	0.00253020483210839	0.00308015701260296	0.0126004131106521	0.00458317474038812	0.00706676278952548	0.00280518092235568	0.00356675799681089	-0.00532188852810572	-0.00608342365836978
0.595376584992786	0.352141189799683	-0.197367202676954	0.20883243293893	0.0728589417994014	-0.150368038848707	-0.00836059472282036	-0.011967860003761	-0.0171448387977201	-0.0387545485246528	-0.083598457111608	-0.0529164544964331	-0.0889738669184205
0.190033806048918	0.0964079898613527	-0.0565850128399626	0.0816257075993546	0.000970580458971304	-0.00816267134216647	0.0193361115196817	0.00919796891227553	0.01191982888998	-0.00359604544159758	-0.0084421429376576	-0.0152152746771128	-0.0173816264158849
0.136307811045371	0.0759859627494413	-0.0362671157941232	0.0713637913548587	-0.00428379845934712	-0.0114702538953262	0.00655537207296691	0.00273059768803802	-0.0136859181356672	-0.00787702617733665	-0.0208310988925866	-0.0223521064020996	-0.0248146721404851
0.305919580521542	0.18996046414851	-0.0942020598247643	0.128642016903272	0.0354561270479017	-0.0293265132780725	0.0178033226133865	0.000781299751203057	0.00230671716241865	0.00306480688491462	0.00324375342877348	-0.0201234171962983	-0.0313120430846774
0.65136756865387	0.29798850116035	-0.229944977074317	0.18089263946	-0.00893187285709973	-0.16044184843265	0.00104458688990683	-0.0176830455417105	-0.0467974414206952	-0.0846868606448747	-0.0283731088918395	-0.0474629319215786	-0.0448567953997422
0.535745103174508	0.257513221273674	-0.166375612199076	0.228039447914647	-0.0184389605535036	-0.115410281763864	-0.00525494075207333	0.00334221979593152	-0.0467056092715929	-0.0669246211586839	-0.0797751809988106	-0.10126034901875	-0.105799535731771
0.68405147747684	0.282879795098743	-0.249044326951204	0.163112360877935	0.0265375096445238	-0.147544043605711	0.0149934633319133	0.00919069453456656	0.0114002275863663	-0.0605032669805934	-0.0191007604364621	-0.0610640881171568	-0.0605116335697209
0.120763139632321	0.0996697999865608	-0.029934407111791	0.0737561974428698	0.0296600826824206	-0.0200625069011018	0.00863220080155915	-0.00482006597296603	-0.00258003356581844	0.00479878789065939	-0.00867589949532614	-0.0154696397800377	-0.021621443570879
0.154598680496151	0.0538090725461151	-0.0430195637363704	0.0748700824401204	0.0097667883757914	0.00646005548592019	0.0201331834456644	0.0236576225525256	0.00914848167933952	0.00811342193085579	0.00680036778573301	3.34574930011544e-05	-0.00635757279433588
0.00713654381577964	0.0032768498317698	-5.71454145881466e-05	0.00764090390637928	-0.00122508287866536	-0.0020822119425811	-0.000273672462499146	-0.000623712119966997	-0.000216771498874197	-0.00165364741062323	-0.00207728317938415	-0.00228978403808174	-0.00254590454525367
0.687511395025225	0.29269486971436	-0.24624708167231	0.178406473823717	0.0400046773147081	-0.162333801768522	-0.0206029415349974	0.042684994735951	-0.00322948581037641	-0.0611645622269067	-0.0676814086847766	-0.0616381539859653	-0.0823309207871126
0.344029754129021	0.202326124866009	-0.093642874052224	0.194946413632192	-0.00413881587873327	-0.0769064557961907	-0.0304586317055621	-0.0153866516615607	-0.0398381857986991	-0.040522635837462	-0.0379598047694973	-0.0601770976413353	-0.0805903753508073
0.0921748159044755	0.119201737406656	-0.022308277655467	0.0577549792453855	0.0334888968989083	-0.0112852328073793	0.0242920718175479	0.0206738155411225	0.00774777816130987	0.0111018320457645	0.0149085246043874	-0.00544555417268924	-0.00348860607729243
0.177806757265111	0.0552891109321558	-0.0504763043080045	0.0860088454140384	0.00151865735253362	-0.0109828646479838	0.0191242370697627	0.00626442014407691	-0.000715106303231766	-0.00473210364772508	-0.00940791795127482	-0.00888200946113946	-0.0100999029351896
0.131573409288371	0.200708905324	-0.0228229022779115	0.108814627347634	0.000818468111645515	-0.0379128864642266	-0.00154034587939575	-0.0112430753798641	-0.0159384003681241	-0.0185472091762905	-0.0237151144485814	-0.0501074996315856	-0.0366540391612382
0.165724694213427	0.0965884154964048	-0.0299323652914156	0.138325397517691	0.000790286660246886	-0.0402277825434346	0.00902633773576766	-0.00624637777566847	-0.0185127595933303	-0.0197187479415938	-0.0358722818184473	-0.0461207453267098	-0.046621890752387
0.166929221859274	0.0983110613519115	-0.0477600583955388	0.0832950757045529	0.0182028451965331	-0.0153118616180705	0.0298720960674303	0.0266706936381711	0.0197695563870012	0.00144549178923128	-0.00166402652968539	0.00706069170066917	0.00162139679117454
0.274900485029945	0.148200374976241	-0.0832362123335967	0.118921062750812	-0.00912474231066623	-0.022678971101768	0.0368970799904164	0.00580371615959341	-0.0144136793224473	-0.0159018567062171	-0.0197141509778864	-0.0216654828827539	-0.0191088087493112
0.117054375489413	0.0829063182476938	-0.0313256294257005	0.0637999680802574	0.0271624985623533	0.00262865372109883	0.014560334828776	0.0201135331111001	0.0116371428243994	0.0148955761417261	0.00492312908146701	-0.00153807170469368	-0.0113339760511901
0.196519075211916	0.070432332921101	-0.0521561756430563	0.109243585413708	-0.00482672309966534	-0.0337356246987837	0.00536066854181627	-0.0109399163630207	-0.00844811738461454	-0.0192811738992245	-0.0320760149759836	-0.0258623074174044	-0.0380462478274938
0.317791948116454	0.136159685697124	-0.0930323370040081	0.146328468511093	-0.00858778388059128	-0.0326771658580855	0.0102376124814955	-0.00146719771261605	0.000610470972050692	-0.0206324748693384	-0.0123987341437134	-0.0522361103394804	-0.0459776819818814
0.454774594315006	0.173533759535464	-0.143860377181531	0.184984441827594	-0.031149109600722	-0.10026257549216	0.0260287363734305	-0.0150996413702453	-0.00928397476368115	-0.0657058425464412	-0.0406359861684986	-0.0439960238048431	-0.0726681807932217
0.0732528352576906	0.0667785965873809	-0.0168849714269533	0.0473457868328711	0.0180926146920095	0.00762683734169312	0.0196621877433694	0.0103362896479572	0.01346826157864	0.0128597260168513	0.00389223845484678	-0.00271394768837939	-0.00884638489684436
0.711567974781866	0.272339025395329	-0.261479136972378	0.165339982760191	0.0797846928751903	-0.102721737415303	-0.00282657417698395	0.00462970679260888	0.00148527111911112	-0.0114685222700565	-0.0433091492179747	-0.0379515285538621	-0.0627463262056733
0.0816425866695265	0.048598207152964	-0.0180080288430549	0.0526011312520798	-0.00400077101944291	-0.00204752557777577	0.00568281931654768	0.00159654250433583	0.00293516035994179	-0.00302414829860934	-0.00457043960093034	-0.0124248523343395	-0.00373609931811889
0.572909556882476	0.316975471302464	-0.183201529517919	0.225068081349655	0.0293823279521613	-0.0984023148878271	-0.0445031546213707	-0.0224016384761627	-0.0668263440169728	-0.0345099934678329	-0.0570289484069287	-0.12642685893709	-0.0597637675956272
0.198472227075062	0.203462327716928	-0.0572278761667301	0.0940603559899901	0.0828789426152553	-0.0183031659120649	0.0427055853084261	0.0164004960396898	0.020001582457501	0.0322878883515952	0.00828402273798104	0.000866981696102803	0.00499318195666068
0.232302823890297	0.231769189782509	-0.0646264964002167	0.119397378104819	-0.00125681277609799	-0.0732450492578068	-0.0148347224312479	0.00763948570124956	-0.0210571978095316	-0.0372509310169524	-0.0304830395939756	-0.0536069437485751	-0.0441207325266115
0.0865192962848765	0.0585319798774575	-0.020440553233143	0.054417668252099	0.00702070935677887	0.00764319137815049	0.0182150730056875	0.0151968014725941	0.00599342963014093	0.00733195036746467	0.00835210174558064	0.00279294703924859	-0.00966777661257075
0.189567288932564	0.227732195856222	-0.050381010563271	0.106025844116596	0.00920003056187371	-0.0580871843462214	0.0136500939166381	-0.0103919027253421	-0.00826601763240994	-0.0244435768921739	-0.0283195275103623	-0.0362827413705431	-0.0364073648112048
0.103761381960149	0.0464862264589016	-0.0141105099419879	0.0996017530040417	-0.025610792881424	-0.0281846196387267	-0.00181002868309819	-0.0124773855001362	-0.0146788168041057	-0.0268977062600753	-0.0309737722714568	-0.0288123822446546	-0.034673177368889
0.492658821616486	0.206138256426747	-0.152057025393213	0.208775325921068	-0.0043007486418537	-0.150876582590123	-0.0521441303087231	-0.0627391254435549	-0.0506419725185572	-0.0775886656159884	-0.0963786056106509	-0.0826887669702274	-0.108494283022935
0.167099204347723	0.0988886749678327	-0.0302943510249977	0.139444588590968	-0.0280574470076502	-0.0365943067697169	0.00840543920272818	0.00207025776007821	-0.0200247737540878	-0.0323258768886835	-0.0321521241013416	-0.0479706073365752	-0.0437183464061125
0.232748113398812	0.0728963964221503	-0.0614877806450523	0.129948406984146	0.00252950309075473	-0.015831130571911	0.0062787829238212	0.000500875315794513	-0.0106722014755243	-0.00665081374057816	-0.0297943887551217	-0.031734725499511	-0.0405576497499704
0.00117708577869471	-9.65528845495341e-05	4.78091887605382e-06	0.000409100005424552	2.08140436233444e-05	8.20289150818912e-05	0.000563609117895087	0.000337288992324418	0.00016872897178567	5.14214793526178e-05	-0.000124132687349156	-0.000190994623783344	-0.000242496723995763
0.00695104833007245	0.0162799208708017	-0.000517554594657125	0.00646502927564194	0.00219905619927299	0.00200803369095284	0.0067839656300498	0.0042037864419687	0.0032995378232571	0.00210354494511291	0.00221966436946924	0.00221415733391902	0.000932320076914627
0.20009148405089	0.0837617077005055	-0.059830428191627	0.087569576431527	-0.00258552397945039	-0.0293501320428475	0.0104038353378176	0.00714006942235018	-0.00950591041114177	-0.015967828011149	-0.013021382885602	-0.0188461155793262	-0.0184414811942209
0.151831211638207	0.148488432370315	-0.0372307316538158	0.0928301566093186	0.0289018975906007	-0.0112117059363776	0.0339258545993305	0.0200979682843694	0.00390897721305883	0.00884509582711154	-0.00674404010442894	-0.0116027023511646	-0.00625084059820191
0.112435492667443	0.0665241474164297	-0.029503516475361	0.0617974666915173	0.016641422633726	0.00564255736727068	0.0293097273306236	0.0183579709607075	0.01552400836033	0.0111419900004983	-0.0014954996947459	0.00265051502089932	-0.00400314647365341
0.137212747947061	0.0862585589598234	-0.0339970330754129	0.0826597612398844	-0.00385783818314137	-0.00697458284118299	0.0183290398801982	0.0222394942964255	-0.00159304975312954	-0.00541621051216218	-0.00286467699886703	-0.00612445638223533	-0.0206159611115957
0.475001036776417	0.291824480437454	-0.154872996554186	0.178251786293517	0.0220125358341973	-0.100135436817948	0.01370304715064	0.027555154307688	-0.00448779226898488	-0.0390614504918755	-0.0229512766286361	-0.0161759027906209	-0.0292953610732786
0.0730786934283971	0.0819076476547218	-0.00963814554612548	0.0691641477779736	-0.018519475887221	-0.0187637034094051	0.00535644960142856	0.000528688205572572	-0.0122439417139502	-0.018641589648313	-0.0166044651123916	-0.0219598604482985	-0.0347189597054653
0.261475993690024	0.144544604074729	-0.077940658322066	0.116013157168538	0.0158078010762617	-0.058994404193694	0.00187109595277818	-0.00902966417794127	0.0162449977307388	-0.0215933015587162	-0.0253414099479653	-0.0304981285846878	-0.0285639788904006
0.159866689181229	0.0864969647345425	-0.0453887933202514	0.0786859895355544	0.0193198551870691	0.00296770076713443	0.0314790476537432	0.0228257551025691	0.0146081775634972	0.0111437779771018	0.00796747084724758	0.00415102646465651	0.000373960610528995
0.601074883838471	0.34997462597427	-0.202527756590644	0.204858467386872	0.130529206583843	-0.163047726354839	-0.00256819814863607	0.00931586513300298	-0.01536356795456	-0.0162592598854981	-0.0289202498921024	-0.0622742577277767	-0.0636461966528109
0.186082719453052	0.0910997129477385	-0.0462739993427386	0.112660136599856	-0.00160184559064622	-0.00704735955268382	0.0217232507784865	0.00822673809192001	-0.00667570226942729	-0.00432460257166503	-0.013956212381865	-0.0191772651620863	-0.0244390178081586
0.120150849065806	0.0663849775001334	-0.034267054599597	0.0589312098297697	0.0200668986137553	0.00155793235198408	0.0179921929961207	0.0117565020630032	0.0113173845660248	0.0108124154828697	-0.00171483048233428	-0.0125974953308876	-0.0105784598365195
0.338449948877508	0.103684861146268	-0.102236782142506	0.148606737452069	-0.0308238637997167	-0.0418718629455737	0.00193305144676914	-0.0147062778890929	-0.00883731553436984	-0.0363478633726452	-0.0463775951272135	-0.0400969704419575	-0.0609712145057636
0.219252017218399	0.157922482769166	-0.0566817454512065	0.128443553354685	-0.0390937408153619	-0.0331230227171652	-0.000104002312131007	0.00356555296635089	-0.0186341000883788	-0.0361083817662635	-0.00289691020402363	-0.0366538806429394	-0.0445619518478757
0.619640738048592	0.256549517906758	-0.21438720539663	0.185769282564608	0.010946762767687	-0.107818947940337	0.0245557926320814	-0.0146089085553802	-0.0256654309286978	-0.0484360925863252	-0.0723040833949783	-0.0463416809390802	-0.0846323136904492
0.191128707562941	0.0966110140027945	-0.0554767553807866	0.0902814457131317	0.00296998495492123	-0.0175092561330654	0.00982129473568799	0.00245843755870823	-0.000167238944478759	-0.00726963558907207	-0.00428955915413967	-0.0106405630870184	-0.0191215576635543
0.618038849907419	0.257850091333541	-0.213800842331639	0.187745015062978	-0.00787206779076366	-0.134030898938548	-0.0129718238143333	-0.0250711838723982	-0.0755836881646423	-0.0709514833646561	-0.0436530774582571	-0.0743965037890065	-0.077995208553529
0.331904145597188	0.228880787620942	-0.103111253981957	0.137877447752761	0.0319949735845358	-0.0364446822112433	0.0556540726893737	0.0248430331962967	-0.00679884796653513	-0.00222485431335379	-0.0366550991272864	-0.00968821487233701	-0.0315046917154815
0.100423467699	0.0979745431338229	-0.0235105966818104	0.0615012405724749	0.0326926811183331	-0.0033958521020766	0.030049167508524	0.0314076768148092	0.0117581173994815	0.0146484145081282	0.0136973694665329	0.00525586100964164	-0.0059792599007788
0.432283168358593	0.158512143400822	-0.128303364410936	0.205929884879081	-0.0896205235597723	-0.116792667957197	-0.0170168053692981	-0.0303786127154563	-0.0872211477840967	-0.103206595758485	-0.0759450530838128	-0.112302769258895	-0.111938138085016
0.183308310358902	0.0483330107977756	-0.0433985602040927	0.109286972648502	-0.00530398915353994	-0.0125478466136916	0.00354861532531828	-0.00359814093944791	-0.00554171817943525	-0.00892591788361577	-0.0196965134443529	-0.0240128274883635	-0.0190109944827574
0.26583009277733	0.265011062517949	-0.071170057234629	0.145151849195701	0.024946324996919	-0.0414808345158973	0.0558106489245465	0.0130961889424953	-0.00029083751847564	-0.00826725475948914	-0.0121914983397218	-0.0053778975164217	-0.0200776963048938
0.15747606647092	0.118362767602398	-0.0248657570277248	0.145523681592483	-0.0207649995219777	-0.00862286671458237	0.00859760113654254	0.0107985654000824	-0.00780957012848887	-0.01469393311828	-0.0220706983185342	-0.0234732763824507	-0.0280745094329682
0.0176558543086902	0.0118903326358004	-0.00107868033970522	0.0167342074755751	-0.000187382872487998	-0.00516047100384331	-3.41436397718609e-05	-5.28028797178899e-05	-0.000786000796048441	-0.00267392693816565	-0.00312116724482182	-0.00429295318983965	-0.00617653769354666
0.157296920452851	0.18087920834429	-0.0394046381065181	0.0926347180602472	0.0291694336359861	-0.0214876101001356	0.0127880142093106	0.0406311721013131	0.00642596499034359	0.00384091176792525	-0.00434645141731593	0.010873175867859	-0.00216627079387732
NA	NA	NA	NA	NA	NA	NA	NA	NA	NA	NA	NA	NA
0.124963636191326	0.0485582314527349	-0.0317058708576696	0.0715257818617148	-0.0122883754352931	-0.0351311853558817	-0.00707080528657829	-0.0102099082543033	-0.00747568615571644	-0.0237097803955874	-0.0283842601432004	-0.0341142791711952	-0.0322542321182848
0.412531471629853	0.147495449926494	-0.130451791711072	0.165949707793507	0.00144163797643609	-0.0671456436522318	0.0135738730690764	0.000210604665693337	-0.0190079236662345	-0.0328520028378979	-0.0504260966768247	-0.0270090637130171	-0.0665354364786941
0.0511073769354112	0.0376338815833855	-0.012536489293304	0.0312633377082325	-0.000137424849146701	-0.0123843076495288	0.00149532967132848	0.000944614812435442	-0.00167455722120447	-0.00626086624933777	-0.00377889034472693	-0.00263132555353259	-0.0105490509041112
0.0196900342942988	0.00895122381357854	-0.00124298441922666	0.0195283336138551	-0.00441257685421065	-0.0044251391824476	0.00266836564014909	0.000149658638610582	-0.00190563948959696	-0.00441885801832913	-0.00529514699458161	-0.00706097837169825	-0.00718504434842279
0.490385796097532	0.314976340698046	-0.160839002350147	0.178584640016471	0.060226228845629	-0.0953289394090738	-0.00620961825768274	-1.07338360171294e-05	-0.0137446348882342	-0.0175513552817224	-0.0192496605159633	-0.0784137245536314	-0.0761954161924779
0.413332489080889	0.299521917383257	-0.12605736230253	0.182376575496321	0.0305299841513526	-0.063925537076882	0.0283779789336281	-0.00214339536518426	0.0283388573616468	-0.0166977764627647	-0.0073239088788436	-0.0311596817102328	-0.0610737020366389
0.416950594325116	0.165193215118409	-0.119535755785919	0.213517425173363	-0.0166094414374638	-0.0815106973129447	-0.00794949308995885	-0.0186484053180157	-0.0340004043095056	-0.0490600693752042	-0.0618262757528407	-0.0552433282887912	-0.0828932883642236
0.263944254560189	0.225086793684611	-0.0783758781563066	0.119476289014959	0.056830736744181	-0.0526510350841523	0.0343059094544295	0.0244077041918005	0.0142790261069918	0.00208985083001434	-0.0246357832601867	-0.0123485498637761	-0.0339578721947241
0.0396831393504006	0.0387014784091292	-0.00788438627636712	0.0289018630162651	0.00694213340816833	-0.0083620975631836	0.00868353050854895	0.000439005625877308	-0.000970687372567954	-0.000709982077507637	-0.00644695889080739	-0.00848882389816882	-0.00890213092035954
0.201901796745462	0.106123526576321	-0.0508384556623122	0.118878355140405	-0.000245054420520974	-0.0381920064986969	-0.0018181616801268	-0.00858927381254199	-0.0130456214851063	-0.0192185304596089	-0.0195739877849884	-0.0320457008491622	-0.034612765667033
0.532721548086576	0.25479331836301	-0.166454367236683	0.224969415999232	-0.0704359443425335	-0.150323943409974	-0.00942416637525578	0.00512754799177084	-0.0679682805872412	-0.110379943876254	-0.110077746334255	-0.0951381292316018	-0.0828331361231861
0.0635435305052744	0.0372932258762801	-0.0087178403260814	0.0602682027630623	-0.00553877699864723	-0.00967611416823101	0.00247327823387479	0.00277308174088137	-0.00585307774501161	-0.00760744558343912	-0.0134876901982692	-0.0139555334714284	-0.0194533646244975
0.167376414941639	0.100326524707323	-0.03988767634725	0.108161833641398	0.0115541199644493	-0.0200062992208415	0.0088929355781317	0.0187951425276369	-0.00733908929282368	-0.00422608962819609	0.0004707688463019	-0.00521276408379523	-0.00741132565126351
0.10257670103974	0.0357832290338271	-0.0249749045325039	0.0596764996664806	-0.00498487330619274	-0.0182934597668035	0.00972089792976434	-0.000608522960433178	-0.00622310200983768	-0.0116391665364981	-0.0107884779148912	-0.0208014039306918	-0.0140592630462118
0.0957716075661054	0.0800955724393877	-0.0240556262666285	0.0568202830118891	0.000488372004681228	-0.0265245080665523	0.00621843524566869	-0.00336408195577799	-0.00214058564624579	-0.0130180680309355	-0.0157795230732706	-0.0156665742623913	-0.0087619175224303
0.0994592453264386	0.0667823981817132	-0.02559768508316	0.0562674461176184	0.0095206848968034	-0.00115613366402965	0.0111648705743265	0.0199342015485459	0.0105386611486481	0.00418227561638687	0.00973258862485453	0.00438382387967011	0.00664961290214779
0.135041665629384	0.0320367184530019	-0.0361180923051153	0.0719900152205432	-0.00477239666168039	0.00422976771140987	0.0173162027194814	0.00821590872037981	0.00429759618268263	-0.000271314475135259	-0.0118802452074579	-0.0070843006230831	-0.0182076550037972
0.100757860672868	0.0654921543162619	-0.0251994457095773	0.0592975279181934	0.00175151705066801	-0.0136561847268104	0.00354561435252136	0.0143878746855624	0.00398250609597817	-0.0059523338380712	-0.0109078644796054	-0.011167241274066	-0.00975659679418316
0.143887927773919	0.126509877377114	-0.0377657406685626	0.0803784797910112	0.0324723060210703	-0.0141650346085199	0.00484406973431267	0.00285971252092981	-0.013380652629994	0.00915363570627514	-0.000875453175059021	-0.00696414937752504	-0.0164413706335452
0.44290970002462	0.247848514857258	-0.140599119871751	0.175774864929731	0.0640450273588453	-0.0779349139706575	0.0427885441555285	-0.00603902022340808	0.0318096554424628	-0.00694494330590611	-0.0197892304503346	-0.045601792202273	-0.0779552035292271
0.0314817611061801	0.0361507005488017	-0.00353124653337129	0.0309561583296991	-0.00577681881970072	-0.0152385375314232	-0.00105285525117954	-0.00339696375021738	-0.00929108372886183	-0.010507678175562	-0.00764283733409378	-0.0121458585748974	-0.00896950153265656
0.165531818847297	0.0803067458055444	-0.0479462894555446	0.0741795386646689	0.0173044293749297	-0.0116610001751965	0.0198488371721393	0.00607469932410745	0.011436438791409	0.0028217145998666	-0.00946294103531251	-0.00343731671135744	-0.00585975308992129
0.0871359582661009	0.0783472817699966	-0.0217675011729806	0.0518027968301105	0.0173236192344829	0.0156359510618376	0.0249923627021729	0.023424416536117	0.0162722107099958	0.0164797851481602	0.00610641053842328	0.00889218291860439	0.00170774202905646
0.280807506591358	0.191284858061397	-0.0847157739564848	0.12116407648397	0.0531082072589965	-0.0766402292726856	0.0303524520746834	-0.00230176159683787	0.0104391014672811	-0.0117660110068445	-0.0174769373812657	-0.0129218499355951	-0.0259574369701503
0.0320883104340659	0.0307412441504975	-0.00606920153972435	0.025288426390733	0.00675759018109445	0.00941879505215323	0.0132198814304666	0.0148950770167137	0.0121804475482056	0.00808819261662384	0.00654959414410877	0.00597514003653132	0.00287081069348722
0.0749446780833616	0.0693298618084137	-0.0158642273442916	0.050549532416743	-0.010055687308585	-0.0241405456196437	0.0018572415800038	0.00165532299887708	0.00497231317145289	-0.0170981164641143	-0.00414307574399359	-0.0129143400466182	-0.00982140066692003
0.0695439177557397	0.0561864712151006	-0.015931341470064	0.0458313670761764	0.00647788960579039	0.00711380506668867	-0.00157964001547568	0.00815374448714368	0.00917834318519532	0.00679584733623953	-0.000581211359924214	-0.000892522300646723	0.00143261282798841
0.546759163038078	0.212819273408253	-0.178671467617497	0.209953234968593	-0.0527117496427966	-0.0373454546877787	-0.0103048706958856	0.0108903781390021	-0.0155479421549958	-0.0450286021652876	-0.048184990513869	-0.0563579770173645	-0.0535185706764906
0.226522957338283	0.19394195728987	-0.060283097494235	0.123196383031943	0.0211479077864848	-0.0430655018979197	0.00970920689592361	0.0214188578596933	-0.00249912737469982	-0.0109587970557175	-0.00483549576661157	-0.0212317436287582	-0.0280689130120459
0.513747488536844	0.276554442786231	-0.175829035930053	0.161385915896433	0.0829940218661041	-0.106133077253379	0.0412035821809625	0.00357433806328256	0.0198959576154982	-0.0115695276936374	-0.0306457442263799	-0.0198020397902954	-0.0158469911033751
0.0917736873894156	0.114814319267806	-0.0216070401826968	0.0579349346068147	0.0227998181685326	-0.00810283046035588	0.0119202635788039	0.0298315157195698	0.00929777752988523	0.00734849385408837	0.00154933619255208	-0.00033236084464075	-0.00125408454053019
0.502205523488736	0.244435562290784	-0.156527974177907	0.213184836257141	-0.0274302949216614	-0.12189119175673	-0.0223117634518053	-0.0475923415612972	-0.0391722199033575	-0.0746607433391955	-0.0848910034459818	-0.118455245065048	-0.129636419263823
0.545448353139641	0.344859463420392	-0.179536083492139	0.200746315235487	-0.000166759796332405	-0.062679915300511	0.0320470814792135	0.0207990379521718	-0.00586932937930296	-0.0314233375484217	-0.0403396750698032	-0.0662590068919631	-0.0528226381738366
0.401982005670848	0.0995921025092918	-0.128321402718287	0.155881438495054	-0.0469784021639474	-0.0432801660854883	-0.0069275955900841	-0.0295173058045685	-0.0226475626744814	-0.0451292841247179	-0.0509514575622389	-0.0467966346754741	-0.0697566636150708
0.255600816955666	0.148019787715589	-0.0761299160164024	0.116470498720642	0.0196378454857795	-0.0539406109698997	0.0165837169065873	0.0122690090596658	-0.000483792793305682	-0.0171513827420601	-0.0217612688222943	-0.0160551207934315	-0.0290889124034514
0.14376201833336	0.0798962631392541	-0.0363304778229157	0.0824790205763745	-0.00351331244595199	-0.0262116179861961	0.00268510712190206	0.00704710283328824	0.0025726790408222	-0.014862465216074	-0.0176268717679393	-0.0136338643782412	-0.0183113914150044
0.580676518664568	0.363835563353367	-0.193036121372749	0.207193596294944	0.0658690022022125	-0.0835030688477298	-0.00937176902612513	0.0384707100369922	0.00222776355794574	-0.00881703332275863	-0.010661977616364	-0.0578336557794529	-0.0479029028602045
0.46603336994082	0.203577095240579	-0.148606668596847	0.18400965160645	0.000577027790888751	-0.0805727829095712	-0.0107307920309571	-0.0467253496202245	-0.0576595942984646	-0.0399978775593413	-0.0903247998285739	-0.0713800498325184	-0.100943483137573
0.0836530938261038	0.070998112184569	-0.0192954659846789	0.052935833525333	0.0110702138223349	0.0108666603621916	0.0135971397632555	0.0160255324286163	0.0203979147899184	0.0109684370922633	0.0104991371538155	0.0104086728287686	0.0159264090034523
0.584122723824405	0.356631605975709	-0.193526676681441	0.204770449981554	0.0296940697130322	-0.101712225735461	-0.000542138406333215	-0.0132390999399399	-0.00651741364405245	-0.0360090780112141	-0.117443326765394	-0.0561020685220839	-0.0775024903868731
0.0833590894724938	0.0899121295372056	-0.0204293344307296	0.0488390748990377	0.0297049269631822	0.00602173890626864	0.0311638746460439	0.0240027400448142	0.0154501999770607	0.0178633329347254	0.00422690448663467	0.00168863610300815	0.00462616602371975
0.0821785410110644	0.0650548171654614	-0.0207269654121458	0.0478915694528019	0.0201970631128152	0.00425513439363846	0.0285624508618275	0.03028890012105	0.00786432440220829	0.0122260987532268	0.00207358382676763	0.00365971577715483	0.00402528193363626
0.28762254442015	0.0649774932336393	-0.0809187846335352	0.148059332864616	-0.0309897196692285	-0.0371956575752954	0.0166091947177565	0.000404389202909861	-0.000429006041313018	-0.034092688622262	-0.0336681735116864	-0.0293163996169478	-0.0506893164284513
0.386232169527799	0.223707574472434	-0.110993782093143	0.197804725202917	-0.0289444659009163	-0.103991513541429	-0.0485774066016741	-0.0710325575935746	-0.0397312110858782	-0.0664679897211725	-0.0694108175267697	-0.0847677826803768	-0.111488503605898
0.114879365660325	0.137661133704323	-0.0220100153884188	0.0901473812387182	0.0151657668346034	-0.0557067717112653	-0.00841253001247426	-0.0104531927027943	-0.0134578038068371	-0.0202705024383309	-0.045032226217805	-0.0376714737074181	-0.0515804886365746
0.112485045815677	0.137636364188949	-0.0211144900043733	0.0894037669239186	-0.000466346498632142	-0.0557608441174072	-0.0131047357645004	-0.0152443267383581	-0.0180055374693476	-0.0281135953080196	-0.0384893604675947	-0.0405796031173179	-0.0339898087982656
0.29884579706115	0.205229851567589	-0.0691298091821322	0.210361668464245	0.00323089129422999	-0.0584947934391446	0.0122261597400378	-0.0504931495299302	-0.0371975758667377	-0.0276319510724573	-0.0674255028895396	-0.0687745788790959	-0.0937424787586136
0.0819234081192421	0.0481636314856325	-0.0213144451250577	0.0431094297427285	0.00914100060783249	0.022338059283234	0.0291969666981439	0.0273665416726255	0.0129355059056559	0.0157395299455333	0.0198664492799853	0.0153518552885804	0.0063529444403444
0.330620862393945	0.0884272652181937	-0.100923212989656	0.148518034011009	0.00430872723966191	-0.02984862496202	0.0027337785878731	-0.0131872274900066	-0.0115259804969848	-0.012769948861179	-0.0301118488488666	-0.0409521766717879	-0.0549630772695766
0.46667666600442	0.203434793382824	-0.149478669961431	0.18384323702453	0.00164554788920451	-0.132791611996632	-0.0110851542571377	-0.0644783498787255	-0.00986787536683781	-0.0655730320537138	-0.0712146567505278	-0.0936739028762322	-0.0776468320802634
0.2421188977041	0.182171627458823	-0.0660878019153126	0.132881748100064	0.0124994185354645	-0.0305654587867311	0.0336150005430569	0.00554949672306157	0.0135458609077663	-0.00903302012563328	-0.0069750226982345	-0.0154279889842703	-0.0314958101772774
0.114660626379978	0.0835135568762208	-0.0279387520282472	0.0701368299632222	-0.00551766485994502	-0.00450218236365967	0.017251138513951	0.0177335220891219	0.0110236724998967	-0.00500992361180234	0.0105165737484953	-0.00182811001078843	-0.00354701723401921
0.605815169502365	0.277317548651015	-0.205907700034862	0.19851618765396	0.0309355120865562	-0.153012104703606	-0.0219501279077411	-0.0333292803466676	-0.0322139819904638	-0.0610382963085251	-0.104958040188988	-0.130439403973756	-0.132510734704399
0.182366630676527	0.115408856399196	-0.0484689150920941	0.102951559316276	0.0209568532950239	-0.0568341824083323	-0.00320540711199807	-0.00556660162466305	-0.0142502436720492	-0.0179386645566542	-0.0418805664670966	-0.0494239881645785	-0.0569929405334937
0.0835199319892351	0.0921052100812808	-0.0214665503167008	0.0492980888957765	0.02064851080332	0.00479193317454174	0.0243215755018586	0.0345947596881353	0.0290244956741025	0.0127202219889309	0.00719660222974138	0.0087593330239676	0.00827344307506322
0.106498178859911	0.0852573351948069	-0.0275954370694082	0.0593398175665851	0.0105994361327312	0.00966463647366837	0.0280848512963334	0.0225023507021032	0.0292502989694492	0.0101320363031998	0.00912208669388956	-0.00113101312340209	0.00241481489530468
0.024215997146005	0.0156167033109588	-0.00269329917271608	0.0228174875727669	-0.0110006181743078	-0.00832361998578891	-0.00253754128911028	-0.00266787789228165	-0.00727163335926841	-0.00966211908004837	-0.00833902304792393	-0.00798561379171175	-0.00888815057313051
0.0867845755164112	0.0720704565825249	-0.0220493862671095	0.0517366066386517	0.0157137722814454	-0.00136690393074763	0.0293971682259915	0.0168803452827801	0.00826794029076661	0.00717343417534888	0.0119705081038099	-0.00381200477539025	0.00137144556027124
0.0874748374325109	0.0713690726007199	-0.0212852312959105	0.0537642294604603	0.0178410694164035	0.0012077165751179	0.0230253656975869	0.00756476401028158	0.00661855143630913	0.00952439299576067	0.00174318050556239	-0.00644106323037748	-0.00150060850174676
0.366764519889652	0.22316277428254	-0.11163636668379	0.163988493578243	-0.00888626773775408	-0.0397724684870058	0.0413054522167658	0.000739640323868029	-0.00489158211795787	-0.02432936811238	-0.0465567287901333	-0.0382222048665377	-0.0532365980611971
0.0820604776720731	0.093778594620354	-0.018567590160589	0.0533835330067934	0.0191814904095135	-0.00381498863329792	0.0291823884375705	0.0229143220479691	-6.35299262406186e-05	0.00768325088810777	0.00992906904089094	-0.00177877926895859	0.00180703597334701
0.00194757783063995	1.28358544947877e-05	-1.38277083033404e-05	0.00137532615365476	4.15855479749796e-05	-5.57295824463013e-05	0.000466171986711211	0.000260088855897525	-0.000222685509729288	-7.07201723566093e-06	-0.000223687838485598	-0.000542375225760911	-0.000571476691071555
0.298950389588168	0.0919081710778498	-0.0895457172021527	0.130585038087342	-0.0285767516351716	-0.0229731615629961	0.00464088979070654	-7.19318186233608e-05	0.000435026876607403	-0.0257749565990839	-0.0240950391888433	-0.0296630725678587	-0.0297096770141698
0.312412468135759	0.147499055522262	-0.0863544743094451	0.168632474155035	0.0123395303043863	-0.027318512191923	0.0375185745988239	0.0304564308873572	-0.00756416395035608	-0.00748949094376838	-0.00868040379120588	-0.0171159886989973	-0.0289719791029239
0.677698754666363	0.254328938481223	-0.241217311588334	0.182489254245665	0.0399384818412966	-0.117645410449563	0.00917393333279981	-0.0437568446278269	-0.0449748173142063	-0.0388534643041332	-0.0759008702466285	-0.0992532565619121	-0.08726119173214
0.231251630677023	0.231123595437127	-0.0648332217739589	0.119868890307032	0.0230246994065703	-0.0874516722111167	-0.0137512222131806	-0.0123927700078651	-0.0101800025530126	-0.0322134864022732	-0.0289216660784533	-0.0462849944201306	-0.0287162250880564
0.335506851809295	0.166032372420849	-0.0930480350777345	0.180947247062121	0.0129415588112007	-0.0983624940609758	-0.0305060380199326	-0.0240519265767289	-0.029346984757214	-0.0427104676248875	-0.0562033059547122	-0.0767805610436506	-0.102753403201957
0.0611774723105034	0.0282896108352517	-0.00609034733039601	0.0670063529591533	-0.0191614693530904	-0.0165286994518495	-0.00622043930517593	-0.0128392934689224	-0.0178037948824944	-0.0178450844024699	-0.0231965491528243	-0.0224183042189962	-0.0273258671325469
0.190853518931026	0.184061314488846	-0.0516143804083805	0.102786159917747	-0.0163236303237839	-0.0587758098059649	0.00330715598309858	-0.0219083177587748	-0.00249512301205526	-0.0375497200648744	-0.0460962036281777	-0.0363742019204548	-0.0396976601048474
0.127348454253396	0.0855796952385812	-0.0296773976388218	0.0774558371399982	0.0371533307669407	-0.0179148079179501	0.0157557682408598	0.0248938645588783	0.0254487338937671	0.00961926142449532	0.00448003448987355	-0.0154340593748677	0.00170354929297564
0.448978609798964	0.215282420652176	-0.134835453203013	0.206025720409271	0.0144783164657534	-0.167525670364592	-0.0301407388511989	-0.016929991377918	-0.0371318681566623	-0.0765236769494194	-0.112070336643982	-0.0914932254709614	-0.0868932994003025
0.54707359413218	0.215555398810392	-0.178117827525873	0.212134656196254	-0.0111916489863975	-0.0836368394184635	-0.00203843977869944	0.0157407472039452	-0.0357689543818612	-0.0474142442024305	-0.0365385666026282	-0.0945424913292042	-0.0702315383062954
0.437793655147685	0.204910036936978	-0.129505336925185	0.207951008631153	-0.0062788235837748	-0.0688150200488785	-0.010876106809384	-0.0451673963101287	-0.0661958145620343	-0.0375469218163266	-0.0683906345354386	-0.0710090844210925	-0.0866387579397922
0.0402873159958418	0.0518612635675495	-0.00354651194476109	0.0413800093784095	-0.00460981104572034	-0.008646760801568	0.00766345161516039	0.00115198606752421	-0.00180996800190557	-0.00662828592364417	-0.00693135060126537	-0.0117779739631722	-0.0131452259968516
0.439545856695837	0.262933174082182	-0.140912831700221	0.173841951437137	0.0328029719083762	-0.0668723713568773	0.035654421141647	0.0120728699108479	-0.00952969946996218	-0.0170346997242506	-0.0272314152128269	-0.0223810859742417	-0.058017635805871
0.0762724235453032	0.0677645251845562	-0.0171044694244879	0.0513880479537053	-0.00114382071826881	-0.0215806413548539	0.0130792908225051	0.00135912494514544	0.00237530574559019	-0.0113622310365614	-0.00864440694411446	-0.00160102738944951	-0.0110105363197155
0.509150649345186	0.222352284767354	-0.157122799858726	0.230165142913117	-0.0214053138730686	-0.077432024973166	-0.0278860265016867	-0.0069064110220689	-0.0237961959358045	-0.0494186694231173	-0.0577101063362314	-0.0774168393992837	-0.0857467044826574
0.347866041897061	0.122417313839755	-0.102502931091399	0.163404129140336	-0.00798955135189555	-0.0717062413411883	-0.0197111757826188	-0.0169754319946407	-0.0590418232773459	-0.039847896346542	-0.056604988042138	-0.0622648442645353	-0.0890333738688536
0.639832907591842	0.33038117241642	-0.221546019323057	0.195324116524297	0.0911010269374416	-0.129984090172776	0.047701680047208	0.0235637615515772	-0.00187521588573669	-0.0194415316176669	-0.0371923858198718	-0.0977686684062131	-0.0322738727130002
0.414074573620729	0.140893912498548	-0.121779089703641	0.197493100364272	0.0122129802504929	-0.0565775820750566	0.00972916864833212	-0.000276444092692507	-0.0157946948262717	-0.0221823009122818	-0.0198905855111317	-0.0514802010381664	-0.0305260738001608
0.522517008416082	0.384799441927009	-0.162169425699656	0.228148486124349	0.0805687134135056	-0.135322798895907	0.0658239433879364	0.0153298738544752	0.0218082774273394	-0.0273770427412006	0.0151352602700622	-0.0538173080744224	-0.0697455735328163
0.505855212500864	0.314746287214123	-0.162402558276765	0.198484660473234	0.092721045007937	-0.0981599011440032	-0.0534967119889311	-0.0121204479914657	-0.04534121580262	-0.00271942806803305	-0.0532193256520609	-0.0726704227504031	-0.0890457404011236
0.287663427721029	0.340669931713306	-0.0655578528988147	0.210771394245869	-0.0300285379109889	-0.0740384571669258	-0.0275072524050053	-0.00597824324388746	-0.0334170230903872	-0.0520334975389574	-0.0476423159407149	-0.0473227242295634	-0.0604650890668598
0.238104428565432	0.157694503569495	-0.0718008151391578	0.103959227015886	0.00196546032684819	-0.0202858195257465	0.0339664069849867	0.0101523960515527	0.000410039155873787	-0.00916017959944915	-0.00441900722935465	-0.0325755144133643	-0.00901437862919072
0.347935260571469	0.26605826079673	-0.103890316968223	0.156113259343067	-0.0405766166375243	-0.0501636347383746	0.0194187528808754	0.00369403720783873	-0.000251445090698299	-0.0453701256879494	-0.019752180994247	-0.0128441932722466	-0.0342091327482381
0.220348270813954	0.122808392953955	-0.0562974044564265	0.132033551631187	0.0031542659412217	-0.0223523840373904	0.00432883748745228	-0.00749562855338548	0.00189280506464756	-0.00959905904808434	-0.0272588651278883	-0.00262903419644306	-0.0299372132288111
0.0658717994640714	0.0545105108571372	-0.0164809133225381	0.0391760109493236	0.0204269674493485	0.00656150093581268	0.0162938124430144	0.0166354730841369	0.0160447134823335	0.0134942341925806	0.00741125350783141	0.00385841647267081	0.00153792233596049
0.0761831961307892	0.0814410645890911	-0.0183045359387592	0.0474284341141825	0.0165192837253611	0.00349612014640355	0.0308041774400049	0.0107584615831139	0.015067651936715	0.0100077019358823	0.00819351429848497	0.00146706087318495	0.00496997481745123
0.133760590812793	0.0900605391315305	-0.0354873801864136	0.0719882643590151	0.0158064557036013	0.0105870750160735	0.0246833324649519	0.0163498246530246	0.0228322480173042	0.0131967653598374	0.009060841856219	0.00447776204111675	-0.000157944756795481
0.225017167707996	0.1773823879198	-0.0627628940560525	0.117435197235995	0.0475614286394693	-0.0623429335334932	0.00812642119325349	-0.00686061990882023	-0.0269538501424289	-0.00739075244701196	-0.0131518692134675	-0.0303509250922947	-0.0451276326108207
0.202622878737733	0.209445955729887	-0.0529515988778696	0.114627179340554	0.0264502503520325	-0.0399896002704806	0.0274573863684084	-0.00134134008698605	0.0150613513121186	-0.00676967495922406	-0.0330940663455356	-0.0380220585804698	-0.0357051924300633
0.163125872524928	0.175930043835213	-0.0363143842888868	0.115467835140359	0.0179505777154356	-0.0471049192186884	0.0181109970774202	-0.00729180033533489	-0.0129975308282739	-0.0145771707516264	-0.0180173982105025	-0.0391820970056486	-0.0510052062553123
0.368976723109832	0.284010996890831	-0.107813512536307	0.181054259749159	-0.0374833252059866	-0.1036828538019	0.000615740348856308	0.00168716219339771	-0.040608008740974	-0.0705830895039433	-0.0331018988307686	-0.0848213070544647	-0.0689915478498346
0.310806718905941	0.242205618307154	-0.0955043354599429	0.131028146109095	0.0507395118210664	-0.0658483122523297	0.0236476553833626	0.0141769752195199	0.00170834898294359	-0.00755440021563164	-0.00735334751943306	-0.0229173476172692	-0.0279513688368082
0.373553795594657	0.238984059183509	-0.0930821573806837	0.238284609088764	0.0235505164237036	-0.0597113210010843	-0.0181584793792269	-0.037584955728176	-0.0357433183731275	-0.0180804022886903	-0.0819956566768452	-0.0528193703402898	-0.10448806981903
0.103398259907692	0.0360281887478432	-0.0255929839149066	0.055955479924864	0.00478601167882226	0.00262276174791382	0.0104895231037217	0.00747977082800208	-0.00166480181263831	0.00370438671336804	-0.000186359881916287	-0.00503691132900516	-0.015594531551175
0.374835813609299	0.248939444527684	-0.110020831174396	0.179600034639109	0.0380437943321149	-0.0371510915059971	0.00285449368926022	0.024397716111171	0.0129762327197423	0.000446351413058876	-0.0227775436765755	-0.0576111514110323	0.00033626888648064
0.420224314882543	0.26575252661596	-0.114886602729797	0.232964590317219	-0.034111792616793	-0.0762970066062285	-0.0197790828680837	0.00895190018214553	-0.0823459821647629	-0.0552043996115107	-0.0808265001304057	-0.0985121039407871	-0.100707471231233
0.284187566924372	0.218606723915204	-0.0852350182636935	0.13115264129612	0.0766156122013237	-0.0574238686215619	0.0373546950012962	0.0243227209687618	0.0137421461171044	0.00959587178988086	-0.0164605435645827	0.00521668193359653	-0.00634854171036009
0.341605214226029	0.17987764315119	-0.0960693336266565	0.176980655860538	-0.00957936230254569	-0.0462547011820426	8.86013043866485e-05	-0.0120236953629356	-0.00990289300156344	-0.0279170317422942	-0.0232762898358368	-0.0416233298428686	-0.0630675150195159
0.306299931148447	0.137096121688273	-0.0816121263837308	0.174501785933531	-0.0079600896563739	-0.0415134572753959	0.0266072853532446	-0.00101523206036885	-0.00115476920882152	-0.0247367734658849	-0.0403985667716532	-0.0551830759165661	-0.0304589932675298
0.0304921305816143	0.0443448320158585	-0.00481559808808142	0.0250736790467791	0.0105558369410768	-0.00600062898506985	0.00957473127307863	0.00824510672719507	0.00455603613349206	0.0022776039780035	-0.00315923411675178	0.00014304424745519	0.00236061518587851
0.376589058903849	0.087040808206406	-0.118710353073023	0.148265978094193	-0.0150977689088922	-0.0310894125407855	0.0136942713102957	-0.00577847081492316	-0.00357891841186236	-0.0230935907248388	-0.0279845570733043	-0.042721381949775	-0.0464782110878703
0.0901586926673136	0.108834192800122	-0.0213087795428163	0.0537149440253297	0.0327252310372038	-0.00547370438803059	0.0242321177805406	0.0284012598997052	0.0237198386652575	0.0136257633245866	-0.000567685274010382	0.00319590516556292	0.00413638047618536
0.398635028079332	0.391405888194468	-0.112830795000856	0.205109131630834	0.158666764723856	-0.0918694458150977	-0.00874683286580991	0.0173505952258006	-0.0332150349663845	0.0333986594543794	-0.0687357267614863	-0.0698428770867437	-0.0862238752025762
0.25930877748398	0.158714632458277	-0.077515842015112	0.116565775322751	0.0210288320879944	-0.0414263198440598	0.00940554720378256	-0.0109480332731202	-0.00523933987881409	-0.0101987438780327	-0.0211019987816193	-0.024089374159383	-0.0402312160371224
0.256275102828344	0.052366580439563	-0.0727178154909101	0.120066222769325	-0.00423838331900139	-0.0255194226180696	0.0108917038684444	0.00703225857361545	-0.00365585355932596	-0.0148789029685355	-0.0216969163343173	-0.018104929222031	-0.0303299954687997
0.645455183069761	0.308611160098461	-0.227843118803261	0.183585635739388	-0.0399063496050683	-0.131708229573485	0.0153509359014341	-0.0364215266060686	-0.0569327936153297	-0.0858072895892767	-0.0619825927321106	-0.0474888402139113	-0.0322494946465356
0.551162285422277	0.349471535167646	-0.179965453800964	0.205182335149793	0.0294809242483535	-0.109172252635151	0.0032965020261605	0.0079242997359521	-0.0491687304612441	-0.0398456641933987	-0.060960115118292	-0.0594464062942094	-0.057306945579309
0.460972231210209	0.254529099077657	-0.137939620058797	0.217962059329412	-0.0240561710206023	-0.0835562521934873	0.0125197158633451	-0.0288868508977781	-0.0217953981984303	-0.0538062116070448	-0.0581096689783597	-0.0972220535584604	-0.103074884686932
0.348740943642238	0.283232755328064	-0.100867820161769	0.171117110261487	0.0959756949720075	-0.0760450313537025	0.0418868854014332	0.029621229013714	0.0393950477691388	0.00996533180915249	-0.0118738256713707	-0.0355605377464646	-0.038222673463016
0.509381399109881	0.259455975472961	-0.157761071125107	0.224886061170081	-0.0341930997396516	-0.133225004332086	-0.0339544415456026	-0.0569581756312123	-0.0992372577739096	-0.0837090520358689	-0.0886377159781993	-0.054641759793271	-0.119562413745385
0.266777857746809	0.0718855155634789	-0.0726844684229414	0.141804700938203	0.0027037835226959	-0.0297032940773198	0.0110788644444341	0.00301141088852419	-0.0102848827543771	-0.013499755277312	-0.0222512930862313	-0.0290695860148774	-0.0315762646287833
0.146505313658144	0.0558022254431887	-0.0358711918224229	0.0883948976990766	-0.00324764062467456	-0.0063257534024303	0.0158910160703352	0.00302395985944989	0.00161260890245349	-0.00478669701355244	-0.00696633744084596	-0.0146297011369265	-0.0214335548902268
0.223449055558387	0.227864638384666	-0.0512823776609546	0.152712704469966	-0.0135877238865239	-0.0300498889749483	0.0665764246356843	0.0529377287962358	-0.00797032808528989	-0.0218188064307361	-0.00536425381745376	-0.031454436734785	-0.0390671653594321
0.162557254115702	0.0825414388909474	-0.0477893691871312	0.0723569066924742	0.0206136081999352	-0.00874341943994855	0.0235199905870725	0.0157969880135009	0.00923150707722609	0.00593509437999332	-0.00998722418489839	-0.0150750285128027	-0.0161467349937284
0.151413238227136	0.13830139274257	-0.0437114010154825	0.073701667145365	0.0494163777863653	-0.00196244038866242	0.025468550258806	0.0293403231092237	0.0136867628086314	0.0237269686988514	0.0102286850495976	0.00914078776530577	0.0107985473974175
0.134010860674276	0.0407982411129138	-0.0374618883058235	0.066767415559474	0.0139230567967659	0.0226536018081138	0.0283117566846459	0.0258166943846736	0.0210181994986515	0.0182883293024399	0.0116369298207344	0.00730199374817989	0.000652615493506564
0.00823739096384688	0.00331808956127981	-0.000263292381967721	0.00880170280237453	-0.000721512898304324	-0.000774573476290041	0.00196147651185454	0.00021081853749538	5.08741268762658e-05	-0.000748043187297182	-0.00150360562182228	-0.00122158125323197	-0.00238320700791984
0.573632173557862	0.252565288838811	-0.19113977616631	0.201270064248828	-0.0238984855115353	-0.101701182682988	-0.0432191965105668	-0.0366224212535521	-0.0606847885576123	-0.0627998340972619	-0.0590886575433606	-0.0987138870867419	-0.118837528075164
0.494673484712501	0.314271348264959	-0.16368207570523	0.175053932275484	0.0855752795020721	-0.124220499771911	0.00995789732743413	-0.0305640873184189	-0.0301618647044881	-0.0193226101349196	-0.0709989159303023	-0.079087643039731	-0.0539983660487741
0.226804907097162	0.0503991374249902	-0.0682238862858144	0.0943330559967565	0.00400381809330719	0.0061905034359781	0.0227847134556509	0.0233591488993566	-0.00448682598961125	0.00509716076464264	-0.00252792399909424	-0.0173462538215	-0.0139486214866694
0.136997534095572	0.131378846856256	-0.0373363464721289	0.0700301015695282	0.0443815110735925	0.000341512950011225	0.0492371570672573	0.0335285207441295	0.0294298417208233	0.0223615120118019	0.0111040716499268	0.0250683531043082	-0.00598485410085747
0.450222721660075	0.216653914607626	-0.135897242937337	0.206547066397793	-0.00655213641210473	-0.165251281346169	-0.0209809225085957	-0.0308883312485904	-0.0856181656919489	-0.0859017088791369	-0.112232584826372	-0.114527055137872	-0.106758894643743
0.409208475631399	0.277129053565371	-0.123374067666356	0.184222360933478	-0.0319650518979811	-0.0968464913571598	0.00859453573391505	-0.00106412587636712	-0.0188115516408621	-0.0644057716275705	-0.0567281696837894	-0.0699092736475165	-0.0439927556028135
0.0950496004340983	0.0305664772371142	-0.0204998043685852	0.0628735249632271	0.00850646809002932	0.00934173600179747	0.024037175441838	0.0205463800150434	0.0152352373197097	0.0089241020459134	0.00749060937389923	-0.00200413256179147	-0.000975477664890784
0.0490286817664635	0.069637695103263	-0.0106668928541076	0.034349416675468	0.0153385527979626	0.00745167320629854	0.00872027057992395	0.0227043786435743	0.0141983565245332	0.0113951130021306	0.0055350400701001	0.000559828159771507	0.00255543639231291
0.416701448633599	0.322425362944571	-0.123954428556598	0.196176545046792	0.0175803701041895	-0.12126581655981	-0.00589416857669495	0.0346962219996312	-0.0279411787638941	-0.0518427232278102	-0.0688703944386807	-0.0464266795200072	-0.0651108407021569
0.117870575915884	0.110087424914086	-0.0312973618418773	0.0647516382489208	0.0230610544110528	-0.000294419241738869	0.0330510337474967	0.00919686803983021	0.0188256363680427	0.011383317584657	0.00541166024735613	0.00218681838402891	0.00511789494326977
0.470436070822516	0.206548680096377	-0.150316344747936	0.184204310154086	-0.0383507327038287	-0.115806764929802	-0.01526755821943	-0.029575237181219	-0.0420930834534146	-0.0770787488168155	-0.100075355976459	-0.0983265698161945	-0.0922250050581371
0.234618460805854	0.06612484394554	-0.0620687188904528	0.131938586899534	-0.0094347134933026	-0.019404621495479	0.0226527472400394	0.0110645177308389	-0.0166984476239912	-0.0144196674943908	-0.0263721083376491	-0.0469624115005983	-0.0439571380318716
0.00531644943656377	0.00147265493293675	0.000118073241939452	0.00587119861648746	-0.000142029626105014	0.00019421368380664	0.00157275293888875	0.000763887249133734	0.000349722529169243	2.60920288508134e-05	-0.00067236782418495	-0.000795505546190266	-0.000990968599050289
0.0765014004106144	0.0276608669032449	-0.0111653105007598	0.0717439876619703	-0.0138385750896401	-0.0230965039504443	-0.000961658752699074	-0.0102799075460786	-0.014983624458018	-0.0184675395200422	-0.0226141559893847	-0.0203540915711556	-0.0254522422144961
0.46693378209036	0.172641145017638	-0.138904066929272	0.219308498918315	0.0100815543570826	-0.0514582787018568	-0.00494802564535302	0.00728012917622628	-0.0380861835162568	-0.0206883621723871	-0.0589525453930015	-0.0908546998499249	-0.0682375552306907
0.362148431687915	0.214117630628423	-0.112484780365884	0.151264846480576	0.0193865479242784	-0.0579661464887596	0.0189629805128522	0.0126819049108727	-0.0273288198073725	-0.0192897992822406	-0.00941837308635735	-0.0154876595051355	-0.0266830805599526
0.203255914919258	0.142403607267892	-0.0413368275885369	0.154753514242726	0.00426262786334577	-0.0411417390480864	0.00813911461420089	-0.00717237244771265	-0.0233428407446033	-0.0184395555923703	-0.0448318197392054	-0.0443745592110071	-0.050437745572697
0.128757006229567	0.118526646057332	-0.0316463244004937	0.0805859669724164	0.0315367650293135	-0.000261321425205019	0.0282770578668925	0.0210055836475063	0.0163539105424854	0.0156377218020542	0.00441082778221036	0.0110898997058128	-0.00790400702755681
0.283304471103767	0.0780918638990957	-0.0790734264833155	0.145450394017452	-0.0304742254310078	-0.00962578166637357	0.0135924630047394	0.0106817222440311	-0.0100921449939401	-0.0200500035486906	-0.0200949096432284	-0.019108137378001	-0.0166610228743426
0.0460564820203226	0.0577518245639161	-0.00982164018703979	0.0299543828544742	0.0175340521849342	0.0176816515146818	0.0162642841770851	0.0165977469648424	0.010419461026901	0.017607851849808	0.00809937249455647	0.00999757040357879	0.00911528918818375
0.0135782382418744	0.0160654139249337	-0.000851874601682479	0.0133567713441921	-0.00518299660850934	-0.00746965934218113	1.37032270603171e-05	-0.00316967282902079	-0.00324495409109159	-0.00632632797534523	-0.00511873512976141	-0.00738068538985019	-0.00589873737086545
0.00693539933336061	0.0164287546380808	-0.000661764655129254	0.00674180679085022	0.00264653914807722	0.00233802668978597	0.0050948356004496	0.00390537933979069	0.00378121741891395	0.00249228291893159	0.00260573869548829	0.00141641386189996	0.00130526055837175
0.134990495749398	0.0605655776900443	-0.0372004536888506	0.0700910852817838	0.0072161751845759	0.0150637078793235	0.0267030915182952	0.019603619320912	0.0130446390060697	0.0111399415319497	-0.00120598633492547	0.00517311598342393	0.00171091179038474
0.134563812846741	0.0986018352610011	-0.032854977688264	0.0822476086123981	-0.0159374772691774	-0.0373900655732069	0.0103484063910644	-0.0105869402929458	-0.0139841302258164	-0.0266637714211921	-0.0326066389331503	-0.0321554754880543	-0.0313187412695565
0.0810155989210341	0.0697856552344193	-0.0215716855919942	0.0449938920207045	0.0270544500814842	0.012432362814247	0.0360787701530519	0.0219916656332031	0.0249714360038276	0.0197434064478656	0.0117814756633681	0.01525245936241	0.00968351679748894
0.50830859571039	0.174916259034256	-0.167069773050999	0.181937789190714	0.00557766160834106	-0.109067096434148	0.0127121641295155	-0.017390307647279	-0.0519780405039939	-0.0517447174129035	-0.0706316888031884	-0.118651673344363	-0.0974261327769927
0.0944455233359492	0.0781907641349699	-0.0225728056642024	0.0570920277769817	0.00405016613090306	0.00334047484170091	0.00402474435288405	0.0248085499865159	-0.00994764726858417	0.00369532048630199	-0.0163425159662731	0.00353692842423287	-0.0181266066181019
0.0140166523680497	0.00387560608733597	-0.000689200472645073	0.0172750259371577	0.00215235641647909	0.000443216889679481	0.00654800757010487	0.00536027832315618	0.00245887156867949	0.00129778665307929	0.000860184911576706	-0.00174421590587481	-0.00119912961068954
0.105633781103304	0.0627272727825456	-0.0272602376226348	0.0605215368493236	-0.00452914283015443	-0.00370124355051678	0.0152095208148624	0.00613795021238955	0.00845997868445721	-0.0041151931903356	0.00130954107661808	0.000384893517615337	0.00674338829369453
0.00984006465756059	0.012129015103545	-0.000346830985904165	0.00995489089999745	0.00271881616358144	-0.00418156913140551	-0.00142490140826318	-0.00131565419698426	-0.00423183738386032	-0.000731376483912036	-0.00352855776826028	-0.00388040398623147	-0.00315057511054458
0.213580606977035	0.0631182826623854	-0.0630111072547281	0.0987382359074405	0.0202689657365993	-0.0183082645248907	0.0258433628359454	0.0166053860895566	0.0168928612619425	0.000980350605854247	0.00449039822747485	-0.0049659392563374	-0.0124308435788143
0.657353353198009	0.303895033854961	-0.233310550773703	0.180233978196701	0.093620508381395	-0.160362770801905	0.0283783419678588	-0.00924905420917443	-0.03039093009577	-0.033371131210255	-0.0867238533387682	-0.0889626436566738	-0.0682153873182296
0.227803964083297	0.0903799883615182	-0.0488266052502266	0.171590149143427	-0.0102127898406349	-0.0403785082974822	-0.0204439175014241	-0.00319699298611645	-0.0128906669057314	-0.0252956490690586	-0.0324240639336881	-0.0500810367738803	-0.0498567184084917
0.687535021924035	0.279825168510927	-0.248047414936206	0.16646613771529	0.0278701669110238	-0.111249383268944	0.00661962380035408	0.00416326483669571	-0.0380044013541317	-0.0416896081789598	-0.0544704533400689	-0.0452484238910307	-0.0814880245806183
0.410374836544559	0.199976673467247	-0.124699676547208	0.182790117141009	-0.00120637994653849	-0.103915724722278	0.0118598997213166	-0.0257212813060055	-0.0205909402990327	-0.0525610523344082	-0.0551098101958294	-0.0817508571317002	-0.0754579084192669
0.147408388566963	0.138910624934289	-0.0412352000334061	0.0717657186791911	0.0194993480084138	0.00287954652926717	0.0468964362965167	0.0111049095935157	0.00840239236967832	0.0111894472688405	0.0130142436158023	-0.00726188329083	-0.00415001755031288
0.0887285094165578	0.0562905298339733	-0.0231244850079324	0.0481973168587756	0.00946670756699421	0.00227923577281404	0.0166698008773167	0.0149230036278679	0.0088878900554247	0.00587297166990412	3.72652293012393e-05	-0.000819806080965782	-0.00302750149234547
0.0116160386561073	0.010480751424338	-0.000853102794853173	0.0110088708622375	0.000492533730777114	-0.0052742832125176	0.00207583668116719	-0.00224441395753682	-4.88022877528343e-05	-0.00239087474087024	-0.00455344325036958	-0.00492335139688345	-0.00446398008409594
0.0183964664385127	0.00825520178964851	-0.000729134636569359	0.0201820515363085	0.000198515883318796	-0.00333806181006147	0.000914647158952047	0.000307376443827081	-0.0011030382526573	-0.00156977296337133	-0.00462217053219771	-0.00596423159140001	-0.00502227418619524
0.0752210483379321	0.0230508960266683	-0.00510220194583537	0.0858192997733724	-0.00732096708573013	0.00689139009317431	0.0214887711577871	0.00456251229326753	0.00780089653465162	-0.000214788496277915	0.00175697421262926	-0.0190322173938621	-0.0126195690812549
0.445433695745985	0.310377380409547	-0.135699528107245	0.195880356412355	-0.00373602228995784	-0.0552826975634589	0.0220433214572029	0.000939420818234171	0.0222247369129863	-0.0295093599267083	-0.0549891617827048	-0.0422816851061684	-0.091669020299484
0.516984214018351	0.363561926741444	-0.167602796883824	0.198982275167162	0.129334445535016	-0.111715990131882	0.0129794740714487	0.0287605994852425	-0.0231298255545786	0.00880922770156711	-0.00904851605488066	-0.092263409995976	-0.0874100396274479
0.00644794518042393	0.000785927113621746	0.000169981142819549	0.00609421947056617	-0.00153007776943297	-0.000322189678040394	0.000963805310347857	0.000236490132743934	-0.000889786671605797	-0.000926133723736681	-0.00168741798525964	-0.00211744759153852	-0.00206119168377118
0.440866902288237	0.250679700006119	-0.143284475519856	0.161938842283859	0.097478625374832	-0.076367089972022	0.0218547383371622	0.0121717174787475	0.0151641613114019	0.010555767701405	-0.025203393324156	-0.0183849489835944	-0.0550936421698791
0.134087013330184	0.108124555449906	-0.0372921100311632	0.0685808275052744	0.0321394078861239	0.0142917699124822	0.0369918315391528	0.0260535238621356	0.0162910775084496	0.0232155888993031	0.0161873662791316	0.0184606699586781	-0.0131666584121307
0.362524152954526	0.361371044106134	-0.0912011776724442	0.228997398377971	-0.00356580901332609	-0.0673929799282059	-0.0414943484708504	-0.0365501300525154	-0.00861560740348893	-0.035479394470766	-0.0995016793976518	-0.114708440385668	-0.0583074617369886
0.411056632199644	0.269532555589046	-0.126346046190472	0.179056499766745	-0.0334974017966236	-0.0941040020946277	-0.0063144057977198	-0.00337194056907852	-0.0207417087043432	-0.0638007019456256	-0.0570669946697575	-0.0446678844730986	-0.0661683128636117
0.0483603132708284	0.0288583934095107	-0.0103555224054371	0.0347715902386113	-0.00109768501643877	0.00687018361005808	0.0109642088774516	0.0114751178110847	0.00189926117310361	0.00288624929680966	-0.00175217021720511	-0.0117672666790899	0.000824687105231238
0.153827407775722	0.0894448551409693	-0.0438279391037752	0.0737724280180345	0.0135360256524236	0.00544147610638432	0.0208717517502033	0.000933169850176357	0.0117614101445238	0.00948875087940396	-0.00797236709672358	-0.0165760816219967	-0.00758596378782564
0.330294225933689	0.213463655868219	-0.0869346695365693	0.197184992980044	-0.0387340151157215	-0.0712257639987982	-0.0230766991530925	-0.0188886198574948	-0.0522299969617963	-0.0549798895572599	-0.0634829167588137	-0.0540002240179829	-0.10636439303512
0.685520297458818	0.282672567350267	-0.248253235073605	0.167871661339418	0.0616781595777169	-0.09229368285898	0.0118836159710566	-0.0287601557313928	-0.0478913080794612	-0.0153077616406315	-0.0610124657938911	-0.0553873715129232	-0.0712078166873485
0.633173671898746	0.275670929459109	-0.217524007791989	0.199460487862153	0.0390078362194305	-0.155765194878957	-0.0170664005299721	-0.050622153650528	-0.0429858483543064	-0.0583786793297632	-0.0499233421473628	-0.0752803883272748	-0.0671379343743193
0.188394880370625	0.0910592239810045	-0.0557661181488929	0.0852898432065703	0.000558762075378805	-0.00300444203438546	0.0183631272361525	0.00299298995852207	0.00777776408512049	-0.00122283997950334	-0.0019810202199381	-0.00354190421878764	-0.00886927807215251
0.0238000989932178	0.0393240081231892	-0.0034271790625698	0.0213292533477731	0.000557448562816434	0.00051335946468373	0.00850508721268384	0.00969361319632365	0.00435608377808942	0.000535404013750084	0.0031290016139067	0.000192568386617152	-0.00118848624068994
0.14200429526218	0.0651110743274413	-0.0399123898457708	0.0690833824920315	0.0112810186579177	0.0181069452877096	0.0409234433954007	0.0259553257116895	0.0173676716176689	0.0146939819728137	0.0119179747542143	0.0112327946980776	0.0123355444944108
0.328006944476171	0.0944005911628413	-0.0962485485728781	0.159782192944165	-0.0380089192745499	-0.0561575441939176	-0.0106680040175424	-0.0115236055229556	-0.0255723773608966	-0.0470832317342338	-0.0506310296959062	-0.0420518103169011	-0.0552686329049095
0.674933604152502	0.301816931543943	-0.24106103817449	0.179496633302417	0.0780730256853123	-0.0890398103630974	0.0374913203552693	-0.00193370588039221	-0.0246122140730295	-0.00548339233889261	-0.00364883581029996	-0.0153024198010654	-0.0559032409813153
0.139016199738049	0.0903073045270232	-0.0384355926363698	0.0699552377031795	0.0069947520146573	0.000771022484071376	0.0288184692504224	0.0121764241837793	0.0188643803987823	0.00388288724936434	-0.00159552022818968	0.0189070718938145	-0.0052270018554362
0.296372812441275	0.35145270876785	-0.0728302543218712	0.18767215599458	0.0536523393624703	-0.0926070360702924	-0.0386552079383695	-0.00873655629925135	-0.0238664299287695	-0.019477348353911	-0.038064903555151	-0.0605911369753136	-0.0651210849419855
0.129742149742431	0.149837568827439	-0.0329460902641376	0.0758186826306502	-0.00428386519341714	-0.0151930043756334	0.0161701706149463	0.00869302152747667	-0.00460214357378774	-0.00973843478452527	-0.00780760490682454	-0.0217449049898769	-0.016901946182729
0.411086058144183	0.138696558727663	-0.122262117543205	0.193856279039123	-0.0198136530179986	-0.0397963750646838	0.0184889818751206	0.00221216445647132	-0.00190261088391303	-0.0298050140413412	-0.0120098999705873	-0.042990251064528	-0.059103979232262
0.0661175682976753	0.0328184449373435	-0.0167499007942846	0.0391031314431853	0.00675863788599619	0.00938723355049616	0.0195185336752547	0.0105981356682139	0.0118655074335564	0.00807293571824617	0.0086242417534424	-0.00120468038389997	0.00334299541570958
0.265318516831728	0.112394918612758	-0.0701909521776858	0.146648302864587	-0.00110931533797981	-0.0467207690525414	0.0142000214800131	0.0108431034012522	-0.0139020904573298	-0.0239150421952606	-0.0311159655215533	-0.049317357870276	-0.0383362483727525
0.479465527996457	0.196062164208191	-0.151124187628864	0.198764007871037	-0.0113943323147163	-0.0910226938441144	-0.0299206001351671	-0.0412693163883779	-0.0626762805278381	-0.0512085130794153	-0.0760732924204636	-0.0838766372206848	-0.0853623964649678
0.0654708123355313	0.0346572610480321	-0.0149159183180782	0.0402576761324676	0.00825465826950603	-0.00477793976842984	0.0159054370255262	0.010232202019836	0.0125937249223949	0.00173835925053809	-0.00357411552333574	-0.00107374571836891	-0.00107295423606135
0.0806844549668122	0.0919093578276752	-0.0196289769716943	0.048568986492755	0.0415615888416975	-0.00159095345404557	0.0230447554491825	0.0169166394950502	0.0161887852561533	0.019985317693826	0.00987351732068403	0.0110293014196276	0.0162997843698059
0.0873707478556032	0.0572357126758418	-0.0222309319837108	0.0521141373722911	0.0145360393350229	0.00308099256988373	0.027177226296426	0.0130276908311449	0.0115844848045057	0.00880851595245331	0.00862894050111447	-0.00285754293237088	5.76544173418597e-05
0.517086976899407	0.274109332956603	-0.176843250066639	0.16267785807861	0.0645068714125473	-0.095885755207514	0.0114077381171871	0.0152466402862854	0.0242033948944261	-0.0156894418974833	0.0120889488466862	-0.031584349363747	-0.0105943080347662
0.207810880069616	0.13345987617733	-0.0608015599156299	0.0956676183444511	0.015453032871295	-0.00923729649121191	0.0269104838902535	0.0348185414086485	0.0183578776469977	0.00310786819004155	0.0178708345919076	-0.00407587356630773	0.00245994701484173
0.308395483297881	0.211826526843871	-0.0794147775762743	0.188817993197731	-0.0243507448823443	-0.0423681345755927	-0.0132005253110907	0.000878256898052376	-0.0207483279569941	-0.0333594397289685	-0.0131983230264814	-0.0511153205902002	-0.0441834754649031
0.679594766438469	0.287215303343167	-0.246165724297307	0.167496262587377	0.0344216161306096	-0.0922477108372156	0.00369834859068285	0.0278588676961292	-0.0313514431725103	-0.028913047353303	0.00236220468672588	-0.0623194918226501	-0.0649512585143422
0.563941365271594	0.385925977831012	-0.184891563256777	0.203336733170322	0.0611754149764755	-0.110089202367158	0.0367127525199554	0.0199715801436694	-0.0404017951939067	-0.024456893695341	-0.0480284239282773	-0.0243540113875591	-0.0778439766045014
0.168593965913917	0.0870560317833051	-0.0484260747070507	0.0803734671721221	0.0351706749836525	-0.0189071962453924	0.0205984297803972	0.0110155949943416	0.00662121755448691	0.00813173936913006	-0.00051720023512894	-0.0117291002745904	-0.0161442502423382
0.562661363215676	0.29645564240429	-0.189771123168226	0.188327656367346	0.0137513392356667	-0.123171487898343	0.00336461621798956	0.0306882503999419	-0.0244238234783164	-0.0547100743313383	-0.0333813216297327	-0.0815359916922241	-0.0779199535452013
0.571009470582058	0.317167654082546	-0.183940178620105	0.226103700091826	-0.0231078214661207	-0.13567813249856	-0.0368999864641849	-0.010513353856938	-0.0294256140934547	-0.0793929769823403	-0.091183825483012	-0.0661442500464423	-0.0585773963050672
0.100482519882506	0.0901895361937438	-0.00908952817085998	0.11262105252599	-0.0198676111465962	-0.0110687828080829	0.00773696045920144	-0.0113103487360966	-0.0188224332145917	-0.0154681969773395	-0.0205857911112254	-0.0328454971919201	-0.0261946288317837
0.146070578669926	0.0646485741817114	-0.034309531480071	0.0965079483114536	0.0052852413401249	-0.00557371086568764	-0.00057934758749173	-0.00342907910679408	-0.0147216930560387	-0.000144234762781359	-0.0130235376904351	-0.0183854013598934	-0.00441030092846631
0.365719977351888	0.0991538936710281	-0.108007781615967	0.170068755900462	-0.00648599472881567	-0.03071771718051	0.0267073331362926	0.00711946624113918	-0.010158518445206	-0.0186018559546628	-0.0569487883096101	-0.0361908162867187	-0.0439623066188322
0.207901338900112	0.156365364892402	-0.0600055140303099	0.0995692185020211	0.0439482124770116	0.00594256574623914	0.0155597768399705	0.0282358216338931	0.0119724315487993	0.0249453891116254	0.00486034404503377	0.0100414371896231	-0.00224003144487095
0.017862201132894	0.00586509772204965	0.000226111970867617	0.0193523205567826	-0.00195328072879682	-0.000822389113035643	0.00357771078686015	0.00191245893384643	0.00124634887426905	-0.00138783492091623	-0.00323602388187464	-0.00435582510331633	-0.00487650681685443
0.403248310331067	0.272407387892461	-0.127031744099459	0.161549139784567	-0.0293148353838815	-0.0996871611517072	-0.00604804769472472	-0.0148078963013756	-0.0195593231063761	-0.0645009982677943	-0.0431447346484279	-0.056710190470724	-0.0837145875120032
0.313096097622098	0.251932934586591	-0.0857580985485044	0.167103135819713	-0.026351370523291	-0.0756074024061723	0.00686965181361771	0.0166293965251431	-0.0144499486265732	-0.0509793864647317	-0.0374394326394182	-0.0402949235153717	-0.0574700409141146
0.0696718342704088	0.0993277592708274	-0.00965624729220999	0.0674657242993988	-0.0152623572841601	-0.0250301257332912	0.00861491319894891	0.00226100649973827	-0.0147445740121424	-0.0201462415087257	-0.0285420446627474	-0.0161510996243596	-0.0379575437181321
0.130061645393662	0.102254992781522	-0.0362825165662114	0.0641631344323844	0.0284261988554226	-0.0131215720074045	0.0218425494736757	0.0284461565797194	0.0110230565493659	0.00765231342400904	0.0166078286563592	0.00543568417481793	0.00413524132544557
0.121259178119533	0.0655690408151982	-0.034766275274386	0.057831544385735	0.00663959085574109	0.0149468012811318	0.0232778668084208	0.0172873918244945	0.0128282320358808	0.0107931960684365	0.00253669034759968	0.0033897302156643	-0.0065701459625522
0.0890831245517934	0.072093634424503	-0.0203343625112811	0.056594479373652	-0.0100122225426085	-0.0146033200769059	0.020400066567095	0.012180672689983	0.00998375676011833	-0.0123077713097572	-0.00570106335674746	-0.0113142672494194	-0.0149106404897122
0.443807374398688	0.326061642767468	-0.139773874300449	0.17974118501721	0.0582094372639441	-0.0917313394470416	0.0281723061109695	0.0282396632071027	-0.0205279557711098	-0.0167609510915488	-0.0373591626129849	-0.0421891666614502	-0.0466393862938271
0.310513688608908	0.210728920527641	-0.0788457951226702	0.189659168294426	-0.0163143423885465	-0.0393441935153983	0.0295356635841464	-0.0271641190716638	-0.0161782626752303	-0.0278292679519724	-0.0623759238385017	-0.0452384625571792	-0.0553938176251738
0.576901137535698	0.273953114901534	-0.190289570335994	0.207239732862409	0.042247806659047	-0.107071907511433	-0.0258522284548875	-0.0161113734697825	-0.0711400380653691	-0.0324120504261929	-0.112352145602258	-0.11944574438106	-0.132474117553664
0.336146382804967	0.102031313220204	-0.100599922682217	0.151317187220971	-0.022689316745826	-0.042076403745549	-0.0013960879039191	0.003698874223999	-0.0391912475739311	-0.0323828602456875	-0.0280984284329269	-0.0279020888687511	-0.0469365168363917
0.176461665408065	0.0591167490495831	-0.0437636763055556	0.108961828869389	-0.0102235798626476	-0.0381005683240588	0.00982027204551328	-0.000128705422257902	-0.00942001733053047	-0.0241620740933532	-0.0274492432659771	-0.0308479662134062	-0.0327039482061609
0.159084427137339	0.0432145383419441	-0.0464603366251094	0.0746256897194743	0.0126455480500894	0.0180580901609753	0.0255163000728457	0.0171057756132086	0.0206030660647157	0.0153518191055323	0.00783885914670895	0.00179863001052527	0.00306772154738155
0.22837260143029	0.0736923086641018	-0.0621227146415952	0.125451185786983	-0.00736268747952112	-0.0457528385517857	-0.00497871807373226	-0.0231169812952867	-0.0358915299259946	-0.0265577630156534	-0.0469845578907684	-0.0495938818204406	-0.0479006644348288
0.00142122956432781	0.000491084314701251	-7.62504104516043e-05	0.000710075064606479	-0.000153053491099125	-5.28077294447509e-05	0.000237521735566316	0.00017370532145402	-2.85814944461233e-05	-0.000102930610271938	-0.000461338466502735	-0.000396272901928521	-0.000400684294131344
0.374599424047778	0.328256867637681	-0.110367916369316	0.179273603392458	0.0857390508093026	-0.058824183255113	0.0396828739679788	0.00872478333067422	0.0241895220646405	0.0134574337770948	-0.0313708506412515	-0.0179641103514322	-0.0242527231946978
0.481078325603392	0.150497610201162	-0.154798435010255	0.186104423043289	-0.0312794546166989	-0.110645414644439	-0.0384743394359786	-0.0519986757357701	-0.0520999804717576	-0.0709624346305688	-0.0965276826257714	-0.0892225883734142	-0.0926887795536739
0.198804092189901	0.0804086563237996	-0.0515036992885411	0.114984434733054	-0.00196601402865554	-0.0722295768154909	0.000100166461776741	-0.0198021202125145	-0.0253616151164723	-0.0370977954220733	-0.0432719609395547	-0.040641354545765	-0.0511481745313493
0.0892788217291587	0.0384852705742315	-0.0235012177626233	0.0490279612882507	0.00560059020791348	0.00872177381221501	0.0212522005847575	0.010967251308806	0.0125806945921247	0.00716118201006424	0.00600211623775505	-0.00319568482350843	-0.00579557923492362
0.138896628593208	0.0304039228924831	-0.037554155187335	0.0720511290381496	-0.00691995431998538	-0.00215859174763836	0.0108752076394557	0.00652599131852674	0.00356492370813397	-0.00453927303381188	-0.014385860931191	-0.0100893155485341	-0.0146141825713193
NA	NA	NA	NA	NA	NA	NA	NA	NA	NA	NA	NA	NA
0.612876025846479	0.230853229959533	-0.20751340814814	0.203890245660159	0.021424611276381	-0.0746783883406231	-0.00630645751327885	-0.0434216705342525	-0.0541658800918582	-0.0266268885321211	-0.0638372262053448	-0.0649270742744317	-0.0809365122160467
0.017604440023619	0.00819985629804715	-0.000990359370830432	0.0183972288629365	-0.00229578864446903	-0.00136978939789253	0.00201275478862283	0.000831889113016075	-0.00130003654850424	-0.00183278902118078	-0.00371414319100948	-0.00469441406885051	-0.00472740680741643
0.381960847329964	0.213438048146378	-0.110231075250643	0.191467085384333	0.0151655406768039	-0.0851873438305613	0.0104234642305716	-0.0190021383572784	-0.0074457201132071	-0.0350109015768786	-0.0624588902381986	-0.0802243769200395	-0.0767745197602326
0.598505878013466	0.353057021361127	-0.200332874081889	0.204599644232173	0.0510244197778724	-0.142190714067289	0.00391251582708763	-0.0302782031557408	-0.0479594584848365	-0.0455831471447082	-0.0388863631880341	-0.0446045632729464	-0.0913550284418815
0.469315916398126	0.256735414997958	-0.141978295812894	0.220162257324431	-0.0440069775639653	-0.0843263514269288	0.0209493221550153	-0.0172006557702701	-0.0294303338530307	-0.064166664495447	-0.0438418549330477	-0.0766519169717179	-0.109461351589063
0.0768360659565827	0.0478005835856681	-0.0166417814349382	0.0508417913337807	-0.00154755513457819	-0.0037805414116683	0.00694245028030237	0.0109345780376217	0.00370522171872729	-0.00266404827312323	-0.00603686085990331	-0.00253465552530735	-0.00691324342869588
0.713762770793728	0.270744845538339	-0.26391609193919	0.162848429808595	0.135219951173784	-0.156427803460499	0.013759634805672	0.0042814719849168	0.0148556663287779	-0.0106039261433574	-0.0143779243621314	-0.0913264128460544	-0.0773449353519854
0.289758228825522	0.162555207477256	-0.0739062560531507	0.175850075226287	-0.0137594027388322	-0.0780007140843184	0.0088191186631576	-0.0205112526787229	-0.0264589900193926	-0.0458800584115753	-0.0503777686390354	-0.0513820155205472	-0.0606340491765753
0.0179117450746171	0.023120085353924	-0.00103009677198042	0.0189320802913739	-0.000773357194422068	-0.00624430279502352	-0.00330755508487215	-0.00338845595930275	0.000327515887461306	-0.0035088299947228	-0.00591000150747974	-0.00717399658306621	-0.00605728393109349
0.138304812857744	0.131680889398545	-0.0386593792585933	0.0693855764341383	0.0350339007576212	-0.0229635314986533	0.0337293133810393	0.0394771530720967	0.0397067471446153	0.00603518462948396	0.0200750659160347	0.00653441031245308	0.00648531983752546
0.289339494825718	0.0901937334656859	-0.0783695790110277	0.160355875000389	-0.0312991638825301	-0.0354922732115715	0.0114643220085444	-0.0265041400019732	-0.022517424226861	-0.0333957185470508	-0.0531777900739914	-0.0505575479535789	-0.0583704484943889
0.142974106778578	0.124966050131652	-0.0156457306544115	0.15591120422675	0.000483187643827099	-0.0301389159220502	0.0273290219183249	0.0145470042633997	-0.00802390370830916	-0.0148278641391116	-0.00819469235585851	-0.038259942889518	-0.0429020177663325
0.113088681792268	0.095612984334089	-0.0265721922975854	0.0683170956464659	0.018095760725454	0.016061283498059	0.0232637589195231	0.0049605354412729	0.0170409229447767	0.0170785221117565	0.00288215987092871	0.00349131302197525	-0.00389277278371428
0.566603965395264	0.275094407712211	-0.184444453927735	0.212732926980277	0.00309395179038607	-0.0847767170231765	-0.000940436876992412	-0.0483999804509749	-0.077301268579506	-0.0408413826163952	-0.0833445433323196	-0.0654389925430423	-0.126624275430642
0.0106790967285626	0.0197621956681697	-0.00102415462990937	0.0116441140916984	0.00236446450056446	0.000541047628869919	0.00641130560465113	0.00229452504664768	0.00274786487182414	0.00145275606471719	0.00279528118374912	0.0030365076681489	-0.00149749864812936
0.438881833664033	0.132101630031806	-0.141724235768463	0.165232880237849	-0.00222160422490086	-0.0575590456751613	-0.0342936831572807	-0.0136880256944334	-0.0270716744094575	-0.0298903249500311	-0.0494908842755434	-0.0529070606931467	-0.0586646955376619
0.424704132885314	0.168575026529477	-0.134229775383544	0.170788238689736	-0.00666917644929899	-0.0630866577903688	0.0265888846332273	0.0291178786539447	0.00337946499945385	-0.0348779171198339	-0.0420446893636947	-0.0529403441619596	-0.0361080387479887
0.19019603953072	0.131246696821089	-0.0557181608590643	0.0922816276644276	0.0470589324183675	-0.0140966273089328	0.0136725176855829	0.0358693541229067	-0.000252131662489913	0.0164811525547174	0.0045584945653496	-0.00526830913778506	-0.0178020702147278
0.0592986593764067	0.0333005827456318	-0.0124293989191091	0.041275840749657	0.00753292387363876	0.00382064711782305	0.0012967780051343	0.00567530503715172	0.000932008650095011	0.0056767854957309	-0.00529886848130851	-0.00529897631514949	-0.00383236269443549
0.41644836415407	0.149624335835185	-0.13127917593173	0.166425975443006	0.000591364637442637	-0.0856175127502523	0.00297413283099579	-0.00123692071838871	-0.0103992685046973	-0.0425130740564048	-0.0414495057076645	-0.0545807115566338	-0.0637155372254279
0.476448093505049	0.175769899988009	-0.156936609651991	0.171393505411317	0.0178993096855607	-0.0571763192273456	-0.0233873837970196	-0.0221494809886391	-0.0177787454800528	-0.0196385047708924	-0.0333826479280137	-0.0422529921884829	-0.0702770532781238
0.20862890422302	0.185072608983675	-0.0570015901000837	0.109661323301593	-0.0336020785743407	-0.058340195569946	-0.010783734416853	-0.0202423739862353	-0.034468828568668	-0.0459711370721433	-0.0421666323482651	-0.0599842031270335	-0.0542932747584092
0.447216956805685	0.264502389752163	-0.143164207699852	0.173105802990594	0.052297787253489	-0.0621603257151947	0.040421407588617	-0.00188058748146425	-0.0250981150164671	-0.00493126923085285	-0.0464940868884883	-0.0296786559924779	-0.0562764802284443
0.072644613513804	0.055670088259441	-0.0183617587601289	0.0399779070424508	-2.06432736844647e-05	0.0132224377326634	0.0149437812678216	0.0250710451892619	0.00458740661278566	0.00660089722948946	0.00663694771601825	-0.00189343060038744	-0.00611090121745626
0.0728899907618427	0.0214693879978709	-0.0188157831630113	0.0402333667047506	-0.00176035740081912	0.00219010575539332	0.0141584556210015	0.00824193915000876	0.00340026874676605	0.000214874177287105	-0.000921727529104577	-0.00383272550580499	-0.00326596356743508
0.000586583000463328	2.21548077057293e-05	9.27018980638851e-06	0.000235644469832955	-0.000159312376157399	-3.80214695144853e-05	0.000221947380435076	7.03660933679985e-05	2.06120284158057e-05	-9.86669228359421e-05	-0.000165928997474142	-0.000163578397618427	-0.000186019117948168
0.0876741523239294	0.0395980978519644	-0.0223282043393367	0.0535369302580587	-0.00118207661240297	0.00859666820641383	0.0102636692638013	0.00735173956204768	0.00171375359791422	0.00370729579700543	-0.00211344384593014	-0.00650395813699134	-0.00901682711165652
0.179959434479963	0.188733580803628	-0.0457294847695904	0.105130238511986	-0.0032274973799504	-0.038277043520918	0.00163947751885898	0.000847093027973062	-0.0131890654187677	-0.0207522704504342	-0.0310307729283024	-0.0302249763744842	-0.0236977667393135
0.471918535826835	0.177133512611862	-0.15511014512679	0.164968414714312	0.0218322866452778	-0.0584364220763036	-0.00455166596226864	-0.0149004528598977	-0.0252073412157028	-0.0183020677155128	-0.0606059196571038	-0.0500671451048232	-0.0494449633041166
0.185379222133964	0.0498620220999156	-0.0448668708321467	0.112250399786881	0.001275290866497	-0.0165382857295047	0.0122373840124712	0.00247192671309926	-0.0113179236162256	-0.00763149743150388	-0.0239159020382104	-0.0260685331017391	-0.0354793757691739
0.270997306888546	0.122852494006907	-0.0747504117031169	0.143896589958531	-0.0153961007435046	-0.0349015385571068	-0.00543518448024677	0.00198182356772397	-0.0114492067477494	-0.0251488196503057	-0.0256159035433488	-0.030605035919748	-0.0363166745531208
0.28316244953583	0.221030232206417	-0.0842854389766416	0.130028709910616	0.024693740258334	-0.0364865867967861	0.0472005952890258	-0.00336359224492838	-0.00766851710202082	-0.00589642326922607	0.00587885205218414	-0.0092050421307347	-0.0230369303121857
0.314632848712228	0.178742499833922	-0.0800734673441176	0.190939431919153	0.00175225986708788	-0.0471411206048378	0.0203755370601345	-0.00942194713860134	-0.0197766489282476	-0.022694430368875	-0.0395294674641709	-0.0500723676282828	-0.0341031593814713
0.076069744381295	0.0892548586729367	-0.0172592075094729	0.0483993424095506	0.012269411950943	0.00167643413896927	0.0343280145091336	0.0180580486263155	0.0096338396136894	0.00697292304495613	0.000682325873813741	-0.00479921854781339	0.0140483997375514
0.572445301073728	0.351660616665402	-0.189104176760575	0.205811466984496	0.0978965367188885	-0.100055230819118	0.00560797337153085	0.033762762786372	0.0127382304133008	-0.00107934705011459	-0.00254346808562456	-0.074635858432914	-0.0494412561355303
0.450626724433418	0.30697377576787	-0.138481359170855	0.196922195466226	-0.0131639486329733	-0.147942682357361	-0.0101063798298744	0.00885522268620154	-0.0229172507155646	-0.0805533154951672	-0.0371104945379214	-0.065419106468703	-0.0774151759457009
0.713018463768388	0.270109908674421	-0.26238534787885	0.161821490067688	0.0656101560325075	-0.179729043420864	0.0202360098298744	0.00888506986229554	-0.0155131391848091	-0.0570594436941783	-0.0734967531353622	-0.0246386368555345	-0.0756035656340341
0.476523574861324	0.174829661179375	-0.158484654955617	0.167372172630572	0.00384523035294709	-0.0783407516220685	0.00905285779546255	-0.0284166566182789	-0.0258004777430431	-0.0372477606345607	-0.0392784213836233	-0.0263777810180618	-0.0679691625422419
0.492291256730738	0.242542102051806	-0.152023665704004	0.215885427429309	0.0124944975436332	-0.0504394702079574	0.0304543078489952	0.0213678578415041	-0.00870717512440239	-0.0189724863321621	-0.0196127801049073	-0.0615617248837175	-0.043168249667597
0.137786096231681	0.0870235932597087	-0.0343239039833494	0.0797619798343832	0.0107668068364541	0.00360533193919035	0.0244333893338336	0.025729271036086	-0.00577571376935185	0.00718606938782224	-0.00796563580072218	-0.0110457826600371	-0.00791422626555574
0.0621462318541528	0.0639170687064908	-0.0151651404800063	0.0386726506782568	0.0188262378822563	-0.00683496369567153	0.0125348942289881	0.0197328350219599	0.0116253291024167	0.00599563709329241	0.0084293005811364	0.0073784841149374	0.00468191650471577
0.528905968818818	0.375684656272199	-0.169752013538692	0.210827308183058	0.0559785496006541	-0.13195419993182	-0.000347077999423129	-0.0348320426286151	-0.0285327634047502	-0.0379878251655829	-0.0541487662376543	-0.0632972615738165	-0.0854586638984908
0.143254962442763	0.194106550643442	-0.0357169364335313	0.083992879198134	0.00595397334175427	-0.0229071438827206	0.0163315610859184	0.00969503963025048	-0.00221393345315071	-0.00847658527048317	-0.0160629371530902	0.0047496588059763	0.0100679874298986
0.0754591779632223	0.077578451660053	-0.0109166992846516	0.0684606888647264	0.00525598509196112	-0.0253971020651281	0.00441635213958318	-0.00527540358742572	-0.00739023359672708	-0.0100705584865835	-0.0196227975361656	-0.0225167755487886	-0.0201402793052757
0.310280063616386	0.136195006781362	-0.0822354305207181	0.174069849944104	0.00213188044839197	-0.0450701886308435	0.00887603219519845	0.0249157294422316	-0.0324306861600501	-0.0214691540912258	-0.0451971617186181	-0.0546664710924715	-0.0505124621856866
0.480685857744793	0.357222124693876	-0.150297929650444	0.193003637705242	0.0789048163408742	-0.0704071566193638	0.0484498433908369	0.0495273334982914	-0.00786294732378107	0.0042488298607552	-0.00104421306885821	-0.0341048395728457	-0.0703734773863797
0.0186202671271067	0.0404312718116737	-0.00294515790011677	0.0156178282977611	0.00299421700018944	-6.94065903428243e-05	0.0119280868605783	0.00774807691965471	0.00305054089851511	0.00146240520492331	-0.000380427504159321	-0.00125182873566016	-0.000761719050794689
0.199362292160252	0.103997389657758	-0.0573289945887228	0.0915802647520892	-0.00995950080746841	-0.0264186739878324	0.0032435070260238	0.0160301843963467	-0.00767257059902918	-0.0181890873976504	-0.0334469127896413	-0.0212430278415291	-0.0307764958972407
0.141978942365918	0.0734001700207004	-0.0371186749078721	0.0789247344201188	0.00932060776330973	-0.0161257468203397	0.0053881743779936	0.00686372698514118	-0.00580815969349124	-0.003402569528515	-0.0204423442103458	-0.0223128627956748	-0.0209758649820827
0.117399138556816	0.0743706572221352	-0.0289717439055563	0.0678790433813418	0.00360008317500581	-0.00519372797366068	0.0155585227994669	0.00085470754457323	-0.00809262015411696	-0.000796822399327435	-0.00455899081497071	-0.0244748086365193	-0.0219586057915949
0.283446996815315	0.299841967138367	-0.0808061279170746	0.13847434678028	0.0445100117842973	-0.0845486585271606	0.0111288793373477	0.00502996303080211	0.0210279835046813	-0.0200193233714316	-0.0144189086002311	-0.0173757956021872	-0.0429066699326389
0.0626186464437238	0.047171918443866	-0.0140036567156711	0.0401191124346284	0.01105539788426	-0.00296805573692501	0.0248472215475041	0.00118403815458584	0.00490300519321686	0.00404367107366749	0.00488126794446586	0.00628424316637055	-0.00468730605509842
0.626648087961919	0.220602357644164	-0.2197170299149	0.177911946264228	0.00316585400173408	-0.135969584033565	-0.0305423460990126	-0.0260988936368198	-0.0824124458795424	-0.0664018650159153	-0.0908088567402298	-0.0698517636918889	-0.078502266303089
0.0478873540165058	0.027400161358102	-0.00958254773317747	0.0354153667219863	0.00301192681105205	0.00847874241703866	0.0193053344926818	0.009673678543023	0.00642965826126776	0.00574533461404535	0.00499531825210118	0.00532373171553775	-0.0092218842594902
0.0687275534524957	0.0337222010404895	-0.0106933191393367	0.0604716104211228	-0.0100262620824357	-0.0244733413070337	-0.00298992349958341	-0.0105420939646023	-0.0151861564734864	-0.0172498016947347	-0.0312032673413432	-0.02340371183625	-0.0281518629269533
0.529630750810847	0.341863059556161	-0.176371442031537	0.184511636139647	0.0396622177570017	-0.112985678604767	0.0504053516215596	-0.0192165067474971	-0.0178947611110198	-0.0366617304238829	-0.0380422210823288	-0.0423559408635187	-0.0451624625261529
0.107311619520409	0.0721423529796139	-0.00713544957936148	0.126411708054788	-0.0122182196004684	-0.0121753553704715	0.00907776960679806	-0.0064701372896528	-0.0137989676105677	-0.01219678748547	-0.0336139729819999	-0.0291490233950699	-0.0334638052634828
0.0131948789418377	0.0175096191374479	-0.00142043905932112	0.0129083584595754	0.00749736477816239	0.0044200557891129	0.00941512224971626	0.00802773937662508	0.00568857693895099	0.00595871028363764	0.00296537383989154	0.00317272915908782	0.0027715636900368
0.17100319994402	0.113450111426849	-0.0441782518055174	0.0969519897921647	0.0209878798726479	-0.0433975994876152	-0.00733263797724254	-0.0231788077545693	-0.00796573924437835	-0.0112048598074836	-0.0234119802629497	-0.0320995683486544	-0.0353803729318094
0.262711077375835	0.0878836171998749	-0.0664864988808711	0.162110782982792	0.00927526228640413	-0.0286614113457953	0.0184049406920409	-0.0127529230618321	-0.0205866754984592	-0.00969307452969559	-0.0276313489596687	-0.0236702865058887	-0.0320753068515972
0.437842016739544	0.262652814052969	-0.138977111212633	0.175205721949271	0.00477550203404781	-0.0823335238500303	0.0183896779273002	0.000639464591908112	-0.0311093240955259	-0.0387790109079913	-0.016043892995538	-0.0295772696557182	-0.0422454985515062
0.471984606696236	0.233528397774385	-0.140420138196366	0.22344728550112	-0.0224592293975936	-0.0394312501300905	0.0150607922027504	-0.0472497197774369	-0.0206276853355953	-0.0309452397638421	-0.0661254274408259	-0.0897800034548195	-0.0820920099384598
0.312113195575558	0.0777218686713766	-0.0918102417524968	0.142410968280295	-0.0350793691136365	-0.0338159952868719	0.000561391168302061	-0.0061132445038119	-0.0370415256729495	-0.0344476822002542	-0.0261132807639941	-0.0447686890627401	-0.0496928201806918
0.101641324027232	0.0364378612365831	-0.0244075211327454	0.0609309335952703	-0.00488604836348527	-0.008094360282215	0.00868357064803514	0.00295318744926582	-0.00698908961234009	-0.00649020432285013	-0.0123046036104826	-0.00991238840362353	-0.0154115628662563
0.0927475551773324	0.08174277416619	-0.0164965543132304	0.0763700340676819	-0.00465219747439019	-0.0384712338643153	-0.0114049892536501	-0.024809843342275	-0.0211522942034478	-0.0215617156693527	-0.0360241133043588	-0.0382880278737413	-0.043649647759381
0.380718288493463	0.214947739180997	-0.0991302925311968	0.222169620673961	-0.00957456044838689	-0.108942658441702	0.0138931814657702	0.00283715204985374	-0.0448583376406433	-0.0592586094450444	-0.0895994817778077	-0.0773244989566693	-0.0915037220047578
0.103685892989407	0.111661256758818	-0.0268933687131805	0.0590514985996841	0.0468326204947903	0.00904203774055645	0.0463558192232781	0.0323915714604246	0.0351968859328923	0.0279373291176734	0.0169951512358753	0.0220787012087102	0.00675390619044472
0.480669402303526	0.360039809785697	-0.151666897665038	0.196028550386588	-0.00920198317662912	-0.0722780430274538	0.00986845497667815	0.0185941483700192	-0.00286608375505631	-0.0407400131020415	-0.0221430710446395	-0.0229032880457763	-0.0575589851980308
0.577952535317963	0.323495093323609	-0.193183662000586	0.200087328886968	0.0570209773875857	-0.131447863166871	-0.00758874568697343	-0.00819586612735923	-0.0300154479063623	-0.0372134428896426	-0.0540943070697274	-0.109633446451534	-0.051817571533967
0.11975250270896	0.0675254860933645	-0.029789843550394	0.0692925010633251	0.00448403755443604	-0.0193602284211009	0.0132752437807558	0.0127791029026144	-0.000241886829049548	-0.00743809543333243	-0.00415721345761183	-0.0148351626039062	-0.0153654933820278
0.0665678350516149	0.0631295861454334	-0.0154466255480083	0.0414676950053957	0.0185525540616324	-0.00435729823430177	0.0161739648599364	0.0156277965849389	0.0116363429232031	0.00709762791366533	0.00691295089931214	0.00385702021076142	-0.00256936883680554
0.379473601949816	0.335980523111321	-0.109311546307511	0.189584538599841	0.107567185732814	-0.0505045819918519	0.0164567300608934	0.0256041139831141	-0.00390972552758767	0.028531301870481	-0.0344596533349041	-0.00259398459094717	-0.0165086056289371
0.0184679365062838	0.0319896826972674	-0.00230544792427431	0.0175379452904773	0.00559849156954045	0.00522236646810057	0.0108988252266398	0.00557342668359957	0.00563701378798328	0.00541042901882051	0.00206446936137256	0.00127616700095436	0.000402379135913462
0.214631294039118	0.0676076826470827	-0.0625125014957046	0.0995848487106318	-0.00867808291512068	-0.0219788897229996	0.0190336343579591	0.00269418373110297	0.00695627122880565	-0.0153284863190601	-0.0155614691519335	-0.0199221064445161	-0.0186933940037917
0.39716249919326	0.268220256605047	-0.126444698397561	0.154436909077075	0.0982022409596954	-0.0586215122521357	0.0542133720272988	0.0518264133893937	0.0162720887262681	0.0197903643537798	0.00694451628791221	-0.0228467119194454	-0.0327899273898263
0.0833153076570751	0.093155437502848	-0.0214712374324253	0.0488189060044005	0.0364570037117866	0.0100966770118482	0.026024381728266	0.0195935857478888	0.0228326002500683	0.0232768403618174	0.0100343172342521	0.015556134711343	0.00862160218312914
0.148088207776373	0.082876806629045	-0.0420482756376053	0.0731970322085328	0.0157998143476234	-0.0155474021771962	0.0200871160882486	0.0056002356676472	0.0116152607092847	0.000126206085213604	-0.000772080634032918	-0.0173914240665587	-0.0134491945555467
0.321533396022654	0.077275334486714	-0.0979964542956022	0.139915347857257	0.000369832281488014	-0.0140971040643821	0.0137310667378135	-0.00284675893518127	-0.0259820581628991	-0.00686363589144701	-0.020926557352354	-0.0247194039710764	-0.0405151454798944
0.534510355107866	0.224958215043112	-0.170191947638112	0.216675620883041	0.0126292856994845	-0.103466537908189	0.0289819172398209	-0.009924656014759	-0.0365416884744985	-0.0454186261043523	-0.0907933667040994	-0.131525617936094	-0.106485002008335
0.2421646472078	0.0816698491017033	-0.061227547729875	0.150556775316448	-0.0184034040841027	-0.0233067263280285	-0.00992544664440856	-0.0110240835767242	-0.0107014128772857	-0.0208550652060656	-0.0498144960158775	-0.0419015353668516	-0.040290003882983
0.236857485401785	0.0947130537356876	-0.069053763308277	0.114028233884833	0.0156257372105692	-0.0227517575100734	0.0206169817925586	0.0242038361105262	0.00635152021380633	-0.00356301014975208	-0.0171679351910007	-0.0131872680531728	-0.00762994925031463
0.516924260774591	0.233634448884952	-0.163578943434979	0.210460008602892	-0.03706070821581	-0.10122888003757	-0.0160597958584784	-0.0180651865464663	-0.0282465800377127	-0.0691447941266901	-0.0901840548304783	-0.104379498283785	-0.0897574226340868
0.353765297859786	0.159076286449865	-0.104723621966933	0.171356994660814	-0.00714148826166788	-0.054031861642078	0.00372578418249248	-0.00807345935591153	-0.0367391948212734	-0.0305866749518729	-0.0494617214708052	-0.0796631159785561	-0.0770167778732225
0.528717121152945	0.339640063019258	-0.175698672949547	0.190096654593089	0.104422207410635	-0.0963584938461344	0.0269139360282353	0.0147755747136957	-0.0100924897581796	0.0040318567822506	-0.0712696335104381	-0.0526937353253999	-0.0630887335765479
0.569740384012244	0.21588308713044	-0.190838787188641	0.191683623858992	-0.00706182301887892	-0.0870925789107103	-0.018565318504726	-0.00912497134548829	-0.0360741781601893	-0.0470772009647946	-0.0572621841101753	-0.052079292824641	-0.0875391542564208
0.01044049421573	0.00731407971237986	-0.000636235206491144	0.00906548488897366	-0.000152610817723848	-0.000722513129520798	0.00241003559582876	0.000750528965644077	-0.00118185865248186	-0.000437561973622323	-0.00219718313082577	-0.00253399468748961	-0.00310146908284302
0.365723898652621	0.169669305991164	-0.108759762825155	0.172924096923262	-0.0461329062297782	-0.06580193288773	-0.00234905808669139	-0.0132469115734364	-0.0443895293458582	-0.0559674195587541	-0.0231024108052794	-0.0605298119477645	-0.076203493175854
0.223259081676467	0.196410595500524	-0.0593030373084968	0.123288247365318	0.0359981122933422	-0.0468057735885507	0.0173283427947101	-0.00235295688303791	0.00830555437879199	-0.00540383064760422	-0.0304681892941863	-0.0315975781221589	-0.0266118268759666
0.145049043383081	0.28250467539535	-0.0291276409466093	0.110611685053376	0.0484260262919894	-0.0574104025002163	-0.0183178870528738	0.0218778968814248	-0.0303904954864764	-0.00449218810411348	-0.04015730954308	-0.0423194519994033	-0.0293947826982176
0.0634542615228131	0.0541534759935929	-0.0149760813290912	0.0390596134182238	0.0162264722264299	0.0121697781784063	0.0304505491523153	0.0254408106971996	0.0211226789589646	0.0141981252024181	0.00838957706767705	0.0151557398256188	0.00649836571351159
0.0768111639867114	0.0436693471246579	-0.0171607697292534	0.0504841092624051	-0.0132098466552877	-0.0230401890819763	0.0159556308229127	0.00872637407737625	-0.00602446208608858	-0.018125017868632	-0.00202777303605835	-0.0191851555557947	-0.00493411307688961
0.371969134506106	0.197470796124425	-0.102492930944605	0.20269008683569	-0.0195860238993738	-0.0836855791510642	0.00251905242204348	-0.0255886547897911	-0.0610634499025427	-0.051635801525219	-0.0797579721548853	-0.0790208673277962	-0.105080334776053
0.423354186605838	0.247774519321437	-0.124840288226289	0.206936955640901	-0.0170035447359614	-0.0952756610985349	0.0320557780982723	-0.00860717995178473	-0.0404451200558325	-0.0561396029172481	-0.0282698161439725	-0.0626410473806345	-0.0706395210956674
0.0129204765794441	0.0159913116067513	-0.00037683190517792	0.0138249202908531	-7.96494838395147e-05	-0.006127449565274	-0.00276195586147997	-0.00187172822318662	-0.00522850814095729	-0.00310354952455676	-0.00408735528505199	-0.00665350002160162	-0.00568275921424785
0.31286148301518	0.0728775693391496	-0.0919603056685888	0.144665329698711	-0.0547360541686692	-0.0428338252023017	0.00388576660959744	-0.0144374174078924	-0.0108668699825185	-0.0487849396854854	-0.0446207740138862	-0.0497733265958976	-0.0526052108835003
0.587121079768179	0.303518660331111	-0.192327842938212	0.218041670264415	-0.00989290102613005	-0.162085914277631	0.00828753692625517	-0.0884213794303588	-0.0408774097555472	-0.0859894076518806	-0.100230211334892	-0.0773980131400083	-0.0896208286932514
0.0758584038775172	0.0362366504233582	-0.0181152089586093	0.0481461783130547	-0.000314943442000462	0.00381581276722885	0.0123758861774748	0.00692940701038475	-0.000254364948909874	0.00175043466261419	-0.00352566462392945	0.00205897048472675	-0.00672922409815496
0.640256852212946	0.309213992092849	-0.224674155282679	0.182416995533914	0.0376387262184185	-0.116598001900745	0.0376662763176174	0.0266777029595483	-0.0148241081551088	-0.0394796378411634	-0.0595681895307499	-0.0175810400226309	-0.0532161480410709
0.032319349470309	0.00817168075034116	-0.00683464741286286	0.0218285512682885	-0.00120471184025178	0.000755716860712997	0.00415339236551054	0.00333957633932826	0.00351790852185476	-0.000224497489769396	-0.00168899524094642	-0.0022091668578688	-0.00520907789551486
0.347258293414022	0.262600394660593	-0.102892433694977	0.161910722290271	0.06727545525283	-0.0561613324065059	0.0107259982844699	0.00702938531204778	0.0407903468546225	0.00555706142316209	-0.0199787873504944	-0.0286516352520442	-0.0535306415824517
0.496401587854826	0.294765480658131	-0.162489358222636	0.185002434763675	0.0793436681610325	-0.103995737346235	-0.000618390568728311	-0.0501583799622856	-0.000917749028098658	-0.0123260345926012	-0.0332655440666556	-0.0466022410019988	-0.064585517721824
0.0069978761985221	0.00145296868944091	-7.82602178753455e-05	0.00717490669093818	-0.00108019781038433	-0.000470611990117538	5.17301023424009e-05	0.000195367495696039	-0.000322349937092443	-0.000775404900250932	-0.00160328743537411	-0.00241298081770322	-0.00158919038902057
0.714674782587559	0.269679893393616	-0.263283872819176	0.162802584213878	0.0908482409625365	-0.14471192954665	0.00130304039106466	0.0194684245951143	-0.045218614390748	-0.026931844292057	-0.0295940680644536	-0.0514809981482868	-0.07126080665097
0.0454593123676946	0.0198738201206869	-0.0100015693600106	0.0308329392929781	-0.00341022417707021	-0.00557030244731489	0.00273197999871404	0.000132290753728205	0.000772544707707538	-0.00449026331219255	-0.00756742236801385	-0.00465062351049059	-0.0105940886952618
0.189120751988664	0.177311176210379	-0.0502912683208739	0.103336758296948	0.00273661616869361	-0.0626772000284401	0.0146314687559142	0.0194860329468267	-0.0253051684776319	-0.0299702919298732	-0.0326789315203599	-0.0204170831863303	-0.0156473192894644
0.0301055678775737	0.0457451534796246	-0.00550834687227014	0.0251289526861316	0.0151436313792161	-0.00197543085158636	0.00661373671363744	0.00386237969434986	0.0126151137665825	0.00658410026381487	0.0047401723398525	0.00292145639637605	0.000412646833655685
0.676601563531405	0.302265569054119	-0.241504345992102	0.178348861138843	0.109598391626817	-0.0467413275716756	0.0372113622891146	0.0166566367112019	-0.00541905501232054	0.0314285320275707	-0.00517285577629512	-0.0346735982116311	-0.0465378825913316
0.617672535958438	0.212764267422929	-0.21581227300524	0.181275885626813	0.0131200731150563	-0.097809285775296	-0.0393253396489501	-0.0341868205505722	-0.0685937303255395	-0.0423446063301198	-0.0737404561659474	-0.127297892320998	-0.103110211898365
0.0907585707530953	0.0714774596799923	-0.0210691216810885	0.05493839762596	0.03138077994116	0.00286581409257762	0.0250345626129881	0.00979789722288311	0.011503613162458	0.0171232970168688	0.0163753961202133	-0.00168938795967317	-0.00604902840856408
0.295641703783181	0.126842042921705	-0.0868183610995759	0.138078056427258	0.0316105093442407	-0.0423496613620987	0.0293205981686014	0.00932651092505643	0.0112880902149252	-0.00536957600892901	-0.00308724274286054	-0.0235553157787455	-0.0259345342916786
0.132090793327649	0.093854521909672	-0.03192413254679	0.0799271327732769	0.0143055889328433	-0.0306142681124783	-0.00503025311837896	0.000836962330510893	-0.00341920642116789	-0.00815433958981751	-0.0154026314918407	-0.0166914311937336	-0.0260612924524611
0.134027014950022	0.0790677693392701	-0.0364042837918537	0.0718936304313235	0.0129600850229799	0.00720036171513214	0.0276263367249309	0.0233091654094934	0.0198878804227191	0.010080223369056	0.017378129415861	0.0112229250431705	-0.000866635098128204
0.0617249194405726	0.032382182517474	-0.0130717425908813	0.0427196264733167	0.00507818203468526	-0.016884282149715	0.0116549148635217	0.0124094198758054	0.00308511307686542	-0.0059030500575149	-0.000388171573179878	-0.00495962584834867	-0.00775631440670656
0.463141346546532	0.165562091382808	-0.149450127579425	0.17573582475959	-0.0071839301973865	-0.0713373834713569	-0.0140548437733822	-0.001641998301811	-0.0278052767581209	-0.0392606568343717	-0.0425035980220402	-0.0559671153882144	-0.0747584771430293
0.438520106835223	0.221601417460526	-0.126337616896905	0.219583286622278	-0.0268682962158666	-0.100346248303577	0.00941099776504623	-0.0228892069264414	-0.0397990158338104	-0.063607272259722	-0.0487827638021774	-0.0752619578857839	-0.0927719163247717
0.389071792270307	0.192123291757731	-0.110869495698423	0.200123695737375	-0.0229651271298455	-0.0725230216737915	-0.00284578820073356	-0.0126953543003911	-0.0387372874294747	-0.0477440744018185	-0.0521971929333253	-0.0457250527902699	-0.0923893849632904
0.138773055321162	0.0334740890183062	-0.0375772999673051	0.0720579101431185	0.00278568023098558	-0.00784960981048663	0.00864993179454207	0.00300905419390377	0.00236281227630758	-0.00253196478975051	-0.00684895798559923	-0.00767732661012024	-0.0155708580987518
0.199484634823293	0.149641583089227	-0.0513932435575623	0.11498905553816	0.0183145017927514	0.00348025267371929	0.00924782559958812	0.0127750047622522	0.0127358263486826	0.0108973772332354	-0.0160245294266199	-0.0152713100461115	-0.0248271146603773
0.254691427202395	0.168575031525152	-0.0740618219465894	0.123094576088523	0.00490888017958974	-0.0140668540934678	0.0269472357705979	0.0329802820658493	0.0414851455889476	-0.00457898695693904	-0.00456290594758513	-0.0131272718497273	0.00166467099909995
0.371043282144462	0.228805822406547	-0.117245223117537	0.147937572539636	0.0175810073442125	-0.0702460434587156	0.0239531563340278	0.00868111860128989	-0.0104293868773071	-0.0263325180572516	-0.0347897513016825	-0.0373000634566892	-0.0244132522075524
0.404074306813575	0.347458443054563	-0.1228842812541	0.184448840027866	0.0481097386814037	-0.123940218104834	0.00925272319800724	0.0204334073713299	-0.026712461679343	-0.0379152397117151	-0.0323870283700395	-0.0636948974540989	-0.0776013500265648
0.646918409272296	0.217030038147124	-0.227390474239889	0.185070753118604	0.0099457939630081	-0.107197139640099	-0.024681536227688	-0.0344306993186762	-0.0667569585375243	-0.0486256728385452	-0.0615640111572501	-0.0785118233697478	-0.101694377840946
0.427673429497541	0.181286318113269	-0.135797619724974	0.167841749334257	-0.026486383774305	-0.103796370388167	-0.0348983435381861	-0.0380864427816431	-0.040971364747081	-0.0651413770812359	-0.0956193077256373	-0.0834112974478659	-0.0983832316895165
0.00430233781685368	0.00835846681954485	0.000186687889337503	0.00488259561440438	-0.00136250324945892	-0.00196071729250554	-0.000656199120792778	-0.00116440419776928	-0.000775947530572614	-0.00166161027098223	-0.00150377304565039	-0.00169853658275031	-0.00173766259821946
0.413630687199695	0.388032874254039	-0.120566558994104	0.205550643496924	-0.0176702400035544	-0.121483701298901	0.103531715964693	0.034064902642151	0.0182762045401945	-0.0695769706512279	-0.0341911932990849	-0.0560619945000818	-0.101746803840237
0.521148027116945	0.283185794965165	-0.161767775100655	0.227748618297378	-0.00231732876041268	-0.0792109904422647	-0.0460933862117703	-0.00464171537006264	-0.0507452556458879	-0.0407641596013387	-0.0668743480943347	-0.0735374885677161	-0.114355984484896
0.0777588943486881	0.0826651954098147	-0.0184298992624879	0.0473100355005415	0.0239469141209104	-0.000524895187105398	0.0212841553561248	0.0212166343457241	0.0187454133289468	0.0117110094669025	0.0139084753306668	0.0109046016921868	0.00194719326960653
0.481463410682278	0.362921693568789	-0.150824365903041	0.196955899468583	0.0976463033417519	-0.122103645373692	0.042426632539055	-0.0272216960960224	-0.0263293450464893	-0.0122286710159702	-0.060198149493518	-0.0975094356318865	-0.0361252305566175
0.553666986910554	0.285566651416308	-0.174993588526523	0.228043286232756	0.00254635697953554	-0.117655646446363	0.0206185380641827	-0.048123287874992	-0.0367286705833836	-0.0575546447334138	-0.0835495307751588	-0.0848272930412339	-0.0867418762466562
0.0542499690745616	0.0212332936943268	-0.0111108273541557	0.0407210810443601	0.000824066939702758	0.003128246521899	0.010461937459333	0.00959250462992067	0.0005752885693548	0.00197615673080088	7.22222095494301e-06	-0.00257678418355676	-0.00404251524107949
0.0353971258059136	0.0138034974532386	-0.00678438577237971	0.0276589102332	0.000589909173958986	-0.00332780955838773	0.00302931511749598	0.0011263547411119	0.00125058649327012	-0.00136895019221438	-0.0059573958360513	-0.00511808442561412	-0.00609571813071779
0.458587775170171	0.203094204705019	-0.137536452363626	0.207251000305584	0.0151358068203618	-0.0668566950792352	0.00357745835420487	-0.00959136498313945	-0.0559197347002064	-0.0258604441294367	-0.020325176571369	-0.0706043849299303	-0.0559290238659019
0.101301344584265	0.0492637217029205	-0.0243272730200508	0.0634756140304173	-0.002714310392577	-0.0199410844080208	0.0135109617182671	0.00104262134392542	-0.00174037319451255	-0.0113276974002989	-0.0148011146633708	-0.0119519157145823	-0.0220777459071504
0.0609104686916457	0.0412383674765184	-0.0135358259032584	0.0448383206620771	0.00669354137451241	0.00112234261671083	0.0190088446766111	0.00970738341041519	0.00431911269383686	0.00390794199561163	-0.0021499794446444	-0.00119623066288039	0.0014977495603116
0.533506298215878	0.203584833926841	-0.17081414194329	0.209328627660362	-0.00875221467684073	-0.143159336833124	-0.0159454709500872	-0.0484527423768799	-0.029004451160052	-0.0759557757549822	-0.0959866550545251	-0.0789844928151172	-0.0888639458247122
0.0429337805772622	0.0248575017189938	-0.00941920749224238	0.0299945075350884	-0.00169448400769493	0.00119363885870374	0.0105693130543298	0.00698466966087567	0.00505100551458904	-0.000250422574495597	-0.00079053187905586	-0.00338684814365313	-0.00358646165051783
0.386472185028656	0.119255465644413	-0.11894985519985	0.16126689345812	-0.0253174010290033	-0.0391371244223863	0.0168673865159786	0.00406912048642666	0.00249731057457786	-0.0322272627256948	-0.0251602848429283	-0.0543010958445461	-0.056129673675345
0.217610130304623	0.0667684574371802	-0.0623273517414749	0.103664326925352	-0.00417971390668961	-0.0139994563881717	0.0187753376396466	0.00787587821159005	0.00769919290923654	-0.00908958514743063	-0.0163863669066146	-0.0110527249361041	-0.0145193331729928
0.0812503859373886	0.0505665971084978	-0.020641229198225	0.0488625636467146	0.00942718949071698	0.00434043808632824	0.0270373077058109	0.0256552754358652	0.0118334640474751	0.00688381378852261	0.0105639000587264	0.00307624481214766	0.00332575876533625
0.0885837605255251	0.0943077332274331	-0.0227185753198195	0.0514169828060265	0.0255294936157463	0.0164291142755786	0.0423607184063551	0.0265405029017143	0.0330934454251381	0.0209793039456624	0.0142552479386512	0.0048885957731208	0.0118986167170024
0.493070832914653	0.231777711424226	-0.14639296405183	0.235654331653643	-0.0694348782805557	-0.121476672424341	-0.0496790913065407	-0.0227665882707314	-0.0756435316252395	-0.0954557753524482	-0.0569702149910738	-0.115194382741627	-0.0986248971023044
0.375027861729465	0.24752733774773	-0.109504123792511	0.17696462253553	0.0307729665648916	-0.0651634904230982	0.0453402638028575	0.00162912598860282	0.0151026683816449	-0.0171952619291033	-0.0244363942004964	-0.0394173979153499	-0.0715482273609501
0.376266101722869	0.176466541618204	-0.113339173972227	0.170971264013651	0.0183628907857928	-0.0768555958085809	-0.0186145512403456	-0.0252811763707487	-0.0476385144895632	-0.029246352511394	-0.0518132883010898	-0.0512642094605482	-0.0841388296071932
0.188845968021663	0.177807987704667	-0.0501730028286204	0.102865986915957	0.0198607453877606	-0.0570782093504453	0.0174780420122855	0.0140777464559956	0.00307971836839852	-0.0186087319813423	-0.0284875810565043	-0.0217915636474209	-0.0234046427321984
0.296889586772184	0.101826507719744	-0.0758967801296073	0.179818828825797	-0.0325809761647946	-0.0244316934320876	0.0269359388514162	0.012016154388435	-0.0378915712788468	-0.0285063347984411	-0.0251450362913249	-0.0483068092485303	-0.0469392716804632
0.105077292370401	0.158931781841327	-0.0250994772072989	0.0641690968492061	-0.00131854379316258	-0.00614117976964347	0.0349793645143403	0.0194472291852433	0.0100168036948573	-0.00372986178140303	0.0125666410455638	0.0127429700362576	0.00196306952108227
0.360908023605004	0.247369500022947	-0.105516434640066	0.173750583866725	0.055473673673029	-0.0592342840948754	0.00453450587789711	0.0112569583367894	0.00496232144781555	-0.00188030521092325	-0.0466892021127688	-0.062730379477258	-0.0526420730753784
0.158796705512093	0.163967926185544	-0.0336394685152248	0.119591975960087	-0.0179676018702312	-0.0273980111754668	0.0411257642810004	-0.00543375340656529	-0.0128637777403849	-0.022682806522849	-0.0414615412785548	-0.0304498008824109	-0.037408960003887
0.404657779863846	0.271264131394092	-0.125799474633204	0.170076289914032	0.029632468078204	-0.0790489194063557	0.0252357832431248	-0.0126352974185064	-0.00852211285348026	-0.0247082256640758	-0.0367131489140329	-0.0517629752487614	-0.0309125829848769
0.620811129304321	0.221229201920519	-0.2184550811385	0.179079790962475	-0.0265606824806884	-0.080840668854174	-0.0374891467700308	-0.0200103910280406	-0.0365289869214025	-0.0537006756674312	-0.0829800334723203	-0.0831237620592241	-0.083884687625328
0.274372198890415	0.111076537044276	-0.0809731353954823	0.127103803638597	-0.0134892493830023	-0.00671546968044628	0.0150298486208343	0.0101919928328398	0.00422738374112175	-0.0101023595317243	-0.0198678149255946	-0.0277470627799943	-0.0344280159384217
0.377971017442769	0.340393115972607	-0.109718109468306	0.186712478220976	0.0487247724156923	-0.120776842595458	0.0531810579157573	0.0292074895384155	0.000937405375786959	-0.0360260350898828	-0.0523132377878219	-0.0419491055017837	-0.0287600407555326
0.0353137561932714	0.0230134490666663	-0.00749228201244037	0.023857859483891	0.0054629231565668	0.00843617755301827	0.0153906883892654	0.0123374836508494	0.00938606797300074	0.00694955035479253	0.00582522047183973	0.00405984235515554	0.00423404091389677
0.0440024035117556	0.0562153698414385	-0.00888186778645791	0.0282423551396298	0.0223274781796117	0.00693638759672608	0.0308614718572454	0.0179250309959229	0.0134311862127205	0.0146319328881689	0.00841911021246817	0.00948525911884064	0.00681630624561246
0.596652072400403	0.329759074169488	-0.202234129482811	0.193974193645702	0.0847094663136158	-0.0699949139242937	-0.0128705054665992	0.0086370814405512	0.0149191602700421	0.00735727619466098	-0.0390635521222489	-0.0466710921673777	-0.0468558524913397
0.238447535240155	0.111297953858082	-0.0679959694955821	0.120199734434471	0.0228584324722525	0.00523597452385849	0.0192388339883099	0.0237021768428275	0.0181129328738226	0.0140472034980555	-0.0141943915352882	-0.00886917593957601	-0.0193982797908034
0.473245240399183	0.176332271909518	-0.156875949555422	0.168055625618112	-0.029817969692635	-0.115856296253689	0.00835301600569671	-0.0302119577764936	-0.00666920323226394	-0.0728371329731621	-0.0352510206007036	-0.0740143169427596	-0.0844460099906378
0.0867023637282904	0.0424534742377246	-0.02023685357364	0.0562809725403876	0.00268359768900345	-0.00795578005765651	0.015821189685468	0.0183331478364346	-0.00128672872616693	-0.00263609118432653	-0.000130858031020573	-0.0111599892987242	-0.0106655051376822
0.424803229429671	0.325925135463299	-0.132405221760241	0.178074672025986	0.0804922871673253	-0.115085452351602	0.0524431890574672	0.00923238043005542	0.00249371759143685	-0.0172965825921386	-0.0324419796708527	-0.0428187609734627	-0.0340330012866321
0.212935583323769	0.215689056910423	-0.0548042359421451	0.127922430858857	0.0468682456963573	-0.0172338437810701	0.0268067646991323	0.0440950706386043	0.00795018026223021	0.0148172009576436	-0.0109652803601386	0.0144625552497396	-0.0247996180584212
0.308173669134076	0.109600801541325	-0.0869694984413577	0.154949840745718	-0.0248468780018425	-0.0381682697866998	0.0440513650691249	0.013385788415863	0.00754329188324759	-0.0315075738942711	-0.0141623855421967	-0.0354419001863069	-0.0298896820674973
0.560215541089853	0.386112032760585	-0.184174796177632	0.204392272841532	0.0632881522370544	-0.138542125580899	0.0409139736371639	0.0264601547191005	-0.0216308546144373	-0.0376269866719224	-0.0478140669309693	-0.0497075653922839	-0.0612156024910294
0.204797900023153	0.211134742694205	-0.0529417375591965	0.119587004937659	0.0357735178719184	-0.0566224748265539	0.0234063223479379	0.0459565294041625	0.0150873748324699	-0.0104244784773177	0.00575153895097938	-0.0293760729500768	-0.0480537140418516
0.0643278963143437	0.0874358265455976	-0.0144531534252291	0.041356937278424	0.0295316205084337	0.00094676102027251	0.0213400931792641	0.022934017117758	0.0209225773137559	0.0152391907643531	0.00591242493124458	0.00945929891101471	0.00607404401721237
0.346387758837433	0.123190749849865	-0.102604310981954	0.164203286587581	-0.0313708540103907	-0.0806583556121272	-0.0142738648580562	-0.0347789249618415	-0.0342217672282661	-0.0560146048112589	-0.0573649600560477	-0.0663340903212837	-0.0888485436283631
0.0090994619471205	0.0200576292615932	-0.000779048493575397	0.00974096307372247	0.00203530531414708	0.00575502267801274	0.00847729865431611	0.00613968878411182	0.00745054731347409	0.00389516399607991	0.00363180028040336	0.00426119354467986	0.00288647226383728
0.0110889595682194	0.00152934292608827	2.03684616738448e-05	0.0119429376545544	-0.000952757858473973	0.000335778898847014	0.00496322127860094	0.00249834359312376	0.00219296557239995	-0.000308489479813479	-0.000314099225385337	-0.00144331825752735	-0.00189406545441005
0.35858742757909	0.191070817876812	-0.0980425740209492	0.198349614127614	-0.0268486381898505	-0.0750445669396767	-0.0022696214539748	-0.0452834249061106	-0.022609915732884	-0.0509466025647636	-0.0461348214544919	-0.0400863520495067	-0.0586612601759962
0.00295903394381468	0.000277705186765747	-0.000100555076656109	0.00230843264567825	-0.000784939614013542	-0.000562979614484002	0.00055373208767089	0.000269666962320725	-0.00024359992597709	-0.000673959614248772	-0.00054573298321998	-0.000953775821448808	-0.00109280915532301
0.197895453692107	0.0944730546369881	-0.0585977850192353	0.088976937794681	0.0221940940620685	-0.0142707229220071	0.0237942356794312	0.0110551921559243	-0.00524689956746902	0.00396168557003074	-0.0184854215509448	-0.0053500202949015	-0.00904982882675204
0.265716224117978	0.237399009462711	-0.0638594412615735	0.169639046354734	0.0502612720879609	-0.0416401333048846	0.0350484860040771	0.00213164638657221	0.00297671517464676	0.00431056939153812	-0.0052422360886909	-0.0391018059195004	-0.0392710744972637
0.223205903274159	0.0958921825470721	-0.0515457044154979	0.148544383485855	-0.0542514342988668	-0.0366316717958322	0.0117177019864795	-0.00388019820254387	-0.0148001317881596	-0.0454415530473495	-0.042053326144235	-0.05321549435272	-0.0471054933679095
0.190611260429562	0.227111788225727	-0.0436617728049966	0.129051222730995	0.0116656361431787	-0.061084750153281	0.0174891055405965	-0.0148979660210044	0.0061733100626026	-0.0247095570050512	0.00945117264479725	-0.0505349455384251	-0.0452166244483458
0.379296785834535	0.128645682807168	-0.115333724549861	0.169495008128358	-0.0620343387812101	-0.0789847291208575	0.00285845756882613	-0.0232387232449365	-0.0406276961840324	-0.0705095339510338	-0.0679044034285261	-0.0705732815570339	-0.0690313799898092
0.0477184233802469	0.0427053519033208	-0.0104997743728398	0.0327583855429013	-0.00101916573309947	0.000424692384119199	0.00755341059193346	0.00461419335223367	0.00351159691617563	-0.000297236674490137	-0.00176045152206185	-0.00430567376044277	-0.00478273714502352
0.170987156202303	0.176280919845245	-0.0434814552199729	0.102480308134955	0.0527354429041383	-0.0270921007811752	0.0321012224756696	0.0301765598254405	0.0299847020400772	0.0128216710614815	0.0228002635364944	0.0054244474973078	-0.0100741627399689
0.247947984086246	0.199514698136511	-0.0629711564335911	0.14924532535146	0.0646687665021756	-0.0506515990505233	0.0235383242802097	0.00697183472348828	0.00501981654063544	0.00700858372582613	-0.0154909452383444	-0.0119242324682409	-0.0278774683526656
0.0874098695827759	0.108621742609287	-0.0161526116732735	0.0678610364108946	0.0130078933942946	-0.0297474070687152	-0.00324903385310864	-0.00574983965556269	-0.00529425219688777	-0.00836975683721027	-0.0136928167055648	-0.00790903695096337	-0.0225235905918402
0.358989681102826	0.137150623393376	-0.104829206798901	0.173917815213046	0.00490492575149076	-0.0290055670209307	0.00574065915243843	-0.00355896561812069	-0.0474187802384515	-0.0120503206347199	-0.0536565070944513	-0.0642971027789336	-0.0779367365310527
0.093745574130084	0.077206360241162	-0.0220543724638957	0.0566661853944714	0.01569025054352	0.00797405001838493	0.0244503657544787	8.80863196339871e-05	0.0145440704035191	0.0118321502809525	0.00454724512547995	-0.000939692232787517	0.0032549318741357
0.31888609501754	0.113927005107416	-0.0964390669865021	0.137828403737151	0.0110060415071127	-0.0345097909843027	0.00582835790967795	0.00583182118897851	-0.00431918596468617	-0.011751874738595	-0.0208460855099689	-0.0189614897694964	-0.0337568196380083
0.028289398997574	0.0270685222427412	-0.00192847459773046	0.0294008075604714	-0.00669813161927642	-0.00743682421213776	0.000898079258493837	-0.00336571478895435	-0.0060292148118814	-0.00706747791570709	-0.00832599971531557	-0.0103336549568936	-0.0108190609445115
0.542101725265355	0.20036493925806	-0.178144335438201	0.199064122212454	-0.0589375855784535	-0.145688674512132	-0.0302655918972311	-0.0337548232249022	-0.0862609731923246	-0.102313130045293	-0.114440055289067	-0.0726841794498008	-0.104359744167377
0.317127502283939	0.194228599873437	-0.0768055878383404	0.209863992894932	-0.0393499768661826	-0.0635298827702068	0.0146642758309842	-0.0426135526513385	-0.0133021564816283	-0.0514399298181947	-0.0711540644577081	-0.0794636805835237	-0.113078767015025
0.288585374116922	0.337340232262941	-0.0641433958301666	0.206667426215929	-0.0115537565198873	-0.0817515359166198	0.0202888733949327	0.0220303831751991	-0.0155730678573348	-0.0466526462182536	-0.0474823363111849	-0.0824819318477029	-0.0312188097223419
0.157859445402973	0.109609817396909	-0.0417186386567359	0.0860785916342268	-0.00597722660000502	-0.0202084046627031	-0.00303108217811646	0.00536964135208803	-0.00461573539985541	-0.0130928156313541	-0.0178775980824729	-0.0337232837639441	-0.0181945278839628
0.322204719309437	0.0760393086981363	-0.0980857096439199	0.13795213344058	-0.00857262344394955	-0.0201988474720215	0.011667447284051	-0.00480333085353113	-0.00328753092395334	-0.0143857354579855	-0.0362927244840459	-0.0315536863031384	-0.0425010567095924
0.518458632686471	0.286106934546838	-0.160217594935598	0.227700862512141	0.00232485236960756	-0.101178804982359	-0.0602974978291194	-0.0278161557700081	-0.0161608729023022	-0.0494269763063755	-0.0553030090716717	-0.0487369036286061	-0.1132049269371
0.156956056749994	0.0806979682576401	-0.0450494077413932	0.0728452234206919	0.0121240518070254	0.00263613645964142	0.0247424792051628	0.00809982252385377	0.00292917273299925	0.0073800941333334	-0.0127688826958759	-0.00290436330279889	-0.00499818442953931
0.0367381909212883	0.0173705616743035	-0.00657376062830344	0.029031590252336	-0.0057400661050434	-0.00128782790987927	0.00201150516163938	0.003432328543842	-0.00179978581642479	-0.00351394700746133	-0.00526726864830138	-0.00515781047961991	-0.00640850756479893
0.442915119064926	0.297942635407401	-0.135654730946249	0.191029355965927	0.0541557546415606	-0.0403962063585356	0.0517129797564164	-0.0285368715498726	-0.0127847251213834	0.00687977414151253	-0.0703719224623187	-0.0517260187239466	-0.0570005432591477
0.31064524241761	0.201055805466396	-0.0871040277035756	0.161411571943773	-0.0147353162421708	-0.0604658393030253	0.0114536995159922	-0.0173923721236864	-0.018494421131747	-0.0376005777725981	-0.0488079105463581	-0.0462878496156077	-0.0205271159816178
NA	NA	NA	NA	NA	NA	NA	NA	NA	NA	NA	NA	NA
0.490941210548693	0.227526732691122	-0.146462985725923	0.233736347198294	-0.0740694648875577	-0.137465142124005	0.00542741791423806	-0.00870836058133378	-0.0410444497167093	-0.105767303505781	-0.0930077898302911	-0.098358157511334	-0.0993552086284155
0.264190015989563	0.268972191172208	-0.0708022399188885	0.146374634286461	0.10278803937433	-0.0293279225186574	0.0621144065340765	0.00717076233511055	-0.00428378850247974	0.0367300584278362	-0.0226514323625399	-0.0267791230322572	-0.0417846326148456
0.14381922807261	0.0806852130952913	-0.0365627478827674	0.079246939485295	0.00670837442340214	-0.0273578147478909	0.0156731230235472	0.00173944402547077	-0.0115720328056724	-0.0103247201622444	-0.0229443998595175	-0.0244067749730899	-0.0207452595512448
0.0654753594027699	0.0619575085879261	-0.0157421486755188	0.0406429500515746	0.00900103032533747	0.00203535552217977	0.014144006864007	0.00869908384237883	0.0159819624836857	0.00551819292375863	0.00684974441432662	0.00766167583990107	-0.00618095342600452
0.255262607900015	0.23377559643322	-0.0628356817368856	0.162163362327114	0.0463432551194516	-0.0457867741521723	0.00407493167199591	0.0641363547950857	0.00537583885540233	0.000278240483639669	-0.0547426343228612	-0.0345261949712896	-0.0547173414981582
0.11098581697094	0.0516169382816416	-0.0169192551952434	0.102632133331202	-0.0159851223478022	-0.021575793869099	0.00749501325297344	-0.00719491632695171	-0.0102678858237032	-0.0187804581084506	-0.025665396059265	-0.0264090120627075	-0.0374995713157267
0.648145842106617	0.304384169288026	-0.228782228128977	0.184679897283861	0.0906369839908008	-0.11865041343932	0.0255045304097787	-0.0175938374636262	-0.0181753517095452	-0.0140067147242597	-0.0384684288735315	-0.0425102207216974	-0.0700171534074466
0.045603104262715	0.034779317377786	-0.00937424004687473	0.0357511729774417	0.00374508337647326	0.00747682051903517	0.009522781588436	0.00888366272867847	0.00450838187177193	0.00561095194775422	0.0010396146796617	8.90978300388118e-05	-0.00507740853072184
0.537444541210048	0.23906675884395	-0.171701687441344	0.207280691667002	-0.0188657603839953	-0.135714673599593	0.0104863579633745	-0.0350351755530502	-0.0553405499862388	-0.0772902169917943	-0.0610633573801684	-0.131944449101752	-0.140721216277305
0.14831858562358	0.139387896683255	-0.0412456221638007	0.0751216300748045	0.0230960912896805	0.0018717409132519	0.0219681400483293	0.0329269053192052	0.0183304917202082	0.0124839161014662	0.0103357264593267	0.00514227467498923	0.000106630491797599
0.132693737130104	0.11283039752994	-0.0174238334416649	0.132052960505871	0.00240930061265274	-0.0180719074134549	0.00547267744807542	0.00983698267021166	-0.0260481444427384	-0.00783130340040109	-0.0115132665805156	-0.0298954643509794	-0.0452945771185009
0.0533664387763348	0.07169172445785	-0.011421109754225	0.0347615817492136	0.0170545301765408	0.00640246523810942	0.0240619927035358	0.0255193898740094	0.0190653687682763	0.0117284977073251	0.0111970638648692	0.00707104669957751	0.0167547003006057
0.0341617213879499	0.0140766103480913	-0.00626689686355916	0.0277952829313198	-0.00691068826147117	-0.00240731708565036	0.00356599029196827	0.00110033963160247	-0.00191217273724783	-0.00465900267356077	-0.00618462448561707	-0.00599542034911453	-0.00860418584645913
0.139898131105774	0.117486393231251	-0.0357393540054965	0.0824463646301949	-0.00199076283090246	-0.00589738254623601	0.0210077557787043	0.0147860912821993	0.000918869932266198	-0.00394407268856925	-0.0128538001669875	-0.000754754374273164	-0.00337086256241453
0.224379983449039	0.0896793842514253	-0.0483932131437832	0.16925245106304	-0.0231876996684602	-0.0322613006900868	0.0075228790743746	0.00317979751831216	-0.0176046669850595	-0.0277245001792735	-0.0315339233984366	-0.0598954328604153	-0.0550595083918154
0.536091119181218	0.388310780268197	-0.167733713110259	0.227371714716015	0.070041308153225	-0.128770546201511	0.0289235688475254	0.0266389471458228	-0.0194051044085559	-0.0293646190241429	-0.00964233107490098	-0.119164770891318	-0.0985053664657792
0.368444765849368	0.228794456109834	-0.115497114574023	0.150477458502786	0.0455602737281327	-0.0388568951708511	0.02283658073598	0.0174129960777805	-0.0302045846925972	0.00335168927864082	-0.0370259788393693	-0.0263411281163595	-0.034700293639365
0.149223378733061	0.0698747749680166	-0.0363282212819903	0.0927834977761827	0.00146533599079599	-0.0068664357281909	0.0136627598342761	0.0162742833825727	-0.00387775351929734	-0.00270054986869747	-0.00485490020232032	0.00634622135586113	-0.0154815677033224
0.315950554094273	0.278143926946723	-0.0909246694001695	0.153765353103578	0.0596172430375955	-0.0472729180004304	0.0352892498702856	0.0117415665944628	-0.00770899859047314	0.00617216251858249	-0.0214363721994026	-0.0125061183646849	-0.0222984060689014
0.1333230015324	0.158017494492794	-0.032447203239291	0.0787448544492435	0.0395123393980073	-0.0473694925481248	-0.00423251673069661	-0.000321581080934857	-0.00408284759234723	-0.00392857657505871	-0.0180184166178738	-0.0163637878087753	-0.0226642356114634
0.398973749295764	0.395331920766864	-0.113036872557681	0.21084947749436	0.0655003354628358	-0.100334252526954	0.0522251146171202	0.00253779912247631	0.000200860528572933	-0.0174169585320592	-0.0441837354663766	-0.0610933683295224	-0.0856591728932261
0.371390198246038	0.349135027024989	-0.104146598436018	0.19274372190673	0.0613305147272296	-0.0469630795977353	0.0490584532516863	0.0186876163162455	-0.00568933895926443	0.00718371756474717	-0.0379893445031148	-0.0354640956528871	-0.0711396837209984
0.510340905162766	0.178681691581324	-0.168206634233323	0.183807669067933	-0.0204562541921315	-0.0626311543719567	-0.0292635160404813	-0.00605268233512701	-0.0134479631918953	-0.0415437042820441	-0.076017183861423	-0.0828446799416589	-0.0770872695617102
0.159030557463472	0.164739607048676	-0.0332028444069836	0.119853595091467	-0.00561105071743079	-0.0400271284781246	0.00999482479496042	0.00349109412714502	-0.0239221220209674	-0.0228190895977777	-0.0374722617808657	-0.0431385361747043	-0.0338164807737301
0.198788464870554	0.197654810848348	-0.0580498963434344	0.0936161969156851	0.0312575222358079	-0.012031339793028	0.0378957181268739	0.0319128896838984	0.0155084566534701	0.0096130912213899	-0.00251198495327384	-0.00824223650044859	-0.000860484202604817
0.533523691667119	0.389625972550579	-0.166172604704069	0.227319380526013	-0.0824528897992052	-0.105789901639723	0.039942194331815	-0.00687504503991676	0.00848946377405302	-0.0941213957194642	-0.0455738509924719	-0.0637373537589859	-0.102647929630117
0.26554274545681	0.290075651162514	-0.0766402522277569	0.128671911457743	0.00179497276140828	-0.104701776238753	-0.00808983563082011	-0.00570740076710918	-0.023773705714622	-0.0514534017386722	-0.0236874849941255	-0.0402577058901664	-0.066917637627912
0.0490709828018018	0.0333370659693811	-0.0104277150417339	0.0352192406047698	0.00640005656894096	0.0121564132488924	0.013841488579683	0.0126588875824444	0.00894844233672966	0.00927823490891666	-0.000347604015816669	-0.00172629727031939	-0.00530864781551838
0.0700522178704461	0.0447240211973975	-0.0150196392301801	0.048700487143519	0.00422097855826269	-0.0157854268483439	0.00522384043287893	0.00098452885318577	-0.00220159928772246	-0.00578222414504059	-0.00488074349279098	-0.0187720564718353	-0.0135452272240485
0.0592337899529188	0.0662648490107831	-0.0139201610110955	0.0378089981798422	0.0193261065165428	0.00486280548833214	0.0216784637564515	0.00818336992226989	0.0110995287545766	0.0120944560024375	0.00669759127860891	-0.0011682751336488	0.0018650998730091
0.362644729915468	0.121151128526329	-0.106665758926437	0.171407199250397	-0.0288726851287358	-0.0569798546249999	-0.0086095828196599	-0.0107363589571874	-0.0491494547552203	-0.0429262698768678	-0.042150530094558	-0.0665685491555786	-0.0680643618126426
0.345930900285486	0.266277275294328	-0.102047917648619	0.162282493842207	0.0213745259348185	-0.0529310836934615	0.0232375675875959	0.00895408113536511	-0.00323332173045598	-0.0157782788793215	-0.0149067973352367	-0.0347537659856181	-0.0428096770224161
0.582325493569807	0.319420641346959	-0.195477768467141	0.197314122636046	0.0756893125652178	-0.134151429913186	-0.000567525467024765	-0.0140957302661705	-0.0280187853666795	-0.029231058673984	-0.0409818877646516	-0.0624373408602298	-0.064078703073394
0.406644279692341	0.345299431434225	-0.122477453865711	0.182757485623504	0.0672060955639542	-0.0855080475525599	0.0396870984414257	0.0145194537277815	-0.00310420549246498	-0.00915097599430281	-0.0511430950701169	-0.0677894904724594	-0.0848501959916105
0.627811058685779	0.343209514047886	-0.212914645834896	0.200091161428601	0.023778589541504	-0.133785168760838	-0.00695469601981424	-0.00520588483819029	-0.0283022759428889	-0.055003289609667	-0.061432336338432	-0.0880239569075578	-0.0772808535568305
0.517691981793614	0.310039710145079	-0.160721682540839	0.224986904678088	0.0284675033277646	-0.0647897643029201	0.00801817610686939	-0.0287374791709794	-0.0163203273794568	-0.0181611304875777	-0.0768460400895152	-0.0712689245200092	-0.0917382925047757
0.0605990639650211	0.0174138625614585	-0.0146446503633475	0.033214376184369	-0.0104706432642157	0.00497675688460862	0.0107458814369269	-0.000455997866911612	0.00479185687681545	-0.00274694318980355	-0.00929913282820823	-0.00177538510337097	-0.0121981807528458
0.0590263857281307	0.0406249881906679	-0.00321283077325452	0.0706909662539312	-0.020513892672531	-0.0110555693688348	0.00357062333344692	-0.00550079248019539	-0.00578914544833124	-0.0157847310206829	-0.0143320476873697	-0.0173844737188981	-0.0191739085965981
0.0981667613240275	0.0613828071825147	-0.0261381127356794	0.0559648975201195	-0.00151778222000311	-0.00100183165603099	0.0112701723022678	0.00272664510609258	0.00541002940192759	-0.00125980693801706	-0.00261764512233081	-0.00445841083668146	-0.011050346992615
0.0418151348915396	0.0342092101442885	-0.0093198496010671	0.0290760112475733	0.00700786708625719	0.0124121150301652	0.0167900196376202	0.0151072401341056	0.010739778760062	0.00970999105821119	0.00384590393377018	0.00657739064888899	0.000342976055798756
0.56704524565022	0.318845652980511	-0.184305476957728	0.221979094877639	0.0207271179296363	-0.168218215675375	0.0298789305725525	-0.022367992524543	-0.0366137845828768	-0.0737455488728693	-0.0977991644839906	-0.113134450855361	-0.127273086640659
0.224729148438467	0.294764470181592	-0.059219511500938	0.127660098771424	0.0924739618675552	-0.0213256001259846	-0.00404478626109556	0.0119059635351895	-0.00169645485333267	0.0355741808707853	0.0100179663478608	0.0114720026266829	-0.0212646230462793
0.288085050187133	0.123760528964441	-0.0801351923973979	0.15298641489862	-0.0237070287556832	-0.0627028727207339	0.00139339137528038	-0.00608100190660316	-0.0190706134702121	-0.0432049507382085	-0.0264544913858792	-0.0394192709059669	-0.0376739436922556
0.201177613687829	0.105456541917762	-0.0514044530021224	0.118466887086088	-0.000402636231610493	-0.0597041084954657	0.0210470432077988	0.00633263007394902	-0.0123759370746467	-0.0300533723635381	-0.0143096331826494	-0.0351008403682369	-0.0334127106309313
0.0558896933372239	0.0288003087831556	-0.00614960192270891	0.0555855924499313	-0.010483904483236	-0.0101312278963672	0.00198282155379359	-0.00642511686521732	-0.00627102594124674	-0.0103075661898016	-0.0170935354142083	-0.0195320418206083	-0.0193221977401868
0.413499029391564	0.254558094980214	-0.129547392839965	0.172770010266135	-0.0190607865176075	-0.0521867354376709	0.0221420568923351	-0.0121208868830383	-0.00584440273249792	-0.0356237609776391	-0.0307170770910307	-0.0503601294574922	-0.0532887069138447
0.658359390438925	0.301129123385507	-0.233033953400723	0.182191414809018	-0.0236435226758561	-0.19412733586083	0.0138413778169817	-0.0140946835125508	-0.0422728328817238	-0.108885429268343	-0.0410528054358582	-0.0662410112670483	-0.0712761847468468
0.173431034105676	0.150345672623062	-0.0428199488362568	0.108627137451195	-0.0081708304386689	-0.0183755847985003	0.00177215099015096	0.0115801643073021	0.0188466127265617	-0.0132732076185846	-0.0335608520843173	-0.00957557289163549	-0.0194250635805478
0.418854428195028	0.169174342018556	-0.121414469899694	0.211562732508721	-0.0392897348416948	-0.0509625554677448	-0.0139585158384381	-0.0029052609377791	0.0100558297242681	-0.0451261451547198	-0.0379132285242281	-0.0664261467150374	-0.0623638315097859
0.412613079405825	0.301158023207881	-0.126422596753782	0.182892748688665	0.0869202205103705	-0.0634318745689587	0.0594525401938667	0.0407224202166826	-0.00982189045082504	0.0117441729707059	-0.0115204734910417	-0.0342454388108872	-0.0100439601140935
0.0699610908435986	0.0779974189629512	-0.00819009230085554	0.0668522909366759	-0.00241117628755157	-0.0185726045528288	-0.0106185910057519	-0.0148625118898206	-0.00496509586161879	-0.0104918904201902	-0.0176950469930681	-0.0202585011812408	-0.0323481606206152
0.118893408265502	0.0557535611051319	-0.0293732507925603	0.0680767535492598	0.00139439530747985	-0.00171265504211321	0.0210763662515093	0.0118925960780431	-0.000828069083526201	-0.000159129867316685	0.00197329271650622	-0.0134603067980767	-0.00849414012938711
0.10490823844854	0.106571829102224	-0.023888556886624	0.0668771367039313	0.0304093460391415	-0.019566723182446	0.0159594962322893	-0.000209216562602269	-0.00577652731218943	0.00542131142834774	-0.00516877599241279	-0.00132416653319005	-0.00052572778562289
0.197282468333476	0.146331624969672	-0.0507108966319427	0.11455598572642	0.0233041926888687	-0.0485839252498957	-0.00334542116963799	-0.00319276606768529	0.000794414360982626	-0.0126398662805135	-0.00835036712706927	-0.0176846989179618	-0.0291083893730617
0.0352792390354512	0.0229961430578481	-0.00632106546867783	0.0283875142386178	-0.00401236361276958	-0.00500227607578613	0.00720567249660212	0.00563293909661871	0.00189640346021741	-0.00450731984427786	-0.00146098531559761	-0.00374102963610976	-0.00564563325904463
0.0699227737000499	0.058220478548592	-0.0161410055375497	0.0466433779595063	0.0119920808300178	0.00168484819758874	0.0254989865586003	0.008321650405359	0.013440515783056	0.00683846451380329	0.00285692310589955	0.00348815245998088	-0.00364001437334167
0.0624237529653687	0.0277023535898039	-0.0133213820196651	0.0413119614943858	0.00776220468679305	0.00589421170749026	0.0133334438402259	0.00532732847021544	0.0099288241865255	0.00682820819714166	-0.00147680921225159	0.00348035326625288	-0.00414206126292268
0.103074853419965	0.0965355078096823	-0.0249354248898057	0.062758382740916	0.0444002051635737	-0.000265127287662731	0.0234242213071725	0.0376786717084187	0.00745394988023652	0.0220675389379555	0.0233747325350264	0.0059545829385083	0.00159971237706394
0.185482116767435	0.0448437777758811	-0.0600861515057995	0.0604645830596385	0.00297685016226665	0.0130315151843324	0.0194187597877799	0.0151269142774596	0.00861537447198332	0.00800418267329953	0.00217882047026252	-0.0056454441138245	-0.0110940885415616
0.134774887205704	0.130036889141945	-0.0329413082327183	0.0826570416785586	0.0242175472941502	-0.0258418723279636	0.00120327571877094	0.0208982968321888	0.00412004429886662	-0.000812162516906662	-0.0200896662083948	-0.00792518550798207	-0.00260495982821182
0.173064695795795	0.145908840425486	-0.0436010381313931	0.101660094043941	0.0288422519252234	-0.0256294826485283	0.0224895606744308	0.00269049351968773	-0.00230018876433932	0.00160638463834759	-0.0157982066089939	-0.0137245047044191	-0.033474875451791
0.305802431570518	0.180611395988113	-0.0822736128320321	0.174346250210217	-0.00859212385470137	-0.0927370550844233	0.00185851278727167	-0.0160394384750548	-0.0185421452370516	-0.0506645894695623	-0.0505546893587246	-0.0662584575656179	-0.0619685894001653
0.179262606096632	0.128980663862287	-0.0509212181634366	0.0891887711155353	0.0506248468740685	-0.0029933418273044	0.0263265799987988	0.0285108622956437	0.0297171362261993	0.023815752523382	0.00194690309908396	-0.0175090041346015	-0.00296587799910006
0.238463707168567	0.0926525744105931	-0.0698163057975915	0.113690458954949	-0.00132903855941777	-0.0229124874315332	0.0325694510176971	0.00810447879816054	-0.00218742709079392	-0.0121207629954755	-0.0103894088391763	-0.0227767737509365	-0.0304387939676681
0.0978451123800847	0.0311320270692162	-0.0222043863820983	0.0624601648162349	0.0036024792805604	0.00992817174769325	0.023811335177166	0.017679046422389	0.0169311614108417	0.00676532551412683	0.00495595000436683	0.00750488939342495	-0.00431445606513958
0.577845515891233	0.188078944071164	-0.197994790546655	0.18250349203638	-0.0521480859385473	-0.116531581356825	-0.0442145142016166	-0.0463694253505729	-0.0216460233888626	-0.084339833647686	-0.0691834013776162	-0.0703819809409534	-0.0957811855751839
0.136346061415349	0.084721024170709	-0.0332659702724972	0.0822665798343802	0.0132821178191614	-0.00411440483280129	0.0262811444309617	0.0196923129169772	0.00466239117327832	0.00458385649318005	-0.00900420691005985	-0.0247298116556852	-0.0138573572443739
0.0261257238243352	0.0304209687294396	-0.0013355179513889	0.0272568781921742	0.00220519848362761	-0.00455508709308624	0.00441187004464835	-6.8122993663447e-05	0.000343221763177831	-0.00117494430472931	-0.00725200572869747	-0.00804203646218381	-0.00938426702513732
0.0259966082915491	0.0211087555903523	-0.00516100950951922	0.0196833659246403	0.00427011241813165	0.00387164955565727	0.0104322073835856	0.00783545264648638	0.00478469326372074	0.00407088098689446	0.00146849827666678	0.000171362157492468	0.00145265310168857
0.211518186646399	0.0590170031515914	-0.0535280049104336	0.11899060607429	0.0156533632259402	-0.00989193346576711	0.0249448955224789	0.0156241370284654	-0.00452552787482591	0.00288071488008654	0.00119505006440482	-0.0204439028957962	-0.0210522924526867
0.0375259968176576	0.0591991179016044	-0.00766152317008705	0.0252677051050572	0.0124774018646684	0.00406040331609303	0.0195106406821933	0.0111581240713347	0.0107720948925912	0.00826890259038073	0.00756825679821015	0.00463099319389668	0.000523377642587641
0.281777552304052	0.196071703520863	-0.0658048970910421	0.189939056811177	-0.00388743693978272	-0.087269863183698	-0.0276652373953183	-0.0380848308930593	-0.0635545955001311	-0.0455786500617404	-0.0575773066844467	-0.0770671179498557	-0.0983007097490739
0.407861296409572	0.155583692871113	-0.127627647665966	0.169147384311278	-0.0114685514153945	-0.0401804014029271	-0.00903914765180747	0.000348881044055005	-0.0195150756437924	-0.0258244764091607	-0.0337205442952885	-0.0613792226346066	-0.0662398745021095
0.227778688599487	0.175763176117412	-0.066126115972813	0.10510691349298	0.0423559604408725	-0.0145501472954811	0.0405492581581707	0.0385265080466963	0.0276252923857829	0.0139029065726957	0.0013039897958963	0.00121086547590904	0.00259186929429048
0.259924338102428	0.260025161918552	-0.0737616977616588	0.131428859382	0.0192656516883362	-0.0636999199196903	-0.0200745519686134	-0.000731928142643334	-0.0302004102182896	-0.0222171341156771	-0.0563666969643833	-0.040734831279546	-0.0446901705584667
0.0825733576334009	0.0670726691762668	-0.0203073472365099	0.0505923995482856	0.00767838458814452	0.00639637379514013	0.0107575613499244	0.0114663634441979	0.000995117516307237	0.00703737919164232	0.00540890119009309	-0.00471919541583357	0.00640021168055624
0.0473234649579706	0.0552907539913214	-0.00931495154603966	0.0365799249993081	0.0208841661014437	-0.000113676218444041	0.0159529430979363	0.0128891046395892	0.00965704988639268	0.0103852449414998	-0.00297973171866359	-0.000834344236734154	-0.00353437557160709
0.50145408574509	0.212309288859075	-0.159443759009927	0.203008722538488	-0.00215507378454149	-0.0841770692041193	-0.00848469159890286	-0.0731869890717243	-0.0744363280837932	-0.0431660714943304	-0.127057030598843	-0.0824203473656281	-0.124142946991148
0.709395084045655	0.274565487883846	-0.259747714219151	0.16578762102053	0.0927217783427545	-0.139164004799769	0.00107547922304885	0.0203667897518384	-0.00181968521028175	-0.0232211132285071	-0.0175027579674117	0.0101814621314223	-0.0881507005337095
0.0816455670236507	0.0762461349727693	-0.0199536494170853	0.0477245692230226	0.00708089703946121	0.0139780998629478	0.0148556257898731	0.0132174699630148	0.00935518291078759	0.0105294984512045	0.00350064856444854	0.00156307036804663	-0.0022115007154946
0.0688923802137704	0.0711891472969562	-0.0162340516016088	0.0432711934248005	0.00637123870092414	-0.00366122775869053	0.0136994784952891	0.00887988328336235	0.00605768409778996	0.0013550054711168	-0.00515031680809223	-0.00448547577766777	0.0112409187683594
0.119947465703845	0.0411414900454743	-0.0298048067581097	0.0682111988547361	-0.00211911924658031	-0.0249878131133334	0.0146127845589888	-0.00103090085772826	-0.00555565169277775	-0.0135534661799568	-0.00904661024792502	-0.0111374173174335	-0.0244155388522468
0.163298271516276	0.122035630267854	-0.0404340954226102	0.100620163636897	-0.0199469076559785	-0.0156786761953353	0.0172444360503674	0.0216853770710204	5.67603538830785e-05	-0.0178127919256569	-0.0121731918492075	-0.0190779504583918	-0.0313564723279453
0.145999480616085	0.0627631759978315	-0.0343194371510769	0.0944805327995743	0.0190272255887659	-0.0312938240094642	0.0139235661744171	-0.0010508391777091	0.00477136887499016	-0.00613329921034919	-0.00131903643853473	-0.0150051363442336	-0.0237706478809604
0.392989241815934	0.159164172570427	-0.106347159186193	0.221485345506119	-0.0211777084775303	-0.0277851935766721	-0.0282068575558416	-0.0185010872304699	-0.0301216093097613	-0.0244814510271012	-0.0195997922531357	-0.0806258288423412	-0.0440875784647572
0.446083933648377	0.30661498545342	-0.135728694932076	0.198771399477633	0.0505764529073884	-0.0989691405510867	0.0405347839376576	-0.0214667207490106	-0.00769757441018604	-0.0241963438218492	-0.0753661201945914	-0.0497637808326348	-0.0540894605291561
0.180277584281225	0.137240286345237	-0.0474067537993539	0.101779480252312	-0.0106996788735053	-0.0601517448280338	-0.00352592074055913	-0.00015660472719628	-0.0081168777546835	-0.0354257118507695	-0.031777368945539	-0.0247851000517875	-0.0402866338701365
0.196445544854477	0.125947144086638	-0.0529061929042709	0.106571212885989	0.00455325699995648	-0.0274361871072029	0.0133226714600648	0.00320152963605871	-0.00833152296071851	-0.0114414650536232	-0.0133314417325744	-0.0242124672540117	-0.0225249479421852
0.124050907376086	0.08775453482626	-0.0331325714360877	0.0640547371515454	0.000866049917258652	0.0021805164923714	0.0127418773906175	0.0136494090262105	0.00348059162809995	0.00152328320481503	0.000459120434449858	-0.0136872307541381	-0.00803173240428673
0.310196366768246	0.0889215097704522	-0.0853671961733624	0.162834372548991	-0.0311033013140499	-0.0128723855933555	0.0300492471196407	-0.0207872329034363	-0.00875957026328744	-0.0219878434537027	-0.0278560574254397	-0.0664803652145072	-0.0409077339349645
0.0695223292131174	0.0233582928350204	-0.00692215948487672	0.0728110466661869	-0.0215687364117617	-0.005068161085909	0.0144900648667497	-0.00565406899972072	-0.00899674132710796	-0.0133184487488354	-0.0169701740365683	-0.0171457508091152	-0.0185470701450909
0.309169871736432	0.255196431295107	-0.095038043954335	0.126443916629625	0.0409237390178414	-0.0735559663391309	0.0103064991193779	0.00119093232570566	-0.00553328475594012	-0.0163161136606448	-0.0326560481871926	-0.0347924268707592	-0.0240715181030238
0.11123237388049	0.0563260423086766	-0.0302502786118508	0.0600418877579897	0.0197977392946879	-0.0137887080381425	0.0170176515087073	0.0110132668585942	0.00120024414191987	0.00300451562827271	0.00190185682670189	-0.00516269755371777	-0.00552800716202451
0.408786527250644	0.201782296054408	-0.131079945430494	0.159773730841717	0.0309638711727216	-0.0440286236780382	0.0137572083771851	0.00265058233142962	-0.0160289490465177	-0.00653237625265829	-0.03129620327542	-0.0266473033117913	-0.0492691285109451
0.140393186357488	0.127911426375456	-0.0132237985373944	0.158928931285033	-0.0104685384628222	-0.0226291003578607	0.03748979080094	0.00721493738625642	0.00792422338230114	-0.0165488194103415	-0.00444710640341564	-0.0195182080934406	-0.037228117557369
0.107335800271689	0.0376354479869129	-0.0265552278213172	0.0668092716535027	0.0247490647275694	0.0192575421209864	0.0373204046418331	0.0318094517652191	0.0215972234652208	0.0220033034242779	0.018634535623715	0.0108831649067888	0.00471983256829658
0.393795562256667	0.158721434182134	-0.106929367619387	0.22325707701966	-0.0352756319717425	-0.0513613791452125	-0.0493229321661055	-0.0267534462828012	-0.0458715086957211	-0.0433185055584775	-0.0644264872919006	-0.0505222535030918	-0.065559649761204
0.58090740818667	0.346146605084304	-0.193320030412801	0.20880792572396	0.047995332491249	-0.140920259509285	0.0472650988962058	0.0171022670054176	-0.0665226249173424	-0.0464624635090181	-0.040599821994598	-0.0299550152002601	-0.0660912897454469
0.105438234522229	0.159091037893436	-0.0261456657229681	0.0635117330263147	0.00852047401939819	-0.00341721252169823	0.0380649000611669	0.0133586020845614	0.0283109632640606	0.00255163074884998	0.00945565634709614	-0.00733729043682978	-0.00982365731614498
0.19434778300273	0.0880312572825237	-0.049887691191654	0.114204250324579	0.00360944494009355	-0.0318004914954742	0.0219744143323895	-0.00306492783481543	-0.00770658640634847	-0.0140955232776903	-0.0259146333357218	-0.0140552505015913	-0.0221153598203326
0.247020666691807	0.0742127582763762	-0.0630055811592759	0.14773328295521	-0.0403556749573508	-0.0162083143846531	0.0236435573474211	-0.00813712088959367	-0.00806162711114478	-0.028281994671002	-0.0263888484398437	-0.044533426074989	-0.0449005766042229
0.391431466597584	0.164985299332457	-0.11868909273126	0.174770942026058	-0.00889288494257057	-0.0970224344025261	-0.0177339207551547	-0.0344824574839111	-0.0414935514911567	-0.0529576596725483	-0.0688383059322439	-0.0851924489118332	-0.0724458638319616
0.456588592448191	0.319245457679524	-0.129136167192611	0.241818817658496	-0.0325923028933677	-0.0663519340483949	0.0256556490905753	0.0136101860423288	0.0186905105174275	-0.0494721184708813	-0.0648598231559729	-0.0532360773336553	-0.0810594511571299
0.258471776371085	0.293490800972587	-0.0629590642957601	0.165648442061315	0.0476307156047146	-0.0786266797218251	0.0357211003460074	0.0246153327302159	-0.0147351117894849	-0.0154979820585553	-0.0400611146450131	-0.0339150936008892	-0.0466497539927933
0.41506495172184	0.122659960891961	-0.133207427234303	0.1569625531026	0.00477902003180636	-0.0579165842160656	-0.00720075606682696	-0.0283427051579674	-0.0351522691650285	-0.0265687820921296	-0.0201238317165076	-0.0668368876154898	-0.0668356403274395
0.160042064806527	0.117769172867348	-0.0267717499622648	0.142215117264986	-0.0137561710338912	-0.0133126638814368	0.0255249039714011	0.00974222469454022	0.000211563300784451	-0.013534417457664	-0.0186203412813395	-0.0385736333976608	-0.0406985521011878
0.0459463033720565	0.0551277214397293	-0.00993925210571628	0.0322509446709574	0.0163726681719425	-0.00278978677009338	0.0213293638978391	0.0200978394575356	0.00787184582305525	0.00679144070092458	0.0099526429824917	0.00068415673974688	0.00410707114108833
0.302707802206703	0.242261876435434	-0.0924494606087868	0.124844687770671	0.00462983362631392	-0.0474767298586386	0.0381233868023742	-0.0038077598914294	0.0142238221484536	-0.0214234481161623	-0.0106752453426437	-0.0100812902754404	-0.0331342909987343
0.00140730865095241	0.000462577669265329	1.8345515921468e-05	0.00098933684318095	-0.000191544002798064	-0.000258912159183591	0.000222629164044312	0.000265237349244882	-1.0928317674919e-05	-0.000225228080990828	-0.000329558696317726	-0.000316942381739708	-0.000320195235005544
0.473087434594933	0.356928608543397	-0.148350527202873	0.192952372593701	0.105190940722048	-0.0842180218514919	0.00459313035138259	0.00137989504288444	0.0174101543580026	0.0104864594352783	0.00303821972932899	-0.0303067359566179	-0.0373508689315735
0.0711165994671097	0.091614936287009	-0.00725682640548393	0.0716659046749358	-0.00603554270451959	-0.0218101008402051	0.0048858072634345	-0.00958890503670498	-0.00866556468540848	-0.0139228217723623	-0.0229384794940905	-0.0129479874255554	-0.0257317871881795
0.0372312861880751	0.00645338227498785	6.07598737667955e-05	0.045971720650212	0.000391418221955063	-0.00544485971506375	0.0123229234970691	0.00642829892908974	0.00359015744859159	-0.00252672074655434	-0.00727983563865111	-0.00543650383488841	-0.00764277126205883
0.375643901144782	0.0867526070949679	-0.119547533061447	0.150950985760581	-0.0105289682878637	-0.0396087844167795	0.00987087893814109	-0.00278397363621774	-0.0220746546370738	-0.0250688763523216	-0.0419563619652336	-0.0334851836209283	-0.0566228090888203
0.140318385620114	0.127109388283469	-0.0360723775389077	0.0820654988248714	0.0196300424574379	-0.036281296725753	0.0116240505885435	0.0121416952394747	-0.000839986948173971	-0.00832562713415758	-0.0133891597423025	-0.011903705925236	-0.0150708882809446
0.50307103443485	0.297522770040497	-0.153308862836423	0.22893590794615	-0.0251602740337273	-0.120154619261714	0.00666155027285376	-0.0534671740431598	-0.0515901267023802	-0.0726574466477206	-0.0761337299610548	-0.111723952115858	-0.133079212336989
0.142089419527306	0.15591002429721	-0.021215467976494	0.135469818647326	-0.021862197441424	-0.0311548842690243	0.0122101696215655	-0.0266466257373379	-0.0114411357897929	-0.0265085408552241	-0.0414392553573951	-0.0599070566233782	-0.038599805865191
0.381984557290598	0.199128009142194	-0.104694302126057	0.20738882068403	-0.0373810912107237	-0.090309659723164	-0.00432557212210199	-0.0300854766424266	-0.00165677172867129	-0.0638453754669439	-0.0250285141989969	-0.0453710990813213	-0.071572817556301
0.175981758374744	0.235347555880593	-0.0412262796737049	0.118618454805924	-0.0184848776588178	-0.0637142989223958	-0.0218802797505953	-0.0164226812678624	-0.0380029190067296	-0.0410995882906068	-0.0393589750829074	-0.0395326072979874	-0.0572680318165293
0.473228517196231	0.279052183501951	-0.156239469281662	0.165618564379651	0.0864917597420328	-0.0820565656534063	0.0370322879685815	0.00891151889178271	-0.00932783757168432	0.00221759704431324	-0.021228063550555	-0.0248437685495387	-0.0238758796219874
0.501101052267437	0.243241264983088	-0.155628283835838	0.217559630862543	-0.0519282410866673	-0.165115810416247	-0.00354027295463111	-0.0527272230544679	-0.0787328849361021	-0.108522025751457	-0.0754433566832591	-0.0697216027623169	-0.149930244610791
0.196023168221601	0.147489971484697	-0.0498642756613296	0.113657705044845	0.010177697558463	-0.0210645287731147	0.0175221138165878	-5.74592746856728e-05	-0.00153547945533231	-0.00544341560732586	-0.0201071821434835	-0.0239764363889648	-0.0406744477035788
0.0628722681687314	0.0331022979496397	-0.0149709419004594	0.0386196032104354	0.0119557852304196	0.0128918237431851	0.0210719814786452	0.0142051601707241	0.0158947835067327	0.0124238044868024	0.002462650836766	0.00480524097310239	0.00392319275857814
0.595671668722704	0.282489982909947	-0.201423179023192	0.19478889609978	0.0571195889468082	-0.09563320951875	-0.00162564875098814	-0.0343681978901221	-0.0579561513666661	-0.0192568102859708	-0.089808623255341	-0.0957364377257715	-0.118790794378422
0.0351875057490366	0.0648583651388567	-0.00797394326960372	0.0232911294910483	0.013044767058551	0.0104128664674754	0.0179939532490985	0.0117314369117194	0.00538307107609731	0.0117288167630132	0.00843938162043843	0.00348827899279603	0.00262145897857596
0.20677506273109	0.12925837354107	-0.0587382197796203	0.100694946430551	0.0144685933868863	-0.00453008476232641	0.0160854520598865	0.0254180881279267	0.0159994220172866	0.00496925431227996	-0.007472085973873	-0.0103958948449697	-0.0213995864959988
0.528498400285581	0.340966991350004	-0.175764053840236	0.183015265795039	0.0794290366383056	-0.125199186708963	0.0187332135774202	-0.016796162426156	-0.0413881383531039	-0.0228850750353286	-0.0341692610089048	-0.0402596188128969	-0.0361969364330694
0.0305875907352524	0.0279727457958554	-0.00656917364337983	0.021575505043893	0.00821407394180474	0.00335515699435076	0.0151062104641198	0.0118961663502794	0.0117332797565762	0.00578461546807775	0.00693114789483165	0.00674465835000018	4.22012280993124e-05
0.543990710579248	0.245057787080409	-0.177897837198056	0.202970883188646	0.00367936718309603	-0.145677775321824	-0.0474689898869012	-0.00636598021682255	-0.0328763810161083	-0.0709992040693642	-0.101680538464272	-0.091909383571244	-0.079690190656838
0.528432653557999	0.205616413053468	-0.168883523341858	0.206930385979915	-0.0112790794866402	-0.131256359060419	-0.0147860414502794	-0.0404163922181262	-0.0494400917013109	-0.0712677192735294	-0.0943906749506015	-0.0695924803795092	-0.10755255682567
0.444919967431164	0.301017331330334	-0.141124483640345	0.17376393591509	0.0577563869007063	-0.0948107865140571	0.0545440524429684	0.0624722687283873	-0.0192834101379694	-0.0185271998066753	-0.00957507328162488	-0.0414759209289556	-0.0362369704411514
0.316229993033919	0.137893288712629	-0.0941814020345898	0.146309422174008	0.00181026228507436	-0.0399442539983389	0.0123852799079129	0.00959851854008814	-0.0106660470529978	-0.0190669958566323	-0.02477512073124	-0.0289943387336448	-0.0417943559773521
0.0717042349707008	0.0610494045198511	-0.0171385837533994	0.0439974625074426	0.00558669174403117	0.00318467534931975	0.0209667494262325	0.00733269240039813	0.0086266249861129	0.00438568354667547	0.00187250402981913	-0.00623712748004844	-0.00782151782547749
0.344336673291358	0.164270090918781	-0.0960054586026014	0.180575645553568	-0.00423027392193698	-0.0438101474886381	0.0182979070275215	-0.00777669370731143	-0.0219920329533219	-0.0240202107052875	-0.0468156586700461	-0.0585807145717743	-0.0699042345035638
0.111682918198768	0.111280221484314	-0.0299969906399359	0.0561040245554083	0.0368176564675095	0.00518470091480132	0.0364133618621492	0.0229779087318548	0.00544075551544951	0.0210011786911554	-0.00334234103416944	0.00825104879987129	0.0184809197912422
0.0909372071030566	0.0884596192079857	-0.0221004429723812	0.0558539655084703	0.0277080443225186	-0.0152734980477058	0.00592521648114416	0.0145581908987897	5.2308277180696e-05	0.00621727313740641	-0.00157036546522286	-0.00304902017498015	-0.0046321779854845
0.356388902261735	0.184214647398459	-0.101711168410387	0.181829470352633	-0.0339469821547222	-0.0893938425108242	0.00740347397236457	-0.00608580356934063	-0.041776372017944	-0.0616704123327732	-0.0554252998317772	-0.0579562306245024	-0.0836074862774272
0.0401150971827241	0.0178871462307313	-0.00911174607340008	0.0254267595418508	0.00374294669658212	0.00440359630219607	0.0112841034009763	0.00999566633990086	0.00638067430043127	0.00407327149938909	0.00439211824643506	0.00201464979834197	-0.00010450337520379
0.0273738937886291	0.00957585982504356	-0.00256191070976455	0.0271332425215025	-0.00394482253280919	-0.00151806327658555	0.00621311784161572	0.00374476875449419	-0.000257953684930218	-0.00273144290469737	-0.00395575960868333	-0.00417123829728884	-0.0067472669647118
0.133709270842947	0.183607752378522	-0.0271043646716292	0.10092152704709	0.00548988337660933	-0.0669527837026877	0.00751112336469598	0.00840900311800885	-0.0173300536820461	-0.0307314501630392	-0.0436835756218197	-0.0284507598142849	-0.0500228912343653
0.359221926966161	0.215276845908644	-0.112153348890681	0.151554219621708	0.0785027283437444	-0.0234732010607774	0.0157712697182465	0.0246477062539603	0.0179314334558664	0.0275147636414835	-0.0242844525802259	-0.0192531107409191	-0.0204159482404684
0.0704036954249021	0.101308782584941	-0.00957854578219378	0.064416314055127	-0.00493555828336537	-0.0317226464567061	-0.00802056797294967	0.00470669824521547	-0.0156950835525446	-0.0183291023700358	-0.0251977924221127	-0.0128019700883208	-0.0324128476526746
0.404856488017402	0.162025311960667	-0.125066208845828	0.174006762618166	0.0327259227836231	-0.0812135956978637	7.1194581738987e-05	-0.0412413596734127	-0.0233661748885559	-0.0242438364571203	-0.0454797328716012	-0.0592452951186395	-0.0598232001002513
0.0928265277856365	0.112953636591348	-0.0223731770918886	0.0551046003106368	0.0054053618290454	0.00846230895245076	0.030901332239407	0.0294946727231443	0.0205939784979105	0.00693383539074809	0.00185295616333936	0.0135220508109521	0.00842190845604519
0.346861875776546	0.282166932532816	-0.0999389004360373	0.169502067103982	0.0764192739852303	-0.0698947947507185	0.0500117140403183	0.0461532143802925	-0.0131843407315179	0.00326223961725591	-0.0409139962789681	0.0024295858715182	-0.0541414010755486
0.547193102910665	0.342577027069129	-0.181013795731859	0.193150209846136	0.0142606636055111	-0.0999210346679966	0.0265681693472366	0.0390195763130254	0.00485212603920593	-0.0428301855312427	-0.0491973471883069	-0.0546715981291459	-0.0783290474121622
0.0929784426369511	0.026292113798068	-0.0221472650188351	0.0610080893424863	0.00658528808099731	0.00549051342913842	0.0179200483471462	0.0119032498113042	0.00623725588335949	0.00603790075506787	0.00123778444684559	-0.00204192332773755	-0.00529129527569262
0.313554026656233	0.269402386256361	-0.0894538717528258	0.156231644418602	-0.0706412941423483	-0.0978107201131013	-0.0137865554537479	-0.0235208894472064	-0.0256966935936034	-0.0842260071277248	-0.0582314924605667	-0.0672037926714404	-0.0782504719207724
0.363366427650068	0.122540534653791	-0.106281735869825	0.174424915646565	-0.0286250571352784	-0.0388256588795823	0.0321037671307696	-0.0319252157230633	-0.0312353206909165	-0.0337253580074304	-0.0293888676137489	-0.0395325973181537	-0.0744658403126427
0.496770582165333	0.312975118128211	-0.165288496352604	0.17077108722418	0.109621384816988	-0.14154147130642	0.0138351587586377	-0.00798481776132226	0.00232870457559542	-0.0159600432447162	-0.0602968497392898	-0.0656263616038171	-0.0754400745083493
0.332613369580978	0.23170439671877	-0.102547632170353	0.140401860635295	0.064828347583447	-0.0394401680390609	0.0247791732842936	0.0256399133508843	0.000680403621358239	0.0126940897721931	-0.00479766397452652	-0.0246428558479145	-0.020625961703833
0.171836218538042	0.174028311767153	-0.0432850651332602	0.102919137502676	0.0381573955057877	-0.0236031855194424	0.042717545891595	0.0168812411784473	0.0139341568282888	0.00727710499317266	-0.0101133734198629	-0.00504179610353661	-0.0119091360898038
0.227109185180774	0.1442212184724	-0.0468406283684912	0.177544143992802	-0.0137753190959688	-0.0269330324799037	0.0177470825921663	0.0144563499821506	-0.0152783705475098	-0.0203541757879362	-0.0377822007869567	-0.0503960642866954	-0.0604815786547957
0.0921662019910973	0.0406082757900796	-0.0227107447004469	0.0526802857248764	0.00248997336593891	-0.0112980807238841	-0.00289066041691313	-0.00199588952709186	-0.00956372816221977	-0.00440405367897258	-0.0122147462701807	-0.0244976862378383	-0.0195521267934072
0.443807625403498	0.30977382243303	-0.135856737250017	0.195815317531264	0.0519165779271234	-0.117733133577293	0.0257021429011601	-7.49342673211362e-05	-0.0582502592302056	-0.032908277825085	-0.0546297910042278	-0.032083006641703	-0.0702026550481915
0.662406791947078	0.245634552182353	-0.236235727214185	0.174005073317872	0.0319432498200789	-0.170546651610723	-0.0331780501333192	-0.0624284425391591	-0.025510789285359	-0.0693017008953218	-0.070409631798233	-0.0865936229101842	-0.116382284431258
0.457762098914022	0.317432049924801	-0.130943152643159	0.241292781979145	-0.054893309478212	-0.0519652790859617	0.0188235143375571	-0.0105434395983016	-0.0269958724085832	-0.0534292942820868	-0.00747736966753526	-0.044712789291228	-0.060550401511106
0.390407972374416	0.252566814332624	-0.119353222165367	0.171830869600887	0.0748563227387181	-0.0599118867637748	0.0313024631522806	0.00811164293834393	0.0102538062489936	0.00747221798747166	-0.0371389417486478	-0.02154996117721	-0.0505027708128091
0.0530801002377177	0.0891642955304612	-0.00502730791825947	0.0519318579388075	-0.00531782160213726	-0.0201380146034925	0.00654950022042169	-0.000354756051053916	-0.0221988561509818	-0.0127279181028149	-0.0158631591182511	-0.0189111559959353	-0.0264748865443494
0.183158593112787	0.0720863194352677	-0.0541236826524508	0.0812368224497181	-0.0132658210618081	-0.0218711721716874	0.0182110518711095	0.00394580385095933	-0.0167732772748275	-0.0175684966167478	-0.0214217837225222	-0.015520877818319	-0.0134646092301981
0.0841563875858979	0.0710413201561027	-0.0197047997889652	0.0528288966620323	0.027218408686564	0.00768255567589168	0.0286717295204211	0.0126227684019122	0.0186909976509707	0.0174504821812279	0.00365212037413358	0.00557074282597776	-0.00785643319631955
0.0468165067058699	0.0544554854924356	-0.0103108828431376	0.0311948164707894	0.0158165910968689	0.00326298459943389	0.0140629201963331	0.0149279429203432	0.00883044632325486	0.00953978784815141	0.00404388933209363	-0.00198802948692266	0.00321370581141279
0.355911464565886	0.199166206621739	-0.0979589452225486	0.194359329706395	-0.0237122582317743	-0.0999797720376868	0.0146036675067698	-0.0101145527453946	-0.033649339218811	-0.0618460151347305	-0.0576312888125162	-0.0410543103821219	-0.0861189762900673
0.0540288053090255	0.0436009760681424	-0.0123125862121175	0.03457877145237	-0.013257807516051	-0.0117715095464871	0.00480241800120376	0.00558843536984049	-0.000309351065229821	-0.012514658531269	-0.00910456327496666	-0.00720847283767466	-0.0104733368104458
0.448906879955698	0.307980344889807	-0.137860216987026	0.19998854206543	0.0326140345992033	-0.128684537864817	-0.0250139206438401	0.0228442016892978	-0.000125721640929388	-0.0480352516328068	-0.0687672302847436	-0.0763952053198388	-0.060215138839703
0.278859332657177	0.16463758691729	-0.0847628431334103	0.122096912109098	0.012804119015493	-0.0464078353651724	-0.00138202278966276	0.0236080588119836	-0.0167404441300181	-0.0168018581748397	-0.0309295678963223	-0.0360086180005294	-0.0406543528830035
0.0882895775727905	0.0429965404512688	-0.02267960951422	0.0525498094513927	-0.000635839251712678	0.00591533180318009	0.0180938144510789	0.0111867686431891	0.00663278879432519	0.00263974627573371	0.00178822031653866	0.00101831868685039	-0.00293072469384681
0.39450056610345	0.271428316683547	-0.124652978861138	0.158216998092261	0.110888011141649	-0.0336669882291431	0.050222114285683	0.0331847260111597	0.0210783704787816	0.0386105114562528	-0.0390657884669263	-0.0141836839490588	-0.0500218825659848
0.19641014323061	0.203975839031378	-0.0561652728008123	0.094436868675782	0.0523916313367089	-0.0187708124183532	0.0243879478540177	0.0367064468374067	0.0142968952343544	0.0168104094591779	0.01762246491464	0.0174154694516643	-0.00772696715091908
0.03407333991319	0.0292297998056526	-0.00639429857358709	0.0287300383506865	0.00481603739383451	0.00639342585764617	0.0125156417910929	0.00945339627383688	0.00950288142456	0.00560473162574034	0.00216111161305808	0.00345682118645081	-7.0664461615598e-05
0.0989032565426414	0.0579404156645691	-0.0259658717911802	0.052279313849108	0.00418009890764036	0.0100730310540519	0.0206236437047319	0.0125194905095282	0.0146025537561925	0.00712656498084613	0.000333255133671315	0.00251180629125852	0.0017350383108611
0.642084258029242	0.301359444951961	-0.225912276705415	0.181166001385708	0.102296037609442	-0.153009013084074	0.0301912295176803	0.00507477881473639	0.0187936992285406	-0.025356487737316	-0.0264185059263858	-0.0725921357036791	-0.056094567914163
0.204985103892389	0.30399651740737	-0.0485655337365795	0.133129333348256	0.0283795905022124	-0.0914900679880657	0.00144436102395254	-0.0109522098684496	-0.0231529296823577	-0.0315552387429267	-0.0275007953193158	-0.0441896946246493	-0.0394510072616039
0.493265964145995	0.223558528558104	-0.151639811317118	0.214182529189408	-0.0253953975920871	-0.124423828560179	-0.00954754691349802	-0.0193991928055097	-0.0553198088552499	-0.074909613076133	-0.0876888776169494	-0.0817754135854358	-0.108682249758748
0.363172559053884	0.140423408589472	-0.0991438649925321	0.199921104044591	-0.0442354591575833	-0.0729735364450218	-0.0551620441229954	-0.00817437930710246	-0.0466761328588044	-0.0586044978013026	-0.0559581966159243	-0.057211711111652	-0.0712886442079935
0.109320544592542	0.0882067765181764	-0.0284399592184469	0.0618379739231544	0.0253069288550106	0.0166978407621703	0.0267410175798456	0.0256804445283774	0.0192100637549793	0.0210023848085904	0.0193902878826015	0.00555396571912599	-0.00240142521691948
0.615988789300772	0.298973227406657	-0.207459445821633	0.207903964995732	0.0621739559664908	-0.115870124236087	-0.0403600969090341	-0.0018815291442057	-0.0611994235422939	-0.0268480841347982	-0.0607244327650992	-0.0809585706945662	-0.0952010444021633
0.532051531155141	0.342409989654341	-0.171163502793814	0.209997848135698	0.0638245923036924	-0.108396438985971	0.0271977037229281	-0.0479075282927336	-0.00144481494839388	-0.0222859233411394	-0.0637559824334627	-0.019235140274936	-0.0620215502040827
0.278672855716528	0.298720834577613	-0.0781883964881458	0.139725190990513	0.0806569197486582	-0.114313579430898	0.00990257866912669	-0.00395442115259614	0.00376259850303479	-0.0168283298411196	-0.0218059572013132	-0.0449769718226233	-0.0417025151720196
0.0670272560753877	0.0369344151521777	-0.0168801737555874	0.0377111338309684	0.00170242701450525	-0.00238738330988791	0.0122377303634272	0.0132382779298609	0.00300560987642774	-0.000342478147691325	-0.00103184755939528	-0.00108380128683745	-0.00686511696142844
0.4527519219062	0.206129205291697	-0.150260996794346	0.157216972903143	0.0148537265356021	-0.0766869865231132	0.0396796110058158	-0.00113855096981691	-0.0226833888639942	-0.0309166299937556	-0.018121583455403	-0.0574885778486688	-0.0580640660548998
0.0124526030604201	0.00245542706819128	-0.00181547561994314	0.0112265386223049	0.00087604630056539	-0.000358812047249975	0.0038420100259252	0.00136384246683767	0.00114481474210016	0.000258617126657708	0.000141377396211739	-0.00089065611564631	-0.00209215723644706
0.570497706759043	0.191075240301023	-0.191544514081372	0.190758016297666	-0.0175120656830342	-0.116995318498919	-0.0234457167922354	-6.1126583943083e-05	-0.0516746912385203	-0.0672536920909768	-0.0753356041112583	-0.0703071095511343	-0.105963825530853
0.117304441628888	0.0812066839637755	-0.0286526524314471	0.0682423755433878	-0.000853333186131747	-0.0127448463537243	0.0225802925532725	0.0144847246277024	0.0155679247582114	-0.00679908976992802	-0.0027374567414075	0.00710332549139091	-0.00666237470348265
0.181030956325428	0.105431194375781	-0.0528842658816251	0.0830409322820239	0.0173504274020896	-0.0144469567967549	0.0222996320259928	0.0199527488569362	0.0125936866975669	0.00145173530266737	-0.0046897054302453	0.000191433689011616	-0.00555568069476126
0.0625768314828519	0.0888260006623041	-0.014673832833719	0.0410697313461804	0.0142380855392823	0.00775183528693869	0.0268424381788999	0.0190568208211387	0.013162845771055	0.0109949604131105	0.0212334490412614	0.0102108574198476	0.0136596185931568
0.272413581283271	0.18984387202893	-0.0619112293350793	0.188184875142613	-0.0276874621241165	-0.10738764288012	-0.0307066658704493	-0.053500551621865	-0.0439350520955359	-0.0675375525021183	-0.0932356150898588	-0.0672984348628114	-0.0692480686075472
0.619641263751175	0.213412727483919	-0.216329322751814	0.180735280419851	0.0144680934132224	-0.109234197519355	-0.00757014213370455	-0.0633905858198496	-0.0409109666346743	-0.0473830520530664	-0.0931079777778911	-0.0623530097811132	-0.145590544077178
0.573439321549609	0.355389039398793	-0.189202852674235	0.205247526711676	0.108918036659975	-0.0893927454630462	0.0797833161702052	-0.0419143783540677	-0.0067128203499518	0.00976264559846451	-0.0451497675189946	-0.0274727740485906	-0.0572043106729913
0.682032681803077	0.281476998291741	-0.246431388701939	0.168821701447178	0.0838164236896287	-0.144776815996937	0.016830820285861	-0.0072895422987872	-0.0405730348226231	-0.0304801961536542	-0.0211814433147962	-0.0672056402142206	-0.0751097650709968
0.0844663871022839	0.0481999836282176	-0.0211897873102007	0.0507566739584471	0.0103777678532646	0.00773147671763992	0.0248298793040533	0.0155796984033289	0.0119715154682183	0.00905462228545229	0.0077813701004722	0.00484088718299963	0.000562712753879258
0.0290223945090531	0.0320750408870868	-0.00252849780921674	0.0300273008769428	0.000290379666276513	-0.0108156742026022	-0.0022876316411295	-0.00279395891781476	-0.000275277059948058	-0.00526264726816284	-0.00988238997288374	-0.0117463191028883	-0.0137903145219321
0.0912247529416111	0.0742370889398939	-0.015285909808607	0.0788500300767087	-0.00724587058244594	-0.0235053770667017	-0.00397879246135967	-0.00950265156477013	-0.0257674606492047	-0.0153756238245738	-0.0292520187749969	-0.0293346746985962	-0.0319957166845859
0.557509492082178	0.302434086869196	-0.188537689012375	0.189110780383202	0.00279879244879566	-0.119886068465571	0.00847872170753183	-0.00719358381326718	-0.031841310963685	-0.0585436380083875	-0.0575940993754309	-0.0706138645870915	-0.0624026824508601
0.206947447586437	0.220950525295019	-0.0551685808598357	0.11708155528567	0.0293723086207979	-0.0363946439759862	0.00739315601636656	0.0111671957877849	-0.0168114951351065	-0.00351116767759416	-0.0182484105329022	-0.0136917155826785	-0.0165916712387467
0.256656848274438	0.217142633630736	-0.0687928440691048	0.143673559864985	0.0151060022672705	-0.023573981156278	0.023419679274604	0.00050335312867239	-0.00586854613313775	-0.00423398944450376	-0.0151058704115014	-0.0548763503047751	-0.0401025259017721
0.207643554492439	0.218538885162239	-0.0552642565842422	0.115532417845129	0.0414948773975952	-0.0323627292738708	-0.00760773454700767	0.00971271287351852	0.012126670724759	0.00456607406186224	-0.00893296305687463	-0.0157809122182427	-0.0318448989364495
0.0413872445496234	0.0341803035101915	-0.00683662057400243	0.0349930550918921	0.0112088916963058	0.00482718141256858	0.0123577046441112	0.00950634957806573	0.00956464237753332	0.00801803655443718	0.00743952604329322	-0.00129943569025517	0.000111638373201731
0.0571647381653631	0.0336524671224116	-0.0116853946820865	0.0394920304701057	-0.00605907696258285	-0.0047256574018827	0.00781668479195165	0.00332733046244753	-0.00200887657602856	-0.00539236718223278	-0.00524723405491118	-0.00929624004790659	-0.0116943106627808
0.287702194134562	0.225072268705116	-0.0827491834270632	0.140165464499571	0.0569997545902708	-0.0656613047312921	0.0236576857026011	-0.0229886509731607	-0.00636556641908287	-0.00433077507051061	-0.022261020077753	-0.0373059609712911	-0.0225296253662794
0.201391095071197	0.0490781306402887	-0.0623469630359931	0.0735802226784522	0.00972154753466226	0.0173544599417763	0.0199160229204557	0.0230282431797383	0.0104579078769771	0.0135380037382193	-0.00068231935395649	-0.00970019153319585	-0.00496760538326571
0.560460000138744	0.333644897187833	-0.185978759920735	0.201969029868338	0.000123975928262077	-0.141404635043439	0.0270864445543813	-0.0326245243412929	-0.0257489019335007	-0.0706403295575886	-0.0443103035498168	-0.101302046321878	-0.0625115009194869
0.182836792624076	0.057317384198967	-0.0518621952511552	0.0875225917577864	-0.00463272355519156	-0.00130112621264553	0.0162882485921237	0.00655469733718636	0.00219642790547606	-0.00296692488391856	-0.0133576230749828	-0.013758720039919	-0.0178304468682018
0.367701946221001	0.192554228003231	-0.0998969589490879	0.2018652834167	0.0123589463949934	-0.0368648834678724	0.00879794504221421	-0.0283131928033305	-0.0506290948930954	-0.0122529685364395	-0.0454938451350052	-0.0486766866321199	-0.102578214018958
0.332379094819901	0.125246466915855	-0.102182952753773	0.142138477905504	-0.0127461381369925	-0.0387378470215478	-0.00974845516812589	-0.00420859387287648	-0.0228037045342238	-0.0257419925792701	-0.0252221443141675	-0.0391526044818118	-0.0514940137907274
0.0362642023624653	0.0147536500635609	-0.00280187501765536	0.0367961293668524	-0.00741523907456697	-0.0072156401570008	0.000912624555306302	-0.00117414861362609	-0.00413721518951649	-0.00731543961578389	-0.00515210309430018	-0.0108906614722158	-0.00827991165357873
0.223636080916396	0.0580141099016369	-0.0672763865379887	0.093804006560011	0.0131503455824389	-0.00557133697773643	0.0205850786979732	0.011047921520134	0.00890610491979837	0.00378950430235125	-0.0110486045766772	-0.00168903228099815	-0.0225430952722753
0.065532231354618	0.0223505297383266	-0.0143664307191171	0.0442729924731659	-0.0156803304709476	0.00123787075609187	0.0114373297922876	0.00450525172414973	0.00190535689782896	-0.00722122985742786	-0.00415402332110801	-0.00525017563294294	-0.00698761402755209
0.299827236976155	0.340015469379796	-0.0757446261549293	0.186796550627352	0.0109506136480152	-0.041773431833408	0.049817170909625	0.0319749203400769	0.0283720273229923	-0.0154114090926964	0.0256067782590154	-0.0378807372872286	-0.0391661513934305
0.140532428263248	0.0750328198928598	-0.0388038480046252	0.0738872745308776	0.0217448451283919	0.000810575875487052	0.0284487252733594	0.0174798928356099	0.00955317846103579	0.0112777105019395	0.00398126523321299	-0.0040656949752266	0.00171708237410237
0.0513781770232982	0.073992938816916	-0.0111441428204776	0.0349754825846094	0.00318086469648123	0.00901452804020355	0.0256867108468191	0.0191736892136255	0.00924023273238016	0.00609769636834239	0.0122955713327918	0.0104104924684778	0.0144374186639682
0.331547267750347	0.232625592261733	-0.103261660228573	0.137137180036608	0.0420736438712997	-0.0604381447039182	0.0188594062717678	0.0275156882663068	-0.0157851113463622	-0.00918225041630927	-0.0177513356750564	-0.03147644323105	-0.0297617826057757
0.0745936469011393	0.0790895631020041	-0.0139640625123739	0.0612125963741322	-0.0149494132196693	-0.0225472034790533	0.00096311351166041	-0.00724028228358577	-0.0121467134041748	-0.0187483083493613	-0.0215676980515425	-0.014149353433122	-0.0246866239622784
0.189352941780375	0.0558239137728441	-0.0561598138982289	0.0820688068416676	-0.0110238025269262	0.0209031554796649	0.0214795529302916	0.0219331584430355	0.00832059650399156	0.00493967647636936	-0.00521584716017212	-0.00106182772729138	-0.0112193058416832
0.208323606325576	0.0746706554646591	-0.0508951015137417	0.129129237335335	-0.0298756355241053	-0.0234178069063224	0.0079540862629672	-0.00561294698409087	-0.0107387200584143	-0.0266467212152138	-0.0321661073462427	-0.0348790253426075	-0.0539069289037729
0.00845866106533562	0.00310939178995727	6.37493804091747e-06	0.00821509440284674	-0.00473059223044016	-0.000616162304111241	0.00321562602858691	-0.00077179334892799	0.000802482426453005	-0.0026733772672757	-0.00283675073846975	-0.00116960834243661	-0.00375027745473197
0.137735419007074	0.0324308074104044	-0.0361269910642355	0.0724173845533386	0.00452693327852474	-0.00822432352715602	0.0188430993854768	0.0105264861573013	0.000982373776094614	-0.00184869512431562	-0.00800198947175451	-0.00491856980679617	-0.00765677391539668
0.193910145352484	0.0563257308030362	-0.0445922174721704	0.137682002184348	-0.0108435413881442	-0.0208769536701057	0.0107721836297388	0.0123252188257958	-0.00773764404211025	-0.015860247529125	-0.0178885365924477	-0.0232748501134901	-0.039735709490895
0.0147873464733253	0.00423546769169462	-0.000674653690659987	0.0179603297034892	-0.00264259254598747	0.000537895331106398	0.00235486029101226	0.00258526726779418	0.00122207818711516	-0.00105234860744053	-0.0024867638840118	-0.00172129743885436	-0.0032196868559817
0.358502805872735	0.178467343037205	-0.103143380929379	0.180201532725524	0.0208470382230628	-0.0589954201001079	0.0469231555619083	0.00859172026907307	0.0128537360859469	-0.0190741909385226	-0.030708367761474	-0.0410094863125257	-0.0487294252202199
0.582229123375572	0.22623401767726	-0.198499636872501	0.190893105731494	0.0194272630876933	-0.155182058578683	-0.0213982203731029	-0.0256580479338316	-0.0273767459830986	-0.0678773977454949	-0.0958293657996544	-0.0649476076238973	-0.0891287266646437
0.0962526289349622	0.0987282163526281	-0.0222805134236912	0.0623780342772737	0.0198519239794795	0.00283024393201674	0.0256155981000341	0.0240290073621928	0.00488583293908833	0.0113410839557481	0.00295527139767711	0.00377261003731531	-0.00628427228539445
0.222006425278649	0.13017603694227	-0.0523694346834984	0.142160282106688	0.0020273644752638	0.00185203304897472	0.0322046251030681	0.0229919244420215	0.00858680947269527	0.00193969876211927	-0.000878716903469717	-0.00528876615816112	-0.0279252334823531
0.517530718604473	0.274780311365728	-0.175790343932297	0.164620315786611	0.051230775446879	-0.0879913842941823	0.0392734107184005	0.0215293445641974	0.0292181153085374	-0.0183803044236516	-0.0342267337004883	-0.0140698431064346	-0.0357182368573015
0.676855153500885	0.301050050857831	-0.241923582228818	0.180179361621255	0.111556451549357	-0.123618908998625	0.0272742142143136	0.0148328215662736	0.00699291372908528	-0.00603122872463369	-0.0456060062964249	-0.0487069516595678	-0.018362032447017
0.228676666568487	0.175113035242064	-0.0634186214683564	0.115571470310612	0.0129312207275884	-0.0504476569137911	0.00309804712076914	-0.00974812563588973	-0.032142328345793	-0.0187582180931014	-0.0183087322693326	-0.0258120073688952	-0.0330333748215329
0.0610903967248217	0.0485225020427038	-0.0138052139384923	0.0408306147561125	0.0108392036948839	0.00722520895141403	0.0160313845436245	0.00827830046388685	-0.00741681742336541	0.00903220632314897	0.00611268241713511	-0.0067472939423249	-0.0123021808180227
0.312632665916787	0.194261004301388	-0.093737802029015	0.141157795247224	0.0819964835833972	-0.0165931567168754	0.0630483416499952	0.00630282298866086	0.00250992807965988	0.0327016634332609	0.00172941848541136	-0.00486963976991389	-0.0216132776757445
0.150144050664004	0.0622405532168663	-0.0442632827464231	0.0667032617304568	0.0072270111545128	-0.0153734650538704	-0.00278546441432712	0.0124778468880415	0.000599592817427136	-0.00407322694967879	-0.0124926059722804	-0.0116436263376248	-0.0205799193433849
0.0275496229300161	0.0290078719607294	-0.00315618110239322	0.0266977219179893	-0.00590691714496894	-0.00958605884334824	0.00554224144632099	-0.0023918662233958	-0.00421125244796492	-0.00774648799415859	-0.00789930931634067	-0.0037168051914246	-0.00737050204026361
0.434229140210732	0.330774203290702	-0.136285864421105	0.181194122404076	0.0444721275050791	-0.107484685803554	0.0349564620834812	0.00130150618001729	-0.000485797292246126	-0.0315062791492376	-0.014877104608317	-0.0234891819624609	-0.0491319226768252
0.0115566019390397	0.00836495946384954	-0.00039843141854934	0.0116650457927501	-0.00505712469564248	-0.00424798147605248	-0.000144231718887484	-0.00333666628662573	-0.00424992010580854	-0.00465255308584748	-0.00260807907552575	-0.00317412459235997	-0.00401306408867313
0.414548678028296	0.11902053911504	-0.133557622694926	0.158468925553562	-0.0110521709547662	-0.057680370231164	-0.00254693117057142	-0.0200594051405864	-0.0185452891445499	-0.0343662705929651	-0.0507891904562168	-0.070840503956454	-0.0538497941739093
0.204097662136089	0.159794529426698	-0.0535320491834438	0.116988596744036	0.0209998677739839	-0.0353602044123939	-0.0119395618228026	-0.00826833419227643	-0.0242131255344866	-0.00718016831920498	-0.0252105877591671	-0.0334539902270036	-0.0426452691598418
0.0915628590275163	0.032928677979128	-0.0212758099641417	0.0536753519969642	0.0043652843193208	0.0072264587676395	0.0176761135181192	0.00972522431791487	0.00671825150332034	0.00579587154348016	-0.00160578758370511	-0.00664026406350286	-0.00497943681721129
0.235783425496157	0.141886417095411	-0.0564188041183456	0.150826048849574	-0.035853735303887	-0.0522856505053579	-0.0114155462013807	-0.0042373932291116	-0.0179855799051707	-0.0440696929046225	-0.0471701788445169	-0.0488575570052104	-0.0548836868152356
0.483055241648977	0.250287014740982	-0.16175658538418	0.161016024419256	0.0706997767930729	-0.0649877023595809	0.0279770894699197	0.00351704791900775	0.00840026299413466	0.00285603721674599	-0.0331451374169589	-0.027946208627062	-0.0516913564552347
0.586817906184688	0.277865680388299	-0.194433863758351	0.213884833548305	0.0285801597598273	-0.0511271079429255	0.00708008398154047	0.00188427069052388	-0.00970953283873133	-0.0112734740915491	-0.0656344507751755	-0.0313679479105257	-0.0404791820966499
0.0587202527766902	0.0329220011057948	-0.0122417019405811	0.0403966480679037	-0.00146553077769586	0.0010930870117352	0.00609579594637123	0.00625592810258297	0.0016334032213085	-0.000186221882980328	-0.0113127265003612	-0.00579001585310031	-0.0142193841931994
0.0535385205531782	0.0721263642545591	-0.0115025083251814	0.0352194358391855	0.0136992086270609	-0.00104140677381913	0.0215040071150924	0.00748665672743296	0.016413717210645	0.00632890092662088	-0.00136397798852007	0.00732183616042035	-0.00203498148312212
0.629624529931203	0.331577024050123	-0.2195577854313	0.191343627928452	0.0545871571509576	-0.0926714276398578	0.0200426046185558	0.00533938417109492	-0.00249767143134849	-0.0190421352444501	-0.0225701306166491	-0.0626646227490117	-0.0391787767603278
0.0269180461870827	0.0237783024927258	-0.00526849891755898	0.0210819396828772	-0.00193164429797923	-0.000452987851002836	0.0046311239662391	0.00278890600362684	0.00234488264121575	-0.00119231607449103	-0.00342565522894049	-0.00350964195934792	-0.00536362155018622
0.283570996227879	0.104240828190876	-0.0711254677324614	0.178142088951957	0.00636522300312031	-0.0111100977601832	0.0256955462892556	0.0424856111054682	0.0285640670002748	-0.00237243737853149	-0.00140106696113357	-0.0298862626147	-0.0276864022777665
0.347402573006882	0.166731697495259	-0.0960911444992984	0.181267263769642	0.00421764536974784	-0.060413608764716	-0.00718418546791932	-0.00595190870269813	-0.0408639061354982	-0.0280979816974841	-0.0686359496019018	-0.0378836430980071	-0.0513412072069804
0.30348701965618	0.190839261772172	-0.0941897326505092	0.127207429893144	0.0233083497746583	-0.0529501651900645	0.0241583060562324	0.00161193374356455	-0.0110962459189042	-0.0148209077077031	-0.0119612456560369	-0.0205568988033358	-0.0183808330907927
0.210071575245844	0.121654528620124	-0.0622332073436939	0.0920157315253091	0.00149737305503547	-0.0332330800463607	0.018337855993311	0.00276080413792756	0.00388918787487524	-0.0158678534956626	-0.0115015877408453	-0.0149757358981859	-0.033425319196232
0.0812413403514456	0.0634503983997865	-0.0200852895677394	0.0474958877645049	0.00931932555295299	0.00237076356206631	0.021983025014534	0.0189575803769844	0.0180355890132068	0.00584504455750966	0.00746921481868397	0.00753409006802166	0.00406945303738214
0.127724661648043	0.0850133987653465	-0.0308097112495466	0.0769982712767879	0.0183895429550714	-0.00316761493616394	0.0248797863908817	0.0304686815149795	0.0151981996460688	0.00761096400945371	0.00225546915101277	0.00644128166167232	-0.0081605135122212
0.183579457660731	0.0470445568357032	-0.0477779912142229	0.101563126011552	0.00268942646616369	-0.0310338816933603	0.00958272321847795	-0.00534323653852695	-0.0170412686287949	-0.0141722276135983	-0.0305327167739836	-0.0307509573896396	-0.0424199799443334
0.599466053615686	0.354262547311864	-0.200814306839471	0.203471990151464	0.106589455945017	-0.145873490016643	0.0431364648616668	-0.0328430789961455	0.0132319422161326	-0.0196420170358129	-0.0623604698618154	-0.0616988384855647	-0.0832189229069512
0.252573815332192	0.168779862680312	-0.0736722895079855	0.119097956258759	0.0117325475938722	0.00402366046695779	0.0298978437862656	0.0131501037076138	-0.00299585272691605	0.007878104030415	-0.0121787906762921	-0.00626317469640095	-0.00569287832309512
0.282330869653947	0.0656284001611135	-0.0796544007422709	0.147266868193273	-0.0197908978329822	-0.0252319958301023	0.00866145131971369	0.000610830011368246	-0.0174681952179352	-0.0225114468315423	-0.0261458505716234	-0.0445392228623597	-0.0407013599060004
0.227752480248434	0.137023648463682	-0.0509979087484352	0.162042562168209	0.0193610521282753	-0.00524179105192502	0.0160865844419885	0.00619103243427671	-0.000781916888982104	0.00705963053817513	-0.0293680523451785	-0.0126004973921633	-0.0460983997244289
0.0838420720454537	0.0506143316482539	-0.021730704626169	0.0491838596677606	-0.00259098259202313	0.0149167303721095	0.0144038429734821	0.0135151384808722	0.0129945551220317	0.00616287389004321	0.0109908212138859	0.0043521985621755	0.00361906603580571
0.0308400474412774	0.0436518227683277	-0.00562222154664857	0.0249094700928758	0.0120380303540294	0.000735818294798993	0.0153328566998831	0.00305176474593889	0.00389173774519965	0.00638692432441422	0.00392742938615365	0.000356204988606421	-0.00392664077492457
0.42168153952672	0.169621351737843	-0.133668135593444	0.16855134637101	5.6477096166796e-05	-0.0419540249731127	0.0231540086499703	0.014902574455742	-0.0147691244581133	-0.0209487739384729	-0.0519331048809022	-0.047688081198813	-0.0450961647852536
0.170269370290037	0.0698631183115411	-0.0317525115448261	0.140276772441543	-0.0117918192685386	-0.0256878515035048	0.0254540525700558	-0.00991667295044785	-0.0164061986131565	-0.0187398353860217	-0.020843125577522	-0.0295494246525251	-0.0409782433016159
0.032682847633234	0.00850028866016955	-0.00735893561337161	0.021564950421171	-0.000872229321952842	-0.00049076371004176	0.00433800330064634	0.00391191519701824	-0.000236055253592597	-0.000681496515997297	-0.00294791809035858	-0.00339764998117228	-0.00536586671940208
0.436137718290708	0.134841124108448	-0.140587982220541	0.16345532716886	0.0218113714712672	-0.0511227704009309	-0.0343077734354555	-0.00836331593548939	0.000385421340742376	-0.0146556994648319	-0.0624164054263452	-0.0513693620255923	-0.056094753068003
0.0665822537822451	0.0702755633377587	-0.0139290418091712	0.0457805860876426	0.0245875543742685	0.00586170245111035	0.0101581275680513	0.0168942568969967	0.0061848196256125	0.0152246284126895	-0.00180234366855052	-0.00296371527271852	0.00578312112759
0.553610534131383	0.247405205806824	-0.176558668118318	0.220280203257377	0.0354739606599208	-0.0678277103396223	-0.00957502120701315	-0.0478763676641968	-0.0368454466792906	-0.0161768748398508	-0.121962994285025	-0.113759391498054	-0.0648917690885811
0.0212481251476393	0.0204180531041193	-0.00186903067679652	0.0210020969203073	-0.00735157602759574	-0.00606846739663802	-0.00133818949343924	-0.00352321102363447	-0.00724467233597843	-0.00671002171211688	-0.00687845433846332	-0.00881991375714351	-0.00816158210134103
0.438159536039993	0.202648287622264	-0.130058588557717	0.211360928616637	-0.0463097332339868	-0.0957736124155351	-0.0075017118131121	-0.0133005593723384	-0.00644058060646691	-0.071041672824761	-0.0691945483291022	-0.0766734121977167	-0.103327067123239
0.228721485322791	0.0724318503386624	-0.0599665333518406	0.131855150354415	-0.0161407424489884	-0.0080113242626263	0.0132452114338757	0.00677132952086509	-0.0189317891191128	-0.0120760333558074	-0.0250551375819605	-0.0176933231067537	-0.0309054291448436
0.550901800898431	0.290521282902313	-0.17796970538961	0.210332650357351	-0.0199292065210708	-0.15593748390231	-0.012470437208005	-0.00943193480098503	-0.0289291009818116	-0.0879333452116906	-0.0866979704737294	-0.126188235911669	-0.118083573223529
0.0655053640010407	0.0544432554645709	-0.0162518116448245	0.0388302888747767	0.00524401804641592	0.00668752271273411	0.0140216877615258	0.0122287717920255	0.0141503378140647	0.00596577037957502	0.00416421555865285	-0.00265874137801381	0.00286643963988396
0.259563897448581	0.0974250244235254	-0.0776786830792569	0.119461290100039	-0.000446218897095896	-0.0382013407850072	0.0226224663619083	0.0166234264995129	0.000836138037829559	-0.0193237798410515	-0.0145774699148355	-0.0267470168941938	-0.0271976751077508
0.0823929121025365	0.0697039603015516	-0.0194871185659278	0.05130842201349	0.00860881522204605	-0.000985573874514117	0.025976998220386	0.018434016636562	0.013160043197611	0.00381162067376598	0.00334227449193275	0.00391688243078775	0.00495687914582789
0.0288119108922023	0.0104207084129493	-0.00239108438789015	0.0298578939193608	-0.00300020868454228	-0.00386163484104298	0.0040419938234611	0.00847130295014861	0.000415120519586767	-0.00343092176279263	-0.00141368430919931	-0.00435803560338128	-0.00768833462802906
0.314090819762449	0.0899739191636445	-0.0966250784456487	0.133612537346028	-0.00884485963799253	-0.0534041818307213	-0.00578791499880388	-0.0181440374657292	-0.0106078079580462	-0.0311245207343569	-0.0435195371112397	-0.0443745526197159	-0.0549685704445074
0.202937831521967	0.0848438739498628	-0.0529800882083251	0.113883187012905	-0.0208453407308023	-0.0517345617801165	-0.018590553771294	-0.0211063699321299	-0.0378973985873489	-0.0362899512554594	-0.0406087932673875	-0.0451884543692307	-0.0476610199425309
0.160930301329106	0.0984052383902144	-0.0425815363144004	0.0902044267143502	0.0025238096075729	-0.00401099300013083	0.0228116743409466	0.0109182493046753	-0.00308468381062477	-0.000743591696278967	-0.0169066468022109	-0.0216420920177388	-0.026134111199584
0.169017134150745	0.146117987983631	-0.0469339416200314	0.0856356963751927	0.0652420411194904	-0.0104605044237737	0.0300739617933665	0.0217363192982385	0.0124349626821933	0.0273907683478584	0.0152219476957716	0.0145543316156583	0.00401218527063668
0.643003716389738	0.313918527073122	-0.226549077515091	0.183541339007808	0.0826420462205785	-0.10323017886411	0.0450227337479471	-0.0108958444452329	0.00518661918431162	-0.0102940663217657	-0.0464330830176247	-0.070607493503949	-0.0853188018472794
0.206667914427952	0.150194751406266	-0.0562042456373618	0.111441070703841	0.0108258147151398	-0.058244657063242	-0.00908126458921577	-0.0331886476931526	-0.0235722582852588	-0.0237094211740511	-0.0525603001795245	-0.0418905783163684	-0.044141454688919
0.0422538722331767	0.0474239362681491	-0.00902752879801038	0.0292402617101599	0.0112887513248565	0.0113019406451597	0.0248951622698552	0.0178573979494558	0.0152207128773149	0.0112953459850081	0.00945094095021865	0.00567713348498994	0.00447182440067882
0.0390279560015479	0.0410355954299655	-0.00794786950641858	0.0294088837089842	0.00944175633124917	0.0165982023606358	0.0201407316133373	0.0184889155135668	0.0162540687615331	0.0130199793459425	0.00834603218328666	0.00958539833837291	0.00548746340679085
0.503070273511689	0.213431009017024	-0.16001542980105	0.204361284644962	-0.000511975379742347	-0.122611845158339	-0.0673604328467228	-0.0269955702831517	-0.093019205698321	-0.0615619102690407	-0.0926403099444739	-0.0994465684396753	-0.13324871594645
0.628091176038085	0.333766233371151	-0.217253641010651	0.190153846476013	0.0966503164875779	-0.128409670788237	0.0215339236462068	0.0214874587206163	0.0331282365431796	-0.0158796771503297	-0.0168939022795046	-0.0525829970596198	-0.0846006066873847
0.198369507458385	0.0700288352160425	-0.052291982214335	0.109559156853846	-0.0203291029448044	-0.0415437080158302	0.000226215579224559	-0.00962911843866229	-0.0192581729180847	-0.0309364054803173	-0.0318475502815866	-0.0275244611856371	-0.0447962136183523
0.118678585909843	0.0703216046464907	-0.0312976739805723	0.0658829435374913	0.00216095615273258	0.00610842308409068	0.0271005910669026	0.0264270611562235	0.0113047988243102	0.00413468961841162	0.00272237820189718	0.00257664322236775	0.00717996416394942
0.06344899274116	0.0427754234913775	-0.0144845581210002	0.0390732238671286	-0.00147871339508875	0.00262065024562382	0.0178509819639057	0.00929801787676354	0.00976329944107748	0.000570968425267535	0.00566881853923001	-0.000568609899260886	-0.00719877298630436
0.142320373013415	0.174909557651514	-0.0266627648305909	0.11453817574351	-3.80682784988096e-05	-0.0548944020200831	0.00258185996522836	0.000619555920856218	-0.0220726252079566	-0.0274662351492909	-0.0267432887740672	-0.0466410200278348	-0.0369787834562632
0.0685649199664587	0.0495118021451973	-0.0166190632780623	0.0448178345078329	-9.44969986214766e-05	0.0067611078498028	0.0269689451122621	0.0246617105376469	0.0117127732211176	0.00333330542559067	0.00322583885636901	-0.0019779573310927	0.00279735774624769
0.239410772531885	0.294602191994352	-0.0508082880880848	0.183918218534078	-0.0735015638617909	-0.0625704958830612	-0.0196549678896039	-0.0443580966992569	-0.0527749334375801	-0.068036029872426	-0.0710467935844696	-0.0563249084329276	-0.0766293226609311
0.563101676189769	0.298831891234489	-0.190390934920558	0.186479413169422	0.085814561468013	-0.106694717450212	0.0123004658960429	-0.0306621712712208	-0.0482521616839454	-0.0104400779910994	-0.0330549794717951	-0.08167792187083	-0.0676878384642138
0.26205186725177	0.0744043186368858	-0.0697433339669717	0.151687561746701	-0.000116678591131181	-0.0358322609125657	0.0210148383470863	0.00523005410540039	-0.00923689069435613	-0.0179744697518484	-0.0278979283292485	-0.0363104472896277	-0.0428687808152415
0.530839185790146	0.371680427089214	-0.170203897364304	0.211336089647187	0.0539278005118883	-0.0912721369416378	-0.0192776643552783	-0.000795013012948931	-0.031314691193159	-0.0186721682148748	-0.073151246573638	-0.0931470109649213	-0.0471832179344972
0.239445728012715	0.17301759426597	-0.0691778957901785	0.109481908002577	0.0438413949837192	-0.0364182232654846	0.0131195957538651	0.0123708041307934	-0.0166484604230302	0.00371158585911729	-0.00687242018861436	-0.0302617733589634	-0.0415647175492637
0.588597434792763	0.363049222589604	-0.196143305782238	0.20763491341162	0.0646529456779742	-0.135308408453156	0.0643570936253474	-0.0250184028924673	-0.0399617156899602	-0.0353277313875909	-0.0367674170569381	-0.0523346347100563	-0.0899816735935607
0.320055142185126	0.216809773329736	-0.0972016569348947	0.139249567116621	0.0531864650113704	-0.0256777828055613	0.019455910985055	0.027732114948572	0.010607572611232	0.0137543411029046	-0.0152942573076593	-0.00736264480539978	-0.0288156443992673
0.470079259593214	0.280781125227621	-0.154903740529951	0.166259562208779	0.0536382628440822	-0.0717412776155816	0.0209045934731026	0.00542783259580104	0.0154882967484647	-0.00905150738574967	-0.0214098699967232	-0.0276171476571073	-0.0224447246735198
0.44513690121889	0.302352661252095	-0.141316965172064	0.178868759631544	0.0311575158802708	-0.0653010865702672	0.0309590119045297	0.0264196883876237	0.0157958346935024	-0.0170717853449982	-0.00478631171942984	-0.0357301014039104	-0.0464633782859829
0.223669244248583	0.19891685491796	-0.0589613031431464	0.1265364572483	0.0382019116911637	-0.0357928067333912	0.0248677958871696	0.00459397813860341	-0.00651575973406285	0.00120455247888621	-0.0179841877558008	-0.0358917323185466	-0.0271137607586358
0.145446077758296	0.140666445512142	-0.0410536633982558	0.0723907011264101	0.0392120657587083	0.00294413565892887	0.0422005891376274	0.0250606940686321	0.0353469503496517	0.0210781007088186	0.0140659034628958	-0.00364073574670812	0.00794318803286678
0.0413596972395622	0.0376514612794797	-0.00883459812912515	0.0280756815947893	0.0156226635932923	0.0174759650868441	0.0188250593655717	0.016906854681665	0.0127303441761549	0.0165493143400682	0.00837346247343975	0.000509550716104062	0.00123646055499323
0.23918224131945	0.179692412436842	-0.0455142290274844	0.199949489328524	-0.0782524658060936	-0.0176659886236232	-0.00291236370098985	-0.0278572727471254	-0.0331908439187403	-0.0479592272148584	-0.0500877696809884	-0.0742824640920012	-0.0406555690939475
0.0704004484648638	0.0212772754222677	-0.0181406380481911	0.038805609269043	0.0045547335377977	0.0029521378637597	0.0137263785711594	0.0111773585576854	0.00882424747596298	0.0037534357007787	0.000101369025748463	0.00100150182864517	-0.0010817580549012
0.286555166833166	0.0912252837474864	-0.0773490827126895	0.161908032530659	0.00380682275947908	-0.0294622232053223	0.0125901503555125	-0.00886181322275881	-0.0221436819304228	-0.0128277002229216	-0.0345141927150685	-0.0560034676917102	-0.0543194422866916
0.0689945893055497	0.0714123595132825	-0.0113282679503504	0.0602281610626134	-0.0105524771252682	-0.0117589727475083	0.00932318145888787	0.0105254701811587	0.00230004205618901	-0.0111557249363882	-0.00124288557165761	-0.00613061094828757	-0.0219674980025251
0.0313854605076315	0.0258880084366611	-0.00666690484650683	0.0226078653360562	0.00855099856540972	0.0102156270001223	0.0135708930073212	0.0132911274538531	0.0090521366845371	0.00938331278276599	0.00760489192792434	0.0053184739560621	0.0029161696934589
0.242271380562615	0.152295152199494	-0.0712607249044281	0.109723532139644	0.00790112043610469	-0.0478417778077904	0.0166563012402088	0.0100883700112592	-0.0136929177811103	-0.0199703286858429	-0.020936332002642	-0.0178013680075993	-0.0150318381256339
0.381327776287689	0.282887148304037	-0.0970713393709275	0.239503318005662	-0.052611138277868	-0.104217169085709	-0.0303660736984974	-0.0501403751032777	-0.0366541233283155	-0.0784141536817886	-0.110457774751468	-0.12776798786402	-0.1468212498715
0.21782655164963	0.0463797010539627	-0.0681012042287126	0.0790230120149228	0.00177605937573733	0.00121218927569161	0.0214557447843364	0.0141929499014406	0.00957325714747986	0.00149412432571447	-0.00133296301085004	-0.00352673320989694	-0.00641563025353764
0.221472887901056	0.129113710662458	-0.0663429724206276	0.0957228954403466	0.0290950778843957	-0.0375716964303909	0.00130278032207831	0.00712356072399853	-0.00976866852931446	-0.00423830927299762	-0.00499756665262813	-0.0223949327717723	-0.027496476399613
0.0506702402552377	0.0536969511142279	-0.0113625179317587	0.0314518755093689	0.00797773426821047	0.008286707983404	0.0172498621804162	0.0162097285477663	0.0140906919638402	0.00813222112580723	0.011192486712474	0.00625950908441099	-0.00138376476250113
0.0199058770071029	0.008578051778869	-0.00137037771786924	0.0210173228577069	-0.00176688227470396	-0.00407702095526821	0.000599482276790086	-0.00178131867975226	-0.00472178116701728	-0.00292195161498609	-0.0049306992781889	-0.00666664280633042	-0.00637881376799631
0.017801844829198	0.023402618908094	-0.000964376577737253	0.0182077465088607	0.00356222787193562	-0.00841552514449011	0.0029471325605866	-0.0032674429397894	-0.0016193139893455	-0.00242664863627725	-0.00907358552838498	-0.00474274043171284	-0.00623471920678557
0.584551044972258	0.28368154821292	-0.194951486294606	0.208957640447254	-0.0680334494169966	-0.0794742734501654	0.00459873811813238	-0.0116168026008652	-0.0112967402777054	-0.073753861433581	-0.0706149391293777	-0.0486581972997734	-0.0780540536947247
0.0890868068214082	0.0718489392471369	-0.0224511833148332	0.05326989861088	0.020444785266088	0.0137702352268833	0.021809398389258	0.0129617509121625	0.0104778348890024	0.0171075102464856	0.0102492790046895	0.0101851335627716	0.0117880063703912
0.311858725160224	0.091155693904283	-0.0960008462115989	0.132663072872551	-0.00319688528170609	-0.0365992176511442	0.000232815805362052	-0.0365889525479527	-0.0254389815652519	-0.0198980514664251	-0.0333643636504652	-0.0408045989555431	-0.0505998622553235
0.558352361268982	0.335194270527574	-0.185456520740058	0.19866531127983	0.0499767022990901	-0.132340602962281	-0.0249843868834033	-0.0444747618927295	0.0041912524618487	-0.0411819503315956	-0.0464254418726899	-0.049149561882332	-0.0649845297645711
0.240039602028597	0.153968727932335	-0.0691531736356288	0.111048845066942	0.0193713678920801	-0.0325834664848749	0.0252149721349815	-0.00469827774075035	-0.00938760979877165	-0.00660604929639738	-0.0192035619664298	-0.00763164857856549	-0.0271556821321938
0.593387229552019	0.229355722816151	-0.202066154538859	0.191599523487714	-0.0439977566260934	-0.149166199074118	-0.0359900230432494	-0.0466167477496969	-0.0523410635283367	-0.0965819778501055	-0.118896530321241	-0.0997337114191733	-0.102140056540982
0.260071857060927	0.139840823879958	-0.0698721728797947	0.141429282115519	-0.00745251010431075	-0.0662984997680783	0.0160925770884515	0.000376607710519394	-0.0223066241675445	-0.0368755049361945	-0.0304397421841753	-0.0454185536954709	-0.052225326861857
0.369426411177193	0.170736492531116	-0.108045622651592	0.180413115838497	0.0286587791861388	-0.0737423893299409	0.0154573655229583	-0.000847269248472227	-0.00479016255515663	-0.0225418050719011	-0.0308548941368252	-0.023151801840211	-0.0452068612363972
0.48846614242656	0.233564214264592	-0.164018451242389	0.16141671969383	0.0427473110165054	-0.0526743130263222	0.0130043388883008	-0.0212015942635537	-0.000197740697833126	-0.00496350100490844	-0.0216361763345024	-0.0424004748175555	-0.0484656253754442
0.278712677107943	0.160642432054406	-0.0724387266561277	0.166534175963446	0.0103913798306515	-0.0334292569805479	0.0183716979578956	0.001496326008113	-0.0193330916992866	-0.0115189385749482	-0.036327905184645	-0.049920918312718	-0.0420914319496364
0.24605155079891	0.175771783018652	-0.0749282819770658	0.106326704528679	0.0533941567000253	-0.0638085003924664	0.00643642040423656	-0.0112807863604367	0.00223542967780635	-0.00520717184622052	-0.0332722858410958	-0.0240641692725301	-0.0239060637256467
0.454433307023633	0.174239141272801	-0.142576173656512	0.182242775982672	0.00190294491044052	-0.0768161899402672	-0.0159535738782358	0.00412378390580648	-0.0330037319975101	-0.0374566225149133	-0.0612451477265706	-0.0479240904384686	-0.0870065435111905
0.064058662183428	0.109823972958122	-0.011027552466823	0.055718695614398	-0.00740397585274715	-0.0337764623729649	-0.0045160500645194	-0.00954996803503065	-0.0140257900609836	-0.020590219112856	-0.025768683268692	-0.0234532425870177	-0.0273815066923616
0.127689443924536	0.0356698717915944	-0.0340771108802939	0.0604411968095183	0.00633837154737482	0.00883973699320442	0.0208585966643315	0.0163908200097084	0.00713626969277414	0.00758905427028964	0.00363192101718818	-0.00162794652202924	-0.00286609294978113
0.275268200393356	0.273456606438455	-0.0714898377697597	0.162715637128759	0.0688639799642208	-0.0461424223252059	0.0186506705329072	0.00508608659102761	0.00572205719855912	0.0113607788195074	-0.00945984838490638	-0.0352914493616663	-0.0217975048881336
0.420491014127879	0.162406407034445	-0.119563094788785	0.213962084687685	0.00621306900120461	-0.069782435765007	-0.00149081406013662	-0.00569886340139775	-0.0280082596400489	-0.0317846833819012	-0.0466558292226016	-0.0671825018415036	-0.0823953554500252
0.0207172227284571	0.00767335359823226	-0.00155837418224961	0.0206101928664216	-0.003672664038523	-0.00628019833751072	-0.00227032238651928	-0.0043729997811155	-0.00195108458667353	-0.00497643118801686	-0.00618723208562381	-0.00852635760376057	-0.0083764535042413
0.217274178451693	0.344969394652756	-0.0430823096218156	0.174066560538122	0.00221160191094952	-0.0527408417520046	0.040306672735976	0.0279686657059901	-0.0108018951899792	-0.0252646199205276	-0.0344189086461594	-0.0447803551113712	-0.0607467745110306
0.573409974298642	0.202535867050835	-0.188274475227248	0.209665982133617	-0.0278179953314829	-0.126021042496533	-0.0423265717652959	-0.0304891074876267	-0.0584032137048222	-0.0769195189140078	-0.070876734670256	-0.115890616554485	-0.104594301027842
0.0130550327037753	0.0319222184759697	-0.00128014237082726	0.0138292122264716	0.0117317803553344	0.00668580873965363	0.0096145295533872	0.0101375024481766	0.00839373833333466	0.00920879454749403	0.00502432049145003	0.0035695548787546	0.00539601858316217
0.3170432104093	0.0985532758812563	-0.0893975200339863	0.163688969408923	-0.0363147042171418	-0.0440799853624972	-0.0106600490814491	-0.00603185432144659	-0.0326802663844606	-0.0401973447898196	-0.0401238410027054	-0.0799533301244467	-0.0753643234866755
0.321641066019114	0.181193254199971	-0.0745245064744899	0.226809966912845	-0.0088296271897228	-0.0272552923942342	0.00815181542335325	0.00184472967174071	-0.0384052949838846	-0.0180424597919785	-0.0501719823849994	-0.0889543960931152	-0.061333990893992
0.378326586934234	0.268310096435369	-0.113891921153388	0.172105808857052	0.0143046895037325	-0.0540393615647821	0.0585011143950163	-0.000894189587481664	-0.00102219493402922	-0.0198673360305248	-0.0283387593625938	-0.0427999416414108	-0.0476325796518092
0.325537456766431	0.416536170621386	-0.0785730823827339	0.217362105675623	0.0614144415833848	-0.085067513001369	0.00704419181571697	-0.0109087356491933	-0.000121612647023872	-0.0118265357089921	-0.0168500799622741	-0.0719374768840782	-0.0689223654035768
0.193657076353657	0.277731099975943	-0.0392885296312844	0.148411829347589	0.0392735661773028	-0.0582814196851045	0.0139381387601897	0.017814014244049	0.00817631418720555	-0.00950392675390088	0.00280561193559686	-0.0477633034567064	-0.0541569669281703
0.262710586008818	0.139852040629576	-0.071126144051615	0.145740113956747	-0.00165515977622149	-0.063420548006078	0.0173274822908834	-0.00298749944848198	-0.019298055761039	-0.0325378538911498	-0.028133278519965	-0.0401598279617993	-0.0514929926654773
0.145571562269591	0.0363474171737243	-0.0364917116135345	0.0881849884838262	-0.031217118496289	-0.0257042113157785	0.000830752596560569	-0.00441308115104749	-0.0152090767260482	-0.0284606649060337	-0.0196264309343919	-0.0301898445830727	-0.030255381832009
0.605393753937512	0.197115130116833	-0.207006437124734	0.191850271384616	0.00712147372297722	-0.130635452493771	-0.00290259653044522	-0.0463059875069513	-0.0401316780543278	-0.061756989385397	-0.0998649509981574	-0.120902126687322	-0.106109788130781
0.237147673471361	0.106484932379529	-0.0562104915986039	0.157053269808791	-0.0187767426741786	-0.0316931223295745	0.0132031563211807	-0.0223264243878971	-0.03749298655342	-0.0252349325018765	-0.0201232075178581	-0.0175517750780552	-0.053995406470029
0.579547603889782	0.351377100024516	-0.190756249583191	0.208119521485383	-0.0634235175724506	-0.0897373216017774	0.020358955216133	-0.0114781019728887	-0.0466532077159958	-0.076580419587114	-0.0673256092235744	-0.0333447899495524	-0.105142868346212
0.114768625406001	0.13265716188505	-0.0271939274238731	0.0724236850074068	0.0262419240379589	0.00361545581833064	0.0411022691500192	0.0222319155519754	0.0193387930291947	0.0149286899281448	0.00404322546495942	0.0039970064796996	0.00351210183170604
0.566123603491793	0.294016074883131	-0.184066129473028	0.215449059333261	-0.0279686608481245	-0.178498225961149	-0.0310759103224355	-0.0626226569039708	-0.0586358056794866	-0.103233443404637	-0.0911114317338094	-0.14113767304616	-0.169481034581513
0.085543650118995	0.0411582027451588	-0.0189948016665731	0.0574153872461519	0.0116990496407588	-0.0112214041697916	0.00388093666412306	0.0124936383835551	0.00528870840576756	0.000238822735483632	0.00203137258993044	-0.0092438844534998	-0.00483833190732863
0.021284172394672	0.00722650530664781	-0.00341843950110791	0.0175896355176393	-0.000193160012717655	-0.00177447409169571	0.00546608719463514	0.00228724649961129	0.00419013971347159	-0.000983817052206681	-0.00124952851279257	-0.00358552127744812	-0.00239118206278034
0.0783647974737791	0.0208753587919199	-0.00790852064075734	0.0792827964910268	-0.0030802197505899	-0.00465633405271125	0.0158216960064301	0.0132830503571726	0.0022201049013961	-0.00386827690165058	-0.0111412229641351	-0.0117975910712377	-0.0152976560010173
0.14474695918013	0.0718832942432475	-0.0375499256469507	0.0804192304041143	0.00511243282226106	-0.0323449929147689	0.00357675653805073	0.0022726280051025	0.00313231011830944	-0.0136162800462539	-0.0153993686903113	-0.0174134257006983	-0.0247040518519027
0.551703276697127	0.211925001024205	-0.178474297707684	0.211879776980494	0.013963033009328	-0.0578192112539558	0.0185039208480137	0.00511170428217278	-0.0142200279392449	-0.0219280891223139	-0.0252645327788882	-0.0458559826320984	-0.0861239353234707
0.176200129425407	0.114464547563958	-0.0442514959301779	0.103983949553582	0.0325449809400966	-0.0244476234862162	0.00839281097431827	-0.00839196133382053	-0.0233784794514214	0.0040486787269402	-0.0230175184929203	-0.011435629343668	-0.0211730455386556
0.197753115090127	0.07111968393676	-0.0508206823577926	0.113743584249283	-0.0210389815715633	-0.0351831445399372	0.0047196104741784	-0.00196577176257315	-8.20919651604857e-05	-0.0281110630557502	-0.013095933753841	-0.0344168752337815	-0.0240250883118976
0.0761102926182747	0.0568522419829014	-0.0193551638515178	0.0435205427394318	0.00548374033686896	-0.0168837182295847	0.00948063408402856	0.00561682232690207	0.000576207465853684	-0.00569998894635788	-0.00394833323430499	-0.00976886580064759	-0.0141805400239233
0.268799923339854	0.190841792491718	-0.0600378880124933	0.194847706653359	-0.0431632819383716	-0.0499657822635327	0.0224608110716878	0.00661995354096689	-0.0280353564932638	-0.0465645321009521	-0.0264445646514784	-0.0468513453481474	-0.07578037037353
0.65049263139587	0.275411500751371	-0.233483777460595	0.169774837234534	0.0394361285766723	-0.139425705299232	0.0186021487613033	-0.0304735675181417	-0.0419117406823306	-0.0499947883612797	-0.0560318887065492	-0.0607200892974689	-0.045815349572363
0.626279292815552	0.345600364527269	-0.213628838430321	0.202067035282893	0.0114788308216532	-0.141251688369417	0.0171457747570293	0.02468596751403	-0.0109116725989561	-0.0648864287738821	-0.0160678400781348	-0.0446693000298761	-0.0786341864827786
0.49314219215421	0.315039869660815	-0.162544543942303	0.177927440947533	0.0680149880093456	-0.149462328435549	0.00326117259211067	-0.0149804122914962	-0.0421606756756027	-0.0407236702131015	-0.0406910570112258	-0.0644425797736726	-0.0419905261979129
0.364284767748526	0.144133754979312	-0.101632517202721	0.2005376814412	-0.01085993912005	-0.0649301496807216	-0.0369166291303283	-0.0554130074691826	-0.049517261879725	-0.0378950444003858	-0.0874820611603738	-0.0680292843251994	-0.0861345968948091
0.28565840862	0.0640183685897691	-0.0797587486011618	0.149606673785397	-0.0021606004510516	-0.0354382036431901	0.0123198816147114	0.00127324252591143	-0.0133199080871644	-0.0187994020471208	-0.022937234572004	-0.0304243921201834	-0.0441605321764692
0.0608277408186814	0.0949725835894409	-0.00956751494611118	0.0529842182842993	0.0027957739033791	-0.0262787985297043	-0.00984865759407658	-0.00848094286975896	-0.00978410579308641	-0.0117415123131626	-0.0184346752751857	-0.0166919971749305	-0.0204666879849814
0.052380388521748	0.0900998733011363	-0.00566280139597759	0.0522399993115616	-0.00244138588252486	-0.0228896618199711	-0.00755720526061036	-0.0145290439400502	-0.0152437647694791	-0.012665523851248	-0.0199975246290619	-0.0129460540009874	-0.0108546167124278
0.22895421441435	0.0601183486433829	-0.0676486230051504	0.103698181600579	0.000681650933490485	-0.0194742627118683	0.00661085454890611	-0.00793904728935527	-0.00533694734412735	-0.00939630588918891	-0.0218780857918192	-0.0162690628279131	-0.0286958551247713
0.466375618787735	0.255883364535941	-0.139779678927703	0.220661901324198	-0.0203141192592953	-0.0953432217230245	0.0253034497800462	-0.0676415900242666	-0.0232354032374165	-0.0578286704911599	-0.053618977697251	-0.0583163260668881	-0.0652890249594261
0.087467364402076	0.0465409660367877	-0.0215743000450177	0.0478202420110413	0.00121516370419647	-0.00100479955836287	0.0153239372456938	0.0143679639097665	0.00424744535667886	0.000105182072916807	-0.0118020739762018	-0.00904682674211167	-0.00843802927738299
0.379186148129366	0.0972044246510969	-0.119368754660576	0.154351762008476	-0.00843236371824196	-0.0471087789721853	-0.00938524434041627	-0.0280295025526212	-0.0282458465259527	-0.0277705713452136	-0.0287866123619592	-0.0573092253784382	-0.0482737407267087
0.601359623891438	0.334091259651668	-0.203974549074825	0.20270193586701	0.0221271790271591	-0.0976215650065604	0.0513857888201011	0.00197182837988608	0.0112147836265291	-0.0377471929897006	-0.0122969715614184	-0.0297573561447746	-0.0862065417120486
0.108887613423556	0.0937652858274464	-0.0255343192872176	0.065215792569835	-0.0138766862660792	0.00953639969626431	0.0259804381373477	0.0134401186029306	0.0181626190717523	-0.00217014328490743	-0.00330496118853932	0.00638008668110025	0.000266741993026842
0.210954880595328	0.120864576413155	-0.0624073880382277	0.0932223843927982	0.0259362020581276	-0.0337300951054249	0.0208948551180347	-0.00664496408118204	0.00185539631582338	-0.00389694652364869	-0.0142739931761098	-0.0228128496926802	-0.0185650934294262
0.019050816981689	0.00802701675799282	-0.000724656880579887	0.0208119350960033	-0.00490361708427118	-0.00621465396674998	0.00159980820159808	-0.00203575554017589	-0.00151462213990936	-0.00555913552551058	-0.00537145527841732	-0.0056103282795226	-0.00569391167555086
0.0366233778389015	0.0385207826970504	-0.00746221854193036	0.0264821609286152	0.00910338723239959	-0.000175429183617112	0.0070750555088365	0.00964610866857919	0.00433210110486218	0.00446397902439124	0.00490576399370354	-0.000499590797956667	-0.00333238136557221
0.158492966234893	0.197421940243694	-0.0281924502795624	0.134620093262616	0.0121782850362859	-0.0265773100288769	0.0128398166946046	0.0324675559261211	-0.00379523196109538	-0.0071995124962955	-0.0458196062101616	-0.00131228000448486	-0.0379991633613432
0.507963556629836	0.219332099916448	-0.156254079463369	0.227129146787254	-0.0520958947373503	-0.03102104783908	-0.0126720206068925	-0.0157810867359677	-0.0294159184105388	-0.0415584712882151	-0.0462798784824794	-0.0636330938599643	-0.0930965164749582
0.401707736948146	0.316620122954975	-0.119275359633494	0.190927321091899	0.103939734616002	-0.0782944355906962	0.019991277074455	0.0435523247112282	-0.013071178626232	0.0128226495126531	-0.00234713966580785	-0.0538595239792906	-0.0147244330322395
0.243250657246758	0.189794436944933	-0.0718030203414633	0.108648156453333	0.0601423340366634	-0.0339858656529312	0.00956638304647789	-0.00100039421079429	0.00807666013728087	0.0130782341918661	-0.00117160152734569	-0.0178362388169012	-0.030101183950705
0.0536390393534286	0.0385043062495255	-0.01068419585136	0.0390225418885424	0.017369965976601	-0.00405026908247374	0.0163409391130276	0.0110762637951963	0.0106428429608972	0.00665984844706363	-0.000974069535242802	0.00239125832145103	0.000533474269020062
0.318733345188823	0.21029551599408	-0.0713298258688017	0.234417263403515	-0.0022227824700764	-0.0883399397936689	-0.0287008365140221	-0.0892381694209156	-0.0719508537019842	-0.0452813611318726	-0.12344261994889	-0.105344346025433	-0.0830566298143942
0.552346382477077	0.34598766197055	-0.181248694869391	0.205687010441085	0.0378563420401915	-0.100871296004969	-0.00724047904611136	-0.00606567763025823	-0.0139774010496518	-0.0315074769823885	-0.0447160907219746	-0.0354941719414269	-0.0848340538961259
0.117112067945509	0.0464558352638037	-0.0291273820457401	0.0700124352829119	-0.0116810877232228	-0.0179395099603461	0.00258471631751307	0.00291066135148187	-0.00864424830673706	-0.0148102988417844	-0.00980769577180891	-0.0234350658245956	-0.0140456007237287
0.610885031640506	0.329074985097424	-0.208222364660679	0.193130541180969	0.124344504234505	-0.14336519483545	0.0098881441624461	0.0559186726795999	-0.00156005018981431	-0.00951034530047246	-0.0313137181838652	-0.0292950350538363	-0.0498712554392581
0.0426206851528601	0.0222120801658749	-0.00848871228713622	0.0319595825063745	-0.00111742613481951	-0.00215646390719625	0.000633640748983574	0.00434062155963856	-0.00360598092032034	-0.00163694502100788	-0.00311664367131795	-0.0056385478867757	-0.00890353988380338
0.583766444797092	0.25008762729461	-0.193666987205396	0.213117329003462	0.0155536632061206	-0.0872330994471471	-0.00271111761664833	-0.0357569969498313	-0.0379725325460317	-0.0358397181205132	-0.0668968868434463	-0.0819722555368203	-0.109634942240229
0.58125736428631	0.226163770987362	-0.195476436852263	0.193103691364845	-0.0103360364820845	-0.112061778880733	0.0103899731894482	-0.0196353054170658	-0.0364376035221645	-0.0611989076814086	-0.0669161606986488	-0.0850626296825727	-0.112867395043086
0.0994041839060497	0.069641092955296	-0.025979768255604	0.0554105469011323	0.00973457130138733	0.0158693698712613	0.0233824811888072	0.0171191214009285	0.00699623384312108	0.0128019705863243	0.0076459728683327	0.0059055862538577	0.00343975911112458
0.389369380936988	0.161818199053331	-0.115612395148461	0.17713821295338	0.0149326127136203	-0.104775895120326	-0.0361898316999428	-0.0364592002060386	-0.0349668855283358	-0.0449216412033528	-0.0714335308286231	-0.0765556227196929	-0.0850515616424828
0.178638519582442	0.158523127578018	-0.0516835852219313	0.0867654132257589	0.0161907336626803	-0.011825910533659	0.0376893408657089	0.0211318358834757	0.0133661637223815	0.00218241156451066	-0.00281504963891632	0.000418861172550022	-0.00492613139559953
0.196802749156148	0.0787197971112812	-0.0548437412814252	0.0994907587215113	-0.013777032952132	-0.0127859680955062	0.0225773545719271	0.0166211957244444	0.00232197572701842	-0.0132815005238191	-0.00509022608901782	-0.0236369811460458	-0.0223888952537731
0.00188306955302695	0.000283201123433117	3.12290780738436e-05	0.00111718404913351	-0.000108697722433894	5.09886368067331e-05	0.000497246398643971	0.000420400467117607	-3.18828396545089e-05	-2.88545428135808e-05	-0.000256399263189508	-0.000280866412101449	-0.000525657385618843
0.447835725263662	0.26869762477456	-0.127231614232217	0.232761865594326	0.00727039457616968	-0.106003481446331	-0.0542508445324393	-0.0171267226358133	-0.0881199276958486	-0.0493665434350809	-0.0283862497104711	-0.108247678707931	-0.106624617111897
0.264920491479192	0.228119526448353	-0.0792881034608831	0.120910428702918	0.00377708005558175	-0.0453610863421687	0.0380752825433043	-0.0107274975514384	-0.020431019489199	-0.0207920031432935	-0.0041296954094141	-0.037294241536331	-0.0301490923459651
0.0177432743374163	0.0065647253019845	0.000566307282272069	0.020274637830671	-0.00190481643764588	-0.000266303086986518	0.00597344014277116	0.00299736301589009	0.000604648933777135	-0.0010855597623162	-0.0021877461181636	-0.00462111287290402	-0.00454189928289691
0.0666794916085345	0.0943598124565526	-0.0158937690725685	0.0411563896103478	0.0227534374471427	0.00535006237822859	0.0347242486707316	0.0278300715834016	0.0152929274887951	0.0140517499126856	0.0176933793380104	0.00142228173942506	-0.00231217249624671
0.0211796880213999	0.0139320083091315	-0.00324741656220408	0.0210178632423424	-0.00645139058210572	9.9863256948135e-05	0.00611792504530127	0.00404753704057367	0.00285147034186586	-0.00317576366257879	-0.00118423012844414	-0.00171271658367238	-0.00322346853571598
0.190844021970246	0.276052591955658	-0.0382483903964749	0.148533610866891	0.0282143692306495	-0.0538117552059237	0.0012695854667952	0.00549133567092522	0.0171541282366805	-0.0127986929876371	-0.0107297171256056	-0.0120613290423267	-0.0149381950169898
0.129574450416741	0.105022002669888	-0.0350885893550657	0.0673391938205441	0.0287496042918732	-0.0102204831950134	0.0260208358143834	0.0185235056244336	0.0164790694371829	0.00926456054842992	0.000785226732620298	0.00625292906082978	0.00144744617783085
0.456800212914483	0.229219286450966	-0.13447812639999	0.226095454714659	-0.0385533545842233	-0.0949574901108315	-0.0109617709271795	-0.0868533861592691	-0.0425085730687206	-0.0667554223475275	-0.111838849434985	-0.139617154492449	-0.0985076225874699
0.311432467977048	0.194318545852898	-0.0743796135357225	0.20687130011292	-0.0107383083841406	-0.0584932772598115	-0.0117268079590991	-0.0314510182580451	-0.0397218033359168	-0.0346157928219761	-0.0567026800308962	-0.0723023590313756	-0.101245105185551
0.00284970579840616	-0.000211768341390798	-3.62334285316807e-05	0.00209603003744102	0.000199111706638121	3.41449789603349e-05	0.00115272924776019	0.000595527934123254	0.000350565635781305	0.000116628342799228	-0.000458878092279617	-0.000580640250937649	-0.00058243552085807
0.51063486659759	0.164758252905124	-0.163226309122298	0.204006976232958	-0.0391105660859311	-0.074696601135727	0.00493222881721722	-0.0307453020360481	-0.0152360437249119	-0.056903583610829	-0.0774886407103528	-0.0691507238808163	-0.0954271404608388
0.25327394437801	0.22907435515484	-0.0717512354812478	0.128329583182598	0.0302494574029726	-0.0427227134923049	0.0162061890749812	0.0406678960387769	-0.015443815937793	-0.00623662804466618	-0.0252186506798344	-0.02177225283805	-0.0260500206310852
0.134231652390464	0.20018566781612	-0.0245388584076176	0.111320359049292	0.00152797170444624	-0.0433244710235726	0.0408902748722595	0.0130934967608904	-0.0153609081866986	-0.0208982496595632	-0.0290599054624674	-0.0409560197778501	-0.0484310676933833
0.0927339307763514	0.120190219738421	-0.0227901864132794	0.0577471331001543	0.0205637535270737	-0.000487094094433593	0.0419386301449134	0.0144488435391406	0.0112871539309514	0.0100383297163201	-0.000472595808223619	0.0118610728165104	-0.00102935586874343
0.179734905439157	0.13312588592874	-0.0505800298177106	0.0904137588331816	0.0398790700123649	0.00500779423685502	0.0327038681163958	0.03761000090796	0.0199906243906406	0.0224434321246099	0.00220278877316379	0.00648819460226333	-0.000338884979586895
0.142636575755574	0.127349053841059	-0.0339233866458713	0.0899139828740716	0.0263984533624495	-0.00700810885310865	0.0241622684165049	0.0514433583896597	-0.00723665959385233	0.00969517225467043	0.0148515332624962	0.00175051757469441	-0.00336577904968119
0.341516658786499	0.236088265571221	-0.0976755505819212	0.170598652609051	0.0474739171207539	-0.0453117394747138	0.0312737548583544	0.0390941594542582	-0.00280319348805069	0.00108108882302005	0.00409980350154693	0.0201091681272162	-0.0193061900130922
0.635357283276295	0.278145662808785	-0.218339428419401	0.197670588376328	-0.018071464169929	-0.0965607589794986	-0.0580460834333009	-0.0196578287457765	-0.0200139904354072	-0.0573161115747137	-0.0725346521686381	-0.0760426577456953	-0.115725751593514
0.414031984344403	0.226231286535269	-0.1123249484271	0.233630760067739	-0.0512986274075332	-0.0502385156392346	0.0405312340400622	0.0118338215361031	-0.0214224499298837	-0.0507685715233839	-0.0772125194709873	-0.0407154592960031	-0.0800806378226017
0.0984065767040978	0.0945985178543016	-0.025911773714572	0.0548277379566771	0.0422101692558208	-3.81603257267743e-05	0.0274771882109829	0.0186511734861639	0.0126246070815081	0.021086004465047	0.00782966873316288	0.00185807025588176	-0.00650947784330198
0.0599744855269883	0.0409168888885381	-0.00369622000100317	0.070606726967968	-0.0102956794476838	-0.010586654680909	0.00549277776385765	-0.00668747702761473	-0.00660841880285438	-0.0104411670642964	-0.014537358945061	-0.0162127540611347	-0.0236159565557919
0.415119661411065	0.211053141607061	-0.124284993604367	0.195321192298818	-0.0422382201222932	-0.110468604484114	-0.0356114775440605	-0.0430843871623564	-0.0353938807588486	-0.0763534123032037	-0.0678380349115862	-0.0810353369754996	-0.0886124395606219
0.437784000636796	0.209580811494998	-0.136697073325777	0.183145396288543	0.015530574280692	-0.0906491618126374	-0.00500028501932281	-0.0187371420756141	-0.0259750300298269	-0.0375592937659727	-0.0621238872184877	-0.0434679402881901	-0.0817980718616136
0.0193694457434477	0.0197004556036874	-0.0030526034285794	0.016273915422094	0.00691361925101032	0.00360930564454246	0.00949347021303846	0.0062424219411516	0.00602442862529105	0.00526146244777639	0.00398336341244308	0.0015138632601475	0.00155912612691174
0.14512960420935	0.175259286203343	-0.0285737207363536	0.113566681485959	-0.0248281741120802	-0.04168673390387	-0.0185084987866027	-0.0123097989881799	-0.0183484079998784	-0.0332574540079751	-0.0226188102009991	-0.0320222953029412	-0.0474008156057467
0.252598956589637	0.0545133202251285	-0.0773326740494875	0.102915835170571	0.00903297597816499	-0.00697945564129115	0.01961238011803	0.0133767490043535	-0.0025491379634312	0.00102676016843689	-0.010783041963163	-0.0249967330971801	-0.0154646500851361
0.138941145272391	0.0355140444827652	-0.0359823803418324	0.0770928940750053	-0.000873715265502062	-0.000514285102148626	0.0128142958022451	0.0143339387637693	-0.00210376404181745	-0.000694000183825344	-0.00995324596801711	-0.0110756071065916	-0.0145805755354127
0.385191315913878	0.125523655646685	-0.118856307099067	0.16544662685857	-0.0328921112748792	-0.0683777135117542	0.0129529996203304	-0.0285485536086157	-0.058665663659786	-0.0506349123933167	-0.0605200951239954	-0.0531255764210634	-0.0667765498104111
0.286390483067988	0.340848727376009	-0.0643554672638508	0.210017494323734	-0.029784973022121	-0.0651797870535411	-0.00018820322573132	-0.00375240068974392	-0.000349229390004147	-0.047482380037831	-0.0358458252904956	-0.0933335877002944	-0.0702440987943513
0.362113219595184	0.335666701408986	-0.0983000499810133	0.208230043886688	0.0310423353652244	-0.0806517201951345	-0.0100642444120438	-0.00201953571900276	-0.0499440251753011	-0.024804692414955	-0.065394312132082	-0.0469750673423565	-0.0772555504266281
0.250978356609314	0.0540479328265608	-0.0762769108843916	0.0996820919202943	-0.00315388216997314	-0.0123877612578847	0.0117016918469454	8.74456089541842e-05	0.00750523007399251	-0.00777082171392895	-0.0188645481221915	-0.0206507162215126	-0.0264341207837831
0.0245201724284693	0.0146401117965854	-0.00407018059857562	0.0194870143792013	0.00652728022356617	0.00195156038832886	0.00698683079477846	0.0043496667230542	0.00380169072165244	0.00423942030594752	7.49230222180652e-05	0.00140618993785286	-0.00159061654698521
0.0113647174420188	0.00508817946868109	-0.00075164301237484	0.0112131620129627	-0.00312590786557931	-0.00386003231965849	-0.000598944304223296	-0.000830972800343877	-0.00299444533061882	-0.0034929700926189	-0.00407807005482815	-0.00437529503730884	-0.00499549486819612
0.203779372458887	0.18734834994468	-0.0554768127132353	0.109825619048906	0.0107685502486383	-0.0669586091037943	-0.0138900264041634	-0.0132622844001138	-0.0231825837419674	-0.028095029427578	-0.0351357522173867	-0.0371288823998672	-0.055798888042952
0.136915791642051	0.100774518612637	-0.0335509270876038	0.0835386811415502	-0.00533628204202052	-0.0272625573602857	0.00190835897853897	0.0019115396631553	-0.00976760986600572	-0.0162994197011531	-0.0283189994079971	-0.0260743661280792	-0.0315700827203239
0.0609183558721926	0.042497914832632	-0.0133837101452646	0.0442654687505021	0.0100652292831943	-0.000552967231209248	0.0166366276275541	0.00713782131546541	0.00666692942658312	0.00475613102599254	-0.000611788873105347	-0.00411030479778763	-0.00786682440832261
0.0360701131232273	0.0134810535124273	-0.00726931067120508	0.0282914526862137	-0.00309921590613253	0.00204845412642018	0.00926084905686044	0.00561802475927155	0.00245232577184832	-0.000525380889856174	-0.00314009498965388	-0.00245129613235614	-0.00402165984020102
0.313367482910725	0.281673422958104	-0.0847166149392388	0.177343769286446	0.00300547275377294	-0.05871743374976	0.0164064764970659	-0.00439654869325634	-0.0384223591615331	-0.0278559804979935	-0.0474922700064804	-0.0412759951547149	-0.0526327678756823
0.416730172762355	0.122004716110203	-0.133859398246162	0.158592296877903	-0.027262934199458	-0.0436485949920732	-0.0111244065539719	-0.023670832108279	-0.0234425794162655	-0.0354557645957656	-0.0399476967871422	-0.0672531914130817	-0.0399050816910903
0.476661963063729	0.227415247887582	-0.141735460082673	0.226668312135229	-0.0244202695666834	-0.106225643767038	-0.00420843470473015	-0.0274204729128893	-0.0514581434196634	-0.0653229566668604	-0.0885982061448978	-0.112399770342359	-0.0933454406541659
0.0446409206797994	0.103538329100245	-0.00554002223642031	0.0422357034230215	-0.00764793148723891	-0.0147383506126712	-0.00267677610501198	-0.00706089828859416	-0.0134516153290178	-0.0111931410499551	-0.0172249121011733	-0.0195327854635521	-0.0136974575370036
0.00376894266697352	-0.000103786709235716	-8.85149501631522e-05	0.00244569643598383	-0.00114461717133788	-0.000110838212949656	0.00129868184100257	-3.86863587094992e-05	-0.000120155923211451	-0.000627727692143766	-0.000443641502604562	-0.000506837603088406	-0.000927735480129591
0.0359964257875985	0.0429333108379917	-0.00746409759894917	0.0239907341047197	0.0156695536965587	0.00935933704410961	0.0205848378284309	0.0153644044967811	0.0135380302074468	0.0125144453703341	0.0105273311710238	0.00513774640593988	0.00229054030408558
0.220550096281192	0.122194780108705	-0.0652859471294303	0.099365922249388	0.0032462205710278	-0.0288486935586206	0.0126165061134349	-0.00398180272766555	-0.0103490801685797	-0.0128012364937964	-0.0141741226551959	-0.0242251402286732	-0.0298825628167647
0.246752998224409	0.134444216699478	-0.0738849592479227	0.110683839346708	0.0255355786400207	-0.0523575527006713	0.0284458098301803	7.62021950734271e-07	0.00141037934862545	-0.0134109870303253	-0.0193511640911508	-0.0191776025625784	-0.0113032882811475
0.215508612679231	0.123276665057783	-0.0623565160757202	0.0991132736237778	0.00850407697280531	-0.0402028252920616	0.0015116501240903	0.0149758002600556	-0.000684316847126498	-0.0158493741596281	-0.0132971597968811	-0.0287979063365578	-0.0285221335259198
0.091911520028323	0.0720036682887781	-0.0238470808276109	0.0541260217664145	-0.00582895399506063	-0.00453574379253821	0.0238788698761579	0.0206596131221005	0.00838604595925017	-0.00518234889379941	0.0062262160956038	-0.00388584040425223	-0.00166677356228477
0.479152892033894	0.358472539922344	-0.151457460314042	0.195419756667502	0.101607064776656	-0.141180369953367	0.0334732054697344	-0.00381496439168533	-0.0225312662258219	-0.0197866525883556	-0.00999687594812221	-0.0576878456767345	-0.0464003031526852
0.139803044802057	0.113041183195053	-0.0348925517043796	0.0838350809702143	-0.00190747294959473	-0.0171079535178946	0.00961971731208372	-0.00565034048153612	0.00895095772326324	-0.00950771323374464	-0.00511735008802761	-0.0137166675818727	-0.0198753479409398
0.0857650601416228	0.0376585022950019	-0.0201227209571799	0.0542136628709143	0.00639077197439912	-0.0124328154067262	0.00511134760213039	0.014698915336971	0.00271285307089983	-0.00302102171616356	-0.0135338825391933	-0.0153325046149394	-0.0129804722772273
0.571307719466931	0.251103123535121	-0.192436945643787	0.196660342638566	2.2365361999066e-05	-0.162567459569492	-0.0321805515981249	-0.0323085818944867	-0.0489042762342021	-0.0812725471037467	-0.0760634590078518	-0.0903329815902273	-0.110361449626633
0.197361636103952	0.0890550202526662	-0.0507360622594214	0.115140172621072	0.0102006734941799	-0.0258938551623448	0.00518546603095024	0.00566838107869092	-0.00415171526068986	-0.00784659083408246	-0.0323474989600412	-0.0240344107125395	-0.0259088108681904
0.500616442737315	0.375720762666504	-0.153399030778919	0.223284302956833	0.0467413153942179	-0.130812028613107	0.0270005802685515	-0.0254907076496492	0.00167070985594753	-0.0420353566094446	-0.0285202794558189	-0.0832694719129336	-0.047414574350103
0.233057817039843	0.144583947641809	-0.0507366999167476	0.169028806732074	-0.00464238875922388	-0.016626122060708	0.0387401455003166	0.0348026369643019	0.000120908325154462	-0.010634255409966	-0.00894811778888641	-0.0181907412379204	-0.0338959383109967
0.266732751284362	0.230376529681884	-0.0788136392285083	0.12097632267565	0.0246617773051985	-0.0410843669817409	0.0258218637625221	0.0268061659866908	-0.00938407924156875	-0.00821129483827121	-0.0244736249739551	-0.0286308971201643	-0.0362431031600954
0.0620373686511309	0.0343942885932342	-0.0151250303982889	0.037759295980251	0.00519136486768176	0.00213931476774827	0.0132065641575529	0.00998050974262032	0.00639902742378839	0.00366533981771502	0.00217828432589218	-0.000194486688807671	-0.0048946475470833
0.0365577511296413	0.0141033581386246	-0.00340238329665804	0.0366670049479442	-0.000981666003263104	-0.00659729060581166	0.00244246816589982	0.000961882102376549	-0.00341365649970627	-0.00378947830453738	-0.00574806560064394	-0.0100895282323039	-0.00914383538583022
0.13417003079266	0.0461796515552844	-0.0215126129128187	0.118908653902056	-0.0431735678950904	-0.0150521355729355	0.0148232996669825	-0.00806024583845374	-0.0194134693832982	-0.0291128517340129	-0.0345482080194015	-0.0332165177775429	-0.037957874373994
0.360777553426026	0.176058551889953	-0.101867425934259	0.180553569992874	-0.0011668438594028	-0.0345493785681096	-0.0066350663375197	0.0225708750973372	0.0110524840845239	-0.0178581112137562	-0.0300747301874053	-0.0356359654723271	-0.0355265101595139
0.685779246446919	0.29436921080218	-0.24753504264293	0.176528271392511	0.0881100760782273	-0.110078584090642	0.0137846676932187	0.000370471034051301	-0.0352087596752435	-0.0109842540062075	-0.0243067537794333	-0.0779600169356811	-0.0622600781271123
0.0280756098902164	0.0160710650411815	-0.00495438682616208	0.0222331033501528	-0.00018819886498694	0.00277392582022457	0.0049206330893901	0.00614947787705763	0.00189389482876339	0.00129286347761881	-0.000600925868305048	9.58615530650964e-05	-0.00374405256859831
0.0915542013822837	0.077793019390604	-0.0228351383274558	0.0547960969092485	0.0339924738025307	0.00669550099963331	0.0280837065805874	0.0291726268078732	0.000468639830984066	0.020343987401082	0.00405167831139235	0.00190520855540016	0.0157126278727666
0.254373896593029	0.23060788953581	-0.0623326212255584	0.162566088065562	-0.0203002963531841	-0.0315667237707753	0.0525168139670506	0.0527869396695931	-0.0111674558204589	-0.0259335100619797	-0.0272308475882906	-0.0581050599010862	-0.0420671375016875
0.0734052734303107	0.0931810803110036	-0.0085463949817972	0.0741580617075689	-0.00301267207524719	-0.0175862259000429	0.0175537047343861	0.00750532853601343	-0.00238264322496919	-0.0102994489876451	-0.0166981248183985	-0.0221345550181839	-0.0193137170097457
0.639027638056778	0.333251876644241	-0.219523156475425	0.199974493061815	0.091955846383126	-0.0872403658553319	0.032440980216802	0.028741767132113	-0.00323471691922306	0.00235774026389712	-0.0352648121966616	-0.0214860561967635	-0.0550621226112399
0.110353500791045	0.0934409628990912	-0.0270225520505045	0.0662149773686611	0.0126860385944386	-0.0140319921730526	0.0163794850430054	0.00754654044072532	-0.00321777687652003	-0.000672976789307014	-0.00758695013632925	-0.00329919260692764	-0.0139493190030943
0.598505652670935	0.254662306340632	-0.200617957549311	0.205031120548551	0.0244681337518509	-0.120767107409656	0.0110648031134527	-0.0179773236089299	-0.0178395717751758	-0.0481494868289027	-0.0920765531281196	-0.0617520065725412	-0.0801451752845473
0.0852237386571974	0.0406712836569092	-0.0208464516493519	0.0502140067513988	0.00895617209627582	0.00151761673673083	0.0171641724698217	0.00931776559871585	0.00769505275477683	0.00523689441650332	0.00696685666863434	0.00108153785304892	-0.00351940043136337
0.439055037611922	0.156358725859439	-0.131268075519892	0.202722422016832	-0.129851965414139	-0.0938800168457754	0.000397289110269705	-0.0172939142882694	-0.0475598797978842	-0.111865991129957	-0.0950601596768706	-0.0803019156187262	-0.124216013367499
0.282855521293608	0.0832729256359903	-0.0817664178766585	0.13661615056381	-0.00462561428829572	-0.022866274390526	0.0153049991354238	-0.00604680860338147	-0.0118740224154014	-0.0137459443394109	-0.0207454055349033	-0.0403486953876193	-0.035459820063356
0.18924486394953	0.0935477815488604	-0.0471733516706448	0.116753458211446	-0.00255014429381645	-0.00445562572924665	0.00308620150901745	0.0077436357263633	-0.0107437718490513	-0.00350288501153156	-0.0126553361521417	-0.0240124979210221	-0.0267812581354153
0.591053211872635	0.229753205202263	-0.199713742429433	0.193538272169442	0.0211157113582684	-0.156693140747121	-0.0127218031942462	-0.0361284009307747	-0.0670988053012329	-0.0677887146944265	-0.108106012383033	-0.0773542459527843	-0.0970538314340716
0.42888607939634	0.239445094515646	-0.117543179040317	0.245536805740747	0.0207901012719077	-0.0880801598931042	-0.0162904443185126	-0.0313510718843678	-0.0260243164724481	-0.0336450293105983	-0.0951263407056374	-0.111735110724767	-0.0657996638012696
0.285214142920254	0.124503801392048	-0.0859621271535558	0.12755633793408	0.0191998511857009	-0.0410127982096617	0.026291734129923	-0.00155069884673431	-0.00293621177387832	-0.0109064735119804	-0.00345246887144701	-0.0317561631205299	-0.0265287829727979
0.120600047669458	0.0491877145147894	-0.0310122973982219	0.0641644072936211	0.00104289405505349	-0.0171156207516844	0.0112683659338458	0.0154684621918701	-0.00297684608615499	-0.00803636334831548	-0.0134734706027148	-0.0078456110921841	-0.00589422463118061
0.0188208001460037	0.00882042705515828	-0.00136212594099908	0.0198274421632131	-0.00203348843595648	-0.00606495574049859	0.00113740196448228	-0.00283093372049323	-0.00142158729597267	-0.00404922208822753	-0.00467777318768292	-0.00610143553366373	-0.00720630466814779
0.42162243682283	0.17823550509283	-0.131495773461902	0.175069965803373	0.0224068087103017	-0.0740626213183967	0.0036857413968554	-0.0250116422859081	-0.0601491748352805	-0.0258279063040475	-0.0698415658610346	-0.061550775874912	-0.0754961591798826
0.444080809808057	0.248703273499242	-0.141889310745082	0.175173275649497	0.0292613553594242	-0.0331502808749207	0.0255894019553056	-0.0113053644238323	-0.00216124459403377	-0.00194446275774823	-0.0267408517596292	-0.0511242079746757	-0.0397397753975047
