# Supplementary material for: Measuring re-identification risk using a synthetic estimator to enable data sharing
Source: PLoS One. 2022 Jun 17;17(6):e0269097. doi: 10.1371/journal.pone.0269097 (PMC9205507; doi:10.1371/journal.pone.0269097)
Supplement: S3 File — (ZIP) [file pone.0269097.s003.zip › adults/adults.vineCopula.1.8.csv]

risk_act	entropy_est	ital_est	hypo_est	g_err	g_vine_err	ave1	ave2	ave3	ave4	ave5	ave6	ave7
0.0596388075546397	0.0568747720954994	-0.0119819861511927	0.0381956226726488	0.00903689954279122	-0.00475840141259769	0.0211812376083542	0.0196562791961478	0.0175122008152356	0.00213924906509676	0.0135523204666871	-0.0070049176936272	0.00713757597441881
0.0326988646767601	0.0258859872215316	-0.00588948734295267	0.023572970822243	0.00122531321066682	-0.00353011064996964	0.00714086489547745	0.00431964913151946	0.00274575321021537	-0.00115239871965141	-0.00498299220913837	-0.000493685151911095	0.000259259352656839
0.362570061371192	0.194331886040239	-0.0892695611995117	0.194140468833312	-0.0658201168717893	-0.0916742664117781	0.0108767919300575	-0.0141396839194574	0.000523031184116507	-0.0787471916417837	-0.0653925589746072	-0.0889932139643078	-0.0754603092203631
0.105891311368177	0.0569180054283864	-0.0235139564091977	0.0559553468374116	-0.00373100279380281	-0.00513892304740611	0.0144492548354484	0.00335185436546954	0.00105251694790102	-0.00443496292060445	-0.00719202999212033	-0.00263952231291693	-0.013737422039954
0.119113664249457	0.101273941426432	-0.0250009303738828	0.0701779688613242	0.0203124764265635	-0.00738502173274737	0.00921399036816413	0.0146665075048868	0.0153740316571163	0.00646372734690805	-0.0168986372382734	0.00746245651487924	-0.00927636613922171
0.202617020839204	0.0820278162116945	-0.0460630879271042	0.114911130703147	-0.00122843232285702	-0.0718243726345255	-0.0011065695375839	-0.0272157350306328	-0.0293829940841129	-0.0365264024786912	-0.0377479538452919	-0.0376823497597534	-0.0522326975401047
0.113390090747127	0.0262324146975835	-0.0271957509406452	0.0543970882930393	0.00574172988684982	0.00547797379238969	0.0157930186308426	0.0140445208040222	0.00553614375564306	0.00560985183961975	0.00339616494156465	-0.00448002993508702	-0.00535617365117537
0.561127236416285	0.383399942630753	-0.163365581564061	0.201084260979606	0.100620883203662	-0.112477606874257	-0.00399741546645838	-0.0195210378804654	-0.0250451329362467	-0.00592836183529755	-0.0327964468323783	-0.0575394052216617	-0.0485559461591208
0.678877039257336	0.258245953048313	-0.214713438704577	0.177353055809738	0.0465088462939265	-0.11057927641707	-0.00846934628049179	-0.0384347955052059	-0.0517237416394163	-0.0320352150615719	-0.0958438498723769	-0.0726484428002807	-0.0821804176061561
0.443580732754492	0.218292187193868	-0.115872071369033	0.205123780941255	-0.0349386889880325	-0.10873527144689	-0.0134179857542031	-0.0390612943929928	-0.0823541665066844	-0.0718369802174615	-0.11512197753984	-0.120006568081239	-0.113006195251799
0.180701705025815	0.160167738391612	-0.0409311236519191	0.102178398206948	0.037861322606512	-0.0216120557004739	0.0283987030123949	0.0031081590356121	0.00552320341679682	0.00812463345301903	0.00321647555884594	-0.0134133572042736	-0.0193331226041368
0.518639212566355	0.229562380032879	-0.145820968293548	0.203768725287449	-0.0352026579433676	-0.0840822140904215	-0.0521198445044572	-0.036816090912274	-0.0811492130827365	-0.0596424360168946	-0.0796556482626216	-0.0845403658246877	-0.0976804442675836
0.227034257241943	0.124162037711036	-0.0499166429295268	0.137386505571025	0.00234423028263253	-0.0284208517954289	0.0126128234980954	0.000627100851017193	-0.00401984275921119	-0.0130383107563982	-0.0345126835784035	-0.0295091814861471	-0.0479376825274843
0.0326852977200435	0.0376959295476036	-0.00228113366781206	0.0325807953446175	0.00105809449159941	-0.00816768668812267	0.00317818196353898	0.00235214726927421	-0.00249035103244601	-0.00355479609826163	-0.00791682283598415	-0.0095114469263233	-0.0105935961381603
0.00693034375315065	0.00234030299533204	-0.00026044995766921	0.00736132122633198	7.27501850026424e-05	0.000116541824433285	0.00168448511158553	0.00127556491803445	1.41429023091848e-05	9.46460047179633e-05	-0.000550589054580798	-0.00102755075202332	-0.00138272565445394
0.205107986975865	0.242779519781856	-0.0475851059230381	0.112376017046225	0.0244977659865942	-0.0322010771725038	0.0309891921471021	0.00789966009586421	-0.0141875434651693	-0.00385165559295478	-0.020079638370709	-0.023052888345046	-0.022148403970406
0.463290112664948	0.165751145234335	-0.133614708806229	0.170315395733981	-0.0478029312074029	-0.0948399689480585	-0.0158208618458642	-0.0172495244271981	-0.0623800545398513	-0.0713214500777307	-0.0525674119345084	-0.0501505709427825	-0.0530738587586946
0.439857650992062	0.252396131603609	-0.127092369141687	0.160559742719376	0.049672700441295	-0.0390464086164427	0.0410011516108739	0.0236950621395531	-0.00940630976627832	0.00531314591242615	-0.0288063619903042	-0.0150837204436952	-0.0555094245771033
0.622797921011937	0.253936812489966	-0.191926006424059	0.182680810049515	0.0766161710899174	-0.155044607630592	-0.00629766852696712	-0.00816053122650651	-0.0859213488231677	-0.0392142182703374	-0.0768664939334495	-0.0658695775230366	-0.0840484027109339
0.0439213070522781	0.0548937190608613	-0.00884160520519411	0.0292805784642378	0.0161845341150175	0.00894900706801269	0.0221639116581613	0.0160432324261289	0.0103610723989673	0.0125667705915151	-0.00093378593224535	0.00806736940419396	0.000763987052300685
0.113575881104551	0.0659728798219597	-0.0251704329792287	0.0664278151808415	0.00893758121933666	-0.0163247766825795	0.0217627890702362	0.0198342507587278	0.0202300730254395	-0.00369359773162142	-0.00282367465637612	-0.00529334114397807	-0.00296843591781661
0.180174130280024	0.0533833110675912	-0.0405881574564292	0.102474322423525	-0.0182300621170653	-0.0292167456089404	-0.00142473325211448	-0.0181259876193486	-0.0207499802161366	-0.0237234038630028	-0.020202234584252	-0.0312893438807322	-0.052800701422734
0.152259873730041	0.0639551118649211	-0.0385902193014029	0.0734569307642992	0.0156483155799447	-0.00361261409196861	0.0211260367387698	0.0198153277685933	-0.00129791707246932	0.00601785074398806	-0.0028076087761458	-0.00505804184879277	-0.0131176812139981
0.102980244460348	0.0597658020474664	-0.0224727813224266	0.0619505940751093	0.00836757647546228	-0.00465769770365562	0.0131968618695937	0.00575649931284158	-0.00174544980218486	0.00185493938590334	-0.00716625026482415	-0.00883570578546783	-0.00714203011533943
0.145767817953507	0.0814181346456286	-0.0360800651831158	0.0733457411729029	0.00126194923016093	0.00805413264488897	0.0322184955207474	0.0196081556951301	0.0152658994588071	0.00465804093752495	0.00746721755981256	0.00272155576940136	0.00559170049929952
0.566066717057805	0.196163414576975	-0.168646242359946	0.186255690435297	-0.0385289719055909	-0.143549863853684	-0.0101075180748011	-0.00877443775200015	-0.0618426556942293	-0.0910394178796373	-0.0907843289499148	-0.0707442575449795	-0.10631002774185
0.266938952467518	0.073472134977251	-0.0650945835922925	0.138436617570953	-0.0125944688848019	-0.0159533432987651	0.0149253599842653	-0.00450158412791685	-0.0251252857189524	-0.0142739060917835	-0.0299411571426495	-0.0321005188371266	-0.0323236253602482
0.395821352052824	0.398669306394917	-0.0979392546864993	0.204824261853149	0.0317545730971522	-0.127505030400444	0.00432802124339704	-0.0156560222951823	-0.0355801642861048	-0.047875228651646	-0.0464546341899199	-0.0595810671538586	-0.049347873656934
0.00285642828811848	-0.000113080620266099	-4.54066159736345e-05	0.00206586454377844	-0.000430615044892493	-0.000152899344462945	0.00107527974897459	0.000637303839037594	1.16764310913388e-05	-0.000291757194677719	-0.000376553012443132	-0.000571889416774142	-0.000598838131075636
0.646829221608236	0.31049620401959	-0.20240138852893	0.180811104649418	0.139366938501524	-0.148641289191373	0.0456164152598518	-0.00970815111824286	-0.0434875093403562	-0.00463717534492403	-0.0746076183596571	-0.0620352527179682	-0.0455173008691131
0.077988424411615	0.058319898280775	-0.0171363057375619	0.0467477973050068	0.00288793474943025	-0.0155751159737782	0.0136292625238837	0.0225501627278824	0.00639894447900359	-0.006343590612174	0.00831013865319628	-3.75244725829005e-05	0.00149172411385097
0.0465430587982195	0.025358916588241	-0.00339935535898056	0.0438966483872658	-0.0176204232698743	-0.0174650218524153	-0.00714193819307182	-0.00435396451651915	-0.0134601263401098	-0.0175427225611448	-0.0127208100530868	-0.0226807972382925	-0.0169019372307533
0.0474639730963644	0.0694809126744448	-0.00504071565932172	0.0432668266072631	-0.0114107767394282	-0.0194995960819277	-0.013674272127634	-0.00758686620554189	-0.0153472134061486	-0.0154551864106779	-0.018488016074713	-0.0179478384305341	-0.0208108994636765
0.106672648891219	0.0854252010165028	-0.0268650404819092	0.0527250502480638	0.026570383737991	0.00663063277584929	0.0284886212977072	0.0202031381137023	0.00899826562139837	0.0166005082569201	0.00338898186164177	0.00149303949257319	0.000833678958271591
0.629377830367353	0.330499678432163	-0.194522594296203	0.187256065805779	0.0152056656533457	-0.152293037444272	0.0406186700395266	0.00552351612535706	-0.0421818327156784	-0.0685436858954631	-0.0272138118508714	-0.0358818376750913	-0.0788906719265779
0.580632618898726	0.347106967518231	-0.170560635443851	0.203659933035312	0.148181705970607	-0.171258541145289	0.0351797037146357	-0.00908533754751184	-0.017937441547809	-0.011538417587341	-0.00443748883298811	-0.0251701616638007	-0.0742862251226588
0.0922427323142682	0.118832818553945	-0.0199140871393682	0.0554525497039772	0.0242012940064018	-0.00177040445052883	0.0223108036724518	0.0112408270381112	0.0146904632489029	0.0112154447779365	0.00837532256440406	0.00124564889358127	0.00328976761009707
0.298281305046604	0.183135119605934	-0.0806423914005809	0.127986520988907	-1.74297293714654e-06	-0.00953833434496698	0.018829688633543	0.0225830435367443	0.00790897571863131	-0.00477003865895209	-0.0047437403046684	-0.00401531027680074	-0.0209226496671702
0.0868482888060365	0.039241496706168	-0.0184856570042701	0.0518608871160657	0.00923778969754556	-0.0180712705545435	0.00410381527331871	-0.00355400823642135	-0.00737520086448894	-0.00441674042849896	-0.0119227545936003	-0.00507097420019276	-0.0157573441014662
0.0177855619073737	0.0136187108431504	-0.000656851099078346	0.0181233737559893	-0.000462102999151663	-0.0053704133406381	0.00134150054377198	-0.00113600357726813	-0.00400151990985408	-0.00291625816989488	-0.0032687593312653	-0.00596928852931032	-0.00509481566398993
0.179607942498528	0.133434825955271	-0.0459575850156646	0.0852911492735291	0.0249619169714252	-0.0125925632226341	0.0299548828415897	0.030118489900355	0.0239751549426644	0.00618467687439561	0.0233962355616391	-0.00399401588634782	0.00497487248056533
0.0424238355970817	0.101882199005227	-0.00408889376367059	0.0403132558080906	0.00423127347630221	-0.0173806074866424	-0.000754982555340379	-0.00383927537440798	-0.00431131452920661	-0.00657466700517011	-0.0151173328444478	-0.0120790117277114	-0.0188962759177947
0.463501459755049	0.152166900142266	-0.13805189991509	0.157106853510164	-0.0151464595984395	-0.117505845107638	-0.01698181036712	-0.0149451429042942	-0.0270108186050686	-0.0663261523530387	-0.0749428605076444	-0.0679843402022443	-0.0843557278772227
0.0713858294492536	0.0306422151211488	-0.0148088207519325	0.0447478403611098	0.0019393080163565	0.00714834219030008	0.0175828380856085	0.00900147307731225	0.00597882545768144	0.00454382510332829	-0.00154903826811921	-0.000445478060108029	-0.00579294542945846
0.104069596828114	0.0355425798193006	-0.0229000028017754	0.060136524734358	-0.000363047015646933	-0.0132583635821765	-0.00348145677694997	-0.014880950271883	-0.0132951835035117	-0.00681070529891173	-0.02154825631356	-0.0225354251070104	-0.0220209608073599
0.280169747369666	0.10578524350088	-0.0741741702950088	0.123183163908027	0.00124884073857628	-0.0387400045506337	0.000329749926941736	-0.00439527201485468	-0.0059850768261091	-0.0187455819060287	-0.0330418451810867	-0.037492043936392	-0.0376420795769143
0.456240014731572	0.205867880573449	-0.121906465382275	0.204585292464647	-0.0225631908116677	-0.0710904713346486	0.0188437892373767	-0.016268005943725	-0.0144641513015666	-0.0468268310731582	-0.0553171768654313	-0.06374102559582	-0.0816298671363345
0.15528704580254	0.034300554600612	-0.0340771393796271	0.0846082445498363	-0.00489025711607805	-0.0231228806409848	0.00835184332395975	0.00343368073173686	0.00579996330206886	-0.0140065688785314	-0.0085418162531645	-0.0185072163656055	-0.0239988183521442
0.100877658736068	0.053557311747645	-0.00848890148575931	0.106348772341376	-0.021907419045587	-0.0121912921212839	0.00696366146727974	-0.00388448628655159	-0.00215144708867394	-0.0170493555834355	-0.0260245756293628	-0.0149171983753109	-0.0316785779512291
0.151909297449122	0.0665999223927107	-0.0386690762959445	0.0720363480279394	0.0120194345491372	-0.00901050531680067	0.0216386620897036	0.0118623804095838	0.00626665712237431	0.00150446461616824	-0.0154071819838478	0.00188120196191047	-0.00391942780943225
0.102531802428984	0.0754482226258836	-0.0237227922252336	0.0574440577251985	0.0220789724702437	0.00824933967071821	0.025530134329406	0.0250204274982338	0.0166902016929071	0.015164156070481	-1.40541505697228e-05	0.0218888199147379	0.00143592221122545
0.280447842562798	0.302176944962196	-0.0714910787152575	0.135413725825472	0.0762596534764077	-0.0608419317754519	0.031375449024797	-0.0046845209589797	-0.0103628459938256	0.00770886085047789	-0.022105911894169	-0.0468105455598126	-0.0397931374542477
0.00415784788866584	0.00107248564274244	-0.000182992243466284	0.00404253525589867	4.33789961509414e-05	2.56687386436267e-06	0.00120076965313783	0.000683820614935399	0.000296463689122465	2.29729350076516e-05	-0.000546162543261055	-0.000873741148890909	-0.00109872074044739
0.108535013516124	0.0678426727746067	-0.0220902810100777	0.0668780283556102	0.0182112499266603	0.0185971047129282	0.0305100233330727	0.0203015661565268	0.00885561022614853	0.0184041773197943	-0.00315046406851874	0.00561733231775915	0.00984682902926456
0.416063592077783	0.198070212817187	-0.111811070378453	0.18218281078314	0.0444949208386535	-0.0760241015830248	0.00610094704745756	-0.00369590686049809	-0.0406917962862064	-0.0157645903721856	-0.0565593831133284	-0.0699920233548683	-0.0776410339268301
0.19910569146287	0.0875200130465397	-0.0457350106623719	0.110475091813776	0.0089546652738916	-0.0297449074026594	0.00197344395034513	0.00583493464157567	-0.00793064837238167	-0.0103951210643839	-0.0127488780385394	-0.0219723598640514	-0.031322968356199
0.0318725750186553	0.0250042749107441	-0.00496040425259939	0.0243145738407655	0.00479871025403379	-0.0061765106974064	0.00188085879639498	0.00479555380944393	6.35384689270657e-05	-0.000688900221686307	-0.00221866269086461	-0.0044044559837763	-0.00292079098544601
0.334324674877077	0.0880708864021422	-0.0888479365016975	0.147125462524844	0.00524602361296383	-0.0342203862493128	0.0144417717185621	-0.00575400357785322	-0.0160931766537154	-0.0144871813181745	-0.0346839374393164	-0.0485154672622414	-0.0361540788552074
0.283745461495567	0.124879519390467	-0.0673060326165013	0.156695381149964	-0.0472755667878735	-0.0535434593387315	0.0023674607741615	-0.0239232066942238	-0.0380027082694677	-0.0504095130633025	-0.0401345762179461	-0.0580525267981321	-0.0451996170787494
0.0109656946129964	0.0213600198631053	-0.000274166781703378	0.0122776486544917	0.00469735953276064	0.00379864529150998	0.00892400888759149	0.00626589032668475	0.00629444531669463	0.00424800241213531	0.00462068606149938	0.00297309456381535	0.00320518048128106
0.171562281956901	0.114645188831486	-0.038697577000364	0.0948070662597499	-0.000636572433843824	-0.0428747296739828	-0.00867732876924682	-0.00636040494989673	-0.00908942858233991	-0.0217556510539133	-0.0303168304523766	-0.0254546368374645	-0.0338870970214115
0.298106417882892	0.126516394064833	-0.078181037888458	0.133294060834996	0.0202718139245966	-0.00982390148849627	0.0296042660700499	0.0269958688010184	0.0181051563820153	0.00522395621805022	0.00105633416005063	-0.0183376403394926	-0.0204327247455912
0.552310718053228	0.247872753785963	-0.160585822588869	0.198898825686016	-0.0100501548954758	-0.12361418084549	-0.0327698523558716	-0.0473429779327993	-0.0457298635657216	-0.0668321678704831	-0.100040368024731	-0.0989661649568524	-0.0960798947864788
0.290610429314409	0.347924029462765	-0.0632244337199364	0.181322566092437	0.137832656735667	-0.121748146997239	-0.00354827888993947	0.058346111922527	-0.022267137581688	0.00804225486921401	-0.028336480937921	-0.0410667993306232	-0.0507504881423436
0.372459050307352	0.282511066790116	-0.0980175093807111	0.175200972793155	0.0231237381622097	-0.0872384019029409	-0.0488995223493117	-0.0107507158070745	-0.039343605178528	-0.0320573318703656	-0.0469926168945269	-0.0904006074373034	-0.0744976352436335
0.606097162814248	0.336325772368271	-0.182406293864601	0.200047815919857	-0.0503490865819481	-0.108364711797535	-0.0158886855776204	-0.0112932724855627	-0.0332506924385687	-0.0793568991897418	-0.0540030134435756	-0.10067981950936	-0.0624034151234119
0.307124530247141	0.136420543006936	-0.0724642293958456	0.170263747562086	0.00496358726643342	-0.0464453467558592	-0.00943319430446121	-0.0242070401007618	-0.0233292154264236	-0.0207408797447128	-0.0472146244070445	-0.0452020368283256	-0.050599907139078
0.117177280067951	0.0250875754911	-0.0261349768694509	0.0652156431947717	-0.0099352898115377	2.35200411459469e-05	0.00910696587894246	0.00311100067373669	0.00109372173928675	-0.00495588488519587	-0.000565969400750196	-0.000926609527422864	-0.0126945790481337
0.188040639648078	0.045406416417573	-0.0441420291200184	0.0966372798275557	0.00234445213726289	-0.00469902430404667	0.0178762877895767	0.00440975872324736	-0.00811873017991269	-0.00117728608339188	-0.0122716820450827	-0.0258915043684853	-0.0173248221581466
0.467871635546278	0.202995243230189	-0.133368442842493	0.180811534884706	0.0013664383944208	-0.0905141834307616	-0.0129331754715716	-0.0132076487393807	-0.0686286000002258	-0.0445738725181704	-0.0554189762878927	-0.0754942865306031	-0.0739271652776585
0.317031179058392	0.0980018459357293	-0.0840848712622471	0.143626860572711	0.00946666639288901	-0.0333492303173942	0.0227045334574011	0.00804369403693794	-0.00502553813050649	-0.0119412819622526	-0.0202102225455663	-0.0230945146229233	-0.0240864340170073
0.112137657850668	0.0687485653662064	-0.026192364472868	0.062001806889908	0.0147453715848105	-0.00125552770545043	0.0351867462668419	0.0202983659412783	0.0194805406494644	0.00674492193968003	-0.00493320973667812	0.0065102437633746	-0.00129488796994628
0.0809894280076561	0.0542543748972796	-0.016179730853972	0.0518167485421992	-0.00241245798888529	-0.0161609397373755	0.00961728381450559	-0.00301837962463843	-0.00487623535220937	-0.00928669886313041	-0.0159169013643734	-0.0186446106292922	-0.0201754042286596
0.224514886035593	0.111684982185319	-0.0587985384860142	0.100401300496412	0.0301350074790874	-0.02727418858998	0.0130185611862031	0.00685345188982592	-0.0028144818288543	0.00143040944455369	-0.0107499782616251	-0.03281925586707	-0.0146583031592726
0.0802337224883828	0.0612743414954745	-0.01609513599632	0.0525668063440131	0.00125874302681371	-0.00937349607812568	0.00962681328232856	0.0134972382192537	-0.00282194005173848	-0.00405737652565599	-0.0122883652842975	-0.0118927770125407	-0.00931765003863765
0.563810281836007	0.298829701597778	-0.169349864642409	0.183093373187686	0.00106907404653944	-0.119649196426958	0.0158541000875201	-0.00191600500652889	-0.0123376413060147	-0.0592900611902092	-0.0287778379428597	-0.0543922278580903	-0.0612078499894514
0.648742306064018	0.27921263092598	-0.20663693791249	0.166512117672676	0.048308251881079	-0.10650342344106	0.0187550820067315	-0.0174603172149427	-0.0436577446569335	-0.0290975857799907	-0.0462791993960097	-0.0614468000490287	-0.0682592372874222
0.237387068699523	0.162127530045461	-0.0636936955653386	0.101338587616733	0.0403670308677259	-0.0213382198166641	0.0233134393952359	0.0179039410517343	0.00625325007705399	0.00951440552553087	-0.0143728712092969	-0.0101894464172106	-0.0142721512294796
0.0665075856677301	0.0359646414190268	-0.0144963331340951	0.0374266899227932	0.00746745970269963	-0.00433931077480973	0.0198869186282677	0.00417649705306654	0.00325840799259161	0.00156407446394495	0.00612718620665265	-0.00275095688366238	-0.00317646451269528
0.162396238355176	0.121450109805835	-0.0244145959463538	0.140215314132602	-0.0122766657036263	-0.017770506265546	0.0114036493978113	0.0110924458296358	-0.010710775443676	-0.0150235859845861	-0.0224274664475207	-0.0285221444175786	-0.0394105141481892
0.174825852203401	0.114323582153752	-0.0412993307852726	0.0921555832052406	-0.00349729355033895	-0.032633216725436	-0.0107912694091897	-0.00821417073527891	-0.0321340578793579	-0.0180652551378875	-0.0401232620985293	-0.029900159814991	-0.0531400903656439
0.224697095611806	0.17715300311185	-0.0560496837866094	0.112878821800847	0.0489542602615628	-0.0515579856188586	0.0270672836976989	-0.00800108232105823	-0.00492325378339001	-0.0013018626786479	-0.0143833475712144	-0.0378932467498038	-0.0293168717775186
0.512937477223782	0.310449752551023	-0.146190661091761	0.191694098110779	0.00482250193202849	-0.0732459750002295	-0.0156326056322297	0.00338264017763301	-0.0362835188886472	-0.0342117365341005	-0.0596556815293149	-0.05957922046296	-0.0833042194006688
0.260931335880473	0.140275980541318	-0.0621874503825358	0.140017983415991	-0.000789984545200184	-0.0490605604736159	0.008993640969161	-0.00648596206306523	-0.0109960793440069	-0.0249252725094081	-0.0319725786445576	-0.0387149126008217	-0.0633945067964686
0.33844423243671	0.26510376871123	-0.0752998522115086	0.215922751988323	0.0440275269280866	-0.0969587122508946	-0.0104595245214188	-0.00473635061942623	-0.0275437006508842	-0.026465592661404	-0.0561561530025517	-0.0602217387539894	-0.0671131516816637
0.00818199296812968	0.00362371671685523	-0.000511453470674694	0.00966694782423991	-0.000695831983465004	-0.00175840885958218	0.000950006810535533	0.000121861990125724	0.000177155896049984	-0.00122712042152359	-0.00161326755405905	-0.00204023516797862	-0.00241321860066453
0.572453751292532	0.204648365353064	-0.167030596449473	0.201694061144997	-0.0366413075465123	-0.140110022618215	-0.0147590913872053	-0.0364777101124496	-0.0688309486155139	-0.0883756650823635	-0.106807063751706	-0.0937203615161636	-0.135361000629706
0.488557497616464	0.234050686848249	-0.144603416665073	0.159036501792177	0.0341670956771799	-0.0874218128183278	0.00726062324863663	0.0149996828335626	-0.0139572518026123	-0.026627358570574	0.00573246313301223	-0.0530275164270073	-0.0440207013491607
0.62720446284437	0.330574432372557	-0.19275985471369	0.185631574109119	0.0162508166606383	-0.152183701920862	-0.0142178977540114	-0.0432430517427471	0.00555836946992494	-0.0679664426301116	-0.0349528259087692	-0.0304243138959206	-0.0743324876465919
0.0907181905684165	0.114364926746882	-0.019260259213815	0.0534911421846209	0.035311953852728	0.00978568340565181	0.0308840013300446	0.0127450831435168	0.026745521400409	0.0225488186291899	0.0143606833587096	-0.00323820912243622	0.00485498990510293
0.570835802112285	0.250198853118668	-0.168551400618585	0.194572764532635	0.0206415485116648	-0.130956284811986	-0.00759641575041403	-0.0475807612947134	-0.0577561222018014	-0.0551573681501608	-0.0812086890019675	-0.0828045404892447	-0.113849180550413
0.163612858542273	0.0677175031590956	-0.0283407789796619	0.124906321812336	-0.0507244834652984	-0.0399685887628756	-0.00158087206647156	-0.0251379963517095	-0.0317215774619083	-0.045346536114087	-0.0460010729314471	-0.0456114148440829	-0.0495912247568706
0.549830879451796	0.278429866351826	-0.154692571775077	0.220904581293871	-0.0166886737857608	-0.163625266894377	-0.0179687764074219	-0.0490175664241782	-0.0577538776132655	-0.0901569703400688	-0.117511051373657	-0.129504096771889	-0.106750911118792
0.0278747951757237	0.0270467483182684	-0.00193905109910581	0.0268801553225548	-0.00681576742306229	-0.00872214320103432	0.000822088008875854	-0.00365929330815966	-0.00626745260703754	-0.0077689553120483	-0.00860108811414189	-0.00969096521585781	-0.0102235651913842
0.0683469260288183	0.0484521868646386	-0.00845719620129522	0.0616453290309506	-0.0105104750221894	-0.0177852215089176	-0.000494263076126114	-0.00263166859599902	-0.00909801569535076	-0.0141478482655535	-0.0108020931525183	-0.0248816356376784	-0.0251908210573578
0.159898142490621	0.141686065020511	-0.0377096918098589	0.0861682378771645	0.0083893400810601	-0.0285433682445422	-0.0013819614799388	-0.00401212794774619	-0.00607402261874707	-0.0100770140817411	-0.0291166041250094	-0.0443422012659304	-0.0314217478743726
0.0428105916960296	0.0179302916742938	-0.00446492374854021	0.0393815916310503	-0.00684305879764644	-0.0125878020970473	-0.00195916003905987	-0.0054992143980391	-0.00389690750598409	-0.00971543044734685	-0.0119574372923503	-0.0134393713942252	-0.0154512832958332
0.00431374112543362	0.0125693263492512	-0.000294725173951432	0.00349865233024863	0.001948068598038	0.00246358382979571	0.00454045979797107	0.00387341229861554	0.00308707356830137	0.00220582621391685	0.00185672370654836	0.00104772517213847	0.00102367107816786
0.511075432119165	0.219052246536249	-0.138446703374843	0.225616102825503	0.0237968938394755	-0.0901349196517249	-0.0323848105952076	-0.00768571948219621	-0.0569382533308656	-0.0331690129061247	-0.062152231330764	-0.077358052591769	-0.0614480133816895
0.00279598074126362	0.000358150142609044	0.000119462742727306	0.00196220490604546	0.00016324106008465	0.00013602003770151	0.00116566643401296	0.000670033636331582	9.0918110269898e-05	0.00014963054889308	-0.000380703514159897	-0.000521373588997286	-0.000611247384222311
0.189226305067393	0.0528922974314502	-0.0474660740508325	0.0914875569388356	-0.00330178573017578	0.00175295391153868	0.0102994076410209	0.00117703791286261	0.0106075324153442	-0.000774415909318565	-0.0167959544591378	-0.0105861655051646	-0.0216126805527212
0.0316000291409048	0.0112673498503527	-0.00503526155110212	0.0264516938991355	0.00172016724321719	-0.00230871632115919	0.000966791516132097	-8.33678571911661e-05	0.00192304578909975	-0.000294274538970997	-0.00201473114220514	-0.0069451736112475	-0.00689136662557022
0.385895910635264	0.117413874736948	-0.1072782716171	0.154551496223006	-0.00312846184420856	-0.0527103340471277	-0.00738219667389334	-0.0117261580642399	-0.0289767270032574	-0.0279193979456681	-0.0558347339701137	-0.0643485681765538	-0.0532207472796651
0.102102804358072	0.0611462163438339	-0.0218652501661465	0.0623440566164314	-0.00551044937365054	-0.0232620436398434	0.0186444033205886	0.00271549981079733	-0.00230538050849077	-0.014386246506747	-0.00208658727737396	-0.0234574648902379	-0.0185337413036607
0.119912374578778	0.0690640543999778	-0.0286230402060554	0.0635742949114676	-0.00285036969150261	0.0111162943172523	0.01761933078346	0.015700449302789	0.0108731576698283	0.00413296231287485	0.00528481867201347	-0.00710007479636214	-0.00132844638197135
0.121406504131202	0.107095740434015	-0.0211355259240511	0.0907952031940872	-0.0223969145489893	-0.0520439082443859	-0.0064513911030193	-0.0192365513009305	-0.027579090691339	-0.0372204113966876	-0.0367089404890902	-0.0398358850118354	-0.0500650843874808
0.586552022320533	0.280712113412987	-0.173448752404876	0.205555850653961	0.0588314167753123	-0.116873895603147	0.00908040666945964	-0.0332177190389007	-0.0176066753525214	-0.0290212394139175	-0.0683421215886768	-0.099198555278744	-0.0888023006845575
0.454449720820953	0.155361135496513	-0.122416443358891	0.203123964739122	-0.0263818584320738	-0.0553171664264493	0.00890691983011849	-0.00320308913227985	0.00202733900530827	-0.0408495124292616	-0.0210908906455947	-0.0520533803540518	-0.0620056606215639
0.536217035136907	0.254731049340632	-0.153259182801054	0.209068083487157	-0.00622639020947191	-0.138588297752712	-0.00915192428342948	-0.0639211331831916	-0.00510080650900135	-0.0724073439810918	-0.0951764435739347	-0.0952019188379404	-0.134836997299312
0.289788631102909	0.152686436267792	-0.0692530756099353	0.155755893628885	0.0176496196813019	-0.0474475949959112	0.0329118830227375	0.0195915678518508	0.0053170416304088	-0.0148989876573046	-0.0139991253714218	-0.0473020504796239	-0.0500014921291492
0.445655607723517	0.308001346553932	-0.12269979522356	0.190947896744882	0.0512730705070555	-0.102510622160522	0.00109864409082522	-0.00201911593385978	-0.0240668206969231	-0.0256187758267334	-0.05464962692751	-0.0852074499755806	-0.0108797622928589
0.107678988069999	0.0588672088735791	-0.0244978245472948	0.058258595881533	0.00135225856164567	-0.0282334189072376	0.0122718927472201	0.00954679892014704	-0.0108987232906844	-0.013440580172796	-0.0100316914059934	-0.0164022607910693	-0.0199291403444259
0.0564731819618072	0.0607805137429768	-0.00664515286700085	0.0510112684528746	-0.0119549118312988	-0.0179090614900623	-0.00830002400414081	-0.00443245212538918	-0.0109774538082243	-0.0149319866606806	-0.021987293267884	-0.0212125953766158	-0.0207113074535766
0.240294687519737	0.0885287700658067	-0.0569744291865767	0.13007019617913	-0.0287108743859611	-0.0355156914912641	0.0199545048936849	-0.0119165931912747	-0.0220206905695493	-0.0321132829386126	-0.0247065549761454	-0.0299164519374412	-0.0452095359518665
0.212096994241141	0.122396861774741	-0.0563454067430635	0.0912518161871769	0.00826013306724041	-0.0289882993450582	0.0130201733282612	-0.00108341315852839	0.00682409343954979	-0.0103640831389089	-0.0168219872479259	-0.0206518507767928	-0.0194121284542525
0.258832652165869	0.290490960601586	-0.0645651815348015	0.125296228714521	0.00933765242028295	-0.092091087133203	0.00971039672757851	-0.013639206161305	-0.0284396787839935	-0.04137671735646	-0.0330344576453334	-0.0433360812177973	-0.0437240004992988
0.188935607085981	0.180136916061704	-0.0454540744175095	0.0966719231186105	0.010045974075036	-0.056861910818689	-0.00898626528801641	0.0193027345226314	-0.021863534607349	-0.0234079683718265	-0.0293786939964439	-0.0172905827095503	-0.0319374576322125
0.111348481951032	0.0774410275651687	-0.0263902053877092	0.0594486103528927	0.00146994208607407	0.00503792396062402	0.0272537068265948	0.0197218929489616	0.00841652025630658	0.00325393302334905	0.0129705395116504	0.0140854127395586	0.00342716921694729
0.0201165873460638	0.00899038630572156	-0.00302200598961875	0.0149101519282475	0.000158043148877157	0.00228903068879993	0.00706875528026666	0.00446132726010165	0.00176217111181488	0.00122353691883855	0.000241360269896948	-0.000931362031573475	-0.00131717057791559
0.0272906495721751	0.00851571557870769	-0.00377744052881601	0.0239536630077641	-0.00162424235133769	-0.00196594241094638	0.00541586053902535	0.00290740747696525	0.00130538341888245	-0.00179509238114203	-0.00029268060343407	-0.00221155060639071	-0.00600453690185779
0.231545403389039	0.17748664381731	-0.0604096244082358	0.103630150455326	0.018009862437028	-0.0251793083426642	0.0338182150374083	0.0302760651977348	0.0131512184591135	-0.00358472295281811	0.0126208001613818	0.0102901927517974	0.0269913761071214
0.00166336835456028	0.000420989693780345	4.52319268715309e-05	0.00126770098380275	-0.000119918936221562	1.08363049265859e-05	0.00062522512972246	0.000479406652451331	0.000186347817613453	-5.45413156474881e-05	-0.000195387514693807	-0.000324212245348334	-0.000389404034804006
0.0302252005392883	0.0420503226062343	-0.00475535851270429	0.0239673877108136	0.014031299866556	-0.00524641030407827	0.00972708092892854	0.0137416196619231	0.00223788366516262	0.00439244478123885	0.00246314374337346	-0.000634615333566041	0.00266469342740376
0.0876443024951912	0.0711894991779486	-0.0190885062542456	0.0506260936493419	0.0237382283753837	0.00245308948172467	0.019205295772328	0.0107449230583606	0.0136823424108072	0.0130956589285542	0.00213880270249577	-0.00550956739768751	0.00361933496370011
0.11896846925877	0.207972910326617	-0.0177924251144235	0.0972630580634625	-0.00602668834011313	-0.0492438828951692	0.0141257728579235	-0.012554277610522	-0.0145869220312273	-0.0276352856176412	-0.0276927520471434	-0.0361136710550281	-0.0374207636059625
0.102343285335777	0.0667078726420908	-0.0240232844894811	0.0555743453876342	0.00636877995909545	-0.000931215606610802	0.0165648115054545	0.0250986406272467	0.0228612056730143	0.00271878217624233	0.00941025757909134	0.0104469329436984	-0.0035164258471285
0.349325376273378	0.243552450360494	-0.0819305428154751	0.199631724589392	-0.00148640504249359	-0.0424954721139302	0.00665660706690174	0.0363555719579687	-0.00679706054048324	-0.0219909385782119	-0.0255818578792338	-0.0427556610964493	-0.0331440228795544
0.171700848411696	0.147842920016695	-0.0222549233146885	0.161937390339024	-0.0536032539328756	-0.0110645192633198	0.00361763787758038	0.014900762941752	0.00917812231309897	-0.0323338865980977	-0.0365382547979121	-0.0230870594956029	-0.057007264326465
0.223328675388826	0.194802882519438	-0.0523998455174325	0.121512689044349	0.0134765067526837	-0.0426417181939451	0.0291156933754233	-0.00315919398764519	0.00268651308469667	-0.0145826057206307	-0.00237404342179304	-0.0068693125053492	-0.0326289796575837
0.470992721719185	0.200692937413258	-0.134209687828613	0.180932097878401	-0.00612140810394274	-0.0959565677452287	-0.0323175555064766	-0.0596567967659917	-0.0541868221185411	-0.0510389879245857	-0.0716209266750504	-0.0627981173529819	-0.080025258391391
0.0538433716918046	0.0710392957256359	-0.0103314367482247	0.0346588363115615	0.00905512458147988	0.00408710532496115	0.0136852326649615	0.014488184501234	0.00603374038640908	0.00657111495322051	-0.00192956128998637	0.00470905583076248	0.0142937880760821
0.444565939147232	0.301627412229148	-0.122863178662349	0.187771507713558	0.0556251588817318	-0.102110566207904	-0.0124285204394843	0.0302881304201276	-0.0304910380235271	-0.0232427036630861	-0.0424883269461735	-0.0370943489228935	-0.0632279025775968
0.152157296262241	0.142638731585291	-0.0387046089727402	0.0725518118804618	0.0405374681540838	0.00166797907628202	0.020960618124485	0.024661249033169	0.0156582275190443	0.0211027236151829	-0.00888176409649666	0.00146917811567573	0.00240750762780445
0.486768540380819	0.250880751604437	-0.145995648982042	0.158070094992149	-0.0131759570003171	-0.0784733388336915	0.0138630146098192	0.0360534857544202	-0.00939282344298398	-0.0458246479170042	-0.00878592166225228	-0.0347014190093515	-0.040871756332915
0.285692510789657	0.123283920571099	-0.0694576563872027	0.14763580332177	0.0046280838008998	-0.0496985202666593	-0.00103602647636475	-0.0107371547112525	-0.0258441670531798	-0.0225352182328797	-0.0371675959721676	-0.0536571564910129	-0.0449023952832815
0.465232561398131	0.182935989058408	-0.126456507603314	0.195948617001043	-0.0356067287162811	-0.0687322942684608	-0.000332898751567223	-0.0260910297024302	-0.0409815165395531	-0.052169511492371	-0.0576424749997012	-0.0840111554493774	-0.0780092185505315
0.0849533042664253	0.144053242745019	-0.0115097255741818	0.0725890155171807	0.00316705524109931	-0.0343584342336342	0.0157730800172071	0.00270495589786419	-0.0093871692225123	-0.0155956894962675	-0.0222057027426205	-0.0220847000546519	-0.0246874711168712
0.301530895697912	0.143689271454669	-0.0716392957699673	0.162857288969057	-0.0129161097868853	-0.0237423107433838	0.0142669726352911	-0.0107427581422685	-0.011318214275182	-0.0183292102651346	-0.0271197350214578	-0.0402811417975937	-0.0544434965562627
0.140171757420389	0.0979207965076961	-0.0305961073828212	0.0825214517826535	-0.0068995015270705	-0.0413048991088173	0.00166642195861788	-0.00707998801908286	-0.0106503148217002	-0.0241022003179439	-0.0262943943892874	-0.0163281080077068	-0.0274360493882361
0.192039772131693	0.0929535000336205	-0.0503082146584807	0.084523942254702	0.0124429694566518	-0.0168400370832274	0.0141159423612503	0.0242813221160549	0.0096112071497822	-0.0021985338132878	-0.0028054248834358	-0.00808043334965333	-0.0149964838102671
0.063378256062245	0.0371225462470034	-0.0120726684684543	0.0407160374262725	0.0110569987304408	-0.0141577273781131	0.0052934432787145	0.0125757683536635	0.000373268168597618	-0.00155036432383616	-0.0083833094700452	-0.00386807342408198	-0.00833566767941615
0.328551970968195	0.212538830159847	-0.075717193710484	0.187574349180666	-0.033398340787781	-0.103590953514903	-0.0226511237738454	-0.0246764362409436	-0.0479063720992737	-0.0684946471513422	-0.0671132353122496	-0.0879408085048454	-0.0980780199431774
0.582856763735131	0.226689048577102	-0.175428921166837	0.18574082573766	0.0429289376615573	-0.115431485926409	-0.00276898917100188	-0.0397683640817494	-0.031495614992496	-0.0362512741324259	-0.0840056821560541	-0.0457314682304156	-0.0951003112400584
0.257858436507737	0.292731214740011	-0.0653146383445653	0.126046530951998	0.043399439511775	-0.0847444792388595	0.0183405040775055	-0.00176095695998962	0.00434412746166357	-0.0206725198635423	-0.02275030730559	-0.0469552200417898	-0.0546414045435508
0.402615553540017	0.2685477438571	-0.112742039525961	0.158145047532173	0.0350969402959805	-0.0991177534445183	0.0206512601666593	0.0132599711919014	-0.0082806742005444	-0.032010406574269	-0.0158145179749551	-0.0460902330429828	-0.0583339229293848
0.0649393534145043	0.108195945457593	-0.00958811766469048	0.0545008350777296	0.0088422510874621	-0.0327985539111734	-0.012779153684414	0.00171240943659931	-0.00900041679294827	-0.0119781514118557	-0.0227031791580683	-0.024059539302727	-0.0260375108977916
0.337481156011932	0.171763635427534	-0.092349311615564	0.135529522274267	0.0579991132679091	-0.0331042078588601	0.0283013989493709	0.0043746497855694	-0.0147573831591418	0.0124474527045245	-0.0129276941641063	-0.0220655435040182	-0.0165322674420277
0.208862732982896	0.126558710727627	-0.0526677282246784	0.0951290116945301	0.0125403439116958	-0.0206199407964645	0.0286331899731496	0.0132440786929612	-0.00170952079700673	-0.00403979844238433	-0.000184614595624966	-0.00981013422356264	-0.0176877825835597
0.164540386212545	0.0820959384647511	-0.0262794101019968	0.13505073533059	-0.0256961424113337	-0.0338906587777649	0.0138773497031519	-0.00757195792236467	-0.00560538139219074	-0.0297934005945493	-0.0301539646602255	-0.0296384117872558	-0.0405111161132578
0.116999235172432	0.0793947945406411	-0.0151687584753868	0.105588756772463	-0.0329138600648772	-0.00205189154575765	0.0331948407580507	-0.00857061403446641	0.00190876347890784	-0.0174828758053174	-0.028283181978905	-0.0276162730782849	-0.023162215503864
0.284375539585099	0.0676032233785572	-0.072255987967562	0.144254410820513	-0.0206964546950744	-0.0273413285368256	0.00124357254156299	-0.0110752856618596	-0.0108840130862939	-0.0240188916159499	-0.0260530323999027	-0.0381640677486636	-0.041525637355763
0.639117891851629	0.304290391991974	-0.199524061273661	0.1801181814049	0.0371443674207185	-0.0610065922085922	0.000710194680379583	0.00654401970779295	-0.00441065888216097	-0.0119311123939368	-0.0250660624156464	-0.0298321907096727	-0.0640656708146766
0.125724272112683	0.103462148318716	-0.0312786410287827	0.0607855704448259	0.0354343594374854	0.0171876485929735	0.0309946170311453	0.027315445361635	0.0190331699521905	0.0263110040152295	0.0118036609856426	0.0168532006098537	0.010482401044112
0.553682841376852	0.290401969562689	-0.159166914661872	0.20535970928429	-0.0134338500546166	-0.121262131461819	-0.00158505677922915	-0.0370153144177285	-0.0723691208559173	-0.0673479907582176	-0.00745993979870418	-0.095597971225887	-0.0999398092315895
0.277279903345791	0.303354783919459	-0.0690552274277345	0.136256288194897	0.0466945588759787	-0.102118385710494	0.0204476181830235	0.0199098236519017	-0.00702061926968234	-0.0277119134172576	-0.0284160895326974	-0.0353544759873674	-0.0406942451016331
0.0802772357246894	0.0535823742801133	-0.0177522102246847	0.0485757775894577	0.00902091474813738	0.00459103208998074	0.0111140038739897	0.0102531809833068	0.00657765689531686	0.00680597341905906	0.00117156314304474	-0.00539228169949381	-0.00394055069916595
0.439971535680694	0.270559665677915	-0.112758904325301	0.218027012134805	-0.0604355123244865	-0.133278575373504	-0.0296650797428021	-0.034903460498352	-0.0611122475855254	-0.0968570438489951	-0.0680535408156531	-0.0968922837591349	-0.0982828637171022
0.181316886115527	0.126786886894907	-0.0408811880630914	0.101612209090938	0.010457041430655	-0.036215515414171	-0.00630672153921333	-0.0204410745170553	-0.0284757998777839	-0.012879236991758	-0.0312631668592608	-0.0228275966985513	-0.0278994218434906
0.444122395834335	0.299491616375376	-0.125657109556984	0.171214958534488	0.0136798594296789	-0.068141944710408	0.0224762484181323	0.00464592861411484	0.023760988066241	-0.0272310426403645	-0.0192527453949867	-0.000436160454912848	-0.0398530720329643
0.341447580312136	0.257115150008971	-0.0843550152856799	0.177295257154196	0.0322466407904505	-0.0791691555008548	0.00873058769326729	0.00354498804254622	0.00125526311054375	-0.0234612573552022	-0.0236825140854349	-0.0317614853762261	-0.0258106622141306
0.265812869818112	0.229221660614308	-0.0711247850924547	0.115448942881712	0.070476867401676	-0.0580765111778038	0.0246292322058631	0.0148472966630751	-0.000390906118997225	0.00620017811193607	-0.00012966864847952	-0.0224240467826151	-0.0162731376620801
0.343230553143382	0.269292068792547	-0.0891635979890544	0.152690881230699	0.0278358334254725	-0.0340265983858719	0.0229571814624623	0.0620401679376364	0.0135199693785436	-0.00309538248019969	-0.0410378597827926	-0.0191517170897881	-0.0494971474910131
0.138567436071465	0.0900457184347537	-0.0349667272855605	0.0689241838797641	0.0111867097498067	-0.00124672506450604	0.0193520836756379	0.0121958295204906	0.019372082043655	0.00496999234265033	0.00790518785819214	0.00356019144623757	-0.00845405355303222
0.265241189341279	0.243159771385066	-0.058077343028287	0.166742734705318	0.00441905940358567	-0.0345331912106567	-0.0307448314109893	-0.00559712370004783	0.00375603013261705	-0.0150570659035355	-0.0313877265438256	-0.0421791148947439	-0.0452161046129971
0.0626611253323196	0.0243991892710848	-0.012176469392454	0.0413693820976721	0.00430183922798931	0.000228265008300491	0.0102476267271608	0.00777655851633051	0.00187868564447731	0.0022650521181449	-0.00248212306028568	-0.00398031537502199	-0.00448736682784362
0.492285880398801	0.239199662791151	-0.134356889493385	0.209136545178627	-0.0226254326473115	-0.0597317059128656	0.0200898295065278	-0.0115258720891983	-0.0128368693206491	-0.0411785692800886	-0.0476682934212808	-0.0619954669144016	-0.0822603853398249
0.311453013816708	0.0694921611832155	-0.083277247981277	0.131046062391667	-0.00411145395369539	-0.0066951863451909	0.000163578733803516	0.00766610092117248	-0.00375131043913385	-0.00540332014944317	-0.0240416564317702	-0.0270568588391393	-0.0399242338074685
0.0767036364633239	0.0484865558875809	-0.0151549722613894	0.0516719037697237	0.000390178273281361	-0.00772890443523129	0.00568639392159076	0.0041010399971057	0.00631047167995116	-0.00366936308097496	-0.00562742465757984	-0.00715732347692613	-0.00715618417102569
0.25114426896874	0.0759041997536274	-0.0647820951994737	0.112002210329869	-0.0147582464626128	-0.0308584195910293	0.00973496440151017	0.00646335556394817	-0.00607348153163739	-0.022808333026821	-0.0182902408298929	-0.0195226079895543	-0.0334328716735077
0.314168558476126	0.0927924385024713	-0.084288414655961	0.131516466256258	-0.00531200843511986	-0.00282845778685142	0.0172798380900174	0.00237865021019734	-0.0450821219795973	-0.00407023311098564	-0.024907584742547	-0.0429269373059971	-0.0394695739846193
0.115363239908613	0.0587632399513503	-0.025708782868016	0.0674462368305594	0.00902189284211477	0.00539261621837869	0.010148319353757	0.00235646978084317	-0.00787806505436363	0.00720725453024673	-0.00936571108807806	-0.0078327711400059	-0.00694955403229126
0.0592461541558315	0.0396103936462547	-0.0109341120266016	0.039898604824244	0.00589681416858606	-0.00272576428450644	-0.00685000907908298	0.0103389985562014	-0.00270991219377027	0.00158552494203981	0.00505886202445546	0.00329371987590357	-0.0143870251656503
0.417019490086637	0.386999842497798	-0.107428509059961	0.203252733933241	0.0574344358754914	-0.0595086589496157	0.0112622047421784	0.0341107814389114	0.00627694135024864	-0.00103711153706215	-0.0242612291441709	-0.0361160629869869	-0.0505703931282134
0.37613636635411	0.335949398603092	-0.0954061773806302	0.183863958230827	0.0642408486691814	-0.0846001059865666	0.0163745384881852	0.00381490773208165	0.0119570887874358	-0.0101796286586926	6.18052896360077e-05	-0.0574094213379889	-0.0682857266053619
0.180236027416598	0.115244961392995	-0.0421428785229049	0.100420783301344	-0.0289123859924298	-0.0509127250722347	-0.000191295927236323	-0.0104403226203554	-0.0171987790049332	-0.0399125555323323	-0.0436098047132651	-0.0354825307707378	-0.0474217089172082
0.30942192422432	0.256856713052893	-0.0858479585867681	0.125746137752416	0.061271926867754	-0.0774170623543867	0.0173394812201304	-0.0179101325702213	-0.022018058152072	-0.00807256774331633	-0.0263983125636058	-0.0417487873538446	-0.0250987319216532
0.109300680081512	0.058506926613377	-0.0274647385436051	0.0509612104806148	0.00264922408275409	-0.00273543082371244	0.0123681800573815	0.00419875047094249	0.00412988901149498	-4.31033704791778e-05	-0.00348540454422271	-0.00403667428569	-0.00694118503918194
0.319360051753024	0.236974019448599	-0.0819223704328232	0.156310832284629	0.0941835313860976	-0.0676824220086202	0.021878337291814	0.0176951378358766	-0.000690466271601464	0.0132505546887387	-0.014984726361627	-0.0281763599076025	-0.0450123044027652
0.145262208023844	0.0637794946334022	-0.0365736806213681	0.0673445966045251	0.0132432786666273	0.017475002301381	0.0345866398259022	0.030946826975908	0.00608280954212795	0.0153591404840042	0.0148043024682871	0.006069854751061	0.000550128590071336
0.163393842539855	0.129897572518941	-0.0357918938701639	0.0956353649083488	0.00820604834014094	-0.0450568915267009	-5.6367033746535e-05	-0.0136698923021862	-0.0133122469423015	-0.01842542159328	-0.0331445982725183	-0.035516065602703	-0.0387016490205744
0.28976920363231	0.0922677429537354	-0.0689723913328825	0.158314238336611	-0.0185595294890058	-0.0430618370208556	0.0182997129584427	-0.00327379129978128	-0.0280499723415415	-0.0308106832549307	-0.0328354056029442	-0.0480606835932942	-0.0586390098055114
0.114004016168581	0.128509696676819	-0.0239102603376725	0.0704603085093392	0.00709773895461567	-0.0306738083020516	0.00338619209867468	-0.00296863451200537	-0.00377196392228715	-0.011788034673718	-0.0136730280950782	-0.023229393278675	-0.0259002022040501
0.384476102034335	0.20750345018015	-0.0923261276455353	0.208560711054935	-0.00718491425929269	-0.0719408893227672	-0.0129019835207406	-0.0161409862887978	-0.0326238734908864	-0.0395629017910299	-0.0963282914208147	-0.0864051897226796	-0.0898942555718918
0.142359932421851	0.193541715010405	-0.0321803424948821	0.0828742376999047	0.0292974690928624	-0.0235604468967069	0.0276870021231893	0.0260751420986901	0.00641298119110123	0.00286851109807779	-0.00707300728079233	-0.00969830946745268	-0.00275716784300659
0.364728415841485	0.212434319420987	-0.100545174102053	0.143732069740162	0.033538162638	-0.0290676886714387	0.0340184730458423	0.0128393154385962	-0.0290472721308138	0.00223523698328071	-0.0141585591178042	-0.040258343053329	-0.0331881415036785
0.165842435089815	0.0989529536505494	-0.042574550119136	0.0816915262821226	0.0206733980522989	-0.0160323337589841	0.0350450544340033	0.0224268795081388	0.00714329500362401	0.00232053214665742	0.0036819429513156	-0.00106721282312167	-0.012526957294484
0.0193909007815492	0.00797584895705589	-0.000696378257189465	0.0195175862383261	-0.00359383826864544	-0.00432650096219426	0.00229648903567324	-0.00158708292227281	-0.00270967229217454	-0.00396016961541985	-0.00675803341774377	-0.00681592042135407	-0.00682367291930452
0.290036129407579	0.0609485912154019	-0.0782987899614045	0.121318004697187	-0.00497639391685289	-0.0160768512230174	0.0142252617971972	0.000162689729721666	-0.00200587588671841	-0.0105266225699352	-0.0202295876928491	-0.0288624268687001	-0.0333379487241814
0.0378345854388495	0.0270814186120841	-0.0062422268374793	0.0282698185425318	0.00890471202425413	-0.000435049361824258	0.0101633857612806	0.0102551284277789	0.00619438273925804	0.00423483133121494	0.00235648592180845	-0.00121661758566251	-0.00280154618916578
0.271099082951099	0.12235748484008	-0.0662484649944019	0.138889549061982	-0.00972001415599821	-0.0270832946798917	0.0120116226827931	0.00140162988522491	-0.00633709998074306	-0.0184016544179449	-0.0281488517483928	-0.0455217955923137	-0.0418117972028337
0.06932868196615	0.0313894260604712	-0.0138813202865553	0.0432757349152508	0.0109339226167613	-0.00925112777785575	0.0161909973331519	0.00554122423462111	0.00240550047060666	0.0008413974194528	-0.00767146016203316	-0.00858262789427305	-0.00747753505522571
0.439138258167052	0.149312970200255	-0.127159482347525	0.15985031511871	-0.0384986016151588	-0.0658158232642477	-0.017604805125423	-0.00982186725627426	-0.0338451833393025	-0.0521572124397033	-0.0683417380609074	-0.0547644329863999	-0.0547969882109886
0.0157508742456537	0.01821356746902	-0.00087821345717439	0.0146467990606321	-0.003111400242512	-0.00451774636367673	-0.00185706646987153	0.000287628432184522	-0.00407256645737455	-0.00381457330309437	-0.00554523222226583	-0.00529367754355432	-0.00690700541769834
0.523637298274044	0.288475718863282	-0.144820293299639	0.224046366302778	0.0113177187698112	-0.0874018981264526	-0.00232135017033142	-0.0130917437202773	0.00858154186996429	-0.0380420896783207	-0.0536558659483689	-0.0765561495680744	-0.0632806509044931
0.0119926183020404	0.0166374569839694	-0.00118852471771125	0.0111967209670779	0.00667206132534392	0.00716649275484246	0.00978622997258832	0.00992910809810543	0.00725522409414202	0.00691927704009319	0.00754286942599965	0.00449228447898266	0.00460512849616683
0.02509608079798	0.00657944604942069	-0.0039757450132126	0.0209787219490863	0.000405889140798772	-0.000426582098832944	0.00495454331358527	0.00224603966145531	0.00128749622935103	-1.03464790170843e-05	-0.00324546080813148	-0.00340635514739398	-0.00569322796521608
0.35321388679012	0.151831749328819	-0.0924573803937639	0.167357606215264	-0.00517702489303662	-0.0558035308633399	0.0077789653804991	-0.0205450486898859	-0.0401422744355214	-0.0304902778781883	-0.0408985043767452	-0.060725179590345	-0.0645767176733169
0.0354483300286691	0.0197397577824151	-0.00544025411529418	0.0279440043459066	-0.00265538111990889	-0.00456614447289664	0.00672146779166594	0.00110540130503384	-0.0025717845268857	-0.00361076279640277	-0.0049824857686219	-0.00562341426954531	-0.0087707427642919
0.550755639883487	0.245312451282731	-0.161113388252463	0.20204194311094	0.00942189763859314	-0.157238287500355	-0.034414962600598	-0.00331862448833964	-0.0471226190785684	-0.0739081949308809	-0.0885204796142345	-0.0950885279081363	-0.129185612355079
0.0504722298113084	0.0238357549024162	-0.0104433793800053	0.0301761345750748	0.00245089763659245	0.00679875288748347	0.0130745045622118	0.00955001841536796	0.00730935990371606	0.00462482526203796	-0.00121139055210824	0.00269106903299182	-0.000249028803777973
0.335602394216518	0.127873353344196	-0.0910097328537145	0.137834115867869	-0.0124812328217584	-0.0384425956497552	0.00881050139684925	-0.0125360960134298	-0.00919884165150875	-0.0254619142357568	-0.0397077209807034	-0.0381013356861468	-0.0455184138971552
0.364610052141572	0.137983081730838	-0.097903158724651	0.164079516689205	-0.0188187615704468	-0.0512065881350494	0.00795104254576667	0.00378715231218368	-0.00284053323524153	-0.0350126748527481	-0.044741274740205	-0.0615744348371802	-0.0597116246108501
0.0231775956600708	0.0518950603507231	-0.00394961089604882	0.0178344060107624	0.0202004959790415	0.0073014489138137	0.0149882219538246	0.00699197538227121	0.0157395439907598	0.0137509724464276	0.00663222507310148	0.00670745306129822	0.00648053824492993
0.133331259382949	0.0473606358013258	-0.0269774540569346	0.086694697192141	-0.0173729934226046	-0.0142487282152769	0.00845397700675882	-0.00259711969573484	-0.0128892327215736	-0.0158108608189408	-0.0208381814037791	-0.0284702228459855	-0.0322753143692057
0.201968624250179	0.163130300881917	-0.0524507581976116	0.0919671578374314	0.0518837781966491	-0.0112387043462256	0.0293441506900254	0.0127627244629166	0.00781804299269573	0.0203225369252117	0.0089125014456678	-0.00679343949501821	-1.62833723309497e-05
0.33940365888403	0.239698103030867	-0.0857208262599765	0.162473558460888	0.0353627120150832	-0.0335389518536744	0.0128923427600287	0.0309595841413124	-0.00948681143296909	0.000911880080704364	-0.00994183722340425	-0.000904419064519602	-0.0242731886493248
0.131231690759319	0.159452510554979	-0.0290230592473098	0.0758359290327143	0.0182650598340482	-0.0268114085408009	0.00215651120703356	0.0147189787167051	-0.00465118340944934	-0.00427317435337632	-0.00819279602000469	-0.0267845859811369	-0.0340891523853855
0.510189646160233	0.165809746185248	-0.145732151041891	0.198787430743853	-0.060895475924709	-0.0681455688876557	0.00327835792991493	0.0018169036881488	-0.0495996582525869	-0.0645205224061823	-0.077547921761085	-0.0658915178121023	-0.0742770301236751
0.341312197632774	0.120230931254107	-0.0922184895458204	0.139517567751379	-0.0201543576643506	-0.0673531421779243	0.00111468657952352	-0.00949892529505891	-0.0348300457742647	-0.0437537499211375	-0.0435179509251109	-0.0192642995914865	-0.0546398814420421
0.324496769525946	0.084674214935683	-0.0831241780940399	0.158218995595557	-0.0319412208577318	-0.0238613172233327	-0.00133547867729206	3.40724109950674e-05	-0.0286090469976311	-0.0279012690405323	-0.0257941802904561	-0.0494692632580094	-0.0368191221874978
0.0726621312331226	0.0572865139051243	-0.0155267022343298	0.0460711717945968	0.00411758461066429	0.00530560005038898	0.0199615279013215	0.0154523978048554	0.00495605473906773	0.00471159233052663	-0.000651100432478013	0.0066883713509953	0.00271131034317564
0.0164177060579277	0.0244013037606378	-0.00180371124617489	0.0159957773911158	0.00261768760570318	0.00648126234013396	0.0150933797570157	0.0124313504100779	0.00494647764506112	0.00454947497291857	0.0077947014906452	-0.000529020413291531	0.000405170983039861
0.0505536310746096	0.0490369663901576	-0.0108856741434332	0.0304242404252608	0.0185642196576628	0.00566459556641052	0.0161567559696809	0.0131884927791934	0.00892291711795282	0.0121144076120367	0.0080799203487443	-0.00105524443518201	0.000632600662753988
0.126011760275	0.0380710044824459	-0.0266022765913399	0.0779144533837657	0.00455596141685732	-0.0173731393629766	0.0130655927411929	0.0130301620651487	0.00326158925209746	-0.00640858897305963	-0.00450856545368961	-0.00597753639868978	-0.0156088032018446
0.168141079935549	0.125396563137381	-0.0403969892007465	0.0872215509246324	0.00287573314004486	-0.041748169972151	0.0175420365944945	-0.0211389322508625	-0.0296253405685812	-0.0194362184160531	-0.0332478603714669	-0.0192086659872321	-0.0349456007522287
0.283583403027377	0.185778362760013	-0.0632124858622213	0.170440824331244	-0.0401893473679676	-0.099783129930035	0.0229865882439483	-0.0333992510326588	-0.0412834513358781	-0.0699862386490013	-0.0891561315945872	-0.0709581342079716	-0.0744860048144909
0.110268942303975	0.114823645654615	-0.0227341303999507	0.0657600564907583	0.00389361864380203	-0.02903771521661	0.0234249231467443	0.0030312579986746	0.00559094058870474	-0.012572048286404	0.000341646641704857	-0.0115178147494276	-0.0118685713159492
0.222298762975841	0.197006075693225	-0.0519349019831832	0.121819033728099	0.0391894561846756	-0.063874001069078	0.0285114676359009	-0.0018071767987605	-0.00782108182509042	-0.0123422724422012	-0.022399337652471	-0.0131256603818809	-0.0315723295279548
0.431812419753293	0.128576427304769	-0.125832172318181	0.153024619518714	-0.018445117001163	-0.0976755475525929	-0.00643182170585999	-0.0132896203316361	-0.040771229518656	-0.0580603322768779	-0.0520824239278234	-0.0550764907587756	-0.0811128511799304
0.0826801375401332	0.0729380787415128	-0.0182520250875859	0.0475856269784549	0.00634770006742698	-0.00328166053441566	0.0121878355349554	0.0181072150238661	0.00173801890399251	0.00153301976650566	-0.00221563873138382	-4.37025386000739e-05	-0.0106507685869921
0.131111435872823	0.114221418218537	-0.015329015954581	0.126600443015859	-0.00831627785537706	-0.0154671081638258	0.0316095835338843	-0.00798784106145738	0.000577801239161929	-0.0118916930096014	-0.00796638475333176	-0.0331599713189271	-0.0182548961517759
0.260599953095238	0.227073860104432	-0.0689765695281218	0.115991225387862	0.0655331573926096	-0.0381967062233196	0.0199422289672803	0.00167010550072827	-0.00420673023316426	0.013668225584645	-0.0195015939641432	-0.0174062280294296	-0.0199728084211735
0.245764279526864	0.175611265756451	-0.0662409232565976	0.102814632826388	0.0235670222203139	-0.0358877257337143	0.0127617257704821	-0.00175762110927985	0.00747656493823914	-0.00616035175670024	-0.0299493256086548	-0.0380597212880224	-0.0528992099148965
0.314857506200424	0.251464397731552	-0.0862639090623701	0.124421894042338	0.0300755831281252	-0.0733509461345057	-0.000413992722080148	0.00144222139847239	-0.00774210899256395	-0.0216376815031902	-0.0390545520750405	-0.0193575310965245	-0.0277281407573862
0.35840608204636	0.197741296213057	-0.0887461653330528	0.191735130565628	-0.00479152698786672	-0.0610001193324586	0.00884416644471248	-0.0440434287943173	-0.0292129905716271	-0.0328958231601627	-0.0622990597758276	-0.0688896131953634	-0.100171272825435
0.533151004887017	0.238290231462383	-0.151921553531517	0.20445009307467	-0.00424062642962575	-0.0986646981606174	-0.0211134328499177	-0.0532764185623638	-0.0611228826056712	-0.0514526622951216	-0.067958347784159	-0.0686172420675024	-0.125646005659538
0.222739530840729	0.165866869228519	-0.0535224530811429	0.11946582492446	0.0225853985108131	-0.0514301424929889	0.01562822786714	-0.0124679019724344	-0.00528726097994284	-0.0144223719910879	-0.0233489224791284	-0.0387990746737685	-0.054009258264641
0.0526735929680799	0.0333768985681946	-0.00973742167861191	0.0360692482808692	0.00884250717223947	-0.00110465579148662	0.0114180827929139	0.00273828095123451	0.0111775440240066	0.00386892569037642	-0.0040219620535016	-0.0119379615331619	-0.0135454603435291
0.130098161875811	0.079533718884283	-0.028177771368268	0.079227300211737	-0.000371369017129641	-0.0030036475282802	0.0184704745112318	0.0199707769163316	0.0135173847829165	-0.00168750827270492	-0.00481591433402107	-0.00885180099292004	-0.0115134024689828
0.548600536302485	0.233961756479175	-0.158192059971273	0.199755747761588	0.0379201490814909	-0.0902008553919173	0.0122131445013743	-0.0461104156979159	-0.0179328267121924	-0.0261403531552132	-0.0252802030668776	-0.0562484668099487	-0.0563127150045106
0.297270824390739	0.203841083204885	-0.0602247225061335	0.203388356179818	-0.0627011404368313	-0.0582472944429184	0.00608748557125638	-0.00786009172948055	-0.0418669680236515	-0.0604742174398749	-0.0562505855691448	-0.0418059560063986	-0.0735515235192896
0.394422631260351	0.253095680904994	-0.100878937882107	0.197744097172993	-0.0222555608295193	-0.0976479706118647	-0.00866627129618547	0.0121692337316046	-0.0311231890836966	-0.059951765720692	-0.0619535501861544	-0.0588150845515626	-0.0705025702614707
0.592912263912255	0.318484698948358	-0.180880625768817	0.177394389461653	0.103882417315231	-0.123440379564041	-0.00829356762509559	-0.0098997400264661	-0.0214592673496633	-0.00977898112440456	-0.0460363129309186	-0.078935946322587	-0.0481793475162033
0.649869943098697	0.27155432706939	-0.200539072677831	0.192982535423451	0.0577505632793177	-0.144220627898589	-0.00565222307568758	-0.021740750544093	-0.0450289539399856	-0.0432350323096359	-0.0629552827507468	-0.106030070759518	-0.104372590587326
0.616591351684098	0.211149442701624	-0.1906460866431	0.178849524218067	-0.00777029946205399	-0.107586784049017	-0.0371435441813985	-0.0253826331443414	-0.0238091869912136	-0.0576785417555353	-0.0536514218348432	-0.104831583195689	-0.122484239458907
0.0336107673770218	0.027422084015865	-0.00271165413386687	0.0316115271606054	-0.00237915448035872	-0.00411396430044574	-0.00128126389641749	0.000381958395443867	-0.000680420892848851	-0.00324655939040223	-0.00990347123954394	-0.0115944121688571	-0.00892055944939669
0.646412023281517	0.309845022435206	-0.201100112266627	0.180530089810394	0.0600879726032757	-0.0802074130866594	0.00445487930167687	-0.0022863100828896	-0.0448815798683923	-0.0100597202416918	-0.0463379150027367	-0.0584614438454139	-0.0826879530492285
0.199239385200776	0.0511765488592827	-0.0434621584077923	0.110101585626216	-0.0124247802066082	-0.0284015720952797	-0.0115052414315031	-0.0170541584351386	-0.0198606854550545	-0.0204131761509439	-0.024397136267861	-0.032171278323615	-0.0443913986848119
0.046754001175379	0.0479737053099396	-0.00936895284808528	0.031899627371161	0.0112519651455945	0.00979850875040709	0.0220156756139452	0.0182406496470975	0.0184736304917922	0.0105252369480008	0.00200598491437375	0.00396708795036711	0.0056032852059297
0.372835209117852	0.335949078982838	-0.0948412125311857	0.184573197183618	0.0477652958337519	-0.1102653375308	0.0349844657824535	-0.000806321666725396	-0.0142318883219065	-0.0312500208485242	-0.0580258889856528	-0.0649634460160572	-0.0588754879549601
0.194973721857134	0.0959927255459873	-0.0509901192509451	0.0848654334249946	0.0200743574333452	-0.00256341742915039	0.012367626713864	0.0109794065919538	-0.00364345494197996	0.00875547000209742	-0.000940907405648311	-0.00663364811826248	-0.00175255511660141
0.192718939666217	0.149725626907901	-0.0506804112868485	0.0830414928180265	0.0556529539499233	0.00585458557306751	0.035434155340375	0.0259350200790051	0.010582161470791	0.0307537697614954	0.0101355896092999	0.0137630297309754	-0.00366994637942331
0.0405793762224996	0.029503711933707	-0.00648546888169366	0.030607525260723	-0.00058392631351889	-0.012123751038692	0.0112168452676206	0.0229588078679985	0.0095387194745542	-0.00635383867610545	0.0047892068854118	-0.0094067118967973	-0.0060679436997971
0.139019239533427	0.0777182852787747	-0.0350670798753128	0.0656707889279591	0.00196811036869415	0.00489294399263313	0.0137891044182431	0.0171170627735693	0.00850866330532063	0.00343052718066364	0.00534212034256021	0.000835495255601448	-0.00401223707861087
0.0651848059615101	0.0542445779816049	-0.0127997329738485	0.0419108742586252	0.00896489984574378	-0.0116305760441418	0.0121203458341217	0.00357796150473864	-0.00743653358766769	-0.001332838099199	-0.00800188514873575	-0.00900740998158481	-0.00722170328232632
0.191310234452568	0.174091356924049	-0.0446562366169505	0.105580789137076	0.0183160773425278	-0.0308580176043089	0.0131831196029667	0.0249284468130477	0.0114722866352176	-0.00627097013089054	-0.00712936154266611	-0.0126610834015319	-0.0193569166595738
0.335971157653741	0.238405506836906	-0.0855120199745898	0.163942119551015	0.0218455612632339	-0.0316035613877719	0.0396107427026294	0.0647334304091567	-0.00638775220662441	-0.00487900006226899	-0.0417807229319945	-0.0251237785494174	-0.0313543867685034
0.399033524566039	0.315860507496111	-0.104532613319441	0.187385700835777	0.0371455688971326	-0.083707091901454	0.0330441634882236	0.0257999980332695	-0.00016907652477216	-0.0232807615021607	-0.0343468338240505	-0.0243338669303903	-0.0423449773915709
0.158252530154774	0.0868100999021669	-0.0389926189281146	0.0745839693360932	0.0143341794251761	0.00297971857816137	0.0413338104743658	0.0291950535981291	0.0230078371300843	0.00865694900166872	0.00700899290154269	0.00375689287278427	-0.00689815081458739
0.592589420580105	0.320362213525628	-0.182334907217784	0.181558422851539	0.0855698703659978	-0.12480375140986	0.0249717781649532	0.00791044311169731	-0.0418612010562726	-0.0196169405219313	-0.0577974785217064	-0.0739941047494349	-0.0562466052036883
0.407375201784485	0.140385880866855	-0.107662994820498	0.18643305452223	0.0163100053078434	-0.0496664776215247	-0.0127516049468892	-0.00612068992913917	-0.0263613144249334	-0.0166782361568406	-0.0176942479619546	-0.0397683971817593	-0.0567926488597616
0.359756762943041	0.198038902155294	-0.0887611152458325	0.194820493528117	-0.0161875081976626	-0.0798049212230041	0.00644377090966808	-0.0203342823710322	-0.0407734209061463	-0.0479962147103334	-0.0397659763382015	-0.0835034625733704	-0.086181619641915
0.0955726604316464	0.078727494803566	-0.0204155774738811	0.0576104620554774	-0.000466264482823914	-0.00110217543917628	0.0180127572741649	0.0260128962327568	-0.00291784913003373	-0.000784219961000088	-0.0056327241824323	-0.0105940022640672	-0.00545446028628283
0.0323704308158095	0.0318424041460324	-0.00508147295172741	0.0246275636785741	0.00126820642952399	-0.00506188434387124	0.00494088638573897	0.00603890139683264	0.00241301940861259	-0.00189683895717362	-0.00242075274287906	-0.00198121785374381	-0.00688833451752917
0.260876322611756	0.210991003710146	-0.070544124382334	0.1079810799877	0.0426175002091806	-0.0628451871106676	0.0324735309486761	0.00370296116114827	0.0191567610272114	-0.0101138434507435	-0.0126477348576801	-0.0272463338961152	-0.0195549306091954
0.0704042806111459	0.0432381002665167	-0.0136523646335136	0.0433253276645405	-0.00678901756770021	-0.0100519194311433	0.00589323897747751	0.00126759077914854	-0.00805147036826721	-0.00842046849942175	-0.0111435915618703	-0.0162062724053169	-0.0137192253459812
0.0881953571816406	0.0936249869795637	-0.0198900689476292	0.0506713395083633	0.029541318314511	0.0158606535127357	0.0309853310359071	0.0301209473711544	0.038637339479572	0.0227009859136234	0.0172923614027671	0.0150076243936423	0.011866583648508
0.413084522583169	0.123517376427906	-0.118298991122056	0.155528670661323	-0.00724167942363146	-0.0261028237823398	-0.00321388296632014	-0.0325693549399453	-0.0251743608239706	-0.0166722516029856	-0.0179155604986062	-0.0550363168498439	-0.0840634004813416
0.285584404446824	0.225322835859258	-0.0734828042899974	0.136464003559453	0.0518902707744612	-0.0705618639350603	0.0272654814713844	0.00947742710408805	-0.0429390271826277	-0.00933579658029954	-0.0166972836730463	-0.0385874938232122	-0.0469503234078494
0.303403578477418	0.342380104354444	-0.0693427793819697	0.179097253748917	0.0883442553463242	-0.0467458573979896	0.0172549773484739	0.028887512841986	-0.00717448533289539	0.0207991989741673	-0.0118109820325907	-0.0135295519764707	-0.0133818408910198
0.68765224228921	0.291610952871632	-0.220428224507041	0.173148969951502	0.0975236540851969	-0.181745333975743	0.0191816845918144	0.0565735611302017	-0.0287774518701006	-0.0421108399452729	-0.0221057017375408	-0.0717750464934256	-0.0660432547396027
0.359761288811434	0.271600175888229	-0.0894017326432055	0.184115308199575	0.00984443129904816	-0.0468074306203056	0.0437869810338801	-0.022178287684399	-0.0201614600907456	-0.0184814996606287	-0.0744767895956218	-0.0534989387999615	-0.0809944135025916
0.157329840026342	0.11886029116559	-0.0343289668943861	0.0914407357624167	0.014434557502554	-0.00688923579882	0.0181087682355252	0.0160353684264483	-0.0152353785460741	0.00377266085186703	-0.000225250925542458	-0.0170683420415899	-0.0137143235906479
0.408366888068077	0.297838223169335	-0.108835144833214	0.177726194133339	0.0684002413400199	-0.0895898292999845	0.0524233472103227	0.0440096950230303	0.016294925291925	-0.0105947939799823	-0.0156621686913875	-0.030856444710775	-0.0434128621101149
0.256738724652451	0.0965171326301216	-0.0595081267408311	0.144299138055525	-0.0195805612438891	-0.0137951133987226	-0.00194988399729484	0.0342291599512758	-0.028191355536578	-0.0166878373213059	-0.0371394769601809	-0.0258133340058951	-0.0651927394198315
0.336125360806752	0.105480186338757	-0.0874574484049101	0.157044709091766	-0.0234805064553139	-0.0442247431860723	0.0245799155780634	0.0100470432857659	0.00264729776672012	-0.0338526248206931	-0.010437749874653	-0.0296246672839724	-0.0441641927745566
0.0505120534995545	0.0255076244117858	-0.00947215758910505	0.033077214566513	-0.000369863171489779	-0.000818813639483967	0.00799846245535584	0.00259102892525669	-8.67032325492581e-05	-0.000594338405486873	-0.0115551645474154	-0.0108177518414779	-0.00726728996553716
0.372087608021009	0.124761303547461	-0.0933497037297266	0.18774247896659	-0.00163350863037814	-0.0341489809039168	0.0104354332433642	0.00174388281039167	-0.0268675241919877	-0.0178912447671475	-0.0681971980667499	-0.0596247549190217	-0.0500431649134553
0.11493400370046	0.134148190730987	-0.0200350158815978	0.0845691707990971	-0.00815938492374513	-0.057795795928532	-0.0157748916761136	-0.0250561190055266	-0.0127009568075787	-0.0329775904261385	-0.042991763208701	-0.0243856669900877	-0.0500961593161674
0.0756041848379919	0.0300404964749082	-0.00924088952262718	0.0658122002272889	-0.0267404967125099	-0.0184641551006388	-0.000245089002336107	-0.00142606176221316	-0.0178172166468741	-0.0226023259065744	-0.025020981944752	-0.0235764519505191	-0.0212148204592057
0.224855840835514	0.166226810990163	-0.0542622051206819	0.118617581038659	0.0295695898083318	-0.0417713699220136	0.00136453485822977	-0.00281012148371559	-0.0217502120296455	-0.00610089005684089	-0.0360855654624061	-0.0330457641147011	-0.0330099502066609
0.380163884726829	0.278499667626457	-0.0860817217381052	0.233637073718336	-0.0638945958152846	-0.11617353179893	-0.00762075603021861	-0.067710391581799	-0.0817209231524444	-0.0900340638071075	-0.0667623382035171	-0.144946008636502	-0.116996410932454
0.0114267925405041	0.00315146827002868	-0.00099214627429133	0.0117758481477915	0.00073736786509593	0.000666118889427922	0.00571363351194617	0.00256857051792387	0.00155917927038032	0.000701743377261926	0.000619308960913936	-0.000187552330778206	-0.00126839859359975
0.382310440062902	0.116940760213921	-0.10668816190626	0.153352499944952	-0.0184368166870594	-0.051135625106179	-0.0187085561521916	-0.00773571360775593	-0.0270532872657865	-0.0347862208966192	-0.0495816707219597	-0.0336175876231447	-0.0416046139414758
0.260118294240732	0.114728047868258	-0.0613119781422077	0.141753710867077	-0.031936045297814	-0.0353581848844355	-0.000321527082119022	0.0209403770644666	-0.00492075121533281	-0.0336471150911248	-0.0377590434200707	-0.0313745440646861	-0.0310580161571579
0.394304384499665	0.159887935885701	-0.105982754352053	0.171434748369077	-0.0140769007912981	-0.094414589481284	0.0205974006908693	-0.038244032154427	-0.0425419932889638	-0.0542457451362911	-0.0512755498577098	-0.0934755666375588	-0.0794405548932549
0.0992511710573579	0.0515524877839016	-0.0231104512621949	0.0525248783153228	0.0103792609168199	0.000711100147852278	0.0186397232486299	0.0139107372192834	0.00439799212569107	0.00554518053233609	0.0031107022737047	-0.00394337623137529	-0.0052509838640304
0.00265034419517125	-3.11161750187854e-05	5.82619046168315e-05	0.00191165306977749	-0.000248087975461958	-4.3478983026111e-05	0.0013569235039594	0.000901030711833714	0.000292250449351229	-0.000145783479244035	-0.000302106823138603	-0.000475962523413501	-0.000705194352445199
0.234573451197184	0.141880539302569	-0.0502372156917837	0.14578308990592	-0.0303164259215661	-0.0475911258321801	0.00451258811141433	-0.0402784405122688	-0.0279159087090624	-0.0389537758768731	-0.0409364772813401	-0.044192515213493	-0.0603154938497901
0.479524418939832	0.360620344260492	-0.133647026848996	0.19423397684229	0.0869542437183241	-0.0911241195694818	-0.0322910537057537	0.00519228305549035	-0.020387858089687	-0.00208493792557884	-0.0327641764589793	-0.0528448048419677	-0.0843313106582141
0.0134262339045338	0.0057911342298608	-0.000541390815051007	0.0138458336992819	-0.00201437993451187	-0.00184384051238748	0.00155722180864658	-0.000209344067712674	-0.0023783490035811	-0.00192911022344967	-0.0041098009375214	-0.00362211682232783	-0.00440064434106059
0.107325552501549	0.0473359319347961	-0.0238279082706833	0.062080632960123	0.00437723931229503	-0.0044370463560785	0.00966077618777267	0.00434449202597866	0.00580114285347773	-2.9903521891736e-05	-0.00287513666058718	-0.00625455582873452	-0.0136270133065525
0.215767774360858	0.219175383090217	-0.0508052418907788	0.122826287615022	0.0272415565092314	-0.0368139502128425	0.0374532164597083	0.00308497213246092	0.035452744330032	-0.00478619685180556	7.88525143989027e-05	-0.0193331103129471	-0.0142890270735411
0.174210066839594	0.236184053566505	-0.03415734964977	0.119249630114393	0.0172542754092075	-0.0693039863572352	-0.00629931429157929	-0.0148313769581772	0.00763005869346722	-0.0260248554740138	-0.0240140137377401	-0.0397562925854936	-0.0475339011274556
0.516047169736889	0.363575416161057	-0.148820144659451	0.19392240215712	0.0967121503079004	-0.128415969965698	0.0145023308458256	0.00114162023808428	-0.0121452308365808	-0.0158519098288988	-0.0463009941891209	-0.0369553502141469	-0.0783676114889501
0.070225745918684	0.043228527617982	-0.0145760079638465	0.0439346287792771	0.0043616593826533	-0.0135708666511934	0.00336259356116707	0.000651523167261636	-0.00568626874089695	-0.00460460363427004	-0.00994199376309463	-0.0188189604543386	-0.0174779939426124
0.383555472992699	0.215086409027521	-0.0983670206905254	0.190066890681561	0.0114590913137863	-0.0536903056402172	0.0151983747409892	-0.00621598248209437	-0.041793040637528	-0.0211156071632154	-0.0216299894959341	-0.0746873513775003	-0.066390058036136
0.137138756917758	0.118400640960649	-0.0312785884399853	0.0771798951134758	0.0412354591729422	-0.0242471739919111	0.0159646142529891	0.020010721232403	-0.00113883824911576	0.00849414259051556	0.000205185893737581	0.00152386179559938	-0.0244961934279275
0.227527199856005	0.124885710700181	-0.0497950523732505	0.135843169956456	-0.0108235907935493	-0.0249061286074085	0.0200410781173579	-0.00334787757830143	0.00290042769676077	-0.0178648597004789	-0.0235290930792756	-0.0254139503635708	-0.0233457118699578
0.547593905678054	0.242590481637118	-0.154808197576014	0.216918272101634	-0.027926134851061	-0.0817200948328419	-0.0109929873504325	-0.0553654222429572	-0.092497513822181	-0.0548231148419515	-0.0913781229377413	-0.0996853958178171	-0.151967622717011
0.0344372210476712	0.0319461117917699	-0.00345677260759702	0.0312308068945165	-0.0054320693397911	-0.0111762496792204	-0.00477130423562065	-0.00783418093203463	-0.00776533017804402	-0.00830415950950575	-0.0135044665454487	-0.0103780535703795	-0.0133924941813049
0.0993415936198405	0.0591163023347668	-0.0232169154406991	0.0524192300574458	0.0134408772070261	0.0089951021280037	0.027804649861472	0.014254806091324	0.0207500371812901	0.0112179896675149	0.00770124530056636	0.007351530085561	-0.00417562866528955
0.469742613609876	0.379437205812712	-0.125910577567578	0.207825966108252	0.0980616559920001	-0.0897320674830323	0.0315369825267026	0.0390262529478642	-0.00423737723578327	0.00416479425448391	-0.0603484260037316	-0.0757847151627319	-0.026272819596067
0.150953092457332	0.0639725574539288	-0.0388406523889946	0.0673020930487371	0.00862859937061353	-0.0198225915119412	0.0209283924013345	0.00817569905341758	-0.00427939623922621	-0.00559699607066383	-0.0120413890056416	-0.00467114724452936	-0.0157200715478541
0.138589792764347	0.117319993436359	-0.0314483913391767	0.0790069537079636	0.0212845910191997	-0.0315975833386316	0.0196570549242568	0.0221707915523088	0.014793923155009	-0.00515649615971595	0.00257968437578451	-0.00602458480205614	-0.00251794714855344
0.223472475114805	0.168255043979442	-0.0538553029995315	0.117413349344951	0.0141455557754714	-0.0546213899559442	-0.000563770390263868	0.000621389019852842	-0.00157334306861259	-0.0202379170902364	-0.0225950628054715	-0.0410918714444549	-0.0367824553403218
0.200644763001339	0.0942773615542345	-0.052180369333003	0.0847274180405532	0.0163122822727448	-0.0234428526909712	0.0232654114009034	-0.0029553993247948	-0.0144556616980575	-0.0035652852091132	-0.0168680161605827	-0.0230158242721985	-0.00923163048381373
0.166346705357569	0.0990917449109432	-0.042506814577205	0.0803284921432413	0.0137505404814704	1.74288359072738e-06	0.0207319958191529	0.0279120531595843	0.0189844816351765	0.00687614168253056	-0.00244752162851847	-0.00812397871880716	-0.00603425841186261
0.281124913262632	0.0706566427927862	-0.0746814023129346	0.125915142749963	-0.00478192241435199	-0.0151158251441897	0.0301550306143843	0.00935238186856019	-0.00993709535955956	-0.00994887377927089	-0.0240377408693708	-0.0157518357211702	-0.0337008456593968
0.496279463707902	0.20782953379826	-0.136039534349124	0.21440927433851	-0.00850335609871566	-0.0559240723139826	0.0178974498637791	0.0125797087885754	-0.0366132528647024	-0.0322137142063491	-0.0627507775472561	-0.0271268121496867	-0.0684667061165703
0.408320351890033	0.119146403928533	-0.111226607652634	0.171958215382186	-0.0134235954788561	-0.0309444653573797	0.0332067153856769	-0.00457212855014699	-0.0198096639496108	-0.0221840304181179	-0.0336713879657835	-0.0613476640409711	-0.0558764751410258
0.572159253663379	0.253119663489703	-0.170428005377675	0.192804616421328	0.013230451512965	-0.134437641968411	-0.069833639758432	-0.036340741633953	-0.0615956043376467	-0.0606035952277229	-0.104648150645366	-0.0707424502191233	-0.0977554011589606
0.348289276805813	0.22221276756671	-0.0857893312371619	0.183559897549778	-0.0251412042018062	-0.0608001203097302	-0.002474576353858	-0.0210560309838368	-0.0331003460668752	-0.0429706622557682	-0.0465113425038859	-0.0468678245618958	-0.0610416316704094
0.206634724978593	0.207889551827228	-0.0482511419397418	0.11254074109768	0.010575503028412	-0.0487616879206161	0.00243830513442894	0.00721802217631926	0.00813457580271942	-0.0190930924461021	0.00340318018033103	-0.0213808469683862	-0.0643163063190334
0.453285421364809	0.22774514229854	-0.119346873527954	0.214752691269383	-0.105880105007995	-0.0640407032449806	-0.02268663036124	-0.0492797110974247	-0.0534388205436184	-0.0849604041264876	-0.100602247287963	-0.0793267294589743	-0.130873661688793
0.381599549966015	0.217820381568116	-0.0984960164658542	0.186818784409662	-0.0231412184010247	-0.0743160795580298	0.0143787964601744	-0.021719755994638	-0.025220418550735	-0.0487286489795272	-0.0466790847795469	-0.0688342304911524	-0.077866971855771
0.447733685496325	0.331551787658633	-0.124245176486815	0.183068878716128	0.0931988440849258	-0.0999931567692616	0.00865539628650247	0.0163734844468888	0.0153980934550196	-0.00339715634216786	-0.039425177164027	-0.0418631673851545	-0.06574757139709
0.157447202646042	0.11808540266937	-0.0349935909231185	0.0902664894353548	0.0268882027168612	-0.0307131375654101	0.0156860658432328	0.019363994728882	0.0188694263680728	-0.00191246742427442	-0.00378420866600115	-0.0263629772985842	-0.0136472609301099
0.232760477296556	0.24257227754159	-0.0579452955064573	0.116131284411514	0.0188464963943534	-0.0916025437786753	-0.0168407377136649	-0.0209540159471376	-0.0219119141456412	-0.0363780236921609	-0.0268782735996817	-0.0563969233833947	-0.0382525886841014
0.189697892000647	0.063551204085351	-0.0394825610939425	0.117615911273035	-0.0172288014283551	-0.0290665047807697	-0.0110240496062845	-0.0161571546125742	-0.0153598113668825	-0.0231476531045624	-0.0393890546922352	-0.0518967377961261	-0.0441573423317377
0.397469639465003	0.26989521179697	-0.112665726656868	0.154046548173426	0.0717590780784891	-0.0400816780238036	0.0211000475626283	0.0525301813167077	0.0289371703527838	0.0158387000273428	0.0200450081284766	-0.0379154851233459	-0.0238582068869235
0.335555890577487	0.164913459643484	-0.0805026238035496	0.18036243182502	-0.0160588535619928	-0.0893713845556	0.00902020143374288	-0.0366928313160332	-0.0657648922532511	-0.0527151190587964	-0.0789053131121945	-0.10167476363212	-0.0909690713463623
0.648848734270987	0.267861351000413	-0.199115824902873	0.196228660934005	0.0224250508248415	-0.130833500398441	0.00623643151003517	-0.0252327873223532	-0.0164385009374526	-0.0542042247867995	-0.0772265049796905	-0.0899812797794354	-0.122205646738583
0.211916225297898	0.0677355192963247	-0.0484601161968979	0.117597252270043	-0.00893690777889242	-0.0432244583353767	0.00523484912319586	-0.000159436519410278	-0.0240485572210948	-0.0260806830571346	-0.0292336813907539	-0.0308148611687614	-0.0223080274245002
0.628866674434176	0.255261502241913	-0.193671922746765	0.185116051226185	0.00916802874153611	-0.161742131100666	0.00355754190109425	-0.0625128050011554	-0.0639340263371282	-0.0762870511795649	-0.0805488872423539	-0.0743518237221142	-0.0578417153135555
0.159853005140805	0.157017565003069	-0.0340966238837279	0.0940435754437792	-0.012122939460647	-0.0486730894787144	0.00794862495203749	-0.0101627309991866	-0.0134233821524707	-0.0303980144696807	-0.0212062633980971	-0.030534378949486	-0.038034319065909
0.224712838518306	0.295086180127724	-0.053222717206323	0.120649530089772	0.00494832356745589	-0.0601777045404168	0.0381735662995383	0.0317700913228167	-0.00372500515001839	-0.0276146904864804	-0.017094579494411	-0.0251107519094683	-0.0143232201369872
0.459656502188547	0.453616601146026	-0.1166323587128	0.235611163312273	0.0592935752445194	-0.141414951996252	-0.0286120876345782	-0.00461382274296174	-0.00486140194186929	-0.0410606883758663	-0.0381988931505424	-0.0806545238537087	-0.0977289554463025
0.0574766002854615	0.0301446122965448	-0.005479324382918	0.0554240146640214	-0.012619151714565	-0.0202691444018967	-0.000342334346826921	-0.0107874531564377	-0.0092378972719034	-0.0164441480582308	-0.013239652405455	-0.0216898852921509	-0.0200172276366704
0.056250698660388	0.0284791777440876	-0.0114801755587681	0.0359241053464031	0.00411367571608654	0.00844988646842017	0.0157197840620342	0.0116437082124271	0.0114454765937557	0.00628178109225335	0.00388847102016718	0.000859261018947503	-0.000516163836181638
0.101583154530533	0.0557496044303061	-0.0235943542481195	0.0538640304847222	0.00298779572979777	0.00497039367119395	0.0147139108285899	0.0135984499563421	0.0115590032329882	0.00397909470049586	-0.000304312959813591	-0.00264653878405714	0.000140078939469129
0.284669783865639	0.121556101763019	-0.0702236124873604	0.15062999202647	-0.00176450735826755	-0.0213019016725425	0.0339020113728604	0.000470456393137642	-0.00293836028915312	-0.011533204515405	-0.0244699140004689	-0.0427593552881678	-0.0463938253084009
0.417027870284718	0.301559514485664	-0.113387209212499	0.178495820089164	0.0570906749424255	-0.0464256634434502	0.0519581485658473	0.0409625426243038	0.00520197233504371	0.00533250574948763	-0.0215181423037442	-0.0207943055891932	-0.0552292670536186
0.471492774287699	0.277288262552994	-0.138290981385886	0.167912111131024	0.0452144961537154	-0.0888784128632785	0.0142470996564799	0.0211204606510789	0.0227859377496247	-0.0218319583547815	-0.00564679131277757	-0.0229929841673142	-0.0372331616778245
0.200797092241364	0.0485590336993196	-0.047589781314744	0.107030070898653	-0.0371973688713587	-0.0243541982421719	0.0155170777322659	-0.00336238579597434	-0.0334315118834433	-0.0307757835567653	-0.0212411970968454	-0.0347358974367038	-0.0561778071302806
0.484964184173615	0.249050092058695	-0.14593628052397	0.156400460605399	0.08098569070364	-0.0846640558926712	0.0201818242308016	0.0114577116094404	-0.0157217498470961	-0.0018391825945156	-0.0129568286302502	-0.0170027602815159	-0.0668901497820163
0.152518530280363	0.0642794564313019	-0.0381631351188173	0.0743615743107333	-0.000866751951358546	-0.0164267248499876	0.0151805837245436	0.0126375128153773	0.00514871017299665	-0.00864673840067304	-0.00645453402120416	-0.00980698560453572	-0.0111354204077949
0.172510386410173	0.069709900700075	-0.043673705401183	0.0810056443039465	0.0167054895202979	-0.00672071432791421	0.0273213096481766	0.015757992948594	0.00913078041320667	0.00499238759619183	-0.00159173281779232	-0.00266037505516165	-0.0155055843098188
0.0125114803512167	0.0221124096469608	-0.000979683934646175	0.012810485027118	0.00609151971111421	0.00676238979766089	0.007850257689659	0.0071205603765561	0.00727885955803902	0.00642695475438755	0.00159643981297001	0.00512669825634315	0.00298469171153883
0.0728288639187183	0.0241599551262901	-0.0166820032649268	0.0385038184844708	-0.0094823382897966	-0.0079419362687244	-0.000201143891897917	-0.00358727270870851	-0.00183949685875652	-0.0087121372792605	-0.00768856545614671	-0.0135898242425899	-0.0114612165874209
0.179636040634586	0.073254102093663	-0.0473770287975712	0.0793999971216729	-0.00653880606096965	0.00123715589302323	0.0075317771790942	0.011073355401578	0.00718008507111664	-0.00265082508397321	0.00976397543865148	-0.0142319523681836	-0.0178210692101735
0.161586980048581	0.177272066561148	-0.0399203426685766	0.0772282111001973	0.058309147547321	-0.0217607803592628	0.0347036477881247	0.0221507279583761	0.0103653660019611	0.0182741835940291	0.0274720980041641	-0.00652556059956982	-0.00258476313412806
0.106700470173125	0.110027017317738	-0.0225958922103352	0.0655436703995288	0.0173558201340867	0.00485669207892787	0.0193470941325976	0.0291620159686546	0.0144688390867518	0.0111062561065073	-0.00162488374492598	0.0111462165635874	0.00324778168626369
0.347872855267202	0.280256399791521	-0.0883440815487226	0.167342704198427	0.0322683532062245	-0.0913500600984417	0.0316865764786453	-0.00372110412159615	-0.0292160541642785	-0.0295408534461086	-0.0212748833207191	-0.0665577480739429	-0.0472691631366983
0.174330747693644	0.0710712396534232	-0.0461245245424184	0.0769987560842267	0.0106963620471628	0.0040348529553908	0.0209516861897711	0.0167840235852477	0.00871198234420134	0.00736560750127679	-0.00336980349463545	-0.0245418253106073	-0.00910204215577898
0.620342178283861	0.253985642831929	-0.19021577631181	0.184445314579219	-6.04883848387416e-06	-0.132170484693827	-0.00619832797382869	-0.0365950969982863	-0.0270700055653297	-0.0660882667661555	-0.0821511241340573	-0.0621274110402414	-0.117767356240144
0.111384786928304	0.0930364936863566	-0.0247789098822245	0.064171184959334	0.0145561757781111	0.00300819853186267	0.0135257575404595	0.0082511171900071	0.00321052332067381	0.00878218715498688	-0.0122673881638564	-0.00512063740374857	-0.0162227661295563
0.185649346813751	0.229585343727075	-0.043053112053746	0.101061600620013	0.0120708267908945	-0.0482777295156184	-0.00680271974155491	0.0269689541868527	-0.00978250635839489	-0.018103451362362	-0.0121622074653574	-0.0321394564622994	-0.0367772755830074
0.00406683046721107	0.0120963625541491	-0.000293074380322412	0.00367182038941947	0.00245930150474176	0.00201984114598904	0.00387653390311665	0.00324577263974037	0.00252628025901193	0.0022395713253654	0.0011633290122289	0.00100275361331951	0.000873446454512588
0.189984964806439	0.214082025097342	-0.0441221172866153	0.104132709598776	-0.00335821716255844	-0.0685976581694628	0.0121711487753851	-0.00548547075699149	-0.0138993755804135	-0.0359779376660107	-0.022581704016998	-0.0340298082529795	-0.039428684274964
0.109490090073272	0.0556136896317083	-0.0263421521291573	0.0559324986107839	0.00987743430066142	0.002872219016854	0.0168191711455223	0.0138528178659997	0.0134868494078925	0.00637482665875772	0.00976517997719696	-0.0059178426278879	-0.00537113638747122
0.474378006606956	0.275648424732146	-0.119627616378647	0.242417867546203	-0.0574276759866779	-0.100440062758654	-0.0130658040963441	-0.0877276573186714	-0.101833431538319	-0.0789338693726659	-0.0534828933957279	-0.138264748806544	-0.113973595714899
0.619553422982662	0.294726030853717	-0.185582761330292	0.204411251832995	0.0409066095065375	-0.118188873489361	-0.0149158485767051	0.00314568146168848	-0.0271372377901016	-0.0386411319914117	-0.0618099320729784	-0.0944664867963709	-0.119967055298386
0.304198426741294	0.19169343624988	-0.0837520450705229	0.120682027220318	0.0387147397728678	-0.0392657220242972	0.0294595651373075	0.00925084562188677	-0.0209852914080274	-0.000275491125714733	-0.0181308131959146	-0.0172899367292298	-0.0239810143062121
0.631633519599655	0.255666394177338	-0.193098767863668	0.189586470661476	-0.00706839825147942	-0.148932083045293	-0.00299048591139917	-0.0479544118334595	-0.0191408440478864	-0.0780002406483862	-0.0713763545761605	-0.113212949701091	-0.100986183118708
0.163151747108585	0.0598545915741635	-0.0365757753570611	0.0926702565802477	-0.00350796387043173	-0.0329210885691797	0.00278481715029133	0.00132707034358587	-0.0135571364402593	-0.0182145262198057	-0.0239275384383496	-0.0272926192372604	-0.038826279598353
0.00895899596574688	0.00352843761198814	-0.000290894632281314	0.00802001656970049	-0.000604550057162376	-0.000437637090003402	0.000407737254389076	-0.000613157160229251	-0.00189332903789325	-0.000521093573582888	-0.00321802972876658	-0.00184111351947456	-0.00174200661428706
0.02624994572492	0.0109692926315413	-0.0048215438664471	0.0189287029486695	-0.0085831558446382	0.00140452217638968	0.00631787398211215	0.00426791639118328	0.00212707155162112	-0.00358931683412426	-0.000684403985869792	-0.00237959293373676	-0.00197861280253349
0.345395187099204	0.280038179154617	-0.0878792059910981	0.167872189979602	0.0316401428760524	-0.0600947705191998	0.017661260601982	-0.0125825728689159	-0.0213957305072156	-0.0142273138215737	-0.0129970087930341	-0.0620516437021975	-0.0397930723665708
0.376303294846579	0.333448051718676	-0.099635573945318	0.174760268854831	0.0990083984237686	-0.0509907321212533	0.0766524945864177	0.0269478094410752	0.00771569997516969	0.0240088331512577	-0.0428731222769404	-0.0230636356504188	-0.027130955355384
0.399030943452927	0.191368844243721	-0.107452629864168	0.175093468264743	0.0177723770253304	-0.059528544060396	0.012742091374898	-0.0128647797107047	-0.0470888571637993	-0.0208780835175328	-0.0712128710927672	-0.0628480766778741	-0.0722231150587296
0.00679947464874546	0.00395380293807036	-0.000437638932846441	0.00611263007002443	-0.00209008074263658	-0.00151011530229118	-0.000227656596689969	-0.000398315285966275	-0.00152939215760801	-0.00180009802246388	-0.00155960857831851	-0.00282448831412357	-0.0026458824480414
0.233647215162113	0.0891807017109477	-0.0472744438492519	0.158849608847306	-0.040742924594565	-0.0505843293665345	0.00799620415584179	-0.0317067228273291	-0.0373707801060174	-0.0456636269805497	-0.0477089799777132	-0.0600382458838257	-0.0698440703318125
0.00642333570199919	0.00390949361239438	-0.000130790015504242	0.00550180773267539	-0.000862141943714085	-5.22826954354062e-06	0.00164057468136961	0.000802532568803155	0.000569105933812855	-0.000433685106628812	-0.000908046265694615	-0.00119623899605102	-0.00189707428185249
0.312976664026969	0.110169546421966	-0.079494182757064	0.151326107734562	0.0102229875435603	-0.0467529952031342	0.0110581388998046	-0.0035553142619989	-0.00905598812348379	-0.018265003829787	-0.0263802964576701	-0.0322939063799755	-0.0339340432235067
0.222578165214239	0.119860665310868	-0.039880134266057	0.165731039176238	-0.054029940092286	-0.0616872377878748	-0.0122381863034353	-0.0377954451025378	-0.0198461393713779	-0.0578585889400804	-0.0648024404549916	-0.068697636937797	-0.0510346531188501
0.342188580647796	0.146575701315613	-0.0774055557068439	0.203293426633223	0.0215823655156815	-0.0569114179859356	0.0281966082689734	0.0208785455428402	-0.00986114627066897	-0.0176645262351271	-0.0488164878717243	-0.0475031845870392	-0.0840774639539037
0.0144532989112593	0.000106700761371184	-0.000587364368211581	0.0116583688069623	-0.00570924701911989	-0.00152534056046078	0.00145321369933337	-0.00201502135103268	-0.000488809147122406	-0.00361729378979033	-0.00148427139888753	-0.00501852262492341	-0.00550073318476075
0.207772385395615	0.127547060809558	-0.0537074679537638	0.0935447129037453	0.0069656707635245	-0.0143768092810284	0.0179567980751023	0.00260285410098204	-0.0042114844420591	-0.00370556925875198	-0.0146168872262405	-0.0159212467026008	-0.0170203375791653
0.567089663421092	0.344087977328845	-0.164634639238849	0.206081447813305	0.0534006995542947	-0.167760541369336	-0.0199746071948652	-0.0108158689582096	-0.0595647507723437	-0.0571799209075204	-0.0443920896557857	-0.0520164741602129	-0.0810898773086739
0.122076586626988	0.100026801498963	-0.0264821992324357	0.0718659533585838	0.0214428464174918	-0.0319862831023188	-0.000684208748866641	0.0148260974424373	-0.00205938128237611	-0.00527171834241351	-0.0187176284134635	-0.0160180310504151	-0.0340949048855038
0.380179571719916	0.197513021669757	-0.0915382107487961	0.206027563783829	0.0156880395099139	-0.070537178048304	-0.00350799676959834	0.00785784823137481	-0.0224151552030235	-0.0274245692691951	-0.051080595710886	-0.0964361094960271	-0.0675220529041402
0.0227746434927292	0.0116643459270804	-0.00389259848472299	0.0170132097247929	0.00446702673819314	0.00147461132663382	0.0102663825201529	0.00572479224291902	0.00654295561718406	0.00297081903241348	0.00270865704735507	0.00135192184512098	0.00151673779195483
0.415709937619313	0.156187507656131	-0.115151471495929	0.172991138318221	-0.00824578795741787	-0.0777833434732745	-0.0182960500152556	-0.0141054112825767	-0.0335076671618929	-0.0430145657153462	-0.0506317263741173	-0.0755256906286587	-0.0548295314118072
0.251462684733507	0.24684161053181	-0.0619572647934742	0.127532214798198	0.0235956124626139	-0.0479447805032047	0.0406328149517083	0.00981629041671656	0.00871646235915963	-0.0121745840202954	-0.030525515914048	-0.0341406471308102	-0.032525281027539
0.257060208960379	0.0905218254964301	-0.0618685970515978	0.138119822157605	0.00546395314435727	-0.057025046994132	0.00225304916017632	-0.0162605854230788	-0.0148921726315489	-0.0257805469248873	-0.0302906596219642	-0.0537234125245006	-0.0425775166916113
0.156526413569647	0.187717803078393	-0.0343173769950791	0.089726667909422	-0.0111753234227048	-0.0192669502249964	0.019195589586019	0.0402312002493747	0.0154706136288933	-0.0152211368238506	-0.00705366545980043	0.0116651057265945	-0.00900269738055584
0.161192432977722	0.163989400358819	-0.0306327983581066	0.115970661010384	-0.0152702490705862	-0.0331004562816366	0.0225335385647949	-0.00326248998543269	-0.00216563190186744	-0.0241853526761114	-0.00113490453084886	-0.0162960015435512	-0.0450386058024512
0.599186517398488	0.352978675744916	-0.179237098227735	0.202498338622753	-0.0020850376406738	-0.162113480118199	-0.0143197158581486	-0.0117688901183786	-0.00735020010676346	-0.0820992588794365	-0.040634160867595	-0.0515905604354497	-0.0362136186496841
0.398827744658946	0.10157521670264	-0.113692301298178	0.152791572429868	-0.0516062171433557	-0.0749883606478587	-0.00776124652293941	-0.00292106473553366	-0.0349012893577988	-0.0632972888956072	-0.0516724490170825	-0.0579321328266241	-0.0602258374468447
0.362571938998455	0.360337834796302	-0.0815841789744382	0.225056906660653	0.0244256311451406	-0.0716395782740428	0.0408267916295372	0.0304123406245004	-0.0250695162051754	-0.0236069735644511	-0.00942718945843268	-0.122296218457709	-0.110435088636423
0.365990268620389	0.15045953297426	-0.0990880104525415	0.153829098688963	-0.0152731430987696	-0.0499038914474943	0.0157062087160301	0.00434836606294786	-0.00998182521654623	-0.0325885172731319	-0.0304888760514254	-0.0406295780000093	-0.0417615811133693
0.0289702276798625	0.00674204654332828	-0.00432022370777069	0.0250701555193374	-0.00227641770772352	-0.0019393267536135	0.00447946353176712	0.0022651432384947	-0.000222717615621964	-0.00210787223066851	-0.00343870523427793	-0.00489821382816281	-0.00720205233894733
0.388287324707854	0.220765489514919	-0.0994013907285579	0.191589657389117	-0.0149192019183086	-0.11714426460168	-0.00407033249223865	-0.037261097313274	-0.0267461178371744	-0.0660317332599942	-0.0710151755438656	-0.109098077674713	-0.103896989856613
0.0278774497965725	0.00887509582335955	-0.0022554269387548	0.0263358524718465	-0.00359494203034013	-0.00442822031144414	0.00489333308414604	0.00181078942149779	-0.00093671133324278	-0.00401158117089213	-0.00611674513850807	-0.00679321906463736	-0.00742173215964531
0.155178626627197	0.0854062445329217	-0.0320783856633079	0.0987270997304591	0.00653446918658721	-0.0155437932466834	0.0149277256161928	0.00991157677312673	-0.00424064895898499	-0.0045046620300481	-0.0185425019546082	-0.0175268909865099	-0.0192870947399453
0.135326575994175	0.118273960849156	-0.0309041516950397	0.076783754616796	0.0311338710015101	-0.0162114173567885	0.0298609156788288	0.0186228174399338	0.00669934160208929	0.00746122682236083	0.001081309422897	-0.0141721829402843	-0.00536904898990004
0.34948793051054	0.161841522298912	-0.0878890542879676	0.176891684652119	-0.028154550939921	-0.0628577078841335	-0.00157545345054183	-0.00978853055208034	-0.0445608263938698	-0.0455061294120273	-0.0750950150520397	-0.056585109174347	-0.0539596790778271
0.254304548719665	0.247611419146932	-0.0619585086694891	0.128610979631171	0.0129712723376531	-0.063362677531121	0.0251815982328967	0.035205204378842	0.00280671114743702	-0.025195702596734	-0.023369296870399	-0.0375211361898644	-0.0477662180698709
0.444191484941718	0.303363397225055	-0.122281384489756	0.184963035424587	0.0282344035634903	-0.0843685865381013	0.0338308991724832	0.0306501562068176	-0.01050657920045	-0.0280670914873055	-0.0497215399729218	-0.0561902867874659	-0.0653494383634938
0.199906140549661	0.199436546171545	-0.0519323890438178	0.0924222686964754	0.034717140404949	-0.0230133442221769	0.0287975247293699	0.0204158073929067	0.00571699814240206	0.00585189809138606	0.0189466582328036	-0.00687692490888642	-0.00354193051824744
0.166550617902578	0.101242243752855	-0.0409587646738347	0.0816456546038361	0.0254019188852797	0.0110432725182819	0.0319084358993124	0.00642074939322901	0.0226713850588944	0.0182225957017808	0.00812549553926289	0.00511118968936208	-0.0064051707255644
0.343756217649161	0.183877379854627	-0.0849733720447118	0.176747169532669	-0.0228431680402284	-0.0499340198899779	0.0161263400119253	0.00576504712701037	-0.0117655499589553	-0.0363885939651032	-0.0488699478913452	-0.025091532808283	-0.0605223546759804
0.0981135417042104	0.0649428978549429	-0.0205346477726773	0.0591078786047825	0.0203133607048806	0.00693033386222183	0.0135627310944881	0.00784136639136025	0.015000923633648	0.0136218472835512	0.006148673859805	0.00857692039521726	0.00371745772530579
0.370347004700217	0.166868089160245	-0.0966129319976649	0.170379740202888	0.033487834773274	-0.0454878100166854	-0.0042705193245311	-0.00549617176439682	0.00470945544216922	-0.00599998762170567	-0.0554826097056286	-0.0442616983596614	-0.0503294483209483
0.193807773973132	0.125739608123458	-0.0461996563094089	0.10313691216296	0.0172358315496886	-0.0283812117316591	0.00964253417374397	0.00787903623952782	-0.00814490002149637	-0.00557269009098527	-0.0238497309559993	-0.0193268981769697	-0.0384627122078627
0.0250493285815929	0.00848773583210136	-0.00144289882654751	0.0252654131422817	-0.00271723537269863	-0.00342297875481908	0.00622859002829688	0.00243811171859401	-0.00148962373737316	-0.00307010706375885	-0.00482573174900472	-0.00470313423830668	-0.00830119693115502
0.479083817430143	0.385135369941127	-0.130388576975501	0.210677154390105	0.0529603711910991	-0.110574958829603	0.0113043270086261	-0.0175371837676748	-0.0129873694906006	-0.028807293819252	-0.0617873820492402	-0.0649620207898784	-0.0161365077362288
0.0987822287701144	0.0669082958368411	-0.0218428446499785	0.0582274648798508	0.0236495316388883	0.0139043622630826	0.0261193195721581	0.0152964780011836	0.0197594500970457	0.0187769469509855	0.00923369934790318	-0.00691857283023799	0.00113546788995857
0.236336385763179	0.143582284422731	-0.0518391243224463	0.148055645807922	0.000767359002617096	-0.0516671100720044	-0.00830171397118074	-0.0386214677925589	-0.0303272084501442	-0.0254498755346936	-0.0624095311849481	-0.0617381747755492	-0.0670756309814709
0.253950893228323	0.0797240824366168	-0.0662843773138181	0.111848288726454	0.0145242094686899	-0.0358337542227454	0.0103068734666659	-0.00112554395453102	-0.00326202088190619	-0.0106547723770277	-0.0138238846453851	-0.0249778908586934	-0.0171084543961025
0.173631364632061	0.102614015348278	-0.041032650880922	0.0939246629748285	-0.00832839830930895	-0.0246612726838322	0.00753083922871037	0.00939316844913088	-0.00537542814989567	-0.0164948354965706	-0.0122072360094111	-0.0199448361540406	-0.0347213281669874
0.30294247536449	0.206195510286767	-0.0601377747854228	0.212438235176841	-0.0318259706655963	-0.0856882862447429	0.00949744687046655	-0.0214289667043883	-0.0836592711665782	-0.0587571284551696	-0.046891638849088	-0.0738656601885352	-0.108094659975031
0.168454954917541	0.14638553876728	-0.0411160997086362	0.0820127237490612	0.0470655383700034	-0.0122805629884236	0.0467471134924352	0.0273226978764279	0.018105157626126	0.0173924876907899	0.0132357788399514	0.00379935449688346	0.0179424557955624
0.615270469572208	0.354131845443887	-0.184776766252095	0.197946743200821	0.118111418826217	-0.0678514676742826	0.00951440366805656	0.0244987780665584	0.00189042356787805	0.0251299755759673	0.0156651620496219	-0.0227714107939562	-0.0379988665474227
0.414328154484129	0.294461744438622	-0.111932221652008	0.17556026747529	0.0937669006161407	-0.0766309289337972	0.00170821072026112	0.012734811479338	-0.0026485251174625	0.00856798584117169	-0.0301756150429622	-0.0138037742103466	-0.0264245758678794
0.0690424346016327	0.0477314189099645	-0.0149145005832972	0.0459216453472567	0.00732540037791922	0.0143319571322416	0.0226427609247129	0.0180659257368265	0.0127359327409759	0.0108286787550804	0.0049093854308573	0.00396388091180214	0.000235063317691894
0.440092821937706	0.347150660014389	-0.113265124310889	0.214009897826512	-0.0857306925297268	-0.116231166673502	0.0138742489371689	0.00725430718712639	-0.031156517214044	-0.100980929601614	-0.0534857545218416	-0.068006104534793	-0.0655596335176288
0.310505125085484	0.253187763169997	-0.0858731872579495	0.121937638967353	0.0524107675503144	-0.0751634269811099	0.0194901668860782	0.0072642814010821	-0.00477707348595879	-0.0113763297153978	-0.029333292938905	-0.0272525078502651	-0.0439833351021879
0.0819095938066737	0.0500585862727392	-0.0190558859276328	0.0476713982394784	0.000683081830155696	0.00732942815567568	0.0255267250320534	0.0180371446568442	0.0201412686910397	0.00400625499291568	0.00451857415430888	0.00172176182082839	0.00499932487742991
0.158371365780598	0.0791608185589257	-0.0405586968074412	0.0690695401764475	0.0133520094327445	-0.00977408496909926	0.0191935864618771	0.0038307758830482	-0.00860453857673935	0.00178896223182259	-0.00679108956427238	-0.0143215708044774	-0.0195070734067589
0.224326229312775	0.0991093268602495	-0.0506725696428502	0.131080232004501	-0.0032063513192738	-0.0297800011010644	0.0151457445834545	-0.000812381678264168	-0.00974755512630257	-0.0164931762101691	-0.0237491913223931	-0.0376298203067797	-0.0428221523219375
0.584066621779115	0.362472359033658	-0.172694957541468	0.202382274630165	0.0725871960754306	-0.091787073228559	0.0355318797575734	-0.0159025750724283	-0.0315251042129175	-0.00959993857656416	-0.0300657913312503	-0.0732246414703066	-0.0327602044327372
0.473831320527007	0.176593573110724	-0.138084168407887	0.164703099194481	-0.000989731516797765	-0.116309900421383	-0.00784937262547081	-0.00490010254787615	-0.0379277348408992	-0.0586498159690905	-0.0355103455578074	-0.0648578339106774	-0.0673942951465781
0.587899627289963	0.360017991262287	-0.174077800482714	0.201052454474731	0.0248699430097913	-0.107116647165279	0.0332083431348744	-0.0155391118937832	0.0296367242950173	-0.0411233520777436	-0.0406507780321118	-0.0248089657126149	-0.0381447169515501
0.388718233818944	0.162468189921879	-0.10494439385023	0.16809224693765	-0.0504313172046988	-0.0847991124194416	-0.00354562397498359	-0.0248689283311108	-0.0445024964109118	-0.0676152148120702	-0.0654777759493531	-0.075011566308169	-0.0760013166253853
0.17214282905434	0.11730866900963	-0.0399632169548778	0.095217940487874	-0.0165558296834593	-0.0439126773287647	0.0104316186796629	-0.0126386231372971	-0.0134960172186973	-0.030234253506112	-0.0295645097795271	-0.0329271408060313	-0.044298120371196
0.180532752265164	0.161025139837273	-0.0412972316246619	0.0996919941241614	0.0151167063223535	-0.0305822465644605	-0.00104722548497987	0.0105183991168509	0.0109476400402626	-0.00773277012105353	-0.0219829950618754	-0.0333935541508489	-0.0294234094747853
0.0652240433704139	0.0891429723297156	-0.0134906835756024	0.0423314816380255	0.0359698568238279	0.00354715058461895	0.021836338182559	0.0165112794799766	0.0186732232199174	0.0197585037042234	0.000236227830265223	0.00648190576084294	0.00448531914428789
0.405739104159354	0.269131538062757	-0.112155074380711	0.164898677811633	0.0202422014522674	-0.0714431984259483	0.0212866962267989	0.0390317185984075	-0.00267090828807848	-0.0256004984868404	-0.00724615708029597	-0.0573808861155692	-0.0374712967868487
0.119316472369884	0.133298878176757	-0.0191629175372147	0.0940242498907159	-0.0294829684381369	-0.0225385706112679	0.0139428199707168	-0.00367641000537519	-0.000928094679440328	-0.0260107695247024	-0.0201133436594729	-0.0261763847245575	-0.0383200469389159
0.131327633234537	0.0928462672854758	-0.0316007146379176	0.0653042617155937	0.0141880211935316	0.00717577156455995	0.0283283831967491	0.0168313466470776	0.0135762244548464	0.0106818963790458	0.00206062411551677	-0.00639580085204591	-0.00428951769342262
0.120198581303204	0.0447081389036729	-0.0274643572687488	0.0660522344421495	-0.00247040283507598	-0.0230695422029606	0.0106399006993941	-0.00533496224619159	-0.00473368655799489	-0.0127699725190183	-0.0169132027540882	-0.0191192020312398	-0.0210869148478985
0.362564386326618	0.338606995333861	-0.0875284580415369	0.20254655470766	0.0495056237392827	-0.103143198248655	-0.0296894334539103	-0.0222665941386591	-0.0402895870958989	-0.0268187872546862	-0.0509711540800585	-0.0821679760412909	-0.0716771037867322
0.134606269898834	0.0740192003754958	-0.0323586182049157	0.0705574473560315	0.0283063608280146	0.00279428611941362	0.0193193820168055	0.0186447570492474	0.0126244440583618	0.0155503234737141	0.00046355359565553	-0.00243323465331347	-0.00347795687750307
0.312333763206949	0.164300101521797	-0.0726854368712465	0.173872710641678	-0.0569556936613311	-0.0599664428802961	-0.00696656185568784	-0.0248391760163048	-0.0495140100282813	-0.0584610682708137	-0.0478847595928499	-0.0603879592701559	-0.0543765505379208
0.491737080672327	0.207163441073122	-0.134096672458576	0.215933019740029	-0.0212586707304183	-0.051135952820624	0.0165772203386951	-0.003293979563113	-0.0136728958573341	-0.0361973117755212	-0.0456043670658395	-0.0744282166656143	-0.0510503097510644
0.544430166407309	0.339724571255805	-0.153593263873258	0.208430246084725	-0.0036033083206235	-0.111404523626851	0.0328114163970543	-0.0345590592597154	-0.0516144740291448	-0.0575039159737373	-0.0674205416626846	-0.104775033235211	-0.0681929336702871
0.097383128697318	0.0696843114481981	-0.0216643339965054	0.0568051236829467	0.00778974985503178	0.00869459398078365	0.032539416707776	0.0225730000695112	0.0119134368965495	0.00824217191790771	0.00595623900974641	0.00684194385059353	-0.00136983650929214
0.338301573711828	0.145070834792152	-0.0778144942939568	0.20016937070468	-0.0335828103980438	-0.0334922680599326	0.0291034306889812	0.0114176684342666	-0.00605345678917846	-0.0335375392289882	-0.0481727637287636	-0.028458659268469	-0.0319017796444631
0.599181880246982	0.334857111201652	-0.179329094368964	0.199744894704497	-0.0261494864611258	-0.124150341550973	0.0162560179032267	0.0134732427596485	-0.0196974175107465	-0.0751499140060493	-0.027896022134414	-0.0294863937149579	-0.0741013813973139
0.0898447291899593	0.0708959538480404	-0.0207756208572902	0.0519923395791284	0.0197593950046157	0.0122363938210257	0.0393509465529665	0.0143813633649699	0.0233720082450687	0.0159978944128207	0.0124774065971627	0.00197430730565248	0.00304828723424322
0.0970191911900943	0.0709200185228409	-0.0210238626318247	0.0532857387835941	0.020016852995284	-0.0024233240889371	0.0145998502880775	0.0132004114751346	0.00461107734072544	0.00879676445317346	0.00110164407531955	-0.00340377175589138	-0.0117700014361301
0.347623655703042	0.233694517313478	-0.0697195904401562	0.242987318215877	-0.0267246362890211	-0.0292302497112202	-0.0325048576750159	-0.00380466983492056	-0.0217210845924299	-0.0279774430001206	-0.0650580268721061	-0.116691854250578	-0.139028203383359
0.430513119135164	0.184745496458159	-0.120092884594577	0.17011759096429	-0.00660165370155597	-0.109032398542985	-0.0220900796188008	-0.0424273645166623	-0.05340355995608	-0.0578170261222705	-0.0713312838871675	-0.0800466294191029	-0.093066254789556
0.0366519230214807	0.0206189724175777	-0.00664082229833932	0.0276057770715368	0.00155286351325099	0.00105650828331252	0.00142654918782165	0.00617283478334573	-0.00351030257913364	0.00130468589828175	-0.00403069532704527	-0.00495191533484141	-0.00582878387488961
0.192703437113895	0.0446084284569859	-0.0508843835037733	0.0854162599636152	0.00761830672260908	-0.000492398739251304	0.028171947356667	0.0203878581875188	0.0111156494375618	0.00356295399167889	0.00238022169337426	-0.0108181666636671	-0.000926257609595582
0.0693109546009332	0.10017525108236	-0.00879459931893787	0.0614713771657524	-0.020239591256855	-0.026225288672785	-0.00482704503617143	-0.0172461430677189	-0.00231430636109084	-0.02323243996482	-0.0113775755408684	-0.0277237508278098	-0.0326916516192742
0.0999967748528067	0.0574526015962918	-0.0242770558546652	0.0518322512438222	0.00274732946759591	0.00895737259682355	0.0216386479884468	0.00782216360503844	0.00481159726810391	0.00585235103220973	0.00240535561114404	0.000530370196329996	-0.00671551698999827
0.211918085320747	0.122437027081123	-0.0559423065013382	0.0919532001572447	0.00217694109759087	-0.0279097081336213	0.0151563073997453	0.00768886418782777	-0.00786990645977459	-0.0128663835180152	-0.00241094030962402	-0.0123244397449763	-0.0208339140074559
0.489018867133339	0.248033264591734	-0.14705815863973	0.156144175535966	0.0282183934304474	-0.0581681082050148	0.00731165441962961	0.0286027916550143	-0.0203852756484342	-0.0149748573872837	-0.0304939306943232	-0.0241583718741992	-0.042217590733267
0.321618144578783	0.125858195674661	-0.0756759970159386	0.181344625344009	-0.000985078268277484	-0.0338786371549546	0.0168265069646198	-0.00346711543647765	-0.0270520938623219	-0.017431857711616	-0.0247327541984619	-0.0403072089890542	-0.0522870941511381
0.0375748170486787	0.0412456670490534	-0.00617300034306289	0.0270220879823147	0.0105475628954196	0.0048416189272726	0.0110061448409191	0.0117373582498923	0.00594289840709118	0.00769459091134612	0.000823664574568103	0.00398824528853668	-0.00274636526848688
0.0319424559971337	0.0261392373623908	-0.00600775849533211	0.0210717420422591	0.00644098402298748	0.010265867289701	0.0149969153241074	0.0128424622346548	0.0108637385466422	0.00835342565634425	0.00523090804709533	0.00621197351224416	0.00264913843143258
0.176249140669787	0.070959585294719	-0.0456945335190079	0.0766140891683785	0.0100137465459954	0.00244239579620165	0.0189727504450455	0.00473799628953742	0.0102587219651242	0.0062280711710985	0.00218609421487667	-0.0174578414975061	-0.0140002592234989
0.244030526598032	0.176392573605959	-0.066393178721156	0.102867754743385	0.0323227158657164	-0.0394855073164409	0.0144385957250417	-0.00782741450043059	-0.0148011984661578	-0.00358139572536229	-0.0490108054818829	-0.0317597630780942	-0.0322785209247704
0.0168537089248602	0.0182621003717759	-0.00217694739898554	0.0159962657299274	0.00233824634518667	-0.00423390089407047	0.000724600259825951	-0.000392102744383782	-0.00266977770028885	-0.000947827274441898	-0.00564247473286305	-0.00597437127145541	-0.00620194088282326
0.0182395065261464	0.0205408430058115	-0.00302733185158218	0.0133120998756791	0.00701429435574637	0.00534301368543914	0.00921008405400212	0.0083213652143428	0.00774474577608283	0.00617865402059276	0.00496739583283014	0.00262561992502076	0.00207161411786793
0.257906413107784	0.0961247784271859	-0.0587347519421451	0.144123206390692	-0.0130368649456645	-0.019643735862344	0.0216430001788163	-0.0111052788321554	-0.019158208922481	-0.0163403004040042	-0.0194157588254896	-0.0306016123966094	-0.0367272533275397
0.161097427700949	0.083881332303769	-0.0411031234422151	0.0722513186406167	-0.00767285384992453	-0.0135071193626395	0.0239552225009162	0.00425535466435364	0.011810425033258	-0.010589986606282	-0.00210267602557815	-0.00374103202921286	-0.0101916721744817
0.081082591451154	0.0309731134034257	-0.00645132351588903	0.0858899177256653	-0.00115278821310247	-0.00417834161627453	0.0210403674801706	0.00644558554802128	0.00261607717774752	-0.0026655649146885	-0.00734178650883167	-0.0120763583110846	-0.0185304762745617
0.23350703721556	0.230250973894834	-0.0568760971363687	0.115308759877272	0.0318478617402973	-0.0773697022366129	0.00184208208670869	-0.0323886211377111	0.00108417237241337	-0.0227609202481578	-0.0172501639875277	-0.0436536465334781	-0.0502903408320582
0.10586294917321	0.161335694204506	-0.0230587722458979	0.061797740574941	0.0220597186026851	-0.00109955562397064	0.0241870360080149	0.013760539269642	0.00746880644746939	0.0104800814893573	0.0130304600889253	-0.00541263480204494	-0.000650989067997348
0.277812025408643	0.113330898030518	-0.0641197461225884	0.158240300995429	-0.0490749327937427	-0.0267403795054969	0.0146258499460291	-0.00380762206607738	-0.00234922709612095	-0.0379076561496198	-0.0478571759407139	-0.0248611626237902	-0.064336825344889
0.280005425317691	0.27478261059705	-0.0659178942327237	0.154653174807326	0.0646886635288352	-0.0469870005956285	0.0508063879293591	0.0272141848084232	0.0142754092299002	0.00885083146660337	-0.00254644151580147	-0.0305750543262974	0.0221071063671999
0.236799342264185	0.0906456934154395	-0.0614943962140668	0.110601397749	0.015436099432907	-0.0117014256383566	0.0212118707059209	0.0078038183889613	-0.00226248981711272	0.0018673368972752	-0.0148664473985699	-0.0185442224911151	-0.0264065536920443
0.144679693955933	0.11712958772163	-0.0317653767565166	0.0836038643007491	0.00201441920952067	-0.0103609472501328	0.019074289505983	0.00692882765816868	0.00143909055108291	-0.00417326402030607	-0.014227930089963	-0.0213952065341895	-0.0259377539513247
0.144857127531745	0.0622855526379839	-0.0329000257667563	0.0790292011782976	-0.00844891411151838	-0.0367465938418475	-0.00963237193115632	-0.0133943898667458	-0.0162625868286876	-0.0225977539766829	-0.0160641462166865	-0.0294030592499759	-0.0388200878917071
0.292760131765238	0.0637109293862803	-0.0805967974067423	0.122036940650187	-0.0221091443300944	-0.026482359960722	0.0139444352126628	-0.00484056395348037	-0.00407457054415633	-0.0242957521454082	-0.0230889188520786	-0.0307130888353309	-0.039845025163073
0.438444710672671	0.179920846449472	-0.121764580564466	0.179604365969173	-0.0160333932354805	-0.0961615099724498	0.0194859558966532	-0.02175735869195	-0.017953032223512	-0.0560974516039652	-0.0586816900975037	-0.0713144633882474	-0.0621447919453631
0.112889348327522	0.13001878104074	-0.0243555786318614	0.0672646237681807	0.0435966889255567	-0.00277153849325434	0.0210455570655417	0.0322860108667903	0.0154410513087476	0.0204125752161512	0.0157320501863989	-0.00464593295584972	0.000959739334610327
0.468844500853405	0.20585209542063	-0.13494965536658	0.180471086283338	0.0169924445097107	-0.0772386468463322	-0.0274163494948829	-0.0411138839171243	-0.0644776699879845	-0.0301231011683107	-0.0671338625653656	-0.0964111396051894	-0.0786938681596953
0.305553100850809	0.24126272306734	-0.0826593105157212	0.126301408336472	0.0388244713884098	-0.0643882338713859	0.0178149937437108	-0.0213556842168434	0.0110764320691464	-0.012781881241488	-0.00282891461112211	-0.0322743340505316	-0.0441065263959172
0.122449654268347	0.222060502000316	-0.0197583910021273	0.0962342555722142	-0.0102623625827847	-0.0563803404906882	0.00322690139121523	-0.00720907245506625	-0.0121689706244024	-0.0333213515367364	-0.0310967820301823	-0.0298586546050511	-0.0434088257597941
0.152763838842856	0.155925886684218	-0.0356951529721442	0.0828921890629274	0.0148066178182137	-0.0319265219870325	0.00708680745603846	0.00476713225103856	-0.00472754769265787	-0.00855995208440941	-0.0245734364833997	-0.024557613496071	-0.0185753790929225
0.108259228205511	0.0716518847961969	-0.0230798134459268	0.0667518074705843	0.000797517281367052	-0.0221053201768334	0.0121064595583586	0.00273574625082634	0.00240218850466462	-0.0106539014477332	-0.00938022134159891	-0.017599115637934	-0.0191052335933028
0.15099034287152	0.152759681561681	-0.0339988388600207	0.083315476442254	0.00722063100256404	-0.0220436235901511	0.0291380120308875	0.00546032250398848	0.0172179848856441	-0.00741149629379353	0.00205059644702557	-0.00116803668216456	-0.0136451092775189
0.00241690432846005	0.000379153565106305	-4.15983397544094e-05	0.00167343378466004	-0.000255696824856876	-0.000633116997874195	0.000337786429730408	-0.000101192867079139	-0.000206091597808745	-0.000444406911365535	-0.000701199123047504	-0.000884428133720492	-0.000897386299248723
0.0390771219813693	0.0365097349210087	-0.00798139744310872	0.0237270003872074	0.012805646268535	0.00597533962579304	0.0119143121765252	0.00881078981271478	0.00940181537765158	0.00939049294716403	0.00464030467103782	0.000424776909372516	0.0011413120434775
0.292493748860634	0.155574599988525	-0.0698887779439213	0.158624909490898	-0.0444303894434284	-0.0776894436140085	-0.027480240681375	-0.0331879195121612	-0.0375588961183321	-0.0610599165287185	-0.0628790544503453	-0.084039528983486	-0.0820643361782713
0.295824013713634	0.101717570927218	-0.0677134163571929	0.172600507746806	-0.0294395542923855	-0.015115429846623	0.0201741265341078	0.00309217260485334	-0.00538639956195347	-0.0222774920695042	-0.01668220420991	-0.0338480290441439	-0.0432144734158768
0.121807482973618	0.0627771175674318	-0.0304239388725767	0.0603070385124284	0.0155437705626921	-0.00183528856850326	0.0174732900810184	0.0197717385775185	0.0126628315146583	0.00685424099709443	0.00234049284709865	-0.00176959758847546	-0.00116959966736192
0.162609895183163	0.132030147369313	-0.0360228690535284	0.0948432212047926	0.00242137999607486	-0.0418258335558007	-0.00265819615838922	0.0137661829763275	-0.0277426012846905	-0.0197022267798629	-0.0313685091645652	-0.0393814462761973	-0.0449375134405753
0.143501206840303	0.0725584179120526	-0.032543702286046	0.0795206793085127	-0.0177246348291802	-0.0203686646154664	0.00459489257613183	-0.00201046888287837	-0.012022561305407	-0.0190466497223233	-0.0207401248278596	-0.0217453395763923	-0.0250753032530904
0.152512145776308	0.13439023305708	-0.033528758303387	0.0887627449267795	0.00737255757008234	-0.0116517907738442	0.00529608815177462	0.00177722033950981	-0.00783149226551857	-0.00213961660188094	-0.0101743065621413	-0.0284879156656721	-0.0200845216869493
0.177668832171226	0.10281504219821	-0.0463334392588778	0.0780664478954162	0.0127600967757641	-0.0151670104428377	0.00912107506056314	0.0337433130170823	0.00468898666588119	-0.00120345683353679	-0.00447852089436029	-0.0175581486034057	-0.00711373679286409
0.466536904499269	0.151288861149642	-0.136770691610778	0.160342895401706	0.00208134955248396	-0.108940542103589	-0.0121794892993717	-0.0403955310839518	-0.0332545367462972	-0.0534295962755524	-0.0496546951247968	-0.0700756500010557	-0.0817697271319694
0.294496273866644	0.169390581018187	-0.0678353692778156	0.17035151394215	-0.020272153601721	-0.0778467565756407	-0.0210442537629582	-0.0277342071011145	-0.0259442506808364	-0.0490594550886809	-0.0575080083368351	-0.062264588500436	-0.0691276873924864
0.456712789171182	0.282755707821551	-0.116202028025932	0.228106014952577	-0.0394693597343196	-0.15301824228884	-0.0580000658498999	-0.0648099769365935	-0.0750054187868919	-0.0962438010115799	-0.120623244557613	-0.107309570159077	-0.130141486120611
0.534865177546327	0.198768455864822	-0.156481288551943	0.191104130716406	-0.00638933404934505	-0.117886581331925	-0.070803033532791	-0.0346746140773303	-0.0663471480728825	-0.0621379576906351	-0.0951169178627768	-0.119370644062718	-0.122596618701364
0.252513173006235	0.166261907624281	-0.0652697027155484	0.119701610043953	0.0467087177117995	-0.00617755696957806	0.038981967878376	0.0332641345148203	0.0434340233982263	0.0202655803711107	0.00715692851742405	-0.00255468548000193	-0.0161213832401432
0.0821703773991701	0.0738856093675382	-0.0183352072670022	0.0470084455306567	0.0138364342477233	0.00146213674299146	0.0118375146158213	0.0142608712958604	-0.000508602606670128	0.0076492854953574	0.00520880992450279	0.000521377437785589	-0.00544229775639422
0.0564935794799041	0.0378053162276586	-0.0118375394032798	0.035969654841979	0.00979676261428158	0.00904902456816793	0.0223706562604956	0.0152537631107868	0.0147491206121043	0.00942289359122476	0.00799336785318879	0.00427294785581051	0.00248104049237884
0.424318064808951	0.243766673775562	-0.11034003709288	0.202894818055024	0.0612391277061293	-0.0748425378134235	0.00634958158091864	-0.00312233126195222	-0.0132509093589627	-0.00680170505364713	-0.0416433164680525	-0.0418388850172497	-0.0800372444840372
0.115278646410522	0.0906045216562926	-0.0270988085168388	0.0606808898995096	0.0165856260545115	0.00485692165599937	0.0410450424403896	0.0308144811390811	0.0188185319934257	0.0107212738552554	0.0147261098092986	0.0129768896640171	-0.00133562398482656
0.331278226392172	0.290790785155341	-0.0924376218089095	0.131386496948575	0.0505593422811481	-0.0832928535908945	0.0420473560318175	0.0270188656247073	-0.00402931022858316	-0.0163667556548732	-0.044894804015117	-0.0378332562317237	-0.0391267663686233
0.0798658694762993	0.0713276533721643	-0.0184128943028126	0.044414504482728	0.0225647842277782	0.000558082712241614	0.0239586598300986	0.0246722150327018	0.0177586513447286	0.0115614334700099	0.0201533436403241	0.0173102469173027	-0.000847088019561321
0.503330113103349	0.307451769496429	-0.133914973434345	0.22910213576963	-0.00746769431564615	-0.133023617068162	-0.0545549641730668	-0.0403218434415059	-0.0740894318213406	-0.0702456556919039	-0.0955152419817869	-0.129248915897222	-0.12627450767595
0.14339934760743	0.12859323956246	-0.0302516977380894	0.0879631242724909	0.0282563498090537	-0.0201717525370892	0.0175845297096311	0.0162654085522085	0.00797130579191613	0.00404229863598227	-0.0114642235995854	-0.00598420041758005	-0.0115435459745389
0.14541557752798	0.148002922967486	-0.0325664093496642	0.080012391554159	0.00990229568420919	-0.02861833870688	0.0106613476325036	0.0220560449312814	0.00795739593638395	-0.00935802151133538	-0.0160541752966961	-0.0147573400487415	-0.0111932642332913
0.4365423707107	0.208648596511198	-0.120940376733773	0.178151312404837	0.0253550119465924	-0.0803162515354284	0.00662104811468095	-0.00649767449908728	-0.0524032324134395	-0.027480619794418	-0.0355101908691068	-0.0488634104874956	-0.0693662076655159
0.341714472970908	0.193899169071239	-0.0843524938398609	0.172656970822099	-0.032284045417957	-0.0936892402675997	-0.0349830657283703	-0.0255613114983916	-0.0539610594839906	-0.0629866428427783	-0.0487740002663658	-0.0626543273607429	-0.105499917267413
0.0699707498396651	0.0561033865628333	-0.0148298898259157	0.0409751982785597	-0.000496766447035432	0.0211182026067716	0.0217900912210953	0.0211371532490794	0.0102616279678221	0.0103107180798681	0.00298389549108628	0.000751852931759542	0.0024939747252037
0.0453840800291183	0.070420027611405	-0.00871321283294442	0.0297444796349866	0.028967621164199	0.00964693752403069	0.0234958204965787	0.0187331622550186	0.013283377915966	0.0193072793441148	0.0162137803446559	0.0117452847431286	0.0087277809049762
0.160526421945188	0.108668539553728	-0.0406376845699914	0.075182097792641	0.0239440775818006	-0.00459004278777522	0.0286516408462568	0.011694420881805	0.00756572150892487	0.00967701739701265	0.00685703989552489	-0.0131443875961725	-0.00405391506868136
0.222742355590722	0.293400057493596	-0.0527308676488359	0.122420853815192	0.0713953360391561	-0.0478048857880039	0.038844800443168	0.010622445268827	0.00550381021039914	0.0117952251255761	-0.0193996841082832	-0.0170256076263504	0.00080358190975699
0.510356016222211	0.245618598062977	-0.141963522441744	0.210034427897554	-0.0455940858784573	-0.090194176580151	-0.0230320907342556	-0.0258600843637344	-0.0449484306986505	-0.0678941312293042	-0.0895763551981902	-0.125167779750998	-0.0980241155432343
0.107693673793533	0.058558056661841	-0.023261601495173	0.0603991233631039	-0.0013477194064456	-0.0116856410322979	0.00781507598187585	-0.00163840593586927	-0.0179192612131419	-0.00651668021937175	-0.0201029444123823	-0.0202729723906485	-0.0222177173249766
0.235657561936988	0.208255035150149	-0.057026332148496	0.12303549364314	0.0672051232916346	-0.0305689995837098	0.0206712721990086	0.00503640477189718	0.00840834278907859	0.0183180618539624	-0.0188697717196478	-0.0386136051880195	-0.0450362146165076
0.117288230158495	0.134972194719948	-0.0184359175519595	0.0942897984923996	0.0109528619427313	-0.0360465149370721	0.00219145489910678	-0.00680205984683556	-0.0182232768305753	-0.0125468264971704	-0.0422970722695195	-0.0277294971833575	-0.0408449002686762
0.3205297465953	0.121962644637769	-0.0795483300306631	0.169382630412781	-0.0486919926784811	-0.0530674514174624	0.001445152200935	0.0116420944852843	-0.00862618065410725	-0.0508797220479718	-0.0403206792830333	-0.0350333674705597	-0.0508445896230008
0.179745685587808	0.0564100979521607	-0.0467731287678366	0.079509156223433	0.00371802859213019	-0.00162045272926839	0.0227554002857587	0.0124045944322437	0.00402167814049537	0.0010487879314309	-0.000406931730419335	-0.0119289243316316	-0.0165582772156071
0.340846688732258	0.237726110137771	-0.0874770047986497	0.161652744824334	0.0312152957036324	-0.0542523128391642	0.0499595225183576	0.0145803619662727	0.00964289734823265	-0.0115185085677659	-0.00264633241262002	-0.00569301561027546	-0.0728684978753075
0.0704789061623082	0.0343705962421654	-0.0144434738913372	0.0427767744350221	0.00135347020517944	0.00518974975224243	0.0176697438908398	0.00334457410200313	0.00790807994074337	0.00327160997871094	-0.00122716955547464	-0.00577085336750954	-0.0124191405723617
0.405242460510561	0.275840121390192	-0.109086683497151	0.179970644779647	-0.00858655564318861	-0.125198404113616	-0.0327688324831575	-0.0171924556225596	-0.0475270860804157	-0.0668924798784021	-0.0532515897415933	-0.0697237716646064	-0.063482280366633
0.614727727923759	0.354483317822155	-0.185081028856707	0.200824445264975	0.127935964854656	-0.146505907644386	0.02500254579061	0.00541798961524731	0.0254470515396158	-0.00928497139486473	-0.019397410528879	-0.0381212644555388	-0.0652649563376554
0.259637680621749	0.213033407566681	-0.0696466473511914	0.109906778241292	0.0147224783586328	-0.0347813635172421	0.0364088835996925	0.0431965567621846	-0.0117198956192998	-0.0100294425793046	-0.00806256659640869	-0.0271011285423542	-0.0299533183415901
0.281695942078225	0.118750710192779	-0.0764660579217069	0.115739321828067	-0.00415898590462122	-0.0186805352442875	0.00767314473853425	-0.00777685808678946	-0.00862038932290893	-0.0114197605744544	-0.0326059885826851	-0.0388207329221033	-0.0337066659816412
0.223169858008757	0.197693365680309	-0.0525791757162762	0.123094155574606	0.0357895607856757	-0.0485197568633035	0.0240833900884009	0.00239658689463715	-0.0207457666272705	-0.00636509803881391	-0.0229546162318582	-0.0320402820636004	-0.0429595925617356
0.201656968688141	0.158085562517587	-0.0472867289102099	0.11256750419719	-0.0022057739402615	-0.0499923470243682	0.0232340469655475	-0.00691319420372052	0.00690071807468251	-0.0260990604823149	-0.0276349242579241	-0.0231958232674881	-0.030529325587172
0.250449563553443	0.193348266887206	-0.0636072918966002	0.124329207131786	0.0127942274149039	-0.0313401029487337	0.0156187292362313	0.00596058800863125	-0.0270822155423233	-0.0092729377669149	-0.0281613726799722	-0.0396662160273288	-0.0256957819871319
0.205961759779703	0.148580134411186	-0.0495307521539472	0.108707529744502	0.0151828653738356	-0.0710046835376576	-0.0139333817206635	-0.0116878637516335	-0.0200748492036003	-0.027910909081911	-0.0349695142474339	-0.0300918225789404	-0.0594178263682642
0.0697403763629258	0.0651548238758431	-0.0145446201784955	0.0421562134784057	0.011165565478546	0.00574725365555338	0.0184880112129157	0.0224060167793097	0.0171921985273819	0.00845640956704967	0.00619297215732753	-0.00190033941155912	-0.00848923260122116
0.0647745094057836	0.0277691854170542	-0.0127937542206312	0.0420447595726437	0.0161501998630063	0.00316721884157224	0.0138564615890614	0.00740471835797585	0.00393129349019196	0.00965870935228927	-0.00399818552651782	-0.00282031276378968	-0.00721432533366966
0.281503117339651	0.274771727995989	-0.0666076883587715	0.155134026822745	0.000503622896256384	-0.0420480194047823	0.011145503141674	0.0207241060107604	0.00720664870335275	-0.020772198254263	-0.0284188845840089	-0.0190412299419906	-0.00738691771610078
0.594956625564775	0.322229645939839	-0.182588344466002	0.181366477737966	0.0213158279515149	-0.108003451144339	-0.00254733431887977	0.00849142409507664	-0.00869503018097351	-0.0433438115964119	-0.0700298894386845	-0.0493809607402672	-0.0704092472393739
0.13987521015943	0.125956352370163	-0.0123779828003932	0.151262123030191	0.0242862586626808	-0.0291431046371732	0.00532516835265945	0.00938363560282646	-0.00963098736895845	-0.00242842298724621	-0.00813267543436316	-0.0420305316654342	-0.0505018181863925
0.454473114790289	0.22596155339102	-0.119340340391551	0.215742600734206	-0.028150992312813	-0.0927112771302708	-0.0061614292335474	-0.0308305204880166	-0.122627804908204	-0.0604311347215419	-0.12546358121187	-0.107606891783939	-0.0703460807887727
0.0507943218420987	0.0314703478552812	-0.00959410110957141	0.0318668937368941	0.0080828037511837	0.0104003743614919	0.0103321479968061	0.00517946080210158	0.0103034056701822	0.0092415890563378	0.00220711206195586	0.000796566922680562	-0.00313365309696464
0.0532931932665971	0.037308832982123	-0.00475624554026207	0.0515149906384346	-0.00707331411291671	-0.0155464288365356	0.0074555035478007	0.00766897014649993	-0.00527072983061146	-0.0113098714747262	-0.00807168897947382	-0.0110135340151793	-0.0120617424850897
0.103719007339528	0.0255245546042737	-0.0235574537401275	0.0532123082907189	0.00619141433098147	0.00261766093929615	0.0139949283058732	0.0119681073321723	0.00550685339683137	0.00440453763513882	0.00483129467713324	-0.00303328250029698	-0.012061947532315
0.0566443979330906	0.0275723835924986	-0.0121061233376957	0.0358191881014625	0.0125859631219492	0.00680355792633084	0.0161330353576106	0.0154956425660978	0.0116050958870743	0.00969476052414001	0.00386324358996371	0.00470793361278195	-0.000849298902911709
0.528323592408675	0.341122432957031	-0.154658682819022	0.183566348675728	0.05519006649473	-0.103698399360651	0.0249976102806057	-0.00714295031745282	-0.0268460111676738	-0.0242541664329602	-0.0601058448972983	-0.0556411113156573	-0.0844433805481515
0.200681450468332	0.145476165381996	-0.0467178408823726	0.110289445891611	0.0245279044170466	-0.0328658799950208	0.0104770243936218	0.00894340375246952	-0.00557225002875833	-0.00416898778898708	-0.0130561421849606	-0.0336111004783669	-0.0433088783618943
0.0776153618276458	0.0483543823130513	-0.0146083860464406	0.0518090158547551	0.00472741798696763	-0.00701787107129311	0.00521881285498363	0.00339756183025713	0.0016395984651649	-0.00114522654216273	-0.00186135292994682	-0.00129471350727414	-0.00792542472041077
0.332040774579481	0.325928797812149	-0.0783330033274622	0.188381413739711	0.00498652330825122	-0.0700057237072812	0.0345039430019975	-0.00974282843216528	-0.00140168623697889	-0.032509600199515	-0.0332779749627225	0.00589716765304349	-0.00981653010060907
0.643453672228557	0.22376031314516	-0.201853740120593	0.183477752651796	-0.0490927679853392	-0.130765855303424	0.00412809369185707	-0.0251894903006015	-0.0285523303704311	-0.0899293116443816	-0.0482701346607668	-0.0758054685837062	-0.104932176581847
0.350950804544248	0.21934265124694	-0.0859320087542114	0.18367487820563	-0.0172428420951918	-0.0705608078583811	0.0157501263187133	-0.0347149897083088	-0.0376707459403687	-0.0439018249767865	-0.0630370970114105	-0.0524325798389992	-0.0786417386997179
0.155337999974176	0.191153608863337	-0.034610373085231	0.0894089650853931	0.0530227311480976	-0.0158623641564956	0.0468883046541677	0.0357476718028486	0.0186833005523997	0.018580183495801	-0.0128382135869727	0.00472152962269001	-0.0119923465721641
0.341676322967378	0.196908480846175	-0.0809457057139712	0.190834357387043	-0.000427108593422765	-0.0576960956424254	0.0151945445717091	-0.00499207555718972	-0.0350177267803011	-0.0290616021179241	-0.0614772165981278	-0.0732093269720538	-0.0647706577571783
0.264331357932951	0.141542525550374	-0.0480701187587976	0.2001680241669	-0.10375013916749	-0.0377045737654929	-0.0234168177397563	-0.0419995846159679	-0.0603604382894934	-0.0707273564664913	-0.0699587832504712	-0.0380110279393664	-0.0938120088892118
0.0745638255649076	0.0479518233990175	-0.0138859982733998	0.050410769705718	0.00970382645910589	-0.00348187375794558	0.0171730315755192	0.00925307458754106	-0.00270434109864434	0.00311097635058016	0.00195131984621165	-0.0014371920519803	-0.00895729694564601
0.572819067463971	0.217165516642926	-0.172182689603151	0.186231913399407	0.00273657509448999	-0.14040917322757	-0.00430673779539825	-0.0335700362048877	-0.0318505913967468	-0.0688362990665398	-0.0906992475477258	-0.0663340304018012	-0.0992307134547188
0.209362710951526	0.16089474389752	-0.0360020429438898	0.163522107290443	-0.0104577240689178	-0.0301995847304504	0.0225281192895018	0.00986972715693252	-0.0349524913061923	-0.0203286543996841	-0.0335217393127734	-0.0470591222386172	-0.0481036841730429
0.114270755381338	0.0846823478778381	-0.0250857095874673	0.0662595851510622	0.000975557822268894	0.00018085114544128	0.0298601377290904	0.00819121002801824	0.00638285293199099	0.00057820448385508	0.00922457509870679	-0.00414125188485188	-0.0111752296826285
0.227185702824389	0.165492083703806	-0.0549594725745221	0.117825760679302	-0.010906489167718	-0.0719505565512707	-0.00786635082710452	-0.0113622971932741	-0.0264144967622519	-0.0414285228594944	-0.0224090891788152	-0.0470766304692704	-0.0468458561975594
0.448005695332347	0.29861079579509	-0.126853683526728	0.17056561501834	0.0522531771520797	-0.0953773361399578	0.0237866788022676	0.00578873290601434	0.0373803144277672	-0.0215620794939391	-0.0435762500669133	-0.0426353317762231	-0.0481947871749711
0.409901288268899	0.254379068111907	-0.112150696364798	0.169171863118175	-0.0104680127509629	-0.0726929998853151	0.0141961812159256	-0.0200079885284035	-0.000825641618055983	-0.041580506318139	-0.0265581240033583	-0.0387711850995386	-0.0460402335031811
0.224973658067185	0.132132760475971	-0.0605429879642477	0.0970470460793632	0.0224173748046827	-0.0350310518542106	0.0111912065754337	0.00342256101975619	-0.00638193170271686	-0.00630683852476396	-0.0041069738856663	-0.0159026132984489	-0.0146613050541103
0.369558988963111	0.136465554139325	-0.0981141881967378	0.164701238748684	0.0200912307720911	-0.0466559934766021	0.0148071084091663	-0.0124419266905619	-0.0418760097707475	-0.0132823813522555	-0.0468600885508862	-0.059476451647648	-0.0495555335436436
0.15462458455061	0.118776461720848	-0.0342128372168458	0.0873637143027007	0.00387795784348505	-0.0204090873215465	0.02069259133827	0.0188995004715325	0.0148009215323232	-0.00826556473903073	-0.0115300165497478	-0.00192343333705777	-0.0281134277966064
0.167060609164813	0.119796714395927	-0.0371467454135277	0.0975688539513504	0.0340701495486748	-0.0153042656970941	0.00791186864922205	0.00663806262413288	-0.00276178705530286	0.00938294192579037	-0.0178296538953114	-0.0206033941232804	-0.0244042869200189
0.33130105359563	0.126948205808238	-0.0904907248552232	0.134975395910477	-0.00198971738024822	-0.0544390909716875	0.000849365315229	-0.009248528032335	-0.023375059983087	-0.0282144041759678	-0.0459986740720345	-0.0413214559494162	-0.0467134620724411
0.236857426902395	0.243812740613004	-0.0601575324849335	0.115479601658128	-0.0117454089193444	-0.0840689376043832	-0.0233518517900552	-0.0193000118922902	-0.00658466457903295	-0.0479071732618638	-0.035354894401626	-0.029105083009475	-0.0709764764401571
0.573214165821592	0.313318228709968	-0.162856812616009	0.220800351026796	0.000379702861190712	-0.118091387955764	-0.0487935857336916	-0.0394216953255251	-0.0614442202563671	-0.0588558425472867	-0.0779077400527859	-0.0876585191718195	-0.0925211928168988
0.570972882139193	0.251643721062646	-0.169894251993102	0.19759614055295	0.0144476450385784	-0.155909701842443	-0.0518385494892818	-0.0233934612766885	-0.0730051519812286	-0.0707310284019323	-0.0754885871194835	-0.0757964471023087	-0.125317426804086
0.372946952357258	0.167247561248489	-0.0983659829432812	0.172710534714566	0.00448921878938541	-0.0693407388995273	0.0315475538435873	0.00455470230200417	-0.0124987241142385	-0.0324257600550709	-0.0310240277495004	-0.041198930007695	-0.0457637823616204
0.650144332909818	0.299982035195807	-0.203366835164336	0.180380800660998	0.0499170630910722	-0.143032563551326	0.035174891296444	-0.0365323080437295	0.000238378893888558	-0.0465577502301268	-0.0666186753033349	-0.0290081520060469	-0.0671879221905884
0.419856231929681	0.231870253961965	-0.111154683591001	0.193117234998535	0.00573488466047717	-0.055438702496185	0.0279056502740471	0.00578042331198186	-0.0203209761487423	-0.0248519089178539	-0.0284410389647077	-0.0677243373996244	-0.0612730181252777
0.679393104275169	0.255306879709381	-0.214519054048232	0.181442258729055	0.0287959094920855	-0.11886958084654	-0.0196290992812647	-0.0280513455537366	-0.0401359704285997	-0.0450368356772273	-0.0667555990720691	-0.091263744779966	-0.118153046461717
0.417724954885328	0.159500224512879	-0.114768677925256	0.170482218176014	0.0018361288213698	-0.0663881816267389	0.0105445677014807	-0.0168800117205986	-0.0509360069810963	-0.0322760264026846	-0.052353952528755	-0.0622172148687953	-0.0621612033844021
0.0192232263292758	0.0252390079978398	-0.00322344424045697	0.0149133761501381	0.00816544824564453	0.0050400320347877	0.00839489363189809	0.00756627705285705	0.00682685445048685	0.00660274014021611	0.00632074658868366	0.00176859076669732	-0.000131939117101097
0.133690589667111	0.0932109169263143	-0.0290728744452495	0.0773882494601096	0.00811166796944598	-0.0112876312962751	0.0174565270802101	0.00240881488338582	-2.15149168725504e-05	-0.00158798166341459	-0.00991627878316313	-0.00050294064789777	-0.0179514657756167
0.242525759253012	0.172656429920018	-0.0651613838357127	0.101152858506	0.0347976567879719	-0.0548188248940666	0.00391040795958128	0.00705977583440467	-0.0198236696318635	-0.0100105840530473	-0.0206029691716164	-0.0328389894183073	-0.0135182237010507
0.131144706559493	0.0794628624076983	-0.0290345918518231	0.0739000564870753	0.0104042359262684	-0.00102686282441683	0.0212615127507048	0.0114539288119783	0.0111549803798006	0.00468868655092575	-0.00602336876905443	-0.00522716078037269	-0.00170856757815271
0.286664540762649	0.339448510345742	-0.0580903169964485	0.197588274421351	-0.00758637605220819	-0.0896858654219186	0.0269625558018808	-0.0110632149216024	-0.0664925272565276	-0.0486361207370634	-0.0547933865217204	-0.0702632325684917	-0.0901046294193372
0.650814467163645	0.298156854299167	-0.204343882953608	0.178692372398224	0.0401816137704748	-0.183197970391363	0.0141661362013942	0.0113375981649237	-0.0303687213867273	-0.0715081783104439	-0.0466398026738385	-0.0597829407240743	-0.0334752101280208
0.009478250709868	0.00644404752371292	-0.0003183879108561	0.00959010467114165	6.64832121469224e-05	-0.00366598105414657	0.0022624791117582	-0.00137810138193143	-0.000633259208271649	-0.00179974892099982	-0.00219445010197913	-0.00226761903141986	-0.00346579340822917
0.161897615699662	0.207965449864479	-0.0283352076694317	0.124269808854623	0.0236855859121943	-0.0449526015923989	-0.00349173882607917	0.0321109317413308	0.0123764137387488	-0.0106335078401023	-0.0131496274744224	-0.0363424020062388	-0.0490781359015338
0.023344703012262	0.0297986898638132	-0.00390424625189818	0.0172344456018429	0.0098017840629032	0.00574920680867575	0.0122716269458063	0.0100340277104618	0.00514282592230748	0.00777549543578948	0.00632811330279474	0.00386094414158659	0.00155643686190119
0.487286500905082	0.238046729383848	-0.146420326664873	0.160071173239115	0.0678426833861867	-0.0811588380999966	0.035866482841354	0.0157556671691995	-0.0111108209411517	-0.00665807735690499	-0.048994498731902	-0.0510529571034822	-0.059634190251853
0.103755688688027	0.112419182819189	-0.0242976401581477	0.0561596410284439	0.0288530098325075	0.00255552839240496	0.0422840650480377	0.0320171789309707	0.027182683459774	0.0157042691124562	0.0284824659343005	0.0166728491160554	0.00640141518245517
0.199507368394315	0.0837149827981223	-0.0530928355495554	0.0848444701989464	0.0003977818692249	-0.0391756591290528	0.0126434559966495	-0.00957271737425189	0.00157342671544961	-0.0193889386299139	-0.0203842823609758	-0.0144945739052178	-0.030971209616967
0.127797002298939	0.103992914896959	-0.0309027946940765	0.0670834262063043	0.00525153813043766	0.00331970194671213	0.0344325988273812	0.028028432084159	0.00877116222549898	0.00428562003857488	0.00768988828564915	0.00757690259280894	-0.00120621621745381
0.445419526440391	0.311757914183232	-0.120262524684369	0.194227611537332	-0.0178296088343382	-0.140861414665221	0.000487908443290663	0.0135055595545938	-0.0547599744807026	-0.0793455117497797	-0.0224398475241482	-0.0777560991807321	-0.0535838511338012
0.335061839257674	0.173026965182934	-0.0929799704854516	0.133303904232124	0.00739094126080952	-0.0292314045330015	0.0382720415032104	-0.0031415949525655	-0.00488890451741214	-0.010920231636096	-0.00772167688161024	-0.00603689573691629	-0.0136045265704488
0.0981644497266478	0.0372383702358017	-0.0217246566832948	0.054329014152903	0.00616377905377033	-0.00418362664627032	0.0153018722222072	0.0021802820988273	0.00695760137887234	0.000990076203750009	-0.0116886595957869	-0.00880602454810837	-0.00935007572500679
0.0751247380173402	0.0824809554690773	-0.00893890129513895	0.0687758337980126	-0.00334877790327935	-0.0219468857220657	-0.0012543021752503	-0.00685436468951617	-0.00988440025217666	-0.0126478318126725	-0.0133328404519891	-0.0298966120536216	-0.0331302142178201
0.566679743294284	0.195257755455374	-0.169122380595451	0.18485599816833	0.00951332557210849	-0.0903479392434539	-0.0303046381044726	-0.0356076533226004	-0.0455345173995956	-0.0404173068356727	-0.0506161479587004	-0.0890055215878856	-0.0976560263377225
0.00171330828231577	-6.90552998894665e-05	0.000109278911374604	0.00137243050247255	9.49531008604182e-05	4.50404626193355e-05	0.000673180377393001	0.00033023603334824	0.000124992829517437	6.99967817398767e-05	-0.000168175374136478	-0.000271505831229171	-0.000441456678801203
0.131060204897382	0.042970994118334	-0.0276750635753826	0.0806493281695017	-0.0161937353434238	-0.0185342250327556	-0.000470641776819963	-0.00432909267781931	-0.0119508231131343	-0.0173639801880897	-0.0208242411627273	-0.0216814396110538	-0.0310287439136977
0.22135744122098	0.290894413120102	-0.0515409678769953	0.123939072755251	0.0400641981014046	-0.048471866565302	0.0411680794891717	-0.00279345284768445	0.0103503509785796	-0.0042038342319487	-0.0047057901696822	-0.0265593344625364	0.0077109758256001
0.166802105576128	0.0793898899363074	-0.0437219415861604	0.0733245366760586	0.0126446841822622	-0.00360563257855667	0.0105593417818572	0.00298948985268946	0.0119007223065043	0.00451952580185275	-0.000506786521304731	-0.00655078688010646	-0.0111705883645895
0.200964969466872	0.0820610995551306	-0.0459071814178589	0.111454412781572	-0.0166226025705333	-0.0558892072307061	0.0100742842568416	-0.0143256135446263	-0.0234021369564082	-0.0362559049006197	-0.0332381110035518	-0.0435343399995521	-0.0547540174993958
0.458606892727815	0.202842773827439	-0.122395038879321	0.206998299579867	-0.0013208485283302	-0.106061731179343	0.0205153089023891	-0.0292379336925468	-0.0399489843461268	-0.0536912898538367	-0.067580999521334	-0.0574375607223209	-0.0664018712570584
0.0247216377279139	0.0395235377351989	-0.00370965575429697	0.020828485783294	0.00508853060770501	-0.00193083881751811	0.0122809803151075	0.00368252482629907	0.000897857494988094	0.00157884589509345	0.00263319038649066	0.00464054409586951	-0.00337179803143072
0.0897842029239545	0.0718590275393501	-0.0210301569463657	0.0486097252398161	0.0281882257323103	0.0116343160367843	0.0173328090525422	0.022425616043265	0.00524473164300958	0.0199112708845473	0.000554327667183455	-0.00604186016017214	4.00655372943814e-06
0.051737739046334	0.0558842142214696	-0.0106221127960666	0.031247859607348	0.0110992162649106	0.00695954579563487	0.0230920860843237	0.0122039973685109	0.010384470546326	0.00902938103027273	0.0100758395608802	0.0112283917990873	0.0107905708251041
0.0737197359908274	0.0426329240275219	-0.0165970052159326	0.04199962991508	0.0115244655474269	0.00265101489256918	0.0213148157176719	0.0170878292253124	0.014057732545191	0.00708774021999804	0.0082137204444455	0.00653010600698405	-0.00337766053372644
0.00358043623205267	0.000484107982443233	0.000108731459880855	0.00272884481594218	-8.3830741096763e-05	0.000309909418747222	0.00147213431702909	0.000937728849306392	9.72514143006073e-06	0.00011303933882523	-0.000361215654180261	-0.00051684150084824	-0.000717717873249644
0.2250494945835	0.145877988353333	-0.0407957988279144	0.173750902861709	0.00100117378539755	-0.0137351260518867	0.0184385853127616	-0.00420565390538299	-0.0166088469575123	-0.00636697613324458	-0.0354831861184417	-0.0470570779204804	-0.0490050005737033
0.0897207731651645	0.0407493312248452	-0.0215007610135595	0.0472162064095556	0.00257860498320592	0.0105283351080367	0.0262926357458798	0.0114870400451839	0.0159796315803368	0.00655347004562129	0.00107986439775508	0.0041632783861664	-0.00218637929881987
0.0343973399774853	0.0285025321745308	-0.0058619671236684	0.027141129404327	0.0100970237052377	0.00385795548100234	0.0108636288413753	0.00673383168426788	0.00595570686528042	0.00697748959312001	-0.000595625122848838	0.00270508405196711	0.000888803926945979
0.137277463547245	0.079327328476519	-0.0195879357933959	0.121697944465685	-0.0334579220408828	-0.0472396915389192	0.00602128064963772	-0.0104433710680679	-0.0372291737760327	-0.040348806789901	-0.0491806254991808	-0.0338019451202204	-0.0502888126140654
0.428655734382539	0.328483356359758	-0.119485438151819	0.172424139019532	0.0323811122875954	-0.0597593414212224	0.0250961943308753	0.0150445750753145	0.0172757927144769	-0.0136891145668135	-0.0389980525845089	-0.0446567811425974	-0.0495899643323212
0.118998796934697	0.048977472915583	-0.0273157239677214	0.0628945128215156	-0.00128262565481979	-0.00500247698477108	0.0119618942875319	0.00259939617701072	0.00290121373703717	-0.00314255131979543	-0.0105113826539441	-0.00969158202486013	-0.0134680710526612
0.53164430128736	0.223806308443494	-0.149683783493814	0.211757304489909	-0.0272115538400023	-0.104093830046022	-0.0201472903034137	-0.0461226509163641	-0.0533585061141956	-0.065652691943012	-0.0887793973167434	-0.110666743210375	-0.0917773338974147
0.244515959070408	0.137939184614174	-0.0633644308654373	0.109916954025503	0.0476879126034167	-0.0311502912263246	0.0166920779630576	0.00604314577977799	0.00232777708812432	0.00826881068854607	-0.00178068309355311	-0.0162879106742645	-0.0249503483803901
0.282362713834459	0.0781948469958156	-0.0707913700140501	0.139948785407799	0.00123045245143616	-0.00797091053439869	0.0387402850223684	0.0154447669756462	-0.00504419664890798	-0.00337022904148127	-0.0163155304690449	-0.0304373351138694	-0.0357703775506133
0.296778837995579	0.0714338093933689	-0.0798477255901373	0.122666684163581	-0.00469762862128514	-0.0217975857320749	0.0133819867358969	0.00582100262909852	-0.00305705179141064	-0.01324760717668	-0.0287956948770522	-0.0340495684775978	-0.0294946496901109
0.171893040993604	0.0776212191876405	-0.0442838921570694	0.0781146783411116	0.0287452681033584	0.0261532422201131	0.0213134995041393	0.0280930290545417	0.00622120076067442	0.0274492551617357	0.00325243530768324	-0.0113445445848888	-0.00943892720224856
0.179956173672593	0.115856054561033	-0.0418431504992178	0.100048942743709	-0.00333212994810533	-0.0287666828451899	-0.00106495367916712	0.0169386683334192	-0.00124152253955048	-0.0160494063966476	-0.0260686903575959	-0.0223931168642687	-0.0299216683005749
0.279672041330384	0.106439091417979	-0.0752565579617716	0.122222567333521	-0.00725676795289143	-0.0348448140744259	0.01777737665678	-0.00202658232194208	-0.0221329502569746	-0.0210507910136586	-0.030904767700117	-0.0341753422698375	-0.0314272359510326
0.00283665482343151	0.000704098991587269	0.000115801002352681	0.00250000108861721	0.000364071341925674	0.000280544518704981	0.000740419872322434	0.000808206413486542	9.59154578082486e-05	0.000322307930315327	-0.000324267456546444	-0.000566399715338967	-0.000491545179356389
0.0533589028654567	0.0267370976527045	-0.0110640308396477	0.0324910431897902	0.000324256616460419	0.00145163457307892	0.00605391792024607	0.00738082169989823	0.00382204485445591	0.000887945594769672	-0.00456314254583088	-0.00351554969811711	-0.00691406197591508
0.365862301218351	0.353552214789619	-0.0818048201981985	0.223460879979708	0.0422371659293671	-0.0725743622356388	0.0392154785078362	-0.0385646101706149	-0.0759192667553541	-0.0151685981531359	-0.0206165615729567	-0.059239387520625	-0.0673986824104554
0.0483674203769096	0.0533664106792177	-0.0088340973634395	0.0341819976158075	0.00158703329056933	-0.00200084522611993	0.0158247374050023	0.00735481864247734	0.00724704532439492	-0.000206905967775298	-0.000645715990524105	0.00355974457884235	-0.00459447643020634
0.348077583774203	0.126211024432774	-0.0905883265893354	0.160901851754792	-0.0214017610419491	-0.0789208125530194	-0.000671014236747869	-0.0282337256550995	-0.0357300503337362	-0.0501612867974843	-0.0598432621480974	-0.0695277974950839	-0.0851566288407565
0.26877639024844	0.24356562600444	-0.0732105302701467	0.112434348649151	0.037858238659035	-0.0445448788428621	0.0374734344341364	0.016381760923211	-0.0113069742571092	-0.00334332009191357	-0.015414130847026	-0.0111408421436758	-0.0137327062770815
0.626975356491603	0.256741777241631	-0.192167522518887	0.185895065101353	-0.0225243369270856	-0.184254158337493	-0.012996205575204	-0.045779981894604	-0.0541249471652865	-0.103389247632289	-0.0571481626278922	-0.162170598669155	-0.120845436597055
0.4124298955441	0.213942825660401	-0.108599458215427	0.189347349874555	-0.038297086900882	-0.0817071586258181	-0.005534962511622	-0.0399465176413557	-0.047927960506866	-0.0600021227633501	-0.0598633555344297	-0.0799152938559785	-0.058794669219187
0.293702998764296	0.34872764464187	-0.0642369954076458	0.183579631968786	0.0333863769968097	-0.0907167120832141	0.0193862195854223	0.0331921546624595	-0.0274868774164489	-0.0286651675432022	-0.0290766049380132	-0.0628881227273969	-0.0566068881480322
0.389701636615346	0.153398146470959	-0.103724099522336	0.174402420942512	-0.00243006755543246	-0.0667892309942121	-0.010899046407103	-0.0180923721324964	-0.0201975775784451	-0.0346096492748223	-0.0368782896555686	-0.054334494765834	-0.0589263952994786
0.0136756065784532	0.00332542890825167	-0.000180782011724664	0.0124945684188386	-0.000936067633315088	0.000166451741624754	0.00439391316518574	0.0019994353493969	0.000808849477653353	-0.000384807945845167	-0.00130876877381669	-0.00433241313524298	-0.00346371165574835
0.0641392649715514	0.111107213056467	-0.00943631426430686	0.0542760629916517	-0.00864698182149277	-0.0314030231655307	0.00163000348473064	-0.0128722963731517	-0.0135460777001944	-0.0200250024935117	-0.0217932139595199	-0.0206352749406431	-0.0212767968795099
0.115690129988658	0.0383699289632427	-0.0123510525442249	0.107016991577935	-0.00939104313427719	-0.0229755146876666	0.0135372245346572	0.0124803122090498	0.00405838932844051	-0.0161832789109719	-0.014767932110623	-0.0234089999261654	-0.0283237468540868
0.614257833182666	0.217273115220863	-0.190418225272328	0.178963347632356	-0.00664580756659683	-0.115572110736122	0.0140655760500292	-0.0221959260134215	-0.0178328836596533	-0.0611089591513596	-0.046750274413782	-0.0559225876459795	-0.0757543039818445
0.520232582235911	0.339527037084735	-0.13767967601599	0.239797597085844	0.022890808176442	-0.175936953979485	-0.00208886496167804	-0.0778712713540056	-0.0123682092138835	-0.0765230729015215	-0.0810935575534854	-0.077155867917179	-0.105261789842809
0.493781793999651	0.205944917586314	-0.137847182895966	0.205399144041953	0.0268394999999943	-0.119642561165616	-0.0532109390951662	-0.0676339410401756	-0.0784914306230233	-0.0464015305828109	-0.100893018261769	-0.124174343430128	-0.115887498207196
0.0431079037591107	0.0141679371099467	-0.00352976075580867	0.0406425173877619	-0.00410877217973806	-0.00176261085272499	0.00947243045724233	0.00598911172481204	0.00145939383436192	-0.00293569151623153	-0.00151961838906561	-0.00497598140635082	-0.00703809227883531
0.685412745935819	0.281297890812699	-0.220210927003376	0.168126535502476	0.0473861138346003	-0.119250181504788	-0.00067713115995427	-0.0520201422860773	0.0232130608661681	-0.035932033835094	-0.0274223588551543	-0.0459552546582307	-0.0704251054724806
0.415495846588428	0.197455392285027	-0.112425005508554	0.182562011267872	0.00196155757995908	-0.0634524059579111	0.00428806683949268	-0.0118004358795711	-0.02024065627739	-0.030745424188976	-0.081243973291038	-0.0750916543901878	-0.0712378460759907
0.290910647608097	0.339008250951842	-0.0575074487970579	0.201192193243253	0.0205355555971606	-0.0630966127348274	0.0394142551089054	0.0369341180768871	-0.0201514765101724	-0.0212805285688334	-0.0679550589162805	-0.0598107063155009	-0.0682150362319286
0.413360903742776	0.256908404905282	-0.114322258894048	0.171056631345936	0.00519226161565806	-0.0762162743792963	-0.0107421882915129	-0.00768222323756146	-0.0112327874872702	-0.0355120063818191	-0.0526756936758868	-0.0633520741858101	-0.0438073015568438
0.478291346197161	0.332667146977557	-0.130540813519826	0.199524064008406	-0.0336457035422716	-0.101148953838429	0.00555053471697992	-0.00171776071962398	-0.051459874197411	-0.0673973286903504	-0.0585136032663237	-0.0726924795777775	-0.0771194749769769
0.651939493328246	0.298860909970904	-0.204365571429136	0.177686059330767	0.0824512743137263	-0.110811738246899	0.0241473632167122	0.0460090259991517	-0.0323006400555347	-0.0141802319665865	-0.0913815574737851	-0.0631844800750191	-0.0597848955591171
0.29295064518542	0.0701760391981405	-0.0796465087901535	0.118956687649203	0.00154462034138791	-0.0268663119128781	0.0160415908684861	0.00374615645320886	-0.0179179159238569	-0.0126608457857451	-0.0321328355384869	-0.0550172652182562	-0.0546767436406584
0.365090462463887	0.085807957282736	-0.102180401231829	0.145576121838633	-0.00391561232691562	-0.0386244851425589	0.0243028617399526	-0.00866094166007653	-0.0114545835165227	-0.0212700487347373	-0.0224055597210818	-0.0312616446853513	-0.0489891607773495
0.0599549907304831	0.0487638284478792	-0.0125216162524331	0.0361026439435861	-0.000573406290903779	0.00409854290128038	0.00785810573891395	0.00992161645277188	0.00893029509172537	0.0017625683051883	0.00390051233489101	-0.0019921447362414	-0.00174741297981051
0.0314934647571575	0.0245879191084109	-0.00500640795858832	0.0242826268414725	0.00526325839506889	0.00769450273451495	0.00648282519426501	0.00887675100454837	0.00841529040193111	0.00647888056479192	0.00607221003078396	0.00196031153437812	-0.00139276860270588
0.138647744729952	0.0649987118453839	-0.0361718272172757	0.0615536159906498	-0.0206610597850043	-3.63181424448689e-05	0.0111903968898885	0.00880130274710164	0.00234740737731901	-0.0103486889637246	-0.0104348224520336	-0.00702157782980639	-0.0129167468807977
0.255908493779778	0.167602552422064	-0.0672735139525809	0.119089072402176	0.0190190537995659	-0.0237583341801196	0.0436489417089168	0.00728369582180188	0.00406672390865176	-0.00236964019027686	0.0017029813148477	-0.00618349962063636	0.00115498960734645
0.0425424841568773	0.0258966228957801	-0.00680939294583505	0.0319557587536723	-0.00124052711257551	-0.00312155256873824	0.0143831350869046	0.0120853483727616	0.00856167818308753	-0.00218103984065687	-0.00279201510355609	0.000471543625263082	-0.00413229249684192
0.140577898638389	0.110963577927343	-0.0318264692659138	0.077041888041926	0.0190199702510774	-0.0333328644682361	0.0204874118802496	0.00572213419114301	0.00195756314675863	-0.00715644710857935	-0.00102482282462921	-0.0205211042295515	-0.0231409413777334
0.0288426127733366	0.00779295542182849	-0.00187871902038659	0.0263468307900446	-0.00150696341515295	-7.50684898805851e-05	0.00767728261025898	0.00398127734416026	0.00129397238951866	-0.000791015952516769	-0.00246637687852328	-0.0051063028536486	-0.00563888102815499
0.376396976905526	0.0887333335575133	-0.105727970752189	0.150247142933837	-0.012319794277021	-0.0425774600768095	0.00200511856616464	0.00366085994452808	-0.0164076556816766	-0.0274486271769153	-0.03522464189306	-0.0386708234079481	-0.048005640490265
0.0346055646853351	0.00419315111218988	0.000474819758798123	0.0353977953853267	-0.00120792012136093	-0.000454598035600488	0.0106998291621542	0.00607578594021015	-0.000269074420152546	-0.000831259078480709	-0.00399327964194901	-0.00506112667997321	-0.00891055767394276
0.562270046066546	0.19443550052695	-0.168756266404824	0.185580942524288	0.0103076470482217	-0.0927022236648251	-0.0324879467613989	-0.0256203504523655	-0.0349845807833897	-0.0411972883083017	-0.0737353662359126	-0.0940920119420502	-0.0965879855732131
0.0524162489660394	0.0729430678626963	-0.0101478575430636	0.0326372080681074	0.0157552637778671	-0.00449253988822587	0.018757600634128	0.00981216585060871	0.00942788627327783	0.00563136194482061	0.0146669142476946	0.0016277885079704	0.00234123778392227
0.258681426959031	0.214022743643901	-0.0696249268604348	0.108177014616523	0.0438151347758417	-0.0586195204902792	0.0160356710365973	0.0101202053296289	-0.00107570193146428	-0.00740219285721877	-0.0102709941049859	-0.00798939463853998	-0.0175247256348812
0.0581273890851586	0.0417387425909957	-0.0123906058820276	0.0344504630138127	0.0134221537623714	0.00428837992603958	0.0123878248484907	0.0144240109512093	0.00773854878407053	0.0088552668442055	0.00370744539040126	-0.00169201640648803	-0.0017135359876252
0.247192843338724	0.202734401013346	-0.056059588169091	0.141575084478863	0.0834535706413897	-0.024964833848321	0.0575671461075731	0.0288871826844888	0.0118651359794445	0.0292443683965344	-0.0129381642703006	-0.0215344997800096	-0.0115209676449456
0.262322131505035	0.0597301419017522	-0.0713678784979934	0.106470619122607	-0.00252487593369144	-0.0360204965308005	0.0189096384323879	0.0146419503784845	0.00907406317856602	-0.019272686232246	-0.0129808680448339	-0.0182155851410609	-0.0298779116110456
0.285827723806396	0.281337156884634	-0.0764983649822402	0.120894411224176	0.0893698557602212	-0.0502594536177588	0.0480243056002156	0.0279075145102031	-0.000516951415644451	0.0195552010712312	-0.0171459839914056	-0.0243676543420549	-0.0159148057317526
0.365378007899848	0.152015105572431	-0.0991232242597747	0.155888989448928	0.000496148699851262	-0.0470011373089454	0.011751589461601	-0.00202393649433336	-0.00609204103264616	-0.0232524943045471	-0.041766130739299	-0.040667685235177	-0.0390529593951535
0.114850438801977	0.0398993889730913	-0.0126146378070312	0.104945844188927	-0.00893730946507168	-0.0143451321809345	0.00971233446717595	0.00997984266957161	-0.0136998224151074	-0.0116412208230031	-0.0215686701932795	-0.0216269620347478	-0.0326472529223103
0.648936210493214	0.305904487295169	-0.203356651283648	0.181052515906216	0.0113872053454138	-0.141162437224095	0.0487669908576176	-0.0133061503849167	-0.00262183795712345	-0.0648876159393403	-0.0507634463877367	-0.013022003192477	-0.0838907106730988
0.436476015684353	0.235893998250467	-0.125553947246217	0.160401443479143	0.075402570794657	-0.0614639066983034	0.0286615053889468	0.0331863795724024	-0.00698014206407671	0.00696933204817679	-0.00910219414733604	-0.0173105210652423	-0.037726238171679
0.353698401688112	0.361836232450344	-0.085401695201037	0.191971392649993	-0.0262841762272188	-0.104266958272386	0.0181136189754489	0.00704633671703908	-0.021997063387133	-0.0652755672498022	-0.0692012558254901	-0.0724560106996255	-0.062678071590129
0.223330558593844	0.164043818704171	-0.053177661143835	0.118057582390128	0.00835736748391766	-0.0589337380056374	0.00865278876226935	0.010467023840995	-0.00534536779794134	-0.0252881852608599	-0.0562804844552368	-0.0208241762939377	-0.032699823356459
0.453664181825135	0.373035364966725	-0.124781225533642	0.191401124137977	0.0617777340594035	-0.156832673409625	0.0259004984173554	0.000812315464062408	0.0461325281950156	-0.047527469675111	-0.0414636320762256	-0.0630433398339581	-0.0649948974986329
0.656584167451884	0.321243507087021	-0.205570576158785	0.185294173672567	0.129374418501583	-0.157339045580314	0.0179846299324832	0.0162720245399172	-0.0235632222203176	-0.0139823135393653	-0.0695667053893535	-0.0559044881559244	-0.0671317209598712
0.532270312721648	0.340766872292053	-0.152859335866499	0.206467375053349	0.0167534483231576	-0.0633662371318983	0.0125295106832368	0.0236722206098821	-0.0304899705850156	-0.0233063944043703	-0.0498861436291881	-0.062154426733555	-0.0280916962075288
0.113191394315216	0.0633979731232028	-0.0245501430071306	0.0671958571420408	0.00914789260749009	0.00296257390931651	0.0234351875840472	0.0204315029539562	0.00924436902899743	0.00605523325840331	0.00189921420092572	-0.0028080773723911	-0.00649682400319525
0.58091803019781	0.224275766255067	-0.174809575692681	0.186272778631937	0.0311988631473924	-0.11721859245555	0.0120208919072059	-0.0268569637175609	-0.0470523673424246	-0.043009864654079	-0.049886546948695	-0.106270074370396	-0.0827174751542123
0.251939492064569	0.0555130924954458	-0.0685340949430708	0.0968476400849518	-0.00378272635826243	-0.00581471716345414	0.0132026878327154	0.00941828669242867	-0.00295659584475066	-0.00479872176085827	-0.0101914332646264	-0.023583558738397	-0.0219059408089878
0.109432300540027	0.120294534685756	-0.0186732499065601	0.0847900534160414	-0.0136596667327669	-0.042317394462677	-0.00637169199488254	-0.0258360667510562	-0.0103763634623388	-0.027988530597722	-0.0335368269200826	-0.0435857350804061	-0.0414344526857168
0.259604176060558	0.1386144914903	-0.0695689518794896	0.109820421827736	0.0288522282245599	-0.046633677312401	-0.00482060835466996	-0.00884397652468882	-0.0183696733102743	-0.00889072454392054	-0.0363623711702403	-0.0400143733020416	-0.0364130338715991
0.108199917339892	0.0614645982411294	-0.0254394745220123	0.0596117786466329	0.0101646919364206	0.000561074401399686	0.0239045007543304	0.0170594310841663	0.00776086988066564	0.00536288316891016	0.00015880544687584	-0.00203812783356995	-0.00680391356155573
0.268963054044019	0.0768920782049558	-0.0728479186252944	0.114441296980825	-0.0148038083738875	-0.0270431655202986	0.0129329306390857	0.00159146393366044	-0.00918229296307216	-0.020923486947093	-0.0252066564584837	-0.0295471348334682	-0.0284241538042333
0.520859335713221	0.182736969036081	-0.152639317398536	0.186888961237414	-0.0162511102548825	-0.121280771831087	-0.0227059679537414	-0.045047516917414	-0.0555166490179175	-0.0687659410429848	-0.0530124378067682	-0.0825373178349842	-0.082646929520616
0.22943336426501	0.178432222316484	-0.0612835356161789	0.103890803543059	0.0174255785796872	-1.16520194965997e-05	0.0446214252679258	0.0339909101245487	0.0124318723144067	0.00870696328009529	0.00541064576375222	0.00426487252923052	-0.01142874298394
0.136028902591431	0.0793275374804375	-0.0338783781056289	0.0648676807400659	0.00914737564529755	0.0105739483826518	0.018725289084096	0.00777676844522468	-0.00105611242351303	0.00986066201397467	0.00120240191554039	-0.00415902514204403	-0.00217607456445329
0.194924970078351	0.203222684494144	-0.0488340440963591	0.0919512120700451	0.0529986191282224	-0.0178033894581191	0.0437971082603886	0.0319392915994842	0.0201380652675263	0.0175976148350517	-0.00153291082563853	0.0119004659260392	-0.00657407315440814
0.113219816217419	0.0430282301596306	-0.0285489487078922	0.0565923229166903	0.00522026005351811	0.00333726040029467	0.0111114340528475	0.0171063282980729	0.0117049495732237	0.00427876022690639	-0.00263895701818523	-0.0116700818786426	-0.00917114246060174
0.00628706906317708	0.000992787920665842	0.000185683187083179	0.00536916816251393	-0.00118855655244847	-0.000377016228067332	0.00105454498681992	0.000603585016328219	-0.00017508556336105	-0.0007827863902579	-0.00136025296311767	-0.0018261995521037	-0.00206076129758704
0.0752418662470957	0.059638974170994	-0.0146686712443624	0.0494031610601759	0.0157191753750746	0.00534216960431379	0.0179293136297861	0.0172923846076421	0.0165665542702654	0.0105306724896942	0.0037078264981425	0.00783378119245304	0.00382034184375366
0.476071419180454	0.223501521249369	-0.125734339035689	0.224062607603508	-0.00237881755505692	-0.0830476233164477	-0.0711544332412309	-0.0430373491049333	-0.0787897376151598	-0.0427132204357523	-0.0850507732649622	-0.0923838594310636	-0.0837745061588996
0.433246522271997	0.205948825995299	-0.113166957869943	0.205468668859766	-0.020001688935684	-0.0849203996004337	-0.00703844625990524	0.00587254140546023	-0.0211106261872022	-0.0524610442680589	-0.0758667287564506	-0.0849589682826268	-0.097788887215826
0.244111438176956	0.201352912453125	-0.0557741526871696	0.139301550191689	0.0400657842327702	-0.0288643501678443	0.0134746644934648	0.0337299818794019	0.0200809880724732	0.00560071703246293	-0.0139407571795628	-0.0191971258483942	-0.0232810498615966
0.104818877779203	0.0276911846376617	-0.0235993856543296	0.0544252261531129	-0.00522655593219824	0.0100339629829476	0.0266558272156	0.0206828906969756	0.00570457005604746	0.00240370352537467	-0.0132075335753258	-0.0180749685862428	-0.0139172574017838
0.280124784589407	0.108708564977963	-0.0751093386400455	0.124103742082943	0.0192931982946901	-0.0535895492328311	0.0127453383792879	-0.00832431012527646	0.00454846016098925	-0.0171481754690705	-0.023923007796239	-0.0200501214689575	-0.0391644692504972
0.0625018075192892	0.0317189424547914	-0.0119762349606685	0.0423465717343189	0.00715701446464283	-0.018243111328221	0.0090276265691403	0.0029856059439395	-0.00641967557523811	-0.0055430484317891	-0.00101434856694315	-0.010274323357673	-0.0146465747211502
0.533482360598002	0.199595141527976	-0.157082477516587	0.18728715143547	-0.0250952456950788	-0.141202117002285	-0.0397198451388723	-0.0468218964777234	-0.0759082593920738	-0.0831486813486821	-0.0647549077532938	-0.0854455652530984	-0.1251233643259
0.540903102940021	0.347007588935328	-0.158459743356654	0.192874756542016	0.0482929896259613	-0.0845135750510245	0.0547587375023313	-0.00380698502399457	-0.018409572565689	-0.0181102927125316	-0.0208606679523209	-0.0599675259171089	-0.0866711784720039
0.362550834965471	0.11466941234323	-0.0993205649819388	0.155792578191546	0.00390294208206227	-0.0394912355389542	0.00524883069219373	-0.0347203146463468	-0.00338422498370816	-0.0177941467284459	-0.0324840352556756	-0.0487148497055161	-0.0445623835350425
0.136492305162622	0.0325839934107391	-0.0326268912378795	0.0692174747849046	0.00222666535775867	0.000554221473961225	0.0101965393998683	0.00572882590572901	0.00601785636560642	0.00139044341585995	-0.00244617412808038	-0.00500188510312485	-0.0129353679746431
0.256963787591657	0.0715094329238327	-0.0598374853180288	0.146101746203953	-0.0134072166453769	-0.0375143256241315	0.0172593285480471	0.00123614496104935	-0.0165217689147258	-0.0254607711347542	-0.0253468583602114	-0.0212945450124198	-0.0344074022188527
0.68606076458602	0.283546445409958	-0.222462145357356	0.165781239096954	0.0518146404824905	-0.118910150182459	0.017320152607419	0.0305995030003811	-0.0309997106071914	-0.033547754849984	-0.0508274144380431	-0.0663293323329061	-0.0837761938897537
0.0881376702324972	0.0938190031003274	-0.0202008178797978	0.0498963751925744	0.0351618681129211	0.010753479341582	0.0287580325472809	0.0310718477154272	0.0278192410398699	0.0229576737272515	0.0151880510422118	0.0139493222228133	0.00469962336282306
0.0597536854018665	0.0248789592847139	-0.0132729430800987	0.0323822810180487	0.00083501994603289	-9.84530582287535e-06	0.00972565126008654	0.00725283011847652	0.00298710437611202	0.000412587320105004	-0.00669253941987215	-0.00700325404093911	-0.0067351707156716
0.0709297990209174	0.0366572883228002	-0.0150333514423667	0.045011997852472	0.00470209552205263	-0.00215728787276402	0.0129011736767572	0.00688012995497995	0.0112447658505258	0.0012724038246443	0.00280083332706846	0.00164478096838712	-0.00197935064980799
0.345846593941612	0.129165841705136	-0.0923397609523381	0.152498892500956	-0.00236586550002188	-0.0496434591149484	0.0129553600437565	-0.00352118841673388	-0.0181081620523557	-0.0260046623074851	-0.0466282313978046	-0.0477284662989454	-0.0488441970093537
0.072947814507232	0.0327189100338926	-0.0144152961091078	0.046773901909096	0.00176161137684402	0.00456916331916492	0.0146941654370777	0.0134668526222669	-0.00635145715198093	0.00316538734800446	-0.000279020343409056	-0.00865582246390849	-0.00297570126144518
0.490739753155514	0.317897125019277	-0.144882529892174	0.169734840613973	0.0515391110845687	-0.102244595722894	-0.0226284559948046	-0.00983087569734525	-0.0234439041199818	-0.0253527423191629	-0.0283456392655347	-0.0382704496817377	-0.077031287789701
0.0849530391142129	0.0542892467707969	-0.017829200105861	0.0485003381109296	-0.00650230168970983	-0.00549970013277466	0.00200042204018712	-0.00409849406956318	-0.0015345406450671	-0.00600100091124224	-0.0114076419392492	-0.0158892035972395	-0.0217651887450833
0.168376155380073	0.0688855471574344	-0.0275709732613049	0.138501799010821	-0.030422157281226	-0.0149843551181286	0.0126077663455469	-0.00133199341206744	-0.0105863041938591	-0.0227032561996773	-0.0214716279855432	-0.0323356623503953	-0.0365204871390944
0.0408703802211367	0.0184743623812358	-0.00431550219615257	0.037372448703358	-0.0063064268733401	-0.00539153540238985	0.00307496235567415	-0.00185103375199643	0.00301157402631452	-0.00584898113786497	-0.00864415713187672	-0.00862676421350054	-0.0152693889331875
0.368791492177452	0.222009779740915	-0.0997545144868651	0.16212551777689	-0.0311698348602361	-0.0628773500975588	0.0197457492786543	-0.00182591815794581	-0.000139941488158435	-0.0470235924788974	-0.0591502514157524	-0.04153712534908	-0.0461297769301969
0.341930550993085	0.265326508659047	-0.0929980354565174	0.146666948127994	0.106200137809607	0.0036559552224229	0.0397248534580208	0.0289634919048047	0.0190536171125313	0.0549280465160151	-0.000344642128938033	-0.0236059966977721	-0.0329092485820023
0.508926006491427	0.312261178711551	-0.146592530288334	0.195405465744598	-0.0578941097976329	-0.0788843278348984	0.0162092364125658	-0.0624681483565946	-0.0584207543178181	-0.0683892188162657	-0.0604786786720277	-0.0726736255657327	-0.065956479315017
0.0177798752806268	0.0128726168510335	-0.00101963635566424	0.0168574566027014	0.000244937855873574	-0.00407758094590228	0.00198370154710666	-0.00181925079438235	0.000892837578356464	-0.00191632154501435	-0.00186600095114012	-0.00408449926255905	-0.00595694692617793
0.50804923515136	0.176611371977119	-0.147161734846714	0.182219031552832	-0.0036401046507456	-0.102371991327002	-0.0192521708994923	-0.019692608881419	-0.0583791115930619	-0.0530060479888736	-0.0842971272337902	-0.074515803448307	-0.0974827699651654
0.252847702816931	0.229459722260288	-0.0631538881286042	0.124079026982132	0.0230076249913024	-0.0530893086515169	0.0333213600557976	-0.0101181509060366	-0.0175423862609624	-0.0150408418301072	-0.0220233288274835	-0.0327228850771006	-0.043343733932252
0.000572858432310962	2.17609501550837e-06	1.37190979283852e-06	0.000268503616341631	-3.0569974300658e-05	-9.11584041488189e-05	0.000131565023671153	-6.79493718914017e-06	2.66271811457556e-05	-6.08641892247385e-05	-8.31361932874749e-05	-0.000132613045390337	-0.000224406674495797
0.397462391393922	0.194359794129101	-0.106155675042669	0.177239375556109	0.00623843626628218	-0.0781593805564122	0.00273559930356831	-0.019021320461362	-0.0475046215872364	-0.035960472145065	-0.0482974500226224	-0.0540602263488456	-0.0781614929007258
0.213973780364829	0.0773356326279705	-0.0548435469373855	0.103484487242451	-0.000731632300994323	-0.00463366984954136	0.0226971503014349	0.0167377996274184	0.0105382638672905	-0.00268265107526786	0.00585158916538275	-0.0128047891583573	-0.0101094351619265
0.119106405921765	0.0647852141586308	-0.02932505397414	0.0580670363590302	0.0123294166302012	0.00304396242785301	0.0213087944879322	0.0177542392500559	0.0136664361196995	0.00768668952902708	0.0021565381154251	-0.000828620526066332	-0.000723258172009758
0.0951314950040679	0.0692258957184737	-0.0214181143331436	0.0531292741504818	0.00828555770657821	0.0130283868354705	0.0223464947426772	0.0109849663820271	0.0127296932609698	0.0106569722710244	0.00116095145778654	0.00388532798950315	-0.0123325997957956
0.121196432917104	0.0997033455714075	-0.0262239350831469	0.0703676276081764	0.0237289541678556	-0.0157314186725384	0.014805457784655	0.010243642405782	-0.0112419378104029	0.0039987677476586	-0.007092275572847	-0.0163512436465021	-0.0206339678339911
0.285346006268245	0.128148380975599	-0.0647690407362106	0.161685104303243	0.0182750563991295	-0.0601074077320002	-0.0223199354117477	-0.00690752550617713	-0.0190644364831053	-0.0209161756664354	-0.0484651830523064	-0.0526980998465711	-0.0526206115030022
0.216456963323116	0.0843181469079634	-0.0560114599455842	0.101289793484532	0.00294057090714026	-0.00762945435475779	0.0166069185783446	0.0191430990000375	0.0067856226156888	-0.00234444172380877	-0.0099224091982946	0.00280350085152459	-0.0131463650404806
0.47871109516447	0.30825759477929	-0.123291003697654	0.242803405481264	-0.0497597958636584	-0.0933417944957284	0.0415711385456703	0.0153570107914816	-0.09413365340694	-0.0715507951796934	-0.0990566855666247	-0.0964006527427336	-0.0756269791058805
0.616410871622447	0.254444362377793	-0.189539953920627	0.182921155718192	0.0290664541766815	-0.127500453583117	-0.0183696533431619	-0.0138215402871954	-0.0212270325543221	-0.0492169997032178	-0.0604064365484327	-0.11217355040022	-0.0772084634505323
0.438532494070039	0.325327411451222	-0.123006826270555	0.17915064615309	0.0565584445177373	-0.096857618479069	0.0297740373547498	0.0274613254178023	-0.00176518260013941	-0.0201495869806659	-0.0122280769695391	-0.0484113630273417	-0.0543673584600992
0.116952886662663	0.0811212375219474	-0.0285116234047467	0.0606162524247637	0.00670307044624191	0.00363755421255842	0.0247541886362743	0.0152584470872592	0.0171981537909218	0.00517031232940016	-0.00366745330420942	0.00149393466439912	-0.00931921681513209
0.410416759950953	0.255714216318116	-0.112390999476106	0.174006223777124	0.00727020794231731	-0.0788839061527556	0.00187844509868146	0.00414405772650323	-0.0171303504652093	-0.0358068491052192	-0.0293359111440818	-0.0526076424772287	-0.0415989112177551
0.0637215634785361	0.0281238267592202	-0.00473161886967687	0.0680329015948875	-0.0140324942240169	-0.0122713450921794	0.00644437536262538	-0.00614928463795111	-0.00802942506603467	-0.0131519196580981	-0.0160279896102157	-0.0199545783861246	-0.0210069230864008
0.45055760827114	0.235479444315728	-0.113014231177404	0.226892280779756	0.0045925491356123	-0.138804939162087	-0.0210004481938444	-0.0432821488840671	-0.0591346516636733	-0.0671061950132373	-0.0953866961445404	-0.073426120074985	-0.119651859276601
0.0254472930660591	0.0332881977209678	-0.00431381702899572	0.018396917580564	0.00979505057812008	0.0059672551908193	0.0115692403623112	0.0113585071565849	0.00873425324579628	0.00788115288446969	0.0066900735971155	0.00280508057096783	0.00185372434785097
0.0894692532433252	0.0725314574988275	-0.020812436166096	0.0482099213694007	0.0128532480070082	0.00557298858131353	0.0254592400565661	-0.00126829982660999	0.0104783877576999	0.00921311829416084	0.0102696809734861	0.00824826053379098	0.00292489797370797
0.372148640265435	0.229291203856032	-0.104325833932019	0.144780085465039	0.0585471465289604	-0.0367564016954751	0.0252133882338033	0.00190301294532919	0.00534084448501815	0.0108953724167427	-0.0322863665999739	-0.0114183223498037	-0.0304364471796102
0.0961410479450284	0.0632583783238949	-0.0222187890874831	0.053260821523614	-0.00120042445655917	-0.00582743968460774	0.0132901493503779	0.00859050536399225	0.00636577222103389	-0.00351393207058345	0.00264445293942243	-0.00450046238593167	-0.00540992748569645
0.0742442528355711	0.0704371160203278	-0.0158189498259112	0.0438567894701692	-0.00416460522646295	0.0154090768715309	0.0288005107367719	0.022628689311905	0.0201025883013363	0.00562223582253397	0.0204019204048329	0.00299943462563712	0.016713100696039
0.25622418352238	0.136470861344181	-0.0467060222967725	0.195135721725668	-0.0550442730898577	-0.0154782133866213	-0.00528281995356944	-0.00543410904607178	-0.0245227634709556	-0.0352612432382395	-0.0250434140796364	-0.0753979232505531	-0.0533046916793017
0.149183527714807	0.115693904163486	-0.0366214992298312	0.0746292980495822	0.0378236404453894	-0.00863841283320665	0.03055330936692	0.0216512051581148	0.0041832898528768	0.0145926138060914	0.0134404069611928	0.000325692190793064	-0.00748186995372024
0.494661160701491	0.243258041990815	-0.136229347341674	0.210678276332359	0.00758046608144158	-0.0521636976096921	0.00850831770565408	0.00962381748901098	-0.0125657614220089	-0.0222916157641253	-0.0367253424714559	-0.0248300621666037	-0.0576227009838269
0.256981401942289	0.146140486646608	-0.061667475449659	0.140626329975312	0.00632768360960129	-0.0214883506164037	0.0240830783178945	0.00134179166783488	-0.0270362777026554	-0.0075803335034012	-0.0443533770727425	-0.0286868420491751	-0.0586516857427881
0.329662424127093	0.290808330929301	-0.0916297520702901	0.130225199560532	0.0435222492790074	-0.0903735806781647	0.0184971963280031	0.00828490646059982	-0.0295086089572518	-0.0234256656995787	-0.0269644291452064	-0.0283584229582827	-0.00746644987476353
0.474889982152384	0.323252266335886	-0.119993703024846	0.24360001374834	-0.112868804347177	-0.0703829815716189	-0.00183271170714089	-0.041668578410676	-0.0365970776461629	-0.0916258929593979	-0.0662458781997391	-0.0689115393987627	-0.103154372535729
0.0153132863157235	0.00549193534760858	-0.000505748912730983	0.0149314708392778	-0.00288886783517865	-0.00164378128707765	0.00399880909203525	0.00271169938038939	0.000296441375073972	-0.00226632456112815	-0.00216369601415022	-0.00248436776088291	-0.00450250210466299
0.0778516698307501	0.0336561026871203	-0.0159237184114398	0.0492410078652186	-0.00332101339827112	-0.0101549692154726	0.0090519416064197	0.00339371573100486	-0.00605850264577178	-0.00673799130687186	-0.00760893832081271	-0.00577683242475194	-0.0098482373106541
0.102917733989023	0.0714063226103443	-0.0238108136628361	0.0533948737012463	0.0066854673409604	-0.0139528828992143	0.0076180625661271	-0.000570235875184233	-0.00516152746345155	-0.00363370777912694	-0.0133824262796476	-0.00592189931508649	-0.0149381236839798
0.106693602923627	0.10787915401374	-0.0222391285272549	0.0633728396160161	0.0300242415315575	-0.000480267074935328	0.0118323505403403	0.0122317929675571	0.0108305104939936	0.0147719872283111	-0.00278260044561389	-0.00612559371233221	-0.016221481533485
0.527870204655699	0.202730711763961	-0.150667147494491	0.202136790493497	0.00556527108772542	-0.109685407982513	-0.0201036576744528	-0.0337802542597301	-0.0512486722146049	-0.0520600684473936	-0.0963091969450252	-0.0716413831042903	-0.107817481188588
0.159611218052865	0.0994628316868765	-0.0392233828231017	0.0793050216464364	0.0154817145461333	0.00439712569599054	0.0371407260291456	0.0195627039927957	0.0254501843455624	0.00993942012106194	0.020831085542934	-0.000545889692382756	-0.00923039992350788
0.0571587957647186	0.0705644869751661	-0.0117192063692399	0.0375276474952507	0.0169007225411796	0.0103842557791141	0.0227705091632643	0.0291022540099875	0.026954517113965	0.0136424891601469	0.0103260066087362	0.00562490629796671	0.00866179189713669
0.108603445726736	0.0879238476493174	-0.0245138079193618	0.058823499364739	0.0153959350433431	0.00412059423935437	0.0296237576426154	0.0223657561161651	0.00896192015111598	0.00975826464134873	0.0109630823043694	0.00700650441660315	-0.00028365391893341
0.126297429287564	0.0502904207522076	-0.0300939015925892	0.0657637355437865	-0.00384266103032624	-0.00912477990002368	0.0210863362012485	0.0111502882326734	0.00804791032040481	-0.00648372046517495	-0.00218007180631152	-0.00825257385952743	-0.0120867373165038
0.0355011062740757	0.0377992153620702	-0.00652786886220444	0.0255270812334335	0.00211126367745218	0.00338492254981025	0.0121361553284373	0.00534175551730445	0.00824393434685808	0.00274809311363122	0.00481554638977685	0.00268435552435618	-7.09898405672205e-05
0.214848492074372	0.0609917098687475	-0.0488283279504172	0.11779226286865	0.00946574584435694	-0.0259469523424746	0.0354953961498771	0.0298154187644619	0.00382983092066472	-0.00824060324905881	-0.0211211020565064	-0.0210435995188201	-0.0249599091723789
0.0935907284329164	0.0669419188370111	-0.0201797893347501	0.0528805592722522	0.0210633009001212	0.0180381194079074	0.0323611377608341	0.0298326249398486	0.0168469541076619	0.0195507101540143	0.01160605290199	0.0120229990445295	0.00561689887082611
0.604622797914966	0.298654085853562	-0.186718620988064	0.182379850898842	-0.0152102881401687	-0.0716525820345072	0.00561426844601232	0.00419159249428702	-0.0410410329631679	-0.0434314350873379	-0.0332923097751773	-0.0505985726184505	-0.0902424819492684
0.419162526061535	0.175379559704682	-0.116714065506533	0.170371607852878	-0.0255129380330417	-0.0667642855997996	-0.0208250324570097	-0.0357346679787281	-0.0456063540786273	-0.0461386118164206	-0.0716203941890247	-0.0659031089416839	-0.0940250309605444
0.51730920659336	0.256289389056099	-0.142390900175175	0.212883501493256	-0.0358739567783402	-0.121407873547406	-0.0387947951027232	-0.031493762183992	-0.0765812461050701	-0.0786409151628732	-0.0901843807670643	-0.0757634589118165	-0.107136786928407
0.13393198035542	0.0866405149228548	-0.0326859031724059	0.0682104065207948	0.0221575344074787	0.00103225122491035	0.0339480476080379	0.0281909664839679	0.018448451321722	0.0115948928161945	0.0153576299858082	0.00203738367264381	-0.00165120209104444
0.172498366344638	0.233874676676268	-0.0340827474820217	0.120277166031957	-0.00264206915866036	-0.0746918899888302	-0.0133853979969757	-0.00289683967679991	-0.0293902665253624	-0.0386669795737453	-0.0527360547178857	-0.0446067545998989	-0.0689165288222016
0.220838539956337	0.143667267552977	-0.0538793570790958	0.114163669006114	0.0199020832847955	-0.0202050542404555	0.0297399428675623	-0.00221020318054052	0.0051917699740458	-0.000151485477829949	-0.0240797918501048	0.00098072472941238	-0.0180380462466764
0.122992335376328	0.223616739470434	-0.0202458792433491	0.0980713926067095	-0.0119837778570332	-0.0426833780750471	-0.00835601911774059	-0.00223100156209215	-0.0120693839366981	-0.0273335779660401	-0.0262949033262983	-0.0429853910936469	-0.0359427433648147
0.00453370833927429	0.00802786122687523	3.53689414639763e-05	0.00477371661720605	-0.0018169484745615	-0.00201620775945832	0.000117817660459984	-0.00120712991597821	-0.000591976986852167	-0.00191657811700991	-0.0021009504173178	-0.00238238775985055	-0.00270537914993598
0.126772996468756	0.144982608664438	-0.0282348129020112	0.0756080756376522	0.0247166426713928	-0.0102968215839591	0.0217681274049201	0.0192886451695986	0.00917804730911498	0.00720991054371684	0.00788027057390039	-0.0137869311898673	-0.00382347923612453
0.117290374276065	0.121511301465529	-0.0184128586913733	0.0947381634713581	-0.000860798669288926	-0.0282579945139609	0.0115662015965804	-0.0217126840584975	-0.0109882472517577	-0.0145593965916249	-0.0180917413769479	-0.0215151429422478	-0.0190773993122254
0.46397414048798	0.204376152136445	-0.13159628367107	0.178774560170826	-0.00444738078513751	-0.0662707452546871	0.00303014548165603	-0.0228971655740616	-0.0522065440060922	-0.0353590630199123	-0.061030341619628	-0.0581919900602105	-0.0778449778691133
0.0861228523159073	0.0554914909576449	-0.0187723812922751	0.050383978977222	0.015604228757625	0.00972340174093873	0.0333223214287008	0.016599963841139	0.0111805009288394	0.0126638152492819	0.0100834276986409	0.00210997112689217	0.00108791063379927
0.0111660414641834	0.00425061329147207	-0.00021863113541184	0.0125356971470768	-0.000973082685133023	-0.000439414108242428	0.00111926765344883	0.000509434098989897	-0.000639867105605223	-0.000706248396687726	-0.0019884577381455	-0.00222056730421588	-0.00251650011024659
0.258832627193179	0.158439754823739	-0.0688893558184	0.110118898497871	0.0488908355127547	-0.0487976914397054	0.0129310716606212	0.00908485114907343	-0.0156697197382961	4.65720365246391e-05	-0.0252731543092146	-0.0355518024478802	-0.0219978980859151
0.518983341177719	0.274593940043912	-0.15714672398885	0.162644252620998	0.0490102663900562	-0.100624356757551	0.0454659532441331	-0.00732277439672413	-0.0220760477529223	-0.0258070451837474	0.0124530209050328	-0.0386647953382736	-0.0209852856783121
0.0993926626750584	0.0950527984112005	-0.0235525355872702	0.0540093744696392	0.0182494691441626	-0.0166847639796793	0.0191466485523471	0.0130939884372619	0.0131434393638058	0.000782352582241658	0.00959175591619967	0.00517718836470091	-0.0043336878830649
0.422796768555329	0.138648922871493	-0.115536593187623	0.182289614673667	-0.0473913805053841	-0.0912102459573729	0.00385656403140977	-0.047985133754554	-0.0558473869470693	-0.0693008132313785	-0.0808076981687544	-0.071191464421753	-0.0924001638342342
0.26968451858947	0.0822710799947677	-0.0621541755668324	0.147009530744981	-0.0205452742334424	-0.0263791168067576	0.0232031699368251	0.0103160199950462	0.00477948932813371	-0.0234621955201	-0.0526657009517708	-0.0276596349735388	-0.082003772494269
0.621162753312494	0.349876397299012	-0.18825164737875	0.199582547358443	0.0458146484615132	-0.078840200542093	0.0363514194788422	0.00830002434956245	0.0305096932200444	-0.0165127760402899	0.000685822397881508	-0.0349399633551571	-0.0551952501247407
0.0593973543464791	0.0195458624669283	-0.0130527654749764	0.0337737842694458	0.00214171523084085	0.00374789755151386	0.00982880180420593	0.00775713261206126	0.00248473708160466	0.00294480639117736	-0.0021283359654345	-0.00443316917654103	-0.00437590058938495
0.490409285945761	0.240861335702935	-0.134626194253207	0.212215586517103	0.0145813448159725	-0.044760139611105	0.0207420355106937	0.00274864122916607	-0.00896424564380988	-0.0150893973975663	-0.0408112949580332	-0.0416895555379992	-0.0614150415129947
0.444326728194689	0.267300849440729	-0.114909544308835	0.219989513833412	0.00320835023177013	-0.12675258223065	-0.0171226479640459	-0.0432279575833371	-0.0549865273560667	-0.06177211599944	-0.0500989301851102	-0.108150079629016	-0.12115359119593
0.15370460218517	0.0539768385165716	-0.0354188931316885	0.0861898516498402	0.00607364389119608	0.00187448864260606	0.0159595900063114	0.0207825283146705	0.00464007616076187	0.00397406626690106	-0.00378002211876782	-0.00883628884325224	-0.0141364896158674
0.0436302147411274	0.0230716061743862	-0.00715561066867829	0.0324188786134679	-0.0015602490077171	-0.00271677713141505	0.00416911008525107	0.00129461911168335	-0.00305541487186496	-0.00213851306956607	-0.00685220844317393	-0.00433159236591796	-0.00321957775288952
0.277367960562465	0.188587947619322	-0.0679854555282475	0.144442076840603	0.013193611932835	-0.0741281617410526	0.00421623441439367	-0.0203632395757388	-0.0282589489878503	-0.0304672749041088	-0.0646424625906169	-0.0579292867153701	-0.0608735536744966
0.0763983908888389	0.0343968590939085	-0.0150134141555809	0.0513466545505879	0.00151683694540357	-0.00333507445889991	0.00124890149941757	0.00423300825777384	-0.00724633153502437	-0.000909118756748165	-0.0129354075739709	-0.0187936739516444	-0.00944546885802579
0.189741324151038	0.182597492244875	-0.0455835868816283	0.099943423176136	0.0359265641633926	-0.0701639144912559	-0.00209401763908229	0.00915400995689397	-0.0265540229208209	-0.0171186751639317	-0.0249911965102039	-0.0284019695506177	-0.0343923367464632
0.249065872846091	0.151631627465772	-0.0519541625713797	0.161058211495889	-0.0318797187718702	-0.0154008788582914	-0.0124518925186291	-0.0140805619237639	-0.0141672674249718	-0.0236402988150808	-0.0464346743964231	-0.0451876696349877	-0.0559593883082687
0.251736219817469	0.248664295339635	-0.0617590203813663	0.128642776310372	0.0555445259650684	-0.0691816210352043	0.0187405911060219	0.00184129426243052	-0.00719909499757365	-0.00681854753506794	-0.0248720415360402	-0.0270932548245765	-0.021218069719675
0.440783418530698	0.246721731689799	-0.123517693705628	0.167922278783581	-0.00369339353284881	-0.0647148323936433	0.0437891161104998	0.00905214800948778	-0.00913498563460302	-0.034204112963246	-0.00858992406631082	-0.0381314630941138	-0.0422728149488218
0.489634879509606	0.206913851242987	-0.133379219673844	0.215317191660788	0.0204538136892893	-0.0265993216091364	-0.0153002748177116	0.0134156909186231	-0.0373335710443231	-0.00307275395992351	-0.0402939342778957	-0.0702461766063524	-0.0759436015943478
0.0484812659176066	0.070735110454281	-0.00652287157416231	0.0419969131984993	-0.00668552659810569	-0.0226809118519222	-0.00806451077404884	-0.0124541539081791	-0.00960848044898832	-0.0146832192250139	-0.0168975706971444	-0.0248572063735026	-0.020824286249912
0.559463003617292	0.199535974019416	-0.164554698265747	0.198625412821945	0.00904846290810513	-0.116217950142398	-0.00971319143621041	-0.0279586617592344	-0.0621308928615868	-0.0535847436171464	-0.0770412824455422	-0.0891340293073895	-0.104363224736032
0.687123670734478	0.291905176303587	-0.21811754881171	0.176319594181006	0.103270879804925	-0.169747086390598	-0.00409956009730716	-0.0115611895985159	-0.0223662635722872	-0.0332381032928363	-0.0472552952365638	-0.0324680996097345	-0.0693031832563064
0.197268122180209	0.0516268549254	-0.0455318424181805	0.108881913273556	-0.0216948162084421	-0.0276702209203006	0.00758046321545033	-0.019721814712583	-0.01966637893036	-0.0246825185643713	-0.040459027944665	-0.0245120912285665	-0.0266198820516174
0.336028289161612	0.239002986981585	-0.0858224950759751	0.163960269777115	0.0516375982390034	-0.012212249917021	0.0433507749294105	0.0540772354035126	-0.00315814819793736	0.0197126741609913	-0.00193778758056079	-0.00135059469742671	-0.0100954909770656
0.271542291877582	0.23752773410014	-0.0678518553085833	0.139039403940865	0.0491422147405905	-0.0390042273437144	0.0268090557397094	0.0245779938026813	0.00046888566779768	0.005068993698438	-0.00343125056402704	-0.023339421774203	-0.0135727991289463
0.238646925577404	0.0883713699832782	-0.0626486243269386	0.109254823056529	0.00473427234467549	-0.00488590681581449	0.0298128551055749	0.0146944596889746	-0.00326835374119153	-7.58172355695141e-05	-0.0100450742621015	-0.016254115754098	-0.0175161339583252
0.0893429766884216	0.0485123541055739	-0.0190849579413197	0.0520769229969478	0.0123992152127625	0.022580876291785	0.0322453475974587	0.0280190259457478	0.0204043492223724	0.0174900457522738	0.0125342391917924	0.00907714782507425	0.00272165410520812
0.044901793725879	0.103040489834028	-0.00520866070110933	0.0414777899752939	0.00827846068222136	-0.0219972583180289	0.00176585055015607	-0.00213885970998554	-0.00620901207301457	-0.00685939881790375	-0.0134900824536736	-0.0101962127200128	-0.0140407164256155
0.301010369836811	0.341978521062031	-0.0679589381070685	0.179794938498533	0.0482305914430612	-0.0179785539094487	0.0435644815057659	0.0368319330732554	-0.00603086647324003	0.0151260187668062	-0.0130266124557489	0.0189865698496169	-0.0317145241721413
0.0492364477981344	0.0492232718177867	-0.00989730363777783	0.0322689289715827	0.00692313234291021	0.00651971621805938	0.0132112235910057	0.00954467054994764	0.0124896431695296	0.0067214242804848	0.00620976520706198	-0.000124804618686324	0.00332813003978677
0.0339239009823728	0.00458936814286115	0.000483343397017354	0.0342157788105959	0.000354235668988047	0.00114190740150899	0.0124828368504874	0.00807783986656997	0.0019160751892998	0.000748071535248515	-0.00308078593851487	-0.00545844240405024	-0.00806269225475652
0.422354802441985	0.177712744007115	-0.108035273890834	0.206163821250715	-0.0126791289365312	-0.0535718340514029	0.0180878179245161	-0.0273359185593118	-0.0454047321180189	-0.033125481493967	-0.0428882748401745	-0.0772023207040564	-0.0450750170639877
0.263665185416536	0.109058444456819	-0.0640283389308233	0.135313298969332	-0.0215372128436766	-0.0456715751926339	-0.0162600178972732	-0.0234017715357835	-0.0160977518378504	-0.0336043940181553	-0.0485441437338719	-0.0416505922132235	-0.0509515251154121
0.0573865785574874	0.0516096333680447	-0.0114693205100595	0.0378295084704045	0.0187537168726504	0.0115610852016291	0.0245806757664322	0.0232470338237677	0.0197630284060466	0.0151574010371398	0.0159636757351555	0.00512368235275374	0.00770890619770207
0.0653722154712125	0.0382882821264819	-0.0144610799527264	0.0376229601898776	0.000112989617994649	-0.000197023601761465	0.0106798338448305	0.0103102896711298	0.00749472179656124	-4.20169918834146e-05	0.00186804897276624	-0.00341118122091434	-0.00534630576947553
0.197056486688432	0.0515565702062989	-0.0505474047305687	0.0894585625409649	-0.00874732707278175	-0.011017960739888	0.0202854956107405	0.00211629085237433	0.00280227577317821	-0.00988264390633489	-0.00282307632561243	-0.0087883199952638	-0.0200211513906398
0.341440592932487	0.258081792917805	-0.0840692464457352	0.177412730096276	0.00343360208300308	-0.0579650673601609	0.0154560862076054	0.00940620334023395	0.00943139842709645	-0.027265732638579	-0.0181861049759646	-0.0363037060005394	-0.0529883158675127
0.50484409796188	0.212975883585488	-0.140904722558855	0.200187380560492	-0.0534623600537423	-0.117971759109777	-0.0413938961273917	-0.013262970234505	-0.0683691637239284	-0.0857170595817599	-0.072691202122677	-0.0841732396257031	-0.108914509932355
0.353565507458465	0.356996352430557	-0.0854387681129622	0.189538759127346	0.0395373545782097	-0.106888050718649	0.0404035776507615	-0.00109462101969821	0.00593983194467579	-0.0336753480702194	2.57879583737131e-05	-0.0698477919657733	-0.0947332084463334
0.378019056243882	0.182431772845534	-0.0865600762227279	0.22985162275909	-0.136393822656891	-0.0557366345300977	-0.0398238019618452	-0.0473694286513531	-0.0523990187144199	-0.0960652285934941	-0.0722349216598214	-0.0957979203085743	-0.125993014910757
0.0645029903130886	0.0259270705946387	-0.00461944289439113	0.0667449261049118	-0.00676357898063114	-0.00568175854054689	0.011712888543965	0.00429034996865041	-0.00312958764572294	-0.00622266876058902	-0.00505657269716378	-0.0095324746599561	-0.0160373392007868
0.172239483258329	0.0680485110870296	-0.0435399758334669	0.0788089632668654	0.00903441008241582	0.00448995031040175	0.0161986091835862	0.0211322527806024	0.0177187328591545	0.00676218019640878	0.00472387253067941	0.00499172258009778	-0.00387046847396022
0.0975674266702996	0.0637126133527355	-0.0203667043256381	0.0610117083355448	-0.00308863658473862	0.0120896828484201	0.0251100674342922	0.0149394865271514	0.0164506996150203	0.00450052313184077	-0.00336323013357345	-0.0121940610278159	0.00116802898668417
0.602100313036867	0.349573357350197	-0.179618586868331	0.205313696067466	0.0641464521549232	-0.167383198675701	0.00548144609393852	-0.00959025500165311	-0.0565342807453844	-0.0516183732603891	-0.0909224392666866	-0.0425235984768568	-0.0572702683540947
0.218544784374949	0.0567587950083862	-0.0485578514440259	0.125499505191714	0.000183850360423093	-0.0378307536247326	-0.0043860164586228	-0.0220694538542233	-0.0301859984756276	-0.0188234516321547	-0.0413778804640689	-0.0371970079832735	-0.0518818178533761
0.370778383119221	0.222336238788577	-0.0991032168692343	0.162154349784437	-0.00396006502663271	-0.0503504296148991	0.0091837519659615	-0.000795768950499431	-0.00342494384703079	-0.0271552473207659	-0.0266615545169274	-0.0593266299284904	-0.0372963289819605
0.0404794528040721	0.0339599712380109	-0.00752430888005118	0.0283668068866697	0.00666511504435206	0.00758080874370265	0.0172358143457126	0.0115822332651935	0.00779408511563288	0.00712296189402736	0.00581690918237204	0.00274046433462071	0.00529957667664575
0.113722045144652	0.0660162727296406	-0.0271534509667547	0.0605584427121211	0.0177300959054795	-0.00151523064608615	0.0340410825924183	0.0278540608626416	0.0245056190143094	0.00810743262969665	0.00242017718060751	0.00738198650148836	-0.00415818244077019
0.618284613794153	0.292874617655958	-0.186911225707912	0.205305239865238	0.0375230402495128	-0.12716388375146	-0.00695374103385515	-0.0496870090360977	-0.0240307708962955	-0.0448204217509734	-0.101209329680523	-0.0970264702944637	-0.0835399512115994
0.0867832325428982	0.062637077954084	-0.0184046485946323	0.0537987675696321	0.0145438777485704	0.00538216161120575	0.0165431803585648	0.0174101148852901	0.0251616910611261	0.00996301967988807	-0.000831354853379401	-0.00404475070470525	-0.00559125268743607
0.0204854225900626	0.00716806118993379	-0.00343515343842906	0.0161712575410002	0.000565556042609185	-0.00154308408196999	0.00515768849546259	0.00132366328739055	0.00072804721079317	-0.000488764019680402	-0.00140382977477219	-0.00218489549452753	-0.00397380510131076
0.109564247323644	0.117561607538962	-0.0176693219199674	0.0843646026534491	-0.0191947824028561	-0.0479713835472374	-0.00622903359209906	-0.00522066666072875	-0.0190151389094228	-0.0335830829750468	-0.0367002646024254	-0.0356506994524299	-0.0290466577884623
0.187617513514817	0.132690618238287	-0.0480091312705622	0.0875986786369705	0.00563738626161633	-0.00789322966561928	0.0421500318004124	0.00630082210687247	0.0253843723138296	-0.00112792170200146	-0.00458851800374713	0.00382485840164085	-0.0134637241412846
0.519948546444353	0.287409245537111	-0.141381058641506	0.221915953336842	0.0187598176917861	-0.0817669246955555	0.0135689614857758	-0.0320499451330421	-0.0799084118901443	-0.0315035535018847	-0.0997167092550142	-0.0594003364488077	-0.0859440518479244
0.257551824244388	0.146066849471686	-0.068872147846931	0.111445518350205	0.00804406296130755	-0.0437560783833067	0.0257480429147802	0.00333302826512155	0.0067509146074351	-0.0178560077109996	-0.0153718773117701	-0.0252780915889263	-0.0386898049406231
0.144794049375409	0.0961910295742215	-0.0355315241661164	0.0742394570549756	0.0230258249839529	-0.00873358222204929	0.0245180456142468	0.0154411543739531	0.0135118575556221	0.00714612138095183	0.00876244914476829	-0.00543686975906413	0.00280579331060313
0.221885751162717	0.146591097002266	-0.0456699887321456	0.143488720976864	-0.00164336165826967	-0.0243137792518228	0.00853748607295735	0.00783324494312124	-0.0149339643550785	-0.0129785704550462	-0.0325046266970958	-0.0386902617738135	-0.0396826485050236
0.259256293391014	0.294544104869289	-0.0655661753123179	0.124824547632976	0.0406247206640049	-0.0875288812940344	0.0155853423107264	0.00898539945972676	-0.0112848411898718	-0.0234520803150148	-0.0433493155439084	-0.0453379672127389	-0.0574854487997281
0.210805936661419	0.0862985706558717	-0.0482300001128207	0.120743081311183	0.0066750812297719	-0.0359245273359397	0.00217347593595807	0.00331217963687108	-0.00487085189763559	-0.0146247230530839	-0.0357587041940723	-0.0371078167922402	-0.0416833259488778
0.142779456030602	0.0606774957229277	-0.0363653965969304	0.0645730690480135	0.0137971674965802	0.0178624014041345	0.0294118231811161	0.00936228047663737	0.0159794353538233	0.0158297844503573	-0.0105453248998101	-0.00768056457611885	-0.00655401498482736
0.128371101030685	0.0602007039977436	-0.0295612677950993	0.071083669028703	-0.00881813297909752	-0.0268739308833311	0.00104990294544755	0.00835340453584577	-0.00762067646265513	-0.0178460319312143	-0.0208297636692308	-0.0225768532154146	-0.0219526725016581
0.0995847436058597	0.0920254758606222	-0.0211481459766855	0.0607970934662021	0.00599928009533732	-0.0265366828796443	0.0058398759277756	0.00577888497129751	-0.0112614284313038	-0.0102687013921535	-0.0126178294407926	-0.0114140522983438	-0.0156006017421566
0.139751438622433	0.124844294302394	-0.0317930788308143	0.0777367762388864	0.0116988094167474	-0.0265536060626175	0.0160427361070338	0.00247953819471894	-0.00838630855600608	-0.00742739832293504	-0.013806559002986	-0.00565866243286695	-0.0172450978549847
0.146276148470124	0.138086416736985	-0.0359087159601355	0.0729474299008508	0.0160314479695341	0.00154849136708235	0.0321571095726772	0.0300273395878256	0.0182794856768081	0.00878996966830822	-0.0158546492090118	0.00109177575585073	-0.00272350608718691
0.409714689120505	0.260391924095411	-0.11315760786463	0.169118346931279	0.0407427733684043	-0.0677765332858438	0.0277850054028416	-0.0167763512992102	-0.0255769249586788	-0.0135168799587198	-0.0137881513708734	-0.0620643635457004	-0.0690910363112932
0.282543069732251	0.372335793182613	-0.0578220769630894	0.189411499000586	0.0464781764288204	-0.0629570093234872	0.00306097110863118	-0.0232388447981989	-0.023432969191938	-0.00823941644733339	-0.0583786917484068	-0.085496667990054	-0.101463965122206
0.595739895967088	0.228589060362842	-0.178897868706684	0.192738246842786	0.0263242532295365	-0.112065505694614	-0.0126881646184509	-0.0200630348600799	-0.0856317267388415	-0.0428706262325387	-0.0709438334521376	-0.112768503401154	-0.0715383859507278
0.19819496865265	0.0920222721018586	-0.0424451159887343	0.12176024208884	0.00480276790554177	-0.0049090133462262	0.0266411094618876	0.012811165747246	0.000919334469511118	-5.31227203422191e-05	-0.0180106562321843	-0.0195980857885598	-0.0190769727493443
0.0199639150476628	0.00805742839792698	-0.00256460859341432	0.0169432728958821	-0.00167940897035284	0.00112283358705774	0.00335159690362518	0.00297288537533945	0.000968031235240599	-0.00027828769164755	-0.00171033848360166	-0.00219873183097493	-0.00220330464869653
0.00063060854412216	-4.00152888069374e-05	-7.39400733338973e-06	0.000136881595947324	-2.02310987949361e-06	-1.365003024816e-05	0.000260585335413658	0.000140769858717839	4.24896282905953e-05	-7.83657006382687e-06	-8.52509152842591e-05	-0.000123348870697664	-0.000155021495443833
0.582694844784424	0.223729249207479	-0.174701946497445	0.191167916244747	-0.0210607754828904	-0.121493633151552	-0.0180759666488646	-0.0815393614254317	-0.0498879123372409	-0.0712772043172211	-0.114064430184362	-0.0723055601892022	-0.0881982860532196
0.0406951242151899	0.0604974548242626	-0.00332984901185267	0.0388822285280322	0.0099236221144493	-0.0173589313684246	-0.00418322431187981	-0.00578532893512806	-0.0106231678159961	-0.00371765462698763	-0.00890988799956907	-0.0159141783647762	-0.0150546453184877
0.16479192047507	0.0525351128504715	-0.0388161232846102	0.0887458693785657	-0.0144543355462236	0.015227176045588	0.0282193732755245	0.00859622071481381	0.0138377726074588	0.000386420249682246	-0.00322479867557551	-0.00654979135505201	-0.0108143806873881
0.214583352539636	0.0654890274282748	-0.0555990400716406	0.0994391905425248	2.6261606756034e-05	-0.00903527760876319	0.0182127710497212	-0.00619381239577804	0.00257035485557394	-0.00450450800100358	-0.00794771747487705	-0.0137658202838812	-0.0261478245066353
0.242435995304207	0.181098454426429	-0.0592081468788561	0.125459902136169	0.018416608505321	-0.0218309481431423	0.0304849429774372	0.0194664148670407	0.0138537494481734	-0.0017071698189107	-0.0159226661994911	-0.0265504664899591	-0.0242041676993483
0.131722628871095	0.0562482845911773	-0.0271075919463578	0.0855085754709574	-0.0164362179552958	-0.00916375547671065	0.0153383474992697	0.00114050447097933	-0.00457908950128028	-0.0127999867160032	-0.0147527538927095	-0.021590344445848	-0.0238861868774037
0.160030464067004	0.0817039068902057	-0.0399772046998466	0.0714076483870921	0.0239884292733383	0.00789019430055332	0.0183627877361327	0.0216399825358874	0.0105754943179261	0.0159393117869458	-0.0036725394943235	-0.00604935428791933	-0.00190427452976111
0.0529936054427844	0.0335200129670876	-0.0108264747250136	0.0326367248943296	-0.00115909550602943	0.0082127248059722	0.021616882676429	0.0100794339491875	-0.000897815060360199	0.00352681464997139	0.000910108149031717	-3.60275389679615e-05	-0.00610562367280569
0.228919162288153	0.162953550569622	-0.055583564986681	0.116847711884905	-0.0123397463415598	-0.0660092256979165	0.00830121102704107	-0.00684106243668239	-0.0116778376024624	-0.0391744860197382	-0.0175712863675841	-0.0276830766533943	-0.0567687260690338
0.1865329700973	0.176506728565685	-0.0446599798637791	0.101492358368294	0.0129833551550176	-0.0701072533726071	0.0169222922666986	0.0120224925388548	-0.0150250889450421	-0.0285619491087948	-0.0345332354239646	-0.0192401682075335	-0.0311738481343391
0.128918994931891	0.104001539209947	-0.0309700470878159	0.0646501793294889	0.020428838189602	0.000530226586032717	0.032972723592378	0.0212424706844276	0.02293531407463	0.0104795323878174	0.000982210491234536	0.00329785340665875	0.00674072164382813
0.0506122317786101	0.0534139808678662	-0.010145370139029	0.0316243854275981	0.031357732879933	0.0152617932734	0.0187715107088779	0.0172989119735011	0.0167073787085013	0.0233097630766665	0.0112311370544042	0.00986917134555458	0.00703237284218905
0.143101060855291	0.19010467172886	-0.0317218593707853	0.081979159966906	0.010753770531114	-0.0241164705887977	0.0170755220225794	0.0132171557033263	0.00724715626236483	-0.00668135002884185	-0.00760649132599847	-0.00409961521185123	-0.00808647623906136
0.157241111692305	0.11206824445082	-0.0350518509161595	0.0881545828480499	-0.00278948231959331	-0.0222058973858482	0.0186069067540981	-0.000602865914769379	-0.00117680982395074	-0.0124976898527207	-0.0288823144307546	-0.0264675159578839	-0.0317325262386446
0.374976648458184	0.169362368341922	-0.0984098753979399	0.173329878262035	-0.0153880219561664	-0.0377085027458745	0.0177228092928199	-0.0053704996272988	-0.00610957343649471	-0.0265482623510204	-0.0491015900999642	-0.0592767232185857	-0.0472212926560607
0.580423713146318	0.367369686062719	-0.172303360016744	0.204669652778592	-0.000835707446433909	-0.102344829974858	0.0478517643433519	0.0409904760036747	0.0372878868608503	-0.0515902687106461	-0.064728681745568	-0.0381045244282614	-0.0580629042796741
0.0397508736746373	0.040698049172291	-0.00690840956166186	0.0295998737787345	0.0142349756826986	-0.00509085035775017	0.0106736280899284	0.00872833111624714	0.00693876383305201	0.0045720626624742	-0.00425471783689938	0.00110373293660824	-0.00305159601620435
0.0645563879540442	0.0545603137762806	-0.0147216655146625	0.0364096784631738	0.0246343429577133	0.0130294207959713	0.0310297154126747	0.0179580537723222	0.0139364452353233	0.0188318818768423	0.0170765348688739	0.0115966084114597	0.00530708365044921
0.173206817758465	0.147793997953467	-0.0375768797228422	0.103231180748793	0.0151384106965511	-0.0350254270902814	0.0122557200578681	0.00722596824610178	-0.0196722605473026	-0.00994350819686513	0.00318561923147406	-0.0311321308754673	-0.0331987991505656
0.113804491916259	0.0392506864907144	-0.0129137316402031	0.10591697028211	-0.020867877422682	-0.0150537983523111	0.0139432327239936	-0.00317478425100096	0.000126665727032405	-0.0179608378874965	-0.0132972423148118	-0.0284945640212524	-0.0297767692679051
0.628200316649632	0.343289511104743	-0.189156967991288	0.198739550570222	0.0715894040626488	-0.101405845743018	0.0271224507537281	-0.0253295532252416	-0.0060243361589617	-0.0149082208401844	-0.078897201814352	-0.0466245610703251	-0.0903453121433159
0.218818289441298	0.107162917927879	-0.0402883101577671	0.160162459364744	-0.0584027705109755	-0.0393543154460924	-0.00607425029424205	-0.021501446465674	-0.0425959938053144	-0.0488785429785339	-0.0534051794403989	-0.0533557644337473	-0.0680003678660756
0.222792975731758	0.292655874342977	-0.0526418312011623	0.123218497375766	0.0520369766242724	-0.0482791203844216	0.0121048308507592	0.0328039079265343	0.0324212518078625	0.00187892811992538	0.0146352313553545	-0.0144972757715226	-0.0195458268599315
0.102039860784582	0.0734201014791025	-0.0210036994978474	0.060992099572454	0.0258888818330833	0.0153204166093472	0.0393765293072926	0.0279088377257906	0.0174979510448355	0.0206046492212152	0.00693153153572175	0.00577325196512478	-0.00452926379660303
0.0150031827672931	0.0020480292193692	-0.00159747414804267	0.0137128845990891	-0.000824228614405545	0.000169055230397074	0.0036658381220122	0.00232012091382615	0.000773883732984936	-0.000327586692004236	-0.00074215148216018	-0.00193777720369098	-0.002498435621963
0.364269975404355	0.216649543538492	-0.101421962797132	0.143463116098287	0.0439303694977813	-0.0444624904829763	0.037685032680033	0.0153438921894633	0.013565245768869	-0.000266060492597475	-0.0426412351529539	-0.017508610709843	-0.0441493573604128
0.0690084080076806	0.0545980741472995	-0.013550055708298	0.0452717872103054	0.0207582251484951	-0.0100755957454633	0.00759559817402437	-0.0029675086911501	0.00133657583723476	0.0053413147015159	-0.0137423122308251	-0.00803892609460209	-0.0117905376441021
0.033293201730173	0.0118908012168988	-0.000202691481159048	0.0363271263588974	-0.00510816971432419	-0.00568397994411257	0.0131907695195983	0.000241524473586739	-0.00127232764218642	-0.00539607482921838	-0.00369712394234269	-0.00370130587546407	-0.0101891924305401
0.397387000517422	0.161152062946802	-0.103729930175063	0.191957925316575	-0.0113810639071033	-0.117143207585386	-0.00637311415514885	-0.0404389677868193	-0.0647120331256089	-0.0642621357462444	-0.0785021459829126	-0.070404498111982	-0.0907443887187189
0.0463823531052478	0.0422954315465947	-0.00508553083744339	0.0422380206248349	-0.015694876206388	-0.0162397040057672	-0.0079755003982403	-0.0117569369089058	-0.00613080073877885	-0.0159672901060776	-0.0171895026309203	-0.0173389305002325	-0.0166351090235376
0.128337247277074	0.104396746832341	-0.0318413426913445	0.0614314831540781	0.0351385866985907	0.00713331851104476	0.0331680464487351	0.0260259515064511	0.0203196620484377	0.0211359526048178	-0.00196013592439065	0.0130021428771206	0.0015662247199176
0.555723306343095	0.242297214114936	-0.158999268372217	0.213052931098967	0.0159359660676033	-0.130031978971803	-0.0192015667697386	-0.0344930936106066	-0.0713314815929065	-0.0570480064520998	-0.0719007708443178	-0.0781766820003976	-0.111223849963188
0.13472199445703	0.0924676157534485	-0.0302432078595343	0.0731405006861869	-0.00381504317669337	-0.0179038098256643	0.0167121661687206	0.00432935402957182	0.0123724335264562	-0.0108594265011788	-0.0106948485068934	-0.0147844360192014	-0.0196636075395098
0.0368839050199638	0.0319138469130635	-0.00581775800373672	0.0270433376562768	0.00998402171536118	0.000476618750377307	0.0122044081597563	0.00684580536284292	0.00679290387525669	0.00523032023286925	0.00198093819347007	0.00230282977860743	0.00252204716428449
0.0216985309957319	0.020671668441966	-0.0034319386293515	0.0174326952477127	0.00915567553889511	0.00513798319140249	0.011562288983566	0.00927833265987691	0.0108057512964655	0.0071468293651488	0.0059506059583594	0.00411862269120083	0.00428250009446351
0.231256606274184	0.0544672931608269	-0.0551866693080678	0.122379425198846	-0.0168662191781959	-0.0131508178458558	0.00983661209809447	-0.000611385336429293	-0.00916704784390826	-0.0150085185120259	-0.0192478576039161	-0.0246163937470827	-0.0372846583659133
0.0352265066981027	0.0164843702854772	-0.00321114177399823	0.0334913742125779	-0.00855236346189609	-0.00921366448323492	9.31259770264523e-05	0.000118001511855141	-0.000269160056837005	-0.00888301397256551	-0.0102761915160713	-0.0106972584807444	-0.0100714948693913
0.335762542418657	0.143430845452127	-0.088788387624959	0.15025753811857	-0.00862884095545496	-0.0642928687299457	-0.0192477952053232	0.0103744773783919	-0.0371032077127446	-0.0364608548427003	-0.0479521058586397	-0.0601443997559451	-0.0594110522320612
0.677630225222486	0.255319150000495	-0.214522444297436	0.181402217027771	0.0965993307737175	-0.188231066195619	-0.0160553051114072	0.00973158485380998	-0.0561156406261305	-0.0458158677109506	-0.0752808479802847	-0.100119796836191	-0.0822209556916014
0.310775282113535	0.0947746006983203	-0.0835031021308458	0.133068487076897	0.00296881751521771	-0.0554392323896082	0.0262159134030228	-0.00196016644681019	0.017282925279825	-0.0262352074371953	-0.0169263582543632	-0.0617987363533698	-0.040374613734562
0.220921338222215	0.178152623714388	-0.0533171778228558	0.115118389946753	0.0462434189835656	-0.0592819418016391	0.0102228867484671	-0.00950496201548442	-0.00265107542829432	-0.00651926140903678	-0.0332121087549171	-0.0383957734657457	-0.0345349689801675
0.228639904965136	0.0702469290976828	-0.0551942994951098	0.120205833982895	-0.0199555355957704	-0.0432941290765962	0.00387496668065099	-0.0165924040796838	-0.0224262861621252	-0.0316248323361833	-0.0531254951001399	-0.0507760271737629	-0.0518741187765313
0.0884714922020567	0.0233593247596216	-0.021946377054503	0.0389807034547333	0.00488394949838195	0.0011374038669396	0.0146933588851566	0.00840507621545405	0.00637469701390943	0.00301067668266078	-8.92133783561705e-05	-0.00242079946402815	-0.00410529870401208
0.0843096465377815	0.0759569994643473	-0.0181614489244411	0.051886038280921	0.0263030523255179	-0.00620403878550305	0.0167162646746122	0.0144177413892082	0.00230104675442723	0.0100495067700074	-0.012192258503857	-0.0113095179036653	-0.0104864429104329
0.646613496797601	0.302971608225352	-0.20255562908321	0.179845134564484	0.157956564183372	-0.140729698508218	0.00907380705969152	-0.0288099071821699	-0.00557240907221945	0.00861343283757698	-0.0573259056080162	-0.0427694349462588	-0.0401281810528002
0.331013351627328	0.289234267551145	-0.0929063600708863	0.129677829779126	0.0661705378893097	-0.0966895721450162	0.00988156321838729	0.0276282882003747	-0.0058927290474351	-0.0152595171278532	-0.0213971328338107	-0.00662280006398769	-0.00231807216779112
0.239416113695857	0.184198243885439	-0.0399313211917906	0.192611283796009	-0.0509044015497339	-0.035779953143341	0.017732228403334	-0.0214264397762942	-0.0511212610882912	-0.0433421773465374	-0.0562398267556904	-0.0556151097470211	-0.0783048391489271
0.392437092563365	0.272537101527691	-0.110662359770158	0.155702146726684	0.088199911779318	-0.0188796757767799	0.0276281912414778	0.0371714321810877	0.0143408101191904	0.0346601180012691	-0.00863148445605716	-0.000657877873737722	-0.0280444017306993
0.188696794029019	0.0813802980463621	-0.0293619427194203	0.158753936137564	-0.0630642299496432	-0.0186949659349585	-0.00751757289097152	0.00240355232210626	-0.0161857670698917	-0.0408795979423008	-0.0408363770245891	-0.0280553327936403	-0.0375642008549117
0.130219183594713	0.149220359571449	-0.0290581046637693	0.0724122190570267	0.0183525707840324	-0.0162249773049628	0.0154010404238918	0.0161251399367262	0.0112975002459992	0.00106379673953477	-0.00828322546061799	-0.0147176682070419	-0.00556872619907119
0.287284675757345	0.156659861700169	-0.0681816238762709	0.155927141292961	0.0227154474340237	-0.0267233439221017	0.050099625407033	0.00997475659033914	-0.00335780382088663	-0.00200394824403904	0.00793526066857103	-0.0333564053502308	-0.0183087927819851
0.0146298100420588	0.00146860126062531	-0.00224965236384037	0.0132668134806736	-0.000628620201476311	-0.000122623101786528	0.00402933124543726	0.00140724951747223	0.0011068234038006	-0.000375621651631419	-0.00113377593389476	-0.00239077008788239	-0.00276710453365587
0.0387139439825021	0.0391767538447523	-0.00669851155808923	0.0284375861290345	0.0091470404970762	0.00407483271859108	0.0149958589718785	0.0096166387731992	0.0109755304088626	0.00661093660783364	0.00534807667571072	0.00335065081856579	0.000161934416939472
0.195689219876025	0.199634985062317	-0.0505533987237457	0.0902961109052018	0.0371475012119923	-0.035123834830258	0.0242149011028367	0.0171452845172878	0.0124118103518223	0.00101183319086712	0.0213485101790538	0.000756958513068895	-0.00476289862010687
0.0981144144751685	0.1229049751859	-0.0214183018254225	0.0592094815476714	0.033563757542369	-0.0177940260971668	0.0260556597880146	0.0201154096075845	0.0197619212611937	0.00788486572260109	0.0155652490444434	-0.00925081892200426	0.000424004240762874
0.710334365063881	0.273742213345813	-0.231858080139171	0.162247708887048	0.111220299752288	-0.174341469618443	-0.00266666136902394	0.00308747114948138	-0.0147134445710828	-0.0315605849330772	-0.0560492466111798	-0.0551127342359236	-0.0539853508555385
0.277781564906443	0.101959223133476	-0.0660581097029687	0.150194435987412	-0.00993177074100143	-0.0429256650777564	0.0122936790508699	-0.0249108259432676	-0.0185398273831322	-0.0264287179093789	-0.042436816622653	-0.0466146198869026	-0.0642758761285326
0.560042588379572	0.326451316104923	-0.163615482286673	0.201579173519058	-0.10961357659473	-0.102120395159474	-0.0117513323638467	-0.0780066849173802	-0.0629956884431825	-0.105866985877102	-0.0811751845596975	-0.0247609283294499	-0.103037628651297
0.30772822634417	0.226140699294218	-0.0766247764501954	0.157960311772508	0.030891701714043	-0.0132571685126551	0.0426943754532454	0.0170244737926478	0.0113665485285177	0.00881726660069398	0.00622928817902141	-0.0286062330052262	0.016158556341111
0.05912340804108	0.0249081872137209	-0.0129617177357682	0.0330122657811308	-0.00562024573237296	0.00372468881423915	0.0073088362542392	0.00711467590610475	-0.00313326404245841	-0.000947778459066906	-0.00565738968833055	-0.00556317009296063	-0.0110630925645533
0.108371248456379	0.0765228086054005	-0.0257963114923616	0.0578733318541289	0.0153146757135845	0.00976690387086955	0.0238865539298787	0.0200432773667135	0.0169189300060284	0.012540789792227	-0.00527631293174673	0.00519316292606201	-0.00538103906142409
0.34465129772329	0.147800711551696	-0.0938530837196928	0.146032246643192	0.0208088127678477	-0.0563394976575452	0.00789300683217786	0.0196098289624495	0.00897704170537056	-0.0177653424448487	-0.0184961382910747	-0.0386806899142488	-0.0248780619679153
0.0897590369521249	0.0722059055482707	-0.0193357240360944	0.0561646766564754	-0.00202539142898252	-0.0111775406754276	0.013383557100944	0.00896635820586225	-0.00331424915000925	-0.00660146605220507	-0.0067308408806612	-0.00684242756855115	-0.00580314978090482
0.437983628146044	0.254014495265581	-0.12638149504876	0.159271588316696	0.0385718812295312	-0.0663579764383297	0.0129812503259771	0.0254746087303522	0.00219052858145952	-0.0138930476043992	-0.00399082521455302	-0.0459840349059752	-0.0398434223541217
0.112598459045834	0.128709049235343	-0.0232587171844182	0.0691925012548594	0.0240165960679381	-0.018648700511493	0.00346496950484527	0.00525983593524058	-0.00642725999885296	0.00268394777822252	-0.0200509320476231	-0.0236887213986175	-0.0208327309698112
0.033491356215549	0.0235276141216278	-0.00596153663773251	0.0223725512549829	0.00847409643182753	0.0110408249715309	0.0158947635059282	0.0156783065014658	0.010305535393397	0.00975746070167921	0.00207015577813373	0.00470508304237657	0.00301789692078713
0.30341337106707	0.242940073947668	-0.0835196815544458	0.125179835846453	0.0588722903612713	-0.0658770887401037	0.0362418240456922	0.00524545771734786	-0.00976211484791251	-0.00350239918941619	-0.0136505805556808	-0.0371763727649388	-0.0262169653116814
0.269688313224804	0.0950307003526139	-0.0708193651503843	0.120762913811348	0.0247796775941635	-0.0158015851356358	0.0108478548132495	0.0164122892792591	-0.00684939374663468	0.00448904622926388	-0.00550919558983781	-0.0184051222339308	-0.018239923033127
0.206188887157762	0.163384259766942	-0.0537300727635444	0.0928881214753019	0.0365684916776	-0.00402451355818145	0.0426393964241448	0.0264334627100931	0.0297890107124199	0.0162719890597093	0.0122912368001906	-0.00572208006132963	-0.000725740476288456
0.0064504652343341	0.0010874136883616	3.34248282665558e-05	0.00492151060653678	-0.00157620818782498	-0.000957872577686594	0.000764686175869192	0.000245911449775588	-0.000475798027307373	-0.00126704038275579	-0.0017070368086816	-0.00184500968471055	-0.00209890070577794
0.153787671115543	0.111937627041889	-0.0357439262512498	0.0790067943949678	0.00165952216450721	-0.0122692835768123	0.00284429085659496	-0.00240565083903829	-0.013415386973806	-0.00530488070615256	-0.0201861926222695	-0.0269617172371961	-0.0251231158198273
0.0707589247245863	0.0236412804686031	-0.0155598394941338	0.0375246921486661	-0.0112815262652241	-0.0078751093972715	-0.00135646456588931	0.000916656346387268	-0.00394053680620274	-0.00957831783124777	-0.00896562177600775	-0.0112764942691609	-0.0134630182025095
0.0903330000710928	0.0292535041112987	-0.0206143652544546	0.0459455224615941	-0.00586622003645609	-0.00706346006417626	-0.00277352796266477	0.00277203384970069	-0.00871180922662385	-0.00646484005031618	-0.0147735707844006	-0.0139215148316157	-0.0195048825196092
0.436140133540367	0.235018190253904	-0.125587999651912	0.159886623202063	0.0129578836617092	-0.066854380721985	0.0143062087883433	0.041145999569168	0.0184303924530534	-0.0269482485301379	-0.0301716836268167	-0.0336412839958423	-0.040913017407517
0.542846633330493	0.339230438621087	-0.153985779307238	0.208340768038216	0.0227895258636301	-0.0971514157792632	0.0347055111363103	0.0068075859716823	-0.0614178578198061	-0.0371809449578165	-0.0480980534125997	-0.062131598206283	-0.10009840801278
0.205131443757384	0.150416832864339	-0.0486813045487798	0.10971959228639	-0.0141000030353549	-0.0689966416385474	-0.0171573045244483	-0.026230008390264	-0.0253780767452781	-0.0415483223369511	-0.041614953790882	-0.0436787451491693	-0.0489301844543183
0.130145938022514	0.0461163309263057	-0.0184529370230685	0.115249541249765	-0.00744654421579956	-0.0100245368625094	0.0263108891743623	0.0118473726077412	0.00296576312551688	-0.00873554053915446	-0.0135290696854477	-0.0238803606391402	-0.0221225210500261
0.256870200326119	0.159248996786481	-0.0690921794432562	0.108785807337603	0.00607668436605707	-0.032170624648884	-0.00845436982826422	0.00329674627887189	-0.00461227049195639	-0.0130469701414135	-0.0167346473313222	-0.0266559664099237	-0.0398923169469054
0.560742990040442	0.389845426724781	-0.162563492350688	0.203208206489204	0.124405153452898	-0.141349249821044	0.00285889280892637	-0.00863143683585665	-0.0112437795924655	-0.0084720481840731	-0.01100221221477	-0.0437280317149339	-0.0676621482503384
0.00821447743222123	0.00309282573801008	-0.000311307701983215	0.00978854070596904	-0.000852801533499183	-0.00150301928227878	0.000261232613352843	-0.000553774575140041	-0.000300472826591482	-0.00117791040788898	-0.00199820082042263	-0.00184077390351759	-0.00275494023148954
0.123293948183027	0.224498425842411	-0.0199890300470687	0.0958150006510692	0.00537714006330779	-0.0518495209747306	-0.00512974437690876	-0.020859782149428	-0.00704914215188335	-0.0232361904557114	-0.0347080473751919	-0.0323352227334869	-0.0306328495365464
0.184953726971149	0.0897929118714977	-0.0293975599414422	0.157131563177494	-0.0167419413611944	-0.0534139263735685	0.0151607412048023	0.0173719815225504	-0.0389258233008766	-0.0350779338673815	-0.0243120444708397	-0.0381630728600106	-0.0499121231361599
0.0243203908016371	0.0289828153165174	-1.53085836102698e-05	0.0272885233081179	-0.00971804324330712	-0.00976313302631201	-0.00282731214311443	-0.00666628181702776	-0.00586320397937081	-0.00974058813480957	-0.00983549434589426	-0.0110355465462205	-0.0109900769545662
0.151664512358733	0.0639400346544581	-0.0376544903298007	0.0733636933552309	0.00605300773662948	-0.00780647574773879	0.0173441929006789	0.0188770548551897	0.00656598611932815	-0.000876734005554658	-0.00344906267381551	-0.00919305544155724	-0.0145662925313395
0.439077692240684	0.261954033569449	-0.125075178275067	0.170682015347045	0.0115050898940349	-0.0566015257459891	0.0451342092070532	0.00488677499484513	-0.0118423748341197	-0.0225482179259771	-0.0187701981059607	-0.0350642071501945	-0.0449257521351082
0.445287546034459	0.299214334151508	-0.123409865416964	0.18258613367895	0.0331525497084708	-0.108348252161567	-0.0222803551546275	0.0384571553744057	-0.0194613093733051	-0.037597851226548	-0.0453146558655091	-0.0458084658856536	-0.0747179608436395
0.674584681165617	0.257668166517003	-0.212939781687017	0.182939536688161	0.0494793077848691	-0.124860076592734	-0.0144585775937834	-0.0206381997503937	-0.0398310599837198	-0.0376903844039327	-0.0970003316931912	-0.105661185263077	-0.102231678904413
0.0327669092809982	0.042193206888235	-0.00537756179899725	0.0275945139243417	0.000312101629338028	0.0124046902296963	0.0155978581110927	0.0157379996264211	0.0139939197954472	0.00635839592951716	0.00960965366060192	0.00545430471260463	0.00397222639499513
0.180623997804196	0.113322648366363	-0.0428376930542337	0.0962869078101518	0.00458576641868866	-0.0515098392452313	-0.0048367152323448	-0.0160637358922783	-0.0228383459020024	-0.0234620364132713	-0.0427008710571568	-0.0519339158730928	-0.0465466945159561
0.0213542489608286	0.0214406562114374	-0.00153523638441721	0.0203425676593258	-0.00505612466191725	-0.0113206585315697	-0.00462345326854074	-0.00626836862373858	-0.0072154544164473	-0.00818839159674349	-0.00881672363138217	-0.00858677758653823	-0.00903044339805009
0.311164325707038	0.149412672050609	-0.0761627770856142	0.162479271140704	-0.0216191270303255	-0.00149906572332964	0.0464083039347629	0.0171450314508929	0.0104270049478074	-0.0115590963768276	-0.0286735746652834	-0.0222623908217414	-0.0119176766063513
0.00339968225076431	0.000305417142599644	7.92569911395144e-05	0.00222889696423058	-0.000313880080338575	0.000517364195375657	0.00135690362925169	0.000916675910595238	0.000544919115966098	0.000101742057518541	4.91043937481581e-05	-0.000565543355791812	-0.000679214760125595
0.309580478151675	0.251568043883831	-0.0846104894823595	0.123259696447037	0.040153366415501	-0.0823760995489484	0.0143396953158401	0.00944987515719087	-0.0297873033242796	-0.0211113665667237	-0.0195060689122001	-0.0304278899986913	-0.0201569453323639
0.649733405015174	0.299147985362407	-0.204018314117463	0.177411645431987	-0.0321536017528216	-0.0930461558079145	-0.00472031840458875	-0.0407850098155933	-0.0349942729069959	-0.0625998787803681	-0.095711902175166	-0.042506193483582	-0.0995059824054317
0.45653961558633	0.174020801071406	-0.127610176863193	0.180145388330674	-0.0124809385765037	-0.0753101902757494	0.0154531595372881	-0.03712333210137	-0.0347632137408464	-0.0438955644261266	-0.048442683235607	-0.0521831121178983	-0.0862312560134664
0.0822195384777163	0.0583794710622857	-0.0181490118456671	0.0505353772849242	0.0179531288820027	0.0055738752670032	0.0135550157558108	0.0217164869782958	0.00777604405475728	0.011763502074503	0.0017780279679421	0.00153232125805911	-0.0029596141810064
0.251975973811392	0.245954354729696	-0.0621548607993563	0.128957473944045	0.0498595525959566	-0.064301320979581	0.0191228224377918	0.0164158116563411	-0.0178590816562706	-0.00722088419181219	-0.0412102819809056	-0.00339326034412821	-0.0536278988064648
0.386072753965048	0.159257040301078	-0.102354904441846	0.168665581519049	-0.0186510845367427	-0.0813861008259424	-0.00675046603201962	-0.0214241718033623	-0.0399195351339791	-0.0500185926813426	-0.0566677202345784	-0.0931720708520907	-0.0616025176993603
0.231202321904235	0.205702117215845	-0.0569176107512405	0.119590702939419	0.0126443505562967	-0.0672266229072181	-0.0208373035847011	-0.00883985618704583	-0.0187533229753377	-0.0272911361754607	-0.0367636387864475	-0.0473861416776465	-0.0303142787890129
0.159161986794332	0.157461312465504	-0.0347165852986057	0.094256111471652	0.0146471746630793	-0.0444392558433204	0.00912976240279928	0.00815802920612585	-0.0114368760445352	-0.0148960405901206	-0.0187892746464623	-0.0225848925873303	-0.0242372292453218
0.0174889845386422	0.0409374925118209	-0.00239271460468794	0.0141899238821817	0.00912122761510378	0.000137406613045093	0.0157391891446417	0.00929489385641075	0.00478518465632001	0.00462931711407443	0.0105276056266702	0.000962731435266768	0.00310636108456032
0.320286366098013	0.113005195181179	-0.0883790681287006	0.134865646502622	-0.0142850416793172	-0.028330190814519	-0.00811823911874504	0.012114251355436	-0.00356002568237329	-0.0213076162469181	-0.0345597927632686	-0.0226470993561305	-0.0362092004583481
0.442616879488175	0.30144700257645	-0.125428323388506	0.170990255138252	0.129821641065529	-0.0759355578956867	0.0200044556219405	0.0231770640990131	0.0246902374654206	0.026943041584921	-0.0235807078843197	-0.00444929598345029	-0.0517439919879539
0.292765764811377	0.104700782156451	-0.0780106582474362	0.128851005955855	-0.00505337341206957	-0.0382449083295957	0.0142121701292787	0.00978351249362669	0.00934116518431832	-0.0216491408708326	-0.0309396392933103	-0.0213936034445487	-0.031052846150174
0.222692771789803	0.0539577539894337	-0.0496900488837795	0.129310176484293	-0.0239118392808023	-0.0428692996677771	0.00588205261568611	-0.016044772840711	-0.036642661250944	-0.0333905694742897	-0.048746291981164	-0.036145381582876	-0.0513468665202698
0.102181401302339	0.0557582453980525	-0.0246411366580668	0.0542172571795697	0.00934724568004398	0.00435455688514726	0.0194848005332543	0.0161647855004556	0.0132230731391743	0.00685090128259562	-0.000432952211753782	-0.000319931982300972	-0.00114392850880433
0.19191949365508	0.176681823348187	-0.0461348829868816	0.101545013939164	0.0253405724204412	-0.0513405765057732	0.00647683685057351	-0.00307048288072598	-0.00669720456476539	-0.013000002042666	-0.0245948461629843	-0.0136816979232272	-0.0375924776185026
0.23701331760011	0.105999165226032	-0.0505733376767811	0.14945501179197	-0.0124553926242691	-0.0421142752736872	0.0119197908096286	-0.0272892868590997	-0.0138885407981859	-0.0272848339489782	-0.020540851518981	-0.0355623700050994	-0.0188533895427582
0.274339674606752	0.276326387665785	-0.0645855499928342	0.153249171399056	0.0858720550145912	-0.0129001515708498	0.0289055639827075	0.0311845943625764	0.063007599449018	0.0364859517218707	0.00694929795986088	-0.00970761826850836	-0.0281470684263733
0.15151226380894	0.152378451915855	-0.0345407942758283	0.0832068620759971	0.0335662691102309	-0.0159267186376427	0.0287590503977843	0.0128477856475588	0.0165799894251659	0.00881977523629413	0.00706019082168663	0.00362326900570059	-0.00240114586338677
0.0877597587176739	0.0320406365124177	-0.019482701330368	0.0429768463180861	0.00264685010096601	-0.00971742276524389	0.00542046266479475	0.00374953271141655	-0.0019911463800999	-0.00353528633213894	-0.00914043061053328	-0.00827120855018622	-0.0122757176492089
0.0946123576634865	0.0820761951493679	-0.0210926280585095	0.0515691073183247	0.00919653480429468	-0.00104075088489645	0.019526116259607	0.0164264237484925	0.00885938492763828	0.00407789195969911	0.00766592125126425	0.00219881306212423	-0.00902382000811193
0.653559274315593	0.325281834441056	-0.204897435975183	0.183334826463653	0.0762621208005262	-0.102928756296103	0.0226168272817282	-0.0138070428262658	-0.0216413811905114	-0.0133333177477883	-0.0392595665566846	-0.0472660601750595	-0.0408872924491503
0.0236649235078559	0.015600498436065	-0.00316398065729249	0.0200453404232246	0.00394300685997297	0.00387921968381667	0.0118742859024548	0.00735275078642782	0.00409352565435451	0.00391111327189482	0.0006459727809679	0.002777616542455	-0.000791081371521729
0.194805945931133	0.0513439168036445	-0.0503644189928674	0.0905092491124303	-0.00407388070838183	-0.0189658097542647	0.0137917617372934	0.0068566092627271	-0.00533728227632024	-0.0115198452313233	-0.0149762698598944	-0.0133616983964162	-0.0278978068739761
0.0593685476705613	0.0354084916898432	-0.0112365676515411	0.0384358773411067	0.00799416731851903	-0.0024711946693106	0.00342737111088166	0.000332978487727453	0.00542844518724703	0.00276148632460421	-0.00189285553744077	-0.00634279224220297	-0.00731138197494628
0.132972225599162	0.0476335106559306	-0.0179687905278503	0.113334049412751	-0.0477052955805805	-0.00849704232771403	0.00162617102480517	-0.0116602615314737	-0.0186800965400615	-0.0281011689541473	-0.0392631122596104	-0.0231096757643059	-0.0301097085658389
0.385405391211611	0.19060932829923	-0.097554192575707	0.191923996198429	-0.0226218374828387	-0.0731620682341673	-0.00310445771007228	-0.00829900149222618	-0.0232615038525991	-0.047891952858503	-0.0451503176558647	-0.072470326844443	-0.0669457132704133
0.380793247508472	0.180445546390165	-0.093104980885694	0.209443461408537	0.0293308599390102	-0.0472598631348514	0.0172628650164652	0.0193562492286779	-0.0135560405259012	-0.00896450159792056	-0.0321042751243312	-0.0635432785075675	-0.0866635268925872
0.236790993303126	0.088221184865581	-0.0607362400937517	0.110082631597731	0.0243199814735903	-0.0161988062061593	0.0133480887770908	0.00478512922473856	0.00334468836365662	0.00406058763371547	-0.0131837841234776	-0.0163648137050504	-0.0276656241902405
0.136340459247417	0.0976153308808352	-0.0214700784943681	0.111692654925308	-0.01212607698892	-0.0415408227917774	0.00070996586799793	-0.00158323191164525	-0.026319612969571	-0.0268334498903487	-0.0278904502279255	-0.0381552264007742	-0.0461888172186861
0.306691622368586	0.240362052234144	-0.0835349910308368	0.125372381805826	0.0652164892753478	-0.0828136777306477	0.0211826890740618	0.00795017895047706	0.00814260939811251	-0.00879859422764995	-0.00188908979123248	-0.0214445825075854	-0.0537375388644989
0.127408216068196	0.0389154567207539	-0.0285103040497328	0.0738365620279774	-0.00670690929763508	-0.00358228108752498	0.00372827019576349	1.43848066663232e-05	-0.00434276773178521	-0.00514459519258004	-0.0129346261719294	-0.0112032575217639	-0.0157447653997432
0.145422452042005	0.0641282404583426	-0.0322575198032846	0.0789901207835449	0.00289122116204563	-0.0347111712800515	-0.0068140338835915	-0.0120372146921154	-0.018814550890669	-0.0159099750590029	-0.0324588520932105	-0.0302188943457366	-0.0287343745337384
0.118543369478692	0.0876491637943437	-0.0264953298405054	0.0694451220993291	0.0138019906144514	-0.00503619755067439	0.0315313378050816	0.0114623404815436	0.0158505327748121	0.00438289653188852	-0.00551795954205654	-0.00252825199275833	-0.00555677244720401
0.0833605189347651	0.0850017459699912	-0.018071610316619	0.0489008960041947	0.00166472741778735	-0.00160820329933942	0.00892595261564699	0.0109218182955538	0.0157650618204335	2.82620592239602e-05	-0.00287595466334292	0.0061538293153707	-0.00887550585574627
0.120775685607228	0.0433868374310021	-0.0268321231312508	0.0677862226030404	-0.0058592447426636	-0.00321612942868604	-0.0024640298420483	-0.00179166886743776	-0.00935323119696474	-0.00453768708567481	-0.000909745221686201	-0.0156903939973466	-0.0127758533387101
0.509326404485549	0.179514883002989	-0.149154388285785	0.182710506514462	-0.0280334878385136	-0.0755392237357986	0.0152494080460674	-0.0613108991778141	0.00534020120333223	-0.0517863557871561	-0.0485503031118353	-0.0767011458166744	-0.0807378996862652
0.28701313242537	0.22703313407525	-0.0584229000597128	0.194178248709731	-0.0129595824088707	-0.0503948080033711	-0.00498579170684815	0.00972151558384005	-0.0441027458651369	-0.0316771952061209	-0.0341169919323214	-0.0666660083857416	-0.0444398618654915
0.323671317361501	0.417848473470839	-0.0693103098703785	0.211514341281622	0.0719134273900666	-0.110949426018936	0.0673655286069865	0.0023303394172684	0.00883527141560619	-0.0195179993144345	-0.0217624610199708	-0.0659045410964956	-0.0420039635231819
0.0644483295738705	0.0475883515239742	-0.0138646305063199	0.0396160320110684	0.00750603289552997	0.00049267954588085	0.0165539570992463	0.020487126323023	0.0137047511380043	0.00399935622070541	0.00615443308666425	0.00088767890980887	0.00270276509858408
0.110999708939469	0.0384617187490957	-0.0245776999909172	0.0635454107294566	-0.00806452345380759	-0.00931978251152646	0.011662255027277	-0.00519162872509028	-0.00233051471674738	-0.00869215298266703	-0.00427294816712738	-0.00931590787379639	-0.0232288420405834
0.519833152386747	0.274339623545254	-0.157017602553415	0.163535556672648	0.0214318472033201	-0.092431133712357	0.0398160783356616	0.0159550706660118	0.0173169509090134	-0.0354996432545184	-0.0231947651773089	-0.048726337527576	-0.0266737694555598
0.00068264773174472	3.27372189213217e-05	3.01439065747369e-05	0.000362269947571545	7.01913077765773e-06	9.42889565101861e-05	0.000382729191092685	0.000199411795987746	0.000100638361241575	5.06540436439219e-05	4.0015950874948e-06	-8.56186100185854e-05	-0.0001219498261858
0.0790968372745913	0.0537083160756735	-0.0174493779529523	0.04877560044209	0.00412918525150163	0.00419934911960687	0.0167340777953705	0.0108297882317846	0.00960853289715789	0.00416426718555425	-0.00124748512143477	-0.00622027855058856	-0.00193925134502589
0.522998062438935	0.311659993855407	-0.149154353631676	0.201854443025693	0.0198566004624273	-0.121142477535743	-0.0333894100126648	-0.043796297769883	-0.0154065075073512	-0.050642938536658	-0.0282659623014336	-0.0842954869528811	-0.0996743609377083
0.0577218966781855	0.0632337380159713	-0.010840859003161	0.0391732768088406	0.00809856808095113	0.00136696521812401	0.0145163719437592	0.0095636640094896	0.0110581580421425	0.00473276664953757	0.00312990261796103	0.00230249276899067	-0.00136490569862272
0.235791723641125	0.143847836454825	-0.0461209394797862	0.159723543025977	0.0158653942079615	-0.00993082804485401	0.0272044096300588	-0.000944679767839601	0.0159209723783054	0.00296728308155372	-0.00540714010837881	-0.0181101528636941	-0.0222455302238309
0.190542200454938	0.184656766039433	-0.0468723196474103	0.0979572919682891	0.0512654849522905	-0.0764939263734998	0.0122849562958281	-0.0124517781171968	-0.0131619383780789	-0.0126142207106046	-0.0299062856389776	-0.035069388747722	-0.0403241322027023
0.423021765217761	0.233164427008573	-0.112256200748793	0.190672331809384	0.0335487301900797	-0.0572181328465326	0.0327213619942124	0.0303465506198901	0.00213729191716044	-0.0118347013282264	-0.0211351108217088	-0.0367430597521493	-0.0291323392306265
0.509292185456695	0.164993509340309	-0.14480972461164	0.19498947313139	-0.00866507244004189	-0.0946001684636906	-0.0163589133160496	-0.0211318623479756	-0.0720950414317173	-0.0516326204518662	-0.0650821343072923	-0.0510619879287391	-0.0729722857710384
0.506857459050961	0.260320464021059	-0.139227944236624	0.216838723739218	-0.0614626462237825	-0.135083642278169	-0.0101943151248912	-0.0380102177692817	-0.0499696642339001	-0.098273144250976	-0.115278901134552	-0.0998472187693572	-0.108967981950299
0.190871267251118	0.0459252749832499	-0.0497319156077374	0.0835346206782191	0.0057943114789433	0.0129082345807866	0.0270303278102905	0.0208470617832628	0.0140139756539822	0.00935127302986494	5.41348717535417e-05	-0.00174832882620019	0.00102957505527118
0.0638785580456057	0.0418242201321341	-0.0119325404217457	0.0449685401020858	0.009707051377722	-0.000646481847085337	0.00931568803237919	0.0056188705226357	0.00618513609491916	0.00453028476531833	-0.00856249400811034	-0.0062366006481656	-0.00649827679829534
0.132724503127283	0.0473489109836869	-0.0198988190585412	0.112705782206894	0.0116250719615228	-0.0299364337011803	0.019453849337177	-0.0135462836501843	-0.0243727373331204	-0.00915568086982879	-0.0126652491676385	-0.0378815928037509	-0.048214637662606
0.398079103242455	0.253134819827848	-0.0995777017097034	0.205060467845305	0.0315317728379023	-0.108992168146893	0.0051478011660035	-0.0324171699473348	-0.0345426889340957	-0.0387301976544952	-0.0687936548626436	-0.0579870119939338	-0.0960819569084813
0.17699191413555	0.13795878288942	-0.0403077607564833	0.097266966822884	-0.00704806726723761	-0.0435646572221657	0.00683047146645718	-0.0153168462998803	-0.000578666772575814	-0.0253063622447016	-0.0160086419458151	-0.0503777523379247	-0.029762453253314
0.390710048632158	0.190712952350304	-0.101064024117428	0.19021108596445	-0.000742058709541082	-0.0533183937500019	0.00706512720435259	-0.010391169741793	-0.0125884523116785	-0.0270302262297715	-0.0451588175001536	-0.0595852564515789	-0.0770870651804664
0.228432815033038	0.0811382184451422	-0.0542814291323294	0.123450108234005	-0.0275231359649312	-0.0434061691546024	0.0052905907818061	0.0140502225170177	-0.0167315545396197	-0.0354646525597668	-0.041496893318903	-0.0239409672861569	-0.0387174060708922
0.434327273151745	0.325676920103574	-0.119760502512494	0.17370452939243	0.0823066559974097	-0.098879450722087	0.0457621467858935	0.0182037135958343	-0.0452463313439504	-0.0082863973623386	-0.0200834906920631	-0.0169632473103049	-0.0638414122266194
0.626620470372753	0.345718228452279	-0.189206445966745	0.200101859355953	0.0719777066567722	-0.173754117079948	0.0362254449799412	-0.0225812305556389	-0.0333516755234428	-0.050888205211588	-0.0232514618555124	-0.0390844049565578	-0.109200890695089
0.222924231944526	0.13176198610641	-0.0491930392553203	0.138913780079876	0.029061030844196	-0.0114413357497426	0.0419298352509778	0.0200922323898851	0.00846599413872934	0.00880984754722669	-0.00539558235823143	-0.0220180578711811	-0.0201847643287481
0.269644670814317	0.123480321344993	-0.0664857125587463	0.139354439091619	-0.00576271506008258	-0.0272886256965283	0.011241021205864	0.00675284671968418	-0.00961873028085214	-0.0165256703783054	-0.0315557933804279	-0.0382301349038675	-0.0484690876550447
0.401881057349291	0.302591678723213	-0.107322933145152	0.177008833428399	0.0468342590660291	-0.0765473868812754	0.0425271683131996	-0.00544132961068677	0.00482761868612563	-0.0148565639076231	0.000617370681645912	-0.0630173856225235	-0.0344234616611842
0.0450729951761606	0.0521642696507431	-0.00851257153294781	0.0314677460706321	-0.00192945344825236	0.00828365839808221	0.0204429597393564	0.011920639718678	0.0154162239518158	0.00317710247491493	0.0126247820676052	0.00434037804797535	0.001313780193207
0.0160042015163945	0.0161807547101622	-0.00152652979862078	0.0150262182412311	0.000356511695814597	-0.00283614420992898	0.000492958671608715	0.00151188835955315	-0.00263429577139016	-0.00123981625705719	-0.00432770106794949	-0.00479692155565715	-0.00452929148510516
0.120311888782054	0.0452288258528552	-0.0131881134389955	0.122349168942993	-0.00979917741730867	-0.00595825537244805	0.0257909830730181	0.0148147373459849	-0.000757748468089223	-0.00787871639487836	-0.010271866386555	-0.019066268261774	-0.0288927492622083
0.38796107763249	0.225395084101445	-0.0980335934253117	0.192204557645545	-0.018293422155227	-0.121838118764297	-0.0363120809671634	-0.0452410255505344	-0.0305937292045745	-0.0700657704597622	-0.0945732332073179	-0.104677483329773	-0.0889651385716955
0.142785873623868	0.0841654554461838	-0.0166100898098886	0.140421228629027	-0.0241680000485368	-0.0412111277942235	-0.00286502463890356	-0.00510375634585358	-0.0257880318746473	-0.0326895639213802	-0.0469705344853204	-0.0544799659971046	-0.0558255981671013
0.247265549608228	0.194301323029681	-0.0615280515748772	0.126461384284819	0.0314138979030597	-0.0444717267562773	0.000265327985368102	0.00920598864431624	0.00571034314130989	-0.0065289144266088	-0.0253068036332954	-0.00531394011436909	-0.0173428508342678
0.0842294976271553	0.0453036662526598	-0.0193339844361383	0.0446124760625453	0.0139245915383977	0.0158381434360261	0.0220574888543729	0.0226802509561844	0.0174034110326497	0.0148813674872119	0.0125501987066675	0.00938475317329723	0.00859742438729784
0.275329491508302	0.0657519670379326	-0.0742904926045788	0.116819055405142	0.00145925443457606	-0.0356511640951208	0.0063489156503525	0.00878128177822418	0.00131987499571729	-0.0170959548302724	-0.019792122920594	-0.0246640746273506	-0.0343972923133893
0.0770056737783756	0.143566958560084	-0.0114485052431597	0.0637680000060287	-0.00888984827538029	-0.0322300011146739	-0.00834815910846172	0.00121189381962286	-0.0140409510556494	-0.0205599246950271	-0.0231017697653835	-0.0241084096430666	-0.0297608377754363
0.342491151423697	0.1803072221929	-0.0850856249253892	0.174696426776599	0.00259832304799756	-0.0579635491809553	0.0250380885091497	0.00900394178287484	-0.00412198741536562	-0.0276826130664788	-0.0296570172670285	-0.0341080894496558	-0.0718340709962785
0.284840838030974	0.0971253329902583	-0.0775079784869792	0.115932804744579	-0.00196078157770191	-0.0292598217045583	0.0104520728594799	-0.00431721149167208	-0.00908798676405342	-0.0156103016411301	-0.016875297788955	-0.0304424911630518	-0.032356735985214
0.0821650473350428	0.0927727001352839	-0.0189401542610598	0.045823969426235	0.00743172958140158	-0.0025848226501395	0.0242431159447599	0.0333077942746538	0.0184717146988214	0.00242345346563104	0.0120904301464784	0.00164070160868994	0.00314520833534716
0.225296418678965	0.1072096107274	-0.0429617883768305	0.160488267613882	-0.0372190661382729	-0.0407135490010801	0.00137759472118848	-0.00696091422638861	-0.0437754189541812	-0.0389663075696765	-0.0592460684983206	-0.0563778235530633	-0.0759061178451361
0.118146230066753	0.10836591735256	-0.0284571534133205	0.0625495156255973	0.0118551759734429	0.00751361398864568	0.0297998133055397	0.0194330984468798	0.027616484014058	0.0096843949810443	0.0170020377616818	0.0152999587971957	-0.00351169581746215
0.207304999522901	0.0468234042238474	-0.0567718083138796	0.0832460579863463	-0.00333248218173357	0.000257653893358578	0.0229579705048937	0.00515398201131259	-0.0013205773380853	-0.00153741414418748	-0.00411657579808561	-0.0127350028792518	-0.0179846700911603
0.114579044657455	0.129293711512132	-0.0245268850016226	0.0670475991032871	0.0222362589130477	-0.00424666236298896	0.0229471314590636	0.0295592110408829	0.016854519116957	0.00899479827502937	0.0106190544931826	0.000819672753432699	0.00366554753395491
0.223636720618911	0.193333475171881	-0.0522053741344055	0.121701244160543	0.0362562072870289	-0.0352822603391506	-0.00346376794461686	0.00097067323462588	-0.0274346691121814	0.000486973473939112	-0.0188762338730954	-0.032987650082827	-0.0309893314653048
0.0540404681440077	0.037010658424453	-0.0109983126692448	0.0347748866518186	0.0106862187670382	0.0084268167651798	0.0210936166559143	0.0179356842438662	0.00823216893931429	0.00955651776610898	0.00824226168102807	0.00670106790112052	0.00130261130860984
0.0396978099749989	0.0410093610557895	-0.0074082711593865	0.0279709289145035	0.0144096450990508	0.0177364510205623	0.0215429621838761	0.0200312962522862	0.0135738089887437	0.0160730480598065	0.008259832517834	0.00988894113907512	0.006648178131044
0.262201850703059	0.231049821663352	-0.0698260188165576	0.115355747157084	0.0621709244233238	-0.0579098514820671	0.0244297323362344	0.00746803151543984	0.017841438566321	0.00213053647062839	-0.004886809293079	-0.0294756581447966	-0.0171182315368026
0.143825610666066	0.0624314414500669	-0.037882164339398	0.0614292928787231	0.0209109097200651	0.0122577849760149	0.0224990134305243	0.0179361919149344	0.017895778960989	0.01658434734804	0.0118086062442759	0.00374323187805933	-0.000549083843457282
0.312604126866754	0.255098802222529	-0.0873420176500965	0.125498891165445	0.0213750559990522	-0.081104978335117	0.0202857214080895	-0.00352114634764283	0.0030974734534609	-0.0298649611680324	-0.0265070013385344	-0.0258388932065025	-0.0447368488850209
0.236615338225896	0.123549669162641	-0.0433769597122224	0.181701230369461	-0.0235494466179616	-0.0311178179574804	0.0058992271475074	-0.00688378252274172	-0.0218018952267219	-0.027333632287721	-0.0689695441289714	-0.0513093816466335	-0.0651039094240836
0.175496243344526	0.146732101397186	-0.0388453536436389	0.105961571877465	-0.0221331671944312	-0.0299930238699888	0.0182564648792209	-0.0118936863611922	0.00373946562751254	-0.02606309553221	-0.0256458819018032	-0.0226654216789056	-0.0329944281868925
0.0382793171087097	0.0137367602595886	-0.00205230390770974	0.0391283275604972	-0.00703534932268994	0.00068373741563732	0.00382484818247975	0.00900955202903819	-0.00393424018671568	-0.00317580595352631	-0.00689002256615207	-0.00762007125803395	-0.00766001976827698
0.0543998068594375	0.0554995890049092	-0.0102353533580404	0.0362661986902103	0.00254465738838994	0.00805868426321554	0.0282424758585757	0.018288601136885	0.0153276903905748	0.00530167082580274	0.00206403774247952	0.0124553740098499	0.0060792743755202
0.361790534833596	0.338221478586724	-0.0863990238566454	0.204134448983457	0.0121103163395213	-0.125323458378772	-0.00911921006667932	-0.00818464993510365	-0.0142643259925928	-0.0566065710196254	-0.0554842267019243	-0.0551602543458167	-0.0839952168880108
0.17754867035208	0.0419521677495207	-0.041543210651371	0.0928601421688471	0.0131906815846161	-0.00682738461919641	0.0181430769003668	0.0012411121752742	-0.00320627295381407	0.00318164848270985	-0.0129854481381086	-0.0152277131498749	-0.0169644343359901
0.654928160726392	0.30307161523879	-0.205825381097103	0.17874293478143	-0.0438471589945797	-0.181946138971022	0.00141476746156566	0.0137076720859201	-0.0266298173027874	-0.112896648982801	-0.0514540032811847	-0.0677245060018075	-0.107360243100152
0.51077181368051	0.312446700187122	-0.139108536121456	0.224652322196797	0.0142634527277277	-0.127902095574719	0.0210292644033548	-0.0240823518322224	-0.0239152407717824	-0.0568193214234959	-0.0795948796892634	-0.0563785650635644	-0.082982374703576
0.363196179763028	0.181092593974994	-0.0920957186854656	0.178433517334153	-0.0159014274621816	-0.0834678582360615	-0.0268358434183936	-0.0350904335530519	-0.0414191775642228	-0.0496846428491216	-0.0545359280171669	-0.0686100797133032	-0.0656441961323519
0.0767883910492297	0.0449946262336096	-0.0152127254644352	0.0495354897871478	0.00240758824712416	-0.0214024572752452	0.0040179444127324	0.00869927561181967	0.00679620460559063	-0.00949743451406053	-0.007855745860013	-0.0132556218798088	-0.00816989655001986
0.0127350623701392	0.0173126475610545	-0.00120669333424476	0.0115545504785233	0.00761330668426757	0.00516598639819587	0.0109908913714572	0.00786907977782235	0.00670702465972707	0.00638964654123172	0.00440677934605325	0.00348475034741155	0.00330702541128844
0.557859853655056	0.347885156831333	-0.161688927829511	0.207668568335015	0.106959688374724	-0.134716591342577	-0.0190897950441025	-0.0279050211013392	-0.0379415788111692	-0.0138784514839266	-0.0642522055256695	-0.122522175640057	-0.070144690772633
0.259534107486292	0.258668303986959	-0.0653205557697038	0.127218765694405	0.024027504533833	-0.0727164728815515	0.021658073354307	-0.0204232841201614	-0.0258552716385511	-0.0243444841738593	-0.0215939807139234	-0.0289354991480715	-0.0511678080691793
0.144777211995891	0.173934211091122	-0.0250973160108353	0.109241661712957	0.0134802490335699	-0.0488864362196388	0.00941946120376155	-0.00928250709825151	-0.0214648380355449	-0.0177030935930344	-0.0069313496675435	-0.0346846105892556	-0.0240423057309181
0.076886467630128	0.0801021132429705	-0.0157620681042155	0.0454464648177079	0.0161088438303712	0.00173862186908021	0.008530914030876	0.0100858661017425	0.00824780317124121	0.00892373284972572	0.0106042181376446	0.00642389892928416	0.00280602370792643
0.562934585661277	0.387375363215007	-0.164616060562735	0.201639001282298	0.0482424428746361	-0.145437098109542	0.0222556005963639	0.00693651401039941	-0.0365136070075387	-0.0485973276174532	-0.0418760679518311	-0.0585123894406668	-0.0626757463221408
0.567649135286956	0.204546620482591	-0.165278383467074	0.200474760061041	-0.0160195068829152	-0.115084056465092	-0.0361981628502379	-0.0385108312692148	-0.0821449714543353	-0.0655517816740036	-0.0999904525920746	-0.0463316638070144	-0.0769535459844585
0.361170787875062	0.336239184051318	-0.085769791257634	0.204659686703039	-0.031780344412433	-0.124942469956523	0.00310687893270123	-0.0159489496699156	-0.0367279912335931	-0.0783614071844778	-0.0800305919422741	-0.101180959168406	-0.0786931240776402
0.0896684565811039	0.0661995732145812	-0.0211138187982771	0.0499715184474063	0.00563343167934964	0.0118302598933483	0.0279050334347824	0.0217339310482223	0.00376323790663532	0.008731845786349	0.00284808331223389	0.00502164389967996	0.00281175457060737
0.0631423957093397	0.0895350562202414	-0.0133844858239952	0.0403288345019518	0.0379619737767855	0.00452762421178265	0.0286695481705639	0.0216403344757024	0.0198069313660224	0.0212447989942841	0.0124199996799875	0.0162253504860098	0.0107147183081999
0.155932964718942	0.0861720151661774	-0.0317588189662467	0.0997234095369372	0.0109301673334669	-0.0185198487650075	0.00715298746063467	0.0112431477808207	-0.00509608214963655	-0.0037948407157703	-0.00994777363318139	-0.0201561295086187	-0.019615504419495
0.34730786424739	0.28669708126698	-0.0892449818512229	0.164863108221036	0.0503611831942625	-0.0676334873230039	0.0585792389004418	0.00105423298469792	0.00714014412761493	-0.00863615206437068	-0.0558767890529195	-0.0339418963198865	-0.0593976893619788
0.40522640086228	0.249403752503278	-0.0977884824949586	0.225849864790617	-0.0089598146885862	-0.0540852981713082	0.000696464965228849	-0.0139303055144294	-0.0256272052568609	-0.0315225564299472	-0.0367771759751281	-0.0571493039329197	-0.056074739648817
0.714661108566793	0.268669622560273	-0.233141636746304	0.161354503018398	0.0910007289267173	-0.137179526858836	0.0411301531045863	0.00363578295061151	-0.0545746005687912	-0.0230893989660595	-0.0261258167166772	-0.054441852208485	-0.0719202494344608
0.493646522875303	0.223559605422658	-0.133854344908236	0.211563498217757	0.0057475707855873	-0.0980516019345533	-0.0184236197766531	-0.050019055242038	-0.0535253581396367	-0.046152015574483	-0.0995337996795964	-0.0619967999162365	-0.0957259818801054
0.659812005064076	0.317658464453465	-0.207473003647683	0.184686923028571	0.12349772206763	-0.184123622445309	0.041549942277202	-0.0174558685864351	-0.00953229277031586	-0.0303129501888398	-0.05435576383348	-0.0478437982632048	-0.0619708500746413
0.0313067004316847	0.0214217642795416	-0.00153136544259693	0.0321429690628727	-0.00591529110184991	-0.00377630206198306	-0.000207398128070541	-0.0023262456934389	-0.00493391699601525	-0.00484579658191648	-0.00724663969020189	-0.00815525775921212	-0.00965832151197733
0.601600979313125	0.228829107636677	-0.179557932325706	0.197881120252992	0.0216456278863546	-0.099872870672891	-0.0143419694045698	-0.0329183141579175	-0.0579914040302077	-0.0391136213932682	-0.0860682456737013	-0.108912929643039	-0.0722344253409104
0.266814083575687	0.0811691169448306	-0.0620319479498519	0.151063217386384	-0.0247666380262059	-0.00911477623997781	0.0337562875362887	0.0237968092784404	-0.000496981165490018	-0.0169407071330918	-0.0163307744426485	-0.0270007651551791	-0.0404529391302431
0.363819188169823	0.318982383096663	-0.0895954189526215	0.194351755124357	-0.0121937047870519	-0.112744127545722	0.00950750105494397	-0.0161893454948416	-0.0313091801432199	-0.0624689161663868	-0.0599958387431695	-0.0431464654489198	-0.0718033182050378
