# Supplementary material for: Measuring re-identification risk using a synthetic estimator to enable data sharing
Source: PLoS One. 2022 Jun 17;17(6):e0269097. doi: 10.1371/journal.pone.0269097 (PMC9205507; doi:10.1371/journal.pone.0269097)
Supplement: S3 File — (ZIP) [file pone.0269097.s003.zip › adults/adults.vineCopula.1.9.csv]

risk_act	entropy_est	ital_est	hypo_est	g_err	g_vine_err	ave1	ave2	ave3	ave4	ave5	ave6	ave7
0.164769083405222	0.103752775085933	-0.0373226278938828	0.0728861460586398	0.00158802787930037	0.000883935050185275	0.0263980936853898	0.0273789888939946	0.0126506579057755	0.00123598146474282	0.000384407369448003	0.00180733347249576	-0.00666809813421518
0.188402383621352	0.115525507328133	-0.0437292680181638	0.0828689824227019	0.0180340730849198	-0.0022232818683057	0.0238369762761736	0.0172643871699006	0.0171084106482095	0.00790539560830703	-0.00297828599279873	-0.000709934786711136	-0.00750522595571226
0.0597153584449311	0.039691550075758	-0.010232850388126	0.0362879815553707	0.002918650216949	-0.016543963191527	0.00553355016290387	0.00420968157048214	0.00185987172091801	-0.00681265648728901	0.00742791596374139	-0.00369844383393327	-0.0036698619458216
0.0927079217305889	0.0328430562114142	-0.0202131717007528	0.0462309091144073	0.00691887434505802	0.00467710442451438	0.0138803923376414	0.00739930697268586	0.00252162948012555	0.00579798938478619	0.00191119867836619	-0.00556048856404959	-0.00686251816344909
0.547493785473185	0.24531425482448	-0.141040171260626	0.189545440031116	0.00511010474829798	-0.105304602327206	-0.056532833412707	-0.0441461502972686	-0.0839177536918336	-0.0500972487894539	-0.086714908744697	-0.0875797727748959	-0.143875717666242
0.168842972193654	0.0681854639520544	-0.0386352034460479	0.0700838017426098	0.00951222479915634	0.00209733365662204	0.0173881619055517	0.0102112642086179	0.0015661606668613	0.00580477922788919	0.0070413620871137	-0.0141128448877309	-0.00793500484802104
0.387191392559598	0.161785320471665	-0.0930857076568442	0.159000570693304	0.00422109334723464	-0.102445083500798	-0.0158049637928863	-0.0343312517957414	-0.051879391945147	-0.0491119950767818	-0.0743141746758308	-0.0912712928386581	-0.0801580646101004
0.139854305839392	0.0987244533521021	-0.0301933102400859	0.0691166028474655	0.0217088726228324	-0.0087614228810583	0.0149088258726992	0.0189653912201453	0.00873264039457489	0.00647372487088704	0.0107617069283771	0.00874765307233891	-0.00641089642926312
0.133917934026341	0.089317742843653	-0.0256743499596111	0.0746255786637969	-0.00389871320225166	-0.0147006508456282	0.0217592820041596	0.016490963220613	0.0177809288968089	-0.00929968202393992	-0.0116516037307063	-0.00657494874456535	-0.00203503004877692
0.40751938385637	0.196330963193211	-0.0896549818814044	0.204796679338739	-0.0308634247137793	-0.0813621496517105	-0.0290865127380835	-0.045536631717903	-0.0551887459916527	-0.0561127871827449	-0.0764808023677874	-0.0763050250847274	-0.0785455306088382
0.597644054857822	0.352627400164868	-0.158120604978076	0.1903969756451	0.0576614752374227	-0.167646715061859	0.0443947632919549	-0.0133240063450075	-0.046149382223535	-0.0549926199122184	-0.0300221762585594	-0.042354198717217	-0.067264181143656
0.381288244355007	0.20016103088518	-0.0818786800523225	0.192418472644073	0.00324854448822226	-0.0596833809726783	0.00242696092439038	-0.0270423776207437	-0.00916541510462937	-0.0282174182422281	-0.0402550760135068	-0.0602806541257617	-0.0801339022344366
0.219182390472131	0.121428830960896	-0.0351550695674995	0.154532775939862	0.000747534781286002	-0.0495556719823744	0.0210250832304105	-0.0259673180490702	-0.0329029258284873	-0.0244040686005442	-0.0457250806227307	-0.0636708667196336	-0.0647803579503405
0.0210106340025749	0.0198103748201187	-0.00312317369529736	0.0148204034260535	0.00282832772113367	0.0104915905893135	0.00887746492610221	0.0120414232197102	0.00964780690210582	0.00665995915522358	0.00441214855482646	0.00397508750050284	0.00179282272260952
0.00424461284739611	0.0126090913116201	-0.000397972605948006	0.00321285986052751	0.00205539038345636	0.00243926573011949	0.00461495432321605	0.00342568422208701	0.00292174285839839	0.00224732805678792	0.00194806143106259	0.00114458613827869	0.00106548240864886
0.0409621244608814	0.0281820564479681	-0.00713243103311563	0.0261609174415344	0.00137744714317974	0.00179263149615727	0.00774612914926257	0.00612163940949697	0.00377921283318143	0.0015850393196685	-0.000199058307413277	-0.00324824024250205	-0.00344171894347739
0.648591494429396	0.299568554159042	-0.180208268983786	0.170397166331935	0.0775406405094274	-0.166220632907156	0.00410347149692325	0.0115166725305662	0.00569778094993645	-0.0443399961988645	-0.0713405574516306	-0.0787151653260417	-0.0589354035679071
0.194958286973162	0.0555685546257049	-0.0363881351448898	0.120551512371802	-0.0250878729409371	-0.0127944653543142	0.0113606171911165	0.0142820146028936	-0.00154677965405486	-0.0189411691476256	-0.0286451645491731	-0.0243782792444245	-0.0226565817645095
0.0483707321188332	0.0286458632737235	-0.00726350735374115	0.0334053386936985	0.00709606063400367	0.00714634219604685	0.0144139504271397	0.0128303136811808	0.00878671181388026	0.00712120141502526	0.00122329866904645	0.00289032401671373	-0.00741634870622897
0.115634401438303	0.0913297863070161	-0.0247332141757124	0.0579980463593353	0.0279857449353868	-0.0128482563119347	0.0282385482255575	0.018438592397041	0.0100870359314498	0.00756874431172605	0.0139881685990036	-0.00425329452033298	0.00461661706630959
0.0757826459345777	0.049312928550696	-0.0128536710265923	0.0482749865941549	0.0117258693382227	-0.00798352195334105	0.00868901606099655	0.00847651951240753	0.00126498738401118	0.00187117369244082	-0.000706231875517147	-0.00674563951950156	-0.0081920781564523
0.154341433909093	0.145720300707815	-0.0314205845815083	0.0825105696392485	0.045695428913899	-0.0205791531250469	0.0282917305913266	0.00891379896990202	0.00464243554278132	0.0125581378944261	0.00318456332093403	-0.0173452971883368	2.96295617351061e-05
0.178316835931942	0.140849346885289	-0.0367859466399914	0.0930621932473124	-0.0239842365797609	-0.0618961142332195	0.00176174291219677	-0.00245345141538938	-0.00935326734391251	-0.0429401754064902	-0.0147562022573881	-0.0294027591936258	-0.0343242513418397
0.0566055626396468	0.0429316330215621	-0.0110639810118955	0.0317270542799369	0.00994803550422749	0.00537347069942665	0.0170138668956318	0.0125304927279749	0.00725042302534903	0.00766075310182707	0.00370280954146025	0.000753886060981798	-0.000491569572832723
0.4750850535395	0.232788363848346	-0.119462886612154	0.179961468371922	0.0407570607775497	-0.112458279000559	0.014326679429612	0.00118600717052431	-0.027917880467654	-0.0358506091115044	-0.0615036793753523	-0.0451876025873982	-0.0604651607401269
0.379184215469239	0.201111648489399	-0.0816156044665282	0.194441561088967	0.0242022255884073	-0.0724523619923431	0.0085187636579343	-0.0121168748067974	-0.0116729333489974	-0.0241250682019679	-0.0372571350219805	-0.0570517516063743	-0.0568091741336731
0.567777839544735	0.196215214729049	-0.151157704368196	0.178640119780016	-0.00785887923764861	-0.103600094524442	-0.0124384811412244	-0.0457327095660072	-0.0386162505546952	-0.0557294868810451	-0.0537092356468961	-0.0832910390034109	-0.0832798347386131
0.141904290200065	0.0616228390143806	-0.0284072786990905	0.0743832541506748	-0.0123981564078339	-0.0458110540140547	-0.00408541411496471	-0.0194053488886838	-0.0194149311088006	-0.0291046052109443	-0.0321226247639044	-0.0372095568374343	-0.023386265468555
0.634130851765828	0.278572119361529	-0.17141534443534	0.188513778646567	0.046279259091449	-0.161142329499853	0.00870638859824724	-0.0358760831578449	-0.043089590574527	-0.057431535204202	-0.0747571384261894	-0.0637870187491942	-0.0757075428372956
0.0304679340725716	0.025268461730519	-0.00458964890654386	0.0212784297605507	0.00576914420870426	0.00244422230892738	0.0101398189320797	0.00871013800877128	0.0047126334060768	0.00410668325881582	0.00301721185295578	0.00134618278135404	-0.00205822657576352
0.10777209826582	0.107967056649234	-0.0209470947437742	0.0604713596406774	0.0181979101022947	-0.0136527515050259	0.0129208791837893	0.00996077742464449	0.00888766247891096	0.00227257929863442	-0.00471175475965652	-0.00361676223119187	-0.00505070049267312
0.225327088561567	0.167841516603235	-0.0493445221009045	0.108716228067558	0.0249563549892741	-0.0432576536183193	0.0146132016142913	0.0137440315289853	-0.019534145048018	-0.00915064931452256	-0.0392428055287254	-0.0368465352418823	-0.0445807641594729
0.0530924469836048	0.0805766423654694	-0.00600695495680758	0.0432917271835194	0.0112712661165588	-0.0213525955084249	0.00693737232892113	-0.00442203567634823	0.00235037838316102	-0.00504066469593303	-0.00436318437784424	-0.0151036654345727	-0.0172639213899421
0.196663851420997	0.109800036518251	-0.0326023237337786	0.133548327608498	0.00714446416845513	-0.0582150920823879	0.000554508315757291	-0.0130640150876166	-0.0203486822566755	-0.0255353139569664	-0.0391802520145513	-0.0407739115639257	-0.0733532282863204
0.257060672301945	0.0719718680759929	-0.0536646679125382	0.136226649201563	-0.011478146662652	-0.0392232867770773	0.0108878643555617	0.000906409889747883	-0.0192720322467004	-0.0253507167198646	-0.0510141747696446	-0.0444355892582338	-0.0538099587728144
0.314112040147613	0.27277276170502	-0.0715856328927282	0.144624210519112	0.0589881218516746	-0.0957116935799669	0.00559159487877348	-0.019642981539263	-0.0123511174409571	-0.0183617858641462	-0.062373360820219	-0.0621411526975787	-0.0762407269392923
0.0524865213659991	0.0339827811035826	-0.0085208725060769	0.0339706175854005	-0.00479818031460429	-0.00204079306191313	0.012418484561721	0.00705304463803973	0.00361222623325799	-0.00341948668825871	0.00331750685321228	-0.0060134829048666	-0.00526811521969964
0.397388954338328	0.189964746329582	-0.0947434118675974	0.168131660112207	-0.00712033533765644	-0.102476975248419	-0.00109390087759209	-0.0366674626885668	-0.0327098130763919	-0.0547986552930377	-0.0420587962493806	-0.0619463746350786	-0.0927174072985356
0.2613143989519	0.158613759076154	-0.0617207320603464	0.105616448534137	0.0113111235354914	-0.0212889531444458	0.00864718830689515	-0.00493856793414654	-0.0101979265595545	-0.00498891480447722	-0.0288304701746044	-0.0274407352598211	-0.0456405388444814
0.345138965782405	0.204831311113447	-0.0754249185898625	0.172885143419756	-0.0298441966755377	-0.0937239297339306	-0.00503406770367587	-0.0341435439776474	-0.0689150365558559	-0.0617840632047342	-0.0428347039026857	-0.0601034737794225	-0.0584465420702707
0.0705303285920063	0.0198116182738289	-0.0121282225181928	0.0398498931045085	0.00121197011816934	0.00214958575611011	0.0108270497826272	0.00851022677592408	0.00142575203678737	0.00168077793713974	-0.00354745885529455	-0.00759008499675957	-0.0100711254249249
0.401181173315922	0.26961609516555	-0.0996538595685384	0.150073198468764	0.0172997437438521	-0.103409399558973	0.00773372203421907	0.000994337739793183	-0.0308803415298075	-0.0430548279075606	-0.032340409794918	-0.0546021517594426	-0.0554530065687449
0.176904828457524	0.103588145555875	-0.0404028002450802	0.0732860820059059	0.0360398955690314	-0.0118625503760052	0.0342033321693188	0.00725725405270533	0.00789918287454491	0.0120886725965131	-0.00393136477635439	0.00696751982649765	-0.0113205859617273
0.405208635407679	0.120246397942078	-0.0992464037346591	0.160555896585968	-0.00381606902480525	-0.054190526926065	0.0275219904210204	0.0127666053688414	-0.0112074326831997	-0.0290032979754352	-0.00994183269160992	-0.0400016420146159	-0.060742921134277
0.577422251685466	0.353304638100656	-0.150696520359685	0.194624251676331	0.00895199456735629	-0.103294449568241	-0.00640056409164824	0.00649210396642719	-0.0260598912139203	-0.0471712275004421	-0.0234525691765916	-0.0385988010274981	-0.0841534038841993
0.476280224263661	0.360791997858809	-0.120087525780956	0.179209912124249	0.0313246244245507	-0.083981082255948	0.0385305516436668	0.0368721754021794	0.010850971889042	-0.0263282289156986	-0.015544189426063	-0.039756181627952	-0.0456455973294753
0.303955855587166	0.239768874611881	-0.073134173366898	0.118128007624742	0.0211307701282763	-0.0439822039975528	0.0240304629276354	0.00987319390791319	-0.00508321136910028	-0.0114257169346382	-0.0294492021705644	-0.0372456124434936	-0.038631417835517
0.0537192752110037	0.0506088719663637	-0.0059139439086744	0.0451834156437723	-0.01919335179995	-0.0134096744318826	-0.00394563512624429	-0.00737722054822857	-0.0128652216958129	-0.0163015131159163	-0.00988038246657703	-0.0198864508633655	-0.0233364535813883
0.281820339344686	0.215825422583215	-0.0627150014115301	0.129968151000144	0.00693655285636607	-0.0326786580411426	-0.00354168186169118	-0.00440179358058185	-0.00318578547182197	-0.0128710525923883	-0.00615053699887019	-0.0130212490506342	-0.0402042120928446
0.0871845056833838	0.11164309808467	-0.0129780135791963	0.0634957732664517	0.015870698967248	-0.0319691349550227	0.00647679190762053	0.0063170128859427	0.00142972134071344	-0.00804921799388734	-0.0214356200119287	-0.0175315807732658	-0.0189842685449387
0.000597927480075786	-1.08879014836382e-05	-3.06759896938788e-05	0.000193422913656967	-0.000133344304434723	-3.34380960790685e-05	9.58472666437717e-05	5.21331746301066e-05	-5.25331870424032e-05	-8.3391200256896e-05	-0.00015601985020996	-0.000193804352913943	-0.00016651482083047
0.199791217906807	0.109211931572697	-0.0340520705505793	0.136210812952241	-0.0282560975905733	-0.0544660053114719	-0.00819305300056949	-0.0306796277179466	-0.0315592710713944	-0.0413610514510226	-0.0675116049746759	-0.0462310693037904	-0.0591117599413123
0.0934695825204598	0.079005993272156	-0.0180643970535052	0.0524877919250325	0.0218382815902172	0.014368203162963	0.0230333213517009	0.0179059574684879	0.00807243044479186	0.0181032423765901	0.000931718693631664	-0.00239873848901218	-0.00416701210910955
0.0332496934913922	0.0319758478695046	-0.0053447768469056	0.0228574841001367	0.0065211457194031	-0.00227095656320722	0.00200766062999316	0.00279364822144131	0.00150958370509498	0.00212509457809794	-0.00379563506248304	-0.00338004738786951	-0.00379751793403448
0.574893518475711	0.193632482771887	-0.154518925186671	0.170487576837387	-0.0726324170509528	-0.126705743458123	-0.00978647394899435	-0.0394646913030483	-0.0618287478313713	-0.0996690802545377	-0.115997513648842	-0.0823725353365341	-0.113081525453515
0.491957976247593	0.221656931840922	-0.11890772593133	0.198682936610816	0.0142886888215625	-0.141866124697195	-0.0223222550050685	-0.0132431507274884	-0.0339496173054943	-0.0637887179378162	-0.0451239754257545	-0.0677749850023406	-0.10330252805909
0.474745441843178	0.235046726259695	-0.111836376877709	0.208783967797012	-0.0207003427631979	-0.0853877959577343	0.0311579596125033	-0.00631339736054126	-0.0353649320770217	-0.0530440693604661	-0.0779240916872064	-0.0606537463753209	-0.0918508078855287
0.277968726726973	0.168139991301561	-0.0666485887636523	0.109729223228101	0.0395503215144453	-0.0565843968450054	0.0317508711469475	-0.00458735327569831	-0.02065930784367	-0.00851703766528006	-0.0225611562458676	-0.0177009361826521	-0.0307051993984569
0.204637365833643	0.154759893373594	-0.0479186704219489	0.0844038168004359	0.0252900746149575	-0.010584063134441	0.0192959790394352	0.0142604570412846	0.010069443521607	0.00735300574025824	-0.00702083240983023	-0.0225803635036685	-0.036324556241286
0.172893834245109	0.103105129379329	-0.0362431069815428	0.0870331038662948	-0.000970671773366183	-0.0279341146933199	-0.000174072055598579	0.00892266488053375	-0.00846018659607606	-0.014452393233343	-0.00967442752384506	-0.0252932101453777	-0.0218196192649121
0.0119437965505306	0.0123535389350827	-0.000963908608771043	0.0113517441587147	-0.00448553364963803	-0.00319104673584273	-0.00151417890153694	-0.0026012580435559	-0.00338569719491502	-0.00383829019274038	-0.00494683497691629	-0.0053588370316792	-0.00524596109913278
0.131575689454069	0.103534776995061	-0.0301964172142128	0.0582374576568948	0.0337065873503417	-0.00336606704286552	0.0318224895741082	0.0149425351493455	0.0058135306602585	0.0151702601537381	0.0101716104181631	0.0150140275495662	-0.0141075128133495
0.328929768464444	0.288200584293348	-0.0823509431700975	0.12246352424032	0.0823268306921599	-0.0911781937292067	0.038579646847849	0.0262334581224957	-0.0367663367397837	-0.00442568151852341	-0.024534994966584	-0.0287921856834949	-0.0296601727418911
0.27638032449413	0.160194055589175	-0.0562667416816205	0.150007910720481	0.00402303805913878	-0.046145063524911	0.0013859732525795	-0.0138027313215442	-0.0213415660364443	-0.0210610127328861	-0.0463272195770077	-0.0397318530548996	-0.0479386637866815
0.0328412974995762	0.0113763435005681	-0.000752036545446998	0.0323127033439095	-0.000635743066052491	-0.00152501010238276	0.00471430619114269	0.008627698917508	0.00107782206641649	-0.00108037658421763	-0.00143717299213868	-0.00105533667472774	-0.00896150301645376
0.619094400905334	0.294779170374047	-0.164577494210833	0.194635103146043	-0.0669596768845775	-0.138411216601232	0.00739530916470643	-0.0283351422611203	-0.0598305337111519	-0.102685446742905	-0.0813044665513329	-0.0916997888972609	-0.111014818860541
0.17798360285662	0.160735541664115	-0.0360791734058445	0.095669213902503	0.0310872349491182	-0.0271695855430178	0.0257819859017946	-0.0102047625005828	-0.0141043990849498	0.00195882470305017	-0.0327835294205792	-0.0238596403270608	-0.0289411650157098
0.231286894757642	0.0777442507408049	-0.0467162807371557	0.129918213218036	0.00266796023640081	-0.0338562299238223	0.0087796307301104	-0.0035394610697638	-0.0110524937655984	-0.0155941348437107	-0.0177529648444818	-0.0306136898328036	-0.0434994402779381
0.0777680715880553	0.021311901589556	-0.0066038260385088	0.069395863455042	0.00096731179354001	-0.00126986279038852	0.0132097128605797	0.0102327197926345	-0.00165445521204857	-0.000151275498424253	-0.0112123184547422	-0.00829608112863539	-0.0195363706977568
0.0995922878959698	0.132243408709673	-0.0185858452665992	0.0561043441606567	0.0101843966194895	-0.0309481300099539	0.00966835456261844	0.00147469788594104	-0.00196463564460277	-0.0103818666952322	-0.00393807248273842	-0.0103140679919048	-0.02302047290909
0.208629498518835	0.16297807038698	-0.0322626543751886	0.15549207329156	-0.0130604046557752	-0.0336139006810583	0.00908037431404443	-0.00126351200262656	-0.0144993132552643	-0.0233371526684168	-0.0203792643186203	-0.0361049925283166	-0.0558033213035717
0.0415813091345849	0.0536614166046234	-0.00390905582949372	0.0361452353552385	0.00418648095915154	-0.0160187827344359	-0.00107415511488857	-0.00481402246992766	-0.00187106786524361	-0.00591615088764216	-0.0073482629858795	-0.0170364196252533	-0.011943151764576
0.299717345637191	0.186008583582129	-0.0727741533048805	0.120574411847935	0.0320169147135128	-0.0326728319146319	0.0265061206580585	0.0243593829814941	0.0118208627031477	-0.000327958600559564	-0.0352783937663261	-0.0104308879402856	-0.0344681679275652
0.0936816685600626	0.125045701917299	-0.0171985142730686	0.0545251944528494	0.0102507532562931	0.000180609182217004	0.0295749809563505	0.0081531167679384	0.0157695262294416	0.00521568121925504	0.0123634862280638	0.00989902315359999	-0.00736376910177657
0.20147891796102	0.138531878389146	-0.0471500634993174	0.0817452496913383	0.0397558407528845	-0.0309203090774774	0.0241926340217951	0.0133746264998756	0.0166793891336224	0.00441776583770351	0.000740776694054784	0.00481658790984918	-0.0240730505310798
0.131839449405076	0.0911487991383338	-0.0284334629261462	0.062702337634705	0.0191798847589978	-0.000114050157813184	0.0244436094149436	0.00868118158441583	0.021101906906379	0.0095329173005923	0.00157890093993157	-0.000837444980538726	-0.00345159540432863
0.227047606513401	0.153433258833345	-0.0388936460891482	0.152707939264436	-0.0563260853927029	-0.0728916323889892	-0.0141416576646976	-0.0290325173525605	-0.0446798873732366	-0.0646088588908461	-0.0655583854867812	-0.0597951372946202	-0.0910314249777605
0.176793400210458	0.0459409057175198	-0.0367635228305473	0.0841832549924769	-0.00108793346032288	0.00812364644086472	0.0285580576299969	0.0207431344781132	0.0202078110301958	0.00351785649027092	0.00052127198045579	-0.00767371030179792	-0.00691072444949042
0.194465484483457	0.273644428611168	-0.032473229464987	0.133303042335953	0.0247219712391547	-0.0574031299633576	0.00897776873046427	0.000863009795342373	-0.028286342661552	-0.0163405793621015	-0.0163497591628114	-0.0145273407398246	-0.0355469270931238
0.385903298615493	0.217210957583621	-0.0879503245099511	0.179769906855223	0.000469282850116659	-0.0681454181226919	-0.030527638157082	-0.00589807326308711	-0.0114275834844479	-0.0338380676362876	-0.0456948511050994	-0.0700225887363671	-0.0976832025071032
0.145060108908737	0.0779357916709867	-0.0301284676259898	0.0737984245079537	0.0133858873159433	-0.0538850679426488	0.00714199138255578	-0.0104293693985824	-0.00354989992979773	-0.0202495903133528	-0.0278999598174808	-0.0261958823539782	-0.0259606672481242
0.281301743642393	0.103424317177539	-0.0551030874217127	0.160777474518552	0.000114747612317501	-0.0203537634150449	0.0349615972771041	0.0301635324126003	-0.00605804005119737	-0.0101195079013637	-0.00391506581918338	-0.0131311873140599	-0.0509597688790067
0.318585538911059	0.115757806386957	-0.0718420646151279	0.150979959084044	-0.0109679639773621	-0.0487546981532554	-0.010358466146649	-0.00675216419217284	-0.0237659986841798	-0.0298613310653087	-0.0510320360547781	-0.0714974204934182	-0.0453044463755402
0.236453567248556	0.10378863978412	-0.045236772317622	0.139498893835463	-0.0247646452406178	-0.0233712295413649	0.0122699268251678	-0.0108978216900275	0.000635097818033864	-0.0240679373909913	-0.0233875134463114	-0.0456068486758227	-0.0477005113496186
0.516191729046829	0.258536417185039	-0.125290643078754	0.208020370293015	-0.046310224980928	-0.139096724989134	-0.0176880545349768	-0.0614366994732272	-0.0435577934217848	-0.0927034749850308	-0.143627026170963	-0.0896151851773405	-0.0952899995252033
0.3607479012581	0.216639404132717	-0.0874191277870914	0.135773767282062	0.0578604989997474	-0.0156275851980632	0.0278933652082186	0.0084452468875032	-0.012714465820086	0.0211164569008421	-0.0162751524788308	0.00151799801472391	-0.0205953442246775
0.217719325389054	0.142731404109057	-0.0505028266740188	0.0924663191152712	-0.00518025838412636	-0.0452820463911369	0.0258279559062156	0.01004777964373	0.00358847174940582	-0.0252311523876317	-0.0109062114690304	-0.0501021624371776	-0.0299060757066683
0.259686822666775	0.156693190915104	-0.0618092413325634	0.104335617309854	0.0159077768879123	-0.0459953589555414	0.0218976917429082	-0.0062979522492585	-0.0188814903422306	-0.0150437910338145	-0.0185688635717144	-0.0396411617221751	-0.025540531675337
0.437116199688753	0.203926915920747	-0.101021287041901	0.196944109244197	-0.0200665428924557	-0.115184297839615	-0.00123758680971547	-0.00813240608532023	-0.0181490208730817	-0.0676254203660352	-0.0516943333211971	-0.0969921131018165	-0.0851288368419629
0.475282216306014	0.188880351640911	-0.116104797547857	0.187412911792574	0.0177655654298744	-0.106649278663638	0.00333379318872934	-0.000965266017227795	-0.0514705237244659	-0.044441856616882	-0.0784059655705083	-0.0757337212328267	-0.076806912736005
0.045586852149462	0.0219769262899371	-0.0082536463913235	0.0289495394296224	-0.01295686171977	0.00104679274471311	0.00799663360716375	-0.00149213023349554	0.000909211563285661	-0.00595503448752846	-0.00899518142781444	-0.00979730579410001	-0.00466654101795806
0.182240674800201	0.162618255618248	-0.0413617879856279	0.0800024490159207	0.0397276986005538	-0.00808977406391301	0.0243618546229006	0.0219639760771694	0.0166302412089665	0.0158189622683204	-0.00638270060235963	0.00572942798304335	-0.01208966069701
0.113613218544721	0.0723347782776633	-0.0250215673874552	0.0540115480980338	-0.00588350425972219	-0.000559247063928556	0.0205345724976246	0.0158536351165275	0.00778357674596629	-0.00322137566182537	0.00119257556300714	-0.0113237712009548	-0.0035823541265229
0.31302193213849	0.167415439307119	-0.0656475461778286	0.161543735021085	-0.0450067341790804	-0.0590736031622699	0.0211860567788445	-0.0150583303475838	-0.036147722620665	-0.0520401686706752	-0.0598860729614171	-0.0478251960292407	-0.0838587106825029
0.417545759900106	0.146512445667698	-0.104244051925066	0.152971190940223	-0.00659076133465425	-0.0489212240625194	0.00760936815891122	-0.00934453572809724	-0.0282019604752275	-0.0277559926985868	-0.0420654150675495	-0.0616146284169375	-0.0627979373999527
0.0769928100168139	0.0262879403516842	-0.0153307936846658	0.0394204382061518	0.0019531381745532	-0.0131746363421429	0.00132245875839374	-0.00822583085996459	-0.0177388803070925	-0.00561074908379487	-0.00261553083593427	-0.012766513951326	-0.0252702943124737
0.0431194433565058	0.0368721229130646	-0.00762727951557648	0.0248751740973281	0.0015949377641144	0.00407751179763607	0.0194429196138892	0.0188322283360955	0.014552668024845	0.00283622478087524	0.0115688435520346	0.00661322240900588	0.00720848956461537
0.105226480869908	0.0723505128088003	-0.0198611372032461	0.0589100549076969	-0.000295970530831691	-0.0112445637965612	0.0101757010075207	0.0115758846100105	0.00190860257863903	-0.00577026716369645	-0.0032266849484209	-0.014319269914074	-0.0147860045948934
0.213580177009093	0.0648757478716553	-0.0496763167369712	0.0890545915974413	-0.00590344478061899	-0.00789528810366333	0.0123875631965999	0.00130810787652244	0.00594705503678272	-0.00689936644214115	-0.0128744334238736	-0.0209801885581539	-0.0189228521009084
0.0718063892407921	0.0917650267870494	-0.00668995659702973	0.0642531562623387	0.0100852307807277	-0.0288719633029085	0.012153051723966	-0.00600422647257529	-0.00449663427771808	-0.00939336626109041	-0.0183743508325357	-0.0194897812115493	-0.0214930439789858
0.310129492229608	0.253976520801119	-0.0766820432875563	0.118270498233256	0.0669630319313141	-0.0950818165051348	-0.00569803258404317	-0.00231942748699115	-0.00370392194895935	-0.0140593922869103	-0.0296146583454632	-0.0283598167623252	-0.0377751483746297
0.0478869697509005	0.0453489301329436	-0.00847080936745234	0.0292411269978944	0.00518846242226823	0.00725120063325342	0.0119938316590786	0.0113465633309008	0.011869848162198	0.00621983152776083	0.00212814802987624	0.00159713526016064	-0.00312658575517498
0.0288381359573844	0.0133485481558465	-0.001696444044608	0.0277572514969925	-0.00455886870848421	-0.00624451309021733	0.000862407805041012	0.00143636119218956	-0.00286805906606416	-0.00540169089935077	-0.00884419396230449	-0.0094419096358719	-0.0100781335108338
0.385479777382614	0.172784469468769	-0.0910971276685189	0.166955086372116	-0.00611096016739809	-0.0578388901850844	0.0124673852387666	-0.00283566515140926	-0.0232831023059285	-0.0319749251762412	-0.0318965924642198	-0.0537762425531111	-0.0548279085509705
0.393736706882045	0.309255194435961	-0.0936052938652121	0.165754297841717	0.0161236108059051	-0.070607905432732	0.0491756763699117	0.031298835421943	0.0215505208082121	-0.0272421473134135	-0.00411481712662537	-0.0436153352147671	-0.0525790557779958
0.000200076894500122	-1.26178019848629e-05	5.97097485291933e-06	3.03002636374972e-05	-1.30864847162703e-06	-9.91060362165122e-06	8.80198338638829e-05	4.91403468233429e-05	2.60438982841504e-05	-5.60962604663912e-06	-1.1100421298468e-05	-2.89470684266327e-05	-4.19541186364777e-05
0.57780969423284	0.250576277377525	-0.150954875885719	0.198193892056877	-0.0156208073883441	-0.13987800053828	-0.0759996270764975	-0.0546462741127949	-0.117637218553031	-0.0777494039633122	-0.100912278852689	-0.100696922155055	-0.10451072287568
0.0889735459504876	0.0756017463958659	-0.012301319397843	0.067701041063682	-0.0235163508521802	-0.026067424310647	-0.0121222893692864	-0.0144456488093642	-0.0145854810956549	-0.0247918875814136	-0.0316883621176546	-0.0302583039418749	-0.0356180939287577
0.214750783701973	0.0647888682917255	-0.0503381027715245	0.0877944428862409	0.0167257665792936	-0.00271210153846893	0.0265983582801884	0.0240078415337345	0.0142611725375246	0.00700683252041231	0.00659255198200956	-0.00145200679803639	-0.00474784523615793
0.341483724165803	0.147605337045672	-0.0693043356298688	0.190128892323039	0.00334377466522301	-0.0246775471903709	0.0553670038038749	0.0410774447365622	0.010690244153427	-0.0106668862625739	-0.0376124074873614	-0.0473392308259584	-0.0441753041537145
0.28277689775273	0.302233743753136	-0.0637902056359088	0.127915801770665	0.0264628935002041	-0.0808851960561613	0.0147633890586297	0.0143803959981784	-0.0191506442536492	-0.0272111512779786	-0.0219323552284268	-0.0313964733149071	-0.031530336273262
0.171233594174175	0.173408936260905	-0.0344321707670497	0.0942804151709006	0.00824643208892978	-0.0426667922494495	0.0206692083951937	0.0152957911919725	0.0162402674809189	-0.0172101800802598	-0.011006035869346	-0.0153638725921963	-0.0112465619996727
0.369301319634211	0.149064113251722	-0.0896583378884883	0.14728207474559	0.0194215611737766	-0.0704478932013574	0.000242460595384464	-0.00523124027600941	-0.0331346427455564	-0.0255131660137904	-0.0434320325697438	-0.06093778934214	-0.0484046780696818
0.210885063565911	0.280566173512856	-0.0448327350802633	0.104422501683646	0.0505821830721228	-0.0681728615329875	0.0122411465361631	-0.00814459894215691	0.0101369609509292	-0.00879533923043238	-0.0111185640927834	-0.0116268678503252	-0.0104455742157
0.0354953991994489	0.0153081038293274	-0.0054059153795194	0.0255139877152546	0.0005625318783311	-0.00127757201376474	-0.0024246137439142	0.00497828755896768	-3.69754107806819e-06	-0.000357520067716818	-0.00744886279715609	-0.00991453746711794	-0.00955359254574142
0.353676537225245	0.340658317454431	-0.0801889661026768	0.163119754057811	0.0967165240419837	-0.0700609271713339	0.00603035602149266	-0.00907247224907232	-0.0320785761228904	0.0133277984353249	-0.0476280070631896	-0.0735551126353209	-0.0877530348482038
0.104315998245473	0.0602908184466855	-0.021169911487388	0.05557887235788	0.0145434254019759	-0.0101871458064164	0.0187955141667778	0.0165897485699438	-0.00485125225476987	0.00217813979777971	-0.00960241022816113	-0.0012862530126746	-0.0162717245616182
0.255499948609044	0.261685871061644	-0.0562393631933932	0.119582312478411	0.0419190131082159	-0.0773656292779703	0.0212396914258134	0.000473364111892638	-0.00792861866516836	-0.0177233080848772	-0.0369079541107311	-0.0413657975446381	-0.0374433862585669
0.331225195104254	0.292166429656038	-0.0816766750693274	0.124792208488683	0.0746789779888956	-0.0762476671536745	0.00492590289834072	0.0116881799046125	0.00186445910192384	-0.000784344582389518	-0.0489079720639728	-0.0419694153749879	-0.0335821642766576
0.27239346629165	0.0704371811656309	-0.0654091965783462	0.106558856172186	-0.0071050570927913	-0.0189994971188021	0.0104644428805666	-0.00402238438857427	-0.00782272568992731	-0.0130522771057967	-0.0202743381323546	-0.0381477001484773	-0.0310472228285157
0.582628932142004	0.345485987790315	-0.150868731807374	0.195737671203151	0.0981789349470702	-0.106326107981021	0.040250426897932	0.0382063874399963	-0.00836958644074226	-0.00407358651697565	-0.0260027617811533	-0.101524947081549	-0.0214058144490787
0.313360521456187	0.167522208242819	-0.0669742875641415	0.162759438149979	-0.0326663041149863	-0.0490427531348596	-0.0224463230497085	-0.015811550254692	-0.0244234659677821	-0.040854528624923	-0.0485020750762262	-0.0551728935471418	-0.0813283292746395
0.158815446319208	0.162824334044782	-0.0259501938123022	0.108044707816367	-0.0140155162100154	-0.0313657986900291	0.00872554733654721	-0.000711283392923867	-0.0167219271060896	-0.0226906574500222	-0.0293539517132491	-0.0156820558903952	-0.0434273389244985
0.119855979144192	0.0773679199654225	-0.025676034841417	0.058970361487096	0.0137739257578617	0.000488090849283571	0.0193327690514798	0.019178207865269	0.0131593975915493	0.00713100830357262	0.00338029229822585	-0.00147239668467258	-0.00267751160434331
0.224218004772455	0.119791767532429	-0.046812827716452	0.116302844824765	0.0192893201877878	-0.0252126565968901	0.0031242291981258	-0.0118349522273388	0.00351806457768614	-0.00296166820455115	-0.0202453923383207	-0.0214400667372269	-0.0392720411416139
0.128214628734928	0.0777741226786032	-0.0279219906629865	0.0638355770110832	0.0120306547592731	0.00475084630474817	0.0269278058752651	0.0127077562197756	0.0112289380465833	0.00839075053201063	0.0076813402083733	0.000348168266248033	-0.0102069096367176
0.16886989539279	0.144271328778687	-0.0370669129861229	0.0766880993808583	0.0359257094303222	-0.00787644571404988	0.0390219294372862	0.0334198667054948	0.0219062063211482	0.0140246318581362	0.0165396620627806	0.00609478796536558	0.00995140092951344
0.570452768264657	0.25257510685073	-0.150102830930785	0.183215997992101	0.0366123832881209	-0.175206859941463	-0.0289382503524862	-0.0564545572392315	-0.0284200743054023	-0.0692972383266709	-0.0748520619985887	-0.0614615620846944	-0.113171071379514
0.13405993747632	0.159737483166884	-0.0271407818218653	0.0721957249026757	-0.00142771235905526	-0.0501445350743559	0.0112431696157564	-0.000915237854136525	-0.0213862531900107	-0.0257861237167056	-0.0212496403417353	-0.0315369574607061	-0.00931184829972632
0.261566380239789	0.133044903084845	-0.0624191446603093	0.101406906609234	0.0286979957677013	-0.0539673703502389	-0.00145578116641609	-0.00730793275127345	-0.0109192549898119	-0.0126346872912688	-0.0314741151102167	-0.0315283568695967	-0.0413469586290265
0.24413753517339	0.0650776283879006	-0.0567195522762349	0.0984381460286498	-0.025783322643058	-0.00433917430150049	0.0186829907875562	0.00185751750086013	-0.000807184946000766	-0.0150612484722793	-0.00579492081786906	-0.0155836707219872	-0.0280125403491852
0.637311481490982	0.27446341489705	-0.174367585867272	0.186362046573651	-0.0272372239283571	-0.156393988392235	0.0300585605166571	-0.0386220773419057	-0.0675850849514023	-0.0918156061602962	-0.0525687331274133	-0.0782851377550109	-0.0679126222501909
0.221783420535291	0.191203473039864	-0.0524691619110809	0.0883677727359867	0.0138745282493116	-0.0211761914194208	0.0180432555186843	0.0149890627089464	0.0336038974595398	-0.00365083158505461	-0.015146310154763	0.00268537694865956	-0.0151429127631386
0.461133572522103	0.263758334358049	-0.118972771141595	0.159212201917701	0.00760710657754954	-0.0864478389687114	-0.052454393527522	-0.00177000869293936	-0.0368745159965513	-0.0394203661955809	-0.0406849075126225	-0.0756222880842815	-0.0739009983189139
0.23123208637313	0.0703163248736687	-0.0482716592189337	0.117021325059281	-0.0068932101510403	-0.00574208348149399	0.0272999237704523	0.00684575067155149	-0.0205246357076492	-0.00631764681626715	-0.027642092162691	-0.0297182563576915	-0.0466320087116112
0.128931764865948	0.0989060640453476	-0.025628613468255	0.0663235846596375	-0.0138279328818465	-0.0282788487110415	0.00107791420224612	-0.0250851572888604	-0.0134670236505665	-0.021053390796444	-0.0174368227633917	-0.0179565988563835	-0.0353064132885044
0.0177882238126509	0.020711126286418	-0.00231720163477957	0.0128229702057568	0.00299595332653689	0.00439542846057797	0.0110988809373172	0.00709261747796023	0.00594302030808857	0.00369569089355743	0.00405213590480253	0.00227575235146397	0.00130866866953032
0.0588467409799141	0.0642964906320813	-0.00959782478770873	0.0365266748211072	0.0128974082262572	-0.00414326446317627	0.0178100070101963	0.0120222568642576	0.00667595833897951	0.00437707188154044	0.00789158598956072	-0.00181770521238266	0.00387329041045146
0.117900991797517	0.08067634965469	-0.0252625016707245	0.0582087469514855	0.0209990119052405	-0.014443760798625	0.0164992693953083	0.0236607978286231	0.00890533353029742	0.00327762555330777	0.00868886116857663	0.00557685175362267	-0.000445479053635109
0.0727491814916008	0.0562061408338649	-0.0138270590550008	0.0410118249674294	0.00707269912724197	-0.00447199889563564	0.0187794659014865	-0.000630681811491965	0.00702035156029934	0.00130035011580316	0.00384328048515849	-0.00374085862454877	-0.0174531457854512
0.361396455448508	0.141201243011467	-0.0782794264103959	0.182033334482201	-0.0661114985792896	-0.0686987248983767	-0.0332106197543173	-0.0606641971912611	-0.00690935389182007	-0.0674051117388332	-0.0618944509245011	-0.0954846600757865	-0.135394056728348
0.0531720625414861	0.0807649539964878	-0.00555314009203905	0.0437383818458467	0.00260672927680206	-0.0160795327521628	0.00454742230980473	-0.00208833571209179	-0.0141922488338359	-0.00673640173768037	-0.00189857705032029	-0.00366722069258269	-0.0157532296764734
0.236355664926899	0.0926543308751986	-0.052808432535441	0.104507837524765	0.0121037161290601	0.00571053412192427	0.0144212366395041	0.00475368384612004	-0.00268519965854247	0.00890712512549216	0.00106242698850914	-0.0227666761100752	-0.0200678317111968
0.399410545961236	0.39784644868052	-0.0894660967662594	0.19262938672952	0.00323360533441774	-0.147421641830721	0.0448409424223692	-0.0318760357602892	-0.0353916677939659	-0.0720940182481515	-0.0619955262070994	-0.0371109947343602	-0.0958112918909418
0.204581873605276	0.209982440425778	-0.042589034228894	0.106029219780149	-0.00599454730266108	-0.051174081287427	0.00297214067144252	0.00430613868341806	-0.00329038707449369	-0.028584314295044	-0.0206548192920739	-0.0335593893604863	-0.0301358927238367
0.458977503795636	0.206054413537436	-0.107908846871132	0.195550583571197	0.0164970756257904	-0.109047377559225	-0.00749447967053024	-0.0100216213389184	-0.0444683739324839	-0.0462751509667171	-0.0671547033499551	-0.0601231766656531	-0.0666098396408517
0.431691498981875	0.181455114374182	-0.109247713940633	0.158780092355069	-0.018346610326699	-0.10254183425945	-0.027345432081342	-0.0384268008269164	-0.0563125320916178	-0.0604442222930746	-0.0728238525109778	-0.0778404900312972	-0.103153896048072
0.0125613696878669	0.0249681061781446	-0.000852695162069858	0.0119188636312365	0.00817484476863905	0.00537658839323637	0.00810310869729368	0.00784360713271906	0.0016085927446617	0.00677571658093771	0.00255726351686915	0.00164796853885798	0.00133849678828321
0.0250058588246786	0.00657702558977571	-0.00337869180820636	0.018710635539006	-0.00172390618345069	-0.00290534220897201	0.00362028049098012	0.00199177193310491	4.42630232237243e-05	-0.00231462419621135	-0.00355202275809958	-0.0031146186431058	-0.00526318428235015
0.15439462469454	0.148632440763829	-0.0314536419268619	0.0825718951687962	0.00511468097964454	-0.0153650545581925	0.0242451740788795	0.0208470571458494	0.00861073847783356	-0.00512518678927396	-0.0149245198559702	-0.0110527465412374	-0.0079093497018696
0.0365950692345617	0.0276004740701293	-0.00484274122407489	0.0260361548521795	0.00435767816778324	-0.00280112763392869	0.0084918230442878	0.0052342057846621	0.00552409779938402	0.000778275266927267	-4.92359786785634e-06	0.0016091923821238	0.000169645552371367
0.617852958063005	0.296999689520643	-0.164962360946677	0.192911476366438	0.0560166429007746	-0.176591604257607	-0.00669920333628427	-0.00262762565512709	-0.0584997691462361	-0.0602874806784163	-0.0823467073990601	-0.0905770518869993	-0.0983220862780072
0.232015403367744	0.131522664901907	-0.0535517349069084	0.101463671322402	-0.00187745368788605	-0.00980059131476524	0.0159662261813681	0.0314538794490442	0.010106594780954	-0.00583902250132565	-0.00730027443204564	0.00863519801602139	-0.00533030247647978
0.546329785759955	0.215357488874643	-0.140429956913477	0.195277369719236	-0.0232983287058233	-0.0500030900792566	0.0207525012900456	-0.00457721935253652	-0.0108183565903327	-0.0366507093925399	-0.0564346451200268	-0.0828596545856625	-0.0580647165955144
0.381902878713208	0.268002541671806	-0.0921891043484173	0.159264820093098	0.0231409872374289	-0.0589094406939893	0.0435440627558323	-0.00438694881365548	-0.00253357680438171	-0.0178842267282802	-0.0239710963211478	-0.045549028291373	-0.0387304546740657
0.0830790689641315	0.0342148992183619	-0.0179465599699462	0.0393152638695671	-0.00841895664088264	0.00338171171622628	0.0136235565364005	0.012789392862243	0.0025777777921976	-0.00251862246232819	0.00423122644250694	-0.00202813320635457	-0.0132650333258645
0.377610806237696	0.267107502300378	-0.0894604485549882	0.160706260228338	0.0528820471102002	-0.0472466137727214	0.0196731518877304	0.0096805652788709	0.00559929586666902	0.00281771666873942	0.013998927080566	-0.0412342600742633	-0.0441462289891465
0.315109634070462	0.112327245629684	-0.0757016248999962	0.126390927346311	0.0053914271755256	-0.0445485112893331	0.0195420449609375	-0.0044047157567596	-0.0092661443176566	-0.0195785420569038	-0.0418915551619407	-0.0246118381241218	-0.0324136147383171
0.337895858453701	0.107238483365363	-0.077823813999663	0.151283572259947	0.0115522454090992	-0.0427503739754549	0.0278649947477915	-0.0189134864776323	-0.0294844217556428	-0.0155990642831779	-0.034103221717927	-0.0319113500877763	-0.0299017905593957
0.284019854429377	0.185168090143891	-0.0584238019520016	0.157009881588285	-0.0464379083345695	-0.0657990738658235	-0.0189555469812525	-0.01022492217236	-0.0234729056830838	-0.0561184911001965	-0.0446218952878538	-0.0748530846666353	-0.0901339386942908
0.184523020396013	0.0873726605517979	-0.0247650214689055	0.145970675009081	-0.00257044406446225	-0.0429114593347564	-0.00174856033652232	0.000854094409236311	-0.0110975063315671	-0.0227409516996093	-0.0169835290234577	-0.0230881475055484	-0.0522028809565009
0.00657860675188613	0.0105557009134761	-6.90542164719582e-05	0.00589228063226952	0.000756178121653947	-0.00326888896092481	0.000893342061220037	-0.00146595188654729	-0.00122281883470708	-0.00125635541963543	-0.00319888593535998	-0.00297158869168961	-0.00292724599253707
0.174267293595108	0.231519216389904	-0.0217465788347714	0.145892493682851	-0.00682370349298198	-0.0553042852251138	-0.00796885239952633	-0.0398416253885996	-0.0345139877543593	-0.0310639943590479	-0.0352860805357471	-0.0676155495128766	-0.0481783368325798
0.589937033147562	0.227521215021849	-0.156927182127366	0.181412234149878	-0.029087154012318	-0.137799777860899	-0.0139266503018507	-0.0531240105934115	-0.0531945259713973	-0.0834434659366086	-0.124378203475498	-0.089370777847939	-0.111856952706062
0.583349308691781	0.362355589023102	-0.153891795152512	0.191337455707108	0.0933654304738899	-0.0848764303803323	0.0280473290210748	0.0413539011793347	-0.019727119466743	0.00424450004677879	-0.0206541869844504	-0.0467179311602669	-0.0666351603154685
0.326684958344733	0.0966649837666048	-0.0744412336035017	0.150591194070286	-0.00306920920534764	-0.065279288172218	-0.0102907546501611	-0.0142524202797996	-0.0184920995976727	-0.0341742486887828	-0.0647373418115452	-0.0570616976608123	-0.0607966014835727
0.25225285163826	0.258793463060496	-0.0454123639182066	0.16238116072335	0.0713389162324615	-0.0767337641927339	-0.000812740931477762	-0.00920200637669977	0.00790187876443971	-0.00269742398013623	-0.066020415621954	-0.0399224481442514	-0.0962185964867946
0.395394586776999	0.224098697645435	-0.0838983836711776	0.209452844838128	0.00396054417392716	-0.146038167502108	-0.0498588694347945	-0.045759618489846	-0.0550190073611516	-0.0710388116640905	-0.10792378289194	-0.129392768337932	-0.0969003254904444
0.29158848346184	0.102239682755106	-0.0686550598196247	0.122624949563788	-0.000667296186172617	-0.0371925544122937	0.035728116621826	-0.00616379438347814	-0.00772145733359109	-0.0189299252992332	-0.0171925729807789	-0.0268948889601837	-0.0348502891910379
0.156887780080072	0.054418879593357	-0.0354148156536604	0.067722538346703	0.014064410970797	0.00375919065722127	0.0352210939914814	0.0188586936980977	0.0204089166924807	0.00891180081400914	0.0108559674792091	-0.00670625422497417	-0.0125724243401648
0.0451640537565173	0.0273683016394529	-0.00755722738224152	0.0285307620041062	-0.00791733170621331	-0.00916303408006116	0.00412216440366576	-0.00137245358473417	-0.00623353919189969	-0.00854018289313723	-0.00977693537713136	-0.0131661537569261	-0.00859259171541997
0.185441417190024	0.0476518058044128	-0.0390790834252299	0.0938997194626221	-0.0195486168320506	-0.0183902363898501	-0.00279690113320816	-0.0114941171886423	-0.0136412663586223	-0.0189694266109503	-0.0364293762714279	-0.0315310231906674	-0.0365146696606786
0.688641795390381	0.291557087663768	-0.196247651617427	0.16745107839327	0.0846172567222684	-0.196987272241966	0.0139010338273385	-0.0162434925206766	-0.0296233589105056	-0.0561850077598486	-0.0337372772338754	-0.0724428355303183	-0.0599787662065002
0.461734582865494	0.190280152607896	-0.113196697444249	0.184044688739283	0.0212620977841923	-0.098089243403728	0.0108115927253494	-0.00860715065737683	-0.055556820912914	-0.0384135728097679	-0.0987231942016161	-0.0702420958037037	-0.0788559876751619
0.141117740408151	0.0752423036593027	-0.0261985838752501	0.081975730597006	-0.00433411084647867	0.000879424971729714	0.0158323359194923	0.00289099010904662	-0.00286526087636868	-0.00172734293737448	-0.0202076518403105	-0.0160370834591123	-0.015135135727021
0.204302060218273	0.0508714182533153	-0.0417446339676834	0.104425929715962	-0.010975632853992	-0.0287966364832598	-0.00361237571262313	-0.0053256091474399	-0.0107011382416993	-0.0198861346686259	-0.0339746257558231	-0.0332544736163597	-0.0386957671975145
0.335120962365884	0.102944922942781	-0.080286694639229	0.13468414019136	-0.0059493236075418	-0.0486678418952131	-0.00322625708703178	-0.0233191855675274	-0.0214011255330097	-0.0273085827513774	-0.0357211144792868	-0.0468341125932546	-0.0421945148563133
0.282050606924791	0.125887334905703	-0.0663521912473031	0.118371013132319	0.0401563913040642	-0.0497022441235961	0.0177992278908546	-0.00138487999923281	-0.0135547819532256	-0.00477292640976595	-0.0204412688990106	-0.0233049100853994	-0.0194825404688158
0.00538321859082771	0.00173739586709249	-7.62831493190657e-05	0.00322692696939937	-0.00110456520897097	0.000136509097751688	0.0014634460027418	0.000612493014461072	0.0011522896396869	-0.000484028055609639	-0.000840160444983628	-0.000679174951298506	-0.000836778154475583
0.532804902579709	0.204281948791855	-0.138863936279754	0.177939374607749	-0.0648764087997135	-0.11804357081638	-0.0413916622440225	-0.0517431458401588	-0.0810357104239687	-0.0914599898080469	-0.102496142580338	-0.11799910379396	-0.155690961866217
0.344781398008006	0.128891351780256	-0.0820145127965927	0.143376004591068	-0.00531840239606524	-0.051812330427891	0.0232362039843292	-0.0145604483359325	-0.00541260847664254	-0.0285653664119781	-0.0404291749906455	-0.0605663029952017	-0.0476633629815926
0.022296128052671	0.0511614472204967	-0.00337190904718297	0.0159527197487902	0.0104293617521846	0.00482025638202154	0.0181408096754626	0.0169997407942197	0.010135908750888	0.00762480906710306	0.00465480421600118	0.00988777786783264	0.00335812043239945
0.461685368291286	0.164983299809326	-0.117777754983773	0.16134013527347	-0.00223434811982076	-0.04610889521055	-0.0148704727030902	-0.00731808523854027	-0.0313365319927674	-0.0241716216651854	-0.0635941998062005	-0.0722161968858299	-0.0805503596173959
0.199270209014924	0.0709117645698497	-0.0401085732471275	0.107051564359188	-0.00110312597257836	-0.0177939164093952	0.00963614878166266	-0.00589816751800781	-0.0248306251565637	-0.0094485211909868	-0.0146274847292629	-0.0263739008341656	-0.0357496454235111
0.382273143735003	0.20330584096339	-0.0899119104582435	0.166347719871839	0.00430525186793274	-0.0590428106905005	-0.00970822008516292	0.012071944949408	-0.00938216190036995	-0.0273687794112839	-0.020659380970584	-0.053952697209001	-0.0617872012765713
0.175604666077723	0.146140900229555	-0.0348488807918652	0.0922087369120571	0.0142753561509043	-0.0346444252220008	0.00665175628076642	-0.00949043721763571	-0.0123370756823184	-0.0101845345355483	-0.024945090634028	-0.025660628880677	-0.0136412020926926
0.328950050694641	0.0800839866707607	-0.0778779460295683	0.13662679803382	-0.00670887575862383	-0.0417613236076276	0.0290579021164146	0.0105946158933309	-0.0181762017151266	-0.0242350996831257	-0.0166771405226789	-0.0381510908900337	-0.0429025484036995
0.141134641742563	0.0644748433382689	-0.0325376355973225	0.0607695621632732	-0.00269911343162757	-0.0106196729516498	0.012658599138364	0.0102068788517217	-0.0062358574212554	-0.00665939319163869	-0.00479696784278003	-0.00752559148708618	-0.0146898257401883
0.148887048620444	0.0931899271634728	-0.0304346772767465	0.0757729753919025	0.00148664262611997	-0.0550809248455611	-0.00987990103498851	-0.024918019487552	-0.0277848057687699	-0.0267971411097205	-0.0420985939845661	-0.0351505182588243	-0.0348410892965486
0.528875852470158	0.204189332340576	-0.133109323653643	0.190869367656799	0.0205412015255858	-0.149518964472934	-0.0126263280925698	-0.0464256086464656	-0.049811377461608	-0.0644888814736742	-0.0973573280218591	-0.0748604801640737	-0.0983253785807149
0.464812833196617	0.15414090238891	-0.121495818242606	0.149409039678466	-0.00430039055257503	-0.0604843699212085	-0.0185744880064376	-0.042602371272627	-0.0375461977530948	-0.0323923802368918	-0.0719991789488185	-0.0746588616418704	-0.0737585534094317
0.465921959056853	0.152785304870167	-0.121390654808377	0.151934844436087	-0.0116392137468275	-0.0621924014146943	-0.00702370425214627	-0.026025226977669	-0.0226707680210325	-0.0369158075807609	-0.0564909939659323	-0.0420221749100894	-0.0781581289240765
0.240049184240539	0.175878891196537	-0.0484647492129839	0.132769468831757	0.0237675443512892	-0.0466432455560894	0.0213112938804669	-0.0211665501517753	-0.0207845393866568	-0.0114378506024001	-0.0498121070940466	-0.0528958562852422	-0.0715002572778004
0.167004551160764	0.123625247108414	-0.0347641416772047	0.0833503743707025	0.0126086928954755	-0.0381334724087108	0.0189436762875532	-0.00289603431900359	-0.0138547820959292	-0.0127623897566176	-0.0330375890465512	-0.0335034422207112	-0.0285811897951604
0.0952049107241594	0.0625222014105252	-0.0190946471681168	0.0536092946980951	0.0170228542517887	0.00689126129616283	0.0234563024985115	0.0156471682550651	0.00758442745588656	0.0119570577739758	0.00345439660747851	0.00732162195264363	-0.00473435045593444
0.255407329635215	0.0958940569440245	-0.0532570745463944	0.13505097208158	-0.0160321922876681	-0.0136892608517868	0.0149713799226746	0.025039946385575	-0.0201394371907861	-0.0148607265697274	-0.0112450429865941	-0.0350043140491619	-0.0215419736029354
0.594884214530086	0.319324681163506	-0.161306649278276	0.171228943769558	0.134681713531112	-0.140658770725417	0.00580744246687181	0.0299900232117457	-0.0201482741302776	-0.0029885285971526	-0.0278131734827708	-0.0647987146951612	-0.108276210000657
0.446122155169263	0.304235126355876	-0.111798281368491	0.162042412208831	0.0382529185266484	-0.0842088508733502	0.0293635796201477	0.0126307711616744	0.00386349264384117	-0.0229779661733509	-0.0410225331568845	-0.0433836013420668	-0.0145386171509134
0.587902846542892	0.301027013268057	-0.151317369004135	0.206415267525123	0.0488842773808114	-0.191977877868421	0.0135537780146882	-0.0305541541632783	-0.0540247447091071	-0.0715468002438048	-0.100352971540594	-0.0798638074004258	-0.0800371245094271
0.293922255655932	0.103839664351752	-0.0692663380761754	0.122916898573204	0.012380695603484	-0.0119354438304251	0.0251204377914656	0.00859095334460275	-0.00531293603080346	0.000222625886529493	-0.0195196021873006	-0.0259107822949347	-0.0380128920457544
0.0739506409905014	0.0804113177215258	-0.00996499975150134	0.0552104726769933	0.00701962786260966	-0.0186888553432784	0.00842710655881163	-0.00975006436676569	-0.00813833401661018	-0.00583461374033437	-0.0198523245271141	-0.0194683356392051	-0.0280774642163755
0.125751487074896	0.0482625202920454	-0.0258709792934473	0.0651525812405876	0.00074394691505561	-0.0160690973058867	0.0146511208536453	0.00357135388949936	-0.00743363189743998	-0.00766257519541555	-0.0136144051774241	-0.0158136881189204	-0.0216495796892198
0.343882436961005	0.128322743192069	-0.0816941603588422	0.145944291417009	0.00949551107339058	-0.065379241163574	-0.00851203813241447	-0.00209284924572978	-0.0310327881323149	-0.0279418650450917	-0.037382770444487	-0.0516704805388933	-0.0467872472803971
0.235178139313809	0.231927145524748	-0.0518353463293579	0.110129089831905	0.0192523272376035	-0.080320736444698	0.0125476697300335	-0.0039845167712175	-0.0127162613820114	-0.0305342046035473	-0.0461725959224051	-0.0448542181296205	-0.0430974933974256
0.145058497109808	0.0652007965900158	-0.0329472214411483	0.0637583639334246	0.0122263249963818	0.0132264009752162	0.0339924674631919	0.0227179831364825	0.0203059300912936	0.012726362985799	0.0155369312814099	0.0111042069895572	0.0112142932992561
0.0570085179691991	0.0416889956070458	-0.0107309029747409	0.0324767999101034	0.00976765794735009	0.00532951775884213	0.0151504078856874	0.0119444180501588	0.00744232606453158	0.00754858785309611	0.00400879491785771	-0.000241884718706641	6.4459202556516e-05
0.304934895077921	0.183014572649209	-0.0634112905997333	0.159608956932556	0.0103697444907859	-0.0655598022376854	-0.0146396391163013	-0.0416633558411437	-0.0280851819957539	-0.0275950288734497	-0.0620256620209055	-0.0724104136726741	-0.0594187822541086
0.260126302729203	0.108720990034067	-0.0566461339541487	0.127251283648797	-0.0231023026270547	-0.0605509978140898	-0.00318256256135158	-0.00853215174274519	-0.0150000356180624	-0.0418266502205722	-0.0381904350856307	-0.0815907988018963	-0.0631823153073864
0.644456402340395	0.311277542044266	-0.179225030908767	0.17096138438621	0.11818164895409	-0.0748748934645674	0.0324947133929988	0.0175611302754355	-0.0157268603000794	0.0216533777447615	-0.0566832277571143	-0.0537813193943518	-0.0770715918168094
0.0622986028915631	0.0267267930166486	-0.00456826679711091	0.0598603665740482	-0.0211089435808696	-0.0181613595872935	-0.00677987108918001	-0.0125560360364838	-0.013057174781679	-0.0196351515840815	-0.0205184994273386	-0.0245739288677175	-0.0217954916292094
0.285736147428877	0.122929084358504	-0.0598698026904325	0.14853646244293	-0.034910725036767	-0.0752657116658647	-0.00690405795752308	-0.0201068549466284	-0.0438558386375089	-0.0550882183513159	-0.0437133069859781	-0.0518155521586201	-0.0725588390344006
0.197480878565542	0.0560854863739298	-0.0389574167255787	0.11102582215272	-0.0127025067652595	-0.0171038087050337	0.0139546736345604	-0.00185009695607846	-0.00844382124547496	-0.0149031577351466	-0.01475729192302	-0.0279244629571162	-0.0278003051856493
0.345596143078078	0.103651087546006	-0.0789674919676492	0.155612422565317	0.00374627884720508	-0.0509172627337774	-0.00623717613607655	-0.0354987184046313	-0.0216415293051186	-0.0235854919432862	-0.0500112524225111	-0.0518578339176209	-0.0670139035111172
0.225753760063309	0.177309711796057	-0.052544881777782	0.095140166798488	0.0510655500984401	-0.0179226944322925	0.037303072459466	0.0343398675618334	0.00662195877080532	0.0165714278330738	0.00427105788011189	0.0228636424166676	-0.0033938068572712
0.0777363165546508	0.0552143408502232	-0.01518002598384	0.0405788703342883	-0.00439045685548198	-0.0156790954106383	0.0148512652558043	0.000881976045529073	-0.00695982547623906	-0.0100347761330601	-0.00371557579012853	-0.00847542921927184	-0.0123827155604564
0.0773999399914429	0.0670431880398299	-0.0145548008272163	0.047036963476216	0.011642897224095	-0.000399967314655789	0.0182373769247663	0.0179092111475823	-0.0065215943736428	0.00562146495471959	0.00713299999258325	0.0022862005788654	-0.00107545174685365
0.117996450010491	0.0794066379498938	-0.0251440784965146	0.0576694965958741	0.0288900372121672	0.000911600697889883	0.0244454627908289	0.024095806022526	0.0100850807873385	0.0149008189550286	0.00422820673945927	0.00144508516846772	0.00158977306143311
0.337002865272063	0.15281556540663	-0.0754523917190117	0.161704497340962	-0.0138293654747503	-0.0517517532519186	0.00517118413485901	-0.00675723802065203	-0.0237904370725263	-0.0327905593633345	-0.0649895712601273	-0.0757979656022217	-0.0816460772255268
0.0627984565052161	0.109268137069367	-0.00765698920909755	0.0507050302361026	-0.00621347761693807	-0.0303773327170546	-0.00630231155615077	-0.0177602290776785	-0.0110957125349171	-0.0182954051669963	-0.0190703829941409	-0.0261514550759456	-0.0278669823505633
0.18003093532494	0.0602073772796183	-0.0355755709395202	0.101636197616171	-0.00387876185503164	-0.00938227746249309	0.00756571991647029	0.000624927855718133	-0.000803822167150331	-0.00663051965876235	-0.0419099784386345	-0.0287994203474497	-0.0365737906097821
0.223273461359841	0.169336429494261	-0.0481238521326488	0.112602844861221	0.00803908535786688	-0.0461980539681715	0.0071563865697836	-0.00417336443195981	-0.0220027908712047	-0.0190794843051523	-0.0285658953015074	-0.0402220311933916	-0.0402218235724284
0.369990893307469	0.223949374215588	-0.0922741466165137	0.136462239763419	0.0476917909544495	-0.0427405558357863	0.0339515254909214	0.0181785967431558	0.00458632332561087	0.00247561755933157	-0.0317285486261784	-0.0235437745314356	-0.0315032328195748
0.00609851069821633	0.00374427216477602	-0.000264570550232942	0.0047733667976181	-0.000408933224121279	-0.00252625508505108	0.000556024236770114	-0.000244645154865305	-0.000781574490146166	-0.00146759415458618	-0.00175796336839489	-0.00314431621782872	-0.00209854488136166
0.474932069476795	0.292898671971205	-0.121913694425477	0.168475471769156	0.0469050128428664	-0.0814804688905969	0.0466097404516063	0.0222106481144472	-0.00720818919449079	-0.0172877280238653	-0.0505881572532526	-0.0413924573005963	-0.0481571779347076
0.377884024067953	0.21102386857075	-0.0776997324235696	0.204132475574147	-0.0140856372661648	-0.0946768489137252	-0.0241294645759711	-0.0515044567735771	-0.092611652563229	-0.054381243089945	-0.0661715879575252	-0.0895913112069731	-0.0978147473327874
0.23675414028819	0.0905610316653703	-0.0545362871945053	0.102827900786862	0.0216721905080352	-0.015688556981714	0.0197024977280557	0.0128271301034289	-0.00434590910498578	0.0029918167631606	0.00293338267013493	-0.017666617492264	-0.0252655502773211
0.239155570260595	0.183825842846873	-0.05149565448177	0.120374402622755	0.0526972962441621	-0.0223562551992149	0.028666498299068	0.0333953049431974	0.031100311015638	0.0151705205224736	-0.0138780258271998	-0.0181367209973481	-0.0225124682814284
0.52019837546034	0.275492467211695	-0.140551146299436	0.154140944870616	0.0561701904647794	-0.0855047908982931	0.0345524674152174	0.0271004318115137	0.0338854201308064	-0.0146673002167569	-0.0350858776763769	-0.0314742966856419	-0.0597063256928672
0.0496805469773137	0.0392221034148133	-0.00849208289671348	0.0299063085026768	0.0112646317132319	0.00747712427976557	0.0202978980982984	0.0137222888474273	0.0126760956691598	0.00937087799649872	0.00808380693018517	0.00445698506138678	0.000428352189374183
0.259102353658834	0.0984962960683357	-0.0485983207034748	0.163309382107862	-0.0585680887518343	-0.0503215678835154	0.00530538539539388	-0.00592680468109252	0.000543838092478433	-0.0544448283176749	-0.0467020872293742	-0.0569109127985798	-0.0634168168244013
0.0185145252923295	0.0309556668888391	-0.00162558886989518	0.0163330107424833	0.00262620159860522	0.00469069261667145	0.00454410333593723	0.00568329862646491	0.00491298870553314	0.00365844710763833	0.00178507860411931	-0.000382320669108822	-0.000695624027949811
0.0878175427216807	0.0392332304743919	-0.0164852706880346	0.0488590212979126	0.00525159270652782	-0.00309866016195461	0.0114897746063004	0.00442211765848975	-0.00264405714045755	0.00107646627228661	-0.01281236879732	-0.0103498114833146	-0.0134764809022481
0.106516602492237	0.106252271965251	-0.0204890015845833	0.0612821516937466	-0.00317769153704507	-0.0203154750811032	0.0312359406386676	0.0116868247228431	-0.00159283388625919	-0.0117465833090741	-0.00932439380088225	-0.0122313097855794	-0.0171971842527449
0.47696018942804	0.276232089881353	-0.106909876628558	0.232394694170834	0.0139236851422872	-0.12534703558536	-0.0406373481347403	-0.0192658729163773	-0.0501299892860462	-0.0557116752215362	-0.120161030586302	-0.0996667197151718	-0.0867017814872537
0.379871671519047	0.177527965289033	-0.0818668358242099	0.197037850553673	-0.0285125215387132	-0.050418938425331	0.0119828967942218	0.0234554568045537	-0.0174852851855604	-0.0394657299820221	-0.0285161212487181	-0.0429343885991799	-0.0640289086912821
0.257726813997924	0.261944786956862	-0.053502762121427	0.137951427046886	0.040701381883044	-0.0511772695700926	-0.0186943093663981	0.0333377898721346	0.0150242510335525	-0.00523794384352433	-0.0260944700894578	-0.0393627769943197	-0.0472691023935682
0.0875105118374401	0.0313931310691011	-0.0179057393156107	0.0408426878182053	-0.000375074707945872	-0.00280223681882985	0.0104973910028307	0.00625559333808123	-0.00230893638781221	-0.00158865576338786	-0.0152829682301382	-0.0103242478045503	-0.0141578220028852
0.0501700109071669	0.0478654370050005	-0.00868983106063826	0.0291575040141978	-0.000438618395009326	-0.00181485712382862	0.0163774322086756	0.0103895766884993	0.001812368228396	-0.00112673775941897	0.00274433216693593	0.00493307070551192	-0.00334777211941613
0.0514129990880105	0.0375125322743757	-0.00952704756780109	0.0312776273142208	0.00546157186710219	-0.0128778037518347	0.00445626564245268	0.00591872808282544	-0.000944691546869207	-0.00370811594236627	-0.00326382707510846	-0.00548308611792541	-0.00708788175988936
0.310623297876173	0.179889417973503	-0.0633240562206509	0.170563329944982	-0.0487063284963608	-0.035316601671573	0.00399527151116269	-0.00733834725546167	-0.0320734245787334	-0.0420114650839669	-0.0499280680250032	-0.0519431419480321	-0.0627881665972801
0.375141169960131	0.212872234758455	-0.0766189755984958	0.206559555657972	-0.00988031938926504	-0.075700370581775	0.0068861026131623	-0.0313235395785587	-0.0389358660397771	-0.04279034498552	-0.067952272639342	-0.0888699161866226	-0.0578111174720353
0.425783732611269	0.205757149877636	-0.0999191461069954	0.189062477125376	-0.0345218717466318	-0.131217687374988	0.021331640962615	-0.000427294472150341	-0.0189370716779511	-0.0828697795608097	-0.0649012871346911	-0.0850166407182538	-0.0843181782872045
0.00143194265606422	9.42049783753337e-05	2.68131525178934e-06	0.000770128159694214	-0.000101898854230614	-5.03514663006987e-06	0.000566468253467198	0.00031201615208384	0.000134898780951781	-5.34670004303419e-05	-0.000101779416639297	-0.000205289874807176	-0.000395320791564982
0.228789070827689	0.207707419660128	-0.0499177063058389	0.10958391283021	0.00378234668620792	-0.05125510873391	0.00626589575648781	-0.0042225408643787	-0.0297662116505064	-0.023736381023851	-0.0068126196150419	-0.0164224138885684	-0.0598840777732896
0.387180552069629	0.175022354270805	-0.0918233977865527	0.167007111885583	-0.00107065138744228	-0.037672653806224	0.0311449306647224	-0.00765468929144481	-0.0155911511613668	-0.0193716525968332	-0.0437120597297196	-0.0454581550087294	-0.0650019392911099
0.231141638307976	0.0978384407738587	-0.0492566363441797	0.115511474681998	-0.00489611881895721	-0.0446926693411826	-0.00102830243953256	-0.00370325556320031	-0.00785968150925176	-0.0247943940800699	-0.0385589262891843	-0.0286888902234315	-0.0508342306292681
0.508977692265835	0.419845236616464	-0.124947903360033	0.205129886421266	0.0275131509335326	-0.107601334600368	0.0090650041415079	0.026948757966382	-0.0370404149688208	-0.0400440918334176	-0.0411364855734429	-0.0615826910175569	-0.0721149407374442
0.178327017938472	0.125751243175536	-0.0359736561492472	0.0925493734010107	-0.0282988834272627	-0.046539001170429	-0.00757815354870819	-0.00597062231857179	-0.00800983978656758	-0.0374189422988458	-0.0229126755933835	-0.0292656163437362	-0.0252281684507618
0.254044159250843	0.230466180458137	-0.0578056273499781	0.117300798805706	0.0246102218190617	-0.0615414342509534	0.0222503843906842	0.00722047162276868	0.00199746709680898	-0.0184656062159458	-0.0388180279607106	-0.0252231572742678	-0.0427474186661559
0.389726686239353	0.16259452583907	-0.0840328056703253	0.202234246941624	-0.104154237644115	-0.0271510943111049	0.00231897627675703	-0.00363725571300139	-0.00519251362895568	-0.0656526659776098	-0.0891150056621918	-0.129921990566274	-0.0583024169958054
0.212372582659187	0.0868710302817385	-0.0429038487423301	0.112040271842729	-0.0228914023048097	-0.0246263204738973	0.0109384522125482	-0.00560552402304146	-0.0255068651505021	-0.0237588613893535	-0.0397115216524597	-0.0362510749179871	-0.041304350621919
0.333014362273574	0.0881918653244155	-0.0791283610544138	0.137820392576995	-0.0383399148661611	-0.0398869651341263	0.0108260877117484	-0.0213362400741929	-0.0187329728303288	-0.0391134400001437	-0.0322255636989668	-0.0423290287791199	-0.0502434929755654
0.32142114614414	0.121559754420008	-0.076813397576067	0.130271207137236	-0.0105670783607744	-0.00703373345334957	0.00254480756621173	0.00462429056171421	-0.00976436888511584	-0.00880040590706194	-0.021613307940503	-0.0277887626767103	-0.0494661488052926
0.0011357269940407	0.000120887369988288	4.82942522449402e-05	0.00063508994265455	7.98007345540785e-05	5.52376822550021e-05	0.000503858944446281	0.000230661392532005	0.00016500097557514	6.75192084045402e-05	-0.000117528005453056	-0.000143519530993985	-0.000331705674867359
0.201230094032946	0.301423948108183	-0.0383016894952092	0.11764189124102	0.0073866733947385	-0.0911731033014626	0.00411457136078031	0.00731106167933984	-0.037419588368818	-0.041893214953362	-0.0542301864452211	-0.064165309289597	-0.0537269783774526
0.0337879352088178	0.0270758484958848	-0.0026289165513769	0.0291310798018021	-0.0040565354249916	-0.00624816434821818	-0.000539064461830469	-0.00384234602903782	0.000642930101601644	-0.00515234988660489	-0.00410255694122735	-0.00968305497474541	-0.0120978700125937
0.365478566900728	0.334661967239455	-0.0769295387728481	0.190282682555796	0.0829994585507591	-0.108404526734056	0.0172739479928688	-0.018454652200091	0.00413203989096195	-0.0127025340916485	-0.0598599431336659	-0.0857087812958069	-0.0411865595342253
0.19841620473239	0.0490416898354604	-0.0478834093873273	0.0678231540515263	0.00475917188724775	0.00761005847159604	0.0282439997997567	0.0124657556313434	0.0139619018365418	0.0061846151794219	-0.000952026837035963	-0.00176174638431728	-0.00544200571172129
0.287547948684016	0.27971360368888	-0.0684879041361066	0.115227556555835	0.0422030576647073	-0.0653776008990884	0.0158141196274445	0.0160494383539773	0.0220997550664281	-0.0115872716171905	-0.0168299532655188	-0.0228723092697711	-0.0174779057827378
0.344068761252619	0.261651904016059	-0.0824503262341497	0.138251638911799	0.0781290456014735	-0.0426060532252632	0.0262257665765472	0.0225043253431991	0.0552695428509297	0.0177614961881051	-0.00768482870278386	-0.0294395347430036	-0.0353497210067272
0.281811949813376	0.122631896439644	-0.0656597376336735	0.117685220391329	0.00960610875090567	-0.0379254519520907	0.00626789524639448	0.0226778130850248	-0.0106820341258332	-0.0141596716005925	-0.00984064215101432	-0.0227432574474075	-0.0452766002815895
0.271019930929573	0.0718345413325421	-0.0647161816556564	0.108682973777688	0.000926342018378434	-0.0243436824075006	-0.00204351385919821	0.00106517152059882	-0.00443100606039659	-0.0117086701945611	-0.0220531435162382	-0.032219087295299	-0.0393115904384586
0.0818878189280013	0.0744855325759611	-0.0169236919440924	0.0437662405348735	0.00666163374697006	-0.00360071659535936	0.0226147290994971	0.0219812790583033	0.0119625436094077	0.00153045857580535	0.00308690807861381	0.000149785166309022	-0.00790463497972652
0.61226773078353	0.331592214592964	-0.165276053027352	0.180178592626424	0.036027840733479	-0.159543247380465	0.033963144526466	-0.00615104375820263	0.024303112415014	-0.0617577033234928	-0.0497722889398299	-0.0439996478375032	-0.0532047340357865
0.39980203748857	0.395567155782125	-0.0887823628722481	0.193035798440159	0.0805255558412594	-0.134238881694287	0.0526792783023544	0.002812815326736	-0.0235666485923436	-0.0268566629265138	-0.0547991045709023	-0.0299228677640358	-0.0687451185225065
0.402331843730823	0.206950152029949	-0.100645245152152	0.146417943666898	0.0351639739062329	-0.0384987541165923	0.00796775550125889	0.0102324996815928	-0.0125335743030535	-0.00166739010517969	-0.0411278149088272	-0.0482048448911949	-0.0476746983311043
0.141125410906038	0.0830248784209736	-0.0153957699302498	0.128929859857675	-0.00686031317995656	-0.0375212996300566	0.00346904244164625	-0.00858528257614316	-0.0246379756487389	-0.0221908064050066	-0.0555864720896695	-0.049793448404703	-0.0401528114242874
0.0644736094569659	0.0562253780394875	-0.0125733480343159	0.035040551714588	0.0189709891769519	0.012568315023894	0.0260444066683316	0.023872739509609	0.0145290709468948	0.0157696521004229	0.0108638990615803	0.0118175612322159	0.00941303630599205
0.0608060885943838	0.0952751844595554	-0.00715089524848087	0.0488224533793261	-0.0044835949354164	-0.027286610232644	-0.00406034813842068	-0.0086264839764013	-0.00846015678923892	-0.0158851025840302	-0.0179002897352775	-0.0150827391277806	-0.0182247249146411
0.318274346823435	0.139840487725806	-0.0747068481717705	0.13446480783672	-0.0173117154987561	-0.0500614945480218	-0.00409468185295947	0.00537040669014632	-0.00658805113933969	-0.0336866050233889	-0.0330340506880297	-0.0383211454844663	-0.0457202829091117
0.231696378552452	0.233419388275901	-0.0510552793627526	0.108599760886813	-3.61262525231942e-05	-0.0653638701530617	0.00634335275566031	-0.0119186484665894	-3.28744148713755e-05	-0.0326999982027925	-0.0341227800369265	-0.02877898858618	-0.0543357506535217
0.250843415500846	0.165054426018791	-0.0582145189801078	0.110788070059728	0.0303046967471087	-0.0152026023101219	0.0404571201874925	0.0297434187322852	-0.00104377139034298	0.00755104721849337	-0.00148677368550473	-0.00144674931528233	-0.00717855359548314
0.276451466407093	0.145912712639003	-0.0659423797517374	0.110527729964723	0.0389610361279737	-0.034440292337454	0.00346124044255042	0.0103626825777036	0.0106768383896371	0.00226037189525985	-0.00527051709337761	-0.0081619425701478	-0.017857437947314
0.174125465834893	0.0741915326028424	-0.0351102622860216	0.0917057058081282	-0.00501970680135153	-0.0175114169067354	0.0123334615074136	-0.00450467739089735	-0.00672071196498833	-0.0112655618540435	-0.0219701540795362	-0.0251950835473735	-0.0355103679044793
0.22316624643813	0.176693471414067	-0.048394114864914	0.107860977014875	-0.0102082932496583	-0.0425015724667235	0.00937670925897105	0.00532830422169239	-0.0351380593248639	-0.0263549328581909	-0.0370143722724629	-0.0130374772232702	-0.0365660768228598
0.264657289921533	0.208852765384207	-0.0641030343616732	0.1032613467084	0.057597969345045	-0.0596120775976869	0.0204771429598226	-0.00396304823413529	0.0124760575355354	-0.00100705412632091	-0.0211653146976509	-0.00728813238096404	-0.0389363844797831
0.0486949765099746	0.0424829610853653	-0.00869184477532711	0.0299862901027077	-0.00157913659238413	0.00168145582648997	0.00795553461223308	0.00560975932955561	0.00143386599252059	5.11596170529177e-05	-0.00157165787576495	-0.0025814722664802	-0.00541708546252787
0.599848611527491	0.229371868725312	-0.160045877015788	0.18645101269079	-0.0177058921073395	-0.133003694234697	-0.00826794366237071	-0.0142203512277131	-0.0546704968188673	-0.0753547931710183	-0.0831711767888644	-0.100152493993766	-0.0821868987716425
0.325446702762776	0.182532602927435	-0.0607498771647266	0.205953887334227	-0.017731784618208	-0.0604849215665421	0.0307434741968501	0.000747943622791625	-0.0304170132193345	-0.039108353092375	-0.0309569022603368	-0.0497737557886054	-0.0748587734652589
0.547178511896843	0.241108567279577	-0.141465380652599	0.189950586452075	0.00562397959743732	-0.112144284693626	0.0135650226611954	-0.0257299936276916	-0.0136703091839754	-0.0532601525480942	-0.0346621610213261	-0.0755756919134613	-0.0959611047558775
0.0547242150865043	0.0496107690708128	-0.00689591563447344	0.0431771066777152	-0.00560851622267274	-0.0200300161066408	0.00480636634507279	-0.00435514965363316	-0.00757497197910035	-0.0128192661646568	-0.00915630121881034	-0.0202557362541276	-0.0166652168889593
0.0811460926601293	0.0617002199581572	-0.0147079849947734	0.0488614060541556	-0.00278299791547382	-0.000606730251215742	0.0145075007244862	-0.00427543970528364	-0.00249172319248574	-0.00169486408334478	-0.00262282841977476	-0.0130464293780475	-0.00741928697706166
0.213059822262668	0.152176658919844	-0.0491591448880665	0.0894562769844996	0.0301289594710208	-0.00681245065747049	0.0287141803050626	0.015622051973553	0.0221670196681683	0.0116582544067752	0.00221588131611342	-0.00727985823169575	-0.00288068019895935
0.231783838112873	0.242219078178706	-0.0518892827447511	0.108272572905128	0.0375051544577552	-0.0818538576776267	0.00406068554450767	-0.00973051292738866	-0.0285482841416474	-0.0221743516099357	-0.0618436397689633	-0.0352116254563378	-0.0401797012113327
0.605477565882229	0.19595675737996	-0.164145599737748	0.179154440243335	-0.00853533791916916	-0.142199461389909	-0.013039870236312	-0.0468316866180422	-0.0627384657850114	-0.0753673996545391	-0.102479824827875	-0.101123153139282	-0.108185564310922
0.288869705703907	0.212172084022154	-0.058108670319557	0.169087540080108	-0.0209670342121886	-0.0419492443917121	0.0119090061511546	0.00358538125398378	-0.0166145249732939	-0.0314581393019503	-0.0303349212303577	-0.0242187538162287	-0.0556569916490486
0.580936051913638	0.348782893704735	-0.15168461776133	0.193146736289164	0.0368412297063528	-0.153968750831663	0.0297554352615919	0.00724517271905334	0.00423673032206395	-0.058563760562655	-0.0233886408941207	-0.0511099825229001	-0.0614414860627014
0.0786276041976176	0.0756752342366942	-0.0153671315683825	0.0437188885991166	0.0201179245203504	0.00214034892347599	0.034649124965228	0.0234973036698228	0.0257839252740389	0.0111291367219132	0.0120534093306097	0.00605207852100531	0.00308204969851752
0.283739206473024	0.0664284244082188	-0.0681490275964836	0.11568413623125	-0.0222413036033273	-0.0276909358935418	0.0180152858236696	-0.00506068858126923	-0.0177042371480574	-0.0249661197484345	-0.0120441179685383	-0.0273420698440928	-0.02988720380008
0.679886627437412	0.282199047748672	-0.194344211023442	0.160598290061715	0.0553805616170253	-0.134292065351902	0.00490994516263377	-0.0120203550498942	-0.0138263052796515	-0.0394557518674382	-0.0379102019253897	-0.0559948353241717	-0.0671853956147354
0.553153545032398	0.211960770673437	-0.14223379439333	0.197932391336074	-0.0282711913362138	-0.0971715761962741	-0.0129117883800901	-0.0153255009279766	-0.0274914464223975	-0.0627213837662439	-0.0470464923301022	-0.044638541435407	-0.066045318846461
0.501086102166941	0.275692139634166	-0.122856293700925	0.198896304639309	-0.0102619331190865	-0.165240961335077	-0.0382453653702935	-0.0749791885354346	-0.0763556373191243	-0.0877514472270818	-0.106926478612023	-0.107856659100866	-0.100189404535526
0.00960261863855308	0.00664843324770631	-0.00011496829261339	0.00916717912338333	-0.000230553063475273	-0.00381591675233126	0.00131527192371229	-0.000990533991068465	-0.000647702461806728	-0.00202323490790327	-0.00216494188657049	-0.00209531633506	-0.00372349201784748
0.359572504247113	0.253925902202988	-0.082289573968968	0.162324746218981	0.0148641542459561	-0.0596684701112556	0.0139592045861471	0.02379681348159	0.0308729366873919	-0.0224021579326497	-0.0333644321348545	-0.0374068693790224	-0.046515361870867
0.132899859117712	0.0617479304128593	-0.02866255792879	0.0632063032147979	0.0131803240694214	-0.00418412469972027	0.0298652219248824	0.0216283273055018	0.0104275426996114	0.00449809968485057	0.00475503365523497	0.000711051534864254	-0.00295975515838723
0.482933011751536	0.235771228496222	-0.128590363355201	0.150110350747405	0.0101185884001345	-0.0742577607711214	-0.00918594797716704	0.00680442953475696	-0.00373357692457338	-0.0320695861854934	-0.0422502619440977	-0.038738926976031	-0.0414993701995297
0.585064135302811	0.279867861307259	-0.153822191098057	0.194612469640247	-0.028704204402502	-0.123594064922332	0.00344110389353636	-0.00959337235497471	-0.0486306765368384	-0.076149134662417	-0.0681947172636375	-0.0573073260427336	-0.0751643690194553
0.0117415212872404	0.00471465378359051	-0.000406171515387597	0.0108310706117003	-0.000223286668938576	-0.00288719113789003	0.00228437989699034	0.000274943896121108	-0.000449163268421444	-0.00155523890341431	-0.00199180755817535	-0.00304504859918617	-0.00388900639340487
0.416794468978282	0.148006660198979	-0.104639492692711	0.1535634886876	0.020685381410063	-0.0679788044571581	0.0111656435674755	-0.0211491487911433	-0.0371537728690511	-0.0236467115235476	-0.0428931596343958	-0.0476990801209451	-0.0570430726591824
0.049899485882201	0.0377997558179056	-0.00890102661818006	0.0301161968642118	-0.00314134068031498	-0.00853466886269769	0.00537068800559354	0.0088579612464489	0.00320721621964638	-0.00583800477150634	-0.000791242679336709	-0.00253497031164376	-0.00897187450098176
0.0731028109445382	0.0573178628834097	-0.0141479862678284	0.0412072773241508	0.00727562958161115	-0.00423351419909732	0.0193265725557917	0.0101932514692329	0.0077648078826221	0.00152105769125692	0.00315697585587366	-0.0104265711966266	-0.00270001527876879
0.0512828904378183	0.0545836785838904	-0.00937389195767198	0.029528619880299	0.00972652497649088	0.000239244614995818	0.0203746433255586	0.0220148353680197	0.0110280539269196	0.00498288479574335	0.00851658044010732	0.00777514314321973	0.00107063119230908
0.631130079190383	0.328360125804543	-0.172050664707252	0.178806857361993	0.0711255857065937	-0.138297556827685	-0.00193062070517447	-0.0256366147327743	-0.00627848224080296	-0.0335859855605455	-0.0386385817822273	-0.0817801388690189	-0.0824303281918159
0.25877552217207	0.0736095424082579	-0.0533720924837814	0.139831392242378	-0.0103587243760909	-0.0280377946558183	-0.0125824985373156	0.00993718589287212	-0.00779035829241448	-0.0191982595159546	-0.0327711933002968	-0.0466997666932982	-0.0420633302926684
0.100802727299311	0.072112393169688	-0.0211416371215788	0.0505959571091447	0.0230723271429026	-0.00417322165453617	0.0060770178431814	0.00250020619528124	0.00221129516483565	0.00944955274418324	0.00284186212959674	-0.0073362276868878	-0.0163839551017676
0.231999453342767	0.0785937395991616	-0.0478667934895377	0.129439319402376	-0.0218273229362621	-0.0260029247361183	0.0117408637140394	-0.00439977122578647	-0.00969091798551552	-0.0239151238361902	-0.0279401622479337	-0.0446001413340787	-0.0321452318322221
0.0890764285611092	0.0883698746909643	-0.0172867006433931	0.0500432124993994	0.00586862809085867	-0.0229726833861936	0.0339061897360342	0.00566359181108154	0.0109679742567938	-0.00855202764766745	-0.0117920286474159	-0.00889722896075802	-0.00754475430927319
0.642182618547806	0.240885407795051	-0.177191191674109	0.179429073722647	0.0293987294275432	-0.135716217379462	-0.0108742389127281	-0.0482133488160466	-0.0504146568878342	-0.0531587439759597	-0.0854715189229582	-0.0713267020879753	-0.0851020541680305
0.206605859213312	0.103498213298393	-0.0434833225699652	0.109449027290371	-0.0110558132211497	-0.0571940909151117	0.00911014684197489	-0.0182411114257148	-0.0113714453037521	-0.0341249520681307	-0.0400092568489196	-0.0334521715040737	-0.0461909247706603
0.0749872526120827	0.0376867277274662	-0.014141603305556	0.0448561278678844	0.00843636258082144	-0.00457838310987528	0.0159656829243072	0.0105932330002624	0.00874076750795716	0.00192898973547308	-0.00836652261395195	-0.000313940948203445	-0.00285462759613
0.547372120082646	0.21675392213473	-0.141043696407946	0.195092735747818	-0.0176828843951753	-0.0641119270347726	0.00906747616050685	-0.00647037161708097	-0.0503678992221123	-0.040897405714974	-0.0603178526295363	-0.0758797615639037	-0.0715542819780694
0.264134537521563	0.266442781152997	-0.0575713554962775	0.129981270989733	0.022592941672103	-0.0163176321813755	0.0271483859680398	0.0264747662506524	0.00789651464554436	0.0031376547453637	-0.0128125688103546	-0.00992666019974126	0.00207846234173359
0.71519954106658	0.270054022822016	-0.207917374206811	0.15485784785885	0.0563131333406456	-0.175028088235276	-0.0235817961567829	-0.0144021131471586	-0.0237984982606935	-0.0593574774473152	-0.0306568676076747	-0.0553041502236323	-0.0648366929026422
0.0785008112210029	0.0824320992237664	-0.0149640420622334	0.0429177437956402	0.00810945892617984	0.00319771464781651	0.0274875515744423	0.0220342998900208	0.0108224065796634	0.00565358678699818	0.00254297108226949	-0.00156524649856014	-0.00812839209502701
0.579070369279232	0.350114062701743	-0.150274582109347	0.195692183450555	0.0126621204028529	-0.1177755426764	0.0108798821637285	-0.0317329141580243	-0.0101367648591024	-0.0525567111367735	-0.0418646315196818	-0.0941097579565591	-0.116640488268661
0.288814058454307	0.153932816866665	-0.0621760162709315	0.147324542032145	0.0184124769976134	-0.0370053681712148	0.0232346665733626	0.0209644567184079	-0.0115905211972535	-0.00929644558680065	-0.0194500256063873	-0.049795226870284	-0.0443218238635554
0.0827589590068906	0.0327893296353184	-0.0175417927225519	0.0398060082841118	0.0033270318302222	0.0051702677259596	0.0151355675033654	0.0100555024517876	0.00701273164282681	0.0042486497780909	-0.00120775534686157	-0.00752255294316762	-0.00465432304250549
0.646519294915903	0.310277373138403	-0.179004318767976	0.173304754361868	0.0191485535373181	-0.100042320708596	0.00378165961924048	-0.00545286843251624	-0.0191380776185571	-0.0404468835856389	-0.0609448487488106	-0.0516295916490349	-0.0745094365653248
0.282673530425492	0.183935811358197	-0.0584604787221945	0.157434632027954	-0.0151842001048057	-0.0559752975289626	-0.0375840469003646	-0.00285301064526972	-0.029431184856052	-0.0355797488168841	-0.0739861628801957	-0.0699876708468601	-0.0758333869988728
0.202626452358738	0.0705870579727697	-0.0364701457079831	0.128054973640212	-0.0171922096797828	-0.0314193410462922	0.0141767459645124	-0.0198040128069578	-0.0115220862521069	-0.0243057753630375	-0.0365278713795664	-0.0245428452455877	-0.0441345868490407
0.302528763776246	0.13742816712259	-0.0601246691481706	0.174910634426394	-0.0260952104976779	-0.0630849925107526	0.00539599303705057	-0.0261393704535151	-0.0354299676420911	-0.0445901015042153	-0.0534255744958835	-0.0691681601612807	-0.0743793615981979
0.399915500337994	0.396796635355695	-0.0882664144167717	0.195503171913617	0.0136789445207556	-0.123194337270501	0.028479129102928	-0.00502970975329942	-0.0346910638006635	-0.0547576963748728	-0.0404098315122794	-0.0871145539718123	-0.0770032302224524
0.568948112459382	0.272631371497679	-0.145694598058807	0.200744731433995	0.0222134091939773	-0.107591680723486	-0.00245772586221993	-0.0393042098933762	-0.0570047440476235	-0.0426891357647545	-0.0807921878567821	-0.0698526542711112	-0.147887120214172
0.412843211881041	0.125699629348831	-0.103818929005801	0.147169040026752	-0.0214395174356711	-0.067147902137832	-0.0277339817655366	-0.00710762851600011	-0.0296167697113945	-0.0442937097867516	-0.0386528418135265	-0.0459975319656947	-0.0677711284763653
0.360897070041362	0.214394114620371	-0.0895514070985247	0.133689200622046	0.0372335504751234	-0.0438025314238499	0.0370732393377557	0.0197663959226784	0.000357886843072253	-0.00328449047436319	-0.0325664534783836	-0.039469985007961	-0.0504549284236331
0.591009311910674	0.230759574166125	-0.158395774815607	0.17881098696916	0.0995512063232744	-0.138125328015585	-0.0346359298296085	-0.041148901689341	-0.0715593507354171	-0.0192870608461554	-0.0922397751752985	-0.0899085983031824	-0.103001622322928
0.202679925749421	0.210885987415022	-0.0417929464018349	0.106446455289616	0.0281887310739128	-0.0339966590927061	0.0296882372805603	0.024901899107779	-0.00114867492403301	-0.00290396400939666	-0.0115141841616036	-0.0347552020385061	-0.0354988386728254
0.555016743140008	0.245357967779664	-0.142536910553138	0.188643902612994	0.0118134775478272	-0.125213478157	-0.0598627432746142	-0.0462708241289168	-0.076469505465366	-0.0567000003045864	-0.0738500193434991	-0.0985449066786023	-0.0790192363664583
0.0466856709001578	0.0542223299879308	-0.00821423826478269	0.0285122543077101	0.00696785802688887	0.000898117680228107	0.0217558603711126	0.0165420454383504	0.0181145636148215	0.00393298785355849	0.000224322129240298	0.00842761058190808	0.00185278727832941
0.0201857210922358	0.0101841322935152	-0.00279729172627593	0.014981648945515	-0.00135660848000786	0.000808261813671555	0.00507417627693559	0.00411044536270078	0.00177877992951934	-0.000274173333168148	-0.00180426858500688	-0.000997480788773715	-0.00288651991550802
0.103245211592309	0.0528212307607908	-0.00938018261668606	0.100347484468117	-0.0184472544667282	-0.0131004504764393	0.00997867525503771	0.0215105059123512	-0.0150022014244428	-0.0157738524715837	-0.0211609159683902	-0.0272487411285229	-0.0320644316232925
0.30966133754632	0.20394316819951	-0.0671071693397544	0.149472320854692	0.0349296123764703	-0.0660183414937321	0.00444405319550722	-0.00952241589087943	-0.00630185648813852	-0.0155443645586309	-0.0608100451200839	-0.0566421975402127	-0.0709922247531586
0.211773290603329	0.0745034493371064	-0.0441535372587396	0.107024014461224	-0.00984210756921791	-0.0336473889515214	0.00180739338062788	-0.00706837494361759	-0.0140485849670437	-0.0217447482603697	-0.0485597919851847	-0.0366355886468316	-0.0415589780398596
0.478838023522867	0.192163480788671	-0.117745653508479	0.187151513441777	0.00252678043309928	-0.0969917713557427	-0.0160020966815694	0.00654475900223767	-0.0523412234992445	-0.0472324954613217	-0.0671265664204364	-0.0775667597684659	-0.0945953460651271
0.302078816083021	0.140366863777832	-0.0598425650744404	0.17412482134636	-0.0599976533033295	-0.065682204602776	0.00297249811773936	-0.00731126149675265	-0.0429350252503117	-0.0628399289530528	-0.0513034758394255	-0.0594358427563851	-0.0612215005055954
0.264756527964585	0.226219257970175	-0.0619769069565275	0.108940996423737	0.0549496515965987	-0.0460041531065062	0.0315542887499219	0.00619702371705255	-0.00982132162403515	0.00447274924504626	-0.0263111002226765	-0.0127520164530621	-0.0255486101817939
0.24093795707929	0.0904945966134675	-0.0560862637142755	0.103662327717454	0.0159085849946899	-0.00902984464673048	0.00679570392208506	0.0303988368301131	-0.00223711508751895	0.00343937017397972	0.000931634061046349	-0.0144847125327536	-0.0264213636359343
0.194930603786692	0.134729722252846	-0.0410194612284865	0.0961676196476369	-0.00272807990472915	-0.0161023409461371	0.0127366472115117	-0.000511109261722653	0.000927256621618661	-0.00941521042543308	-0.0208554260941806	-0.0248330094023546	-0.00720605971880572
0.333528597672179	0.125854591731024	-0.0724036934543141	0.170410272974106	-0.0238615201243345	-0.0288594318197412	0.0149043513210935	0.0101741781372758	-0.0103108059078784	-0.0263604759720379	-0.0301946219527882	-0.0671373621823788	-0.0667604547469763
0.394073910074313	0.254715361264993	-0.0874897285407205	0.191053653123025	0.0146032852563363	-0.108912458461061	0.0110203265642108	-0.0383310615206202	-0.0220914046315651	-0.0471545866023622	-0.0281116222543493	-0.0578614914232369	-0.0731029723827015
0.270183537161845	0.279460204493035	-0.0555222919487714	0.146349500299841	0.00710669723740603	-0.0340846112257104	0.00782626226579564	0.0310166383995059	-0.0182032652509823	-0.0134889569941522	-0.000433507693331336	-0.0173880829202686	-0.041290157791187
0.709622764560902	0.274230592575472	-0.206640762402829	0.155307460566418	0.110102787955042	-0.123207470468678	-0.00335803393606282	0.0119073005736733	0.00993707848340208	-0.00655234125681792	-0.0553388339855144	-0.058933163983388	-0.0516589085249679
0.0529190182819769	0.053359249375237	-0.00542566335462247	0.0440540972318211	-0.00482278104639372	-0.0148065162283125	0.00238906403845582	-0.00243585893959938	-0.0111260943079334	-0.00981464863735313	-0.0120759257312852	-0.014904885808086	-0.0142945356926205
0.438148083622714	0.150693061068593	-0.112118803500768	0.150143977961044	0.0119541561066895	-0.0850615417867315	-0.012111640278845	-0.0236088525011478	-0.0208300789895248	-0.036553692840021	-0.0587022436393645	-0.0480225759127416	-0.0639045648359767
0.165408008529589	0.102521355949786	-0.0378898699760145	0.0729738933921914	0.0186874882850372	-0.00215842501117891	0.0436612142567645	0.0188795776788221	0.0132145564874638	0.00826453163692917	-0.00661918072567308	-0.00130386598087556	-0.0146330097165452
0.124345011616275	0.0619797858690838	-0.0246240467860356	0.0648118264420686	0.000951984360373206	0.00762426480447299	0.00843553350107996	0.00922694829466887	0.00392331792096555	0.0042881245824231	0.00167378863144736	-0.0108428953486037	-0.0196203937067825
0.400472712330178	0.316389708589876	-0.0925926085783131	0.175101713969999	0.0655888392328116	-0.0780132692409483	0.0611626502505574	0.0459374184836155	0.0339351394333602	-0.00621221500406838	-0.0324171862166713	-0.0212880438299892	-0.0526890721579351
0.206408100361045	0.182639233154264	-0.030602963853773	0.158616811368286	-0.0606769920721255	-0.0542043285747797	-0.0234686546665936	-0.0460334168225608	-0.0390167956836786	-0.0574406603234526	-0.0425298260240873	-0.0612176052496178	-0.0654806483686401
0.146036320113553	0.0665574276909093	-0.0329519737095274	0.0640283039598724	0.00971224118455744	0.00960179218885718	0.0276412638318563	0.0246980973033436	0.0156878724663261	0.00965701668670732	0.0109447558098549	0.00292170583420839	0.00457305161320232
0.0900134825822136	0.0748099071590308	-0.0176270367681904	0.0504453283099391	0.0082196227956489	0.00208230429069939	0.0215399839623976	0.0155368584903506	0.00674884847936677	0.00515096354317415	0.0030740987535666	0.00223176939315259	-0.00200304905812998
0.284469038143576	0.224712728799607	-0.0644246415905204	0.129576854079463	0.0048234103109463	-0.0381512601872916	0.00231013192313895	-0.00804752312531631	-0.0154921839192754	-0.0166639249381726	-0.0259369949385387	-0.0360670820401427	-0.04452917486041
0.286023911163656	0.12144496777293	-0.0624726104199188	0.140111173584871	-0.0163045462112545	-0.057477271745505	-0.00597562442961491	0.0171940468748505	-0.0160501406392014	-0.0368909089783798	-0.0544482489280779	-0.0195708511349258	-0.0536255529091405
0.553230057735186	0.285862796055001	-0.13708547353278	0.211400118111158	-0.0433743000036521	-0.0678520354114079	0.0188653807203548	-0.0383889759444692	-0.0667908784331264	-0.05561316770753	-0.0631451511526012	-0.0631486830728583	-0.100950058800896
0.5948610339545	0.337533678106723	-0.157310061358743	0.190868896627707	0.0787326606780051	-0.106198697271878	0.0405872575595985	0.0218680917645355	-0.0270445539864625	-0.0137330182969365	-0.0650140650499968	-0.0351764117759384	-0.0372204477830225
0.110352156745105	0.0207884337420876	-0.0214488198014895	0.0552592114788116	-0.0208612501945109	0.000391291260092588	0.0202653587693874	0.0135289667354663	0.00800196917902597	-0.0102349794672092	0.0019618127953884	-0.00116626846334705	-0.00750252095751502
0.10253462628766	0.0667959449417062	-0.019863231449846	0.0537304512448126	-0.0122024474624457	-0.00413414121293479	0.0223458547318985	0.00831276594311367	0.0165602046676786	-0.00816829433769027	-0.0092997868361953	0.000602682345301059	-0.00255549884475635
0.341615917158824	0.18076604792077	-0.0745175732986174	0.16433627107447	-0.0164251592276258	-0.0651687509735169	0.00890316812290604	0.00496018411668231	-0.0163948568158604	-0.0407969551005713	-0.0326297931648279	-0.0305075605461606	-0.0645804300253902
0.259099325906397	0.291027381564626	-0.0589790230934823	0.114053729651616	0.0343334463487985	-0.091921509492507	0.0232695843320814	-0.00368420938969061	-0.0220529020741365	-0.0287940315718543	-0.0395194449300156	-0.0468879252756235	-0.0497596029417456
0.331888782557233	0.25095039967863	-0.0684616579213924	0.188548272598975	-0.0235714242945588	-0.0666892473335434	0.0634930792530815	0.0271652683303177	-0.0324988093154405	-0.0451303358140511	-0.0286953816105504	-0.0507795324366603	-0.0677913994727021
0.445326626361213	0.331262052252185	-0.10976116570098	0.172753915742201	0.0385218528368226	-0.139795864918874	-0.0139381563315245	-0.00935324244280689	-0.0275771796313817	-0.0506370060410255	-0.0552022282646107	-0.0764635127781309	-0.0471566641863773
0.53073442806938	0.200681458108122	-0.137953598694795	0.181497139765685	0.00880043761963833	-0.161989029079687	-0.0407489817983496	-0.0370526118701872	-0.0671896608901027	-0.0765942957300243	-0.107229573227407	-0.0724822384245811	-0.152870318001277
0.313161394028475	0.251981136822566	-0.0679327172323367	0.153030674688215	-0.0266366881014516	-0.0704035031582981	0.0316773726682706	-0.0099305803593191	-0.0280248434313938	-0.0485200956298749	-0.0147568757489161	-0.0484765860944205	-0.0592548155253929
0.0559936249430061	0.0444667827863728	-0.00978966352172798	0.032208633094372	0.00966850804220949	-0.0104004277168629	0.00458690247992342	-0.00539966314853409	-0.00247054679184815	-0.0003659598373267	-0.0107709942007076	-0.0098851292051608	-0.0166950665345881
0.480462540221343	0.360005665333414	-0.11951716341885	0.185218369348854	0.0510072165003252	-0.135326064839477	-0.0142518585314391	0.00869824432947741	0.0411329312919904	-0.0421594241695759	-0.0542851976581231	-0.0679788071068274	-0.0468888603442108
0.0587846515996388	0.049392207109146	-0.0103408104725937	0.0373629827634235	0.0157856684063996	0.00390636349879527	0.0249951582138238	0.0145053007077586	0.0109790638965962	0.00984601595259742	0.0084683614061359	0.00374950818930362	0.00238433863362026
0.35213818555606	0.267218393867733	-0.0818156579052408	0.155923461453303	0.0132741518807576	-0.0511629672692782	0.0325091193120352	0.02686193543329	-0.00827839051191942	-0.0189444076942603	-0.0218704502062014	-0.0262920275917614	-0.0207335053149039
0.49527026565186	0.203737507822583	-0.121787552684864	0.188420050978257	-0.0398129922544229	-0.13860154348578	-0.0199942637025855	-0.0611892890808467	-0.110724728232809	-0.0892072678701017	-0.115384025081218	-0.0728288730164839	-0.131266193740811
0.0195685995300857	0.00187116779705696	-9.9205035725615e-05	0.0185450895108281	-0.00086814962193325	9.09215356035276e-05	0.00702668525718774	0.00340203032425779	0.00207463172515001	-0.000388614043164863	-0.00252157625024218	-0.00303339665526418	-0.00376178208085562
0.459236490662584	0.264242365424404	-0.117073932341002	0.159177022577835	-0.00597583427053394	-0.0952566959546819	0.00962308883552598	0.00985923195274258	-0.0343675137633272	-0.0506162651126079	-0.0518426393966925	-0.0733421661717732	-0.0672990829381381
0.544624810381281	0.201135031230348	-0.141365524359198	0.182777175676018	-0.0159319043285387	-0.117528172691086	-0.0331978848122101	-0.0525811637631227	-0.0754064371143095	-0.0667300385098122	-0.0718058627571324	-0.0934603722447429	-0.116263386301916
0.00313526828088141	0.00107944398468998	7.58696883105866e-05	0.0021616679364111	-0.000233804473493878	2.44809659458852e-05	0.000718889151556335	0.00022252108314695	0.000353542012667562	-0.000104661753773997	-0.000540658585406086	-0.000694600097985159	-0.000907205173373973
0.433305121101174	0.181884992360804	-0.108591682699334	0.160692211386187	-0.0306343772499076	-0.120527342406247	-0.0234831893151728	-0.0441356912106194	-0.0390257842724913	-0.0755808598280773	-0.0591801428203751	-0.102389263398066	-0.0735634658019506
0.371314443604516	0.184314882211841	-0.0824335060880474	0.175962570818052	-0.0116184125755005	-0.0638434738542048	0.0127529744408932	-0.0100980415277887	-0.045097030721692	-0.0377309432148527	-0.0694764628429233	-0.0712229387430622	-0.0672589007965307
0.288955978242251	0.229714513055331	-0.0526771924558341	0.182157290746013	0.0576992181326649	-0.075353216986002	0.0138001463163648	-0.00758000930997133	-0.036656045034473	-0.00882699942666854	-0.048903676478572	-0.0442570904642326	-0.0995954666464459
0.447805448144183	0.236269391390517	-0.0993411658088373	0.216328791825617	-0.0338457711659006	-0.147761262061921	0.00411079787774021	-0.0345705857108481	-0.0478443227907071	-0.0908035166139108	-0.0492501521384734	-0.11308961785321	-0.104733009124822
0.676392874072658	0.299948487697091	-0.190769202893417	0.171083211750336	0.0920556085738213	-0.148889345782183	0.00270531801066165	0.0366452177879111	0.0160567397498348	-0.0284168686041809	-0.0198161002397917	-0.0174368191222671	-0.0564158555277438
0.184664417386371	0.0473899193100142	-0.0383149405637243	0.0940717360843956	-0.00721965761374208	-0.0314789569550563	-0.0012114952892463	-0.00833729762258845	-0.0158702868381077	-0.0193493072843992	-0.0320548297938285	-0.032049373852661	-0.0515639078235904
0.172143028032677	0.175767503851654	-0.0338161700382826	0.0962008287594078	0.0293176865956451	-0.00968605016124471	-0.000318348483841213	0.0136516410872993	0.00413741697598854	0.00981581821720021	-0.00311227736570324	-0.0131443571255533	-0.0233117493845694
0.279841375807646	0.185756025673462	-0.0619259571532466	0.133650361641225	0.00500345823919851	-0.0710732514280633	0.00242561959355181	-0.00681086421184723	-0.0208040656516508	-0.0330348965944324	-0.0578565836789243	-0.0701694936164202	-0.0691647626070132
0.0738032768390789	0.0193786560597787	-0.0136235317562813	0.0399115616002564	0.0112232297491	0.00699690312913359	0.0106567057510321	0.0140393085248846	0.0136745706072059	0.0091100664391168	0.00628354277617696	-0.00547613111284445	-0.000355503308010513
0.379486909083708	0.217116803181473	-0.0864427654996611	0.177533890573203	-0.038732070326181	-0.0760147374313931	0.0162874907622326	-0.0368578685127264	-0.0483308633374245	-0.057373403878787	-0.058658314093396	-0.0406630007517156	-0.0767578007282081
0.0693350455546072	0.058671214593233	-0.0128481070484182	0.0415567905420233	0.00983816194143085	0.00390530132990548	0.0157486338614506	0.0130515040952274	0.0012088265043774	0.00687173163566816	0.00857454567848907	0.00738216438083883	-0.000177254528110182
0.265652414977291	0.0754775298082328	-0.0569809346724239	0.13248093817848	0.00817071073217868	-0.0592417951677198	-0.004107794967876	0.0142240416131416	-0.00894204383621738	-0.0255355422177705	-0.0229522228094125	-0.0300283262590862	-0.0326565542387587
0.373689257494352	0.347332877409401	-0.0851833411933552	0.173617315516205	0.0680824923910877	-0.0780927597595082	0.011722616723608	0.0391681956336997	-0.0282261423450845	-0.00500513368421029	-0.0559770807074506	-0.0501116848849172	-0.072001016626855
0.498214061566381	0.29305091863288	-0.130438926901848	0.167129204398681	0.0150785807673087	-0.077138583839161	0.0268193019196686	-0.00378491787331214	-0.0162747715714577	-0.0310300015359262	-0.0583035300160228	-0.0755482745942488	-0.0704843089583144
0.144277917275545	0.0725966223729464	-0.0303077656826244	0.0727302653746698	-0.00688905387699532	-0.0129579645661781	0.00644686164100033	-0.00210137135547328	0.00304914303880832	-0.00992350922158672	-0.012471654815478	-0.018993853268638	-0.0198101003876175
0.161100016158385	0.0806534438401413	-0.0365718923727652	0.0664328365378594	-0.00119270102361252	-0.00278912208955448	0.0106456735440399	-0.00799213490580222	0.0132333038858481	-0.00199091155658349	-0.00118953290659377	-0.00979068262080707	-0.00208553261601419
0.111983777415785	0.0450818318209528	-0.0246709852750422	0.0531202451499277	0.01115800573526	-0.000342492809267	0.0100322197220303	0.00889014866340163	0.011363147321664	0.00540775646299649	0.00171737431236782	-0.00445201780947208	-0.0142847952263563
0.220568538564365	0.146606144067222	-0.0411382427583532	0.136107546047707	0.00302683387185185	-0.0219614576968238	0.0203370521010589	-0.00178490525827379	-0.00950142969092349	-0.00946731191248601	-0.0313054409644626	-0.0325669153661832	-0.0486292453755837
0.518333568925345	0.310292402174662	-0.126377293679546	0.211315968425286	0.0810433338100789	-0.0717315942168656	-0.046615782382845	-0.0246471079376465	-0.0457146695112335	0.00465586979660659	-0.0509503780376557	-0.077260238724307	-0.0846696706655233
0.345715928548122	0.169325153034927	-0.0763262966304642	0.166911675991549	-0.00532762636868878	-0.0670981275307077	-0.0114623502997155	-0.0162014815448441	-0.00594888627221957	-0.0362128769496983	-0.0460785963665557	-0.049839046749316	-0.0663058937944618
0.167867501622514	0.144556478603157	-0.0377755887839329	0.0768732382852779	0.0410444425983827	-0.0133105974680907	0.0455312429269915	0.0338360298177608	0.0179530483344035	0.013866922565146	-0.00262581707262541	0.00742818118304273	0.000844840222872373
0.119991297844254	0.0923806547350599	-0.0240279671501525	0.0661033827986505	0.0180264949872255	-0.0100330920435323	0.0155010785531714	0.0252111171916236	-0.00428915875727595	0.00399670147184658	0.00386816921940364	-0.00515038882059898	-0.00335634516580383
0.0523282215634532	0.0492193396096686	-0.00876158614179275	0.0338229188109574	0.0173420223373096	0.00995821289476483	0.017523132162353	0.0170660485735822	0.0135533270491212	0.0136501176160372	0.0096543054973775	0.00382867412579491	0.00528838976751669
0.0564746040992221	0.0195097329012997	-0.00900584524240128	0.0369633293084344	0.0112120840475545	0.0192340713321631	0.0203429420644205	0.00757278703794338	0.0120452856427845	0.0152230776898588	0.0100213435800948	0.00617590353546063	0.00730258606743883
0.160507148198669	0.0314637353013528	-0.0293423555458286	0.0920205871391018	-0.000238563978937345	-0.0272970142891757	0.0159980318360463	0.00157976702757495	-0.0176438363545365	-0.0137677891340565	-0.0257223813265017	-0.0207722448960204	-0.0439848415692567
0.154783282114257	0.0959594200011349	-0.0352399394083702	0.0664791385317644	0.0254320878540286	-0.00301406604792467	0.0195108638365701	0.0120069461351981	0.0070591797296857	0.011209010903052	-0.0165510229475433	0.0130473978493251	-0.00522209351645922
0.404431459706777	0.204306525431325	-0.101820735062027	0.145232566181766	-0.022193989972604	-0.0426030027217514	0.0184334392123133	-0.000975133653987881	-0.00576977072265589	-0.0323984963471777	-0.0213010981926977	-0.0402952570316645	-0.0563969826997319
0.251864786518732	0.0785190864104078	-0.0587478428006743	0.105812955179463	0.0107079674350166	-0.0182720854103142	0.00788966597905094	-0.00750277516447495	0.00569018375984104	-0.00378205898764883	-0.00893797557492435	-0.0055896853645008	-0.0165313320975447
0.624936091780944	0.346661744983494	-0.167384108226777	0.192375514441764	0.0660907757603862	-0.171325625081214	0.0384703677176739	0.0143610228509576	-0.0137714340782268	-0.0526174246604139	-0.0388008012898776	-0.0500621463361066	-0.0520219068035499
0.636431549384569	0.333357719916076	-0.173395675050247	0.188717795712232	0.0595972470842568	-0.14178673648681	0.0187939947221056	-0.000710523543497543	-0.0204150201476692	-0.0410947447012767	-0.0153457862877943	-0.0361192342005199	-0.0956641541497104
0.0584508849239043	0.0190969184474949	-0.00904641711695436	0.038274397570592	0.00871581678057452	0.0129581593388106	0.0205418826384894	0.0185994185733512	0.0139106760046672	0.0108369880596926	0.0091721433644353	0.00629222974666606	0.0048796526474545
0.0975320984315462	0.159248340471054	-0.0124313926395851	0.0784554475477288	0.00243015156196691	-0.0368793253785168	-0.0188227705741673	-0.0154402580353532	0.0040271013630571	-0.0172245869082749	-0.0317378778720468	-0.0428860414874791	-0.0455852980890184
0.0333547995161693	0.010818418851079	-0.0056510068394933	0.0235865063121559	-0.000159868961065533	0.00180443504188317	0.00659512578411463	0.00218335652180607	0.00295553119347889	0.000822283040408815	-0.00216211201229509	-0.00147844366410512	-0.00408560342563187
0.483930886943239	0.25114742401062	-0.127947163452898	0.151453905967062	0.0210712940770129	-0.0585633281722171	0.0286347810050209	-0.0144055982304136	-0.018964603412654	-0.0187460170476021	-0.0215643581350229	-0.0183482283559223	-0.0516423791056602
0.120132558038289	0.121654665816465	-0.0171181096756978	0.0899747005246074	-0.00857939050605967	-0.0336003439287745	-0.00188241413533657	0.00921670193979712	-0.00948623694728609	-0.0210898672174171	-0.0238704444101501	-0.0166576612972086	-0.0389613207778605
0.282906920316078	0.0660828204535734	-0.062689392743496	0.13267344960155	-0.0184227167432739	-0.0349329398489022	0.0145143511595602	0.00128671004301906	-0.010666084643837	-0.026677828296088	-0.0258546873821642	-0.0377159415559463	-0.0356709892597566
0.0773742831564455	0.0677563255679114	-0.0134155730017621	0.0468017703822413	0.00661733860452018	-0.0174296971374202	-0.00292968992745068	0.00213549719086273	-0.00291668357332461	-0.00540617926645	0.000507999751774693	-0.00106409437107628	-0.0155480975013448
0.455217153202975	0.330088333367496	-0.107388459621901	0.19642372607445	-0.0702747843659912	-0.101252135663997	-0.0387996172485119	-0.0362200300643035	-0.0190412280838849	-0.0857634600149944	-0.0565386133367082	-0.050658791104683	-0.0726651522263659
0.284077733010745	0.116386492757546	-0.0678838818815195	0.111604304192135	0.0042476264356644	-0.0339168443019447	0.0154815606603148	0.00850307808786627	-0.00756394138084737	-0.0148346089331402	-0.0195088985400907	-0.0310497123519901	-0.0302143936933827
0.120189779011987	0.0536714954233993	-0.0239815324689117	0.0629322079959184	-0.000577299726227262	-0.00257954995852828	0.013603088605444	0.0138103359844059	0.00384458428660508	-0.00157842484237777	-0.00129982331490157	-0.00872156929903076	-0.0140426938358278
0.173488854233067	0.148599633541572	-0.0346616251414704	0.0948917166704688	0.00588626553775903	-0.0288479656033237	0.0262057833085296	-0.00140271686582627	0.00511142158078362	-0.0114808500327823	-0.00391990725949198	-0.0219466768464918	-0.0171277192650887
0.588102839849064	0.279484129647594	-0.154798192735406	0.194751832949281	0.019380012955912	-0.116145283679814	0.00498873580963244	-0.0238947787409681	-0.00966153626625099	-0.0483826353619512	-0.0575662531415111	-0.0695725061029669	-0.0699149884717303
0.28029882899764	0.185117287970782	-0.061399887946415	0.13471557226279	0.0194846261105086	-0.071626424910825	-0.0166402912641518	-0.028281561074022	-0.0281311417633745	-0.0260708994001582	-0.0504332907758523	-0.0487544264678821	-0.0592745972527176
0.0111822835857113	0.0217383280894307	-0.000805905820521636	0.0107869415727522	0.00534541102806331	0.00528123405214821	0.00988807130577669	0.0075017823110993	0.00556073069489103	0.00531332254010576	0.00409161416164071	0.00239327823950313	0.00215062597943092
0.224245023921427	0.131657096023795	-0.0432006446162239	0.130867136386426	0.0460657398952781	-0.00541399388726158	0.0218859096708071	0.00881314990191157	0.00966686747758344	0.0203258730040083	0.00523094569904076	-0.0209830910499536	-0.0214862850480955
0.192828307746541	0.0607158434549275	-0.0350675210150271	0.119462497274478	-0.0380761654411179	-0.0234016086561598	-0.00324509881451199	-0.00161923896345942	-0.00989669311849753	-0.0307388870486388	-0.0324221052917168	-0.0490372993906101	-0.04430414690574
0.0305228225362243	0.044381517090176	-0.00440846064653757	0.0219782195038103	0.00496949644293755	-0.00598458348276746	0.0193226222857542	0.00688043225416705	0.00750788593153989	-0.000507543519914951	-0.000763107948339732	-0.00207558482688659	-0.000614244700569252
0.429266856428922	0.238566500120079	-0.0920124826698844	0.226036709590282	-0.151213697840405	-0.0892547878092997	0.00231893099120734	-0.00878246905753549	-0.0356163331953019	-0.120234242824852	-0.106920764431545	-0.0767768560072791	-0.12658244933489
0.498520467441945	0.378592652770005	-0.120791695711353	0.209490950869966	0.0292246396772491	-0.121889268760299	0.0428446675305746	-0.0256859401506067	-0.0339006663418777	-0.0463323145415249	-0.103172121950144	-0.102146230689681	-0.0827232324844119
0.395894497162719	0.305580543498194	-0.0956052884608987	0.165085695347335	0.014175672484228	-0.0542827121798357	0.048934224161658	0.0324720415226743	-0.00853989422927393	-0.0200535198478038	-0.0353809166010993	-0.0277779082844247	-0.0306731943053571
0.425737688841011	0.1836541776642	-0.103042362747423	0.170804396888916	-0.000430569481152554	-0.0754653766502936	0.00708205694266639	-0.0104443869649773	-0.0425010869241924	-0.0379479730657231	-0.0480905981569439	-0.0392688942109284	-0.0731134101600874
0.281403606984895	0.195277605560868	-0.0671163774765594	0.114046346303406	0.0364434247566471	-0.054823594695644	0.033157584414184	0.00576665483219213	0.0146317354851302	-0.00919008496949841	-0.011709137162288	-0.0182078287562769	-0.021440472422505
0.453870079159796	0.214384978115015	-0.107907990899041	0.188993597629725	0.0057841550222929	-0.163826403545639	-0.0267202221877761	-0.0433873578483343	-0.0785671929021271	-0.0790211242616732	-0.0909456374517724	-0.122417474613202	-0.0770141942622085
0.177877931790413	0.106154327958472	-0.0418134768666475	0.0730706279904985	0.0025500124851264	-0.012549063506587	0.0222953201764381	0.00128704250267717	0.005548490413676	-0.0049995255107303	-0.00131528453207808	-0.0169939415772259	-0.0153875193702476
0.196696384370048	0.0805537399952754	-0.0398370534495122	0.107346458663361	-0.0180945926066858	-0.0119893706639677	0.00441390604873754	0.0188427003045687	-0.00729533951932265	-0.0150419816353268	-0.00713017054996867	-0.0178789699386472	-0.0298112661243
0.254315507669739	0.0782656672458831	-0.0595970740133574	0.106007798569933	0.00508136273707183	-0.024724417112558	0.00727416563408673	-0.0135257635427964	-0.0150567562803363	-0.0098215271877431	-0.0215108736960155	-0.0192207025636888	-0.0350873132533921
0.0776164554172499	0.0170312396184777	-0.00289639553584008	0.0817821542979436	-0.0280476236952829	0.00147827814575732	0.00678992442329762	0.00344775300122711	0.0102842357775455	-0.0132846727747628	-0.0196313252111846	-0.0209289970236348	-0.0280982723242662
0.494286404278808	0.312218153690223	-0.128848474568185	0.162782244235283	0.0607061014477566	-0.100999069660632	0.0122618878524713	0.015057084708596	-0.0238382705935883	-0.0201464841064374	-0.0437332992151492	-0.0477214031487992	-0.0549081999362956
0.51547907880828	0.362915846099278	-0.131549504723762	0.182907254610949	0.0463386657117922	-0.119205877650245	0.0459007260821204	0.0109766334064084	0.0128369433074693	-0.0364336059692266	-0.0250138926116931	-0.0349729910999589	-0.0879373655399394
0.145146167438912	0.081505562611281	-0.0299102354819868	0.0742820404013932	0.0107708208571664	-0.0256889363129003	0.0130462101417399	0.00779359640317623	-0.0116574725714629	-0.00745905772786692	-0.0289699061926317	-0.0258860226401074	-0.0199081858442072
0.600921770828778	0.278899579983187	-0.159875414416778	0.183737689764839	-0.0235836713945289	-0.146276907128633	-0.0235766789702266	-0.0479306576323162	-0.0752771124052931	-0.0849302892615806	-0.109587235402258	-0.0777234363809453	-0.12936857595911
0.0894050249560759	0.0379706382672496	-0.017109413648932	0.0480895783119209	-0.00299711709974422	-0.00966504015403383	0.00292052934330937	0.000205145580035315	-0.00712387408092829	-0.00633107862688903	-0.0111963596033093	-0.0114116538922537	-0.0126848983527127
0.521052826547972	0.180753889710586	-0.13489869123635	0.174810503679166	0.00660058603815661	-0.125884193700918	0.0128239765047677	-0.0208539235473748	-0.0447969873781398	-0.0596418038313805	-0.086414291933933	-0.0737870141155342	-0.0866772596949515
0.415864689603775	0.146021369907217	-0.104601454239455	0.154232088386379	0.0142313080568603	-0.0702271005044502	0.0108952790256088	-0.0252737582514055	-0.0293225435376713	-0.0279978962237949	-0.0244659747569564	-0.0481159530259491	-0.0682644544191146
0.659022811671624	0.250559509860046	-0.185968376475819	0.164826233665025	0.00524667455996453	-0.217025789942017	-0.0281277018779482	0.000329040482651033	-0.0686081569299953	-0.105889557691026	-0.0891691290163295	-0.103165205625358	-0.0857262224424545
0.564332306913389	0.292236895331338	-0.143819853901935	0.199190348884968	0.0335683096991567	-0.151172494635858	0.0203345350125911	-0.0358200327294733	-0.0677363413013513	-0.0588020924683507	-0.0958146665033449	-0.0608937673063061	-0.126375051883483
0.0777457664873129	0.0577335709651083	-0.0143605099829707	0.0475463405412242	0.00402819574848516	0.0154728363684138	0.0220134779413814	0.0224773912882985	0.0132906904573289	0.00975051605844948	0.00492598294576725	0.00765789517707385	0.00375450772218067
0.230378307572866	0.206300063329876	-0.0508615429453032	0.110066303936564	0.00569779296826042	-0.0601331882482553	0.0103475719449782	-0.0134008477548739	-0.0239885406260811	-0.0272176976399974	-0.0252665683802396	-0.0302739062318057	-0.049618503116907
0.0922700557447252	0.0342257397941819	-0.0181909267460806	0.0471066347663583	0.00342071744537199	-0.00614366791307153	-0.00267361673295306	0.0029652086391954	0.00470757686647245	-0.00136147523384976	-0.000792056801147897	-0.00867029157351436	-0.0107319902820322
0.0899423916113399	0.073455360929647	-0.016574185094848	0.0502249951269362	9.58882602744571e-06	0.00744203646893712	0.0173875237181289	0.0164722064692805	0.0150667591509217	0.00372581264748229	0.00267119337015483	0.00270441416343516	-0.00718439031662198
0.252924592442782	0.111459235303466	-0.0511210744506375	0.135424409480678	-0.012280839855083	-0.0548896674059995	-0.000217887180929521	-0.0124917354295225	-0.0266027783037356	-0.0335852536305413	-0.0426237798862415	-0.0540130421903979	-0.0438463643562873
0.0695736889991712	0.0236462017737859	-0.00519437379451351	0.065887410205622	-0.0105131013164705	-0.0112949629065629	0.0136414670889161	0.00443586821072378	-0.00693682665130797	-0.0109040321115167	-0.0171441851061029	-0.0151225789739741	-0.0194439487444572
0.222396192773629	0.167825471882219	-0.0487248568384814	0.108539609810557	-0.00479124752625698	-0.0365736810673834	0.00974837849811497	0.017072168131022	-0.0201349437540373	-0.0206824642968202	-0.0347468575089529	-0.019388335134346	-0.0333417173702405
0.439575836729048	0.297991644990172	-0.10723386702563	0.174808059271704	0.0433514378258945	-0.0913809954368359	0.0282482964162132	-0.00161725835025589	-0.027550494012041	-0.0240147788054707	-0.0117159780992537	-0.0139286387696258	-0.0634501008421665
0.0686340189408129	0.0557236874220092	-0.011949344803934	0.0410775287121103	0.0105504635545212	-0.00390591586325614	0.00919461531923813	0.00663702793870738	0.00166627744652401	0.00332227384563252	-0.00723589163272004	-0.0072543088514874	-0.0121156047674773
0.0654103205926654	0.0888303735696518	-0.0115847972830725	0.038840076233441	0.0273526293212589	-6.79038682947636e-05	0.0158019320215275	0.0152547262336966	0.0160022711687479	0.0136423627264821	0.0144959769018871	0.00722958146348407	0.00517651136708702
0.117920478525359	0.21149677236558	-0.0171284487438743	0.0918354651276607	-0.0319481019865885	-0.0484037725775141	-0.0159302264910724	-0.0035323369910959	-0.0213535962396317	-0.0401759372820513	-0.0257975691221697	-0.0373933977402086	-0.0376485775716516
0.286271337488335	0.157562182506886	-0.0692237711735864	0.113887017635429	0.0148948866208711	-0.0347901434756207	0.0250599761839209	0.0232923898453227	-0.0178330513901666	-0.00994762842737484	0.00446617587466963	-0.00576891013431691	-0.0309665779158047
0.526884686601931	0.374592854288645	-0.132730496954327	0.196112556719549	0.0893277995143911	-0.0962952704230678	-0.000311011039179632	0.0203699651964575	-0.0352010689290022	-0.00348373545433844	-0.0847229335397041	-0.0304256235205645	-0.0769989214504089
0.128885989251783	0.0861520213305736	-0.0251730699105884	0.0694950486719287	0.0362140032952833	0.00697267655378403	0.0177198761344183	0.0280402881990051	0.0232276776567084	0.0215933399245337	0.00502997830418556	-0.0217323904586684	0.00046953085441484
0.221882723966942	0.196521789604171	-0.0463036897359511	0.114406902377427	0.018026932087142	-0.0394776440338482	0.0130801672548309	0.00817394477532699	-0.0108665021559867	-0.0107253559733531	-0.0250247313873562	-0.0231794298025766	-0.0329286466398174
0.408657760893145	0.274867181782336	-0.101531747230828	0.15620656658215	-0.0461927012967728	-0.0603326088993045	0.0379239438935712	0.0119602765919158	-0.00309947863988658	-0.0532626550980386	-0.00795141289249146	-0.044957925387575	-0.0542010058872406
0.169562991303304	0.115390559451124	-0.0388984197395414	0.0712234846727615	0.0268793308432349	-0.0216251476562477	0.0148583909881097	0.0237455349423342	-0.0140091330208013	0.00262709159349359	0.000988702566310201	-0.00142465378588585	-0.00339682295730648
0.462126065022592	0.205836120658244	-0.116509427281361	0.168707079029933	0.0224593097108094	-0.103334441346829	-0.0273310713590076	-0.038683397179628	-0.0433904155104275	-0.04043756581801	-0.0674834420377612	-0.0643033023441191	-0.0731482655456224
0.329455177970824	0.231174514649944	-0.0808345005291243	0.127010918717439	0.0638308294091527	-0.0708942120534279	0.0461173515217657	0.0319170780478548	-0.00667830632205796	-0.00353169132213765	-0.0166832568158343	-0.00536972349365228	-0.0437180040987253
0.104964105375658	0.160874239025271	-0.0194524513322207	0.0584118612897728	0.0101096205538769	-0.0109721512540821	0.0367494097208062	0.032676124433274	0.0326100889684375	-0.000431265350102558	0.0243655608208223	0.015943642863494	0.00357785456923328
0.231293562807149	0.0970677686952065	-0.0494492809993356	0.116136106125385	-0.00376378656348902	-0.0415485221968439	0.0040705401362971	-0.00799114726381492	-0.0292961331882532	-0.0226561543801664	-0.0410140189134412	-0.0309882293162921	-0.0558830489425269
0.231589248274606	0.243391810744105	-0.0512388583552988	0.108501047535896	0.0176387695602761	-0.101296825011799	0.0115056362828403	-0.0175330805220063	-0.00737907354497963	-0.0418290277257617	-0.0391889937887525	-0.0502436040463273	-0.0647576340847827
0.113299485745748	0.0911094026004439	-0.0238773696337141	0.0561596567045798	0.0184911842559172	-0.009985225514604	0.0290172273768551	0.0295269770423566	0.00717882422122602	0.00425297937065658	0.00180914441534565	0.00831337158499099	0.00630659958714791
0.474856232645123	0.177443814339967	-0.12433365173182	0.154465172491585	0.0388505709250208	-0.0912928999011012	0.0244987326323494	-0.0297240940946636	-0.021650337996507	-0.0262211644880402	-0.0519204571939387	-0.0559092084519125	-0.0412716824148097
0.421469758450169	0.241742975545411	-0.0964162540423419	0.191645023577664	0.0696619923969672	-0.0874353440639815	0.00385573003682793	0.00459468386664502	-0.042811865361297	-0.00888667583350716	-0.060785924740707	-0.0976383275432588	-0.0456834773917187
0.0894563761078726	0.0481884776601144	-0.0179871750117721	0.0493858856106826	0.0139007148876941	0.0181538925834898	0.0312634335899844	0.0241617325784484	0.0155464715229458	0.016027303735592	0.00884696239345946	0.0055970131096231	-0.00171725363533148
0.562714300678811	0.299815469163728	-0.149012523157664	0.175582172014067	0.0133138198391889	-0.135313570204623	0.00578343915921764	-0.050221519736942	-0.0124376513415697	-0.0609998751827171	-0.0240068746820036	-0.078105671358555	-0.0607280548872934
0.547563802670412	0.244519163172865	-0.140428114348654	0.190134932792798	-0.0640461867491868	-0.145861023028441	-0.0151855626090763	-0.0306131713162904	-0.0543937433248166	-0.104953604888814	-0.0818739908720162	-0.0995124716718285	-0.0726204760418325
0.0682465671869536	0.0540822679268551	-0.0119084737001034	0.0407235951184081	0.0104078932990896	0.00997831675161083	0.0227885799449692	0.023031444023286	0.00891404426383437	0.0101931050253502	0.0120263147436706	0.00350414290339031	0.00596491214726545
0.220120437026941	0.121105750586155	-0.0518159288955448	0.0908555267171282	0.0238577995992267	-0.0335875474175447	0.0119194234994847	0.00278942759983927	-0.00348778505669467	-0.00486487390915902	-0.020642060413828	-0.0231729807410161	-0.0178219164333105
0.480394060923783	0.383817266237653	-0.115312496358028	0.19830191695666	0.0262611686550543	-0.151265791750173	-0.014566991663396	-0.0271637895814858	-0.0325086347141466	-0.0625023115475593	-0.0503038989657315	-0.0597883444372296	-0.0341794752081853
0.249203604902491	0.192053511633887	-0.0553054414612597	0.119097907845549	0.048678834429553	-0.0317292473147516	0.0262477978286988	-0.00360106712728961	0.0114622231050253	0.00847479355740074	-0.0230619631518859	-0.0349790429022342	-0.0228370773832367
0.5796610280092	0.350008062485651	-0.149950893020423	0.194412353324215	0.0687319877088587	-0.132004587390438	0.0451691956774301	-0.00645420727091273	-0.0517891723411839	-0.0316362998407895	-0.0540543763453357	-0.0591693698521937	-0.0474349172004735
0.550693987969645	0.288316523212111	-0.136798013636008	0.209858974105498	0.0107769757129421	-0.140434378666815	0.0179258425372975	-0.024539092631106	-0.0344690202310562	-0.0648287014769363	-0.0909438182411172	-0.0845133750618047	-0.0602388936402396
0.580856729437945	0.251325440129641	-0.149701138262626	0.196947918739748	-0.0141076584908326	-0.164684142050626	-0.0213953318796826	-0.0451405549429107	-0.0436293623674887	-0.0893959002707291	-0.0916061461292248	-0.0993548948858448	-0.130866548703058
0.633515963386511	0.329075134525681	-0.17368309779753	0.179629639445199	0.0424757868385929	-0.138426009739857	0.0244123605433723	-0.028353499618578	-0.0366578727421071	-0.047975111450632	-0.0689148231196993	-0.0858060016847856	-0.0686996154944423
0.652954739999099	0.269138108198632	-0.17920766366852	0.187357900590928	0.0104203666528906	-0.174345779744519	-0.0462073463586702	-0.0259200862837476	-0.0282324386945743	-0.0819627065458143	-0.0877355434211626	-0.0735659457974257	-0.0966215539386091
0.382851136018114	0.215885522237103	-0.0874814911195623	0.176977236736205	0.0126650610988654	-0.0882879943872358	0.0173644183417876	0.000232320571412759	-0.0362113727633207	-0.0378114666441852	-0.0554752598173563	-0.0679770866315555	-0.0736705646058954
0.564396780721313	0.346583055327455	-0.146244709292074	0.196842526717868	0.0141598318348445	-0.10472866190989	-0.0221024068797646	-0.0242445201842745	-0.0449409680959335	-0.045284415037523	-0.0546079750515187	-0.100796973744472	-0.0913666680028126
0.206102734940809	0.131178571091803	-0.0440593467300756	0.100398634899732	-0.0103321994755842	-0.0435538612343972	0.00617701527503689	-0.00560770206644018	-0.00833120871142093	-0.0269430303549907	-0.0348238644418203	-0.0429432555817127	-0.0354127084742227
0.229602396507071	0.0708085679963281	-0.0500423925732336	0.111921647106898	-0.014963257213565	-0.0563034101117341	-0.00927663847984667	-0.0141018309100568	-0.0432273588959494	-0.0356333336626496	-0.0280612757759968	-0.049246196734108	-0.0556943075326543
0.146636293232567	0.0641883499751715	-0.0280270870286398	0.0839554643012709	0.00591533334051439	-0.0262774621153595	0.0186161635066601	0.0103150419875126	-0.00903092306853773	-0.0101810643874225	-0.0198529961498754	-0.00724693638992013	-0.028694222277357
0.137574319904325	0.097678207637542	-0.0189382207285876	0.104789795496085	0.00577091667510074	-0.0445359299375842	0.00904686165489357	-0.00685806957299775	-0.0199126507981997	-0.0193825066312417	-0.0295358637844734	-0.0362020431099826	-0.0425524955720213
0.0748793186726776	0.0437439231384741	-0.0132487566548157	0.0447012418506161	0.00966325270781476	-0.0230872482784582	0.0151731570356383	0.00305026434450639	-0.00164844710571188	-0.00671199778532169	0.00027411865561551	-0.0152720336098421	-0.0124136793618065
0.315860387477606	0.205612540443567	-0.0566922025382758	0.208235912310836	-0.0317193079332386	-0.06475221925793	0.01535757581237	-0.0205823054389668	-0.0457137802999454	-0.0482357635955843	-0.0749088487948608	-0.0611246922130197	-0.100374778270574
0.50342939561063	0.211872176950719	-0.121138983996446	0.207141827368549	-0.0763617394348688	-0.103923427881948	-0.00456702400696007	-0.041984914781308	-0.0828894406381636	-0.0901425836584085	-0.152118272439211	-0.0668267623634103	-0.111348728475438
0.0338344737877715	0.0106423604952043	-0.000883191027236295	0.0325158554414474	0.00329521792614658	-0.00208133861357104	0.00613245209079973	0.00513356427941215	0.00165309985045681	0.000606939656287768	-0.00370312864972509	-0.00935443187815446	-0.0100593069254862
0.196586422834774	0.201606234399778	-0.0450607916835506	0.0861433924650427	0.057095318365676	-0.0163180126712504	0.0224424100109518	0.0306745734828205	0.0208499756250335	0.0203886528472128	0.00908546689513937	-0.00714829480821375	-0.00246192342163917
0.124069573276234	0.062381716750985	-0.0268929323615021	0.0591054076634202	0.00687356970958738	0.00982852169344814	0.0216883597227967	0.00921357221663494	0.0140194927294264	0.00835104570151776	0.0067457568824853	0.00863961381249334	-0.00457659440031756
0.152107324591617	0.135593217616422	-0.0299753049769809	0.0810691901355378	0.00392972342422743	-0.0341687635708276	0.00270029653666828	0.00317501735124706	0.00338069009757722	-0.0151195200733001	-0.0101115595608755	-0.0160731925057066	-0.0210872406081294
0.549510364599363	0.242928217173074	-0.13832310649501	0.205261244414488	-0.0224677873076599	-0.107182031148612	-0.0261368127167924	-0.0536904339801033	-0.0662343443278198	-0.0648249092281358	-0.108265075560527	-0.126151380326624	-0.0755510281745689
0.509216077548756	0.21680817082585	-0.124587732472559	0.210004944648912	-0.011707528183021	-0.113886375439067	-0.044625426731434	-0.0508575838373887	-0.0407368070664897	-0.0627969518110441	-0.0720371140655111	-0.0725124407672499	-0.0868425644374139
0.583368154242168	0.363556190780529	-0.154032417117007	0.191615982859421	0.0301208348000558	-0.138138912765618	0.0325233417158945	0.0280084596646983	0.0312278881760962	-0.0540090389827813	-0.0180302780709053	-0.0277909851263389	-0.0358525297249935
0.252977529740963	0.221812202512462	-0.0537745158652245	0.132733652664386	0.0178873619572887	-0.0411913163031222	0.0355627452579201	0.0366787137166422	0.00961350910938308	-0.0116519771729167	-0.00717679827472367	-0.00945922684825259	-0.0378918323606497
0.0107027821459125	0.0125107280313637	-0.000608783673305809	0.0100866200679712	-0.00329464166934349	-0.00344940479227063	-0.000535304452758928	-0.00111331308161786	-0.0020053043066547	-0.00337202323080706	-0.00354305945564547	-0.0036714573410564	-0.00406045539900692
0.462026604103416	0.183905434332721	-0.113406449294567	0.185649741956964	0.0141134989210267	-0.060205167666384	0.0110670290240021	-0.031295171590263	-0.0394059935007624	-0.0230458343726787	-0.0423748644993993	-0.0740027579456297	-0.0794531527640551
0.639845868571705	0.331758815815957	-0.173861437208776	0.184707991616547	0.0637308242198508	-0.0963932806907192	0.0336607908683105	0.0063983582229924	-0.0110348393158866	-0.0163312282354342	-0.0410137954595552	-0.0524874507125638	-0.0286704590821837
0.106240201975907	0.0590805305741331	-0.0226650954349436	0.0484140774528574	0.0062102058947658	-0.00102368307198085	0.012453261176464	0.00516348597196339	0.00205498177454627	0.00259326141139248	-0.00303005991583716	0.00161255187581577	-0.00421796079246788
0.434229083597785	0.157993280924123	-0.103296187250352	0.187132094200337	-0.0252042736652461	-0.109222854904688	-0.00980183092293163	-0.0228976343005691	-0.0421003652332108	-0.0672135642849673	-0.0594501585325061	-0.0938629365786983	-0.0793882185985331
0.534822837400928	0.391005448113807	-0.130126749510144	0.213810312840601	0.0998102697374811	-0.0969826609357236	0.0128674235867937	0.0241725533735596	-0.0207381629829986	0.00141380440087879	-0.0444586188039396	-0.100561316493869	-0.0476667548999217
0.192362073755094	0.171408083005224	-0.0385454101952664	0.103738686414076	0.00384505367798119	-0.0128079020854718	0.0431780979502277	0.00761656985837378	0.00426914778394488	-0.00448142420374528	0.00443102201889103	-0.00996231462797409	-0.023715909518045
0.219177955593001	0.121525547159089	-0.0518084531230854	0.0912046324112014	0.00562812917272243	-0.0123416280745949	0.0160485132324585	0.00559578470107702	0.0051729540603436	-0.00335674945093625	-0.0207741430694524	-0.0203450751478715	-0.0239808258805062
0.26713989660802	0.079940601874092	-0.0613245709493119	0.116628486171948	0.000462822112971772	-0.0278393843026235	0.0238536278606313	0.0166643507532038	-0.00760480931535046	-0.0136882810948259	-0.0208600999633069	-0.0288738264205297	-0.0401130245714433
0.523225356808494	0.344423952193392	-0.138580723306196	0.167486153643215	0.0210126200618944	-0.0798653284146649	-0.00847869689037795	-0.0121685274907133	-0.0135806579233037	-0.0294263541763852	-0.0369130071330442	-0.0196264923836967	-0.0636951837917928
0.573829539480662	0.388156790723131	-0.144492436219851	0.208540950600068	0.0385253012922673	-0.0953540341793154	0.045565920504655	0.0536142580828839	-0.015633986681606	-0.028414366443524	-0.0724257670628745	-0.0846532741270434	-0.00115688080902465
0.190880656324171	0.0933874959761779	-0.0441394705964102	0.0786904484455221	0.0238220287375656	0.00659888454054636	0.0415485238175964	0.0211883522729742	0.0178411209000352	0.015210456639056	0.00793358573621428	-0.00498682248135141	0.0022960941774566
0.0691322574883407	0.0805189530311083	-0.00631691973094446	0.0594375301261807	-0.00821468226424847	-0.0215233030779474	0.00263437841936195	-0.00471098436090833	-0.0154688538279847	-0.0148689926710979	-0.0228309172272535	-0.0272417015872038	-0.0208604944492136
0.0995226550719073	0.0677378493688946	-0.0205982185153451	0.0521291118340039	0.0132364401010987	5.85882274308086e-05	0.0208744014378665	0.0162139474059443	0.0130670642495579	0.00664751416426473	0.00627835282223946	0.000710875175473816	-0.00430234709628081
0.471397860022556	0.279661594093691	-0.122849087793162	0.155959519566077	0.0733292052882734	-0.0676306674368027	0.0308264184358213	0.0473372610684447	0.000320835591614888	0.00284926892573534	-0.015304270722871	-0.0130322038298474	-0.0509682168241287
0.273742351103658	0.107895224554211	-0.064616637417134	0.112654989809777	-0.0309867923103566	-0.0168755833534526	0.0133572133170044	0.00508551334942164	-0.0172648551734873	-0.0239311878319046	-0.0195026546593352	-0.0231366919308689	-0.0226751231846688
0.142722415995837	0.0965853995721018	-0.0305188776379886	0.0678067834180275	-0.00525763578639857	0.00756751336066883	0.0100718452715351	0.0183699770662784	0.0204134173648173	0.00115493878713513	-0.00660146213227286	0.00279446981400952	-0.00967623718733887
0.189954181801621	0.0947513150848566	-0.044771796669728	0.0779933938072936	0.00077834386854661	-0.0314012315434455	0.00537225834150787	0.00486607196912134	-0.00795436877524988	-0.0153114438374495	-0.0201090706291176	-0.0162787919088127	-0.0089241905683928
0.326844566667161	0.234762852420154	-0.0802394780121959	0.126001194153488	0.0298287793082286	-0.0254424187026621	0.0364609449834395	0.0492464458663809	0.01922626669174	0.0021931803027832	-0.0106065627069873	-0.0159853912863674	-0.0339250977325293
0.0919686230485993	0.0813383961953836	-0.0172040846771177	0.0520912938667976	0.0063510742158699	-0.0253649449433688	0.000474502641783212	-0.00102739781940284	-0.000910865028359215	-0.00950693536374946	-0.0128878320298143	-0.0144281557203595	-0.0236913168111302
0.00068801157076117	-4.06990170720871e-05	-1.68157263441846e-05	0.000115905507134499	-1.938874462204e-05	-2.90849335811499e-05	0.000266975392822343	0.000135150685111757	2.27110198433268e-05	-2.42368391015949e-05	-9.02147296146668e-05	-0.000133509150676386	-0.000175541857501741
0.086163600811327	0.142829605929767	-0.010871399972195	0.0690841786837774	0.0107767740273832	-0.0310312784225039	0.0115528841922442	0.0042008482310084	-0.0108878819168708	-0.0101272521975603	-0.0200895594982881	-0.0298569683016411	-0.0232804682216407
0.130901765767508	0.117481843179377	-0.0260147743434451	0.0705063016805088	0.00641309308100715	-0.0113815605220995	0.0330436701735633	0.00927549005400774	0.00569399131566564	-0.00248423372054621	0.0140195040989445	-0.0012780831349801	-0.00242849438297266
0.130748877391791	0.112144048724607	-0.0273930934780115	0.0651195769135677	0.037940041131089	0.00924085985625428	0.0287379149905732	0.0255060436980124	0.00714489693152903	0.0235904504936716	0.0101455161876743	0.00245186401341646	0.00482948906203923
0.313841559060057	0.146536479093978	-0.0699710515560884	0.14950737897415	0.0291624380677387	-0.0375984412108478	0.0367838190170257	0.0154346562120582	-0.00259997634644166	-0.00421800157155455	-0.0147035992433814	-0.0176634246623582	-0.0273618429498738
0.148927670769631	0.106540684738325	-0.0284538660956081	0.0841018447111779	-0.000183882732243318	-0.0135901173037294	0.013873734414106	0.00925828735469145	0.00160559708156405	-0.00688700001798634	-0.0150045034443289	-0.0170522506341192	-0.0179250746657333
0.594283765665245	0.298336374072185	-0.153765934929808	0.206976538746154	0.0163104993833946	-0.125141960046384	-0.0192608278736082	-0.0164313480849277	-0.0696398094817179	-0.0544157303314947	-0.128630870046696	-0.0907123621498125	-0.123297528858862
0.251351408155246	0.16829936939091	-0.0577285877142065	0.108848246348123	0.0132158971164226	0.000448774127193963	0.0442304189967722	0.0233766962254975	0.0159105872677902	0.00683233562180829	-0.00429712350552211	-0.041173570636427	-0.0107287540531273
0.0954778953001925	0.0347000285605061	-0.0190846531821296	0.0479654610215851	0.00715129854004358	-0.00574725296602614	0.00362007051230775	0.00515696449672556	-0.0024760855005854	0.000702022787008719	-0.00658155922528096	-0.00540456440865594	-0.0205411438518826
0.550392209912761	0.244689255627124	-0.138506953764073	0.204676532473052	-0.0531617100437188	-0.140289826749827	0.0153765905129734	-0.0305167799265178	-0.0198347860555724	-0.096725768396773	-0.0881440950129158	-0.109045558007849	-0.0739644997664374
0.199840402399743	0.0826641511452825	-0.0467413851631927	0.0809368313821836	-0.0317709330906095	-0.0400259373841794	0.005781002119743	0.00313346485522317	-0.0133129806543112	-0.0358984352373944	-0.031700482590178	-0.0312516037333657	-0.0364107465718795
0.280618767208594	0.163725697663099	-0.0668488603507583	0.112682875051831	0.0519908655584285	-0.0430927461438898	-0.00774156070094961	0.0169810918618277	-0.0156096237165762	0.00444905970726933	-0.0298808005939447	-0.0258079993566021	-0.0468427965926542
0.271705664713813	0.187797022174993	-0.0490667467351219	0.177445206868553	0.0179224179881612	-0.0438424338999161	0.0199573601602375	0.00461787898861915	-0.0190640575436876	-0.0129600079558774	-0.0427212635986004	-0.0592208570645208	-0.0623831844960644
0.146599099476097	0.0419516646900139	-0.0279009865612896	0.0829842548924332	0.00781318282464538	-0.0115555591779356	0.00570551416232667	0.00270634225807651	-0.00529175876582624	-0.00187118817664514	-0.00579948519864953	-0.0261530211171766	-0.0190092076923268
0.570703615212945	0.194577162781019	-0.152093969789115	0.180573792241942	0.0046449211552434	-0.128561679611529	0.0281274131877411	-0.0272054764485321	-0.0545068764447658	-0.0619583792281428	-0.0924301203144181	-0.104527637353601	-0.0844857252698974
0.114571057716773	0.104768477375979	-0.0167182820324335	0.0832202352308925	-0.015533001249845	-0.0352932769601293	0.00626626072410988	-0.0184464155010048	-0.0192305715739295	-0.0254131391049871	-0.0219456984488681	-0.0316889527335632	-0.0345257834214689
0.000288640586359268	-6.37201476116542e-06	-1.62065762742092e-06	1.53843022775506e-05	1.76166009018008e-07	-5.40515793990084e-07	0.000119486810822913	7.02019595258049e-05	3.24730639522402e-05	-1.82174892486011e-07	-2.81604984750263e-05	-5.05880916675868e-05	-6.78309248089503e-05
0.176606999384479	0.0607420806928895	-0.0347384066709526	0.0965990441803145	-0.014167879725516	-0.0464251655948462	0.00384015925997799	-0.00065582150757082	-0.00781834310016741	-0.0302965226601811	-0.0276907017813934	-0.037675992626309	-0.0368798227610145
0.277726709376743	0.148947725072781	-0.0678335892538513	0.109623079023759	0.00580192370804339	-0.0204525736061296	0.0324465258496567	0.00256678104229885	-0.000319154253179521	-0.00732532494904309	-0.0154598258111966	-0.0056131915830635	-0.0150094353750612
0.261326821117556	0.0999629381385592	-0.0486950606412702	0.163283185612364	-0.0346470733255956	-0.0500897209865677	-0.00933276283883361	-0.00637741419234006	-0.0172038335510965	-0.0423683971560817	-0.0583248859884417	-0.049056730192846	-0.0894527593609308
0.087889086498884	0.0393850338958346	-0.0164655483534681	0.0475792628972891	-0.00232723474824591	-0.0114939162876609	0.0116736302768486	0.000190262467436794	-0.00215902524572435	-0.00691057551795339	-0.0138024712896342	-0.0166657699955058	-0.0206774799707936
0.209825265925373	0.156933390529387	-0.0324139241226997	0.154559708935692	0.0109571618819451	-0.0478029968131473	0.0159030726222834	-0.0164921660565365	-0.0166897670673246	-0.0184229174656011	-0.0307688262027784	-0.0552810829126731	-0.0507558461921906
0.0786620691391628	0.053430733084423	-0.0156336964544001	0.0446145398679952	0.00400162719990234	0.00400680190210405	0.0190983593714643	0.00982843185684197	0.00606595877171488	0.00400421455100319	-0.00503247719277282	0.00104232365373085	-0.00444412365548802
0.661602717210849	0.245383154657774	-0.186186806399941	0.164660378555594	0.0410431757055124	-0.11821483085381	0.0178641212882416	-0.0369645631620891	-0.0564583037873916	-0.0385858275741491	-0.0800647299761876	-0.0863547607927233	-0.0975553346163367
0.0770617434400597	0.0544246739205297	-0.0142950679888394	0.0457384959888235	-0.00662718291481146	0.00262071755734103	0.0140739447431015	0.0145735993302187	0.00945954385243915	-0.00200323267873521	-0.00143060181370673	-0.00280609632171265	-0.00409229263587725
0.277972312077442	0.184109817737077	-0.0598412708631971	0.136136149144749	0.00664502076534901	-0.072332548991462	0.0082744585338419	-0.0225337182579093	-0.0217733770861988	-0.0328437641130565	-0.0611300629779476	-0.0517451015882491	-0.0769873805252286
0.0605356051435263	0.0661230665380957	-0.0119391886953115	0.0343014408526145	0.0127052828638066	0.0103976373983412	0.0202491071563149	0.0129582438193322	0.0102144323101078	0.0115514601310739	0.00445737022229108	0.00143707280671695	-0.00110570813611617
0.513140496908453	0.310257044597194	-0.124635351219548	0.209924061832885	0.0502896939059568	-0.109148456388706	-0.00229075121566957	-0.0250835484115636	-0.0220977566164575	-0.0294293812413744	-0.0384504544011726	-0.0816736723894403	-0.0636035414751008
0.241904449232586	0.153011054706495	-0.0566660755138733	0.10052664289724	0.0261667783497291	-0.0409747300592918	0.0270974773138784	-0.00317945759688368	0.00656523758727753	-0.00740397585478136	-0.0206293729529794	-0.0213819893449724	-0.0229438288700099
0.586786737308244	0.279837061386748	-0.1537855759738	0.196594202308635	-0.00229017367916007	-0.138972821429618	0.0235781582059578	0.0142154440805206	-0.0495850142814017	-0.0706314975543891	-0.0457991217133079	-0.101947003021816	-0.0618130784523465
0.33356742244447	0.124345418761777	-0.0760148562631049	0.154008706455906	0.00350012961486318	-0.072550000544214	-0.0196170790112209	-0.013818922365782	-0.0410307300545992	-0.0345249354646754	-0.0379376509506607	-0.0486476608586471	-0.0847942669628756
0.347526505005179	0.151010872195013	-0.0812442280173156	0.149528902711508	-0.0590367640606251	-0.0416398025548964	0.00626894670331662	0.00285494888748222	-0.0201083455477883	-0.0503382833077607	-0.0329816398015816	-0.0439254871610994	-0.039674404662183
0.0704039152611424	0.0331711471034219	-0.00933028053093651	0.0554591902680402	-0.00840706657944777	-0.0254369935136768	-0.00404302155233421	-0.01000473214608	-0.0184356722472542	-0.0169220300465623	-0.0212114107992426	-0.0247142282380015	-0.0297468719139719
0.0342926824034517	0.0415059984130856	-0.0061722767042637	0.0212888953290072	0.00588075538202028	0.00516250520544489	0.0133259727910851	0.00914934649531232	0.0100153440374383	0.00552163029373259	0.00326906700220769	0.00625842635128364	0.0069839853264045
0.0894909901435075	0.0425690443800371	-0.0173226097390893	0.0477547057756199	0.00526654631894909	0.00867338122791685	0.0180043332094927	0.00877114706490606	0.0104015545664993	0.00696996377343297	0.000744267820076472	-0.0011425319777405	-0.00464802556462562
0.044573761623838	0.103811214363614	-0.0042460836888298	0.0371796739581481	-0.0159467055317456	-0.0199527837679506	0.00529489204062453	-0.00419758551519239	-0.00436847768034401	-0.0179497446498481	-0.0117124659767612	-0.0132269234789566	-0.0187583919299443
0.113032233077283	0.114113474183654	-0.0244540211998819	0.0537069618192474	0.0273740898506075	-0.00730989533718578	0.0291324005225889	0.0259775088030569	0.00871168295101861	0.0100320972567108	0.0191476273415332	0.00169446688242322	0.0100623628119504
0.508436448725475	0.309932914968479	-0.128028140729907	0.183139915688952	0.0115831848920119	-0.0858898110721356	0.000269099436367326	-0.025241606122769	-0.0348535486135347	-0.0371533130900618	-0.0437809156585577	-0.0662481360188254	-0.0566102005601667
0.161344372459156	0.0368102552422404	-0.0385727566606214	0.062168619146536	0.00418625676251019	0.0035374171378291	0.0213831222469938	0.0142706544894061	0.00604677050580371	0.00386183695016964	0.00231364378949778	-0.00388435590039923	-0.00801565888178704
0.101492608273054	0.0768919944254372	-0.0199506515444903	0.0542778039331398	0.0228175023392354	0.00342045376818442	0.021166600151628	0.0155726647290465	0.00755711194996898	0.0131189780537099	0.0145482988969211	0.010418879971901	-0.00919614215815616
0.330077546265066	0.286853199727705	-0.0822585276014767	0.123799255040389	0.0569966760718773	-0.100067400808852	0.0241602191123788	-0.0205042511744146	-0.0148511143890088	-0.0215353623684872	-0.017188202876577	-0.0410151448873779	-0.0312115289000401
0.491806935017679	0.225491479724144	-0.120251729881706	0.199552816755087	-0.0263644105873164	-0.120000192829184	-0.00770583208725906	-0.0335784157319095	-0.0346872654645345	-0.07318230170825	-0.0690525039591629	-0.102702112212191	-0.117728568244761
0.34274016778282	0.265731767460242	-0.0810444604973306	0.145063653636588	0.0250709559470453	-0.0530182061880681	0.0456906692718168	0.0379707801542155	0.0229945106919246	-0.0139736251205114	-0.0145683874477843	-0.03057325918797	-0.0365548485482843
0.604049428757282	0.275466405366547	-0.160931176741386	0.181638879744817	-0.00503440641418462	-0.209593761369372	-0.0269661190150384	-0.019657739407907	-0.0448993269236154	-0.107314083891778	-0.106791167094342	-0.0908478960038461	-0.148965020565386
0.17406763791326	0.0706734109650463	-0.0395963062998845	0.0758328142138916	0.0144008149717962	-0.00863465197516422	0.0262009630291909	0.0126929072508727	0.00884039899624017	0.00288308149831601	0.00522736294993026	0.000967227280350563	-0.000311290286128613
0.173893727475234	0.0601516109568658	-0.0346800517400164	0.0956661291473098	0.0193826438804631	-0.0324890225056116	0.00125747065552603	-0.0124481386774017	-0.00374414718517271	-0.00655318931257426	-0.0177338888386336	-0.02615111989734	-0.0418995161633532
0.254045576363784	0.248181312443528	-0.0565068544220161	0.121623174958017	0.0350466251431295	-0.054473450554447	0.016636848947536	-0.0151900654347135	0.00750013478104233	-0.00971341270565879	-0.0213478649355218	-0.0372781778242572	-0.0323658757339071
0.255164041125805	0.260209485668332	-0.0380147401738949	0.19451591063592	0.0438166842048788	-0.0409043769682866	0.0600031025121026	0.000402965098633967	-0.0114129955136833	0.00145615361829615	-0.033562786393228	-0.0815622155644963	-0.060479837323064
0.249774465526371	0.0916568547556035	-0.0491277780332405	0.139745371053776	-0.00468617766395502	-0.0613498652610665	0.00590723204566335	-0.0055615056619629	-0.0370294747822002	-0.0330180214625108	-0.0411400625577221	-0.0328102648364413	-0.0526163779048953
0.100239440505931	0.0669600005037546	-0.0195745561994777	0.0497107627378573	0.00546859997928507	-0.00517449258782839	0.00784151916329966	0.00857576592506289	-0.0108386633047524	0.000147053695728344	-0.0118403471372846	-0.0124114696728663	-0.00745361417063432
0.262658896241628	0.142450126758888	-0.0562606782614289	0.131374451110227	-0.00332305208978356	-0.04007274606307	0.0362053372675272	0.00324360959942915	-0.0264590794416107	-0.0216978990764268	-0.0190093880739685	-0.0552478510391516	-0.0339169080565104
0.283081703442896	0.12359669875196	-0.0670433740054486	0.119401153318854	0.0120320838178087	-0.0486388481968823	0.00642209246371261	0.00913744795259919	0.00304304645766562	-0.0183033821895368	-0.0037826535264216	-0.0325960023227305	-0.0240914714607279
0.654238268637945	0.303394608640924	-0.182220464881313	0.173266058711979	0.0534440422629249	-0.137179511284108	0.00806074791797551	-0.0148937295347634	-0.0456849125295393	-0.0418677345105917	-0.0308732846236985	-0.103053141871549	-0.050437448846491
0.642600001997092	0.237246043159282	-0.177364252428002	0.176412295512547	0.00611746771223354	-0.132997941158865	-0.0456405805011568	-0.0349833984435557	-0.0185862209363767	-0.0634402367233158	-0.0683773704890098	-0.105134864394717	-0.0641110797639716
0.641313091212149	0.242222811435474	-0.177497986061084	0.176577523210933	0.0163858571587778	-0.105203970818998	-0.0315213148304829	-0.0329614509578807	-0.0221878488893812	-0.0444090568301099	-0.0525673509962812	-0.0849340216146186	-0.0971814401948473
0.0132536866413504	0.00465045829326509	2.23951894828475e-06	0.00981549210339204	-0.00455195638814027	-0.00279735780838323	0.0017121710462176	0.00160274472876388	-0.0017054302019796	-0.00367465709826175	-0.00379273167146865	-0.00354441343177322	-0.00495643224471679
0.437925683244652	0.134675180541707	-0.112800971774403	0.15306740747309	-0.0143673754203872	-0.0770928803198745	-0.00104589818878875	-0.0221713160587856	-0.0275591870859635	-0.0457301278701309	-0.0584308347137599	-0.0551612675627041	-0.070557521494547
0.610161815454118	0.33109129694434	-0.164767744086415	0.180694814168382	-0.0415290241937243	-0.162975528330646	0.0390299553284502	0.00993801197132671	-0.0252918782938284	-0.102252276262185	-0.0397376159964907	-0.0552598736724997	-0.0537946483812087
0.0181408093337292	0.0272044798244509	-0.00214151764948121	0.0154826738667875	0.0035186742617158	0.00715351265609769	0.0100917034847291	0.00963456746494431	0.00773712341059852	0.00533609345890675	0.0049631910022736	0.00429583490128467	0.00309913910923163
0.0384634682202473	0.041255706432921	-0.0062995953696703	0.0257298151870202	0.011812432322963	0.00482727544692423	0.0175862782966773	0.0127259070065896	0.00465543447433937	0.0083198538849436	0.00511473765082057	0.00435888883811245	-0.01010056370412
0.291445561086394	0.165878321020279	-0.0465639127607659	0.216061557248507	-0.0862218347860407	-0.0168860802227286	0.00838963826108347	-0.0137072637502927	0.0277000375537076	-0.0515539575043847	-0.0514617193199323	-0.0924799814874038	-0.0727058188999858
0.340414393875549	0.267414236908778	-0.062349658702162	0.226526473954073	0.00609151754435927	-0.0380392511003516	0.00124732581395121	-0.0605793577085316	-0.0560689814881157	-0.0159738667779962	-0.0350386642730651	-0.12351532798227	-0.0632243699355667
0.527407785053234	0.342533312468153	-0.138508041441993	0.173324439286206	0.112089770215803	-0.0942649198634816	0.00695893043005791	0.0371742847265899	0.00873086983932025	0.00891242517616064	-0.0515276151371455	-0.0552480366427314	-0.0638526013096434
0.343011679029458	0.201443945236287	-0.074227078639466	0.175571422418253	-0.031965736869625	-0.104724989969752	0.000863483343893579	-0.0448303355274227	-0.0385975100286414	-0.0683453634196883	-0.0559626389899816	-0.0578813637685505	-0.0634976780705073
0.080528674914974	0.027915888063882	-0.0147490251681146	0.0464897236563669	0.00119470061759727	0.00489510336524956	0.00865321021981463	0.00826634384011735	0.00713769488624912	0.00304490199142342	0.00703087775134958	0.00139011617714935	-0.00327388818587677
0.0588565634656187	0.062240021906309	-0.00966445615006883	0.0371462298975996	0.0176967516159092	-0.00514225930199331	0.00933104992578072	0.0105075200663655	0.00548879891274363	0.00627724615695793	-0.00210069203186565	-0.0051980816108969	-0.00635748148751558
0.269371015201608	0.076452782134494	-0.0638093226396143	0.108577263515991	0.00626704010603518	-0.0235518807474666	0.017259908758913	0.0110573817652634	-0.0171371061664745	-0.00864242032071566	-0.0331596275612415	-0.048742071725826	-0.0256497895469133
0.384968251812186	0.205105553096005	-0.0905361881183849	0.166795436628313	0.00452780371385036	-0.0678670025518682	0.0129870520547656	0.0101545904371267	-0.00877204370121848	-0.0316695994190089	-0.0351651919272948	-0.0543814110878765	-0.0642468241303694
0.282987590259644	0.130686488559186	-0.0582868431960469	0.150497209259821	0.00737716663689114	-0.053656460096616	0.0168568524482453	-0.0169628430861102	0.00122814792092646	-0.0231396467298625	-0.0148012311218867	-0.0362223344177538	-0.0393761714583208
0.615671270440914	0.355696654893495	-0.164614841421111	0.193057176655825	0.0777490800666499	-0.131423730307245	0.0587112918354898	0.0396306023649059	-0.000149962710035534	-0.0268373251202976	-0.0370072865345985	-0.0287628890660087	-0.0789378646654111
0.202948394964175	0.183401226950645	-0.029066623445918	0.15862143532271	-0.0305925215366281	-0.055354917071643	-0.0425549665192716	-0.043880896005657	-0.025981438563951	-0.0429737193041355	-0.0667506068703631	-0.0469243989256545	-0.0638377704784418
0.386806882137589	0.190953768310173	-0.0880788783663036	0.181700948870266	0.000699863516796739	-0.0557135152634458	0.0114688784652011	-0.0288204658172564	-0.0316713811273218	-0.0275068258733245	-0.0679866686729036	-0.0665802063634067	-0.0835703660380895
0.172303483068744	0.0541468522228596	-0.0343132117026578	0.0913163607101796	-0.00998668154254057	-0.00883300839289566	0.0120418518879391	0.00702658198170786	-0.00534176521057098	-0.0094098449677181	-0.0154429830314559	-0.0204905451838784	-0.028608552882738
0.18732345519481	0.131004697718501	-0.0433990889950234	0.0809512970298164	0.0174247374726933	0.000152248381319081	0.0324955023789895	0.0214741970070157	0.0115455576236841	0.0087884929270062	0.00309216314557989	0.00286546851688507	-0.00340846865038186
0.41445833443716	0.297821148116633	-0.100174084319407	0.16875923727447	0.0669944155546801	-0.0596363354922259	0.0568741887217201	0.00207878513537135	-0.0338193622569546	0.0036790400312271	-0.0376830290655972	-0.00412029712188866	-0.0504398150571343
0.429005454661191	0.135085119609245	-0.104425102095284	0.170682838856208	-0.00409282960686597	-0.0801757921689226	0.00982100338603065	-0.0258604568447198	-0.0400299601851379	-0.0421343108878943	-0.0741878632542564	-0.0611760313022678	-0.0748494243459994
0.145581024225835	0.094227276025438	-0.0309642319805145	0.0693759197301008	0.00291549117368942	-0.000527395978112383	0.0307513211653882	0.0177940010467374	0.0191846284708144	0.00119404759778852	0.00489300336029483	0.00907110842930095	-0.00540141526387275
0.178730450081893	0.0618886031162595	-0.0342432396300739	0.100921991296956	-0.011405868485742	-0.0384327295741876	0.00219828516931847	0.00194368239101103	-0.00235802767271298	-0.0249192990299648	-0.0309449496507324	-0.0405638936189984	-0.0305822395413998
0.0673518514876293	0.0978350424628388	-0.0125447170088144	0.0389183116549217	0.039892254897811	0.0186684190171877	0.0326178170907621	0.0221226073753873	0.00867715773621171	0.0292803369574993	0.0136941892782178	0.0149958008465766	-0.0018369264299213
0.0325275737041225	0.0258331793714858	-0.00427673553824939	0.0230811167123538	0.00701750770276021	-0.0058633442332673	0.00240307339812432	-0.000198337739874141	0.00155276467184873	0.000577081734746458	-0.0033582435565875	-0.00274112536720999	-0.00627541832472488
0.286024252045502	0.21822311508295	-0.0676046250225475	0.117927663174877	0.0461240899929367	-0.046011169642451	0.0407371726328352	0.0357497032065517	-0.00739910684558409	5.64601752428562e-05	-0.010181747616302	-0.0277365221701198	0.00349307101947421
0.253507489148943	0.0872592661111752	-0.0596437984995453	0.108755059504252	0.0259125554142568	-0.0225804893467099	0.022742938002907	0.0227144561664779	-0.0155007561876205	0.00166603303377344	-0.0143988155345345	-0.0160932274842981	-0.0235315847398092
0.319359603101889	0.0964666394754	-0.0757044135968507	0.132539288610838	-0.0147676253900161	-0.0126096197987136	0.000132633069753918	0.0060993185995058	-0.00839578843941263	-0.0136886225943648	-0.0213499021430942	-0.0319276469267994	-0.0428973005377067
0.0730866707515784	0.0650880370994046	-0.0137356211073442	0.042466363381362	0.0219010499628788	0.00514756294689303	0.0193482943103244	0.0203693743689386	0.0114373586621766	0.0135243064548859	7.98913886022323e-05	0.00947530413926234	-0.0111429923848315
0.00357738890967466	0.00259292487416682	1.55470043123251e-05	0.00266105549736534	-0.0015688739630335	-0.0012251020098479	-0.000795275720122172	-0.000681653542550119	-0.00108188801269096	-0.0013969879864407	-0.00150646715498271	-0.00167008656676173	-0.0019008889456122
0.237772077693587	0.243252177936675	-0.0533784998677546	0.106872771389614	0.0257770938167441	-0.0808504225056636	0.0209037876109281	-0.0108109543142838	-0.0372020547916136	-0.0275366643444598	-0.0414095279415088	-0.0349387981787111	-0.055829219745522
0.212369282456558	0.0663477417995191	-0.0491431445201866	0.0893377652391774	0.00610699833377923	0.00435693614519031	0.0266526969566929	0.0192700391123577	0.00881608692887628	0.00523196723948477	0.00475390723145463	-0.00581271007671946	-0.0202445456879617
0.474248968543958	0.280270502218547	-0.122681449162634	0.15689888001715	0.0422334921407254	-0.0785559880374451	0.0405070801545673	0.0051059034833722	-0.00547362756779107	-0.0181612479483599	0.00416095016388418	-0.0294115815495949	-0.0454745930171453
0.231649542883059	0.0640358931014716	-0.0534535993590224	0.0985195665248907	0.00250672693698251	-0.0212592342974181	0.016311287147121	0.00945619730796782	0.00468639258489045	-0.00937625368021777	-0.0143613676143485	-0.0187941109828351	-0.026341385087673
0.0811448187261196	0.0945705364709219	-0.0148991514730611	0.0479250096051787	0.0235455426038895	-0.00241116856508466	0.0250014022901203	0.0147515774016361	0.0163302631675226	0.0105671870194024	0.00766383665885985	-0.0014629311198585	-0.00812916455711633
0.317669399092132	0.137865612398988	-0.0743608347076662	0.133431503178003	0.0101885438649247	-0.0350082819570905	0.0150105659877176	0.00684618056886821	-0.0233659832045183	-0.0124098690460829	-0.0163677602017259	-0.0491889327991379	-0.0312949750155865
0.150018547740293	0.139979422413736	-0.0338832006140731	0.0666402676927444	0.0193351587012951	-0.00988451798036499	0.0330431222864921	0.0188438631671174	-0.00260185559338555	0.00472532036046505	0.00458845203706712	0.00490724694194455	0.00755877729145463
0.135809463995894	0.0300379747350096	-0.0299887867942458	0.0518640857233959	0.000554301439535415	0.00862167706180125	0.0279165616911798	0.0147351329974889	0.00886315709205499	0.00458798925066833	0.000356392981996356	-0.00325133525499249	-0.00470840560990676
0.511323977400004	0.2183844503876	-0.122712842460135	0.211557340282759	0.00205280628786131	-0.0878258334087487	0.0158011720848334	-0.0380177266830409	-0.0319023197892231	-0.0428865135604437	-0.103234550446811	-0.0853040917014069	-0.0893701731488415
0.238759837850967	0.150678803247919	-0.0565268592865183	0.0996629458473313	0.0253065754723246	-0.0337435832604832	0.0066486708375551	0.00783896242869248	0.00492488464943441	-0.00421850389407932	-0.0184873983801694	-0.0282537995217192	-0.00979391700442722
0.0344592030404635	0.0305255225954924	-0.00313010718665315	0.0287159042336167	-0.00668063874969488	-0.013312300496372	0.000101071515450642	-0.00923833720675855	-0.00649339082484835	-0.00999646962303345	-0.0122479789213367	-0.012924340741108	-0.0144577021033537
0.474432277466734	0.396750059890217	-0.112388994354635	0.205656179372798	0.0620272961497683	-0.117117118059	0.0451944647327823	-0.0395256739028636	0.0113376448029733	-0.027544910954616	-0.0483677036826857	-0.0730495072639117	-0.0896613414199359
0.315476452546267	0.0927715438734555	-0.0753632889437388	0.12495789912976	-0.0321153703445414	-0.0281020443078808	0.0330610810689311	0.0234561203362601	-0.00587178015371259	-0.0301087073262111	-0.0241905893768985	-0.0490186402407592	-0.034460137129516
0.16798069750681	0.146784180924903	-0.0377700765196699	0.0758206119099036	0.0309794310039869	-0.00761997183062987	0.0354295496267196	0.0210784870962699	0.0123781925262562	0.0116797295866785	0.0176490006561087	0.0203627586538577	-1.43709436798145e-05
0.358764633372757	0.271097912318061	-0.0799518461594314	0.172406844859633	-0.0235193821271698	-0.0538005375230217	0.0481164049439929	-0.0186974594490661	-0.0112929232111327	-0.0386599598250957	-0.0408698171104198	-0.0138466861638418	-0.088917845205485
0.506485277864864	0.182872812775683	-0.132148383744601	0.170594682294965	0.000545497416996277	-0.105545992751668	-0.019043766225284	-0.0235950537236291	-0.0396879026595937	-0.0525002476673356	-0.0363246292526069	-0.086628288991174	-0.0836265078029257
0.125539778108416	0.0474467033090313	-0.0251734978201228	0.0663970356848785	-0.000824395893470081	-0.0157821963795045	0.0134984753291233	-0.00737238529838141	0.00152869735972314	-0.00830329613648731	-0.0179395324126542	-0.0211026184310326	-0.0214144600461725
0.0789991718048072	0.0517052555583074	-0.0145168146780783	0.0457327988131633	-0.00713278735094569	-0.00725463747105853	0.0090617323117894	0.0044555746033335	-0.0108536772985966	-0.00719371241100211	-0.00866790991845635	-0.0190936838204256	-0.00845063903907189
0.454266511588147	0.207639877406539	-0.119435368343505	0.146246052032167	0.00978563735779214	-0.060055608510258	0.0325589009584444	0.0227103872668341	-0.00818978584139035	-0.0251349855762329	-0.0300899197992463	-0.0438332961177216	-0.0476797088934066
0.138110892145163	0.0865116394796946	-0.0296972825865837	0.0651731468625266	-0.0105149904680721	-0.000536621342534793	0.0244521170888265	0.0258190560966734	0.0133448901644461	-0.00552580590530341	0.00801132837401772	-0.00309482055396321	-0.0253883974240654
0.079934132118525	0.0624726587726427	-0.0153812959708673	0.0417544359915125	0.00434903803461482	0.0147650827252547	0.0295063906138396	0.0212238813817192	0.0125396667348148	0.00955706037993477	0.00860397504530086	0.0062855637337744	-0.00289825412388098
0.326670610077469	0.212466894776269	-0.0668747640254435	0.178274294881506	-0.0122287221185962	-0.114894669642051	-0.00828701334044107	-0.0235364084109326	-0.0309997486666013	-0.0635616958803233	-0.0610150844077758	-0.0699888098238833	-0.095109067234979
0.391330665276012	0.253668737913435	-0.0868419543842319	0.190685701457881	-0.0235477450500116	-0.102314613341117	0.0183960205547501	-0.00933343493724237	-0.0489858562272799	-0.0629311791955645	-0.0642165441457127	-0.0703141270108382	-0.0638634531198085
0.189945946858047	0.0947336481196353	-0.0456969203800772	0.0772836318338611	0.00181346545076394	-0.0424052803923017	0.00703007723543672	-0.0121873929509665	-0.0049219200999556	-0.0202959074707688	-0.0172066855231643	-0.0155950405424259	-0.0265536546731599
0.595604440406313	0.348969229338602	-0.156301038107469	0.197358838832403	0.0431690121255787	-0.141992880377426	0.0309749582771626	-0.00876937530365074	-0.0466313106300555	-0.0494119341259236	-0.0787406986429865	-0.0410503835039633	-0.094502104592738
0.103339141090453	0.0843038110278519	-0.0207765155344171	0.0536881332561445	-0.0186624790290993	-0.0182659739017929	0.00798146592324858	-0.00682471691867267	-0.0220462238065756	-0.0184642264654461	-0.0245698691201154	-0.0147592991363947	-0.0195629622412743
0.188971892077676	0.130450737756336	-0.0429874222567371	0.0805833607832336	-0.00221124158586056	-0.0228197612128416	0.0296858658694216	0.0160646126014437	0.0224851153932682	-0.0125155013993511	0.00247805543972149	0.00243763564091798	0.00724526784154797
0.528267122538423	0.408930580040519	-0.129051202632828	0.207315720042895	-0.0244285497094677	-0.155628480530616	0.0115735681792477	0.0117650548903454	-0.0604817155177599	-0.0900285151200417	-0.0965519990549328	-0.0778305791693852	-0.108337903150349
0.28880226710606	0.104620052043789	-0.067261710388196	0.121566415687141	0.00981386078349727	-0.0193519519694901	0.0259815447256645	-0.0023711048042544	0.0124906756030584	-0.0047690455929964	-0.0252662962845916	-0.0185561209310958	-0.0165632960102612
0.0379571744650787	0.0411515470621547	-0.00595988608847697	0.0270291675865245	0.0083443547481233	0.00453121622117061	0.0146390132620901	0.00676912747662354	0.00749827720692216	0.00643778548464696	0.00527894940411867	0.00135681887742576	-0.00152789943895033
0.335028320742845	0.252141137857741	-0.0681215248254061	0.191468607151975	0.0330377228806241	-0.0333237086747327	0.0187592871253063	0.0055588991679334	-0.00629520136808748	-0.000142992897054273	-0.0369540196679098	-0.0536201652211107	-0.0530676020527943
0.0828436747197062	0.0704893660338237	-0.00836912493665563	0.0790118196744607	-0.000979925285806371	-0.0145771293579267	0.00229669466039412	0.00289958341935966	-0.00720438493716263	-0.00777852732186655	-0.0226184835421685	-0.0213234871626682	-0.0276302222037221
0.198246643313473	0.302442636658701	-0.0365217952413528	0.120114797044564	0.0168902941095109	-0.0891704332206688	0.0144595152857644	-0.0186185682593316	-0.0107519514608228	-0.0361400695555789	-0.0214100746135147	-0.0745549961775724	-0.0657800886036875
0.144934438890148	0.193080688560279	-0.0283195085892033	0.0774949770452291	0.0371441389007072	-0.0491870178506855	0.00920330049212006	-0.00822266048087383	0.0181416371477393	-0.00602143947498915	-0.0210031907039032	0.00353739902020925	-0.00670971343688795
0.161320680687489	0.0506776335081912	-0.0329170195065694	0.0814452313185023	0.00457166754399738	-0.00391229034982016	0.0151973378932466	0.0168012460051605	0.0120649383803656	0.000329688597088623	-0.00609697960996561	-0.00563759119508431	-0.00751461824383803
0.172880854221194	0.0437711578128932	-0.0347470509542101	0.0884477617718417	-0.0208380700932027	-0.00867044963553351	0.0138124641398364	0.00827592812175781	-0.00216518271447147	-0.0147542598643681	-0.00948887599851503	-0.019377625509919	-0.0232365969762433
0.439899988478561	0.248758086319295	-0.109492744150578	0.162565606553342	-0.00172481089163212	-0.0757682481478513	0.0132249053628883	0.00558394547487551	-0.0373852420096504	-0.0387465295197417	-0.0381240774308801	-0.0279282197469035	-0.0155504106198035
0.341991129050245	0.258082999560403	-0.0750760170643954	0.167252697339462	0.0122034407429173	-0.073384068973427	0.0547202985526197	-0.00295561813890383	0.0319644269534766	-0.0305903141152549	-0.0323925634527332	-0.0435282471541523	-0.0508088655193229
0.419463280563127	0.167703221516702	-0.0959309509757093	0.194084029121314	-0.0129665577958235	-0.0453256314149877	0.0271460483412962	-0.0188929089658528	-0.00503430972936653	-0.0291460946054056	-0.0558341533020159	-0.0550279934216291	-0.0731110394961923
0.627572702407837	0.343143308940695	-0.168601265619954	0.190236340581666	0.0923736573759143	-0.113726386205796	0.0210287474075312	-0.0100911301877581	-0.0335779878259953	-0.0106763644149407	-0.069234788486176	-0.0593392294466732	-0.0896804538977971
0.179573601864569	0.265051431183976	-0.0273338639734887	0.134131707771623	-0.0394180693518486	-0.0546027009229961	0.0333027445671004	0.0181815213788811	-0.0350062849898969	-0.0470103851374223	-0.0557044390876266	-0.0407493957430262	-0.0625690920269059
0.65628643622117	0.302860307073206	-0.182630681197006	0.172283776030319	0.058741135503463	-0.12037902973058	0.00513405442201675	-0.0106365335126783	0.0272988316653389	-0.0308189471135586	-0.0291103267661098	-0.0663156963686244	-0.0522639441326134
0.427475984471049	0.203149792223989	-0.0985387917635147	0.188468683334369	0.00552878226825959	-0.0918921603032208	0.0126782405626769	-0.0113787279835794	-0.0243441779709154	-0.0431816890174806	-0.0899576546867667	-0.0973184493678264	-0.0863274289558518
0.252649961717421	0.246895589932624	-0.0565398562329844	0.11960066094857	0.0214486549215446	-0.0637123380085986	0.00217129174934561	0.029546816553056	0.00482267889878063	-0.021131841543527	-0.0327895461154067	-0.0330787478163993	-0.0441067023156196
0.0228828490449576	0.0222412602179213	-0.00300491696111781	0.0184938155170589	0.000996177457615301	0.00302592727570239	0.0156447291523787	0.0113488430909334	0.0128859267613669	0.00201105236665884	0.00458008321776077	0.00422816938697159	0.0033983871785817
0.035560388901534	0.0199743671836125	-0.00647598470386248	0.0208792585991205	0.00678507910430452	0.00563413979697892	0.0128993195870395	0.0106614604961665	0.0087054969304961	0.00620960945064172	0.00374108463426551	0.00208414642564485	0.000807182890401707
0.133640245145663	0.0774787176170964	-0.0310858829780585	0.0544397330856175	0.00616615528573916	-0.0209960557772915	0.00584857194657515	0.00825765593424974	0.00535911343902509	-0.00741495024577618	-0.00537568533066649	-0.00777369429685432	-0.00632196913308336
0.620336791118541	0.255747994280675	-0.16904410877201	0.174692973563892	0.0629282597740809	-0.0867061258188575	-0.00986161467718316	-0.00972643923797634	-0.0218903689169287	-0.0118889330223882	-0.0860187841256125	-0.0656665496957608	-0.0791673363941094
0.480900180136738	0.151171593866439	-0.121379175433593	0.172201277171709	-0.0220255339199764	-0.1125166930357	-0.0100562159980984	-0.0505394757927604	-0.0709875179872211	-0.0672711134778384	-0.0696099386360367	-0.0875825668637223	-0.0970951571162399
0.343114960022787	0.262675269862798	-0.0820426388536473	0.137498932753752	0.0554980155998935	-0.0559049456597141	0.0357064662578442	0.0412359685361314	0.00972912183457719	-0.00020346502991031	-0.00823107955596847	-0.00402258120608767	0.0114827627782847
0.0681492518798004	0.0734907270383523	-0.00899797835495113	0.0526578972750916	0.00883429925032225	-0.0115536733110287	0.0143927444022171	-0.0089796533830652	-0.0199195858406358	-0.0013596870303532	-0.02230637101927	-0.00477894490058853	-0.0102773556139411
0.412140497395735	0.300989161564944	-0.0996848201106886	0.168448475685164	0.0178696108297171	-0.0570322586888712	0.070796780906352	0.0112181528432641	0.00120636974420546	-0.0195813239295771	-0.0603679533252704	-0.0213970102053169	-0.0537067661507667
0.3833054231081	0.0958805529119776	-0.0961849803853274	0.14181202559552	-0.00996935375312469	-0.0508285329610383	0.00203312871000877	-0.0112044671133967	-0.0215312279443319	-0.0303989433570815	-0.0372936677816044	-0.0639833788527118	-0.0697411214231892
0.0733154634756773	0.0444370712976997	-0.01201678583995	0.0452218153951849	0.0101314316560246	-0.0213643193426644	0.011273637780706	0.00981069645029482	0.00808553464557192	-0.0056164438433199	-0.00826434037083758	-0.00617335607803347	-0.0182504988316333
0.245204940789013	0.140512009343184	-0.0580923359182287	0.102260107137797	-0.000842752623061188	-0.0305864959347462	0.0199515977220542	0.0132047217315839	-0.00379359265934698	-0.0157146242789037	-0.010606658919165	-0.0251537903266363	-0.0170133172208988
0.16313594528676	0.178465865106001	-0.0364143794896419	0.0734601079096473	0.0360471031705452	-0.0140089844580097	0.0388126483491777	0.0470274306264108	0.0191675878706026	0.0110190593562678	0.0102873266648278	0.00444276637122171	0.00107012307620433
0.570493769143016	0.387769575986618	-0.143509132361819	0.20805399564079	0.0847794246038717	-0.157176997588266	0.0132391193249576	-0.0151301751867925	0.0179753354883635	-0.0361987864921972	-0.0834470915189268	-0.0753739623613104	-0.0494948046992835
0.184944947900182	0.131386103359123	-0.0426495233226265	0.0813240533055998	0.0628586869466365	-0.000916945131076763	0.02341680837429	0.030767388416047	0.0117500721228091	0.0309708709077799	0.0192294359260964	0.00495247976283927	-0.00807709818965965
0.0798500502245739	0.0574946314155611	-0.0164958567705625	0.0370544489546875	0.0136798042417284	0.0138390088538548	0.0187423803580886	0.0172555118895979	0.0112673293945821	0.0137594065477916	0.00368672146220032	-0.00400660109532441	-0.00544632888857546
0.387524535297793	0.225612430828405	-0.0810236825519579	0.213313712642875	-0.0496912976073774	-0.0969746804532113	0.00143505770457208	-0.0301730240932826	-0.019135690786109	-0.0733329890302944	-0.121779334379971	-0.0730116358844254	-0.102952371258815
0.443875937155387	0.302527249475564	-0.11134405493372	0.16238473281689	0.029642360548751	-0.079026084067384	0.0606761383227974	-0.000734392970801301	-0.00464376250091253	-0.0246918617593165	-0.0243490664083136	-0.00682257299464911	-0.0505058684083943
0.314170649066349	0.266230929224655	-0.0708121806262619	0.143759451922408	-0.0181279197583394	-0.105926041896412	0.00574588375906887	0.00989789228377669	-0.0158251820046311	-0.0620269808273758	-0.0663826831433437	-0.0784121944671702	-0.0569303606582513
0.46308502260256	0.162929266320613	-0.11774755735768	0.16183580555591	0.0114107264814656	-0.0700394217074069	-0.0033153616486914	-0.0281021822680581	-0.0409120202210852	-0.0293143476129707	-0.0472222376789095	-0.0619629932845908	-0.0792842466571309
0.560006562540292	0.339360384042871	-0.147149595619663	0.187767116863504	0.0646020619869391	-0.154888099246427	0.0206252176109143	0.00210175814332758	-0.0302132818511199	-0.045143018629744	-0.0356810778973864	-0.0733713920145289	-0.062028866850071
0.162637052317668	0.0797047770001939	-0.0371772425416021	0.0665443003389732	0.0198150359167785	-0.000601759055360696	0.0380924331276815	0.0139077054029075	0.00435560877330746	0.00960663843070891	-0.00657186329879264	-0.00858018999928473	-0.0153013228954029
0.125086341892536	0.0635829796091906	-0.0271472827356522	0.0584566773284552	0.0145418865859252	0.0128359276592433	0.0282242871968248	0.0137119320644855	0.0209724552588841	0.0136889071225843	0.0115528477406682	-0.00440571289463046	-0.00410809070541027
0.422587093199319	0.184398776431325	-0.102161088418935	0.166933402402985	0.0267560711356263	-0.0857295762852167	0.0154789531821167	0.0114067185077356	-0.0190677596235265	-0.0294867525747952	-0.0466258323143517	-0.046202929645687	-0.0758995538537705
0.494535065521322	0.205502204175633	-0.120264799937115	0.203985920779063	-0.0148924926353158	-0.0862206998585511	0.027994059998007	0.0229793663400567	-0.0206063571267592	-0.0505565962469334	-0.0392352765800275	-0.0651745207314238	-0.0699750912874399
0.343340582819071	0.144351698889311	-0.0702297156015552	0.190940239172054	-0.0152528232661241	-0.0125311542967662	0.0400441849322713	-0.00569429459769705	-0.011878247747033	-0.0138919887814452	-0.0261607188343192	-0.0483421356497986	-0.0274158458240803
0.426095105684658	0.177427002542003	-0.0994849621361424	0.197271448287137	-0.030934743934652	-0.0646029646619622	-0.00521060974239862	-0.0479369533311776	-0.0211585796845476	-0.0477688542983071	-0.0452351324470964	-0.0947827349061597	-0.107411691999823
0.689344346230917	0.290643430061573	-0.195603719902332	0.165739416508711	0.117094863688888	-0.16310635158812	-0.0131360532276524	-0.0132920037460901	-0.0343627529583406	-0.0230057439496159	-0.0774114529289013	-0.0261891218063863	-0.0655335119073982
0.630408060733384	0.260535522579258	-0.17323952086532	0.179532102558661	0.0163414127127556	-0.147159929338163	-0.0112731401500002	-0.053531505801888	-0.0505650767814121	-0.0654092583127035	-0.079938557396635	-0.0955754660633089	-0.107517352889608
0.0541382838652559	0.0720542194992931	-0.00960711695970354	0.0307149086006047	0.0348470924773843	0.0050039371876406	0.0168005632613375	0.0137477111121859	0.0206825687613164	0.0199255148325124	0.0056322309071374	0.0069568778834944	-0.000599904813231605
0.0658060015364912	0.0309254667308917	-0.0125724439367769	0.0347702221419047	-0.00185461447687822	-0.00400348215784299	-0.00120967226616883	0.00395829742765132	-0.00427052475559293	-0.0029290483173606	-0.0055156766465452	-0.0177802063111394	-0.0137829764059608
0.079198965971433	0.0618896382445254	-0.0147999197655608	0.0403122655746964	0.0167450011481349	0.00662204594622465	0.0212819332885522	0.0200748564216798	0.0198149584003806	0.0116835235471798	0.00641230059936693	0.000352365923708228	0.000565129482313464
0.0877659405488911	0.0953073892177839	-0.017599492482357	0.045264437607119	0.0239044855669413	0.0112479663292215	0.0282178141872962	0.0249302016132728	0.0236032883285311	0.0175762259480814	0.0137813417038151	0.00263149623802618	0.0108801685893765
0.500536810078464	0.374384052645146	-0.119852548967613	0.21050859628781	0.00475090456283656	-0.0517650464826923	0.00796835833539022	0.0103079421670261	-0.0123543919129624	-0.0235070709599279	-0.073394061665094	-0.0593330261931396	-0.0948138811215793
0.102892140199438	0.061199232436167	-0.0197496510671649	0.058656642057838	0.0144316998425768	-0.00468617768065313	0.00676592481715527	0.00061294046487162	0.00197564754671245	0.00487276108096182	-0.00879415716738126	-0.0119154670600035	-0.0101877208006481
0.307332130877329	0.210391658286622	-0.053775188441783	0.20662974136701	-0.0106280305217622	-0.0709006106207605	0.00359885611057897	-0.0119996156617347	-0.0564043527314891	-0.0407643205712614	-0.0711658412668752	-0.0542974597994048	-0.0665297247443284
0.307731367826655	0.111394904760117	-0.0693634668152621	0.138950003951567	-0.0168526636867002	-0.0207896753994426	0.0167538550956087	0.0115076439953832	-0.000983543366026962	-0.0188211695430714	-0.0319274514916357	-0.0362668038234566	-0.0310301569540516
0.457786360939621	0.1720654688248	-0.115123475831126	0.170773087290424	-0.0198006613345523	-0.0691538344801327	0.0282011956077807	-0.0263369792732716	-0.0381193305235184	-0.0444772479073425	-0.0537579696031974	-0.0703930064895332	-0.0751125768395516
0.136103851456614	0.0773500524131036	-0.0306598092722438	0.0584576017212049	0.011613864826746	0.00632253744766281	0.015851562014032	0.0172525705676528	0.0101610539088125	0.00896820113720442	0.00212705196184951	-0.0045216370956547	-0.00593091671362725
0.409422796959821	0.191773434648453	-0.0946295039499147	0.18748596995252	-0.0562058304869393	-0.0894478250393427	0.03259791104615	-0.00349765440160849	-0.0407367769380225	-0.072826827763141	-0.0600997685618477	-0.0861540780793327	-0.0648755524384353
0.105798044317551	0.0738113259859828	-0.019247491896922	0.0600827299541182	-0.00166317463182043	-0.0101392712814292	0.0167029692140519	0.0100007967944244	0.0119065106742769	-0.00590122295662483	-0.0130574583146963	-0.00790002433854034	-0.0155687466741251
0.255282789647048	0.261783701390149	-0.0570640421672526	0.120118005991209	-0.000447201846323353	-0.0892773463341938	0.02645412203654	-0.0224260310953509	-0.00651843373503924	-0.0448622740902586	-0.020935623296561	-0.0214985055936955	-0.021662226463338
0.222624167592814	0.0982589469639822	-0.0447545480947349	0.123706650208409	-0.0262516965522061	-0.0291224253148384	0.0378050930147757	0.001986679919529	-0.0121953231123802	-0.0276870609335223	-0.0360292049075818	-0.0356139072084486	-0.0407323806015439
0.133952185923187	0.0897888755773346	-0.0292671214789323	0.0672315480531139	0.000305010401780326	-0.00985315837515723	0.011526198411359	0.00158269644245709	0.0100164561923593	-0.00477407398668844	-0.0170120798344571	-0.0151370150083934	-0.00467358523649253
0.210010762701164	0.119312303909791	-0.0488300511175134	0.0848258056374745	0.0412618585778997	-0.0173968831133754	0.00951805771160452	-5.47500948756829e-05	-0.00193051485876022	0.0119324877322621	-0.0160533550072361	-0.0151445368685289	-0.014202177064786
0.230881769342359	0.0644620116076739	-0.0541855316749469	0.100541006046417	-0.006928837218733	-0.0237506854170872	0.00842015525336595	0.00396847331688685	-0.00313907336113486	-0.0153397613179101	-0.0148124359425238	-0.0161695724275017	-0.028221719788912
0.10120510171959	0.0373456733253614	-0.0201749893529438	0.0541288072223152	-0.000425251156402545	-0.0227205795631615	0.00618305108035123	-0.00426561072421107	-0.0133404107264	-0.011572915359782	-0.0169516978564418	-0.018398408670176	-0.0175252655714492
0.178349114277097	0.056072773018523	-0.0412262844837522	0.0747737900432207	0.00632470407221672	0.00237168265880652	0.0240085123597844	0.0198778148721293	0.0136298026022352	0.00434819336551162	0.00124195281174419	-0.00412630722114651	-0.00389633110312759
0.27299670023064	0.160000203892328	-0.0560555100913234	0.150213771819257	-0.00303809004257466	-0.0387639853579488	0.00108784650919236	-0.0103533284005188	-0.00191644554317222	-0.0209010377002617	-0.046676558739201	-0.0419049871004008	-0.0471415210578383
0.0467267103965231	0.0342482471120204	-0.00790325216426126	0.0321740178569988	-0.00129204231343101	0.00319901680919961	0.0109893357605381	0.00942064356781566	0.00148217884871452	0.000953487247884299	-0.00100204914353456	-0.00180736243153676	-0.00296533257641703
0.0724163340460903	0.080703053026011	-0.0080401107828328	0.0600690532276446	-0.00536899438827274	-0.0139537929022534	0.00424582746301096	0.00124093836726258	0.000660985791486365	-0.00966139364526307	-0.00631420606329343	-0.0196518500781306	-0.0156896368476161
0.437118778001713	0.255902943549742	-0.112848554943292	0.149785850306874	0.020731119453952	-0.0614921549677242	0.0285179250831666	0.0270754773395547	0.00726756453315847	-0.0203805177568861	-0.027545409767057	-0.0265043397352617	-0.0539998042528391
0.304876093100547	0.242249100213101	-0.07381035859969	0.117419395539418	0.0683434476711842	-0.0693808520437671	0.0187123772542895	-0.000165232104117452	0.0137552868816378	-0.000518702186291464	-0.0131992324076167	-0.0325129634508424	-0.0205148114907595
0.119859171310504	0.0764227382028663	-0.0234272239850733	0.0678466399694028	-0.0116995129337832	-0.0198572548269998	0.0076552304988619	-0.00360178933915897	-0.0076490683664852	-0.0157783838803915	-0.0279144197034307	-0.0227141972601862	-0.0187520710613287
0.212248419681925	0.151554357564251	-0.0490792589703634	0.0889894004059221	0.0329592068868692	-0.00688793152341619	0.00551786048653266	0.013561565195785	0.0122305924521383	0.0130356376817265	-0.0042253222274635	0.00234419754385601	-0.0138706435624746
0.098893897585171	0.0847334466620551	-0.0130852369830507	0.0764607887246466	-0.0101926852052866	-0.018135125570126	0.000243696540053823	-0.00919003937674488	-0.0143207311828972	-0.0141639053877063	-0.0207381295148033	-0.0236251027272891	-0.0272366347600553
0.115462722747003	0.0793386779679041	-0.0220576828933245	0.0618233557624026	0.00746162151938479	-0.0117533988038013	0.024841397969354	0.0178488292158858	0.00822149785568503	-0.00214588864220827	-0.00433019487491559	-0.00138013239152285	-0.00390520282679982
0.280210118708492	0.301880870669164	-0.0639188080055727	0.126882159676115	0.0843940749218645	-0.101415225246755	0.0194221208512592	0.0170971931426211	-0.0250251505248744	-0.00851057516244502	-0.0252160359077956	-0.0399152452654997	-0.0515979342528411
0.516697058132855	0.388446510306843	-0.125425804674742	0.209552349266604	0.0982941308617441	-0.0899896494195519	-0.0227496566591726	0.0570904594658992	0.0367070270322256	0.0041522407210961	-0.0175144460724539	-0.104358951487572	-0.11172783244168
0.348739877280241	0.160122110868999	-0.0776617182191274	0.167497128966021	0.00285492245717789	-0.0640176362400705	0.00687590109630237	-0.0298673084496904	-0.0203286210721482	-0.0305813568914463	-0.0691366761606431	-0.0860353630650147	-0.0609339186671569
0.104944396041928	0.0483602003846731	-0.0207622205622762	0.0566341728289495	0.000971427507841002	-0.00776931824988852	0.0120206465708276	0.00865756367215789	0.00542675087662257	-0.00339894537102377	0.00188124271653874	-0.0149781899246049	-0.00610870806533427
0.229673039863081	0.071272002401673	-0.0469914215427134	0.117798332189352	-0.00495624865499011	-0.0296307295064897	0.017473080830012	-0.0120627351747036	-0.00886503593932988	-0.0172934890807399	-0.0177761652741306	-0.0184693015926042	-0.0359299464558762
0.475994985565347	0.191098261645658	-0.115116990410083	0.190798702398803	0.0167719493895529	-0.093824017184001	0.0028870057857116	-0.025611559132427	-0.0599973955460504	-0.0385260338972241	-0.0559330532900437	-0.0849615061184792	-0.094471664128406
0.232535544263614	0.0605549879171865	-0.0542137998511106	0.0941654068619555	-0.0179085883059394	-0.0329773268222296	0.0162255252134085	-0.0118383106011313	-0.000395349725352295	-0.0254429575640845	-0.0183315502788533	-0.0416831530181732	-0.0306337230388169
0.0409774536133318	0.061137642576847	-0.00286954844018759	0.0361358743563256	-0.0165969209637036	-0.0192486817019026	-0.0105205322022129	-0.00387178588886233	-0.0175202735777894	-0.0179228013328031	-0.0220183149760909	-0.0211059686485367	-0.0172608143985957
0.544044815287012	0.258270693924278	-0.133062363781551	0.211338958247341	0.00522970289199309	-0.168421796510379	-0.0254745387725721	-0.0475761124763346	-0.0642590782769236	-0.0815960468091931	-0.0761826305536378	-0.107768752924754	-0.121217632785749
0.609313071309034	0.250818822993521	-0.161673291176721	0.188540634315938	-0.0102462507389619	-0.133855144654237	-0.0531197826106026	-0.0110685615848712	-0.0603646956286902	-0.0720506976965996	-0.102795642077502	-0.0747157085720093	-0.125417191252459
0.491699292021449	0.207057461324407	-0.119484279226456	0.204058565313741	-0.0154163849017231	-0.0782750188411045	0.0458216505649159	-0.0121275370133387	-0.030779126394104	-0.0468457018714138	-0.0604649798706024	-0.028268824360402	-0.0608261695367182
0.0896497819333787	0.0424619814039374	-0.0174166802825413	0.0488807671095109	0.00061346030259736	0.00147158242650317	0.0201447195264233	0.00821245337684662	0.00524888669146187	0.00104252136455027	-0.00701941076430623	-0.00604053597472079	-0.0113480999022119
0.104092421536729	0.111927475116967	-0.0220382049393951	0.0521966625361494	0.0277370911207548	0.00932144307710296	0.0357496743341007	0.0194466748837097	0.0161850695348612	0.0185292670989289	0.0126613519445214	0.00876709895414891	0.013627791867279
0.386503210786172	0.136938721142937	-0.0909788841258163	0.165265690221662	0.0129109014477434	-0.0315767940996593	0.0324017331765232	-0.0172881799988231	-0.0583521570166904	-0.00933294632595799	-0.0493757255243358	-0.0599218676641344	-0.0659739262738151
NA	NA	NA	NA	NA	NA	NA	NA	NA	NA	NA	NA	NA
0.0627524422004437	0.0548114925926939	-0.0112488872807096	0.0371529535305512	0.010278349510415	-0.00606266883778959	0.0127919507617189	0.00337572311555527	-0.00304955216472103	0.00210784033631271	-0.0102384264242768	-0.0101040948762303	-0.00781369878267003
0.652857595606602	0.299775964005758	-0.181788124447821	0.170302787645986	0.121840553134165	-0.155720300055192	-0.0234118496989096	0.00697670852653898	-0.020682844397825	-0.0169398734605136	-0.0658867838911553	-0.06606017321136	-0.0960571521176931
0.00616606774332146	0.00123165695190873	-1.91087203854886e-05	0.00448735795616408	-0.00106852755495734	-0.00117889515038944	0.0016779263223508	-0.000320754952859826	-0.000645332655573627	-0.00112371135267339	-0.000888963968810452	-0.00223821833912484	-0.00184895679458748
0.298937458695247	0.207533038974934	-0.0552547176930625	0.189260036487372	-0.0692389253093654	-0.0612260566102562	-0.00982911939459802	-0.0187029025706513	-0.0181126887400417	-0.0652324909598108	-0.0481404240778493	-0.0750809801702729	-0.101953955559297
0.236299778619768	0.0793125906233671	-0.0463137427518401	0.143141144749319	-0.00599724430680079	-0.0280099831797489	0.00403269354527724	0.00338386461367993	-0.0108892703901695	-0.0170036137432748	-0.0224661687810078	-0.0418218947218311	-0.0555344512110818
0.48138315803955	0.252409923297083	-0.128083312878838	0.149618125597265	0.0488983708008613	-0.081035515448192	0.00325241631015066	-0.0128906134646204	0.00160582140666438	-0.0160685723236654	-0.0509886713050654	-0.0433281310261213	-0.0277602037178
0.41109928044308	0.202078866584583	-0.099078356882597	0.170445886257418	-0.0113799831013395	-0.0727267475040677	-0.00119785225486518	-0.0329527662976604	-0.00178583229159229	-0.0420533653027036	-0.0389607215711029	-0.0755270392188354	-0.0800062809648489
0.0886138911570042	0.0383836043845898	-0.0167456052953466	0.0476058965665452	-0.012991900778517	-0.0138662931173388	0.0046133843362631	-0.00169615635974557	0.000463075802843049	-0.0134290969479279	-0.0101534149623474	-0.0120893638453559	-0.00751057200717241
0.133005778278957	0.0773388097704732	-0.0286433057571571	0.0655736754952496	0.0130695084903316	0.00089671610693659	0.0204075251152457	0.013145402103991	0.0134070289035396	0.0069831122986341	0.00641552888935751	-0.000580034960488945	-0.0125679042526283
0.419344645742918	0.233580852233582	-0.0994748672458686	0.180613869636175	-0.00484438659744724	-0.0701110467076709	0.0065722609421916	0.00041990489541599	-0.009118694307099	-0.0374777166525591	-0.0084950571740473	-0.0499755740681505	-0.0494138343455873
0.0527582217099844	0.0479683034706657	-0.00924881960708473	0.0295344441308537	0.00795385421332397	0.00265740087516547	0.0106425804193528	0.0137067687259361	0.0169823087843226	0.00530562754424472	0.0031211292091215	0.00389425472691411	-0.00187906218619927
0.000405619548879738	-3.35780054613858e-05	1.05452092140948e-05	0.000103081513146625	-7.78179501471704e-06	1.87794857780529e-06	0.000186327146197621	0.000108284338767253	5.80851880118644e-05	-2.9519232184559e-06	-3.78520807764011e-05	-6.02203764964042e-05	-8.28580544718647e-05
0.0884124548848611	0.0336257345455275	-0.0174054427331836	0.0462251081079755	-0.00873316208849691	-0.0253812314437269	0.00321872190753816	0.00264764376194816	-0.00706913437741996	-0.0170571967661119	-0.0171036937506631	-0.0157810263518578	-0.0203626234777767
0.653184119224228	0.324830358630965	-0.180896624175019	0.175827802480582	-0.0568676884231236	-0.118687469117637	0.00315330866316588	-0.00198660931822747	-0.00450939591490529	-0.0877775787703804	-0.0551406282050428	-0.034880460795887	-0.034777606639718
0.385180038396643	0.277260963961885	-0.078190943126	0.220706122426687	-0.0532202445880057	-0.121274987920661	-0.00419880662515487	-0.0675201541236671	-0.103625179732216	-0.0872476162543336	-0.0943485167555199	-0.13309378961722	-0.0974665776727131
0.678664554872151	0.283688937172193	-0.194463105922054	0.159339637468693	0.0847496462730312	-0.157240893322604	0.0381785737276785	-0.0266648004597345	0.00394683069705559	-0.0362456235247862	-0.0235219190379832	-0.0380298725898053	-0.0868185594335364
0.631464307489158	0.328963558133032	-0.17301855315962	0.17784202941845	0.137015688964131	-0.151419048310262	0.00698298216916149	-0.00608981724094426	-0.0164962559128664	-0.00720167967306562	-0.0373261028843502	-0.0144461654369934	-0.0627663286036736
0.229991135011793	0.20672926452967	-0.0496543151241654	0.112142234382623	0.0116221012589416	-0.0640042950217757	0.00783105566221678	-0.0028601586870515	-0.0100346505441307	-0.026191096881417	-0.0355596856490814	-0.0272854469301828	-0.0396684796124361
0.364180436714106	0.121409269539402	-0.0850291753186684	0.156311582961742	-0.00954181521168013	-0.0516080202141422	-0.0057067038722774	-0.0415778747595739	-0.0255154926899498	-0.0305749177129112	-0.0444016689917187	-0.0516786587241033	-0.0753699789906887
0.011247251777863	0.00418424388667678	-0.000262001387667998	0.0102849581102521	0.000641023347830637	-0.00147224295805594	0.00128544228315714	0.000526540063549732	-0.000796864529263624	-0.000415609805112653	-0.00181162941546853	-0.00232952968100222	-0.0035693671203639
0.334022293364151	0.125708189430353	-0.0760916139485427	0.152231680096658	-0.00905543807177833	-0.046518754904597	0.00071978564738856	-0.0155587526570034	-0.0366317372738619	-0.0277870964881877	-0.049171820347448	-0.0599903368811027	-0.0730552258081244
0.583940274518438	0.363400357687173	-0.153635584157941	0.189786454724148	0.12405497999389	-0.100115469958555	0.0563161141464014	0.0385770416579482	-0.00454650302791826	0.0119697550176677	-0.0527379031506571	-0.0384428272085952	-0.0565409632554656
0.0783079756637964	0.0828824283419094	-0.0150787979244991	0.0425683112699496	0.0174084377531458	0.000373319430738192	0.0184498584483166	0.0166627465069176	0.00425607756996393	0.008890878591942	0.00916605649820279	0.010045051311197	-0.0103293862847929
0.077620916710074	0.0738350757485345	-0.0148999913652632	0.0427770513568564	0.0211530463235209	0.00467744515688628	0.0349169315944304	0.0173897068723461	0.01938245873652	0.0129152457402036	0.0106590528099715	0.00578889003719271	0.0156492323873015
0.00487220506926169	0.000189543115390889	4.43764921321229e-05	0.00393776489803406	-0.000790490283676988	-0.000447350472254336	0.00128893205278453	0.000654034167488171	-3.10906353843416e-05	-0.000618920377965662	-0.000606973052074438	-0.000722094618285173	-0.00145367384605622
0.566510154567597	0.196701401083761	-0.15037706466618	0.176992067098106	0.0112709885996998	-0.125579869060484	-0.0272985748988535	-0.0103399286894083	-0.088664831223334	-0.0571544402303923	-0.0538938134881413	-0.105192527726763	-0.0656480755802693
0.689951102935095	0.291172997197181	-0.19377690254997	0.168191631500423	0.0620713803274092	-0.136103536570497	-0.0196285052884837	0.0110743468886686	-0.0400514590623059	-0.0370160781215441	-0.0361616700178939	-0.047053729284969	-0.0590717562274337
0.386580570974338	0.174796063376667	-0.0912199458296092	0.16648227289251	0.0112018041822641	-0.0600896246239162	0.0130743930394972	-0.000640273858995177	-0.0151084843714209	-0.024443910220826	-0.0530678308709429	-0.04759960864336	-0.0535966050758154
0.357382423224601	0.19936789373774	-0.0775460217621426	0.179020644784935	-0.0242166131493951	-0.0839327141682829	0.0044220206916345	-0.00481369258118219	-0.0152595534291807	-0.054074663658839	-0.048678997236931	-0.0807714107369405	-0.0806635192170129
0.0342941424766788	0.0139095910389835	-0.00484283324028272	0.0255786757200866	-0.000617923751298141	-0.00222486253917292	0.00727460675037383	0.00250531584480237	-0.001624342415918	-0.00142139314523553	-0.00418501283236867	-0.00522599836909204	-0.00711708036785771
0.16410623619427	0.209718607295823	-0.0263932697467107	0.117584883314047	-0.00331404448590852	-0.0553194927448078	-0.0277537414787842	-0.000580032045950474	-0.0163136483258493	-0.0293167686153581	-0.0171136808972366	-0.0676671070365919	-0.0608969436606029
0.169183375756115	0.176968189028128	-0.0334662982043202	0.0926291537797697	0.0357958565733853	-0.00964324564037525	0.0408143496820081	0.0254710023627102	0.0183910614402999	0.013076305466505	0.00963247270303699	-0.00641562488197511	-0.00238924329599552
0.0277245905318974	0.0125588113238396	-0.00123337914700763	0.0263180186745686	-0.00127642475510458	-0.00249686809365012	0.00153252393071656	0.000663408668504541	-0.00406556831883522	-0.00188664642437735	-0.00657829350644305	-0.00856583526314682	-0.00958122157281711
0.649415363467212	0.302079463772911	-0.181162049436071	0.170220872989547	0.054151152842511	-0.147606276240003	0.0646760370501894	0.00625598499215785	-0.00144365024687299	-0.0467275616987461	-0.0295572493646997	-0.0375129890067567	-0.0975247358051341
0.527378240356418	0.406707983032772	-0.130413682576864	0.206882160228611	0.102215414526807	-0.149941640279732	0.0381101184155983	0.000870313624945496	-0.0337193885677408	-0.0238631128764626	-0.0491349844537154	-0.0829266386721342	-0.0366638405287035
0.492632999638504	0.221947561295886	-0.119640463348966	0.198089378904711	0.0270831664869084	-0.0989845218437204	-0.0065798476572439	-0.041801628410491	-0.0243998198530088	-0.035950677678406	-0.0596346557262413	-0.100098450733791	-0.11010202964712
0.103154292331509	0.0369987140251883	-0.0208090113178951	0.0523304251421035	0.000749815214601005	-0.00474452254526579	0.0109188446977586	0.00400702478625713	-0.000640606566314317	-0.00199735366533239	-0.00576761859939941	-0.00714512032914648	-0.00804544745303844
0.265541760098185	0.0806316214153007	-0.0596228454931259	0.118233827170768	-0.0214670172678323	-0.0035748383505414	0.0430225020131672	0.0282537766854212	-0.00941674669723008	-0.0125209278091868	-0.0234554724673001	-0.0204551353314564	-0.0275628584586237
0.026472891951041	0.0129122648755272	-0.00336749157524926	0.0204902423844114	-0.000703795275569137	-0.00127299788781701	0.000236850334031046	0.00290041616569598	0.00135561212509255	-0.000988396581693075	-0.00200944774491188	-0.00269108645370794	-0.00557957740390005
0.0330025952975274	0.0307025885942856	-0.0057679862532284	0.0208009527284392	0.00694749679993176	0.0086755103019891	0.0155706174213701	0.0124192891121173	0.0127396047680028	0.00781150355096043	0.00588505654893995	0.00569387383234272	0.00201957275945443
0.0505683426367325	0.0197806022479159	-0.00868533845372044	0.0308005777840058	-0.0122795052132107	0.00546886394683629	0.0150201592652123	0.0055208576840715	0.0018957849239261	-0.00340532063318723	-0.00525214516991438	-0.00161558247080641	0.00386573313067521
0.409989781515946	0.388318983671213	-0.09521004331117	0.186970660991516	-0.017157900494185	-0.112737649935184	0.00969885430014511	0.0401725710549572	-0.0224023590305794	-0.0649477752146843	0.0193195756834265	-0.0172976046363388	-0.032069612904675
0.0363985285561577	0.0138732610651316	-0.0051325203513814	0.025076121507061	-0.0034161982633619	-0.00270676010022754	-1.96719909854245e-05	-0.000100033559437503	-0.00189265236803661	-0.00306147918179472	-0.00390704671330154	-0.00661247802718863	-0.00967945368025096
0.237840194941801	0.110899912023803	-0.0538971794444789	0.107033005027299	0.00817791353002417	-0.00154560922916197	0.034301190916665	0.0196789539427302	0.00960138260016713	0.0033161521504311	0.004380516992392	-0.00262741291243648	-0.0117679139532246
0.468183156873605	0.175148189701618	-0.116829730377642	0.175761748249256	-0.00567159177005561	-0.0928103952612468	0.0183670646087832	-0.0163415535925305	-0.025190812935292	-0.0492409935156513	-0.0669200786226222	-0.0599846577848289	-0.0689968904894888
0.171024981911476	0.0762436137674445	-0.0390438504569133	0.0740181497023157	0.0109791228811177	0.00634664949008854	0.0288372402765659	0.0208253380293726	0.0162232474209623	0.00866288618560312	0.0125032044649818	0.00588989652109723	-0.0090007081636494
0.143636817225327	0.0803737978900671	-0.0293511011838116	0.0731640618023367	0.0121925445840775	-0.0196050565853054	0.00487059481697813	-0.00871188126167047	-0.0113583920186039	-0.00370625600061394	-0.0149894139031881	-0.0227862770678244	-0.0357969521974557
0.358050706276349	0.197529093995224	-0.0773834269268179	0.183159882851564	-0.0381767977822428	-0.0521568423363313	-0.00969173906967591	-0.0452874171167116	-0.0339966935539896	-0.0451668200592871	-0.0350777104477186	-0.0628960577620038	-0.0709366144969057
0.0705994491621556	0.0645647744107239	-0.0133129715167694	0.0404039276266389	-0.00131803903850095	0.00683582578161311	0.0146353635268896	0.0143294522308302	0.00634669196382089	0.00275889337155609	0.0067685528901124	0.00172351615152648	-0.00135240372947278
0.517351320548366	0.273421315184086	-0.139449666386852	0.150562350984226	0.0688359256348353	-0.0947743714788148	0.047333050455871	-0.00863485882452386	-0.00474087879871665	-0.0129692229219898	-0.0153685088201307	-0.0238951732759152	-0.0608834551815571
0.125207937328442	0.0645196704574159	-0.0281642325753591	0.0548665485189067	0.00259856242313772	0.0101437185878869	0.0245472914414914	0.0148161242244543	0.0105389078977517	0.00637114050551232	0.00329556289309071	0.000160950093281625	-0.00320686939699441
0.0474842309700522	0.0454636904282638	-0.00842709493621651	0.02924040718545	0.00622604751975829	0.00243305765883058	0.0211460717786021	0.00801699370301532	0.0100530047180169	0.00432955258929444	0.00480790730436385	0.00380596682075355	0.00348778734908448
0.310757000893512	0.197670851010215	-0.0736340254454152	0.129834857568269	0.0611196717270518	-0.0406682038771894	0.0597187338975165	0.0511010231250769	-0.00820204699485144	0.0102257339249312	-0.0249523760718469	-0.0221919050364023	-0.0382998900935912
0.356780577355555	0.197028293014827	-0.077335462751772	0.182437885777106	0.016327736590717	-0.070966187235571	0.00951847931302369	0.00236537403025849	-0.0308933606542566	-0.027319225322427	-0.0706440904716975	-0.0751449740319669	-0.0635236765309045
0.295340057246209	0.126723833775558	-0.0685695678196025	0.125350209934253	0.0350073020015741	-0.0329828709879185	0.0205531694058735	-0.00241530430510584	0.0226872023486637	0.00101221550682784	-0.0231956362551962	-0.0149428708098897	-0.0420488429958024
0.227630118228188	0.0806643350227322	-0.0470943131745993	0.117540877735118	-0.00243240472679274	-0.0315391507149085	-0.00112650721278579	-0.00682940933971976	-0.00962879595483229	-0.0169857777208506	-0.0270972967655899	-0.0374520797074104	-0.0505769873290398
0.027839619386062	0.00798519588865591	-0.00327521175394938	0.0223092864314418	-0.000603685166975582	-0.00426046538289112	0.0045595285540013	0.000944525232798792	-0.00100250153489394	-0.00243207527493335	-0.00317967286013289	-0.00494035594191426	-0.00590120167690285
0.104084907333732	0.0855658900091305	-0.0205193736223218	0.0546225443173722	0.0107812299372403	-0.0181852873087353	0.0139641683591484	0.00447917964761621	-0.00564916503879748	-0.00370202868574748	-0.0287775163280499	-0.0098255626125491	-0.0150318314862396
0.251366046903817	0.169882459019948	-0.043282937643224	0.171870221420377	-0.0173453915278801	-0.0602623969968439	-0.000280337273339426	0.00278070076714226	-0.0160642538065524	-0.038803894262362	-0.0511197621520508	-0.0629834286909652	-0.0829337835933171
0.237459184854368	0.105916205268688	-0.045589175343611	0.138960246049719	-0.0476537772446097	-0.0450979038348367	0.0243257291622734	-0.00624843689043522	-0.0059368760231395	-0.0463758405397232	-0.0382339111674666	-0.0227920869049437	-0.0424118563207689
0.0734217486612413	0.0930704842711791	-0.00720672167195539	0.0631458140516524	-0.00524927302098689	-0.0211868954838422	0.00311447903951245	-0.000347044946776273	-0.00869253150939925	-0.0132180842524145	-0.0154467111357948	-0.0212990622902179	-0.0272624588401959
0.116939355012129	0.0905817328400094	-0.0222956405738331	0.0647869482963591	0.0201625757073214	-0.00841157863285819	0.00669034250225728	0.0161074869504824	0.00834011308251634	0.00587549853723163	0.00267558087975008	-0.00152986633342676	-0.00594386531878843
0.0219502219662729	0.00820312578197493	-0.0025011757542892	0.0202868213446681	0.00267950449351512	0.000866658609850503	0.00553084109461185	0.0033965324965108	0.000572425210668678	0.00177308155168281	-0.0004381906754094	-0.00188434322429794	-0.00548371035263148
0.686249769414902	0.281762328000876	-0.196876261297314	0.161417184733275	0.117555756652884	-0.103758854368448	0.00787840681515295	-0.0482479747228854	-0.00807753870010197	0.00689845114221799	-0.0247464414180671	-0.0428654111583301	-0.0719223432342083
0.0880704328885667	0.0512351895060003	-0.0180047111087465	0.0435787108545331	0.00945079258610197	0.00631072578710293	0.0236879870544881	0.0162547615253917	0.0106118600978742	0.00788075918660244	0.0128167717263945	0.00665872026657774	-0.000474093817391358
0.355416548651625	0.158698603271132	-0.0813444588599344	0.160043576691966	-0.00903393094331079	-0.0569622840114254	0.00559396530551065	0.00132832431068203	-0.0220001761053189	-0.0329981074773681	-0.0590860860593861	-0.0779747338261968	-0.0704496422233105
0.259945107969835	0.0715406995318047	-0.0536209058287799	0.138553952325497	-0.0139381280382849	-0.0310168959580889	0.01295625052924	0.00639460156080884	-0.0112010675960519	-0.0224775119981869	-0.0363656719904013	-0.0455316218842843	-0.0534460063603887
0.416416383769817	0.158092048163102	-0.10286176137917	0.160315098711856	0.0173111441491959	-0.100675436951499	-0.00462166922123869	-0.0237041286641687	-0.017507745666478	-0.0416821464011516	-0.0381837300517395	-0.0871141624473546	-0.065219072917896
0.163404503954371	0.0987936587933201	-0.0361396454556439	0.0750218990826201	0.020431688862847	-0.00715858019248708	0.0392159951172081	0.0170775958946008	0.0182105876736211	0.00663655433517993	-0.00163986484944176	-0.00579610237340253	-0.0111154058938482
0.474361812371673	0.289688898546048	-0.12281912548643	0.164635489669738	0.0808917734191935	-0.0903250851964127	0.0347819916883617	0.0235475646159781	0.00816601856136401	-0.00471665588860964	-0.0156141921438125	-0.0312453635086898	-0.021681395362451
0.0577303625679652	0.0256152205566307	-0.00937669097478316	0.0363263240063803	0.00259099394523949	-0.00255895936518153	0.00673678530272995	0.00924905694222297	0.00648479331047963	1.60172900289801e-05	-0.00330547942438448	-0.00401609898735326	-0.00183309987823646
0.255120374406274	0.0853771654066984	-0.0588459327386205	0.10976441343546	-0.00295260161100203	-0.0250446275152678	0.0189640603342714	-0.00305670451818518	-0.0130996227791975	-0.0139986145631349	-0.0155852260779344	-0.0278047580410711	-0.0182248016249
0.274145797827104	0.101987597865039	-0.057386178514611	0.141647482721394	-0.0223834800386503	-0.0423435122150709	3.76053698152301e-05	-0.000662905761529831	-0.0163778392783689	-0.0323634961268606	-0.0442869502650732	-0.0475839927742445	-0.0461203349438061
0.190655131731935	0.0460438279690111	-0.0443361733739139	0.0778343965056518	0.0119226039392618	0.000512506407226443	0.0281304301462765	0.019318751587621	0.0167040212524875	0.0062175551732441	0.00326027200677015	0.00264869791202499	-0.00285940806007717
0.368083966198112	0.151962483478869	-0.0885829674836818	0.149313848095215	-0.00352039228517559	-0.0391786820690452	0.00756029389826196	-0.0225163179080994	-0.022148434265823	-0.0213495371771104	-0.0264958919095254	-0.0530873032788162	-0.0372218677024206
0.358043419597592	0.270237368612804	-0.0848679760630194	0.155286325307939	-0.0124170623990795	-0.0401496806612094	0.013939778241115	-5.04044065574583e-05	-0.00447671355937951	-0.0262833715301444	-0.00152720825679692	-0.00976336139552658	-0.0712410137199486
0.594561633810119	0.256544911776024	-0.158443592593826	0.190732431291379	-0.0710418717196937	-0.138767720113153	-0.0155089919036715	-0.0196884644504685	-0.0211659778878273	-0.104904795916423	-0.0983710239793005	-0.0825095892470714	-0.107641320949891
0.169656573439817	0.175275794093201	-0.0334677278277162	0.0937025578264348	0.0399751463545866	-0.0391716284489945	0.0326312492706929	0.0273016614803672	0.0168651706102683	0.000401758952796066	-0.0135221701016289	-0.0112318439583326	-0.0139258209694023
0.234836110563277	0.124336725927855	-0.0470790999595503	0.127672706361345	-0.00557642086844787	-0.0207996418351618	0.00953461888717749	0.000395752930519633	-0.012121829752805	-0.0131880313518049	-0.0421613493719049	-0.0302985424322056	-0.0388581914291845
0.164416453977012	0.0990251627292094	-0.0238904022081445	0.12437062289665	-0.0111560560045091	-0.0272916520951294	-0.00224566343859964	-0.00563895533317763	-0.00910444797739776	-0.0192238540498193	-0.0409398819437117	-0.0476625240416333	-0.0490383035330661
0.1607823361972	0.111819020099381	-0.0356293934313058	0.073050881964711	0.0222681939248709	-0.00105093134681772	0.0259351456523805	0.00805772932828475	0.0123523366424827	0.0106086312890266	-0.014570930304889	-0.0123826752487691	0.00614897507069001
0.378808777369795	0.18018523073654	-0.0773226208153589	0.214468743076652	-0.117074431953685	-0.0821281172459634	-0.0314149749268437	-0.0299133235405821	-0.0317698052333674	-0.0996012745998242	-0.0705740498673397	-0.0928317154650021	-0.12395599887588
0.412783831337323	0.224143214833451	-0.0879594092667922	0.216024746500152	-0.0188479155614058	-0.053323050731766	0.00180440749658412	-0.00867550492723973	-0.013569452354098	-0.0360854831465859	-0.108420548373937	-0.0488688023193323	-0.0564461538314225
0.0303722743749941	0.0238524890926807	-0.0042386511219923	0.0224474995448472	0.0068308921081957	0.00677068611496296	0.0107103539653904	0.01254264386085	0.0108551086416363	0.00680078911157933	0.00200115226785097	0.00398121985044827	0.00388215663504283
0.497724058561099	0.315227650015847	-0.129727136133966	0.162487891487102	0.0532227409533895	-0.118124427833477	-0.0125462829718666	-0.0132583924340388	-0.0197676904306071	-0.0324508434400437	-0.0395968371246487	-0.0517543968581838	-0.0691946495375782
0.0335405672365076	0.0739922958178319	-0.00307025631224897	0.0295182894635405	-0.0120154121086207	-0.0140309891595132	-0.00584619772584937	-0.000861994635514583	-0.0135969336426337	-0.013023200634067	-0.0102367002019467	-0.0111181883510881	-0.0102145783095519
0.0520511237756663	0.040374494645367	-0.00636540207572818	0.0429294752246961	-0.00219682997939197	-0.0122690722660827	0.0110849297456303	0.00472277287629971	-0.00711548129666077	-0.00723295112273735	-0.0120769529072446	-0.0126864351961159	-0.0151248903179956
0.045176321326511	0.028521705337172	-0.00751967892488779	0.0292137844548312	0.00108159384428323	0.00782704080086798	0.00770629796327198	0.0101209944776584	0.0114462388364468	0.0044543173225756	-0.00186094096760161	-0.00060887085636304	-0.00488924963764967
0.111729280906789	0.108289378988019	-0.0158271626160171	0.08301726526141	0.00119740236607081	-0.0432348081629211	-0.00299661605783465	-0.0180719809284933	-0.0174116163155124	-0.0210187028984251	-0.0210617016746998	-0.0385910028192391	-0.0404180954508053
0.222115521757571	0.129631461147318	-0.0441192931977248	0.127688670709213	0.0102531294746167	-0.0271668130149048	0.0363302238144922	0.00124187972186851	0.00614045081159376	-0.00845684177014405	-0.0211189292227435	-0.00578825509731251	-0.0275518439129768
0.0140807357687915	0.0061539805666451	-0.000642137319696996	0.0134676436104113	-0.00169511471262864	-0.00264870999835583	0.00065270744651371	-7.03285432752422e-05	-0.00164793757563118	-0.00217191235549223	-0.0030696926366126	-0.00435293983276396	-0.00463470475670779
0.640119720581263	0.307436438997042	-0.179329709580714	0.170432780755069	-0.00939649938524401	-0.0738173163719863	-0.0126588345769587	0.0620647556562586	-0.0014003715502855	-0.0416069078786152	-0.0465964723010648	-0.025802945661057	-0.0729879917816085
0.014949501999976	0.00221295280509129	-0.00177158418978827	0.0121555078236751	-0.000865231420189143	-0.00051147446044319	0.00314907372118333	0.0011778050332944	0.000564138447282186	-0.000688352940316167	-0.001477059823756	-0.00248247288381105	-0.0022061096564671
0.117689843825006	0.0797554402120479	-0.0248697208290983	0.057302114927087	0.0181285077856886	-0.00884040561617008	0.0219941194563192	0.0188376551081117	0.0088496224945996	0.00464405108475925	-0.00359737516949511	-0.00130847081153261	-0.00600060243740091
0.00709943775054685	0.00595383655204657	0.000148487303010253	0.00560611159107779	-0.00325495559437004	-0.00190341873468889	-0.000911753553342768	-0.00124072734219314	-0.00258651148137528	-0.00257918716452946	-0.00317683839741234	-0.00311446957324167	-0.00385806193127092
0.0430616876750066	0.0253772344389	-0.00758116098746024	0.0278715559649141	0.00558278704469995	0.00206538479265987	0.00940596825856247	0.00892371534968894	0.00413963633981803	0.00382408591867991	0.00220914987748613	-0.00301875920032944	-0.00279569412263135
0.08186178017976	0.0723890153360394	-0.0170171384406116	0.0421763982362239	0.0229736707035607	0.0167673865125791	0.0253684715728618	0.0227595952190519	0.0187138566844314	0.0198705286080699	0.0159909365570991	0.0122863484272804	0.0017635785188404
0.0860009793756928	0.0612526105412576	-0.0157708496595541	0.0499056455227015	0.0156558621433513	0.00369557367526434	0.0223700424956433	0.0162532516756715	0.0117348788139999	0.00967571790930781	0.00805037332172449	0.00257299783722802	-0.0033450495843444
0.0265457498018181	0.0147924441071216	-0.00439142345225653	0.0179074276671714	0.000793556459665275	0.00405626730187572	0.00711387865778565	0.00550530410727722	-0.000633870756076089	0.0024249118807705	-0.00228538502900584	-0.00247367826156933	-0.00339957142367266
0.0272122446431217	0.0100312850013045	-0.00229673575897417	0.0246247856827064	0.000835876789523005	-0.0039812935335175	0.00365299943543401	0.000936931084484307	0.000651002170823898	-0.00157270837199724	-0.00290170864410256	-0.00516600077712316	-0.00533677199005405
0.377561480533835	0.338828729330038	-0.0860065761524479	0.171069916896165	0.0956915939702054	-0.0931402206680992	-0.0128451157410607	0.00166168473297718	0.0227169272635241	0.0012756866510531	-0.0199613714871056	-0.0592061671613126	-0.0568301052580515
0.0694394808270972	0.0549109004611763	-0.0132792493416947	0.039631548347167	0.0174503805151796	0.0202561800325394	0.0277387176363749	0.0232265217780615	0.0174692637014518	0.0188532802738595	0.0131770731672299	0.00862046641487309	0.0120560542107335
0.518664677375393	0.275014977978566	-0.13791056470906	0.153475506703149	0.0191270482330821	-0.0428826103768829	0.0626509773385562	-0.00560055956013261	0.0198933842397737	-0.0118777810719004	-0.0408203256621885	-0.0269728550901209	-0.0384904012880317
0.57945921996868	0.224382619179876	-0.156110514677985	0.174786163844471	-0.0362086028852403	-0.129984415617444	-0.00856090345081073	-0.0720144659063212	-0.0868278820891199	-0.0830965092513424	-0.0465595939465017	-0.0798112853483637	-0.0901744396219321
0.14514154178002	0.0845435994633355	-0.0314516682808653	0.0678691159208331	0.00503635448225814	0.00513628083117912	0.0289297389052526	0.0203502662707297	0.0110186799055954	0.00508631765671863	0.0106608762722241	0.0088848510270555	-0.00577241182197577
0.346160581465968	0.149172409813548	-0.0835981750057411	0.138313180047564	0.0250799495676446	-0.032968773621288	0.0231183458820426	0.00988610813314855	-0.00831342260422802	-0.00394441202682166	-0.0255952558737266	-0.0246676896639176	-0.0316859322302965
0.424743933195056	0.243441601736456	-0.0974586387315174	0.19208993837505	-0.0514149767799815	-0.0456440525192202	0.0113386655693097	-0.00748267788552393	-0.0331610863756355	-0.0485295146496009	-0.0533792194517823	-0.0524670111408057	-0.0953653682450713
0.224596735243333	0.0579112713322286	-0.0536695942450599	0.0866870410704683	0.0121345138802502	-0.0127804207372234	0.0203215242135224	0.0167305572829427	0.0126264372997185	-0.000322953428486622	-0.0105374446058819	-0.00895357888373219	-0.0108773369944986
0.103517957010936	0.134084439694439	-0.0117397658902856	0.0881881302527928	-0.00526199258726842	-0.0258232678283769	0.0026626866423992	-0.0192604704055146	-0.0225730324552468	-0.0155426302078227	-0.00316884942158031	-0.0267700784030818	-0.0363563008461769
0.0778424864237464	0.0810856944028977	-0.0152053821293889	0.0429809728815832	0.0294450815626825	0.00611157586146717	0.0179597813210118	0.0223761476601725	0.0166468384188947	0.0177783287120748	0.0107544812992777	0.00784985969652496	0.00802726544563905
0.188320829293713	0.228595287078323	-0.0394960857212172	0.0952024573706944	0.0423315848438868	-0.0438090184375468	0.0161099844936071	0.0133756526123256	-0.016837402398261	-0.000738716796830019	-0.0204966553789515	-0.0249142389582898	-0.0255025263796632
0.0320334857101175	0.0202847768242368	-0.00537136371316994	0.0196857839105932	0.00662816361801662	0.00701568442027307	0.0148707607181902	0.00787659853259892	0.00748341662076347	0.00682192401914484	0.00434720150569811	0.00113908435179347	0.00136714711089189
0.0823376268497587	0.0580094897707718	-0.0156999996143446	0.0486408206269707	0.000970030835910005	0.0122859712523108	0.0224979090851353	0.0196485994319934	0.00851916312397503	0.00662800104411042	-0.000534427303132246	-0.00371811394340835	-0.0029032914561677
0.522196002440728	0.230388106628883	-0.131695619816599	0.192557627472374	0.0253572607283689	-0.139046081194379	-0.0175642930211946	-0.0265332972777053	-0.0766063627607872	-0.0568444102330051	-0.0956350062154893	-0.074456937705385	-0.104096153623892
0.460296386045762	0.452043208978011	-0.10360317857047	0.220078927838657	0.103855561924778	-0.121565784536842	0.0630522580931148	-0.0149753894591521	-0.0427170770858363	-0.00885511130603228	-0.0165902070371228	-0.0162323737570906	-0.0746509317149838
0.162011179446466	0.16419064554487	-0.0288152510302627	0.109343171693235	0.0160299034697179	-0.0327554272354922	0.0112088451182178	-0.0134764868728687	-0.0175142246283646	-0.00836276188288715	-0.0239858706186844	-0.0276994055041105	-0.0391168192139842
0.622543693401937	0.221336852692301	-0.172077522655521	0.166569317547327	-0.0281011367091238	-0.155090415169074	-0.0283528600993147	-0.0251524949655507	-0.0587205618900125	-0.0915957759390991	-0.0722959239808579	-0.0884202754915178	-0.0927506090245572
0.338614215765952	0.150674344431328	-0.0757411703596287	0.160264187952735	0.00448346223508544	-0.0880192524965962	-0.00185105338671715	-0.0225270099146704	-0.0376605773864342	-0.0417678951307554	-0.0423101020968285	-0.0475630807717717	-0.0736197620402371
0.54905244366811	0.214554872844054	-0.141104133210052	0.194485488183698	-0.000515434031158168	-0.068339172950126	-0.00583537269740153	-0.00606611812083491	-0.0187960402991505	-0.034427303490642	-0.0591470668596083	-0.0955531099857593	-0.0616866935254501
0.474680795009818	0.201841114245263	-0.114635773546635	0.200564870359461	-0.00625320322438794	-0.0943388637641595	-0.00448050730797767	-0.0077230025332945	-0.0904706003580201	-0.0502960334942737	-0.0948757588475091	-0.123335684359259	-0.131549185306652
0.107317357548849	0.0640502750045754	-0.0128327058232288	0.0879796214879169	-0.0208164114903666	-0.027446778366089	-0.000686856928471813	-0.00770262230596587	-0.0132078695388573	-0.0241315949282278	-0.0227862401143347	-0.0251462645035577	-0.0322040873335285
0.0813928263187333	0.0500869868850398	-0.0151848179009929	0.047575865250709	0.00253597751591679	-0.0106455836313917	0.0110380449352992	0.0134378411598728	0.00720744776182779	-0.00405480305773744	-0.00689419310879989	-0.0118433922927254	-0.0134765081790407
0.0362442897378795	0.0225612423680626	-0.00617153577493106	0.0221317591602358	-0.000906626915679394	0.00331687775835129	0.0144702073395847	0.0099126763522557	0.00548860856035029	0.00120512542133595	0.000881939187983599	0.00260517400326832	0.000197434566421358
0.591208493822749	0.25878158322379	-0.156670539456575	0.191190099471669	0.0165633282458657	-0.146657514091247	-0.0107621562954008	-0.0217514866563739	-0.0428376594567257	-0.0650470929226905	-0.0898142624266776	-0.0638205836960797	-0.114891281696919
0.0652127795367117	0.047944216932615	-0.0116010239787767	0.0412269598017916	0.00890844035999311	0.014873144363134	0.0237032984131109	0.0198346434732455	0.0163263594118825	0.0118907923615635	0.00770742971234019	0.00818640938157307	0.00268512778022069
0.0735991442216206	0.0616274611004791	-0.0140179712888071	0.0409861306195143	0.00871073124639235	-0.00566352212232983	0.016951829062941	0.0154149577680557	0.00829396824149639	0.00152360456203127	0.00458885390127406	0.00341392447712739	-0.0057169032889175
0.397830291736684	0.31718995209937	-0.0922841976005835	0.17831978057015	0.0159316210769905	-0.0589762697968974	0.0341715827213345	0.00733043980037479	0.0117252141356105	-0.0215223243599534	-0.00469203899306753	-0.00528557800833135	-0.0458858180692953
0.0177656685558925	0.00634534988936499	-0.000662579898527572	0.0166024416859011	-0.00131540874234699	-0.00212903926964222	0.00304069778999611	0.000698016162118582	-0.00143956205109035	-0.00172222400599461	-0.00370834703514763	-0.00209949994349214	-0.00554872771847219
0.124049264617062	0.0464132909516273	-0.0242653464061109	0.0728157615993509	-0.0123054406472696	-0.0272003909149476	-0.00240990135571086	-0.00517078716444638	-0.010507136445585	-0.0197529157811086	-0.0216937023417535	-0.0266012077939951	-0.031164081106999
0.31058633647989	0.197022855613675	-0.0737979172328813	0.12833100517322	0.0432733763463397	-0.00333765136501851	0.0195069275324457	0.012542097394886	0.0209100912050426	0.0199678624906606	-0.0168856014684643	0.00732267383378005	-0.00972114151689957
0.20606375319673	0.210088088038762	-0.0431202428995653	0.106707249390037	0.0219485240088455	-0.0539544654771182	0.0178447059937935	0.00316623457900544	-0.00566037110883799	-0.0160029707341363	-0.0264217554346944	-0.039133982554023	-0.0285215738063665
0.0522240802946311	0.0480154636782547	-0.00934550756136854	0.0299496612287611	0.0167787266513156	0.000474976219767227	0.0126413307025994	0.0144892223520818	0.0123329415399901	0.00862685143554139	0.0049655580681483	0.00379995290099675	0.00360417757919158
0.0147253598976236	0.00349703486568662	-0.000951808442301652	0.0151935137505855	-0.00134192092977812	0.00237693129814598	0.00396374712859902	0.00276962392966073	0.00104027324791864	0.000517505184183932	-0.000718457667332952	-0.00109667768502784	-0.0034388202185825
0.211223372677828	0.121530339220466	-0.0502766178501863	0.0853322650802242	0.00941668883426508	-0.0250742571165118	0.0156456589446713	0.0124218735979698	0.0182736634923109	-0.00782878414112334	-0.0134275989546217	-0.0242299243359421	-0.0133670912516276
0.184070204171708	0.0653240073714397	-0.0341510470909012	0.115230336671114	-0.00619353119910512	-0.0167711956761493	0.0164718444607937	0.000944353008161952	-0.00120369096372874	-0.0114823634376272	-0.0159567597075443	-0.0298679211403801	-0.0373742837951876
0.0866896119751041	0.0465227964702117	-0.0170348148251238	0.0440617941820747	0.00439127846591129	-0.00524410029783608	0.00784944271205375	0.0123460116384582	0.00808859833462904	-0.000426410915962391	-0.00356575726535191	-0.00180370174478224	-0.00838230591115363
0.151129812453283	0.154866266889007	-0.0308745683609359	0.0787457155924239	0.0334827096383854	-0.0236800227682431	0.0179646314928264	0.0148420508245133	0.00443617628151613	0.00490134343507118	0.000929797231153662	0.00452104642991985	-0.00748827677433392
0.0711395156302147	0.0823861402080838	-0.00741671740730918	0.0601023045124891	0.00507236003792796	-0.0135827100651312	0.0109187572129776	-0.00725655461556744	0.00306997283029876	-0.00425517501360161	-0.0167239372687577	-0.0194564995976198	-0.0185179347589153
0.363493706667297	0.114868379183305	-0.08685908566416	0.147100373616625	-0.000926350096897177	-0.0487305170421942	-0.0128345803400194	0.00517132336209009	-0.00885929128302787	-0.0248284335695457	-0.051737955354575	-0.0494631629899475	-0.0416996647066925
0.564120377456449	0.382985140526192	-0.14565966244777	0.191639619039923	0.0778211320223737	-0.142702854666741	0.0448157254868241	0.00483162825017081	-0.00494320761560807	-0.0324408613221838	-0.0677148950094424	-0.029603601821439	-0.0715227800998829
0.197029777772636	0.0928309878005038	-0.0372448656930376	0.114645360431899	0.0105702144797285	-0.0190868883844584	0.0200912237324838	0.0216096378001871	-0.00164801298346151	-0.00425833695236494	-0.000305039348876129	-0.0376136917679117	-0.0227886716044278
0.496656871087854	0.295773260997239	-0.127874831303183	0.172916781298965	0.0210513372646787	-0.120678337099836	-0.01439892180739	0.0211288879804987	-0.0112678315870066	-0.0498134999175788	-0.0735559931667384	-0.091224872359694	-0.0677300124970535
0.223663603399873	0.163284593129233	-0.0350973601517368	0.165267798371433	-0.0263574149378303	-0.056813922014108	0.00113338185112519	-0.00985604983667149	-0.0203363876168249	-0.0415856684759691	-0.0527627584313263	-0.0517162188724425	-0.0777362625920986
0.404316411943478	0.204749896871841	-0.101276618570911	0.146724724844068	0.0185106753471589	-0.0350918221888745	-0.00266239722059253	0.0274578851172194	-0.00904172502452177	-0.00829057342085776	-0.0257035033005696	-0.0655563983570535	-0.0633935562440645
0.174294348827157	0.0436766245299869	-0.0353565251728391	0.0892745308962015	-0.00908145234267796	-0.0162289844975417	0.0208510844011787	0.0101115928926848	8.47151375968358e-06	-0.0126552184201098	-0.0249973108932078	-0.0179429110260032	-0.0255694279349494
0.11119723244633	0.0439628719281776	-0.0240250309912804	0.051640153566711	0.00389238964451759	0.00570195896194935	0.0136009206558282	0.0133992328560067	0.0140686067522288	0.00479717430323347	-0.00307301506544951	-0.00291913027945974	-0.00955508969470099
0.0787391923480745	0.0323986284348506	-0.00609726637559464	0.078732448974804	0.000822329531169522	0.000414141073217036	0.0127150244795291	0.00871341794780023	0.00105399453867411	0.000618235302193279	-0.00597289159881628	-0.0140546608281863	-0.0210643078143594
0.317832619376959	0.235926279150229	-0.0725936675608388	0.142597161168254	0.0897744481097199	-0.0330280245591991	0.041634885908726	0.0124597980867947	-0.0222668226576564	0.0283732117752604	-0.0375883394675425	-0.0407714784828518	-0.055495902883297
0.289832872523657	0.12728183357655	-0.0587881542423788	0.163052637929732	-0.0298423197842311	-0.0692321942331407	-0.00549125466463962	-0.0357968023725529	-0.0446342557713696	-0.0495372570086859	-0.0675668999556088	-0.0691784775124555	-0.0763550841861904
0.652038622778385	0.278801884807059	-0.184393432568657	0.161924106494721	0.047998123652597	-0.111365914885556	0.0421485356170778	-0.0168523977504865	-0.0284703149926897	-0.0316838956164793	-0.0485295709778049	-0.0460877257283783	-0.0679046454081565
0.601093639934207	0.353368683706863	-0.158021615141126	0.193744081429203	0.0557358564692251	-0.165383175224361	0.0334388356653902	-0.0117762583379684	-0.0310097418797637	-0.0548236593775682	-0.0742346502921305	-0.055459727809072	-0.0779651075085867
0.288024880358778	0.162193219787095	-0.0584709520842008	0.159633511036531	-0.0195935644361543	-0.0721144617038652	0.0172742960505545	0.00602693944306099	-0.0297151306162796	-0.0458540130700097	-0.0470595358899107	-0.044104989569651	-0.0554652675232541
0.0890835081912214	0.0201886382648724	-0.0183617209020341	0.0364372096336178	-0.0029633097635772	-0.00567729874468541	0.0113226055932754	0.00743595865566549	-0.000346691598196461	-0.00432030425413131	-0.0046845699681282	-0.00403892106925856	-0.00868297841484811
0.415924029454352	0.212210807406127	-0.0965386748830162	0.181621948471565	0.0167312353750485	-0.0801511937038036	-0.00748321951876851	-0.0330261340243103	-0.00653014335477931	-0.0317099791643776	-0.0737026649058573	-0.0678841694396441	-0.101003632729247
0.288387323655308	0.0982273999197881	-0.0692660363222282	0.109048434014361	-0.0059135621583602	-0.0308877864898727	0.0225712552174148	-0.00251151333942501	-0.00228049010963499	-0.0184006743241165	-0.0235435125795339	-0.022963545840384	-0.0324096500054508
0.612665804182881	0.23150205131111	-0.163402233506712	0.188999569990826	0.0498958888038934	-0.158391417492108	-0.00707418196040777	-0.026738082661828	-0.0340699224086194	-0.0542477643441073	-0.0806126337377466	-0.0997940164405738	-0.0918640283987324
0.0561699450155317	0.0296929705095166	-0.00471815033408728	0.0509029262281125	-0.0101853115739184	-0.0149432792709736	6.69148610085504e-05	-0.0050906166538402	-0.00775561902997685	-0.012564295422446	-0.0165255396982673	-0.0188971733131016	-0.0196662746537857
0.213389258955545	0.0759279011789369	-0.0457475134820202	0.105779917158926	-0.0113641376008689	-0.0402602094966693	0.00787661978353973	-0.000293781327607351	-0.0168751034690637	-0.0258121735487691	-0.0307258010315538	-0.04339062269772	-0.0478770176196485
0.0862074108257246	0.0582594572004575	-0.0155061855389012	0.0500450252532171	0.0080079433371146	-0.0061793791084446	0.0285447049285801	0.0146703428517327	0.0150413372766759	0.000914282114335002	-0.00450836530996962	-0.00520694963501417	0.00253445572564018
0.2544510248347	0.136576421613972	-0.0608292495897322	0.103452725913272	0.00514487042743839	-0.0623130948766003	-0.0165423275660988	0.00802488934753531	-0.0115389289637343	-0.028584112224581	-0.021895719690037	-0.0223298914853239	-0.0349486406431125
0.687326243704448	0.29276973604901	-0.195262523652605	0.167461612339923	0.0479517775783803	-0.196735327883077	-0.0130469223368174	0.0105179053174161	-0.0712614650602382	-0.0743917751523484	-0.0344494461304636	-0.0802123668274705	-0.0716061437372068
0.317888776696578	0.155576046155889	-0.0625193986589302	0.186397985697311	5.43138078867855e-05	-0.0211837134356121	0.0178326939524138	0.0224585921687158	-0.0212467863871419	-0.0105646998138627	-0.0509146129867639	-0.0457847490553104	-0.0447571100593249
0.179888430274509	0.112620971460917	-0.0374685969253906	0.0934402596365322	-0.0238607799071081	-0.0112709792240053	0.00937636631373137	0.00999732051206748	-0.0117137442770261	-0.0175658795655567	-0.026301195219709	-0.0269522023969407	-0.0385910036384277
0.218668593031805	0.191651263302283	-0.0511935886054877	0.0895636907239555	0.0579468422792411	-0.0346453794421494	0.0501870886254798	0.0145415049245713	0.0334679853367173	0.0116507314185459	0.000156778165412957	0.0185433996770006	0.00683827244535212
0.296643117073067	0.0928873369999564	-0.0656840170982443	0.142856269289729	-0.0340100775480998	-0.045602808038718	0.00525477077075104	-0.0176593577015882	-0.023656168762516	-0.0398064427934089	-0.0652555682525029	-0.0712118239732754	-0.051373598555642
0.197512239337451	0.200060114716197	-0.0448893258987255	0.0853497356863046	0.0409810593554482	-0.0156086736196026	0.0269669908273646	0.0182647523716312	0.0273784114857063	0.0126861928679228	0.00180791896969826	-0.00355021664815805	-0.00112916621155454
0.124356462654562	0.100523007729971	-0.0251874119053548	0.0674979914272495	0.0121189667274731	-0.0393485343637234	-0.00310946451201539	-0.00484366121948175	0.00783634073888757	-0.0136147838181251	-0.00938971527464287	-0.0152059334801869	-0.0180300419115912
0.0060068610587313	0.00417262315801216	-4.01501251609988e-05	0.00499877366784955	0.00047648382474341	0.000307621236674982	0.00234871061121374	0.000736196596977712	0.000118296539546839	0.000392052530709196	-0.00033015431537975	-0.000893044616248705	-0.00128559529818249
0.189436399482521	0.133355208899473	-0.0384673888354337	0.096934461566371	-0.0111230598192394	-0.024061394840165	0.0163218188360797	-0.0134104138270553	-0.00519973102088633	-0.0175922273297022	-0.0230322566459279	-0.0224360206281856	-0.0309104765559303
0.477115672711277	0.27358071627014	-0.10661020156435	0.230582900480439	-0.0548625020019461	-0.128561425971577	-0.0396296489626914	-0.00811388234468602	-0.0764293828767431	-0.0917119639867616	-0.0741738865958474	-0.147511214622901	-0.0935785575630537
0.422880727301126	0.185959725446247	-0.10396791623711	0.168870511823106	0.0424568879451843	-0.106958680272434	0.00958910312539896	0.00269563007904938	-0.0234371518582751	-0.0322508961636249	-0.0613484904884921	-0.0391057441130003	-0.0956657390356813
0.292108551632825	0.347142089741665	-0.0565768383995392	0.16946670085069	0.0640080805883804	-0.0720915820638771	0.0425298448773335	-0.0123535175259087	-0.00974914325878967	-0.00404175073774832	-0.058336911211728	-0.0557081412202316	-0.0639555434847313
0.216374096929579	0.186439032854079	-0.0370806334830821	0.140677632479509	0.00394415499230322	-0.0751933966268509	0.00791209573851678	-0.0195774247668904	-0.0351295311871976	-0.0356246208172739	-0.0477631757507529	-0.0611556143922634	-0.0588098364490514
0.180954323655787	0.261110335025986	-0.0263421018308128	0.136807458479898	-0.0643166449393572	-0.0572374243552086	0.0332533292655033	0.00357017866852871	-0.0162131435011069	-0.0607770346472829	-0.0456677275421688	-0.0615420669877435	-0.058334718035647
0.463009521637047	0.185244325283926	-0.113088708427103	0.188900770139618	0.000529139110704457	-0.046266086709663	0.0176479936584247	-0.0297171730902989	-0.0219975720017965	-0.0228684737994793	-0.0703347477865472	-0.0841041122255543	-0.0840261991251274
0.0772542102326889	0.0531032357440095	-0.0150660505245414	0.0443680420552253	0.00754818511783965	0.00184061954483114	0.0188053483731515	0.00946573977409475	0.013678871330959	0.0046944023313354	0.00119300313327614	-0.00805818458402811	-0.000124156960627217
0.00968471082133126	0.0123463410766459	-0.000325187786694863	0.00862333204476545	0.000982877238846947	-0.00573887193654025	-0.000214360728836507	0.000245098599841708	-0.00406150361547879	-0.00237799734884665	-0.00375173539977459	-0.00251621858904699	-0.0050024070767795
0.0437996588414425	0.0211932148710217	-0.00756489220527849	0.0286121511084809	-0.000551958625093441	-0.00315192186195686	0.00793054440211283	0.00381045766933515	0.00361236657227906	-0.00185194024352515	-0.00336580702059473	-0.00969409893697879	-0.00873018106477066
0.167945348775225	0.105167728467333	-0.0386483771508937	0.0758109956576979	0.0121259917610952	-0.00859344107637483	0.0313668030171415	0.0154772180182956	0.00671466324909714	0.00176627534236018	0.0083397940752567	0.00954326548368464	-0.00573600991094247
0.387583054804602	0.189584557814162	-0.0870620911463412	0.181952395268869	-0.0324082898573199	-0.0770778835932348	-0.00662311341519323	-0.0125023048387641	-0.0498428495816422	-0.0547430867252773	-0.0490357026510952	-0.0700199062309073	-0.0796199089549681
0.59974165816412	0.33428434822328	-0.159160728964476	0.190553477949278	0.0432339679905622	-0.142645307119918	0.00627450772764748	-0.00987415954715287	-0.0238092425715619	-0.0497056695646778	-0.0347651827959452	-0.0176712789580035	-0.0766832267334685
0.241788756395566	0.0547816024669011	-0.0566608708078398	0.098180588017733	-0.0149957221253958	-0.0100992911474281	0.0149303302314325	-0.00943388978049162	-0.00909631317523754	-0.0125475066364119	-0.026476618962699	-0.0216649258877015	-0.030711893438131
0.523995700955967	0.271761648368969	-0.140139066622681	0.154649568261818	0.0334004225940077	-0.0870480755113227	0.00661528404183265	0.0217128860213154	-0.00163274395380575	-0.0268238264586575	-0.0233045708570101	-0.0448710960095905	-0.0302485251435938
0.678815607066696	0.282107837705415	-0.194145919356947	0.159866556008436	0.0753741456307233	-0.0977056475210261	0.0275514808185287	-0.017941024337979	-0.0376666104835954	-0.0111657509451514	-0.036110708160969	-0.0622847055565352	-0.0684405786468797
0.273792324147507	0.276070718859212	-0.0557532412455568	0.147628087485613	0.0280214051216198	-0.0438189517484135	0.0260336501245026	0.0215206397061557	-0.0200103388897752	-0.00789877331339683	-0.0439726626572135	-0.0498321796948535	-0.027546529067381
0.544741495965902	0.200188610572905	-0.140329155083944	0.183372159752878	-0.05411271353831	-0.129594999794333	-0.0414481213786809	-0.0650781906588616	-0.0765162149560073	-0.0918538566663216	-0.0760170811220365	-0.09759102018524	-0.110786846115496
0.315937210354316	0.254239021006058	-0.0704244652395919	0.151077182210526	-0.00847937091641948	-0.0723518204033116	-0.00591128667233909	-0.0141773857446865	-0.0423408354297297	-0.0404155956598656	-0.0507671660050042	-0.0649025767783512	-0.0826110475440116
0.0623071405778914	0.0346387346826771	-0.0114552948633337	0.0358782856334266	0.00353604760537863	-0.00489589414323956	0.018373825300302	0.00876855948865122	0.00407021524364922	-0.000679923268930467	-0.00398535638814326	-0.0034313182903812	0.00148960363170465
0.374583161090581	0.171262688611744	-0.0880958851369425	0.162825919896433	0.000189384784238855	-0.0438935401859246	0.013471523585235	0.00260981564690305	-0.0152686208591893	-0.0218520777008429	-0.0366300856534441	-0.0241811360265117	-0.0316392627179138
0.332551029200574	0.290177924535669	-0.0832932113182687	0.12233048923216	0.0443734396200731	-0.0563735760216859	0.0102624134764683	0.0367179773114213	-0.00520098849856254	-0.00600006820080634	-0.00274332009145728	-0.0229220235916325	-0.0249263969116995
0.525606794658598	0.374948071780376	-0.132147791919185	0.195696266442673	0.0233225696167311	-0.127627948711675	0.0150134179064807	-0.000716946504982219	-0.0503308035436744	-0.0521526895474722	-0.0561693079372352	-0.102119148024618	-0.0658240939707911
0.548579275434099	0.245294859177314	-0.141142655962622	0.189842040392092	0.0293817159292175	-0.126875911852347	-0.0165023759817515	-0.0261342536042963	-0.0879105758583043	-0.0487470979615648	-0.0950912942253829	-0.103188844806036	-0.132181665196643
0.54627925361381	0.239758403476987	-0.141078728093428	0.191369447919725	-0.0562621456482201	-0.0984679585354168	0.00956516181321698	0.00170809586596332	-0.04759151397433	-0.0773650520918184	-0.0463594013362343	-0.0741095300447501	-0.0631145340532673
0.147336270538719	0.0971026734687436	-0.0327474652669432	0.0695989678827194	0.0144200887052787	-0.0219707590435716	0.0302777470984051	0.0216475765063709	0.0151711796335542	-0.00377533516914649	-0.00387585209023569	-0.000182607608873814	-0.00583847372930232
0.341525180118382	0.179296817908307	-0.0750309875742959	0.165258369614737	0.000243077565914018	-0.0468982104626292	0.0258231358452906	-0.0111243100938836	-0.0218826175749053	-0.0233275664483576	-0.033387909142005	-0.0497920104149844	-0.040434784231926
0.25325305649747	0.23206000915437	-0.0503772578341912	0.142163491399753	0.0198279059333507	-0.042359300027335	0.0299698709849562	0.0417972867004366	-0.0047970748609571	-0.0112656970469922	-0.0481847201964032	-0.0557899130322986	-0.0671812214771052
0.508459330902525	0.220649983716843	-0.122840501302443	0.209336365248345	-0.0141641476284163	-0.0852575638180667	-0.0145650706266415	-0.0142897036507674	-0.0275367315797123	-0.0497108557232415	-0.0737447207740024	-0.113819260709646	-0.10232160120939
0.159837762931257	0.0817132591715572	-0.037437386710249	0.0647659076031876	-0.00174338632513538	-0.00498641726846863	0.0220221541429025	0.00722068885996105	-0.000662695582314937	-0.00336490179680199	-0.00889839472130133	-0.0123270469842962	-0.00593347048779633
0.15758049241131	0.0840222326339333	-0.0350229571320707	0.0705052995890365	0.0172985954223227	0.0286930429766414	0.0388810253265813	0.032388347364034	0.0140324666577903	0.0229958191994821	0.00187380093047274	0.000656718050469379	0.0154229898605291
0.580870824158556	0.225926460230096	-0.155643058828252	0.175839731886353	0.0281223741446706	-0.126995306400258	-0.0305913076523736	-0.029414067445139	-0.0263025823162033	-0.0494364661277935	-0.0793593345006689	-0.0918359263686988	-0.113151007875758
0.256734515774683	0.259945100313272	-0.0570637548372739	0.119123146411545	0.0246282239939144	-0.0658541117120468	0.0147756596871089	-0.0282367666584197	-0.018449751216023	-0.0206129438590662	-0.0306969808498373	-0.0388136042839776	-0.0382990117285085
0.280234705340069	0.181244678502729	-0.0629360120224256	0.13375807178282	0.0644505648500897	-0.0214006173631797	0.0051572061760603	0.0041249308219895	-0.00535159092541959	0.021524973743455	-0.0293310431736229	-0.00878037019983463	-0.0493268799524666
0.566109002610165	0.291550027129846	-0.143659550764249	0.202819111270381	0.0134459010396064	-0.136338558825686	-0.0256314254839344	-0.0404852922173831	-0.0530877341514302	-0.0614463288930396	-0.0843808917818059	-0.107350638141395	-0.135430641699632
0.241878298729845	0.295715858675518	-0.0419044941911718	0.167984657075567	-0.0725353262319442	-0.0592435586785742	-0.00444578296975637	-0.00293429336339446	-0.0287892468832453	-0.0658894424552592	-0.0246376697680794	-0.0923836052853311	-0.0882011425024005
0.0517099042556341	0.0502310403129872	-0.00953270566141544	0.0291118601371359	0.0197825098995626	0.0155215012834753	0.016520859729203	0.0136149243448836	0.0176038003902734	0.017652005591519	0.0131667470404652	0.000690134190206582	-0.00198824856925733
0.552524958394196	0.245104906880514	-0.139180575924442	0.20607690396465	-0.0499649169380305	-0.127976946633731	-0.0179935432990137	-0.0636264521708129	-0.0090792265291797	-0.0889709317858806	-0.0680184861955144	-0.0961648935644281	-0.103423550342006
0.487415280910371	0.251997945661672	-0.129936126938856	0.149596050037115	0.0484692554335329	-0.0520614242467314	0.0167908964262847	-0.00174592437751064	0.0137416442268457	-0.00179608440659929	-0.00863706373564038	-0.0413425069616146	-0.0297323372956376
0.0810972979935666	0.0715385474493461	-0.0158162517645301	0.042719734169385	0.0139977128795469	0.014182713502781	0.0273698582400732	0.0257275980481637	0.0205704260426377	0.0140902131911639	0.0153425280018681	0.00909909696576179	0.00547773332969319
0.104109151229924	0.0452050710709449	-0.0223712053284408	0.0506459509838444	0.0111106522382234	0.00548156114128039	0.0255086808409637	0.0184775058263614	0.00719847041858784	0.00829610668975192	0.00129166590524872	0.00138569791374688	-0.00483350068515892
0.156901354168091	0.111872842148624	-0.031820677787211	0.0826183596835039	0.0194328981982187	-0.0291552283995609	0.00498859063445151	-0.00339649421482266	-0.0116928556667662	-0.00486116510067111	-0.0117964909901644	-0.0189223082595477	-0.0171163612450671
0.0856560181463945	0.061904647840184	-0.0159829652049117	0.0489687912884675	0.00334940583432763	0.00580138692229201	0.0156995163079598	0.00983412495341097	0.00720145046257016	0.00457539637830982	-0.000412772480008081	0.00834210523919525	0.00479918065487971
0.532823535937463	0.240506782463213	-0.135050088392503	0.194315930840263	-0.00828939828909292	-0.0940207674771036	-0.0179725206031145	-0.0399075509672349	-0.0417390852303584	-0.0511550828830983	-0.0979473167681877	-0.0965214027747048	-0.107158745545136
0.63127207796186	0.278648370954865	-0.171644624184438	0.186220080260329	0.0338672455428608	-0.126396568476856	-0.015155044516891	-0.0400816917323435	-0.0432202741510018	-0.0462646614669974	-0.0605618059736955	-0.0747828470871257	-0.0703775526257643
0.284094511598962	0.0667925777818306	-0.0643104445135051	0.13444490717145	-0.0353758949931249	-0.0200135210934305	0.00346636268819722	0.0135481710119316	-0.0184304026023401	-0.0276947080432777	-0.0300437731113652	-0.0290280683568391	-0.0466123496968325
0.560690999130682	0.386702454014015	-0.146881940591972	0.192357526665601	0.0254894230293687	-0.154773629898147	-0.00351232319089401	-0.0187181679310758	-0.0500043946009867	-0.0646421034343891	-0.081879454389486	-0.0427461737644529	-0.00151529648950954
0.0700935257189776	0.0225080927385403	-0.00520142423093967	0.0660983422891985	-0.0262423502419373	-0.0112940003845094	0.0165805557038915	-0.00307804376040237	-0.00436301559448146	-0.0187681753132233	-0.0216960656289062	-0.0173789074915913	-0.022203591379964
0.286858913544932	0.224122510154393	-0.0658864629836744	0.129281596900814	0.0149461552905569	-0.0591652767760715	0.0125625766317744	-0.00715354987342276	-0.0160614974445991	-0.0221095607427573	-0.020795908034865	-0.0278153291825396	-0.0386289277618591
0.159543523379829	0.176045414111363	-0.027661713009513	0.102845844996419	0.0339605576578034	-0.0334253689164332	0.0183531911770578	0.0182715687899191	-0.0171510384528502	0.000267594370685076	-0.0396905896443383	-0.0330978949057265	-0.0218896781353239
0.539700552697743	0.39320202596683	-0.134107539824453	0.208432055116029	0.0680969808676545	-0.131821111351028	0.0128947917727648	0.0180383899409136	-0.0252581159618839	-0.0318620652416868	-0.0646811147645807	-0.0680482999977504	-0.0767106632954278
0.600234588933568	0.336645704507967	-0.161024404855991	0.188391765462232	0.0203371916810463	-0.0773700758375393	0.0105357029985665	0.0137671718567256	-0.0175801269257492	-0.0285164420782466	-0.0645360007379038	-0.0643713210835343	-0.0843093187974535
0.100916434069219	0.0541533813395716	-0.00819605532152272	0.0990734541316771	-0.0239860894030938	-0.00407670980614458	0.0114151058793625	0.0114938884267155	-0.00434294147535005	-0.0140313996046192	-0.0246433807852815	-0.0293678518092592	-0.0310542902066349
0.0172287018287942	0.0268593170828715	-0.00151294727758157	0.0149674695128028	0.00432587535319908	0.00487837184270407	0.0117564927753057	0.007693436293154	0.00815266821520421	0.00460212359795158	0.00147915231695198	0.00225220988912158	0.00168012085458672
0.404165420865093	0.103774860744338	-0.102855860183048	0.145691964569189	-0.0423591344589809	-0.0544253213865282	-0.00148126009788008	-0.0325852660851267	-0.0332210195593451	-0.0483922279227545	-0.0464710262295209	-0.0451132388256062	-0.0692700789823243
0.202983008187252	0.247493970239148	-0.0415698810803966	0.104217513584449	0.0309001793266018	-0.0566031437433636	0.0154026695926825	0.00902452157079092	0.00016409722464425	-0.0128514822083809	-0.00667112067590697	-0.0154485256490364	-0.0285158309999283
0.68848959478378	0.291216006513328	-0.195248018886523	0.166470941758049	0.108691833977068	-0.114601683458937	0.00795708979154242	0.00314133556855067	0.0257406191885625	-0.00295492474093451	-0.0662862934418659	-0.0579320171277143	-0.105792120847966
0.095407322591998	0.136140186618052	-0.0124411858306999	0.0751037093342964	-0.00592977707448872	-0.0258538948562321	0.0274097217141039	-0.00890397946215468	-0.00280460103456924	-0.0158918359653604	-0.020766373758921	-0.0275336754619158	-0.0181456294209279
0.259088431571167	0.290226379300961	-0.0580328413875292	0.117002480190563	-0.00520443028276407	-0.0984732363919487	0.0138091759355435	-0.0162141260542486	-0.0306167236197253	-0.0518388333373564	-0.0244834660258732	-0.0383863552991892	-0.0377816842237122
0.160393911296338	0.122892312897867	-0.0363135189529944	0.0748173176236104	0.0283370767852104	-0.00396767983475821	0.0344549459582203	0.0230679810342926	0.0125575460404155	0.0121846984752261	0.0132125322982189	0.0121270132733255	-0.00394073432550057
0.117853596724214	0.048234207339802	-0.0250862930490615	0.0592184446462665	0.00616153309454899	-0.00104601159948622	0.0124843957345081	0.0131597143412121	0.0101872360307563	0.00255776074753138	-0.000913764450389154	-0.00401326174029866	-0.0068057396503598
0.174865064872309	0.159250826046064	-0.0390663545283029	0.0786205604221935	0.0142577315137597	-0.0266376198912941	0.0250398716757964	0.0131017986364937	0.0240232044218341	-0.0061899441887672	0.00721223172672	-0.00252346772128081	-0.0262733614186318
0.443453528829154	0.298836408024174	-0.10821282494892	0.175678638169488	0.0153932558852713	-0.102675266815392	-0.000367449979897572	-0.0277949529694133	0.00811745003860093	-0.0436410054650606	-0.0161174998955175	0.00032522271485802	-0.082263616210685
0.426002376204082	0.341817888845678	-0.0988203125973291	0.197308821559452	-0.0239466534990746	-0.0653300999734097	0.0202850904887583	-0.0550271335792007	-0.00247595870952505	-0.0446383767362422	-0.059604466115192	-0.070387051242432	-0.0317907268941421
0.113704877606585	0.0658035575279869	-0.0236279729348919	0.0565218465167129	0.0220412442382964	0.0125001786278664	0.0268715524950167	0.0227830944527295	0.0120274881626654	0.0172707114330814	0.0119746373783046	0.00495215789137299	0.00268547003600159
0.566759218349041	0.217118119285703	-0.151457045772939	0.175551815574466	-0.0522182740633735	-0.106967420576562	0.00305371679125133	-0.031160928941547	-0.0155922293049328	-0.0795928473199677	-0.0839365068036796	-0.104595893140787	-0.0864720706788066
0.365323225877827	0.123891049945325	-0.0849208860878133	0.156819312990281	-0.00312491748663246	-0.0590937816711253	0.0310421731327408	-0.00894267041856378	-0.0254198766360877	-0.0311093495788789	-0.0251550128427573	-0.0240539665013059	-0.0766459092876107
0.204134747878007	0.131768021204651	-0.0473143630744187	0.0874394044058212	0.0171489197166222	0.00488814291747691	0.0275782365943646	0.0134200850148864	0.0222661702926273	0.0110185313170495	-0.00311256202794127	0.00980814996218846	0.00376749283879885
0.351681442986444	0.150183378352297	-0.0805027242368966	0.163411550271205	-0.0290681415100409	-0.0647244155640977	-0.00353478039478322	-0.0132162117996004	0.00165954888472025	-0.0468962785370693	-0.0519376493491241	-0.0591994149791921	-0.0622302918612635
0.0892257031591922	0.0554171154316282	-0.0185918219015307	0.046203036284882	0.0139708674069679	0.0112654670380883	0.0241292641125856	0.01674414151478	0.00774087473909478	0.0126181672225281	-0.00558897443553676	-0.000267430825519069	-0.00480887199520541
0.186458950721324	0.0478362798188363	-0.0375099017745069	0.0987800249026771	0.000500807062905978	-0.0231539685178717	0.00693370572646596	0.00269889392066514	-0.00852744995139854	-0.0113265807274829	-0.0182789684794192	-0.0277015313026341	-0.0284581655647619
0.0677355807108247	0.0712988135329981	-0.00891675777543886	0.0525719498468195	0.002756378056498	-0.0105695280959157	0.0133514786936986	0.00771934904756429	-0.00344890626450134	-0.00390657501970887	-0.00239317127825898	-0.00751920958783552	-0.013775498865041
0.0830808857370489	0.0702599641798971	-0.0157390405243997	0.0475682598958348	0.00766092499930983	0.00105104392411545	0.020817976778943	0.0284223036871422	0.0161187303906371	0.00435598446171265	0.00788130908763959	0.0132628473601129	-0.00218890507756306
0.223610406875773	0.12473786110813	-0.0435679164860665	0.128532242434129	-0.0314076973326536	-0.0271088529668762	0.00719747537525758	-0.0134404024177887	-0.0102994404698355	-0.0292582751497649	-0.0304414083113506	-0.0332824980791041	-0.0453630549468778
0.12201627540719	0.107741705697785	-0.0193835673247031	0.083467525525877	-0.0207378774197198	-0.0539048045822747	-0.0132683966249653	-0.0128792775060248	-0.0146648049012431	-0.0373213410009973	-0.0260200853962334	-0.0408930989274111	-0.049699059972802
0.336700800043602	0.262098734064664	-0.0670593741494865	0.201843515592256	0.00488093069297157	-0.0927576848839113	0.0148695270028025	-0.00354148596691378	-0.0534176593401759	-0.0439383770954699	-0.0391754542173143	-0.0784327291245397	-0.0680290242577624
0.113548946019059	0.0745816045715315	-0.0245138702957514	0.0544990901574524	0.00773101579584126	0.00339363736432749	0.0041062470871754	0.0190058702758643	0.0137908518485978	0.00556232658008438	-0.00536884530225942	-0.00437537246541957	-0.00768505808776269
0.614416920040933	0.215509209239462	-0.168971295233863	0.170389320018471	0.0194525377690188	-0.135877718500089	0.00263725713984475	-0.0180823630586591	-0.021365768807905	-0.0582125903655349	-0.0720123384285103	-0.119345861597471	-0.0984964905616276
0.179689412887057	0.0821760299505375	-0.0364790301439063	0.0985312771918472	-0.00971493270762627	-0.0238508016938053	0.0238163906055706	0.00589776759538316	-6.41927080938243e-06	-0.0167828672007158	-0.00897727395137449	-0.0248761326291744	-0.0243180275172859
0.054125831516398	0.029698057420436	-0.00411370327980645	0.0493016683282326	-0.00978548645565067	-0.014837138431531	0.00430321390011892	-0.00089459997998307	-0.0048953173338977	-0.0123113124435909	-0.0157432938572703	-0.0180933074230696	-0.0216416239476018
0.646552592697029	0.280743783291199	-0.180602797508546	0.165312039937979	0.0450674396539039	-0.0904980709768576	0.0162907918626701	-0.00182976803720025	-0.0189335088717335	-0.0227153156614769	-0.0129151467937738	-0.0637583750475217	-0.0844082818677192
0.180456735738489	0.106947829071257	-0.0203340269996688	0.159605420746259	-0.04483485551555	-0.000355424910747387	0.0323108016132145	0.0255653119958366	-0.0130639915503965	-0.0225951402131487	-0.0355876533128249	-0.0178220832283006	-0.0619004469710853
0.425612519585721	0.136340689690328	-0.10362786930467	0.170085240585213	-0.0327784384734182	-0.0585063671030196	-0.0194753907295485	-0.0450204363502433	-0.0455503964201988	-0.0456424027882189	-0.0807153056074177	-0.0657317623606876	-0.0666645661320786
0.22028700556121	0.292420374370266	-0.0457908338668077	0.113867168200409	0.051055605456205	-0.0361319616591564	0.0378432046594562	0.00580772804221813	0.0162258647822335	0.00746182189852429	-0.00430795317473004	-0.0253500972949534	-0.0140448925071938
0.534783216014245	0.285140167409156	-0.130173649994797	0.215005804202639	0.017671016501124	-0.116008176582389	0.00528547761167619	-0.0437439967985469	-0.0738205174077259	-0.0491685800406326	-0.0835728854104193	-0.120482237239913	-0.0814987927105209
0.121625783672542	0.0676068730997202	-0.0261043166873845	0.0566404445532133	0.0142342227588607	-0.000914059928300057	0.0308719233600621	0.0153215520154833	0.0089524266192085	0.00666008141528035	0.00476819246404317	-0.00537866429762499	-0.00459589473228364
0.0889812532538231	0.0399958985387844	-0.0157790115861421	0.0512609334486328	-0.00851913550203263	-0.0131878598270128	0.000478387395734303	0.00155217317450376	-0.00239688404135378	-0.0108534976645227	0.000302266341004165	-0.0105185057531554	-0.0151446505888085
0.196079623287972	0.110307429555733	-0.0327395329334469	0.133204740693956	-0.0186272961089132	-0.0464660579937214	-0.00383919538912147	-0.00742412453032132	-0.0117464411125472	-0.0325466770513173	-0.0543731010755836	-0.053280673486101	-0.0761573481957255
0.110335198730025	0.0636881533936635	-0.0138307270093527	0.0884079616360844	-0.0123370877187673	-0.0227312456448052	-0.000576582945016432	-0.00226687864677917	-0.0148498593762226	-0.0175341666817863	-0.0247049898853185	-0.0372327765910581	-0.0355498272161027
0.143430028035374	0.127259178138079	-0.0299301383987423	0.0759009392195671	0.024008951723622	-0.0317327267520722	0.00772695787478744	-0.000856034126682559	-0.00357485153859874	-0.00386188751422512	-0.0199387503199417	1.98162956017434e-05	-0.0314559026101908
0.133755168848719	0.0474103093350998	-0.0248246156193929	0.0818877344409549	-0.0151221386020777	-0.00904043984526717	0.00676464570202923	-0.0104145385487452	-0.00561706811337698	-0.0120812892236724	-0.0188451385584117	-0.0265993670977648	-0.034104066860002
0.444101715400564	0.182461762908259	-0.109590121258907	0.172566512796331	0.0006016485843785	-0.0469952366595056	0.000839221288487124	-0.0104940093733285	-0.0450915009418264	-0.0231967940375636	-0.0401072615351528	-0.0616622837445336	-0.0616363230436452
0.341685912966745	0.119878762953019	-0.0838307980686615	0.131337644341398	-0.00348344524541627	-0.0261888103216643	0.00629024385748811	-0.0126591869785937	-0.00513534906630303	-0.0148361277835403	-0.037089865729327	-0.0370796884277962	-0.0485447800088071
0.437943554754531	0.262229986898508	-0.11072402880194	0.160733724525873	0.0496994475194936	-0.0984749778577907	-0.00684574902589641	0.0227767027727601	0.00471797173003546	-0.0243877651691486	-0.0378732554836761	-0.0452529370164789	-0.039565819872812
0.59909529948699	0.325846170520744	-0.161143818540258	0.182436098008253	0.0843465425278075	-0.138082591171062	0.0348047666695425	-0.024137868425989	-0.0300677721227777	-0.0268680243216274	-0.0535396598782756	-0.0571730375220456	-0.0126510207713761
0.278898247091679	0.301571017648314	-0.0631116606880262	0.126878519725885	0.0521636754568303	-0.0665044192020998	0.0170633733447212	0.0112684709095233	0.00281735129599597	-0.00717037187263475	-0.0282467154388307	-0.0567261474708534	-0.0322284029278244
0.430722158765616	0.126497360037037	-0.112140752898745	0.147149738299813	-0.0141661593742087	-0.0849125985952493	-0.0190037369795982	-0.0404303300021335	-0.0394847625849805	-0.049539378984729	-0.0524409865512875	-0.0626873791615144	-0.0709453098862751
0.0526969341451459	0.0746279067464951	-0.00919268539473377	0.0319449516418321	0.0134331627435297	0.0121165313481397	0.030327489221273	0.0246888272268643	0.0166688923300517	0.0127748470458348	0.0164007664290772	0.013152117541935	0.0053615506062115
0.100039713947668	0.130889189118646	-0.0188510413964375	0.0562663020639533	0.0127938586310471	-0.0251427891530003	0.0193953130123116	-0.00587127577156013	0.00398191218247958	-0.00617446526097659	-0.008165799075064	-0.0142412181106439	-0.0133840151716757
0.139832633827278	0.125364528410252	-0.0282687783965282	0.0742825758501008	0.0324460855796029	-0.0355438823697018	0.0190184130653279	0.0199008551336142	0.00666537844366208	-0.00154889839504946	-0.0129700762251715	-0.00994017166630276	-0.0252057754551105
0.0806099203777581	0.0747557948333649	-0.0150667072953335	0.044369014212979	0.0170282132264078	-0.00203974625008937	0.016177435483784	0.0199519481127532	0.0102912102713932	0.00749423348815921	0.00825730232339306	0.00163527948008924	0.00469501912838116
0.0634311791201195	0.0332610339839522	-0.0115246567166422	0.0390559617149299	0.00517587622732424	-0.00916556328339259	0.00962356234960263	-0.00529794007714283	0.000297009901953318	-0.00199484352803418	-0.0017503752300328	-0.0141892594164622	-0.00356998528145422
0.305637806689521	0.239953310714059	-0.0750190226718808	0.117867055627136	0.0477987637141248	-0.0701523758118859	0.016881576972494	0.032330512344517	-0.0249505729060817	-0.0111768060488805	-0.0248160299138917	-0.0173554555911835	-0.0271517636530332
0.109601341185795	0.0659926451004992	-0.0199451988954692	0.0628498896206386	0.0282001481501385	0.0127785157776521	0.026095130329751	0.00773281812954069	0.0120222084384048	0.0204893319638953	0.00966665235485324	0.000780941598071946	-0.000483231802237569
0.0412315880116968	0.0211900711339578	-0.00330709831443743	0.0370747535528782	-0.0137683816602609	-0.0100622050998014	0.00452316549250333	-0.00399702469589007	-0.00722175294641562	-0.0119152933800312	-0.00942414854127922	-0.0151120500104306	-0.0129100881280141
0.297690883218997	0.0739758632416602	-0.0719292485176493	0.116843536115483	-0.0131578198088086	-0.0276863960045179	0.00932842575252868	-0.00733136005809248	-0.000827706996910982	-0.0204221079066633	-0.0322666833191104	-0.0361206774094059	-0.0370710363409452
0.0683327215178061	0.023453738871558	-0.00641579597040295	0.0611005656011067	-0.00842914578398011	-0.00984185989890159	0.00805462524492646	0.00418253117683443	-0.00303344861702645	-0.00913550284144085	-0.0123938126076039	-0.0138420286403815	-0.0137472777908168
0.36310519630275	0.169436975606804	-0.0846756044716166	0.157640342145413	-0.0252706046571444	-0.0836568471645624	0.0136076706826522	-0.0189891695521429	-0.0207433773125827	-0.0544637259108534	-0.0553727101606954	-0.083706556869769	-0.036496057712901
0.156835790011247	0.112742440831293	-0.0349029750052764	0.0722160369281147	0.0224309646721743	-0.00950827067081525	0.0302594034663862	0.0172470305006139	0.0116998006611972	0.00646134700067952	0.00660239939528762	0.0126175643875979	-0.0187394295963312
0.104311153245365	0.0596833209848051	-0.0207614232268831	0.0565078860862314	0.0129405426496803	-0.00998795602045059	0.0144350999343558	0.00866937401978544	0.0079699423359357	0.00147629331461482	0.0064657742287979	-0.00165532613139122	-0.0102492489927758
0.200626645106213	0.16311310737379	-0.0458456297554163	0.0872309407880194	0.0460646200123686	-0.0322361955414082	0.0384882563553259	0.0358765264474907	0.0145659835278523	0.00691421223548019	0.00142556497213789	-0.00858665929035024	-0.00170785793889092
0.303893463127608	0.343254640396603	-0.0627597536278991	0.16709231281579	0.02567020056104	-0.0512185146094722	0.0456243200531193	0.0509745287205974	0.0269470936799749	-0.0127741570242161	0.0238261001610087	-0.0117855967162538	-0.0245147225692602
0.0529028009405556	0.0374389789739641	-0.00424904708799038	0.0478647769732778	-0.00252180107417333	-0.00711458606252514	0.00787553599339881	0.000337851566033533	0.00220514481867121	-0.00481819356834923	-0.0136323161796527	-0.0155090012794028	-0.0119923509510708
0.0617362451628446	0.038929805558688	-0.0121388410705605	0.0329350501895624	0.00511364039105768	0.0037668543051111	0.0126397230122441	0.00561774206361439	0.00455822971373055	0.00444024734808438	-0.0002627150230032	0.000272368776777762	-0.00573869276258511
0.121063886955774	0.0417081369301043	-0.0167555242702445	0.0924623871711627	-0.0353148049201882	-0.027268762092251	-0.000768737267399275	-0.00743119640800828	-0.023821559017501	-0.0312917835062196	-0.0396062518606152	-0.0288272164371908	-0.0335163642905809
0.0193654304059131	0.00607578107863715	-0.00274916513366547	0.0142748647863852	-0.000736081677386518	-0.00100851838169656	0.00488222670654235	0.0015660809908887	-0.00129958110906263	-0.000872300029541539	-0.00168345319272616	-0.000985840688720659	-0.00249089628856041
0.490952245579979	0.238998919452197	-0.120268269769704	0.196859444376341	0.01059177806874	-0.0775980045528921	0.033178966748982	0.0298383633345457	-0.0412322408616604	-0.0335031132420761	-0.0649715771919693	-0.0650899797330035	-0.0673047800013405
0.286120543656367	0.120447941094578	-0.0616813425617882	0.13987051766005	0.0169148371866492	-0.0613688724452065	-0.00974450192913778	-0.00970591243417945	-0.0171318442595247	-0.0222270176292786	-0.0358655459511462	-0.0300596223712079	-0.0458664486138829
0.365959433525669	0.170065929219603	-0.0859451621488485	0.156689314852621	-0.0122669096562586	-0.073363244738112	-0.00689678062537358	-0.010211543617998	-0.0350015184044773	-0.0428150771971853	-0.0421875655644998	-0.059611998626713	-0.0489035302959216
0.151789417205601	0.125027936314101	-0.0294275895627585	0.0832185850885848	-0.00426603686630311	-0.0134239551297546	0.011066138310235	0.000958841075727523	-0.00642037925955946	-0.00884499599802885	-0.00196412935689969	-0.0193869247135825	-0.0134302992742486
0.366864197947917	0.195448343531864	-0.0898883632148746	0.141831607397225	-0.00173436074532302	-0.0607427629959241	-0.0110914327827547	-0.0127037722191231	-0.00269850465145727	-0.0312385618706236	-0.0518125012148288	-0.0487932415617522	-0.0499011162824081
