# Supplementary material for: Measuring re-identification risk using a synthetic estimator to enable data sharing
Source: PLoS One. 2022 Jun 17;17(6):e0269097. doi: 10.1371/journal.pone.0269097 (PMC9205507; doi:10.1371/journal.pone.0269097)
Supplement: S3 File — (ZIP) [file pone.0269097.s003.zip › nexoid/nexoid.ave.size_1.1.1.csv]

risk_act	ave_error
0.0202416816493443	-0.00990142704324624
0.377931172706828	0.0166512302761651
0.174356185778894	0.0218741563582746
0.199082304998752	-0.0087006924502715
0.0660042600730452	-0.00679959414835764
0.0674758378373467	-0.0102936714415165
0.11248736368777	-0.00598611501072149
0.182386061850407	-0.0118480986284447
0.0759737214738891	0.00113034430558268
0.35690947021841	-0.0101848704508738
0.0459417893142968	-0.00950089110030244
0.203461540571422	0.0141863414577746
0.0227874497696808	-0.00375309305914973
0.15048412625691	0.0155766465221671
0.366440315736665	-0.0619195254656298
0.0128325719476801	-0.00543161657189063
0.361100293787669	-0.0579613944612442
0.0555177590420695	-0.0178349182754197
0.01646054179577	-0.00409268703846736
0.0148857778507231	-0.000551261097507512
0.00969353415236346	-0.00431340450683752
0.127694286101887	-0.0195792710504212
0.14323926739669	0.0125253204118115
0.228452096255546	0.00324134934978551
0.0991287921814959	-0.00541826436235091
0.00827575618940129	-0.00305561551121353
0.347613149192715	0.0467930911657554
0.00360403958294165	-0.00045659068357323
0.058921950035996	-0.00463094394371888
0.00397315832167916	1.11908872690103e-05
0.0895109134669767	0.000326484544133102
0.0407200438277447	-0.00233852258495589
0.146566281277202	-0.0178504755368543
0.397652395616068	-0.0570086279770772
0.0795197708543255	-0.00935337358759528
0.0745484176626598	-0.00928542159572388
0.40405134918671	0.00159866907379996
0.0972119747278638	-0.00220237573828209
0.0550822735424013	-0.012907365966191
0.214999019283143	0.0344363098074502
0.0701137369816458	-0.0107590131214531
0.0536181800881678	-0.00747592887600231
0.3319608210076	-0.0162845673661483
0.35775915768941	-0.0317790367488678
0.0938585392626663	-0.0166378009907819
0.0263529426872448	-0.00525324991376223
0.132079306748435	-0.0153050361677888
0.0442725399553915	-0.00815232574475694
0.244218134844105	0.0222923345412343
0.0388004039712743	0.00099874740056486
0.0123513783274885	-0.003852640660719
0.0583793865352259	-0.00754500596139927
0.371336170131444	0.0932109340562913
0.0084738768469663	-0.00168989753044202
0.0602446626194058	-0.00517531079675906
0.051370720556316	0.00554237031569834
0.36628851081174	-0.0371325744929674
0.320609625057287	0.00642240319369358
0.00879076439071167	-0.00135163361937216
0.0358494783199013	-0.00368223999044589
0.0608089056560462	-0.00139836007271156
0.0441614819186594	-0.00686868700914223
0.00796369330247156	-0.00285832082196923
0.407670607953364	-0.0119478596179149
0.0052738100060682	-0.00104430810454865
0.00179158182149022	0.000306548094634408
0.0593223680275216	-0.003236554381046
0.100859730745772	-0.0225426845019426
0.0286519550981317	-0.00761008397838779
0.143285397432977	0.0144945688071377
0.0359523884972162	-0.0121864947324885
0.0747407674829823	-0.0100910270526143
0.0587746457578072	-0.00662003068700436
0.166174111865494	-0.00147200550225488
0.0376589767468356	-0.00905671560494246
0.101862485425344	-0.00445058842140715
0.00182785086172676	-0.000772356533418061
0.226022937082666	0.0105973742345989
0.0590496938990777	-0.0140652840301335
0.418596155973093	0.0130481191700986
0.386076819590979	-0.019963950765661
0.044782131052367	-0.00711306086430254
0.0581287122812733	-0.000439698930886794
0.0254549391081822	-0.00537667128056702
0.218818102783214	0.0248806881487209
0.25276890409819	-0.0336118951182199
0.134049689553348	-0.0091101424262031
0.0376795570837989	-0.00886337005192329
0.0123152074697449	-0.00163107728714769
0.0497152198475376	0.00411780291680684
0.0522760053992767	0.00132171345711936
0.414584929394121	-0.0147386920929369
0.362622839884675	0.0143247252298475
0.0656768896319031	-0.0095641257924165
0.415901237633013	-0.0260742376268946
0.0973859476831044	-0.0225734335629909
0.399873740721127	-0.0444278522023175
0.265216197869687	0.0114588965004812
0.00387473143978507	-0.00123356480093801
0.108806914186039	-0.00817109320959319
0.00855436993301895	-0.00345894120335756
0.327536870794253	0.0152832259524766
0.0377872740089886	-0.0155918536794977
0.229639325508462	0.0389684110927641
0.0838096465776128	0.00378435870318457
0.246021475052957	0.0693168737707224
0.281309923233753	0.0235673002664494
0.0893719000142402	-0.0182014855931795
0.319429248778239	-0.00823448900713142
0.265354716178362	-0.0155940417267946
0.0570623357059581	-0.0131290543317289
0.134233152372249	0.000488322155092952
0.0197855395109082	-0.00194629647165812
0.136951797093745	-0.0148290609127357
0.0281370149192792	-0.00676112336789174
0.24099393572413	0.0428744291192748
0.0833295196794023	-0.00503365892914882
0.371688972611315	-0.00638372609329518
0.0656512419623286	-0.0114689027926594
0.00420210761112912	-0.000119418829155923
0.0603618014675276	-0.00287972574557711
0.0235816785576822	-0.00235029449800323
0.147696035712878	-0.0224822577064666
0.0417584491032049	-0.00408000172328934
0.033996809792313	-0.0123999491952185
0.113116735447016	-0.00420241527234066
0.22707501039456	-0.0229636409870625
0.00497893474971387	-0.00203824794411729
NA	NA
0.0795590774989687	-0.0077157138713182
0.0184532369981406	-0.00339888645617453
0.0772276329806951	0.00317288375722043
0.412736751156931	0.0645079040089098
0.178709747837364	-0.00327348589855053
0.249245562915035	-0.0349401993386512
0.0263208250500479	-0.00734894321376962
0.0101931742988261	-0.00306253566805217
0.0224116787721653	-0.00516451523510172
0.334614089154711	0.0531024361887377
0.0243364429710558	-0.00696089068591272
0.0268920924159836	-0.00754185724605491
0.0237164578149597	-0.00832394430218476
0.0770058127355951	-0.00714965190384818
0.149237263018339	0.00404861476951648
0.320490570958524	-0.016298631685101
0.0326607388279096	-0.00165884647250699
0.0202440849058243	-0.00147570179904464
0.350999486586394	-0.00669207035019054
0.00141307839443971	-0.000318211181027443
0.12059953933972	0.003321870830632
0.000998726772326567	-0.000366506627747043
0.398301078776796	0.0194628668945053
0.087109044000833	-0.0129138166713654
0.396508315467034	-0.0350651335253786
0.034898658517783	0.00409691186475297
0.042812157372194	-0.00472939109776368
0.072850783103491	-9.35609913915447e-05
0.00888432508520468	-0.0011493429027215
0.0360915888022802	-0.00923372880109614
NA	NA
0.0222675041929448	-0.00852893061571979
0.0637238703844471	-0.00528898052351227
NA	NA
0.116104644458848	0.0105935078986429
0.0192359272469861	-0.00837712686094895
0.177007635559737	0.0134126382634404
0.403915249853336	0.0200331916223211
0.151579190252949	0.00676767036760473
0.188931513870731	0.00738033305507799
0.0619089438003786	-0.00710547201131627
0.132168708747046	-0.0292720569071709
0.000218533371391508	6.42948905371573e-06
0.147801153146187	-0.0199441443003325
0.117519948903846	-0.0188363385677842
0.0350784312167318	-0.00829332563765358
0.00878184597905277	-0.00451022501308788
0.0927832779585714	0.000605284490999489
0.109744305553705	-0.00475817167933061
0.101048840420146	0.00786273045869475
0.330954506130411	0.00104990439968666
0.0917064973046746	-0.00255347952719387
0.0660415719922778	-0.0138259286103629
0.00724492840066195	-0.00109843715255725
0.00831527386813311	-0.00170930119100581
0.114212016855632	-0.029505468034702
0.207067341687885	-0.0338272241506415
0.00139252254332207	0.000623896611882795
0.37173133057549	-0.0165298284219898
0.0442112306276967	-0.00838491746174302
0.00796013955599925	-1.69180982883335e-05
0.00469731219848433	-0.000903416736747354
0.0141597098300916	-0.00490265422395477
0.176764350332396	0.0168753747525778
0.158770622351002	-0.00656407776451479
0.020662286576329	-0.0020794048887367
0.00585687164525266	-0.00416744388119902
0.203772779741364	-0.0240480148628025
0.324461207143904	0.0391311886806108
0.0445414863175367	-0.00267387815034888
0.132135190302204	0.00379854041201497
0.0568895037909452	-0.00946785189513309
0.0435163354928534	-0.00492385775587703
0.0429715198485553	-0.00448910695615341
0.0601698740047712	-0.0126391591507472
0.405084151312366	0.0367638389381701
0.0282956859401974	-0.00877985538103768
0.0391408144848563	-0.00786229066153227
0.013811626183027	-0.00521574371359531
0.0116749298818067	-0.00408511031837996
0.136579883139874	-0.00509610502576738
0.240509505284595	0.010580292074492
0.109055757769485	-0.0270204914888984
0.0902960321768459	-0.00319603934113913
0.0553362822686657	-0.0161862967014107
0.181622937501702	-0.0048331362508614
0.371890352121619	0.0270053665861561
0.0705738958218215	-0.0188076679515319
0.221964700878626	-0.0274950143031314
0.420485615949802	0.0016125249343879
0.0884091621235804	-0.00226604526649218
0.0152209280041568	0.00077312489591181
0.00689124589877177	-0.00121403075384365
0.325755523901409	-0.00917131548937583
0.358436282600679	0.022316209983522
0.190914695572451	-0.0028046767332317
0.057266228018322	-0.00709699290045848
0.210612564809428	0.00892583580779149
0.179430630109305	0.0126932995557976
0.0204650416527559	-0.0071381319433085
0.0841649500584279	-0.000453580111812776
0.14678251306611	0.0102760151405693
0.0282183687434061	-0.0015832282757574
0.0100761294380258	-0.00314401947755237
0.0472731169769188	-0.0116984748989356
0.337629517316418	0.0386784927820795
0.00152617409286978	-0.000655390511362329
0.112536693469222	-0.0110346411485121
0.00113318632124308	-0.000695369685978402
0.236160780914501	0.0179646811799973
0.217105714492733	0.033515006023936
0.17167168791805	0.00419682389695783
0.149593601746632	0.01006120448675
0.349298771877707	-0.0275259055411288
0.0175422161232313	-0.00312053956343167
0.091892743074145	-0.021083277116369
0.0955270381940633	-3.55857935684656e-05
0.0900951494916288	-0.000816117466723512
0.0945847441870519	-0.00109395692800686
0.00325623470408631	-0.00160293269973802
0.061887585342046	-0.000566277330102664
0.147673312203196	-0.0212366237602897
0.127436084122795	-0.00186569682984944
0.233920766302933	-0.00770962254625501
0.0245819101940966	-0.00765350305955452
0.36005272148259	0.0279941238574385
0.411932490934627	-0.00311508985218867
0.0446087778222988	-0.0135903184498025
0.225247679745038	0.00762543604575153
0.0925919407717508	0.000612612664170398
0.214116093449042	0.0545709708466746
0.0031920326205307	-0.000839112676573121
0.00800002510336394	-0.00274980249970026
0.411751548645953	0.0144792018517781
0.0374540660144019	-0.00924050437255374
0.00879544773428844	-0.00106913754581039
0.151784683232891	0.0120174296502202
0.140423344604872	0.0178592596291665
0.0747475116542984	-0.000312834291775504
0.238077015308794	-0.0125622187953166
0.167515549579428	-0.015452542510228
0.0147675944322331	-0.00186844781755669
0.0172329185674312	-0.00464154581039086
0.393887240766355	-0.0601177419405843
0.24395154870951	0.0276485922938576
0.00278148089343722	-0.000826673626609754
0.215051611718276	-0.00364752281507019
0.063857388678144	-0.00688558768201632
0.00149953257876023	-5.82488210814805e-05
0.107471812042883	0.00276463069639302
0.0462387072724135	-0.0149397214289934
0.00546570277655628	-0.00210328231518018
0.000184822899492222	-3.5502617083181e-05
0.0144637345237884	-0.000268160410071749
0.0820900744078106	-0.000486549619208215
0.238560793167947	0.0939646728730301
0.0127408619441826	-0.000962644301504738
0.122220474001976	0.0080338353496678
0.0633208236844149	0.00266852800823274
0.215858210754566	0.027924704736472
0.0327237600345373	-0.00520735068848502
0.40571411322146	-0.0166379588968802
0.02189238530189	-0.00883893527257292
0.00162349705642025	0.000320240768690729
0.235643759125234	-0.0184135251420561
0.171282617403676	-0.00702635697438714
0.139246874791052	-0.0158655306026321
0.162009793168941	-0.00114254130979274
0.0344766282288788	-0.000291586026444302
0.0427987254379605	-0.00586452773796603
0.000348498866813425	5.97755177990337e-05
0.0244276674666527	-0.00503807319604723
0.388124638513173	-0.03755340396291
0.160655708481338	0.00411994459229292
0.216870093788673	0.0140651410611315
0.0562497281331127	-0.00503287962569857
0.0153115716421849	-0.00130458163249521
0.368722466597069	0.00128350716008846
0.179382097440282	0.0192786604344756
0.0777795019269033	-0.00940553149908376
0.0302793897015262	-0.00860190200208198
0.375006096677459	0.00721611936725514
0.288613147746509	0.0557327358609225
0.0541489774389514	0.000785904947315043
0.127955075718804	-0.00323012380154497
0.0269131904033165	0.000147031566888351
0.374448576845625	-0.00106292489342436
0.394799604970962	-0.0422247808574984
0.326663490512731	-0.0338237929112046
0.0160383453605362	-0.00285445957405498
0.00886296028049148	-0.00440791159981284
0.128275277310452	0.0410512601297952
0.163574635585035	-0.00320456969431224
0.187963645021995	0.0160004385691809
0.0930007247946375	-0.00632828745690102
0.397599612395455	-0.0547449885541881
0.0917863632482363	0.000865826571967848
0.153054289781561	-0.000143255744523174
0.0572887210989835	0.00769601660015168
0.107839580533123	0.0225019108528311
0.0340713033387389	-0.00879408838054947
0.00634489927654872	-0.00303248490316657
0.160704707753708	0.00591758901163525
0.0218956982235011	-0.00702164446715023
0.0726838220764527	-0.0139108202855116
0.362879712801866	-0.0476335109708529
0.0504641223023969	-0.0160870429948354
0.0295716189834018	-0.0116911615153677
0.32030759972327	0.000815597043349547
0.0782838968313585	0.00218684337747277
0.0647353244002564	6.24016607716077e-05
0.0191750263680246	-0.00756224141590383
0.000316255913050522	5.15804994017499e-05
0.0522540324686786	-0.0183176958145821
0.000151100081344519	1.17107761628687e-05
0.00973231030925313	-0.00183617509287699
0.053624683599886	-0.00931500413163306
0.372156266985102	0.0197844905909687
0.0910168718376995	-0.00631714720446343
0.372588577073978	0.0211379420461911
0.0923379637460063	-0.00365512502431918
0.348916092790784	-0.0229813018340025
0.379607444311009	0.0697791332253058
0.224471289616886	-0.0132488860234025
0.124512439372151	-0.011274322688544
0.0359962813010736	-0.0111958377734315
0.00859015781654405	-0.00437926445946204
0.0767305957013407	0.00251356420942692
0.337430350375716	0.0114393961980921
0.229595363675817	0.00345624370640643
0.00287667074068178	6.99328104081455e-05
0.252084487123642	0.0259963716917557
0.0936453706813073	-0.0169276982933235
0.138486479171402	-0.0159288280638465
0.0175211854760599	-0.00485428297726148
0.375925649833603	-0.0599879329590319
0.290324239901524	0.059158874191953
0.238735002047848	-0.00649391865340701
0.00500845943270264	0.000606252803042412
0.0585993006336865	-0.000918103830300547
0.0339695786131281	-0.0100708955023115
0.0733435916630144	-0.0013557550729057
0.0654287129024982	-0.000703279300308543
0.397352788793225	-0.0641581041261883
0.0212134133919121	-0.00393146399414721
0.23806794097073	0.00175981724877927
0.146490599306577	0.00530583413659452
0.0434024208997536	-0.00357475846954525
0.0583349661299864	0.010588751640851
0.412859046034557	0.0163474631074042
0.0143865797925536	-0.00804433315733931
0.228091186361344	0.0111059994165494
0.371330943717177	0.0318898869472024
0.0919611055741499	0.0204780562181294
0.104368082289727	-0.0244891744186697
0.0337907431913364	-0.00670720135117666
0.227427447330207	0.0356062938264624
0.367919921184202	0.00632945288821463
0.128851649023167	-0.00240662338978162
0.0201124840949599	-0.00150762369807789
0.0225053069988819	-0.0076287267952864
0.138692146557015	-0.00880048513832324
0.405965740678423	0.063915046525545
0.215769337231912	0.0242125868123829
0.00175548766777285	-0.000732279370448187
0.0593288409715099	-0.00601465834359075
0.265178228331291	-0.00838354902342942
0.0561003223837369	-0.00228628191861394
0.0927031316712248	-0.0216337431668049
0.0257043050782285	-0.00604446357071068
0.0140751989575525	-0.00594137475666899
0.0748020791110685	0.00642015166506885
0.356670920709819	0.025871127773651
0.206893749187216	0.0199531060163645
0.196302619298452	0.0020495859345096
0.0159616010622814	-0.00164476878894251
0.228981568973355	-0.00624543825961071
0.0612694871899253	-0.000738084922474846
0.0328556098972643	-0.00181550810805977
0.173162139267697	-0.0058120186397625
0.332115229660133	0.00664734378903292
0.132834164680096	-0.0119732707353218
0.109644954928941	0.00188375201215245
0.0305210750116622	0.000312095592399655
0.171598079620109	-0.0107349194042801
0.190984701059447	-0.00480439831508242
0.0520860146668862	0.00113034954542506
0.0132439304573463	0.000711913297712786
0.10297433373234	-0.00557732294958831
0.0143283026084894	0.000664767787520011
0.000367198259521617	-0.00022285506832843
0.0289303468799129	-0.000546798427525214
0.366073647049056	-0.0104354264816046
0.0766189795954905	-0.0189447271179525
0.249946768809548	0.00852261823679343
0.351729106783052	-0.0582754188227745
0.191855544552903	-0.00852619678667074
0.163141122596546	0.00239453472532758
0.0610514209363793	-0.0152572922517231
0.238317376500517	0.0104687817539031
0.00180873226179206	-0.00107201031965032
0.0352231017825763	-0.00890153546917835
0.0544904132999323	-0.00902893741470483
0.0598072172353178	-0.00837882248232569
0.243133306075432	-0.0083126083644359
0.272187543326964	-0.0201964936830915
0.00544677706623248	-0.00225746542671322
0.0472939682486729	-0.0149308174229824
0.0608539563538074	-0.0108930107809252
0.0429704075896928	-0.00188150690287164
0.0189149214228166	-0.0076935783927998
0.0057554270209242	0.00044815727487099
0.103203432988672	-0.0148354664285492
0.239111586081377	-0.0189875708822653
0.0134066139161929	-0.00374464177349121
0.0831313535678326	-0.00397597211125658
0.238244923203248	0.0175621107399572
0.084772802928942	-0.00138325821672278
0.179970157960008	-0.00124454166165769
0.217053135633826	0.0138378573244101
0.396128568413259	-0.0069220748356747
0.0240266778097752	-0.0073340298417375
0.0553708793145355	-0.00869536305410942
0.0114427177802559	-0.00382750576153811
0.0617765463446181	-0.00104498848560664
0.369476948993226	-0.00389883552791986
0.0364014279829105	-0.000108491916000486
0.128819853953356	-0.028603696035003
0.104701942544169	-0.0076683155320067
0.366091704186923	-0.0313647390791582
0.19716925029272	0.0226003946521653
0.106800492682465	0.00555633635688393
0.0196806194171685	-0.00697921602061966
0.372274406254025	0.064936303665533
0.064973216885404	-0.0153702654739486
0.403077943612388	0.0087168622405403
0.187085461720701	0.0191488909803663
0.144598792828152	-0.000204142219824205
0.0705518086542588	-0.00751106305627187
0.372817681400208	-0.0128413103557975
0.0409363326650109	-0.0132200996214554
0.12484392301498	-0.00955054289680562
0.386013525799414	-0.0527458214122878
0.136084579739507	-0.0102977526532926
0.367593030578548	0.0123399173239552
0.242458425512395	0.0528049890174378
0.241512277112122	0.0043789423919274
0.0539523269560407	0.00370258947073773
0.14654647572318	0.000451680059030068
0.398794441718294	-0.00564599780836744
0.0846435241749328	-0.0214401184849619
0.103462003365861	0.0164982504249215
0.0122192251008797	-0.00361169857810111
0.0731135033436551	0.00206483045562882
0.0125599558744011	-0.00715471079735145
0.060822339852107	-0.00734740876307868
0.313828331287435	-0.00329079271306532
0.0326508286249751	-0.00610675778660115
0.180524666502575	0.00129096657346997
0.371764431264233	-0.0408995466280588
0.00389221774237754	-0.00157597333671756
0.0804555743627311	-0.00344884040000024
0.0123212982490489	-0.00544616353512001
0.0427254780926607	-0.00441744770537966
0.000298385285801145	7.45967627074137e-05
0.201715633962106	-0.00178324153203258
0.0532680466719023	-0.0082729208371768
0.236804866810582	0.00685245861047742
0.243813461180273	0.0446385924700037
0.35620112454181	-0.0328689239055304
0.13307456446287	-0.00523045008594922
0.00177188702870777	-0.000298888539214035
0.182740211842529	0.0298179114055598
0.068548447520894	-0.0169939389231718
0.00875709067967614	0.000507726665097762
0.0604067014925462	-0.00979019080756769
0.0200057891988945	-0.0068593236904028
0.0253168244421353	0.000178130971691642
0.0270968011130473	-0.00878910667747315
0.136869706413901	-0.0115606082566617
0.0699913917654904	-0.0181667231041915
0.0767153869375428	0.00404204475918836
0.00911667795323114	-0.00466835172023646
0.0640645722191936	-0.00775425488213065
0.243175636228709	-0.0118249052345207
0.0204469403937285	-0.0100568918780018
0.0274437151280823	-0.0108801835842468
0.0721496408426584	-0.00538506779227887
0.292197315234036	0.0707793371764839
0.0410897331191501	-0.00205828575517308
0.0944022710943687	-0.00155520654238925
0.383386430088322	-0.0285482836179293
0.0232588304578027	0.00116151820711142
0.140332477007248	0.00611269984166019
0.0153119513644155	-0.00319690573836799
0.0337936650728182	-0.000847707857542311
0.254704148010072	0.0323477361718474
0.00337723300698187	-0.000566040480776122
0.0555597998645804	-0.000331182498944642
0.135271860100194	-0.0184716730090999
0.221504379284207	-0.0197833009120925
0.37208452950997	0.0136471027234574
0.0317386937100239	-0.00346829898280276
0.178994274244092	0.0067419128269843
0.0072879638822388	-0.00117903079012308
0.0397599138329448	-0.0101111774904983
0.375990378757381	0.0381533176609585
0.0923570501538754	-0.019524669541827
0.238799402217667	0.00750596855604552
0.00197587120057282	-0.0004433816269586
0.106646023034658	-0.0213608600199092
0.00530802108047787	-0.000448095309318467
0.0717547263183188	-0.00139294963476407
0.0297776016483676	-0.00363889616800113
0.0469836504351308	-0.0154183456017205
0.0860460159248879	-0.00771754906635271
0.0207294971297438	-0.00646225186254459
0.0519330500821749	-0.00583210979368291
0.0325366926985829	-0.00942531593428309
0.144031222125267	-0.0221243588338194
0.0358168886781578	-0.00700020351421585
0.138616214974795	0.00323144398749059
0.373969691816368	-0.00838071922788275
0.116430499351746	-0.000951011132786325
0.163843576711576	0.00276231960274484
0.203670882570314	0.0175646637389382
0.0626396694413019	0.00418733483375899
0.232678554356587	0.0263254221412646
0.0550346743343939	-0.00833552649571666
0.0452579929080136	-0.00143225717516788
0.0561444170767635	-0.000133445153072793
0.0424795655891279	-0.0126717431112751
0.182238999103966	-0.00618906067481717
0.101155247923216	-0.00591173541715283
0.271286128942512	-0.0303168033068662
0.0577489408831214	-0.0177297021381595
0.0457610581669998	-0.0105495441175173
0.174161289038789	0.0174648938025378
0.361135081771499	-0.0382350274992924
0.0503501567136793	-0.0108422000475287
0.0114948318756719	-0.00346642490747749
0.00188581981239404	-0.000236936630449953
0.0562488637918834	-0.00381164524239379
0.00148138643662965	-0.00068026573753662
0.133559038906374	-0.0156380121107565
0.104811133611788	-0.0161161659313398
0.0814004061069106	0.00558021400825193
0.000187916727266389	-1.1567858389731e-05
0.226724197488931	0.00658251326122333
0.369518554762218	0.0226521821287529
0.0439852500411326	-0.0111000957543821
0.0667247861528285	-0.00272998977871584
0.134057838387022	0.00490649188555531
0.183227062377897	-0.0240119146028722
0.197864919026728	0.036091401577918
0.343915354138471	-0.024928947931746
0.351029585356087	0.0133492459572912
0.141676332178483	-0.00619635367895149
0.149886163493288	-0.00569342636089967
0.194762280279079	0.00521872102091259
0.0094074282052362	-0.00093596470553734
0.078347733280874	0.0106757331169571
0.147979092307991	-0.00904171684172689
0.0516031594367608	-0.0149483421794729
0.21330104719323	0.00479678374328738
0.363092862801073	-0.00818977648360397
0.0962532166807962	-0.00332304824478072
0.190728759113734	0.0153525028061982
0.0756311088970808	0.000932704445602575
0.00701384409145542	-0.00282312990564744
0.270156426102742	0.0386806955853015
0.0696926126827859	-0.00921884602874039
0.147372353305192	-0.0139020155340181
0.0136375366231881	-0.00585515909628025
0.0105855174221599	-0.00406163790180361
0.138929878000316	-0.00186687625970006
0.0257471638924334	-0.00945801946340169
0.237817118076086	0.0645953122433642
0.0769992691895547	-0.00477341947929287
0.410877725774098	0.0703263335508928
0.0107038306846757	-0.0007557763232848
0.222233399758112	-0.0251251314937533
0.142951409946672	0.0243284004247082
0.133119880017325	-0.00323185223344682
0.0805636508855658	-0.0027470728427661
0.20264390983122	-0.0244879847946409
0.101517088804676	-0.0143378850163638
0.138496231462998	-0.0171786074950984
0.187363319582029	0.020120732098113
0.00386104477208882	-0.00142209723040148
0.0800266814185463	-0.00860854515280342
0.00324526926422409	-0.000284960176208719
0.129958142884628	-0.0159763352494985
0.114609544675341	0.00659503159222216
0.359194823043614	-0.07129060933474
0.0524810677360121	-0.0067261130487271
0.0983250881132306	-0.026230781116442
0.0323846485564361	-0.00329594838791974
0.0253874153862314	-0.00695423408682019
0.161343734699972	0.00354180062271781
0.0665634729043837	-0.0106763709078615
0.117363221330904	-0.0153636309604849
0.215391500054964	-0.0134567418978062
0.0817452340829076	0.0034666422897499
0.00610102051114157	-0.00157319163636215
0.247630534474738	0.0659585817936871
0.386700316193832	-0.0108893261212666
0.0454597457847019	-0.00826600423089401
0.0477568397003385	-0.00371194347559662
0.134257313137523	-0.0275917365438334
0.371059764879407	0.0708768749276099
0.0601907965189702	-0.00381955765180079
0.00916804598403356	-0.00321878829896603
0.222507157032154	-0.0158571366873429
0.00478579696015267	-0.00078407563942956
0.0513514562449593	0.00170068114821257
0.146790821038691	-0.0197544536358831
0.407619657935613	0.0509122250532243
0.411472630109355	0.0486352272524635
0.245043478258291	0.0240727641981976
0.0558640851766124	0.0023541970105435
0.175195856457421	0.0065857522225439
0.0425636183479573	-0.00491026951187693
0.0230227099076288	-0.00574483163574573
0.043023417876032	-0.00797855149898277
0.245524842952044	0.0407578811192664
0.0947005527061829	-0.0104427220966633
0.0590313526526737	-0.0139975064438457
0.169050051180287	0.000778392862180927
0.00931047976882246	-0.00189326522987622
0.00633924401116299	-0.00310473203846173
0.0410089973040161	-0.0143943963517846
0.0917850096962915	-0.023511807159086
0.00732697282799232	-0.00152078894847207
0.0430712438271935	-0.00632107657407211
0.0485745954544263	-0.0161691859017245
0.243696757289916	0.0228816453253596
0.193786989436675	-0.00772606696704431
0.0671647543060324	-0.0134663172154831
0.00270818066309158	0.000135027863324305
0.315790518363952	-0.0152785032405226
0.04342608968321	-0.0035496637267223
0.0648358143657035	-9.31303621198587e-05
0.0154762609553845	-0.00377313754446489
0.0230659815121336	-0.0122645036352107
0.0630217857704531	-0.0103418721885774
0.109218710970639	-0.007205016348455
0.0204174916327686	-0.00891004662517458
0.033268445222341	-0.00980676745772095
0.365227193458971	-0.0113603532503909
0.387544802373195	-0.0435106535865037
0.176912259316618	0.0104788100863206
0.276934140876639	-0.0105189935587462
0.0149858926904898	0.0016627905163526
0.398474378113185	0.00830947257319148
0.000875325108930722	0.000109597228424414
0.060923196012116	-0.00568799737183516
0.284633783963307	-0.0527364521404908
0.040501029853068	-0.0107350160278461
0.0409344144626845	-0.0052235347842944
0.158410135841056	-0.0240936900044648
0.0729688768391733	-0.00802101857090533
0.367221334893544	-0.00941816084378266
0.11297282022052	-0.0151616633653217
0.00167300515698797	0.000152918765486704
0.0611476172402262	-0.0116545291342564
0.0310126416532421	-0.00725149936586171
0.376181954463254	0.054594348911748
0.0899857250544996	5.20752796383528e-05
0.169750570874999	0.00373891814761088
0.0131649267676371	-0.0049845118378594
0.000353186080833497	-0.000213610160128308
0.0327802006226337	-0.00692665310699806
0.368444652324189	0.0707144065738666
0.00300628680149537	-0.000428296443195994
0.118916045598879	9.72261070717462e-05
0.0181246129504802	-0.0023643508551371
0.148417496323215	-0.00958471469939057
0.403861685277272	-0.0094781254286318
0.0320533628751135	-0.00112819994973298
0.041178741436548	-0.0126162400673337
0.0575945075624893	-0.00681241122157732
0.0243656505485861	-0.00886335143667553
0.182392522101751	0.00362554301978749
0.119932597670526	-0.00762681011841176
0.0415336236162946	-0.0121310069103274
0.054454556298624	-0.00439869629703377
0.00822197569697582	-0.00190685396762832
0.0238935411495302	-0.0059158416258972
0.32405545425626	0.0448639812268469
0.00974517279470979	-0.00371803042842526
0.187381148268718	0.0126797064360348
0.126083250442859	-0.0135235145581032
0.19109240723401	-0.00136910558793857
0.00271006920174385	-9.56977141185304e-05
0.120165830624728	-0.00223984634084376
0.20196733331892	-0.00561242359259995
0.38737366296113	-0.0131341013055716
0.234931279904471	0.000804744198526858
0.142607705026276	-0.0306426460003041
0.0395854199519827	-0.0152232303899067
0.00309707610328012	-0.000333034707277115
0.0332084096353891	-0.0138479706068285
0.0670764628650365	-0.00215589197217379
0.0155998961050803	-0.0010483201362819
0.0864381483830957	-0.0109755797835344
0.247530970654063	0.00159079852898586
0.136376240213722	-0.00442325733406487
0.0394662259088756	-0.00949717982314367
0.127724205069838	-0.00411356627346252
0.0910506047420676	0.00447959471666955
0.130577621377716	0.00170992373466664
0.0341741319687491	-0.00929390763668585
0.242939474382425	-0.0125304420993507
0.0250029477872862	-0.000411683290822133
0.125676903096871	-0.00691444017948509
0.0879655930929162	-0.0001452951439809
0.378169614998899	-0.0430545458086701
0.117850649512904	-0.0187000730828546
0.00208416659304152	-0.000720204020123088
0.0337458194232414	-0.00966740401581395
0.393335944727916	-0.0564672553466051
0.0582085579367601	-0.0109390685908844
0.0598241057978226	-0.00972540214475662
0.215143054212305	0.0187980889016595
0.384446333435563	-0.043091740442736
0.101495687440789	0.00609487961052901
0.0370009214385032	-0.00011592288598726
0.239803204149203	-0.00353798054037405
0.413469966052783	-0.000691757183273967
0.209122421152326	-0.0102721629565883
0.183001326766394	0.00894391102706557
0.411627080050273	-0.024853314286824
0.274631339389219	-0.0181755466513958
0.000212102536171857	3.55372434307365e-05
0.00587351725144081	-0.00185795719350854
0.178070365350893	-0.0140532181091942
0.108155896737981	-0.00817852432671685
0.076996175174628	-0.00362840887683621
0.00726962993493777	-0.00161721361957813
0.229597142396964	-0.035070442844765
0.0195873487167538	-0.00315356710024168
0.0345304950167755	-0.00648274632094579
0.0745356962243422	-0.00857511358662015
0.29692361524719	-0.0190076165000772
0.00997047989209661	-0.00354436321075653
0.0968036006470249	-0.000652460915925565
0.0114730303898414	-0.000477000968167983
0.203458624331884	0.0184040600107831
0.0084858808507955	-0.00204477875548644
0.197878200303918	0.00447042982492335
NA	NA
0.103400008388929	0.0077080998483718
0.138786417451657	0.00126644687282168
0.378156605106991	0.0487346402385008
0.064079561705883	0.00319195258803885
0.370578625651336	0.0192412229337689
0.237639668721107	-0.017933850185347
0.000174448762615258	-7.42177052181146e-05
0.190427584571475	-0.0167169543395709
0.00263168594053019	-0.00217348870765667
0.0715546767838514	-0.0115632595853098
0.0316906920949334	-0.00542914602833509
0.40533291503347	-0.000680112573201885
0.362352101974321	0.0358787304600339
0.147990502550761	-0.0232741426055504
0.0288766068371468	-0.00351204410816926
0.0559958599195437	-0.0193070137845511
0.0601157384550732	-0.00850617487005802
0.00652056025909352	-0.00475176611753131
0.165029180523399	-0.00321040088709348
0.328358373232922	-6.18244553772795e-05
0.0170725451401389	-0.00287682633105276
0.0717020480127752	-0.00143410381273287
0.036043428834429	-0.00694625292320435
0.122313054768484	0.00356715601399042
0.0242960980354659	-0.0039836281046657
0.182545542057233	0.0279305776352557
0.0786659540642893	-0.0105790464808937
0.209413940003546	-0.0363470076812916
0.375353576041302	-0.0552952831288585
0.0344543377108418	-0.00828013018344645
0.00823968120328435	-0.00266301835923161
0.0539036598382888	-0.00562197230631395
0.102946341185207	0.011178037397832
0.0823417252142796	-0.00931250903176541
0.122440769066601	0.00151916764349884
0.146397951267475	0.0118730787849386
0.0166422670568863	-0.00170772586498303
0.386864756183155	0.0068760170852124
0.271057509255154	-0.00397091234378594
0.133832356917911	-0.0029782234286066
0.0229553189993861	-0.00619328900218586
NA	NA
0.054635103980151	-0.00251560339955369
0.0586201373268271	0.00397019954946488
0.0707174294112776	-0.0112702313704859
0.247840770391334	0.065020191235779
0.0488938557290123	-0.00860451290086677
0.0208423408163048	-0.0116542242165092
0.0980770558217885	-0.00823406822928176
0.187438916158089	0.0337005424728724
0.0344316696921639	-0.00715674937196372
0.0791006380870606	0.00131160052085005
0.0769927217937075	-0.0105467708622971
0.0758773728379567	-0.00144468963394827
0.111299042008079	-0.0161453965443007
0.0321378814987289	-0.00785871359446011
0.231567520764429	0.026700012823829
NA	NA
0.14880281944618	-0.0172219327291305
0.000891019543505123	9.99502521659472e-05
0.0286548317030369	-0.0101877611955894
0.115005560203554	-0.0152984105680946
0.409224419632288	0.0310841298202029
0.217181177215004	0.010950057471221
0.241671226864249	0.0163069644543313
0.0120241230700563	-0.000907993462160037
0.0318861343700319	-0.0100357593101674
0.0764989436321081	-0.00736537521907175
0.0252848670058343	-0.00668070613847494
0.0577318367309473	-0.0074422980668416
0.0712429386693576	0.00130292403592241
0.159301484787803	-0.00766675915919149
0.0216070584521288	-0.0023262963705658
0.365348787688826	0.0388605676010229
0.0950816614696594	0.0097511736837573
0.0626349574336028	-0.00918041130575066
0.240697253308629	0.0395232329450237
0.00503659016593164	-0.0014522818424642
0.323374120856653	0.00144097685295991
0.0108819272721061	-0.000308526882464837
0.062408714898436	0.000264655761212852
0.282322845437829	0.00870941878254422
0.0690238158953818	-0.00315859452772556
0.417319625738928	0.0319114293301027
NA	NA
0.0981841716899113	0.00810015810223856
0.364326924205155	-0.00301474586225992
0.00269427882798255	-0.000233665531828783
0.376453613366029	0.0370557168038737
0.00553446720328285	0.00028488818471258
0.010463284172917	-0.00381623937135728
0.0383255566790315	-0.00742771904904319
0.406091664472292	-0.058882753207588
0.0141068338055274	-0.00681889378224577
0.0950049862275688	-0.0220043698366318
0.0369106658606877	-0.0112364075521182
0.0493875357607923	-0.0138349161493469
0.389535098665869	-0.0498502131382506
0.00721689528896781	-0.00263684098274133
0.00816606005014806	-0.0010985049917601
0.0532073108866114	-0.00126346798370192
0.021927435412243	-0.00278612158579992
0.278882782699184	-0.011327725054652
0.0578940589798051	-0.0104123683937819
0.0374106743922464	-0.0082356412242743
0.0604328482294505	-0.000557931936166343
0.207420374139245	0.0201637159182419
0.181779926906294	0.0167086872906768
0.133321504474386	-0.0155034173596549
0.284362412730142	-0.0588480739146472
0.062224257231484	-0.00921018635107657
0.0868007507853512	-0.0138514297557585
0.01796735950092	-0.00786076679265166
0.233993957645689	0.0127172567958371
0.000432017113806032	-0.000111266467850448
0.407048771472947	-0.00905024760399237
0.0253265231780904	-0.00694729545890856
0.21309114235942	0.00472779427454506
0.0301276292163342	-0.0049800365007322
0.0569709100234438	-0.00979377672271391
0.0514321907760614	-0.0136590298632981
0.0013232792188312	-0.000434440556649359
0.161034884791593	0.00321688766326159
0.120217146201518	-0.00788099284860154
0.0621276689445454	-0.010428487096653
0.0305939125853774	-0.00370290566284846
0.0254606005093466	-0.00214565140634373
0.00119132935077952	-0.000239618785327507
0.418658326998487	0.0141571358230232
0.104089761160527	-0.0048260307979761
0.00105921986099367	-0.000813995148851313
0.413509580029629	0.0632385529546037
0.0664918915600464	-0.0106932562284667
0.00100478030687662	-0.000504670345027175
0.219233506388082	0.0159297484642474
0.127828447263218	-0.0132382414991557
0.0368454415617897	-0.00335005740185042
0.361460121898603	0.0344761914482218
0.0521141254704672	-0.00594498944806086
0.0140295831578319	-0.00443415612165972
0.00900680421599453	-0.00187405832876505
0.204253810824901	0.00102360168766877
0.0799181576863114	-0.00202630580349621
0.282192941335275	-0.0465044717055801
0.240322597876204	-0.0106562455120918
0.00808742309128089	-0.00233422482976382
0.213579607391284	0.00760480606701538
0.0246842834413629	-0.00809986460893082
0.0592876716347834	-0.00197412163744742
NA	NA
0.0507816164365095	-0.017235551646834
0.153970123178504	-0.0262968078636981
0.0186494068394461	-0.00412241223556473
0.218952815558235	-0.0239765761090427
0.136804228718052	0.0252760621316339
0.0891992979162336	-0.0230878402477169
0.0881418103294193	-0.0183678237828737
0.00242580896752976	0.000167257954995859
0.156439341574327	-0.000655948202884421
0.130294763738643	0.00859035910830738
0.250447152736542	-0.00306535468026051
0.140680457439093	-0.00192340839355953
0.0598367645138763	-0.0105772381287522
0.101721384568434	0.0102675410478021
0.118332358806228	-0.023759065533735
0.0226688698821815	-0.00536669938554531
0.212071058609904	-0.003401462972314
0.048732363658436	-0.00442972007247447
0.356795530993024	0.0244418631604065
0.003390804272041	-0.000159241867100982
0.00680354767452486	-0.0050285691466164
0.0350970395651406	-0.00621221253484614
0.0419844214129705	-0.00186451796143613
0.366982812893447	-0.0335278223240102
0.0101279646146279	-0.00173543311444433
0.35225984865895	-0.0469442987090428
0.00127582877980173	-0.000926023184434451
0.0268262723360804	-0.00755624251085973
0.183705501884881	-0.00255967678252617
0.00789814072245919	0.000534171899122981
0.00144043268831591	-1.56103763517678e-05
0.271787402604667	-0.0136090335349537
0.000307482531568176	-0.000141930799211886
0.206441592020076	0.0118448143265721
0.128937932592228	-0.00957821392384786
0.254734698789815	0.0215260661718263
0.174367985011519	-0.00607484133673994
0.0245712605109604	-0.00880764217672011
0.132090740814415	0.00386197359224644
0.0508376933690805	0.000329000251565237
0.0761660415178319	-0.000398686177742275
0.0079328920489835	-0.00103845845862185
0.188015210071095	-0.016975472035749
0.0362576430433599	-0.0114423424059008
0.026768837729492	-0.0071657113223991
0.0835081511461066	0.00642798920444551
0.116648756011071	-0.0233973200693105
0.0872054337018081	0.00499334612837682
0.0269093470093317	-0.00816508036043318
0.418332076841524	0.101090723915435
0.0176347127522419	-0.00031835212667904
0.374688505313997	0.0726276495736663
0.0441017967323978	-0.016100354187141
0.0800259235120496	-0.00955578704416014
0.0384152844336276	-0.0118791433549418
0.0310255371569191	-0.00614599690417323
0.341468151188761	0.0208521764724668
0.164612823961755	-0.00245142891905165
0.0261977144161544	-0.00581622156622347
0.00143149602188894	0.000199880321040627
0.366018428574233	-0.0512633352680057
0.00427989174558387	-0.000304704199303099
0.0413988202794137	-0.000438249032485891
0.142267926687627	-0.0195593321185741
0.0876201205003287	-0.00883562056047639
0.0152435373528298	-0.000539112334192182
0.0176486250136792	-0.000722902150380341
0.206498146491483	0.00559134305180467
0.00806457044122676	-0.00257211412066476
