# Supplementary material for: Measuring re-identification risk using a synthetic estimator to enable data sharing
Source: PLoS One. 2022 Jun 17;17(6):e0269097. doi: 10.1371/journal.pone.0269097 (PMC9205507; doi:10.1371/journal.pone.0269097)
Supplement: S3 File — (ZIP) [file pone.0269097.s003.zip › nexoid/nexoid.ave.size_1.1.14.csv]

risk_act	ave_error
0.0587372005679188	-0.0133253421823046
0.407326335021805	-0.0192206362688604
0.0572027065747263	-0.0177827261909652
0.0475898194892451	-0.00963297878476529
0.0541747380565588	-0.00464517806202335
0.0991852386610392	-0.012329245446257
0.0832030872896253	-0.00646893960189925
0.025819648188358	-0.0032893348457732
0.0745021553251068	-0.0108729074936568
0.0981055597644531	-0.0215936455646785
0.181688204564535	-3.01818413878108e-05
0.412401350384144	-0.0142051491592775
0.0408956025916692	-0.00937495860524883
0.0502551962926191	-0.00101386006728692
0.394662736209898	-0.056078024778863
0.00548164047298831	-0.00135226684085262
0.333334755297477	0.000536244726376534
NA	NA
0.284364136086357	-0.01402475108026
0.0409820634855021	-0.00849226064939784
0.180845940622797	0.0213342059599444
0.0242498881462321	0.00214478202955545
0.0786127940227481	-0.011807181965095
0.0428525257070457	-0.00477329824025916
0.0934843580372524	0.00608198843097205
0.0231978419485875	-0.00286845976711539
0.412753534913728	0.0236858881340389
0.06169452336256	-0.01117392162463
0.0582938483889165	-0.0122952336689535
0.179755994616139	0.0218909087804972
0.145835922949439	0.00718090456945944
0.137459625199518	0.00502881181517623
0.0590194891196252	-0.0119428781320133
0.21835762117923	-0.0132241210546646
0.132202660727809	0.00915029774184289
0.013509122914058	-0.00267991817329048
0.375628044853068	-0.0426740633619862
0.0566889931013178	-0.0143211224716798
NA	NA
0.284849887425602	-0.0114012861643426
0.0338875135311318	-0.00792123626668175
0.210252032007617	0.0138680413571023
0.0527417987154717	-0.0058451629817336
0.119940045878094	-0.000322261367074847
0.033931141795539	-0.00858388854323839
0.41285667740033	0.000648387887078605
0.118700695043565	0.00625406016469017
0.0123670944356301	-0.0040248374196914
0.0175611252975929	-0.00211109216797473
0.00305159621018058	-0.00158334583632502
0.115405256402513	0.0119817433533911
0.0334542175935826	-0.00763711697442086
0.0819652482690132	-0.00917874432694049
0.0516486159794795	0.00120093844958574
0.020486715366253	-0.0102921499833196
NA	NA
0.0702294378040082	-0.00748150865027629
0.0564060998521437	-0.0163744538776269
0.110046383462242	-0.0115769577878972
0.208805068505743	0.01437814457273
0.352025036874979	-0.0277097851857619
0.18155823769538	0.00746824554588266
0.408072426336617	-0.0249904214628873
0.161963660978096	0.000788348309456427
0.333742938364884	0.0255440734440091
0.0126803307678769	0.000919114097124888
0.137088234540345	0.00361481039586847
0.285038041743018	-0.00475765184161153
0.247369037446583	0.0194685340899878
0.0731182736954718	-0.000160920909196852
0.0407755034567467	-0.00875974793604863
0.0035550290799001	-0.000947225810529576
0.181788907624468	0.00298356350910689
0.119623670804773	-0.0165842349189976
0.00307321127053742	-0.000864275510676574
0.359607425760595	0.0159517984215234
0.247502255653817	0.0404558543915592
0.0283614094825612	-0.00701012836723789
0.323095561973377	-0.0115004027910395
0.407377285068281	-0.0409095634998099
0.0498813825232642	-0.0087460143849025
0.0475053740710824	-0.00707743664192574
0.0527452687388874	-0.00635502994039352
0.0338452707216433	-0.00399089628304044
0.119370957828279	-0.0075646637190885
0.115468300887079	0.00480646632474568
0.0254245920046563	-0.00316045394583193
0.262364220249114	-0.00876736085416813
0.0496254226223974	-0.0105829996642972
0.286013272944821	-0.0188536218264511
0.131326319610468	-0.0177707867245333
0.0735172765783676	-0.00543301865515879
0.0600563315025882	0.00590445866708912
0.394258348115046	-0.0492236266664419
0.372033236881243	0.03919425403696
0.0202289604474357	-0.00818026949841485
0.180461085534391	0.000133302465686019
0.107031418126486	-0.00914175041627349
0.323388975699059	-0.0195078592534499
0.0176384678372137	-3.26950682489231e-05
0.0868183167475722	0.00155444483981657
0.0770857358981442	-0.00826791362011182
0.284758935147259	-0.0141149976470363
0.139057985865114	-0.020711214405465
0.0137216000952429	-0.00509658221643994
0.139022611139237	-0.00261203053669826
0.0587923852710708	-0.0111973782032601
0.216362124269545	0.00483228551004874
0.216981812679486	0.00741616102084586
0.0580495817457782	-0.010365745825319
0.0150009349542624	-0.00538717030929558
0.0537745877846055	-0.00266918051663658
0.207429975284718	-0.0373604135433807
0.109502828104096	-0.0138059261058268
0.0256141992645634	-0.00675818256468979
0.0802960950136064	-0.00055166986884575
0.092504592345221	0.000579968213874835
0.199477135563977	-0.00152867021538
0.247561656709775	0.010022360957774
0.0155179307050042	-0.00440709045123469
0.00871980974323798	-0.00198005794682822
0.366511465612613	0.016189363789374
0.0254546677407544	-0.0042577654462956
0.0590924239392503	-0.0131708748262914
0.00282555796315446	-9.09758314485438e-05
0.105693480790966	0.00470701397569269
0.229981005541313	0.0271255329710616
0.192346879549061	0.0066573816967162
0.00915724288866388	-0.00221148981920913
0.0819375264225577	-0.00555866157890221
0.108458693133997	-0.0108680091409525
0.283972408387117	0.028501008237885
0.15747012693454	0.00505908522498189
0.0359746314644811	-0.0103345167544956
0.108790708092831	-0.0238377051670128
0.093915295698398	-0.0134653539750199
0.000296975467546887	1.20220676409131e-06
0.119890508424057	-0.0198803219597968
0.197753168634653	0.0108273647603479
0.273262039102986	0.0127300311727643
0.16854200320148	0.00666955403151445
0.239163718956865	0.00336085454529697
0.0142010336157199	-0.00756690483990417
0.000427085578271602	-3.56642093323248e-05
0.406315291785666	-0.0435739931540403
0.138417718898518	0.00070169824011751
0.0424650501569595	-0.00312684479410003
0.00857537382633765	-0.00266288627695549
0.198749063710115	-0.0123073520280343
0.20760034087863	0.0176635341545342
0.065854204925275	0.00190687151143366
0.00900948693243045	-0.00225759350908588
0.00613379747350681	0.000127237737491681
0.0354779541947862	-0.0069673649025381
0.412818058549708	-0.0122168776434973
0.0523791578585259	-0.00719399627750749
0.361447799195321	-0.0485889171138913
0.012098913904962	-0.000615632129489082
0.132319871892791	-0.00974130318564097
0.407437742370634	-0.0307945726543509
0.0816009818726301	-0.00780231425740292
0.170353527007903	-0.0193448274639788
0.0226017877753662	-0.00571551926103338
0.081216333182858	-0.00661922747671297
0.236461319939071	-0.030322542181886
0.00102545277160935	2.58670686026827e-05
0.0694154746434752	-0.00652975331609949
0.0220111430902219	-0.00398087716574443
0.0229823415951238	-0.00263831802021641
0.179318235654865	-0.00741805262735451
0.366288427286626	-0.0463516028494022
0.0919124556037902	0.000584720718962151
0.054661292357113	-0.00315890266440701
0.0542772000226378	-0.0036598827512014
0.239325041308187	0.0141304074137097
0.00291933666757029	-0.000341527428570716
0.10864507792385	-0.0280341651342609
0.181369341496056	-0.00033273327776262
0.0351908755113964	-0.012942757642198
0.145495387262329	-0.00920478289324739
0.0396609927258797	-0.00841551861084746
0.110429009684807	-0.0192959029374364
0.198561704646576	-0.00700261084112438
0.207288795324625	-0.0303710415981933
0.0127218691627585	0.000242984797175976
0.239962899469497	-0.00313124143105803
0.395084480786021	-0.0359354193934818
0.128100264534672	-0.017752989331925
0.323957641524097	-0.015650384798429
0.0928532919415059	0.00428872891547948
0.0203478836459382	-0.00765114616992127
0.00351635172618676	-0.00102359694644766
0.0203772819717166	-0.010101177652904
0.103225893069445	-0.003853511859086
0.101753811600737	-0.0178795804284627
0.00287606615333783	-0.000191495418284787
0.0320281486199762	-0.0049399321122664
0.160680819613858	-0.00229189460447951
0.0323055486364597	-0.00496724094551362
0.161710764832396	0.00157210866605087
0.0592717700976167	-0.0126251810848067
0.402290988867673	-0.0220418707489288
0.21810384191959	0.0167242104925211
0.0900040243392692	-0.00225654710950848
0.0717435316230873	7.85505219770277e-05
0.00153152126905953	-3.1484066787121e-07
0.0576680965356998	-0.00861016627426665
0.0206285840608114	-0.0016116014693323
0.119156315235037	-0.0230943762568721
0.0912133197400016	-0.0129602085847921
0.365055471213512	0.021818169081865
0.0228677652533202	-0.00454225666810623
0.284316819606354	-0.0163324752644752
0.00467979458615265	-9.39786398567654e-05
0.00151657940834723	-0.000470298290277162
0.198191141899204	-0.0114413064892683
0.000872367969342233	-0.000398677036734148
0.000310792662418243	5.32991068541774e-06
0.126228579688388	-0.0218650156533534
0.262198470415104	-0.0060345901842051
0.100003577881028	-0.00290247463557167
0.180488093312548	0.00894119459461096
0.145018354509871	0.00247338524354265
0.217418669112907	0.0335552153143451
0.145343210103463	0.0100585664790882
0.00261899020494121	-4.1451389168026e-05
0.324983755198169	-0.0105872893989005
0.0456299314005558	-0.0130418619221323
0.0728504139761534	-0.00341652924412875
0.406199725148707	-0.0317051337555931
0.0936743801146293	-0.0112456396951907
0.00298417930920176	-0.0015576135010134
0.0917678058040123	0.00440381916943502
0.193550946059428	0.00479326521353474
0.230445319767528	0.0033981513531722
0.242555747499138	0.020109859617801
0.016748803987365	-0.000180961362756197
0.0182618460060264	-0.000493066701262184
0.0864464876130235	0.00312443576413621
0.406276794763898	-0.0335842791484915
0.160732990897645	-0.0110922782812957
0.376249302283058	-0.0125317535301059
0.115111690368531	0.0125478539360912
0.00176463325951646	0.000154940327167084
0.0197411078952367	-0.00668862745120696
0.197269574301647	0.0218701517726853
0.0408840177254245	-0.00720684225134212
0.0169081834506701	-0.000372835628963397
0.0424686628431935	-0.000594374148594493
0.0427364586294146	-0.00168593879326786
0.00369260367563587	-0.000864661972659943
0.116276999580694	0.0112144800790698
0.178497228856341	-0.00404168478850789
0.0588808512620811	-0.0139518298942513
0.00358529829843337	-0.000709606457010734
0.0476525988320049	-0.00720739610597707
0.033581487745729	-0.00298329400971493
0.000960868954768426	-0.000481818291093033
0.00173373527977401	-1.62325519356343e-05
0.0134603963385281	-0.0048686295017416
0.0439018316620181	-0.0138627080848275
0.162020820209182	-0.00149368513889589
0.367108965630148	-0.0605257433181712
0.138662211889246	-0.00844133314885631
0.370092560010397	0.0191736153294879
0.108670755448869	-0.00937835657319552
0.0352388022102732	-0.00242760433538483
0.00840865284037716	-0.00191566319876713
0.099717517672705	-9.74928035739897e-05
0.00850644473581603	-0.00194830526458699
0.0498629158911694	-4.41209902951253e-05
0.0421137707488619	-0.00472374261677095
0.360851872884131	0.00249463322124044
0.016542651807155	-0.000650270665045315
0.285987059055434	0.01981800649629
0.0197284980841789	-0.00781561809016499
0.0787886020409279	-0.00686466225611429
0.217222338217253	0.00565605814718989
0.0812179505040473	-0.00733167860321401
0.217578288508302	-0.0190324274311489
0.0317370272236023	-0.00373949732736711
0.408202696233308	-0.0305442800501827
0.145639742189819	0.000645794624469842
0.00303328542646961	-0.00047491526223177
0.00881958029363315	-0.00325668719038677
0.217649026458493	0.0239304674542788
0.367220326422924	0.0102501776685152
0.412253794778921	0.0123989287341021
0.0286056351028637	-0.00766842711572217
0.000426255904460558	-0.00014061154419385
0.0195487599183071	-0.00903194669570387
0.00290422961409634	-6.93615715786793e-05
0.21698799174731	0.00265596332550788
0.0086112279965251	-0.00208436388401512
0.0111796599283486	-0.000391326152078663
0.393057389415503	-0.0447129138507197
0.218154712820161	0.0418477972258886
0.230668918149179	0.000946808709891528
0.128376812525737	0.00259233394197103
0.04784145525649	0.00243160790588118
0.0704795153917909	-0.0119220243691745
0.058173465240623	-0.00951119205015696
0.0113845313806587	-0.00103782860225902
0.179925249541548	0.00310316180591574
0.0202891785511926	-0.00807177975017909
0.0954930094161641	-0.00305708760668753
0.0455585370039426	-0.0129607250689444
0.0206553945760953	-0.00869302125881932
0.106755088622057	0.0270752551638966
0.00382286392363809	-0.000792411621866489
0.00499721222731274	-0.00104145059895433
0.181203048499962	0.0219871795599114
0.0254241682960404	-0.00771991075746849
0.136988761756455	0.00274122011327255
0.119005303783177	-0.0271877104933402
0.0985315456618535	-0.00272837314321731
0.168422248924848	-0.00272876234322186
0.36834998620054	-0.048770953053794
0.0627293600338747	-0.00955772864009912
0.0941126291444879	0.00411098594410632
0.403873582805496	-0.011000101507561
0.412589255182156	0.0522141186002135
0.0808348950750074	-0.00167849237713764
0.371398380737149	0.0141444486901968
0.033936482792343	-0.00903027476267244
0.00361492636677271	-0.00112143829303668
0.0453921559548864	-0.0124765428057474
0.0141257638241183	-0.00226614439653032
0.0119773020238442	-0.000677833804370257
0.0592445069624023	-0.0144386810429539
0.278773351943199	-0.0454619736702019
0.0251312510195781	-0.00698173249322021
0.0861644609709056	0.000372608901687166
0.284601796604229	-0.00362184736353621
0.0169254794105147	-0.000223460181176138
0.00841180725532668	-0.00159725019203127
0.00745337970337392	-0.00231957670405661
0.410972551694099	-0.0243856551189264
0.21830277750068	0.0189136440480122
0.0595258467857231	-0.0158129326572528
0.000417565986670751	-0.000106780578898206
0.0245099941169129	0.000419061937219928
0.0165694549464777	0.000297412583173121
0.00570582399055381	-0.00168719666796446
0.160380107774643	0.00488749611057027
0.00991112862077299	-0.00590422480132029
0.411278082735183	0.00277088590136354
0.0338533490613977	-0.00853094932485376
0.401647365304832	-0.0214019346593913
0.262835057947955	-0.0243325551953171
0.181004158422924	0.0129478390085595
0.23037090435375	-0.00368789881698542
0.0647408145400912	-0.0147700399134823
0.0249138920960437	-0.00457829614935309
0.052586815874121	-0.00385389536706418
0.0648986041235132	-0.0166018501995749
0.413384445429221	0.0247822813111236
0.371963920705713	0.0319216489304617
0.00567153662578754	-0.00246292218327285
0.137226279233944	0.00760539882296393
0.148634636420686	0.0185942765423115
0.108650773971174	-0.0202934448333112
0.069701785030962	-0.00602527729167605
0.011630559791298	-0.00292971377942604
0.00712474430720694	-0.00164996286697972
0.0230676246657155	-0.00722361042818553
0.0126001383102046	-0.00341512648226049
0.170977217537855	-0.0172976133266264
0.18768511784678	-0.0245627350969503
0.0180828742954344	-0.0044932982772396
0.109453640076451	-0.00809162329988766
0.103280832478929	-0.0142746735837625
0.360364050547376	0.0117271439977391
0.0333385233842323	-0.000367127936965625
0.137251889850645	0.0026096618659146
0.24722715977587	0.0105700305632152
0.119022679721106	-0.00499301850317432
0.40600411184072	-0.0287633573443912
0.37294592354981	0.0237546935117419
0.161888440855652	-0.00696580400595759
0.245297347426396	-0.0416738954439254
0.0453390964134176	-0.0139449397226714
0.0240880079084779	-0.00299096953554794
0.000233727842056307	-1.93272763226148e-05
0.136957339821862	-0.00168265711984905
0.376138879888188	-0.0271153530812271
0.0149885193917477	-0.00453320809763681
0.033221389061195	-0.00691045657075929
0.0470001398911153	0.00173473444947179
0.0489104366469667	-0.0147198792245087
0.136384846837647	-0.0134069818158745
0.0982482480957324	-0.00386465365072326
0.0357928985749112	-0.0109013584028278
0.375776241712367	-0.0332158842159466
0.112525275715619	0.00736995689897753
0.00970368496585547	-0.0052780987935153
0.0141835586837205	-0.00335922248659885
0.172621860146768	-0.00867562522455054
0.394389072232969	-0.0460263492638144
0.372667025475426	0.0449849673238569
0.120357074437197	-0.00900737179200141
0.192488416312101	0.0140270954777052
0.351846127872766	-0.0210175044975271
0.187861701556629	-0.0105974235388195
0.284432321574935	0.00635566429993967
0.284888964607437	0.0428246859576793
0.193017436227579	0.00658319884953454
0.0120958831549424	-0.00035272487327009
0.138210664750712	-0.0249442496867363
0.0227540656602734	-0.00457354641220127
0.119466711669455	-0.0200031145130524
0.411627873459597	-0.0177070500720918
0.0993481900164652	-0.00966467592990289
0.368143551795129	-0.0500626307859149
0.0440780090575193	-0.0139131780686732
0.0432232835595071	-0.00390716347567988
0.0195781805952019	-0.0080102758862607
0.126403415596134	-0.0150551253436147
0.193737267244302	0.00802536533763359
0.083154179432517	-0.0156592122627543
0.118757601590948	-0.021050587193569
0.045187812612695	-0.00540542214131411
0.240380216059691	0.0118082726030025
0.0250626750500698	-0.00561704500898117
0.0518243643317964	-0.00464639081145542
0.0999600536003682	0.0011412182733153
0.018149202967373	-0.00413037929963355
0.0632608855355851	-0.00162778604979098
0.0202436048672703	-0.00868876782068563
0.0467986736951739	-0.00889413530790374
0.0223482890385225	-0.00228710253414594
0.049096020838784	-0.011813142088264
0.103169126143504	-0.0117108266701731
0.180284498737953	-0.00188124638667486
0.0562587965164642	-0.00199646658507081
0.00853706340144181	-0.00189119211973996
0.103248201472048	0.00701755408024973
0.0194816103063707	-0.00399455082408408
0.0193213390978318	-0.00404665634529994
0.00514559995521777	-0.00118651570137223
0.00935040239983164	-0.00220581713607298
0.160583616714461	0.00389034862043719
0.0237874325264147	-0.000675277019812563
0.0590391701462825	-0.0149050536871196
0.372093334780771	0.0377391198351885
0.181813316370345	0.00180769524471028
0.0645160540357177	-0.00875465387934312
0.0125824034984567	-0.00405857847031964
0.00105775793335848	-0.000802577049769578
0.00617357451639577	5.39092070636306e-05
0.00507331088788764	-0.00121139147903794
0.047813250463512	-0.00864661911156905
0.216551941269932	0.0101135348858621
0.0756228050437949	-0.0053720514897294
0.171080474035977	0.00169271534134419
0.171615894878097	-0.0123659784676658
0.0626320277014021	-0.00918856370439936
0.216423993130309	0.00374274764887891
0.0474449204697396	-0.0104236444775393
0.132498043706438	0.00468373438140432
0.375480544459855	-0.01432564772832
0.00220943462019685	-0.00153623840049289
0.0602214999958299	0.000942807114781667
0.00299346683308177	-0.00162735047513161
0.0136953392926622	-0.00487651265084279
0.0137097368697246	-0.00557234582788904
0.145229692657122	-0.00197219608304439
0.330952095701325	0.00412116285578135
0.375821466176029	-0.0186377456921077
0.0665461948431314	-0.0025222220807741
0.0996976658429018	-0.0042135488353533
0.0620163020129088	-0.0109602212925885
0.0136319176111922	-0.00571732315004061
0.00402539414392758	3.61642029943409e-05
0.00347498374066448	-0.000846233338786007
0.372538979621132	0.0373070254964538
0.0937630360462134	0.00395627503335794
0.0535105954763429	0.00276471124854297
0.413472433948569	0.00402365826881063
0.262634895781004	-0.00992699890831872
0.0634187889731888	-0.00142123871075574
0.314985304887966	-0.0144068689657272
0.0635040118102561	-0.00849609577988808
0.0561052489428497	0.00299239305622055
0.00157173715393062	-3.74432423290566e-05
0.219493968908571	-0.0195616651608713
0.0575548946653261	-0.00764328482942992
0.078505504927639	-0.00600219901581088
0.110040523579106	-0.00251179856458583
0.0127635204191441	0.000455665663726391
0.00748360479755092	-0.00170362991163255
0.263485438652456	0.00246422535967422
0.00292020166477565	-0.000111206622949421
0.0537603388912192	-0.00955608159069506
0.0287460647980701	-0.00748588977942863
0.222047820408018	-0.0231318006617901
0.210619621489523	0.00578887070727807
0.0732506921790123	-0.0169512194788183
0.216823841645278	0.00591899678026669
0.0726099882249915	0.00116132535119362
0.242067021279248	0.00884334974622361
0.359835604606183	-0.0531444206679841
0.000310733861892998	-1.04671464511481e-05
0.239802283286772	-0.00867526359457044
0.007353606105001	-0.00123506224875502
0.374002783677844	-0.0110025378701605
0.121060788437486	-0.0066296328567079
0.107776910797126	-0.0101028689753463
0.0698591199746746	-0.00682517880619747
0.132179570758542	-0.0106490271672097
0.14842164361825	-0.00978443449494806
0.0896739757510565	-0.000165696497320067
0.0459000397621748	-0.0119069138281407
0.285171109522824	-0.0201612740508141
0.0812850250953687	-0.00860436561424306
NA	NA
0.230610524998115	-0.00140118196300265
0.208671104652737	-0.00589754252333749
0.0769029761777894	0.00129383556443588
0.128549413646929	-0.0206855827892039
0.109208361780501	-0.00654855010834876
0.0121579721116859	-0.000411115115309594
0.0229300156417737	-0.00706431031993652
0.00360230282939728	-0.000639083355163273
0.0289162608490217	-0.00728981552855069
0.0337000501418427	-0.00915425542420907
0.0985348234046634	-0.0168863790042726
0.351541748556153	-0.014845417369021
0.372624721632195	0.030579365263134
0.331796158070205	0.00135682894040251
0.0423661107233474	-0.000384683931833947
0.0329449254731563	-0.00625909882484027
0.0586994122526158	-0.0114927890634973
0.108805282199989	-0.0119388079090892
0.368223295837476	-0.0383425573827184
0.0338331165456659	-0.0028113885677513
0.246609875834069	-0.0362005385200329
0.00211969750427145	-0.00135201642416108
0.0355415319144317	-0.00757610641887312
0.393967411171063	-0.0452092859643045
0.121307227715968	-0.00816352788449851
0.0127602764790513	0.000900286698556576
0.179387312010661	0.0012528733685376
0.367607874150407	-0.0570434723052586
0.0727207273512883	0.00662617011146391
0.000240209817630762	1.03987586254753e-05
0.360482525407618	-0.0592145092071794
0.0046654739004618	0.000177871050680492
0.0591339130010121	0.00699116538545354
0.179058665957343	0.0256852781123739
0.000585612157709513	6.08460419332293e-06
0.372186001904797	0.0261091979152244
0.188730403498102	-0.0120162252460173
0.136953822848904	-0.001606004794867
0.359537877434303	-0.00602845582115186
0.0230194413080374	-0.00644969105706121
0.00913551991514326	-0.00197749598182005
0.0185426850068017	-0.00406064785071501
0.192720229148049	-0.00249300888299514
0.207643702208126	0.0221048041035235
0.090721804129168	-0.0170573323894777
0.230748584847245	-0.0199696887045242
0.0192539933118722	-0.00430980234047012
0.129750446925453	-0.0208551459453029
0.0348149076279326	-0.00399178417676258
0.0429629505014147	-0.00681525285433857
0.333441769983615	0.00496434977104815
0.0182010761887095	-0.00379243704299025
0.0427900358503126	-0.00386863512109899
0.360599095255511	-0.00490467303480718
0.208648882561606	0.0106959018468034
0.161329633789762	-0.00584029755274865
0.0593890966963691	-0.015628069080038
0.402261245652995	-0.0191709452211035
0.135879548920717	-0.00404750371774715
0.0167665895310171	-0.000322935624727939
0.0226288080971061	-0.00454279530601765
0.413835791969135	-0.0132434513939382
0.332870811030315	0.0261951292405804
0.403791747070761	-0.0334255929273162
0.0795486560306019	-0.0102244078247441
0.0118469920390184	-0.000316754825937827
0.0360659740837948	0.00226908213893039
0.200540264616225	-0.0132747458836837
0.0520912158203171	-0.00346652233772592
0.376184841152044	-0.0246433559192291
0.0357099052187943	-0.00887536475049632
0.221773482403826	-0.0350888883512793
0.285756276419371	-0.010008203786679
0.0985952476887734	0.00120657922754391
0.368279158396319	-0.0439427588293309
0.209328908703617	-0.00988282297736656
0.0908215859002017	-0.0121381667168032
0.0422226290542265	-0.00175545745837903
0.0730114085945393	0.000297396596986577
0.109430114687067	-0.0199356657637123
0.366803871449339	0.00852250714989022
0.248323289740837	0.00934272209090192
0.0569012673912244	-0.0173410693771007
0.014153956146428	-0.00253797241371088
0.0319850432790286	-0.00966372467685084
0.149127531960042	-0.0098496523050717
0.0859722919130045	0.00352554494423946
0.0515748441548599	0.00100987729472539
0.0335189694269579	-0.00660669628905351
0.0512938325406963	0.00234269248454921
0.0665972871528988	-0.00389501060425992
0.248000655009868	0.0287582565266389
0.116450051583044	0.00906022124941026
0.20722934748234	-0.028089310780251
0.044422537101171	-0.000858561474040995
0.04537133406066	-0.012512954049993
0.0763640869168818	-0.00698548634681091
0.271599779349328	-0.0210014768487075
0.412815728198415	-0.00790150347185803
0.274492339425099	-0.022994960645528
0.0870462461503232	0.00369494721087443
0.00784316007848421	-0.00260228908629071
0.216282372876352	0.00944188579744631
0.000988201932079718	-0.000439061406607595
0.00717436876479067	-0.00218170345415144
0.236595594306256	-0.0172003713786669
0.248278381627335	0.0163342907031912
0.209176850971536	0.0250669483999387
0.0593275057707413	0.000751210004502553
0.145697339723017	-1.10442174307834e-05
0.0422483536368335	-0.00136828453919554
0.19975553840901	-0.00508845992902254
0.360858520899724	0.00270847129619556
0.0702705161032054	-0.00826550322986595
0.0501730694956408	-0.0120735910169261
0.0204760108502114	-0.0100519578968774
0.180516487362226	0.0101042567598665
0.0231008375826387	-0.00650288972976209
0.0101327323840401	-0.00593570679744198
0.147706467313144	0.00859332290690004
0.0125550040503507	-0.00416975983666814
0.000971354725118342	7.69568189770889e-05
0.00320438335210079	-0.000134858591467728
0.208711046818222	0.0237260524795451
0.043941942298583	-0.000590058578443922
0.0828632644560918	-0.0135100299647485
0.0939440699603028	0.00188497312845916
0.120846883653738	-0.022054869071109
0.0135182026759498	-0.00549209466393234
0.049812831560599	-0.0100896385788379
0.171250674571287	0.000452383645228371
0.406529971646717	-0.0217474679077657
0.013840955977375	-0.00178287192754274
0.230678316314413	0.00377458680571888
0.0239566567652379	-0.0025125442157645
0.107546345369221	-0.00890539742813996
0.206787914461542	-0.0300651145873808
0.0594292914537446	-0.0144790678678488
0.0995113556053066	-0.00221534052882125
0.0972662517573286	-0.00393461859228392
0.0123626420861006	-0.00372511597054868
0.119409491863069	-0.00627995576457281
0.0595677739688965	0.00504918132942991
0.0355651771909863	0.00281875660654651
0.0515526747282921	-0.003198432793428
0.103809535081531	0.00300009114948767
0.0923978361330583	0.00119750878078831
0.124640527763328	-0.0117851051080242
0.207178732228	-0.0334252283469249
0.0619096840178551	-0.00582724230639292
0.246989815375218	0.0339217625900202
0.20922264580785	0.012904311569671
0.115611900944298	-0.00960176715364566
0.315865084076841	-0.0151956669712021
0.0056443227672106	-0.00105535462285711
0.00564615010963835	-0.00161225949545488
0.119020627391772	0.000429451066880901
0.0226259876673148	-0.0049109715082103
0.128211362565167	-0.0207743482393733
0.111284137276842	0.00441026013393461
0.169838543048508	0.00262824550105173
0.105333617877623	0.00685841971713969
0.0782571024006175	-0.0103923394874498
0.215915404700364	0.0478358051345348
0.0497343753990706	-0.0103216835539234
0.207712127480261	-0.0279993336931869
0.0742247679980979	-0.0159402063119054
0.0631077637324216	0.0029155839709147
0.198503840910376	-0.00794425702549506
0.246471561163997	0.0464643802074322
0.147740215230896	0.0102326184183047
0.273887786732029	-0.0290053856022975
0.0500044378560198	-0.000856332760791868
0.121556618964799	-0.00475276121312912
0.0184261884620562	-0.00460204776264118
0.12878407366689	-0.0158500349008347
0.0731350296457808	0.0034549495029014
0.263359014658199	-0.00860357448708238
0.19829249491726	0.00147127180615994
0.375959877276286	-0.00507454948701208
0.181048318165538	-0.00188715727434019
0.261753068088195	-0.0233689646724538
0.22203568273911	-0.0333278034169772
0.00896809316425458	-0.00369372074866026
0.12175885761479	-0.00897181322989618
0.082294870178181	-0.00927755528576607
0.134414954222918	-0.00539753692826775
0.239623721958682	0.00649747628178135
0.00559685692770518	-0.00119656025657009
0.0567409958941038	-0.0188674361779919
0.0245873131998527	-0.000769272180295696
0.0468896811528453	-0.00307586612813963
0.0336024021824057	-0.00976655124232118
0.393283863751456	-0.0310087254266166
0.0336920942014682	-0.00928595273416466
0.137359893041562	-0.0200067657222037
0.0999934211450138	-0.00382589641413698
0.144760447086925	0.00654845694966918
0.119777503953804	-0.0258169957183813
0.131513921750195	0.0199675679308151
0.0481591719910111	-0.0110130712409397
0.0356702292280788	0.00212700088014382
0.4032476476306	-0.0350288180579529
0.218322346976086	-0.0237479409881008
0.241800449804642	0.00337611738040197
0.208754266534884	0.0031138767208411
0.0987620565558447	-0.00315793668796792
0.0992099027323159	-0.0137520160396296
0.0193179462986729	-0.00405857494562401
0.376076323136914	-0.0198879933484106
0.361016284752532	-0.00101544135165516
0.18145536291793	0.00893523518331707
0.000793276012044018	-3.08446871353096e-05
0.169176505756886	0.00735444360760462
0.00980703219715632	-0.00593470592858413
0.00395165182959134	-0.00013470279610928
0.00613245493930085	0.000182310264106923
0.368581043767312	-0.043638946717605
0.0333660839853127	-0.00525001438466211
0.0781756998802389	-0.000122845797862786
0.00212792803404552	-0.00144539491775529
0.0638626966538295	-0.00172294671935859
0.0310659971384232	-0.010783033952163
0.00183345686745058	-7.02969195449433e-05
0.372983907917669	0.00174631011439369
0.00877895132228005	-0.0017409731814822
0.0789279360281838	-0.0111953742335802
NA	NA
0.03340056539947	-0.00139607749928791
0.236642223929628	-0.0190743666250466
0.0168065806586702	-0.000801129583531644
0.065178133132886	-0.0119332729107655
0.146952627449197	0.00329827836754748
0.273718361352239	-0.0258678949048294
0.0928863610240959	-0.00510235116499651
0.065016346136455	-0.0110900625742172
0.412422368185852	0.0346324603710095
0.0731869102344899	0.0033893343166627
0.236323305856848	-0.0243097430801285
0.0556295339175466	0.00252946365774062
0.22895130181384	0.00840663682432824
0.111912197132202	0.00386296015595779
0.0507738845486267	-0.00109516410268695
0.366262204617841	0.0172389488619992
0.0338865118721087	-0.00638662512279456
0.011457360239494	-0.00243891533846471
0.0297958205636354	-0.000899693674831156
0.147467916244972	0.00981200008162136
0.000586759110258535	-0.000197159624002868
0.00575360678966359	-0.00188458994684703
0.0338052567118385	-0.00215356656068504
0.241965757621888	0.0143828011100481
0.242258238394535	0.00616632828196131
0.360702364200913	-0.0626351122875575
0.000256789652860972	-3.22099313989754e-05
0.408113777845118	-0.0271298374293796
0.0699645683181905	-0.00770774006475769
0.0826894112480322	-0.00808931172858085
0.00564905635899695	-0.00252406042012882
0.00083044523244048	-8.14017195829375e-05
0.0337963353949014	-0.00829714121514223
0.104049310609645	-0.00185022976340009
0.00157212138051309	-4.16969521358946e-05
0.279578720224239	-0.0351415185222541
0.124811918963608	-0.00948563832695322
0.00280121889937391	-0.000122354439245707
0.0731895200320221	-0.0105677408753047
0.161682771086573	0.00180825376701246
0.138849812477288	-0.0103290888133595
0.242003548327025	0.00961974316126962
0.0563808696363553	-7.04822921008819e-05
0.108799077792217	-0.0201597068762191
0.188079699616459	-0.00879787366749574
0.0091375218247551	-0.0018520125646699
NA	NA
0.00384678254996628	-0.000913391339921983
0.00826925232527989	-0.00157619057588626
0.0151613423224061	-0.00119313325791136
0.128689110805687	-0.00380360520500955
0.0135282465514159	-0.00594359218475995
0.239251584781274	0.00307146325675378
0.36903512009065	-0.0476598537617219
0.0316676473855087	-0.0109563592815598
0.0491169674140567	-0.0108456669421125
0.411817859483959	0.013230599598003
0.332493328408462	-0.00491103640342949
0.0347028036145348	-0.0070728430451111
0.366675100508658	-0.0413638812836906
0.0578972257678516	-0.00729032444608326
0.193614637624258	0.00747458165120576
0.0135716762875483	-0.00571246472746737
0.145515430367547	4.28220471506147e-05
0.0321032535211101	-0.00511541478881423
0.00308293427531974	-0.00165848761848407
0.000915316064365849	-0.00033983956460614
0.0519188668740222	-0.00353489341222613
0.033757601038795	-0.000683580203902766
0.332976166106923	-0.000916980717414861
0.0337862639434925	-0.00605769108693684
0.0057174154493955	-0.00228681943225793
0.055735533683278	6.24804145655314e-05
0.119729928486738	-0.00773349859753156
0.0939648982701327	-0.00325218923550544
0.0983682911171387	-0.0190202969254241
0.146467670330361	0.00816524236027788
0.118418531461378	-0.0278598507929044
0.00904602381055642	-0.00203790145511814
0.401618580184887	-0.0152336755016876
0.371361172240131	0.0310821626965216
0.208644253926872	-0.00264791055509145
0.0201795905303309	-0.00775343128154187
0.0020977896388707	-0.0013868522299641
0.00794319620380865	-0.00283791714933499
0.0445521561984859	-0.015010642653662
0.32462165092661	-0.00767859208912625
0.0524677792661229	-0.00500439956947973
0.0527733206812257	-0.00959009051770016
0.00180865811974327	3.57547052943698e-05
0.315070600569779	-0.0103088262579225
0.145730341242777	0.0103185095281354
0.052578013451236	-0.00464111689996594
0.177812517666382	-0.00123476402948275
0.394809238691448	-0.0582708838398259
0.0826936845978607	-0.00300079855814048
0.0594874218929972	0.00613992824791589
0.41307959631402	0.0060952103898953
0.078549542928005	-0.00988730162852704
0.0479622991228191	-0.0109277923360949
0.105006900348394	-0.0122419101316827
0.0331606887982582	-0.00630738140009904
0.0291582427034464	0.000544950981767954
0.234730406557735	-0.0238909108475467
0.36574592331397	0.00848627511185518
0.138100135994641	-0.0262835496005061
0.20912316446193	0.0194717800052721
0.148278567489767	-0.00203201570418768
0.0134876807030975	-0.00574029537092842
0.110165418716683	-0.0021919449660526
0.0910025255562538	-0.0216731584953082
0.280443512898499	-0.0405148778658592
0.0140136345441838	-0.00746459531348945
0.333043128117562	0.0234418468936654
0.000591512365900267	-3.5309740847678e-05
0.324150764574825	-0.00979862225164313
0.120210981019874	-0.00585302599395736
0.0207945299555978	-0.0104452763095322
0.000242262451037162	-1.25573552793503e-06
0.0993917959537461	0.000297771349111228
0.00569919249642061	-0.00187276585675746
0.105326582068944	0.00146123096554795
0.120211338326571	-0.0107670051727338
0.000161636819661366	-6.11656495163825e-05
0.171614387668364	-0.0151897378210299
0.207395092569423	-0.0299090336087112
0.0648657617629596	-0.010707208461473
0.245995440426952	-0.032266318812826
0.0126812323723053	-0.0033501810601794
0.133038219358722	0.00136184072118078
0.0829284315181462	-0.0115940854855115
0.179982506675154	0.0215226898870345
0.0394760538713374	-0.0061945039975155
0.000406853312257239	-0.000113692917483777
0.14935229107052	-0.0131763537982775
0.0346891021474309	-0.00723004328499737
0.0637377451364479	-0.00239909956645456
0.0333570515276068	-0.00840826658732173
0.26228049762259	0.00278515812991892
0.00660769348399764	-0.00144161498675279
0.0407588041794495	-0.00664830351058953
0.133912654983824	-0.00119358056821806
0.411592827830353	-0.0233170157890434
0.262429524583894	-0.0105526656795305
0.043609416459254	-0.0138956099759409
0.186760014038561	-0.00603444311309034
0.274159448969308	0.0048266601107505
0.262819395653418	-0.0269476837120085
0.0209037340684081	-0.01115635275667
0.00984520372088821	-0.00536265590371471
0.110463470595593	-0.0179943260084217
0.0174595914191063	-0.00199594206527475
0.0583550758928338	-0.00746320219913536
0.0480105874392813	-0.00960079760558212
0.360273679516534	0.0127678950169254
0.192315523594848	0.00290480024922965
0.27360513628382	-0.00837585077801101
0.0433713994414102	-0.0163169827776045
0.00561125337477498	-0.000955683241210706
0.158042264632096	0.00737772457039243
0.1150468362885	0.00421775453851581
0.00276172825667538	-4.40129973173372e-05
0.0021231987983602	-0.00146872851451604
0.169848643667379	0.0100286039631188
0.377067835010227	-0.0197801074452675
0.115717571897462	0.00263781258368456
0.0445248568330857	-0.00558325649506718
0.109729682657196	-0.00354581949395119
0.217065297658889	0.00176676293853906
NA	NA
0.403038062818434	-0.0169429246026683
0.118929658689257	-0.00881013105463516
0.242906795606433	0.00241449032508351
0.18074713142966	-0.00525683207629821
0.239873143157797	0.00556209236627342
0.361508878930546	-0.00223670208521226
0.0237027990645862	-0.000956559166980425
0.064233667089847	-0.0112596246590883
0.139250694552675	-0.0224273043034909
0.116370118629339	0.012798626275869
0.03169832097115	-0.00962394162614752
0.0346495056093158	-0.00357970126546442
0.401261681512513	-0.0100925142683698
0.025314218597246	-0.00632566194881678
0.359963860602376	-0.0427960456333633
0.0517629778191013	0.000674235587529264
0.000284096261781889	2.54298367729088e-05
0.0198751780133389	-0.00798849886307476
0.0243351450617732	0.00127505097681215
0.128120515929181	-0.0185137153177517
0.0411807509197006	-0.00684415010683416
0.00919160888075881	-0.000832738853460354
0.365428830185661	-0.00433933051625734
0.101930327894488	-0.0104425435540906
0.247369028208045	0.00762720647985513
0.14774808609833	0.00270749875869356
0.000294089365568594	2.05272420590601e-05
0.0480950129356984	-0.00878883171281926
0.0867371290328764	0.000649471199037119
0.245994093964038	-0.0336293200271506
0.134451133927412	-0.003482446450186
0.0200767364610326	-0.00683464905567164
0.285103063591762	0.0172350092476221
0.0428199815083409	-0.00386283052187
0.0410150016194914	-0.0085757158322078
0.0734182950405752	-0.0136158674492859
0.0426316919815961	-0.00155333485452046
0.00352376139578837	-0.000771874044764125
0.0202606363615394	-0.000805921760908098
0.000180133645227845	-9.28985394693633e-07
0.161177702308716	3.95638138438736e-05
0.180948904398485	0.00245125989512179
0.0918498907428123	0.00112374240061064
0.0393603897207564	-0.00687346966145959
0.08906844066311	-0.00144644191993797
0.0299092106714175	7.40993294957061e-05
0.052168962248356	-0.00297796233746984
0.0691502666866706	9.33771565697628e-06
0.3665892519674	-0.00322940984545483
0.000899719644403646	-0.000402796280562714
0.395335346452748	-0.0486097320160451
0.0223766495887936	-0.00376330515408218
0.0949820897724091	0.00494204800630998
0.375105241139861	-0.021972589143288
0.247462548129501	0.0280937716945382
0.360873865446835	-0.044257386236021
0.0246095415569602	0.00226100315784064
0.403282174862176	-0.0374369802076447
0.0248110910645648	0.00216771496363496
0.0223289810619972	-0.00354249715492257
0.000356099353991925	-0.000199798842945319
0.116376573902198	0.0118841455419061
0.00368978899912354	-0.000640903988352354
0.0342056117620082	-0.00233352928263233
0.127220488815391	0.00188798611738644
0.161334780957133	0.000445844715699861
0.247392364242658	0.0232488814550997
0.217909080713937	-0.029962131594482
0.370169182648145	0.0352498357327719
0.0318408480641141	-0.00564984034150077
0.170786904894361	-0.0132707471952854
0.0029877658442649	-0.000708458361561654
0.00217490523709947	-0.00150647415404653
0.0774272698058263	0.000221833456587855
0.161356155207981	-0.00857431839935624
0.2094018638685	-0.00296896449438344
0.0998183889129713	-0.00646641179623028
0.402186649715644	-0.014819018205781
0.368195666255587	-0.0446055066375058
0.0664903495661989	-0.00838349834723257
0.0520739713751994	-0.00433261412321834
0.27945085460085	-0.0372934970805014
0.412426565409143	0.00270363354287917
0.0487523878011669	-0.0115339351100346
0.410173499060635	0.000736489169101906
0.0140758179925684	-0.00782698510172297
