# Supplementary material for: Measuring re-identification risk using a synthetic estimator to enable data sharing
Source: PLoS One. 2022 Jun 17;17(6):e0269097. doi: 10.1371/journal.pone.0269097 (PMC9205507; doi:10.1371/journal.pone.0269097)
Supplement: S3 File — (ZIP) [file pone.0269097.s003.zip › nexoid/nexoid.ave.size_1.1.7.csv]

risk_act	ave_error
0.0635037450286574	0.000401059292838263
0.0490384711615413	-0.0138296386423279
0.119369345274279	-0.0113211898918988
0.000181650709755166	-8.23519371061237e-06
0.0479675042545158	-0.00826187401354964
0.111911735525608	0.00671718322056115
0.135456574147318	-0.0088213276452907
0.0155287647582867	-0.00218928363138236
0.0917968949587005	-0.0105246725253789
0.00743882765656627	-0.00240921273500891
0.0658837815646664	-0.0126246607905712
0.00916728684834175	-0.00361569173929503
0.15934194319927	0.00633422013097706
0.326753517442142	-0.0189789892526865
0.0898851434770227	-0.0197357925569513
0.359813482346887	-0.0501575098075663
0.0221339578741549	0.000348790087231952
0.117383805876302	0.00806980451534915
0.0637748477939836	0.00525713763188727
0.0807388747398836	0.000541535250835085
0.0109834069491417	-0.000515983251902928
0.0130712122655143	-0.00598763009241629
0.0593707679152554	0.00100631075556188
0.10798536490414	-0.0191624835085738
0.00564211398855865	-2.88995161307221e-05
0.000996978360095505	-0.000746032606577738
0.135446194007301	-0.00160746257501174
0.034249146318273	-0.00661857535988974
0.0139446325529522	-0.00561708000921999
0.316073812211381	-0.0144880868147561
0.0280592106378732	-0.00722462763760635
0.0141479403636826	-0.00721875114515847
0.228695520861116	-0.00898368903255534
0.108399532547496	-0.0114687848087118
0.0334994433575346	-0.00795298274812268
0.0533298582905764	0.000797380736978465
0.119182738181869	-0.0205711642869321
0.215944002853199	0.0350143557955583
0.0839791714746439	-0.0128597629653944
0.101874802770448	-0.00311854248092085
0.359636727122946	0.0199584962939498
0.401717299946456	-0.0220767285102559
0.0256997430106837	-0.00524684603906807
NA	NA
0.233704204399915	-0.0286067682117319
0.405631690343864	-0.0188821513376273
0.0530196000754763	-0.00791188171965854
0.28681216420869	0.0360486069938324
0.00194735108834896	-0.000146084684576405
0.0865618676419403	-0.000122352385478627
0.0993293666053967	-0.00512241675035623
0.0099893086116595	-0.00395816703331594
0.410290953612007	-0.00803109092474741
0.011087916631836	-0.000344984203786739
0.287701716174305	0.013054982828041
0.0281142053284953	-0.00596815066568136
0.00655388965583379	-0.0015835654578743
0.40003333299099	-0.0210356860428462
0.0237201107112117	-0.00300494865920412
0.108899908965315	-0.0152927787334282
0.0484295578141263	0.000947539230371872
0.0555899150854039	-0.00109763510865678
0.0441162257816955	-0.00315721895501871
0.37293055995302	-0.0131446352911917
0.188531110697372	-0.0133504160007565
0.000432974641055491	-3.59849322772717e-05
0.0220659192866743	-4.04282704252433e-05
0.132597990542154	-0.00853975901136206
0.351578041262194	-0.0125020251514264
0.0412537483882637	-0.00168784459603898
0.0477587197909368	-0.00713120294799971
0.262977369943413	-0.0118436411929047
0.0738261879585324	-0.0119755669373891
0.0942028086467815	0.00877052468665489
0.13956675892076	-0.0156366294878926
0.187583564268425	-0.0132963196144789
0.0336842054846216	-0.00597093193459144
0.133371756994425	-0.00764169020314803
0.0139702164918097	-0.007769992039468
0.129162739146442	-0.0245254783919923
0.241173615077717	-0.0170006429242323
0.0951530881744211	0.0079776141465961
0.367583656127085	0.0294213652534084
0.109175012844092	-0.0238611124120909
0.0202014368014456	-0.00357372001045194
0.0915174393100852	-0.0239858286851037
0.0474955350614368	-0.0147447976524902
0.0612443926031302	-0.0130208475109091
0.00359749117600167	-0.000893492392817836
0.00717647971881822	-0.00135297542921355
0.0116650027911809	3.50698237243166e-05
0.0696339542796152	-0.00981585933535773
0.119020808626241	-0.0229708329267719
0.0137440391659248	-0.00125114675741303
0.335118408437926	0.00209936159254343
0.019440557490674	-0.00719434130234881
0.0367689232082678	-0.00859724821180752
0.101948590077559	-0.0102758389114817
0.00845993057692023	-0.000317242308864726
0.0644984446092508	0.000135742781744677
0.20510663585734	-0.0285334152156839
0.0914512173424922	-0.0223388563338125
0.410915961091843	0.0294070677040092
0.244864288538506	-0.0207969099053112
0.0617829581016929	-0.00563066108334903
0.0136706133370087	-0.00554739298893941
0.0310672445570919	-0.00948524258342343
0.236581405795973	-0.00781953799646304
0.00893602468624882	-0.00226133685015555
0.0099059652793851	-0.00591220274075154
0.0742450936338071	-0.00243474467834616
0.137701302508456	-0.00741779310073537
0.371924140131305	0.00394454080086365
0.0643180930216813	-0.00142174568501269
0.0114635481271749	-0.00283120581049787
0.137722403895006	0.00592560434403108
0.149908019301159	-0.00947097179600492
0.00110001346656127	-0.000828896262269518
0.00167066838000029	-0.00056823451805822
0.35860105663681	0.00425088631524456
0.00277931976357372	-0.000236858392318538
0.126863326983687	-0.0133271332171163
0.263779176076272	-0.00736238789009719
0.0549963075392268	-0.000467462540656376
0.132053125954694	0.022794237795132
0.0929976073823382	-0.00453208125062021
0.0238601316575008	-0.00173205814904278
0.00588683869732671	-0.00219747113838036
0.0618932095032253	-0.00414130674726484
0.147802662190627	0.0046643292610456
0.0350995790554103	-0.00585812616356634
0.0992170221927483	0.000327685535669989
0.316335800988215	-0.0084711449298272
0.206967654923093	-0.0319594744934391
NA	NA
0.0127068556294744	-0.00388484950446749
0.0360729664182522	-0.00843381165018053
0.150137581283902	-0.0162440910136567
0.000362465184557829	-0.000203746417773428
0.00554203074681352	0.000480895668715062
0.00298264559564286	-0.000714405183919567
0.0688934221428569	-0.00563499579164196
0.186645439878866	-0.00709975514168473
0.393958779649474	-0.0371484586904803
0.03435550248566	-0.00468686941428399
0.161456404913876	-0.00733076755606055
0.223335088642634	-0.0278797636284769
0.0223008655806555	-0.00328931686580793
0.0624811634537924	-0.0098711593441662
0.074247851515957	-0.0134694576866923
0.114780855839027	0.00952160514860485
0.118646557132832	-0.0134274375182621
0.0136182699680756	-0.00433315653418789
0.0588212966814578	-0.0149839588177013
0.00447945319696189	-0.000206518481047811
0.246383418027549	0.00999800985801172
0.099096017137242	-0.0184996188580403
0.160120733038028	-0.000762306715205302
0.0769156573595032	0.000151761877407119
0.00138478178368965	-0.00031060509896895
0.000161575997999751	-5.99455387382375e-05
0.00894842935854128	-0.00258747244946396
0.0563519484429303	-0.0191945775154128
0.181129328947828	0.00328897942705925
0.0360760606978677	0.00303973752330568
0.0786146065394241	-0.00609693172417462
0.0476172595432461	-0.00715734171556048
0.198512453116402	-0.0121079902086783
0.0439164431779396	-0.0141571528450727
0.410865054370851	0.0112773625009069
0.112174010722551	-0.00422547162258327
0.160441602496693	-0.00609884136484928
0.134087314417473	0.0105683744369115
0.119189508394087	-0.0218573454640362
0.00139061383054803	-0.000433502628546056
0.391398340699283	-0.0648560888350547
0.4056345130128	0.00624767182027602
0.146407258288842	0.00228888182803935
0.0926304963432506	0.000784633988243022
0.366707014835032	-0.0451312273638459
0.0568867157003339	-0.0173654931110807
0.0119886376093094	-0.00310404815564295
0.200176328049328	-0.0073763601739619
0.0322004393532948	-0.00624466069457321
0.0241951085727979	-0.00278655114256017
0.128549032589539	-0.02677336688948
0.0142105279876482	-0.0019915458425809
0.366581603371015	-0.0529355065182619
0.332743453969537	0.00343175903951831
0.0256834348120892	-0.00636736244773336
0.0540444713941768	-0.00701310270027543
0.0738482624123337	-0.0113579809379213
0.078924556192531	-0.0107423264164526
0.120668863657216	-0.0110778110438189
0.0586144923367356	-0.014057911220821
0.412537374124588	-0.0255374525337002
0.0249314810264436	0.000578306389821589
0.0810698415344921	-0.0112305521408388
0.392963901729592	-0.0588286942772909
0.0230873302381379	-0.00406624064653699
0.126864123225161	0.00542820573516184
0.033497939316138	-0.00795709249625938
0.0188943320773658	-0.00404418036738506
0.0124218909986246	0.000248161233208595
0.000178488347799121	3.88596190474983e-07
0.0317993436056103	-0.00865352200293611
0.0777800147951242	2.67856106191539e-05
0.147290100522077	0.00740714472328699
0.217932768703843	0.0336169990538859
0.405101661983191	-0.03685656935038
0.0254310465132359	-0.00731652093493668
0.108718540895396	-0.0290725794617529
0.129899918690124	-0.000783352960756295
0.0198167572508012	-0.00781351136851917
0.00583001667763959	-0.00170962224873645
0.135026868258963	-0.00702978341402943
0.0820452230783069	-0.00541756560561288
0.351481517008854	-0.00993222318930959
0.129280084898259	-0.0143109511070347
0.00466761786851116	-0.000280761113009904
0.169935273177638	0.011010129331715
0.0347248072695361	-0.00803743070477136
0.119008753729081	-0.0183361007676015
0.0693609885049986	-0.00441138979518586
0.000991373147894521	-0.000706907012424134
0.244488998678731	-0.0271913708483746
0.00310121732187673	-4.83882138834313e-05
0.161603431841918	0.00338753320773841
0.0659459243371873	-0.010327940421873
0.1968069487038	-0.0116657924515191
0.325650143974831	-0.00840323533285575
0.0142953073927134	-0.00210593073569531
0.0804946930228026	-0.00023491479242628
0.329501729287673	0.0212113560209788
0.0518196786735018	-0.00155330563286601
0.125390914558386	-0.0182106429060179
0.206408709211503	-0.0308402416198869
0.0888907421341718	-0.0141426881237003
0.00583390671566891	-0.00398721358142044
0.0827792869064436	-0.00688224448160156
0.370337671898606	0.0662469786968712
0.103973901998659	0.0054148181288972
0.0242623414160125	-0.00224327536943875
0.314881211060151	-0.0131002729991459
0.171944750642908	-0.00806580348667002
0.0318428696253457	-0.0047572237644691
0.0138541680171436	-0.000312857366019277
0.00597471858239228	-0.00428387813668147
0.0181480184007009	-0.00435124392034289
0.370816015857689	0.036061682825082
0.0695088803273704	-0.00212313366104461
0.0319289571713043	-0.0122297862518292
0.00596211526624236	-0.00112344971120518
0.11887231348921	0.00510537651629442
0.3590449774003	0.00798196677482449
0.0126656882725173	-0.00370648623526854
0.350530639344014	-0.00907056212610996
0.264359997464175	-0.021790933069928
0.0250377546236447	-0.00281450690060824
0.120604947337331	-0.0128933210408557
0.000180553915027633	-8.01652471800053e-06
0.157138879756229	0.00573120573091698
0.019008173915375	-0.00408574006392982
0.147848903085508	0.0255680065257666
0.00723282231805272	-0.00208128823291643
0.404295078621755	-0.0219038805141888
0.395366401294888	-0.0313248842678736
0.127980229568722	-0.0183504080960592
0.0585486916948627	-0.0180993066966632
0.0594494912187535	-0.0107462115013448
0.117624472174223	-0.0141477219598894
0.0773358177242493	0.00209422046208248
0.00145664680442225	-0.000450703820340473
0.125983031240502	-0.0243107348544562
0.326851222594486	-0.0140167045908089
0.0717548858797508	0.00286170328319466
0.41318475111341	0.0354799163678619
0.0691108850867199	-0.00840199211221365
0.408366083637527	-0.019672038614818
0.120717084140612	-0.0022185013683195
0.0080007509039256	-0.00294168407155344
0.365044021247461	-0.0336392546123475
0.00954733229055637	0.000592084002516665
0.0569247845939413	-0.00405436044347834
0.00875622558657487	-0.00355960670770713
0.035217909260612	0.00276474978268187
0.108355851901283	-0.0189465554549551
0.393053602788879	-0.0553227223790453
0.0556374034108834	-0.00353811895156898
0.320468704879619	-0.00872873197116497
0.149267743481649	-0.0189787132649559
0.0536381420892326	-0.0114551829282117
0.0322785464901048	-0.00243641168914921
0.0345829340477389	-0.0029700404283503
0.013312590508903	-0.00459253749512049
0.217813798128831	-0.00298974419110751
0.0445326370188896	-0.0102715984634356
0.394023175153143	-0.0507152006375458
0.00281465976991382	-9.71159715015806e-05
0.0983778394598499	-0.00147166311764302
0.0154729555357355	-0.00108183835472591
0.118522134333439	-0.0186754311314827
0.0490143320132786	-0.00938138112372016
0.0727918392915255	0.00239626604112801
0.00319478966255415	-0.000803193393115178
0.119193383059959	-0.00260421112195358
0.0431976841302279	-0.00290252970595457
0.118068684644183	0.0136569995793306
0.0625256545739516	-0.00576935770303279
0.0709343461718452	-0.0132195773888254
0.0293481647835646	0.000296809627362588
0.0738283414642896	-0.0162989011854724
0.0116441987300396	-0.00124258203445306
0.00476511298288274	-0.000437286136689394
0.139442902120027	-0.00637921836132871
0.0950797666730227	-0.00277246623625245
0.0926826894834186	-0.0158180875185388
0.217564420700809	0.00361685584582902
0.146996330085173	0.0122218311690639
0.144679804102768	0.00997451772182975
0.00864949924561705	-0.00181183933181025
0.242081042106079	0.0144242965615152
0.0704095489039324	-0.0087536077426131
0.107443023312025	-0.00150289454800932
0.0591365246409071	0.00722490638676463
0.0224993419771304	-0.00403047070542904
0.359490012814166	-0.045420928831738
0.0245513761964815	-0.000929781734602914
0.19785181686772	-0.0181129003716588
0.209206966815248	0.0166369030176526
0.198960462814464	0.0174634945183901
0.217710266425273	-0.0182352318255121
0.126927530938224	-0.0161651092745362
0.333488300589471	0.0215484147552437
0.215118178553309	0.00434831721314866
0.143531617303843	0.0104998798720398
0.120175677194781	-0.00223677993260765
0.0180896582067414	-0.00440782299453426
0.12542694459439	0.00536793529563057
0.0135937535356161	-0.000607456330828827
0.0225656720376707	-0.00383145183516693
0.230682870741767	0.0282110049743433
0.198623287482032	0.0213623278183481
0.048695685353264	-0.00426117546163442
0.0132465002913389	-0.00345345790086159
0.0963437060536509	0.00523466119742355
0.00145393031114431	-0.000579902945215522
0.0159505363668327	-0.00593040329906888
0.0545834663482927	-0.00322911628938827
0.186601510488519	-0.00325102151647602
0.00962214068307783	-0.00266304895737583
0.245819032905398	0.0140675353141924
0.0693475235959798	-0.0128052617081253
0.0709892425539503	0.00847144025749867
0.393534809245978	-0.0483726018963175
0.0868994214239783	0.000902311140305354
0.00216872324067604	-0.00146662546304888
0.35599022422661	-0.0493476922718589
0.0945630216956615	-0.00115885249078042
0.366648396436709	0.0189311663780161
0.229687864207536	0.00506367405245861
0.0352655868984527	-0.00814769086105246
0.000125477690962645	-2.46776845283809e-05
0.178827340094851	-0.00232310508810157
0.232031345833256	0.00817456160111485
0.0255559836428923	-0.00550927765440234
0.0629770650547287	0.00116718808118574
0.23988288654256	-0.00532222981480301
0.179783809926727	0.0140958127787395
0.0176228302638159	-0.00237432982253913
0.0187070589624245	-0.00469139881710254
0.313537782198847	-0.0141372383691114
0.0884113647968197	-0.002058929023075
0.0823192799351382	-0.00595499445827521
0.000969978012104011	7.61583019436297e-05
0.206345767423311	-0.0320262152319249
0.00488609024407189	-0.00104074181150936
0.0499920458361726	-0.0141047233949167
0.199265357654852	-0.0128478875109236
0.00468270970769654	-0.000473542421126113
0.105386649919678	0.0236203929699019
0.371471960235203	0.0551557988605796
0.137264987990638	-0.0164929297211224
0.005828832630822	0.000557948298844775
0.235591264094653	-0.0287760852509262
0.0566225641904824	-0.0190041562135188
0.00253475689396423	-1.13838279030432e-05
0.0231038268759539	-0.0051985720652847
0.0934096866833027	-0.00959029126619923
0.101032352684674	-0.00058584660577278
0.0631795804844402	-0.00140360843878497
0.372533206324632	-0.0671382696342954
0.359002411651631	0.00273766179843754
0.138800916478933	-0.0287424506775559
0.100930797515603	-0.0149499795434433
0.0404410770260216	-0.00783130290760953
0.0290829404829642	-0.00709376290889096
0.0406766724972904	4.83966004268879e-05
0.000490935627689627	-9.12640081985002e-05
NA	NA
0.186287675161949	0.00723667652438628
0.125423763918832	0.00259896856136829
0.098718078017827	-0.010440458155404
0.0101348189206152	-0.00296411878490036
0.0283439200947848	-0.0067997337653186
0.225591566092969	0.0107713451849788
0.0478587367578995	-0.0145689935408471
0.10065881443635	-0.00690490983361743
0.21741475754062	0.0150269021124446
0.247171045441644	0.0516496473056204
0.0353883527732406	-0.00318627134900688
0.023483069895745	0.000641288864660319
0.0146971642214296	-0.00335585117572751
0.111386138724071	-0.00647333785033666
0.322071117659967	-0.0254171179055598
0.0534034810448089	-0.00254094260043235
0.0234144303978386	-0.00480665210099657
0.0340665939287767	0.00141076094436871
0.0937733446816384	-0.00424391764256074
0.108486587293545	-0.0117770040117589
0.108703661497294	-0.0203054673956041
0.364953345210079	0.0231287862490602
0.0323981013712167	-0.00278389710192694
0.0906273349837741	-0.0122645231709768
0.230239227476775	0.00489428074415205
0.0611582917051974	-0.00166228148517387
0.0915403585506503	-0.00757958219372078
0.360572350429321	-0.0448360099816632
0.00566219998657307	-0.00367636539566218
0.0264501424153901	-0.00515500807094109
0.406363887109855	-0.02275071909219
0.14832927953956	-0.00120811545148108
0.0651974071596772	0.001777131017888
0.0883464400127832	-0.00462976221063031
0.116206976527412	0.00627823286641929
0.0594381896514024	-0.0149197390908556
0.331891927824162	0.0104846029929144
0.000865668855359496	-9.94771611300073e-05
0.169705411190998	-0.00575169759358873
0.00175004832663169	4.96904891881989e-05
0.191169710238645	0.00823484154901177
0.108499020828113	-0.0251499247810687
0.100258276535014	-0.0233857538469505
0.0367469533615976	-0.0113985768320643
0.00588487450741065	-0.0012938269730511
0.146923892163048	0.0117783740456976
0.100156253516623	-0.00215415198473887
0.413074525917662	0.0415948132804703
0.0258089109766347	-0.00771118992444447
0.412953705487441	0.0199659314111384
0.198517805027153	0.0101454425080353
0.375344021479395	-0.0082002732168171
0.406449722900574	-0.0129821713117542
0.077360686218618	-0.00180529110528499
0.288014821651261	0.00792306919404029
0.00712903252377392	-0.00104107419412624
0.0116429215451104	-0.0032605496497939
0.1074085498763	-0.00928066432906099
0.0560784200185315	-0.00368096532463244
0.247819411208049	0.0147001185898814
0.0934175333695663	0.00175250852449449
0.0310470485533592	-0.012683487751165
0.0521510239777105	0.000961333135467007
0.0475664844755733	-0.00583349753582241
0.24575105812847	0.0402263649585293
0.0137243977131129	-0.00189408967906793
0.393022035788623	-0.0529879408677842
0.00549612089428584	-0.000581294469785274
0.0240331431371001	-0.00519637216631906
0.193252644646822	0.0109928622246685
0.0169547779315162	-0.000262026550918032
0.191663210301707	-0.00636133113236684
0.122605438731261	-0.00778065658475689
0.0743161863290082	-0.00612850160249319
0.373794398567307	-0.010068219525364
0.0729306882565634	-0.0149420872766736
0.0117494594382684	-0.00278570949479414
0.0153827561186061	-0.00500337124715228
0.0158965223995329	-0.00102562934851093
NA	NA
0.373146405306343	0.0153611218409672
0.147851244563064	-0.00965452182088902
0.160993502713255	-0.000450520003010962
0.108085423981002	-0.0100291502869827
0.158919177899478	-0.00222822429030503
0.0588211740081317	0.00790675992512625
0.199837151480206	0.0122781718009711
0.0745884252242014	-0.01557974840412
0.01551430294355	-0.00109689764854841
0.246855958370868	0.023063068008254
0.000341851106579361	8.89065604044826e-06
0.0322947067080885	-0.00365503266986007
0.0089127470243946	-0.00248424928076796
0.0486518016327117	-0.0145394565314851
0.208021194981392	-0.0219733029452474
0.402672241144059	0.017931372591395
0.220733560302257	0.0180664387969637
0.110458374703888	-0.0245593400249181
0.0923674130427935	0.00159006692263738
0.0462119323316592	0.00012211965424392
0.042366742307843	-0.00233836652650428
0.0138330519073228	-0.00638036640432871
NA	NA
0.245523703010223	0.0251084037434543
0.0011034770633757	-7.30598066804591e-05
0.279346188148345	-0.0336767032835196
0.0412558143154394	-0.00815465104403915
0.115744006838522	-0.000225107732179486
0.0122735376807173	-0.00257254207194308
0.0890932221166372	0.00196892728915959
0.275228761948554	-0.0200840247222209
0.103203480121111	-0.00703879932969863
0.0497387376836861	-0.0130064229716082
0.375389769091419	0.00506558665752599
0.0714193939540309	-0.0113157542853559
0.00997719229290764	-0.00592789285115061
0.190010017316204	-0.0141913545866108
0.0916448438382937	0.000551974109992998
0.0236568723553965	-0.00323045039145437
0.146579008824779	0.0229133252725111
0.325494679621752	-0.00699322916419581
0.0243569206259702	-0.00425516145950387
0.40582213296323	-0.0189155458960738
0.113964314680527	0.00503176186335094
0.0780959712671455	-0.00598100210992002
0.218855392321945	0.0098146161513008
0.402693252236738	-0.010248132561605
0.262792478454085	-0.0227520173950372
0.0705465580526257	-0.0119248728198509
0.17940204543711	0.0172957857201745
0.229402005910587	-0.000856982534484518
0.180721467607307	0.0257675115881589
0.049851320870689	-0.0141792727658724
0.134989208856699	-0.00721429639084589
0.0454394814219621	-0.0129360468734134
0.1087976371337	-0.0224197020056634
0.359453479830153	-0.00523553969952861
0.135025302909452	-0.00785023966260617
0.208019391721815	0.012481477586316
0.0403069155971707	-0.00765618346056908
0.403667973606587	-0.0305998839642491
0.0166498717270748	-0.0010548818533221
0.120212099181346	-0.0196929436631627
0.0283364689881061	-0.00659358284327792
0.0426847427860722	-0.014067844543896
0.0926442109006495	0.00860443832074201
0.0239407632157725	-0.0048536324808728
0.0744617417451623	-0.0168409778842124
0.00862223619952837	-0.00291565070543927
0.409220411395387	0.00638539040602543
0.147681946006445	-0.0156838592383255
0.0581727952011446	0.0076745795996792
0.182415153466366	-0.00176880579393085
0.0212135530141053	-0.0109097321258652
0.413164975163556	0.0257255706461407
0.000179902377734398	-8.13769119669062e-06
0.0059485297258136	-0.00288781904800872
0.316787578911669	-0.0105492251837496
0.0408588793105969	-0.00254481283371887
0.31381059861888	-0.00807610698026368
0.0245121603695411	-0.00277357948621103
0.243578509476867	0.00568106924475176
0.179421313790244	0.023567192193569
0.407508184731158	-0.0238415091065201
0.0147105042718782	-0.00254646748568108
0.234992585366246	-0.00667206357773054
0.374128949298442	-0.0322530369559991
0.108959084905781	-0.0128758769422757
0.0118101650679771	-0.00111589149616493
0.178541023715922	0.0169722609254273
0.000991620731096925	-0.000467958058448848
0.0533345678183389	-0.0102824586739066
0.00357393809285662	-0.000838253917082905
0.0443229003910738	-0.00910835677232297
0.157869515981374	0.00526506154469178
0.120853289655953	0.00528386995985423
0.045850300512422	-0.0147097227892511
0.101275399935863	-0.0033500562087717
0.0195346353633579	-0.00945566113038491
0.0130443790210547	9.43893111172885e-05
0.413591898575473	-0.0176307646025893
0.41193221364342	0.0342629905298565
0.00952503867121401	-0.001504227138062
0.407594086973688	-0.00855369075007373
0.172413522669477	0.00456185404796977
0.136345474461235	-0.00756415505573771
0.350698341604095	-0.00951151679475298
0.0419480153276709	-0.00181366844968353
0.0589737363847299	-0.00529535756118441
0.130237082811974	-0.0138230397608992
0.13906690722262	-0.0213322616950046
0.0990422405518309	-0.0121226174073893
0.359887901939592	-0.00836619052189169
0.0324791772410537	-0.00805200922399553
0.0560677979138446	-0.0173757843468673
0.106575528751688	0.0265772019767979
0.0631031491647559	0.000187598033363628
0.0924849899670356	-0.0189858601682767
0.0927772257815847	-0.00685465740438958
0.119919507029862	-0.00423396547597252
0.0658688598864193	0.00317295860852711
0.00866654483417501	-0.00187856430334747
0.413429633912778	0.0378863571586063
0.137268133536178	-0.0103240084568716
0.0030267927548312	-0.00155519632462038
0.0643909975773813	-0.0117442518272115
0.146879171223846	0.00281345778660413
0.171350269920704	0.00379422484017283
0.208008755274775	-0.00349367294549191
0.22213676905043	-0.0180328949749059
0.147793811322187	0.00977632211178675
0.00557214299114339	-0.00107252061562837
0.0113620490992583	-0.000534838584838866
0.0912988879936655	-0.0198383601735336
0.0692485052832609	-0.00372126594534483
0.147415758069115	0.00835710871008494
0.00980983345148916	-0.00563163018780148
0.230941341438875	-0.0105013928364937
0.348738753492525	-0.0196460126692745
0.00847930578054785	-0.00201984779731871
0.279657037776106	-0.047410150984015
0.362005762949264	-0.0456804290917855
0.147228097827698	0.000533506466738803
0.0195052163581298	-0.00864534972369319
0.215722791846473	0.0549348143024402
0.0191298580268699	-0.00375637206917306
0.12865490859712	-0.0220177393906976
0.127368315557886	-0.0185371119053061
0.01212091196777	-0.000427083251268078
0.0614466539656809	-0.0046009919198599
0.0921902062018999	-0.0208129057273564
0.0915701619879759	0.000106503456882234
0.199301951669049	-0.016601460871084
0.062990503693428	-0.00420968352034583
0.123761383786201	-0.00401990036675257
0.1359288205827	-0.00833138736190372
0.246526880763127	0.00597330762546533
0.0486186505354108	-0.0130165676567024
0.000266017302770873	1.71123344847212e-05
0.0981492461942789	-0.012640723739307
0.0162874727686389	-0.000358416609859306
0.0713886929091829	-0.000180896798986585
0.000217562114387755	-1.59053881283898e-05
0.0293956453555859	0.000501539852316293
0.214614384107856	0.0165182493538961
0.0928813700356095	-0.00107032698805268
0.0406489194704616	-0.00149223918907168
0.00101139843466501	2.98074995683704e-05
0.241666048989343	-0.000271526362342789
0.0924913635900442	-0.00328312850343081
0.0341827736355784	-0.00655463850383162
0.0592030784860578	-0.00745185206848551
0.239861209932263	0.00433636934084974
0.0285637510705148	-0.00843177643997251
0.00093530041875745	-0.000680757352857443
0.000517512996082538	-0.000154257765913414
0.00693243299662037	-0.00213358420950761
0.361407570633534	-0.0466914070051784
0.249277877262516	-0.00140035592006274
0.141447196288687	0.00248179803002938
0.0363355825341962	-0.00377524675060979
0.403231476282583	-0.0337890814072901
0.0254856927915853	-0.00532997874824296
0.0155880385720291	-0.000863082954158604
0.0132546757176375	-0.0057537838522221
0.0146696908552022	-0.00165217178196306
0.00604344628917413	-0.00430147221249767
0.0231767735980624	-0.00286050106047777
0.222969936361845	-0.0337527875540034
0.0358188371707368	0.00314524336699892
0.35252379904635	-0.0185681043985313
0.264025364172236	-0.0309073648444013
0.180629479486607	-0.00623557061309174
0.246641870663259	0.0146356456692392
0.0230155568918038	-0.00768467250591135
0.179655533101027	0.00359754328452985
0.0569007451660312	-0.0168804421705457
0.217177458784694	-0.00802739314225684
0.0610982858826674	-0.00227207126490601
0.0525905508715696	-0.00938177195431899
0.163006759366726	-0.00676143885633379
0.0134376168638665	-0.00398721140466636
0.238527024115326	-0.00681660277756871
0.273826355659441	0.00690554897354578
0.000188913211149465	-1.07726779446692e-05
0.179702015656803	-7.01554798497872e-05
0.273270647407768	-0.0313266976328699
0.0451550275500077	-0.0151165966395356
0.0940036301942042	-0.00466395084773326
0.177759687563068	0.000573794472126077
0.0344593841893314	-0.00978573663275391
0.009160011221162	-0.00304239431914688
0.033953581857701	-0.010225929086886
0.1078644932819	-0.0260715081031795
0.0182464053202187	-0.00389869429966655
0.00780582304715546	-0.00230919213576749
0.138152081158298	0.00731721917363889
0.0289917058377055	-0.00736071380166688
0.00564806323539342	-8.64125207207861e-05
0.0924754729230729	0.00829797196010164
0.143059020393702	0.0063499815592126
0.0656089901341808	-0.00700767539214273
0.223055122150685	-0.025252712325695
0.00544586298399172	-0.00126744542495065
0.0924006231365632	0.00110464300170511
0.21594119905807	0.0260377633132369
0.364375118550561	0.048254013976443
0.106856499163574	-0.000557882228520948
0.0127243819591048	-0.000219284393093166
0.000982973606898948	-0.000703857405341194
0.041457284751131	-0.0085896564284303
0.0305657123861965	-0.00957649380366471
0.000583851775190853	-0.000204587285846046
0.0816624572018559	-0.0113119002906127
0.314064228655532	-0.01264685115985
0.35995751978918	-0.0490981121084236
0.0353478276824588	-0.0127510933141747
0.171139267556309	-0.00289907900903014
0.119303396601517	-0.0248684490455519
0.00904920913998049	-0.00243843722047774
0.127003998512311	0.00829449441701721
0.104340751092747	-0.00302652507440397
0.107021937649341	-0.00272676623191259
0.030643520321235	-0.00968426747401561
0.0814850063729246	0.000629484786520182
0.0245318788633641	-0.00634292459608874
0.18007714936048	0.00402765357854851
0.103667100362436	0.00438534483695793
0.262585167365831	-0.0266598736057851
0.0519063944538134	-0.0064595180488799
0.373117926155873	-0.0627826293511005
0.0787525402649514	0.00173245752746971
0.408667643778678	0.0270133512723165
0.0718496063731978	-0.00844966163712702
0.121162403997928	-0.00791021447739849
0.207022272104415	0.0195782146465561
0.0238086365170136	-0.00143720161860313
0.00382279639957445	-0.000920625970021474
0.00380654696368266	-0.000702130266173262
0.366296182727981	0.0220927597873021
0.00791690692330783	-0.0027485526458741
0.103907040133929	0.00916636315087395
0.103481613294229	0.00365130609812357
0.0351410732033528	-0.0104506759300774
0.0743702500311884	-0.0150029071750517
0.0995171939021218	-0.0136275274094111
0.143971675704873	0.00703137674326779
0.210510800445205	0.0133308789447474
0.0876429837420776	0.000553465609638384
0.207620780968837	-0.0275585975696524
0.132065227384797	-0.00618092213095486
0.00284219260210694	-0.0014293877908679
0.159623393081183	0.00416642568600686
0.0888578358303544	-0.0105804700009161
0.357402800876144	0.0155706669411183
0.203789470461688	0.0029820298141387
0.014442231069293	-0.00276240124755642
0.117253845842698	0.0092273998823926
0.025034939389697	-0.00610059192793163
0.0357243101700825	-0.0116402404112281
0.114694853154627	0.00934963410966076
0.032153919756805	-0.00406350071810578
0.283099669369828	-0.0534933933408153
0.148639085629606	0.00207669887261067
0.0255190051804334	-0.0052056682885951
0.0995517594606829	-0.0144594391877205
0.2726724947204	-0.0205233574429111
0.020152876497236	-0.00909704320527044
0.0769113224630056	0.00668253430324488
0.0573459877695402	-0.000870518389400825
0.217925642228678	0.00913301566726871
0.316533566971575	-0.0317163476585846
0.372494438783407	0.0216103593950118
0.405836842576316	0.0331051723674023
0.114907582214679	0.00641855292330409
0.263769577835888	-0.00907675590192997
0.182154367894392	0.00316529612232619
0.0634479083362637	-7.81915727571525e-05
0.0195604476263863	-0.00363804898492846
0.00019771503053105	4.65467623773426e-05
0.00611601419005713	0.000251396901364749
0.0790765629248011	-0.00583350600777635
0.408267864410302	-0.0220213295596896
0.0706367467565739	-0.0138827309485501
0.192435101982903	0.011118030077351
0.161284532430472	-0.00375901744292537
0.326201793336703	-0.0246616144595453
0.286743620899248	-0.0164326582210476
0.0254003008519832	-0.00658363719699227
0.132288348284653	-0.014984544294264
0.000474845010709518	-0.000190143044394479
0.09084160846234	-0.0199501517001968
0.13410173013197	0.000304623486960254
0.107857129960698	-0.00861059041449921
0.118407317166466	-0.019046930630192
0.024708168634523	-0.00131909485301539
0.0241820953858011	0.00238435938656918
0.00921274512803735	0.000297097505554426
0.0343778046942279	-0.011020862216818
0.234606633383432	-0.00598542802392762
0.0930404160369007	0.000321016470508029
0.184834479733243	-0.00079090111545696
0.0165021379773973	-0.00118713848652982
0.0823324430818831	-0.00407776133311283
0.373681823359709	-0.00410367965055114
0.00771455586273932	-0.00228498730506239
0.109532159744464	-0.00606359689726316
0.00544970233103583	-0.0013641560963686
0.0630102901819633	-0.00128316117500821
0.206677588360523	-0.0314060904459778
0.0818338882115852	-0.00107513547954098
0.0806308417579638	-0.00379891998006163
0.0242109726424286	-0.000865696968854961
0.0936424185996956	0.00114126943531716
0.0127533482152232	0.000727699803679501
0.00080557923757715	-2.84063164731142e-05
0.217155781464099	0.0640862501658667
0.147180700731825	-1.55829396476515e-05
0.242494759336931	0.00186666139506436
0.0201332278620342	-0.00585709800582841
0.275960269866724	0.0144545176378763
0.00488966658343133	-0.00104921991915332
0.148645804570934	0.00437888406008907
0.376884411942464	-0.0100393403740262
0.000459744678066131	-0.000139846750131745
0.144137496462752	-0.00465034050952162
0.0314082079068434	-0.00986101235410363
0.0203310420263491	-0.0103886182128161
0.13725872689884	-0.00857616504724393
0.100579941202071	-0.00430223693119602
0.236385335858445	-0.0101076082863416
NA	NA
0.0696122483847465	-0.010816308123018
0.0912316521733011	-0.0177253517563684
0.181038949322812	0.00434311154767933
0.226961147699463	0.000336421867666969
0.00808294080096997	-0.00104916252854161
0.0471119887395803	-0.00906344716212948
0.000734851563818898	3.12503459462577e-05
0.0706913275777749	0.00428590815421129
0.0723639415529752	0.00586253612725554
0.274037663714091	-0.0164603834320403
0.263155471674219	0.00279620183556156
0.214252488008227	0.0341726397473287
0.114274930312751	0.00475268450038735
0.00864802620472991	-0.00166497988354188
0.0814434852860831	0.0168747878284919
0.229846733286843	0.0243915372715309
0.218091965702196	0.00274838987859752
0.0345587079540942	-0.00791042489189982
0.0889069622244289	-0.0116870148393387
0.0256389809425231	-0.00437993953148327
0.0579362425979728	-0.0156856443568809
0.101793674788792	-0.00241948162931482
0.240508753787775	0.0105789812177347
0.208566121677266	-0.0363293682423382
0.200954554670425	-0.0155344226333214
0.36073522015534	-0.00291894463631542
0.12145854879891	-0.00610058639122585
0.3223018651557	-0.00226629582873483
0.0900633121934751	-0.0123519023288727
0.0233890966236644	-0.00375733611072114
0.00798898581560329	-0.00246386077870464
0.366633155387284	-0.0380613588773378
0.373389317212152	0.0551372828189685
0.111652573515183	0.00783204805080112
0.0538437452883196	-0.011708693938958
0.0136401561533433	-0.00534296525128366
0.121194697560974	-0.0194908664247196
0.114093338754353	0.002042800386584
0.00462042668023184	-0.000269256926197206
0.249530436539317	0.0172868183575174
0.110971272401643	-0.00335878232263277
0.0334443766907185	1.15035410351572e-05
0.0236208109930894	-0.00450415923179644
0.0459985599477427	-0.0121582901589419
0.0367580598474417	-0.00938963109043602
0.360741308874679	0.0231629424546272
0.365945585478508	0.0211097514304008
0.0911996063882023	-0.0106872569682731
0.217624426491533	0.0336515692783455
0.0823299630832397	-0.00580290539541058
0.0290579294227156	-0.00685478744333376
0.207189904941188	-0.030911398366691
0.198877652886302	-0.0113417072166727
0.406992530709884	0.00713828590201221
0.12851805568983	-0.0269034783960181
0.37604562934565	-0.0398229508318618
0.000589480135107544	-0.000241058375300012
0.0553323183883461	-0.0167784916289877
0.00289047075250171	-0.000296383964635541
0.0841305448444214	-0.00596683246366232
0.0232949275203953	-0.00221011733224204
0.000648869003008099	-3.79633923356658e-05
0.120291420494943	0.0143442809292951
0.0731725610117748	0.000873345164499384
0.102099463915746	0.00660052535796049
0.00749149000301923	-0.00140444730287471
0.264756788838021	-0.0210454560356081
0.118791137577655	0.00612113461602964
0.314956135345443	-0.0161731100889851
0.0353647799924292	-0.00930839990601369
0.360717001785033	0.021294534810247
0.128077423733438	0.00290927161691298
0.0567285955576237	-0.0180172126613029
0.0574158578542217	-0.0067769310104242
0.245979338679489	0.0434349064185596
0.0944923876377708	0.00423759808152126
0.000607043993633276	-0.000198538255556195
0.000165227914156396	-7.04838383746199e-05
0.047288982617607	0.00145665449371396
0.000503874054323434	-8.88953966977231e-05
0.407905698427839	-0.0247076948587716
0.23971892036729	-0.00437134868065048
0.0479353967103666	-0.00770226332489069
0.0516834554114215	-0.00156591549141102
0.0790978741125689	-0.000742708841158388
0.031101816279415	-0.0124788205158936
0.128935281003644	-0.00830667504485444
0.00574914555699201	-0.00106646246010807
0.190994856995481	0.0153563507367009
0.0428606689706607	-0.00316358443993706
0.0410539253772652	-0.00268691948255922
0.00764992541132454	-0.00249031879437601
0.0355867142409084	-0.0082226261509013
0.207987419883426	0.0213253576829344
0.0151002681097815	-0.00131608178771806
0.0631488025548059	-0.00109043751410484
0.0982412876195326	0.00147717860089452
0.0206177477170209	-0.00747179706793752
0.0116594991609407	-0.00299524273214431
0.237202329024672	-0.000437549589202557
0.0233313020539865	-0.0070040996014229
0.0198660371119707	-0.00543481860275878
0.0144320744062298	-0.00234443918522891
0.0946678328328429	-0.0100974463481242
0.242349962259285	0.0828375317879965
0.000862560489460245	-0.00040243124961879
0.024860437688106	-0.00489010788654348
0.398906014898056	-0.00978633838085274
0.0133439764103029	0.000774035843663088
0.133160413571638	0.0317441646367348
0.150901893853344	-0.00823893957041355
0.0154500902962202	-0.0015608509307333
0.403318193434141	0.00357337087217724
0.354142621679063	-0.0120799695675451
0.00561162766784976	-0.00206181289869361
0.245807377981604	-0.035716576418152
0.0535930140232681	-0.00549985029985942
0.0288899256015582	0.000200103737092505
0.275151194368282	-0.0239075234936247
0.244171590901327	0.0644421116301625
0.17721249124367	-0.00605933222688002
0.220153320818541	-0.027474156818026
0.000541620365390576	-0.000156136111337367
0.00150885229570487	-0.000559900350550374
0.190868339028269	0.00307799831170075
0.332782521500672	0.00438323102910804
0.41207232931302	0.0248767483684043
0.413269978237158	-0.00661479839533063
0.067479881100839	-0.0108153893966393
0.2887187632074	0.0086390421532605
0.00867329779465595	-0.00168204368285551
0.368994810463343	-0.0476673135778035
0.171072057385346	-4.7149998474133e-05
0.12773046256951	-0.0164573301867983
0.0243805610137527	-0.00622777700204929
0.066086197251681	0.003595133242941
0.00394653346990133	-0.00108020970861115
0.112610474619999	0.0046233242813743
0.0958606164424996	-0.011649404119765
0.0561589834560027	0.000494378239017212
0.0358041729213208	0.00420637838992893
0.0177409687829467	0.000132118149837063
0.0926176038369756	-0.00296679070540878
0.0321863041422047	-0.00438089570900179
0.239311513167835	0.0128021368515576
NA	NA
0.00884723062523296	-0.00364772938728177
0.0707814240427292	0.00595241031372662
0.207643332028311	0.0190395599356653
0.237338100366227	0.00874498561539772
0.244932759625538	0.0342137559051043
0.0830393885580311	-0.00414091933815905
0.126874702697084	-0.00121924123465339
0.00855145181085054	-0.00325093782633292
0.238960952307958	0.0101535989278855
0.332796673799419	0.0229933841666472
0.00567427908374828	-0.00120979320044776
0.21014908092802	-0.00886932848457062
0.0832140215466652	-0.00601873671729199
0.0244571002613935	0.00242127880471561
0.285452101097132	0.0534982781055734
0.00472211193149726	0.000233802073950437
0.0839054997099672	-0.017809055024926
0.0476806547042834	-0.00102890979745655
0.0201611886008192	-0.00536401218254855
0.208739212251177	-0.00266850492727791
0.00382953781779049	-0.000993205346070664
0.00671005205004909	-0.00168952596942253
