# Supplementary material for: Measuring re-identification risk using a synthetic estimator to enable data sharing
Source: PLoS One. 2022 Jun 17;17(6):e0269097. doi: 10.1371/journal.pone.0269097 (PMC9205507; doi:10.1371/journal.pone.0269097)
Supplement: S3 File — (ZIP) [file pone.0269097.s003.zip › nexoid/nexoid.ave.size_2.1.1.csv]

risk_act	ave_error
0.199132284514751	-0.0106427744344772
0.170123884956273	0.00358041433887163
0.000172902996632704	-2.62144171347094e-05
0.114040313457313	0.000538249964023255
0.178676902400545	0.0170762107031983
0.0424764507709411	-0.0060209811188735
0.326637929279357	-0.0128745693207701
0.044645687481337	0.000848933249239764
0.0564065676443171	-0.00715740245519984
0.202925200585514	0.00997766381707021
0.0395947405900908	-8.51227913164568e-05
0.153633637547059	0.00925878369052771
0.0187844523331951	-0.00531404984427489
0.169652225984255	0.00969996067949944
NA	NA
0.00179486234919492	-0.000864372922265547
0.138768694092133	0.00486321329765094
0.0252210294871274	-0.00526201414802769
0.365495503998739	0.0333313190291248
0.114505395150219	-0.00058330392339602
0.335610690775285	-0.0469674821839708
0.00400693283036179	-0.00093362729817082
0.0402938515158059	0.00202211104354533
0.0126023510236709	-0.00267057720404524
0.0856756477040404	-0.00503037923856936
0.00448176309585094	-0.00321894483690819
0.0484898939371033	-0.00240532997062563
0.311362855994197	-0.062348439014737
0.0162495369308099	-0.00636352367612598
0.0565946394651727	-0.0100408767175985
0.19077956067256	0.0243307889664204
0.00101544369044148	-0.000264689262298856
0.00022527532492954	-4.44652401473485e-05
0.0690884854730013	0.00258428650355411
0.0175873051451744	-0.00124404901382021
0.0791536482651599	-0.00420771650619611
0.104025119027484	-0.0243563488668146
0.0191237672584438	-0.00434964695559233
0.321921526352074	0.0460015659788013
0.345773243133509	-0.036814383563843
0.0777848428926134	-0.0028242970124369
0.303987853106077	0.0103737188576941
0.0108307895782985	-0.00340805959781453
0.0270402422947673	-0.00782900402355809
0.097359933878375	0.00935658578454121
0.00439581060897911	-0.00311708914673306
0.0173772185719546	0.000326500967327382
0.28641580821493	0.0246328954219443
0.0243335791878127	-0.00636602417131773
0.0771615769339008	-0.011520572234818
0.0846048216573828	0.00212290698417281
0.00190653178078196	-0.000854682861415278
0.365282882414334	0.0484327207347166
0.367332659039011	0.0202671363226644
0.355594907536705	-0.0152568768039982
0.120711347416809	0.00250478197702317
0.0850947241409351	-0.000160587762198808
0.127041811779228	-0.00126929260226491
0.00754869197127956	-0.00333681680709509
0.0372306246189156	-0.00503474481007996
0.0373231569471107	-0.000978356789943222
0.174123257179893	-0.0172457140144663
0.0962583993626888	-0.000134009075340294
0.0195420571918091	-0.00623000364810365
0.315256239378551	0.00889848850871339
0.0111232100104099	0.00178424962577436
0.000594273391413115	-0.000408798457596115
0.0262447792050801	-0.00644248367801006
0.0173751435397426	-0.0088988080761126
0.0523735975516425	-0.00341598746403383
0.0371927098041871	-0.00494482234443022
0.083161276972533	-0.0158688480186514
0.00189787568104342	-0.000383299590023586
0.0792605589135936	-0.0186460827916969
0.239500507945307	-0.0364656128500488
0.318084882768088	0.0130015264725631
0.214252095040927	0.0400690536477523
0.0104252385679707	-0.00322248823733746
0.131210824804351	-0.0191565980741818
0.0632405887158867	-0.0152810999688174
0.343670463145933	-0.042160051564779
0.341286540429663	-0.0441077945036398
0.188202665300341	-0.0237739647159144
0.159746925411279	0.00874488377365018
0.00809323823868681	-0.003158499039982
0.0253363532952313	-0.00349211547897733
0.0430563011679545	-0.00431172490497724
0.312095916045188	0.0284839635715763
0.0481993133464175	7.43080054134426e-06
0.121583873607974	-0.0259134096102896
0.0326478914276827	0.000246675542717852
0.0997285044262181	-0.00740413669253558
0.0056913689352023	-0.000102524328344473
0.0271094753348647	-0.00641896753351092
0.0780893293530134	-0.0151890011932009
0.0426749001402235	-0.0130212427891554
0.00707938554309153	-0.00274602215714123
0.0489143633979433	-0.00390438994767453
0.0544790019059594	0.00182474819094353
0.191667627989489	0.00963025727402558
0.15892178871912	-0.0258803824848675
0.129289965649954	0.0017135550737713
0.0252505504742967	0.000235546919350287
0.0164974581123164	-0.00497694939817797
0.194749603754079	-0.0184780981704351
0.315328568582365	0.0572919498155361
0.00289405082097154	-0.000254918306046199
0.0967143741393152	0.00439547484951179
0.128666783267353	0.0028558442957371
0.17209930582888	0.00762719232764683
0.0116433589992353	-0.000546959941104715
0.0452012537267783	-0.010419449598082
0.0948189338458734	-0.00504355199858221
0.0643067957440703	-0.00746983408042805
0.23957065820439	-0.00417690002106513
0.000732721393095103	-0.000525321218496618
0.0654763646424301	-0.00560870760108345
0.0152370372278756	-0.00470136142560699
0.157257224230883	-0.0162830789434764
0.00328607200703147	9.84597676717512e-05
0.334812929653562	0.0280570941414229
0.00299611578229162	-0.00104871984891733
0.0182623913910725	-0.00233441564163416
0.119232767824527	0.00744650165916629
0.360581229097293	-0.0160169727597078
9.08721064184527e-05	-3.26709464711742e-06
0.00539947416988609	-0.00108994672495873
0.163055490836338	-0.00736817392341596
0.204065168082755	0.0422211677334053
0.12310579357678	0.00307571520871916
0.000282825704810827	-9.06280739733654e-05
0.321910727463156	0.0527782831278238
0.15858569544711	0.00215934960356742
0.0327419915998813	-0.00842455003152744
0.125699622729192	-0.00467929586130846
0.0715230746059463	0.00190770355560949
0.323885834589584	-0.0490654503975541
0.0452838584700682	-0.00329726686904575
0.165635395278715	-0.00674713044271288
0.167338696265482	0.00600363373430388
0.0868285270994876	-0.0102393730489043
0.000152007033973915	-2.28878548272658e-05
0.0315664989255517	-0.00966713685268198
0.0128771679148949	-0.00483857935801896
0.0662595667091035	-0.00647838412779922
0.0192351662759275	-0.00439784447355455
0.327045266894737	0.0200771643800727
0.353586522286718	-0.00157505762955745
0.00462930898411488	-0.00202155983975085
0.0132575670922877	-0.00463148603372737
0.00229545956745855	-0.000430199305383028
0.00356651504664181	-0.00117167411469602
0.0293378352967669	-0.00104070226432475
0.00100508155937403	-0.000495793530423303
0.00577206934666191	-0.00196033975555463
0.0162011992048539	-0.00150930379663269
0.0192641911139269	-0.00407426003676324
0.126986887520672	0.00345484661254755
0.0583949385169507	-0.000601128413290221
0.00334334222633384	-0.000335234899399771
0.0333404612540215	-0.00339200256726712
0.305442425311547	-0.0489338306614396
0.0165222372140702	-0.0039546597020687
0.351266856806663	-0.0129555370077169
0.00176256893170176	-4.19224874013159e-05
0.0144676042851556	-0.00628400193809203
0.0259652059360421	-0.00584020052573011
0.237319257704623	-0.0283640593780033
0.062818281782605	-0.0020411822096139
0.10318784240858	-0.0208913131860689
0.0272274666823729	-0.00796423997792829
0.016538501893939	-0.00472497754083524
0.0167775535029461	-0.00439432288915775
0.00366820480584644	-0.000313603032925284
0.0705410274132964	0.00449992892779058
0.120872661930403	0.00160727663785382
0.00300011475190493	0.00025958812434858
0.0043583310163954	-0.00169243685189043
0.0765049204331859	-0.0128051049321802
0.189442479748533	-0.0152902735497304
0.00432447556291754	-0.000757234251863067
0.102045871658447	0.000475112723720042
0.00335336551373616	-0.00158190522676069
0.025569316541426	-0.00432057484675824
0.323187345882692	-0.0458826618672173
0.0096205839755299	8.80023471755108e-05
0.017644589784798	-0.0051428515797649
0.0349718704107504	-0.00399383159001621
0.00160818015939887	-0.000704306769375308
0.0776268351557843	-0.0184008816784893
0.241700470180022	-0.0251574633333918
9.46960088995035e-05	-2.92272442108945e-05
0.016677930651148	-0.00317130589123935
0.101902894006661	-0.0179683319094778
0.15861377578062	-0.00312208214196313
0.331170187914072	0.077111785031264
0.159889870902444	-0.0228849462032387
0.00364751882637916	-0.00108544197484399
0.15999934415363	-0.00876481668442783
0.135817924178177	-0.00457589587619886
0.0506391017740495	-0.00451565474751412
0.000604256669225501	0.000173567129911809
0.039298084558443	-0.0112510897117089
0.184417740689512	-0.0217841072655548
0.167683463829873	0.0083799159325077
NA	NA
0.131720296679413	-0.00366176735430107
0.00924352361939229	-0.00311831932424766
0.0120447259181288	-0.00574188208443646
0.301098784887412	-0.0108523525969417
0.00587015010715781	-0.00250076004383081
0.211209519376745	0.000181955450040544
0.187539122227128	0.0175916413837593
0.141986013662997	-0.00279288240528938
0.0790651302224556	-0.000534919189553437
0.120013901186469	-0.0130227051548713
0.0173897381027198	-0.00864267367794003
0.0722817127912679	0.000784341679349695
0.0176671714228976	-0.00263739699772021
0.0070895961190474	-0.00199487894793464
0.238494729129793	0.0147311685072721
0.144796481739545	-0.000573786109363372
0.0261382366824274	-0.003796225955241
0.109722786273408	-0.015984397978568
0.0420093645622864	-0.00818055079639013
0.196395902354855	-0.034934806495777
0.0709961064997606	-0.00808521944964667
0.0314106266446483	-0.00511656440571348
0.0828734086159299	-0.0217396867941222
0.000595897658050685	-0.000245453017131412
0.00103775058360285	-2.74856823380969e-05
0.0350478265909569	-0.0125257972458402
0.0867353631014159	-0.0022502532988552
0.138957781093692	0.00540967291617725
0.00118860234895202	-8.44776537658842e-05
0.0663352909324982	-0.00967236239789273
0.156222774510237	-0.0251918443108834
0.0362299435347401	-0.00494854789271565
0.00185246108457749	0.000107669324109732
0.13177560539614	0.00521693431596135
0.00845179986554415	-0.0024133278053988
0.273467918381924	-0.0102165936427387
0.0640556131599149	-0.00485736172573825
0.214371770376	0.0390216918047296
0.00903225018443315	-0.00157227471439496
0.108905307212988	-0.0105181039919433
0.10678663219663	-0.0038076749035978
0.0180750243215068	-0.00380699850380909
0.0635647160511472	0.00441287185721748
0.32625978570227	0.0254734645738433
0.087485863940195	-0.00230458087364074
0.0745758911591117	-0.00505332109445085
0.0894609503879408	-0.0104493264031733
0.0211703223084496	-0.0075221967269772
0.226634710060618	-0.022955777705864
0.192174177497589	0.00478492360852234
0.111227678530466	-0.00285289568627613
0.109503558374183	0.00698881227670856
0.00390606237304992	-0.00157137269332939
0.304618642092218	-0.0184355912860577
0.0751173080208801	-0.00726917328345965
0.149375242900296	-0.0119968112412699
0.0453350752526166	-0.00120132295178378
0.0333078198895323	-0.000545529366413361
0.0899808920731373	-0.0145591007114615
0.357258219147952	-0.00316296159272761
0.0401476608003271	-0.00150192033897286
0.0504508715491604	-0.0143069886863225
0.03698606545612	-0.00957797468580257
0.0641838159340635	0.0019127665555123
0.0274938279962411	-0.00422419921106641
0.326300394406199	0.058703991696246
0.181852328989765	0.00624944982971612
0.207016532290387	0.000541351531266387
0.0104474634117504	-0.00177155954549497
0.070337344089752	-0.00732832684495244
0.0345710834383558	-0.00558353175762373
0.105013832841908	-0.0193228764858884
0.0677422242936136	-0.00345318991238693
0.107676687864051	-0.00267151925931379
0.0669653585166302	-0.00318837060471733
0.157812753871211	0.0335015325293706
0.0139001847886092	-0.00165755004393469
0.08696327054956	-0.0169027005325467
0.150828400895841	-0.0166633268333431
0.120932969621682	-0.0113287866525269
0.0349929434692724	-0.00278870800723059
0.0952776022709367	-0.0155367302878235
0.075722857002744	-0.00422040293081684
0.139926865892507	-0.0156856242017176
NA	NA
0.201072803777679	-0.0289634697776513
0.34412057993251	0.000657781195838425
0.122501215391321	0.0079856851923039
0.0162961028119052	-0.00777649042786168
0.0812140088321796	-0.0177484774526492
0.094816996253136	0.00516211163733124
0.0641056401528851	-0.00585649021336829
0.0117636298836742	0.000621500741229611
0.104441870400416	-0.0100501906580034
0.187866212627565	0.00574051188278338
0.180657893761419	-0.0316419245840609
0.136930726232267	0.000656897066566575
0.125904853312743	0.0114128811246823
0.364335063084106	0.0309527434840019
0.310211270508429	-0.0452933181054991
0.0434997343652656	-0.00552787035509084
0.00112983045044558	-0.000609765371650966
0.158668151223119	0.00565016958648693
0.144878442098731	-0.00536790936304132
0.0671840842020074	-0.00901030703210909
0.00226507993387568	-0.000744098795920984
0.107450196441373	-0.00589932107916029
0.00114532489130961	-0.000314403786988048
0.0421576233356706	-0.00707027507189745
0.0959405531606768	-0.00827034482696209
0.0305035109164157	-0.00665490890644686
0.0245888572851563	-0.00487474244253096
0.180243864967704	-0.02668782420278
0.0655926646618864	-0.0101344437598899
0.0653333882976146	-0.0105422508288516
0.0678767330165651	0.0021985368133908
0.132650321158094	0.00105198615283111
0.07574600976755	-0.0102013062570866
0.051380317489182	-0.0110859254953382
0.211463426633689	0.00964255336998668
0.18538426512004	-0.0135115977535781
0.0809343284225793	-0.00217175721507946
0.20060339223656	0.0133782496496762
0.105494312406901	-0.0157551738598393
0.153379212219051	0.00168393196947264
0.355828405857307	0.00573604957543244
0.049957891845285	-0.00211603544408374
0.180557425009988	0.0117043577679403
0.353543564891262	-0.0188524926535545
0.0378900195016088	-0.00911765654741786
0.00112970661059585	0.000285999600768608
0.355922555706667	-0.024675965941329
0.0332253146376351	-0.00329224801791852
0.0479316203445555	-0.00585610725747672
0.0794856937431954	-0.0160882766204105
0.201137385279286	0.0155848138765124
0.035631741687493	-0.00450030758498635
0.00273736466857486	-0.000895313982554345
0.199395523953527	0.024561108222216
0.102422274608036	-0.00287846843812233
0.0663380029023901	-0.00919262943113055
0.192474423889369	0.0245318642775557
NA	NA
0.00474141433460156	-0.00364547165581035
0.211658729670104	-0.00236044650728018
0.089168316662805	-0.0125437628428161
0.300663923435921	-0.0196871599866518
0.0806834058769268	-0.00507421124313634
0.0328607585215091	-0.00984607364801566
0.0671557847372181	-0.00741017211584319
0.000680507453833266	-0.000304376599388241
0.0165556648756718	-0.00789171063300517
0.00832819264774031	-0.00554202150673671
0.18971241556336	-0.0173123322203947
0.0131487914896482	-0.0051024022374915
0.0246931233856495	-3.98020818448384e-05
0.00700618059966159	-0.00265427443786804
0.0187118499267288	-0.00490462134996435
0.0119460804321261	-0.00462257691282372
0.0442127692670929	-0.0054213033623049
0.0109992636796554	4.4888614320223e-05
0.00357918942253843	-0.00123483481042873
0.00897465040266476	-0.00147968338901344
0.0874058035394373	-0.00836068531765168
0.065143872778992	-0.00599034962986278
0.0145203885083685	0.000523604406377318
0.0310140701494428	0.00066295100205456
0.000616044017950978	-3.34798149908592e-05
0.00206132112635418	-0.000945388481283831
0.0767886314641696	-0.00881796501060514
0.0844359702323181	-0.00360648429246026
0.0914072630770427	-0.013886161381034
0.0149302274986974	0.000650486934745299
0.155430338395726	0.00495927417612529
0.120475682050329	-0.00790183876688244
0.322693637475768	-0.0126119184177999
0.282847167867892	0.00366962824563849
0.291490920821979	0.00814583307649358
0.033203112101295	-0.0111672727463462
0.0641784317152688	-0.00875422596621826
0.0375118819394686	-0.0157088175340024
0.350355338872244	-0.0147141179198924
0.00302242369535832	-0.00137003141222763
0.116093684443216	-0.000378432783189178
0.313482299706526	-0.0592869476308143
0.12842595030592	-0.00672831258832175
0.215173236663764	-0.00846610062023556
0.00906922869954414	-0.00308446412773968
0.148906907902814	-0.0107986249433984
0.320979928399095	-0.0418213851745027
0.19336820328225	-0.000796519376920213
0.353658922350372	-0.0411949747104407
0.00207148523576325	-0.00061850318055438
0.100257409012975	-0.0178582138167097
0.0901930705756548	-0.00325319243668695
0.0383466738188852	-0.00664180385738319
0.0209713902177213	-0.0040450520563987
0.0246402914703225	-0.00568790935689348
0.0572256696530386	0.00524306790006704
0.14155623692716	-0.000505149528879451
0.0347346413867917	-0.0104060375399061
0.0208105118882177	-0.0052024794821202
0.031263033540722	-0.000979756880648591
0.0370590249098509	-0.00550536331465021
0.000463239092769528	-8.14977194768731e-05
0.35858441639305	-0.0231156557893312
0.0474126323970203	-0.00298946668848807
0.132138257770505	0.00185017924406042
0.260143375357085	-0.0315276010495727
0.0247156908736921	-0.00279563009008525
0.0948512873454535	-0.0270799518896545
0.033404178356381	-0.0121613669432269
0.0683889659771321	0.00302246803327209
0.209054165318477	0.0178911488510637
0.00585490457603957	-0.00165395115961691
0.0842921722059144	-0.00829088258220018
0.00611391209013355	-0.00175117825308445
0.0591095212931054	-0.00507833878547352
0.0812542442364179	-0.00360586482534589
0.0184642847085505	-0.00539024677717265
0.0101460703552007	-0.00537617690196576
0.0192059892181528	-0.00660114839739316
0.197117355056088	0.0304696037222703
0.0536595789025927	0.00080757545625567
0.201845219679538	-0.0201005887760907
0.360587274105413	0.02935582830958
0.0363777939227509	0.00172724010721723
0.348228332667879	-0.00113819237912627
0.000842822249265995	-0.000303301580224571
0.043178969955767	-0.00747037432405701
0.0897715733747731	-0.00934477142042134
0.18169010145119	-0.0130917389362546
0.121202050841659	-0.0062252755797184
0.206329658458173	0.00707527967966176
0.112271195834421	-0.00574878331419799
0.0309357211593113	-0.00841336288408529
0.198872972196668	0.0563410859371733
0.0318507337445742	-0.00733354350924923
0.0870911830000297	-0.0177587005473082
0.0137526112285545	-0.00335981217177489
0.0051677593028474	-0.000456556243638634
0.00314669317526393	-0.000924251205845395
0.0111289393648405	-0.000850853367275563
0.17366446149622	0.00422684232171883
0.038005463135288	0.000945504017868068
0.205928779035614	0.00766602015862228
0.13582346571505	0.000394705300256926
NA	NA
0.236437655122241	-0.0415845091323083
0.0759400298170776	-0.0102902977820995
0.0799556232463247	-0.0103595005225249
0.0747762986026328	0.00254162069618079
0.0726266176016412	-0.0182117924614542
0.00720499130957789	-0.00200228648330445
0.00660691205808262	-0.00184848956957483
0.169662814667269	-0.00514566355450788
0.0963955589168644	-0.00592105181137034
0.0246051888407893	-0.0082327762984177
0.0174892787206505	-0.000181872116278441
0.00661807049265704	-0.000620116186497752
0.121691936586801	-0.0192875658369949
0.0892436218978676	0.0025034693855551
0.0770255600328712	-0.00628003446919388
0.0381708699861978	-0.000271984905248546
0.00348351963257035	-0.00118350567526388
0.0220716443770859	-0.00471132633723629
0.325442988614976	0.0361825203194654
0.0841924831463695	-0.0233926721839786
0.0252037276710235	-0.00309539827040787
0.15841464625993	-0.0073864506791716
0.0625732693722105	0.000761950954951199
0.166647709811181	-0.0182878322099453
0.00545750265614201	-0.00245637245401513
0.110627853926986	-0.0152137556192364
0.0255033406613461	-0.00481329471453492
0.156914129380733	-0.0186958765408894
0.0467137718409008	-0.00117686026849592
0.100812663011652	-0.0302029758581964
0.00961601476676531	-0.00196355201575331
0.0620555856230593	0.00149754014882428
0.323391931394648	0.00446481196097243
0.00805956118110881	-0.00446127709517997
0.237831129457677	-0.0373348433413798
0.197613913669598	-0.00298988147513529
0.0184107485674315	-0.00610883212726869
0.043483370665813	-0.00815129540555835
0.0680726349387779	0.00138050107764247
0.0182761939487809	-0.00482681200222148
0.0178657795499519	-0.00532552329522807
NA	NA
0.00793574176974431	-0.00347218656854884
0.00153823232876416	-0.00108809166396036
0.0352388478027252	-0.00679688625858506
0.109319299244613	0.0161689558701609
0.00223446459623026	-0.000630300058856527
0.0241544515239578	0.000149782183983996
0.0150832506215558	-0.00726811101501468
0.0258567681438545	-0.00843646059157329
0.0426329490758928	-0.00667476990995586
0.00326100233290249	-0.000619056700466675
0.0835842210736743	-0.00469579793623338
0.00163587681908665	-0.000792416790601722
0.0107639518817899	-0.00314861923053346
0.321349569350832	0.0659979627744951
0.0609606951896097	-0.00624474365297722
0.0453769921414166	-0.00120083431789812
0.0365300282921295	-0.0112426743239682
0.0814191511777667	0.00853078700659116
0.0659021703012674	0.000576002037959072
0.122437198640358	0.00448100419507474
0.0360651521677566	-0.00309779771405916
0.156929017174305	0.00498408100024275
0.12693998816584	-0.00748643209884449
0.101417124222641	-0.0258994458001883
0.00771312216229878	-0.00454374274587629
0.31317791355322	0.00509489518511591
0.0186000631161115	-0.00595391909233138
0.0175354586145058	-0.00681011639713918
0.0289477644405966	-0.00509745791826209
0.0376753296570025	-0.00854752880636452
0.132835368491284	-0.00605676280601464
0.129326732322064	-0.0161656648650371
0.19491839472262	-0.00846105717060644
0.195626070751598	0.0016858104035618
0.0694941562081581	-0.0107593281584367
0.0616282400327077	-0.00935344558750806
0.0344578039991179	-0.0126158310788132
0.224593171009653	0.00294245612863742
0.0170570292932958	-0.00307777184663615
0.00134237006966946	-0.000503368948803903
0.0407092683521175	-0.011743701220569
0.1572735614355	0.00414678469561583
0.083570760378465	-0.00658253697454633
0.0721561922682256	-0.010999368088852
0.00395415282520022	-0.000902049162437356
0.194196592205405	0.0176599283212962
0.0189296971769453	-0.0038366162580847
0.0291312280687445	-0.00617812186802904
0.0523946980568425	-0.00933039840646142
0.0165222841991238	-0.00417644335203701
0.0938024198243447	-0.0256806146473785
0.365141670806397	0.0112948608910994
0.266948809241574	-0.0147204251734842
0.00407040385223099	-0.00164753178148527
0.31084440021756	-0.0514750645979573
0.0456569615490182	-0.00412017876021153
0.0251430807255888	-0.00296150326812562
0.0260431424543246	-0.00663891385889263
0.172821236855754	-0.0058593274147247
0.132395982310921	0.00124231355936219
0.15886955395826	0.00462453003550656
0.112461531675082	0.0108938688141599
0.351867905429495	-0.0194343099733167
0.000126372068529455	-2.39649174448238e-05
0.0427006799616103	-0.0112999450163618
0.367434416189481	0.0341173613732575
0.0407850016090294	-0.00237977836177208
0.0457934283564802	-0.00442233041447065
0.0683283656637061	-0.0159293050367464
0.00172250746666792	-0.000495705099333553
0.230436967921066	-0.0326969592753748
0.0417943436652134	-0.00166019847424678
0.210674306075139	0.00321950320080336
0.00695867722379182	0.000162570986614935
0.182777447763176	-0.0144298646145071
0.113684685770754	0.00216257211671135
0.0705154421843272	-0.0118027376634959
0.0184949786152979	0.000549619820154189
0.0263749542175642	-0.00281622851225059
0.016948514878054	-0.00347002515684523
0.00281057496132098	-0.000662932374541396
0.0281009805069155	-0.00621348013418818
0.00353283987345085	-0.00108817116531281
0.00263142500153865	-0.000602085719361593
0.00354210802922293	-0.00103831492709971
0.100576704837408	0.00856817174678159
0.314710167889773	0.0133097224135324
0.00524497452421433	-0.00127142181618221
0.224603357412933	0.0047899765052607
0.0770614286061446	-0.0056789410371833
0.0620221910640321	-0.0137092550407262
0.053330805898792	-0.0029221858197833
0.0137230181797964	-0.00368060308758018
0.123786157792683	-0.00456632779381166
0.00147653612708913	-0.000396604846610142
0.134027840182388	-0.0181659800345556
0.175955451245229	0.00906772821239193
0.0699850145365853	-0.00960467349684779
0.0432710383009451	-0.00147279353740858
0.0771715649682852	-0.0220412309209733
0.23277253886505	-0.00139237884935192
0.0262362525611153	-0.00338128133340341
0.107437429548857	-0.00154881998765603
0.326452451005965	0.0024469082773399
0.280882385853735	-0.00662702179677627
0.322834506383356	-0.00230462896574035
0.107039199311455	0.0217298636064301
0.00713902104863014	-0.00235052226853198
0.117924844822979	-0.0131484166208127
0.0186656599446578	-0.00567633011560795
0.0889453844706869	-0.0290790685904882
0.244547856304683	0.0555444134554422
0.071512472382136	-0.00404681633279436
0.229894027788796	-0.00430178603949244
0.0879462331476847	0.0203149869921686
0.0007511095226192	-0.000317726721521188
0.00135590764342208	-0.000176145458540125
0.107263578812251	-0.0102182461419605
0.108739105800978	-0.00224001396400113
0.221367943742009	-0.000591189678643605
0.0142545888682467	-0.00166843047653474
0.23287536909701	-0.0161078591563181
0.0767688369913443	-0.000961373155328363
0.00401360918714637	0.00055823308605031
0.236783496169068	-0.0254796587375087
0.0001557238030021	-7.11025801919291e-05
0.123175538575861	0.00602022058103366
0.315429351870961	-0.00323918479291013
0.0116747369390442	-0.000780637052735693
0.304341390748058	-0.0282313197940999
0.0438588579132834	-0.00612969417269005
0.322507803396578	-0.0271952630176935
0.205714700396329	0.00437560967070177
0.0113726291766766	0.00094288100077243
0.0323259268141303	-0.00124808045440731
0.0313983387334053	-0.00413842833319436
0.103515246057143	-0.0232378540034584
0.016018816652079	-0.00423105001396583
0.353347026947172	-0.0144719557255765
0.00898401259891149	-0.00377949246247325
0.367096506122014	0.0374472809153068
0.00410657023877039	-0.00187406604354626
0.0801158080811312	0.00339828444016808
0.175735289738662	0.00375373482668559
0.00851891407363382	-0.00188937284357704
0.0162007661193228	-0.00736161904292959
0.202541573863503	0.00440286717667177
0.00643344264840321	-0.00339575844602266
0.00223236020901288	-0.000486409432147099
0.207036292962073	-0.0035906560602606
0.14928460734451	-0.0209837146867931
0.123175013318509	0.00228974217802423
0.354184996284272	-0.0245279538874337
0.00990840066649561	-0.00580613811125161
0.0614128650003775	-0.00969738997251184
0.0479745438802981	-0.0032138233782133
0.0303710198537417	-0.0127156580159941
0.180437339121046	0.000370624149646642
0.0879842004205486	-0.00768594536469153
0.0674455086703645	-0.016294264474486
0.00742635480988821	-0.002940283534293
0.000970974611928312	-0.000366958391141633
0.321636832904938	0.0498707523087691
0.0128355198076464	-0.00193091883268283
NA	NA
0.0209418810122467	-0.00612253949275808
0.016583163808365	-0.00883927583677918
0.17207633103184	0.0144787228667425
0.101865328215694	-0.0106029353907813
0.0322836333581241	-0.00827121451850542
0.204781521705824	0.0177136205433034
0.189945855959166	0.0608252456572594
0.0737603744045505	-0.00412541288182064
0.00224460779151972	-0.000992309477087095
0.0104699550441138	-0.00437133575352364
0.144266113514942	-0.00187335358694693
0.313560316142928	0.0116712511031061
0.291059596639128	0.035420956544959
0.226221950904619	0.0205824445737095
0.0199230861683391	-0.00527116850452703
0.214718665711551	-0.0117943228028132
0.00743225542251963	-0.00271414981731731
0.0592748736563894	-0.0100882688766169
0.0177229567445314	-0.00395785162049433
0.0322914093770158	-0.00773922153618019
0.0181411198221138	0.0012805355299044
0.204905146409331	0.0185113265926714
0.324785076886956	-0.00550165973135291
0.146508584753973	0.0236260875123335
0.0825940882897018	-0.0256985320132423
0.132804637376951	0.00121823042270669
0.0829453475651141	-0.000635621820628124
0.0515295386033518	-0.000917451404459708
0.0614671966202495	-0.00416298133066005
0.0561649489648801	-0.00934248586383413
0.0659625258655689	-0.00664214833008831
0.0262999625002632	-0.00252684680971115
0.318230797381647	-0.0505660171267904
0.158896102893528	0.00394215599955455
0.212282067327972	0.00896696698232657
0.00155508439933447	-0.000500841709228473
0.0547542274097775	-0.00461180357027011
0.0623275838704219	-0.00364110192241758
0.0247419631144123	-0.0103074730292696
0.200841708328808	-0.0271324518103959
0.229708443441726	-0.0309453719360931
0.0271963572916298	-0.00535314270230374
0.0117299537774645	-0.00124759711378161
0.327488093474744	0.00162903565367473
0.156614547567921	0.0101269947842641
0.00949965778057976	-0.00197617401265263
0.0959213432761364	0.0024686094020292
0.0607103026174945	0.00107761969798204
0.23779671472139	0.0398355036643999
0.0579716065482002	-0.00743018812563048
0.194115875866267	-0.0248500895580973
0.00845857956569944	-0.000215130048286837
0.169438034629848	-0.0169851731323171
0.0307318495070637	-0.00721807651347798
0.070902455272998	-0.00121904833161028
0.00266281152398183	9.67201053438359e-05
0.187223879889799	-0.0103799018772334
0.0352281652156331	-0.00445346178543284
0.190839881845548	0.00210416230584887
0.00653862448573551	-0.00245880639804636
0.214643535062023	0.0078424622233349
0.194138304277379	-0.00413826771140197
0.0429746987333757	-0.00751088449788811
0.37944435316902	0.0354426330411718
0.12611449210977	-0.00561829247036294
0.286340213469434	0.0265997140894713
0.0618113268801777	0.00252946875642125
0.271634212565589	-0.0168244408251392
0.138983197987669	0.00865793032324189
0.151158438819245	-0.00387407938658016
0.31551185816216	-0.0392198176797561
NA	NA
0.02013083166105	0.000609541853469932
0.0244904246067456	-0.000596498941677043
0.00399088370710502	-0.00128157098292081
0.102819127108531	-0.014570607996309
0.0918599298694079	-0.0131774186239982
0.0537700531760639	-0.0155239747707398
0.108631766963357	-0.0174207274162985
0.0270907346556381	-0.00621633533035979
0.00278150735433357	-0.000995083689378275
0.12893154307872	0.0104964138238024
0.0380717511493023	0.00108792063497452
0.177003306309036	0.0178743237920974
0.0708372951730715	-0.010517899464298
0.106782465082134	0.00124122049733953
0.0147415625661461	-0.004642245342476
0.0930589055835746	-0.00778715345631517
0.198994531089391	-0.0109470564146594
0.314609959803224	-0.0317697139391411
0.194758284118291	-0.00248512733904852
0.122700128088133	-0.00403673991965937
0.0601631157352898	-0.00864222559042308
0.31764770670922	0.0240257617767585
0.00579188198367899	-0.00300951290627954
0.0450711096359895	-1.59962922144374e-05
0.0471054294616744	-0.0226547386575441
0.0264827765773414	-0.00892336897685742
0.116826701332459	-0.00063300185603743
0.346096868996313	-0.0584709633423887
0.326307396219678	0.0859816282878332
0.119186556964711	-0.0133432162734759
0.0972735573974228	0.000358490565213407
0.0646721823585933	-0.0086899982472555
0.0241653368175946	-0.00646477859343737
0.0648582451121637	0.00262430092190201
0.154648636949135	0.0268858464655222
0.154671781509966	-0.00548920607729028
0.0259189916046574	-0.00492705814385995
0.0267465217449109	-0.00223087379161173
0.0237503483169751	-0.0094201201115068
0.353102565906884	-0.0026183047158066
0.0630427427261895	-0.000554770243833963
0.123505727474526	0.012821604618929
0.0938392682440846	0.00651838278723425
0.0640661972588338	-0.0084634411195562
0.00663230590284514	-0.00348007694478171
0.186988336360456	0.00511193214781089
0.0109059386265084	-0.00189184373846326
0.128413341052649	-0.0147681565380439
0.0770408111508945	-0.0199765707201868
0.0521171466539169	-0.0145356167254371
0.140476365194083	-0.00725193909852587
0.18972944521999	0.00717441667222524
0.178064216503627	0.00894964335632123
0.00057567569702018	-0.000289108764379141
0.101025399312956	-0.0233368867026642
0.362093752581094	0.0204274570748793
0.0202985179024193	-0.00465730947910774
0.0264133324042387	-0.00668532498331191
0.033803194012305	-0.0095999355437776
0.0274605797633307	-0.00315615058719105
0.210148786755333	0.035763773598422
0.00214556159920927	-0.000567316736321435
0.129516577673312	-0.00119292772625756
0.315781155679055	-0.00222230270051077
0.327445570888731	0.0444707078864635
0.242025731750038	0.0423723725359336
0.078767244066191	0.0038208587758902
0.361306569706189	0.0145999050078285
0.0562256668168263	-0.00483289023340894
0.0146411363778691	-0.00470681325902141
0.0402059320636092	-0.00408223894508324
0.0131730557189696	-0.00514819945959299
0.0190104714240374	-0.00188753322053999
0.056819366588387	-0.00633705036252683
0.0461288387567032	0.00521774194566563
0.125229742244413	0.000936107728679553
0.0242465415394221	-0.0106672813118901
0.0421911241065949	-0.000284664117599386
0.275644541049158	-0.00920873098590486
0.00121625924401026	-0.000190003625385214
0.326312543938149	0.0177838559360432
0.132036682403999	0.000999314339311386
0.035439017575444	-0.00615283289404573
0.0224993892879458	-0.00792511620167941
0.122804545588099	0.0100038452764323
0.0273287475575628	-0.0032403246204394
0.0292698370799274	-0.00404751681570245
0.0503881277164928	-0.00537538342700564
0.0798623758308513	-0.00300774859940632
0.116691083438942	-0.00636630330305837
0.29474877666053	-0.023021402839307
0.000173931717818425	-4.95977583231259e-05
0.0520817741072181	-0.00753911255707437
0.026800881872324	-0.00546771139337694
0.00743516540949419	-0.00273097286762194
0.0775891939809526	-0.0212593899384623
0.00322165257696108	-0.00132967655868321
0.195724409499956	-0.00262052583307906
0.224760820095268	0.0128927710639213
0.0614741275976678	-0.00234199635184434
0.0325465844960795	0.00090238750585675
0.154563343261863	0.00557373064448116
0.0285251307722067	-0.00651507412773833
NA	NA
0.21208069510902	-0.0237352082624059
0.120087362297812	-0.00985087545612159
0.0241917230281928	-0.0117522469313222
0.0961640378364421	0.00385786689439892
0.0786097414109777	0.00806856681043068
0.236624770985335	-0.033953233564408
0.00417184029544048	-0.00280312091305846
0.238055842803073	-0.0410342075610479
0.146295747521111	-0.0026167790763654
NA	NA
0.0257127426508915	-0.00408520170732084
0.0230621830562587	-0.00902695728828929
0.0433627523494047	-0.0104238750102591
0.0443649423485736	-0.0125939043994482
0.0191840949280372	-0.0054835655845375
0.151947662727937	0.00754631073763795
0.188566704432793	0.0186318481511659
0.155453559569622	0.0202967101711326
0.354029244333087	-0.011726731126124
0.31329036257113	-0.0558022595799536
0.00520202156871627	-0.00212869980384956
0.32220965634797	0.0529862889179356
0.0947844308628086	-0.0151149881596055
0.0353129872846141	-0.00719626266606991
0.319185176627437	-0.0495935321052362
0.168186512379413	-0.00633157343526972
0.0494529456726906	0.0035315474100629
0.00667653568595975	-0.00201575785350256
0.0971843997391304	-0.000203548663592762
0.0404701215029172	-0.00037068120840604
0.0236410021192204	-0.009343478866708
0.00209797842368248	-0.000300191059208654
0.0336858307986597	-0.00161805336116853
0.0492340231610154	-0.00574605688469038
0.168966862526731	0.0122638227707857
0.00345852735844818	0.0004089804461197
0.0792197143749655	-0.00223907052787004
0.238274936436031	0.0189876466329172
0.0469007171841346	-0.00900261383203059
0.190764807734367	-0.00972644456394572
0.156176041225323	0.00658513797451515
0.00913260513273536	-0.0016788834425397
0.0255234863638805	-0.00165770950090127
0.206125219698339	0.054511462857313
0.0257013378023715	-0.00668094934829923
0.158009300032127	-0.0230923906720602
0.0108594616833651	-0.00360230215564602
0.365908661309444	-0.00289414768273405
0.156109705624824	-0.00810359590801907
0.0051302798843678	-0.00102387550635394
0.0953128178276753	-0.0112291812767957
0.0139525041699384	-0.00379332586539617
0.011436046698617	-0.00691484184294068
0.0155715954271828	-0.00921824698639524
0.0773264665047956	-0.0138734984182452
0.0375915422107098	-0.00957605993183913
0.197694952309873	0.0078676789637277
0.0854513746247581	-0.0149276046685038
0.0323352261243731	-0.0115797100788801
0.0274445016579885	-0.00419925881049692
0.0478295770088988	-0.00404751801628
0.0120816546528485	-0.00181255515840287
0.119759417376416	-0.00530415068783989
0.184671819221535	-0.00783758262655748
0.00157737281535366	0.000166642321739189
0.232479015680627	-0.0360498493831279
0.0527011198966329	-0.00751604734599365
0.0044773562434881	-0.00112867685152988
0.150622607592641	-0.0140749230500203
0.0407978378260524	0.000494357362923539
0.36983707132103	0.0239506537761102
0.0391975729446147	-0.00424131731064323
0.189176019609876	-4.3012169894413e-05
0.0455357309897561	-0.00959398198422447
0.211519106169408	0.00805422865908723
0.157190216176936	-0.012720691780435
0.000172085514722909	-9.10827356452637e-05
0.141178831391743	0.00971834547683026
0.215037855589654	0.0111388719064096
0.0239020630365856	-0.00911392030751308
0.0092458394799662	-0.00358720751956564
0.107528592394226	-0.0101535916645113
0.201916041946236	-0.00217843037547025
0.184725869962016	0.0165315037046882
0.0125389116253424	-0.00282740132000598
0.274707895373641	-0.019906818079116
0.214206039694241	0.00316472887381505
0.00343536856732824	-0.000654867001830549
0.0253353238104108	-0.00496951303863081
0.177844647147498	0.00631334028101566
0.288544867970535	0.0035922355974935
0.0543236247884654	-0.00694440732952539
0.0106484357328915	-0.00526662352836652
0.0491839273106322	-0.00915877478292698
0.0540143603431391	0.00234230170949641
NA	NA
0.0712841755522264	-0.00217905332006668
0.00687330265823398	-0.00290511663759827
0.360238217743337	-0.0218328839147968
0.0644394582479101	-0.00604134629747625
0.200509868300722	-0.0119738368486544
0.283956670545643	-0.0163303196638723
0.375724454242522	-0.0259224819405643
0.0911353867158147	-0.0174527731056199
0.204437007023768	0.000890350341790996
0.0480373222001645	-0.0101801619235153
0.00124029273406979	-0.000608049229562656
0.346591067187717	-0.0675563284984697
0.0584935976513143	-0.00410625809956464
0.110147806859487	-0.0089801138882654
0.0288293031705035	-0.00353210797412259
0.025000242849004	-0.0106431636164397
0.188475903742478	-0.00153903168546099
0.144980755323465	-0.00360781650959574
0.355633631807536	-0.000290701628490542
0.181066566303447	0.000684973285332291
0.0869796201407267	-0.000748521048514847
0.110157492126973	-0.00735029668747862
0.000934479764867453	-0.000176443692679375
0.208418176338771	-0.00166940539859842
0.00237029605163626	-0.000562767829291368
0.019078746700093	-0.00314201781706977
0.000206720730341379	1.57575414997177e-05
0.0831916621548725	-0.0136270659218302
0.131312331184841	-0.000326570881730937
0.00508695396497889	-0.00302168183012916
0.099789660058946	0.00525676706731833
0.0504062441449611	-0.00663601997249345
0.0288287012398463	-0.00766274178821214
0.0778134736590765	-0.0184968632055758
0.157257849231385	0.0116517091513174
0.325332214101198	0.00531983331539299
0.0425644687454184	-0.00554700192794374
0.0713361377413006	-0.0120175283847541
0.159246944777351	-0.0255063305129594
0.0102742509617673	-0.00400443482731769
0.0700995687714846	-0.0143627663468696
0.0253083078443499	-2.99390126483126e-05
0.0283856921404291	-0.00950807308089307
0.0825018434064418	-0.0164520268576762
0.00160675515141803	-0.000793649290295673
0.078299575280064	-0.000361072751775826
0.0757954736782089	-0.00877605477681261
0.0939110299330886	-0.0299092978167283
0.0810603567974466	-0.0128330748021238
0.113338911465465	-0.0168349402300876
0.0487779585233517	-0.00794175519492298
0.00999157191673396	-0.00414035515270515
0.0065020335862237	0.00128421349136337
0.126935754283466	-0.0266042986435616
0.194656805914451	0.0270340772381096
0.00647313184957491	-0.00276314922357397
0.159853824805255	-0.0237798500856827
0.0755151569458337	-0.000755329928091825
0.122267587207102	-0.00595935411094607
0.0284102269302455	-0.0109608915794039
0.0287274980044219	-0.00922609469761337
0.0314273881886832	-0.00631583356710409
0.010774429735784	-0.00290895586418307
0.00634057252646352	-0.00246221578081642
0.0656694944532966	-0.00601570934976171
0.240130622760612	0.0176479804141792
0.190666246327407	-0.0222305881327157
