# Supplementary material for: Measuring re-identification risk using a synthetic estimator to enable data sharing
Source: PLoS One. 2022 Jun 17;17(6):e0269097. doi: 10.1371/journal.pone.0269097 (PMC9205507; doi:10.1371/journal.pone.0269097)
Supplement: S3 File — (ZIP) [file pone.0269097.s003.zip › nexoid/nexoid.ave.size_2.1.14.csv]

risk_act	ave_error
0.159455161597802	-0.0118995173054514
0.320067576184549	-0.00139149393289623
0.080512574909842	-0.00383234066567065
0.313634910527286	-0.00107564339237426
0.0884553451611744	-0.0116379281418584
0.141116012055202	-0.000482634980630475
0.189226549384734	0.00904885344469541
0.177597470908963	-0.0232670784154177
0.109736695953532	-0.0040943592765636
0.206553136932951	-0.000460144795499329
0.201183827323605	-0.00836399046107547
0.0680727878647802	-0.0148072122667582
0.00736006763982742	-0.00443722848035698
0.015584266616072	5.95488821218335e-06
0.0163630195671761	-0.00597577831043842
0.200794273052035	0.00513334760604298
0.343170894455216	-0.0516623885141263
0.0917506015961862	-0.019878841801143
0.148136961815191	-0.00678103461126026
0.0639638480981629	-0.00907568967281842
0.162090959736925	-0.0270766008988548
0.0457177947729561	-0.0153297060349794
0.00627913837247069	-0.000173096072008579
0.0462127056854249	-0.00531547948418529
0.156074868308906	-0.00555789505767498
0.130194989650641	0.00259417532108305
0.125695432746758	-0.005046828105499
0.158256579774293	-0.0139264689471903
0.137433826425392	-0.00724784514401985
0.317975793396219	-0.0357394818489153
0.155005785412905	0.00171724390446276
0.200634192912254	0.00124786141728594
0.326191512178364	0.00670589924041287
0.357674215459192	-0.0266610273375261
0.186355973911831	-0.0151553679511407
0.00212548988055763	-0.000212170436104892
0.046095546554323	-0.0133250562031225
0.239482958304516	-0.00887684902683161
0.0514548307782099	-0.0110455929767208
0.0341127893772312	-0.00119082982482956
0.0344476947803781	-0.00259917518800822
0.318283226632778	-0.0339641900629315
0.186743441074896	-0.0121234418156464
0.0701136275498997	-0.00314794143026473
0.197969870103958	-0.0206776466807869
0.00626162535401752	-0.00150491897876567
0.0759268111934688	-0.00374550898259668
0.238700173219603	-0.0043272742478693
0.0567347104808167	-0.000976803173260404
0.031922362573232	-0.00219357172212312
0.131883189274689	0.00224690086962603
0.352694053451604	-0.0398040013875129
0.0580804915166441	-0.00582580500323845
0.318553294246856	-0.0414958539517562
0.287188197413628	0.0228202550097908
0.0756997180479199	-0.00649977912963662
0.0330806819580569	-0.00686962966786302
0.0565073617037129	0.00231923441649195
0.21572189187336	0.00397443804325739
0.080741718301901	0.00903666372644828
0.114453259483248	-0.00234519163685995
0.126588362346904	-0.00497390103068379
0.35363381466371	-0.0175971285296356
0.0263032727715603	-0.00415700874061127
0.197184756825598	-0.00477807190679722
0.169557919645347	0.00576983715413515
0.36487725286426	0.00182510658134255
0.0915955806672629	-0.0214934517333526
0.130034323285317	0.00379223007463483
0.025705795547212	-0.00127005739086291
0.226858884618741	-0.0176074072527335
0.158130628811086	-0.00883121549800725
0.237065158770685	-0.0341080168784454
0.278387925568946	-0.0125447501167566
0.0516659236244513	-0.01331686030107
0.189272614672565	0.016176629750947
0.113519352161887	-0.0076212312835557
0.170007191404822	-0.00975456432708327
0.0336316279800034	0.000428638724140812
0.1969534747984	-0.00206644253368868
0.00706407007765162	-0.0018955053641949
0.0312865318246732	-0.00100930907375728
0.0181481970120003	-0.00364537531572819
0.0678339181185683	-0.0151098604319552
0.0330005018381653	-0.0103413762820082
0.0642919093797247	-0.00614606306800372
0.226744374846498	-0.0077605340334099
0.0040566715225717	-0.00099475357654442
0.025981879438417	-0.00321336429942372
0.197036841786148	-0.0370051278325881
0.0105469481770717	-0.00399544457594516
0.0641345962873308	-0.00475599831576286
0.0760569071354977	-0.00806650912709514
0.197418479146738	-0.00731137529461931
0.0286939968926302	-0.00973753376530272
0.128817539300518	-0.0142880458161059
0.154067795898266	0.00782555519960337
0.0313774120200032	0.000391912920265344
0.0468176792339401	-0.000758068065980902
0.0161088767690707	-0.00690367727516022
0.156282523809505	-0.00132763988003345
0.352786141180236	-0.0166539932497604
0.0805030998179174	-0.000986144870241179
0.10436524234357	-0.00788301052035692
0.351836298502622	-0.0273265237135203
0.0516083083339084	-0.00970677248013249
0.00270090792660398	-0.000632780839902831
0.159250273503117	-0.0111351733221122
0.0771490159331431	-0.016388690451825
0.302820243079606	-0.012576367126131
0.00360578770518543	-0.0008289170211911
0.154053191997455	0.00942003773405731
0.197709897578803	-0.0304595968759177
0.0100187558681706	-0.00352807498741245
0.0682211994914699	-0.0073770201649551
0.31810260362267	-0.04217272798115
0.0989150499309308	-0.00359843338594794
0.114183573971787	-0.00285288863221891
0.35254093424328	-0.038471497652416
0.0186601937460456	-0.00371721704793963
0.178219826858629	-0.0245447958225147
0.0752981897096707	0.000250196459978078
0.0105959702324125	-0.00500655445769705
0.302211885237494	-0.0356827822620368
0.317924187932943	-0.0493057803017334
0.124825236920783	0.00538072177420343
0.0801107177587196	-0.00952485288365228
0.0117437764673563	-0.000232862862637226
0.00264505973438197	-0.000561227479560666
0.0138015314479516	-0.00176904902263113
0.185938862893681	-0.0149244000751434
0.000120970532804049	-1.19507563793547e-06
0.0568315232868606	0.00143674046847361
0.000120589815866302	-3.78168663493872e-07
0.155565383604716	-0.00341112869838725
0.326920329836814	0.0308378244480438
0.320359947343845	-0.00650928961840636
0.0157950677846493	-0.00643342848423706
0.343394678262379	-0.051352420310032
0.0939443703234645	-0.0108583968456783
0.045750474344952	-0.0151873944208262
0.0672231137182531	-0.00487527532217713
0.313012211869956	-0.00688554945817499
0.0533656545799193	0.00356436337326213
0.32622535038396	0.0117493332589947
0.026022694290294	-0.00530121454918967
0.319000248014751	-0.0382921246018757
0.00407498876671275	-0.00112941053304809
0.0925994636314668	-0.0179827548754896
0.34380469785306	-0.0467502147767662
0.358238210620845	-0.0362652256991461
0.0363988866180778	-0.00386208137929079
0.138663664946125	-0.00910386313182573
0.142945158715992	0.00777265609392258
0.313388255335502	-0.00707451237918189
0.0617838402534636	-0.0194399300785056
0.0150155901522238	-0.00330903014002482
0.319740864595819	0.0061168206818431
0.00920686499658494	-0.000407359703065891
0.0193287422831253	-0.00537455384552687
0.063825624473204	-0.00900921420769392
0.192544966882513	-0.00964392632191163
0.148876560776107	-0.0072687755149996
0.129729012518866	0.00247758318503918
0.17836634558014	-0.0308543275817232
0.0666846837657691	-0.00201478865106429
0.0909858202193543	-0.0188428701986567
0.153966406576853	0.00834044593522876
0.00401144478411287	-0.00124155567614103
0.0685458473688508	-0.00509592344844174
0.226928378441593	-0.00957687148356387
0.000671278086303412	-0.000311544527375993
0.0769076528104064	-0.0160547502077344
0.191548535260171	-0.0157157017691676
0.325576178808549	0.00816504163341697
0.0109124735218891	-0.00540383067818776
0.0352086772742627	-0.0139124816344471
0.0263322865760239	-0.00753882860182498
0.067911265883102	-0.00747295725833758
0.277442489589396	-0.0123515651900986
0.0430635119641688	-0.00662936037859574
0.199718490672933	0.00506062600880902
0.342883144675263	-0.0486035433731328
0.158374124125543	-0.00774610954090987
0.0786596559183443	0.00109466492626736
0.0474914522234469	-0.0133184246571004
0.32622713353496	-0.0374021642680328
0.0012604730707716	-2.28148986114963e-05
0.366040063983022	0.00473067356187712
0.178372088491127	-0.0239168116193774
0.308553617434805	-0.0310358337868697
0.158253904663598	0.00179612651215949
0.0318995672706483	-0.00467409653905578
0.325764981925787	0.0212004913699699
0.140327748940043	-0.00363683183793442
0.053525601372941	0.00389378712459083
0.0177599320323561	-0.00402499199221833
0.15834916339989	-0.0069898233326626
0.0573507589800907	-0.00291542701847883
0.115596941996757	6.38543451419171e-05
0.0475278402783737	-0.0105408308351351
0.314403968625967	-0.00631554621358144
0.109654291494794	-0.00157559366680095
0.0069876661386445	0.000256258057641913
0.0021829914325403	-0.000167184395494022
0.207147169179441	0.00161092908525529
0.0477327116439707	-0.0131884697806296
0.110385038683982	-0.0147896215035975
0.206818080319343	-0.00203957000114599
0.342933643897938	-0.0459201907890913
0.197908670613051	-0.00408279627819338
0.0461881659875184	-0.0103891866009599
0.200054282460426	-0.000825633923121655
0.0064308983172207	-0.00116779534625406
0.0581946683271025	-0.00244264010808704
0.358256903912199	-0.0268727661861541
0.0614065084711612	0.00100490403161805
0.00275548344549563	-0.000906425320057726
0.00425120725378041	-0.000761425010193273
0.0622782249232067	-0.0115298743578426
0.0317070954182191	-0.00286575738478498
0.0519705713499549	-0.00530693789153066
0.0385977874912233	0.00215009202190176
0.325197987039593	0.026308732753045
0.278258532909493	-0.00013371888948116
0.0684113769275266	-0.0145017356146758
0.0173706667882902	-0.00260471555423211
0.0176500567028051	-0.00319583996601941
0.1891109609009	0.0122183383367593
0.0138568853814918	-0.00379048102560902
0.0179482809257158	-0.00364126302624604
0.18999868765861	0.00893040395152953
0.0754771978166946	0.00198607829171273
0.103629972936521	-0.0206047837251841
0.0417508095543351	-0.00268933710316165
0.0431831869320595	-0.00734595675567199
0.126363044204367	-0.00592298904018389
0.0974361628610578	-0.012986543139806
0.017676529005412	-0.00424237354405159
0.0399263749761087	-0.00942545704976201
0.0188233524007122	-0.00107730125568963
0.358614425018318	-0.0148403327430123
0.0917428353872363	-0.0217762317313383
0.0722331068983753	0.00190029123506213
0.180225656724013	0.0109836868261152
0.00672479566435099	-0.00278789519045608
0.132478001677891	0.00531136067413088
0.038345495898174	-0.00101976238440279
0.326400944666516	0.0176641118244097
0.0091205750412063	0.000932003419947253
0.214709821039508	-0.0274361947898137
0.006304828302763	-0.000202284365200109
0.0670096149053867	-0.00725507768261711
0.0176389511278539	-0.00282386800329563
0.0312415030663733	-0.00171049338674198
0.060998104485824	0.000160736243501915
0.120317512129033	-0.0176366738887347
0.0473323600406704	0.000147583303955763
0.103980104294562	-0.0062601278793285
0.000545250071281954	-5.99644108813527e-05
0.326196749090714	0.0329628897682552
0.119328009196803	-0.000268207603054391
0.0196243329442824	-0.00502280811571579
0.00683518727566021	-0.00137422835808948
0.00262764744830209	-0.000629759309804678
0.0305392660085947	0.000722666783367312
0.0287363820521045	-0.0108196905724333
0.00782317208761437	-0.00291708460988344
0.0098633814966625	-0.00277595436623992
0.0189243840307343	-0.00370269922760237
0.169509015758168	0.00777395349455628
0.15700317894671	0.00450974730006085
0.197565514638004	-0.0139639165920048
0.192022471326591	-0.0203804137982226
0.00072485243868645	3.65968148840961e-05
0.153404216514507	0.000650792393452587
0.0209345325067461	-0.00248175363861181
0.0583781005941443	-0.00876723480911046
0.314317689755443	0.0107202049832699
0.00680602919236763	-0.00148036357780309
0.124899007833325	-0.00103097312178622
0.238218792154088	-0.0232105559776013
0.363776200025539	-0.0132081331862586
0.0329487038002928	-0.00689876314036498
0.0860701148716562	-0.00972525837495973
0.143259058023536	-0.00165727905671312
0.0435420501779733	-0.00522540385356187
0.22686815536676	-0.0266389071910687
0.0804479024117584	0.0007628693859172
0.0260304294266046	-0.00699965901502211
0.0318360210236223	-0.0019031679388508
0.0139308922732503	-0.00187499037211333
0.00639389268809419	-0.00128544260592914
0.0259893024359411	-0.00320907999448698
0.0259351924293278	-0.00623330733764435
0.0930950998527234	-0.0158846607154654
0.128617621593182	-0.0133330339824548
0.0156798186506732	-0.00654168167192247
0.0230046705320082	-0.0060972343245989
0.103359653167064	-0.0213591482612905
0.0062797283630286	-1.24912148325405e-07
0.0785209111223847	-0.00232885696700075
0.000427725256209245	-0.000140447673350214
0.053610800111305	-0.00714006588040463
0.0673191233014596	-0.00473063569443576
0.037581502494838	-0.00633970175533011
0.0406401174802964	-0.00171930455717367
0.0090603292020928	-0.00183414126340825
0.200377234187676	-0.00322369411252979
0.197641949361303	-0.0276306844810681
0.0074809353269492	-0.00398899499216258
0.169681271702693	-0.00716251784524216
0.0841558114086542	-0.0179068370562424
0.110476969470113	-0.0183261721866819
0.0082297627889053	-0.000475155549347231
0.0470364996045251	-0.00166833613941245
0.0879267997011602	-0.00937871680577679
0.178215251290131	-0.0286171169711432
0.0757813170421956	-0.00230556854773037
0.358829797861769	-0.0452958391064122
0.101954987969111	-0.0198292641928381
0.00504201961656203	-0.00122144315321201
0.278278018290609	-0.015548885598766
0.00650391995886053	-0.00263002705952939
0.0108888406811969	-0.00640701879227194
0.189055198735365	0.0136381824282814
0.0118868652933437	-0.00378405916714464
0.187481768181514	0.00362419968964708
0.00208384373707718	-0.00109041328083253
0.327087491282548	-0.0153724940062463
0.113747893148566	-0.0113206576603187
0.0332119677577199	-0.00713642555505267
0.0754081188620137	-0.00083517312229052
0.0389931985736098	-0.00837878137223622
0.318943938259954	-0.0483557765897455
0.00105915708995773	-3.39775634716208e-05
0.0762865412532202	-0.0100655881601098
0.000280444470728115	-1.23361181825867e-05
0.0250448865794193	-0.0032537088760849
0.169447332559389	-0.00434792987708424
0.0155427714650741	-0.0089458581342639
0.189949856574209	0.0199475438304562
0.317669762054909	-0.0405104056015109
0.00571644664882557	-0.00191085116910349
0.235665906413389	-0.042441399330445
0.0233611762171331	-0.00728722056639464
0.0979256652603885	-0.00219880575143266
0.268170544158708	-0.0275643783983307
0.0762816163744029	-0.00836179973283484
0.040291499676336	-0.0118679981643033
0.119907032712381	-0.00460272080574207
0.0187896999521851	-0.00282987820074181
0.191767430658003	-0.0159976460079916
0.0347355216324777	-0.00381023313412597
0.0091815202057708	-0.00260511079941
0.020977843155847	-0.00314883255882036
0.109704856915972	0.00404471049221734
0.0620689262132797	-0.0110822996056111
0.036413943755604	-0.0111862590362887
0.006869967159576	-0.00101802637150069
0.0186916075271572	-0.000954021991095743
0.0662923956500121	-0.0112201611087816
0.0157679871107273	-0.00842248789098392
0.215371297159702	0.00601500050079001
0.326395631298765	0.0163340509055691
0.308329687490158	-0.0434490488430483
0.00417084378381565	-0.00100696324809153
0.11970077980797	-0.021943148858161
0.0428204201822568	-0.0030177661821012
0.00397212095267658	-0.000942605639354943
0.353079386421157	-0.031614905529287
0.0042453635957287	-0.000141389603836212
0.0789936878428425	-0.00233904387778837
0.0472218653609136	0.000459590768357547
0.0755148977762604	0.000269471121501413
0.0481028676252548	-0.0103390535748437
0.0160990491781006	-0.00642865999831892
0.00171327840947825	3.29620684810666e-05
0.0260280313467875	-0.00317276396308498
0.0020078589201281	-0.000127812690290282
0.0473038323478977	-0.00158462008130247
0.0412781658856641	-0.00117685522988132
0.285018045968204	0.0125287402268604
0.201121499950872	0.000783246769119922
0.0557148187026011	-0.00705972498680454
0.197534038081417	-0.0185308369766806
0.0179349962977072	-0.00326124182154247
0.0530582828339308	-0.0149740984971552
0.0363905960964718	-0.0128555425532847
0.00914382729225745	-0.0021183289907861
0.0995604980036385	0.00822740135444967
0.143974451789085	0.00898484738794439
0.236282743333132	-0.0389733669113912
0.0175849433279116	-0.00256859136241816
0.155686821137434	-0.00249370220859824
0.0363507899878027	-0.00730170981654741
0.0227505010926626	-0.00513712451029538
0.320460029647696	0.00775280466788519
0.0670981713781648	-0.00407163469969229
0.120617491254781	-0.00306625474076434
0.0285733527468703	-0.00650796164518401
0.0665594594292071	-0.00815562613378929
0.0177365939643897	-0.000647874899300349
0.00985170706431205	-0.0035679989350881
0.342641847846368	-0.0557995656833528
0.0565067982372608	-5.1046485689564e-05
0.0678304394087579	-0.0093789303893149
0.0063248081257015	-0.00165368482367194
0.00504661609173445	-0.00108387415922521
0.0676466061582092	-0.00808105826362469
0.0855313399435683	-0.00990550870368305
0.00786661250604496	-0.00271440562335742
0.0332064738849546	0.000411659345988281
0.152597018634734	0.0195231490694498
0.013485324041696	5.0351694710217e-05
0.352313619622594	-0.0367023838873122
0.216538846254719	0.0086811874486854
0.00207395070404503	-0.00101471600830183
0.286714958099653	-0.000232093810526524
0.040021440236978	-0.0110509848436582
0.0576566050954991	-0.00640027903021437
0.0113308773727764	-0.00200063080815834
0.0109673005296685	-0.00511425505221572
0.0341738086563778	-0.0010620552095836
0.0198700485386157	-0.00572080231042575
0.0857688546085597	-0.00425654714384648
0.0619255257644486	-0.0116279237293645
0.161958419012943	-0.0141682659949481
0.0354715458063728	-0.0134275321830715
0.351761035453098	-0.034333953238854
0.0258616910440475	-0.0030790286709336
0.156790427609714	-0.00890166838342277
0.238712723383064	-0.0271991157483421
0.18785294659513	-0.00359475625091316
0.207016645418776	0.00555667902519388
0.105223865238033	-0.00661733235098641
0.120038138475755	-0.0203377922066371
0.148351445168952	-0.00233917108413401
0.0676682827422252	-0.0132162748699142
0.0512942617897238	-0.00384702510870277
0.0582532523279421	-0.00661752835215536
0.359595282013055	-0.0136757960382956
0.285971056664594	0.00820830643635234
0.0678951541313779	-0.0139014684559944
0.0666327758337267	-0.00602774031086956
0.0563105948402006	-0.00668670236040515
0.00213327021384663	-0.000446489202519298
0.0803128932617628	-0.00876237545393325
0.102380277615785	-0.02147914315876
0.0010534796241571	6.36590875329108e-05
0.0672603612573063	-0.00930711764493711
0.0359498206153489	-0.0047404304327463
0.32575833843847	-0.0163044774690831
0.0455685967912929	0.00270594396912382
0.0119705637188389	-0.00383306829431096
0.0335227224441434	0.000523156384045396
0.359174226093625	-0.0385825947204841
0.00386351639069288	-0.000841767465168744
0.0161055802474609	-0.00639575931141059
0.114780922967293	0.00248005236836617
0.0112588821771552	-0.0018733276785923
0.344359744750156	-0.0497293707242538
0.0538702068558288	-0.00572531632670644
0.158002316446319	0.00525835587151874
0.0260813275443389	-0.00390559416433273
0.0384559645343268	-0.00685137947355224
0.111192492989777	-0.0258908705110349
0.15356502019904	0.0126189711436656
0.0841678918014686	-0.0149557752098412
0.326659811559321	-0.0415040301458536
0.148408536334191	-0.0151036603138391
0.168804196073189	-0.00416439573074659
0.00110502189442451	-7.97319197263979e-05
0.214003941812816	-0.0244385944406954
0.34381267507242	-0.0407387339890641
0.0176996010410332	-0.00391550722833525
0.000673481749200013	-0.000502558058297398
0.0433295039806165	-0.00904409893060931
0.0760960423467529	-0.00054649864484671
0.0116899462659403	-0.00103904722867401
0.0761205532746738	-0.0130478627079997
0.191215663073526	-0.0132283653497344
0.000144059289357496	-5.6439074266964e-05
0.00351861005680365	-0.000666374508413516
0.00912155684943283	-0.0022817947896861
0.0291692186472835	-0.00784016453947863
0.0414204656830711	-0.00219413586305623
0.0614904337465718	0.00252302163999212
0.303197076496476	-0.0366614704577181
0.0510479688906914	-0.00996170710454488
0.000650102321040144	-0.000474941183532124
0.320931398892007	0.000703075759115601
0.148291995618856	0.00211623732205451
0.137413793866387	-0.00481088360893439
0.00270308297258882	-0.000105861281850601
0.0680639392513217	-0.0185872852496217
0.109807258860562	-0.00482134216633283
0.13676345089929	-0.00198366123019827
0.0103238905457745	-0.00436600450840202
0.318737368883245	-0.0355937406158264
0.101853544695334	-0.0147723611917665
0.0676434229548832	-0.00758325312190272
0.215129876525561	0.0156941603288636
0.0316497097546795	-0.00150102981620689
0.0501445322155902	-0.00355079218284399
0.365282954534637	-0.0113403144909579
0.206700570229028	-0.00969500772854684
0.00209223716995129	-0.000155419286294147
0.00359330742693363	-0.000916382138081014
0.0677894927984369	-0.00854089504676529
0.0116040102642674	-0.000701492570882672
0.0508108931188698	-0.00604962168068881
0.000413028235112146	-0.00012308056528208
0.0328620329380784	-0.00740030679113871
0.238419189260731	-0.0210202614895634
0.0897304629052775	0.00221783340038062
0.102445198866958	-0.0188674762722799
0.104139134604774	-0.00680960070252028
0.157604337883447	-0.000572568248338651
0.120594381796335	-0.0157154052211458
0.0258470362119443	-0.0059735141840745
0.179964890375775	0.0150337467110894
0.00221797073067336	-0.000514719981567031
0.0672579485833459	-0.0108595258211528
0.0331475612711752	-0.00772125189844516
0.0541401681541333	0.00249027278770533
0.0676072012345875	-0.00625340492633529
0.0101879559064665	-0.00159922352622566
0.120663961934045	-0.0146757189721618
0.0119549540156693	-0.00391905197921046
0.120351557507515	-0.0120779327959414
0.0678167028345844	0.00125813798239016
0.364119077911255	-0.0123433374290705
0.110361095468037	-0.00695626300831689
0.311205750260106	0.00398775116573236
0.040468510080646	-0.0111125084153327
0.0755566770201032	-0.00233087951165929
0.103907755703424	-0.0124342280187508
0.192000206152404	-0.0143711487209354
0.0859041225878549	-0.0046241195665242
0.0532933336343405	0.00311478930169591
0.197196033166564	-0.0227044484546981
0.0746884230572362	-0.00398553307968201
0.039768714757362	-0.00891489227710706
0.0277543014727536	-0.00132617838808698
0.104122229875452	-0.0204371917214851
0.097084073761195	-0.0149067085329936
0.0138552312491774	-0.0018021423474535
0.15686327888554	-0.00150875250801902
0.00386217120897214	-0.000769528679420236
0.07203698094109	0.000677003361572087
0.000277297620637175	9.11002731651651e-06
0.051010707600542	-0.0123901969942229
0.154203984502562	0.00554910397458411
0.0382379564960375	-0.00765520131224873
0.0284404944560704	0.00174480974985572
0.0055393335893978	-0.000285204519525772
0.23942659103743	-0.0273553872759322
0.206951330820352	0.00443807260054463
0.00273123574042135	-0.00014032796176282
0.012053210695261	-0.0047959121207089
0.00204810496629124	-8.85802529273032e-05
0.191674161231636	-0.00485924903165144
0.0508740734215264	-6.71940177590022e-05
0.0643800164914871	-0.00776820791418414
0.0959483393472775	-0.0129507324407879
0.0879432634049845	0.0168488654329054
0.00333835163674791	7.50837469384045e-05
0.14004499253066	-0.00802228874342795
0.0215886501295868	-9.05562081446425e-05
0.113994330312761	-0.00842653721646279
0.0673775200100316	-0.0023221391228956
0.0316893056135178	-0.00473546416196604
0.0262328075749356	-0.0056365989868209
0.278637087966087	-0.0123234383315927
0.111586237152889	-0.0170113862023705
0.363932859866526	0.000897439568327774
0.237879153473407	0.0357930051518768
0.0616268249210581	-0.00771148710456583
0.0839808071025756	-0.0143011017971068
0.0643421161327357	-0.00780447376988638
0.120395271144777	-0.0206445385913761
0.0915428346630747	-0.0213479889827787
0.0342128909062733	-0.00119753918871354
0.364757133826327	-0.00464812666254644
0.237962836533209	-0.00195749937935846
0.110910354398349	-0.0170543180333858
0.00692990151754051	-0.0013867409507298
0.309554424606174	-0.0494645738724521
0.0669097172672004	-0.0119379440602757
0.114955991342905	-0.00921289004223799
0.0112976060454185	-0.00183617675167762
0.358949319960959	-0.0118836168326854
0.00428774219997177	0.000240850798884503
0.327181353387179	0.0239309866027156
0.213830763315328	-0.0081430496959356
0.0860670676470703	-0.0124985285849864
0.00270154084643884	-1.99931678744525e-05
0.0853682576198258	-0.0179079931280402
0.0225871982871631	-0.00521208570688337
0.0883615604829889	-0.0120143385134584
0.000657980872436427	-0.000489776661300734
0.0672535625313419	-0.0120901178540922
0.0567187228616545	-0.00314185322547403
0.0763926142171064	-0.0187599882022299
0.110898087828261	-0.0172911594963549
0.097090987481706	-0.00671896295706231
0.0498674667009721	-0.00509085931800311
0.104361582258062	-0.0152752075068492
0.104182713378467	-0.00996035935880298
0.0175017563120797	-0.00327861327839366
0.214235325146832	-0.0207376141144438
0.124594307329223	0.000710407456057785
0.179215076494221	0.0207114647520953
0.00044555879214833	-2.7836477496148e-05
0.0217127163432411	-0.00182529456563851
0.32591653511562	-0.0138484111557995
0.317707483116001	-0.0456937281763882
0.0380993269159849	-0.00852786848806077
0.157809053361903	-0.0108330877752433
0.267566750867512	-0.00706557949239583
0.0809705146112462	-0.00275999730749274
0.0874912528400489	-0.0107228777116307
0.327519174920058	-0.00750205206872051
0.0857268211781601	-0.0155257904227344
0.0526312928429339	-0.00170788477958279
0.0725440617215103	0.00178887422355065
0.00146522062368415	-0.00106938279179658
0.196651190343704	-0.00394392251551437
0.0615287594701421	0.00440613555136286
0.0158923270373573	-0.00877732764318969
0.168732528001147	-0.0121635644106136
0.226919965775395	-0.0242757761937506
0.191525454090537	-0.00859699630023714
0.154155189269322	0.0083061043458903
0.0375141508854605	-0.0100844383830223
0.0402714321962697	-0.00953099323654628
0.213849573743754	-0.0308176081273467
0.00906093306643755	3.04001494509029e-05
0.267834812323414	-0.0134965163282367
0.104225721356359	-0.0160289393446181
0.0680988497586293	-0.0119534593622416
0.0678225992059433	-0.00904064543068976
0.236549452630921	-0.0319715361904359
0.0361727637387743	-0.0156182381539791
0.352802838710421	-0.0324049032833706
0.207088597410492	-0.0023525340702521
0.13831094409488	-0.00642685466433374
0.0160922282441005	-0.00901457313731947
0.00895582704729125	-0.0017449194787866
0.138220947870711	-0.00382155804432333
0.156047591380821	-0.00991150988356865
0.0582461589957791	-0.00336119002628547
0.358506671781762	-0.0393124595944032
0.00680098893831908	-0.00142230857713179
0.158604449675854	-0.00297209319331765
0.179653591120699	0.00927463022237091
0.00668081606562574	-0.00295645546909278
0.0884940211372538	0.00502000065334784
0.0258634766101999	-0.00365269092849297
0.158077208621808	-0.0102486383350393
0.187810367970833	0.00500351080115496
0.069357326958349	-0.00129908956285046
0.287450809541384	0.00403502380820753
0.119013716754632	-0.000516849559726168
0.052736553250968	0.00159573663449633
0.0759082460265021	-0.0064800531542141
0.00634329444709835	-0.000829717765466528
0.0678587809790214	-0.0142780468283216
0.110273102767599	0.00215752922821934
0.0289911315267922	-0.00769400659106239
0.108567390357825	5.56797366228767e-06
0.120969996784714	-0.0235378504581157
0.094062912203529	-0.0170544016244273
0.0787443939813643	-0.0049485635877527
0.0183025155275661	0.0009603081152336
0.0158727506390567	-0.00888674299618781
0.0158043251505407	-0.00854401737630781
0.0947479042592215	-0.0148453691023
0.0175645852097605	-0.00584910546763528
0.326245608464946	0.00824980157848143
0.286700720550909	0.0106353952480868
0.188685611701766	0.0190784580819574
0.109650919281964	-0.0207722531767976
0.0755569837503537	-0.00450870728218118
0.320459348572156	0.0209366358245186
0.207857134167032	-0.00134687973455669
0.154876513873836	0.00419441092921979
0.00502873311825907	-0.00123585485781556
0.0366651495176259	-0.0132132199918891
0.158413118396807	-0.00341414383644878
0.00121563188405974	-0.000347164265152788
0.0765048487783379	-0.0034135480784116
0.0938229792330901	-0.00659417809068921
0.0356470093473172	-0.0044468417732082
0.325733150085873	-0.00480393011442087
0.00622939484743761	-0.000289551681155128
0.0947551731050593	-0.0244694494034254
0.0179618055600787	-0.00394409510380483
0.13848390628222	-0.00577848016297905
0.217042837946054	0.00240779118674364
0.0475461333865052	-0.0106383574621867
0.104787569235894	-0.00493491673984331
0.18068259726783	0.0054939852840141
0.0110345958361913	-0.0054205541770577
0.00206201538720547	-0.000962298088486638
0.148290436593298	-0.00299584366901201
0.188986930132733	0.0107065412122756
0.0261631552279087	-0.00291429576934553
0.00261979311554581	-0.000640567997785326
0.0786751825996475	0.00177980915689342
0.00563850664399491	-0.00170596095102906
0.326727410133215	0.00126037408794599
0.00270415042576507	5.16871329659702e-05
0.357447132279595	-0.0300765894840261
0.317736654725778	-0.0314962770234644
0.343746557550597	-0.0552036795197984
0.161509257313773	-0.0200451022118698
0.19118542658192	0.00449058738834274
0.00688810807411717	-0.00175769727447748
0.0360371838957379	-0.0124382848158807
0.000117658955718128	2.48241319922449e-06
0.157091888995435	0.00197852958830652
0.158282885588775	-0.00679570984263617
0.0640173344135667	-0.00409897063419899
0.0112936471176477	-0.00100481367199769
0.0932599415939266	-0.0136831590454368
0.0187459161957971	-0.00313780609150953
0.0404183979340941	-0.00162410995776491
0.00065695378428997	-0.000317401430056281
0.155997378187048	0.00982901533674616
0.172393678872537	0.00453270441851908
0.311845816985838	-0.0113122799254749
0.0380467978704374	-0.0104566867954256
0.0609252984375196	0.000894499525121883
0.0329359828098522	-0.00819922956385779
0.0753076370580473	-0.00764728428164223
0.0112097189650312	-0.0011458516695636
0.239490190121347	0.00163038980322394
0.0381981482392804	-0.00546925979703553
0.197529826945194	-0.020245415082262
0.0769778956582069	-0.0115116368908477
0.327419139222119	0.0056558772905741
0.119769396976902	-0.000893712735817426
0.0154659416168288	-0.00816708649792733
0.155472384722978	-0.000823250424803912
0.00096439061153761	-0.000277491838172109
0.0673511924110175	-0.00191012847632561
0.0090228498146174	-0.00218522916650512
0.0480371584733254	-0.00827284924010208
0.319738758538403	-0.0026035095946178
0.0701149199506546	-0.00328786590434256
0.0460469138087639	-0.0168634135220995
0.00280332624730647	-0.000788468222022926
0.278311987945798	-0.00703836142067954
0.0583586017569139	-0.00305031120784518
0.302307159459137	-0.0072640612743925
0.0252101869771706	-0.0115117865370095
0.325887744319137	0.0506008824824704
0.125598735962193	-0.00340541215431411
0.132092208719342	0.00464230363715165
0.0537119702746673	-0.012713384572862
0.269510201238102	-0.0122076611130563
0.109460627789618	0.00363760801053989
0.104279381362719	-0.0154327876037615
0.0217414397226553	-0.000820084826321673
0.325427077025647	0.00663954571851683
0.0415041510804701	-0.00663181650798766
0.0560705605097706	-0.00706132323310783
0.0588993820408607	-0.00122922302886325
0.00421172466562525	-0.00156376994558796
0.0228314352799119	-0.00641803125301814
0.0480084410979924	-0.00912151729480824
0.0206392846086881	-0.00246375539107401
0.0931068059665786	-0.016025539966143
0.277058092254918	-0.0126670508452542
0.0772835102539419	-0.0169289493197809
0.129754096346217	-0.0220609727259175
0.0287710303419664	-0.00137864091478894
0.0341632042526873	-0.000643716814113127
0.000108749237176564	-4.21585365944881e-05
0.358916534477678	-0.0197780040127934
0.00912843998547094	-0.00234509738469111
0.303659707969779	-0.0319918842283058
0.0383804507807908	-0.00628550841720425
0.309931241613844	-0.0597194569863878
0.111159938493604	-0.025794375110616
0.0407999834383957	-0.00314235739397621
0.104919213064879	-0.00684772659127306
0.00424605384152127	-0.000798244892238011
0.0805078659949082	-4.58113384043113e-05
0.214896039846095	0.00598926765316557
0.158437963995567	-0.00986033387509028
0.325187782344923	-0.0301329362152553
0.187610985565101	-0.00231971181045218
0.35304183146877	-0.0122317897839843
0.157817489074297	0.00180623939329308
0.0109679149938485	-0.00309544005664538
0.0264965628763555	-0.00766914444577898
0.0919303155021748	-0.0264264468982613
0.0954181191843117	-0.015935939512854
0.17914905804209	0.00280219949214813
0.0352239784662238	-0.000264571663711327
0.0409608179622853	-0.000237303581012968
0.00511514871143091	-0.00124647355688615
0.0101354836650156	-0.0012065812234151
0.201047011151144	-0.00765778051218208
0.120543037420709	-0.0147866907947623
0.114947601972397	-0.00649625344782377
0.35322372557435	-0.0136914861012951
0.213352972080105	-0.0242509442567529
0.226670742590326	-0.0237166436511967
0.00351063408298867	-0.000892412995352069
0.0615783713088802	-0.00658712057601392
0.20071116340613	0.00751687611853233
0.0193685924526925	-0.00402368023226471
0.0881469058289905	-0.011262402520902
0.101994785489025	-0.0204149165111228
0.0380225439987969	-0.000613550779948104
0.364936895286252	-0.00722021833873765
0.0800058764625352	-0.00182057739567357
0.0565130813831265	-7.37132827374129e-05
0.0623973511207333	-0.0136230234452441
0.238875836162467	-0.00420909458910693
0.0258051959012648	-0.00846648874006462
0.0793249715328898	-0.00372144341673182
0.0185100859908918	-0.000366184487912782
0.0852243962579095	-0.0140899476892809
0.0589036827309648	-0.000723416740456749
0.0457332490272698	0.00214302037095143
0.0884336090865823	-0.0127956530064963
0.189916641029375	0.0242242641096422
0.097474988920937	-0.0162285655400398
0.21538180800624	-0.00555422521452292
0.000971923216722509	-0.000324048277052031
0.0114972448907323	-0.00216627349271532
0.0285568972647374	-0.00723935039828459
0.12897608891733	-0.00639042997436744
0.178783297993517	-0.0269746232362209
0.045710009234677	0.000273281467206295
0.186537442903319	-0.0146302357158529
0.0265242928387876	-0.00651935991314542
0.0262387286843729	-0.00634963788769354
0.0136725859920443	-0.0012602633320426
0.119960652293176	3.26839810231155e-05
0.0103337038096729	-0.00421476409236364
0.0477735489478023	-0.00761670058917965
0.00147810540886444	-0.00102779076365634
0.0677538571730419	-0.0140796649657336
0.077264543222495	-0.0206618358646289
0.0789733201146079	-0.0046608098149811
0.158161758529	0.00719927748441168
0.326143468973169	0.00448948123603371
0.0619593708599921	-0.0121868587404371
0.364579905005472	-0.00588973947234883
0.00385082008720602	-0.000759105819391348
0.196908714150575	-0.0013708867245282
0.318846042710883	0.0182392333184254
0.00399532921603131	-0.00102579677936717
0.000658921921708636	-0.000282963182733015
0.0157110317011471	-0.00553493837632148
0.35893730351551	-0.017256315489701
0.0330055714583669	-0.00735596169648681
0.00640342798720738	-0.00182313881840253
0.0414061162627264	-0.00191836054772911
0.0502125581898311	-0.00498977161468686
0.269065131662602	-0.00281436391411216
0.0373449280765952	-0.00758968043359212
0.213600723985604	-0.0227244302103584
0.0356844027922256	-0.0133639278648547
7.81562514666805e-05	3.89933968914228e-06
NA	NA
0.0619228295567808	-0.0103869824561849
0.0635977070622244	-0.00837389606495437
0.0329832227996839	-0.00739993051651522
0.187744482649304	-0.0109590279889927
0.0558980213665494	-0.00355116811723954
0.138914705427793	-0.00606872247541271
0.0191002924811806	-0.00242684375193363
0.0953950496621737	-0.0060555831120879
0.0856837886729841	-0.00487531000116195
0.0407623684105178	-0.0010301765000325
0.179074532727475	-0.00103851015483564
0.343987025013965	-0.0475173214986587
0.0229101938776033	-0.00639976646002316
0.0335010357823015	0.000648404620327628
0.0195450858624058	-0.00393562450121286
0.00127708285332711	-0.000463452673568724
0.0641153607168826	-0.00468246403688224
0.00628443334908454	-0.000376864987492622
0.268144473185045	-0.0174462016834158
0.1859130981421	-0.0249366545953787
0.325951777945429	0.02996689989381
0.0989872382536406	-0.00462657798254386
0.137796744433281	-0.00346392502773768
0.000648617830241148	-0.000295425129820363
0.00911911323606211	-0.000139347375510919
0.0947452144195102	-0.0136839926735066
0.0885622648301498	-0.0102611201305739
0.352672790301273	-0.0378810880721152
0.00877814272361545	-2.30554732499888e-05
0.0430250724279518	-0.00484950858452602
0.0158300103889278	-0.00751826907859297
0.0253966782700898	-0.00376276149260293
0.215293912485755	0.00961628604511502
0.035569459486098	-0.014623073285176
0.111355767625987	-0.0272348865327733
0.025170245648035	-0.0118043605297444
0.0041784205288394	-0.00159166898140091
0.00779339987027141	-0.00301050541681098
0.0621065994886746	-0.0109737085992134
0.358187497323645	-0.0145905375253548
0.000118543452456285	3.04018889420892e-06
0.0990649510129171	-0.00416289508550037
0.0534694781787108	-0.00775696713323813
0.0345212310106142	-0.000943330482885932
0.214252688449836	-0.0120669019343301
0.000400111465271693	-0.000134925105423212
0.0118394866501334	0.000323086030238992
0.161494524160319	-0.0259762289549332
0.105614647126337	-0.00253673680387788
0.00127945776784402	-0.000473183387199604
0.169200607471759	-0.0196261771335805
0.00677519485088768	-0.00140735913837694
0.138360961439151	-0.00173065764019573
0.0355220416818057	-0.0136612685762212
0.0681378354444046	-0.0128742701998436
0.0663422668922536	-0.0092865872913442
0.109440680316004	-0.0210636362301289
0.0053434725434506	-0.00126012474729289
0.197404310246528	-0.0121979032357026
0.0432515970161835	-0.00223891003212092
0.0412957158464058	4.08771292439991e-07
0.0138709240300381	-0.00347240061815008
0.196543449409459	0.0128298785682247
0.00334373602057401	0.000105359747149436
0.129361293460447	0.000253667203463009
0.0767068743256766	-0.0109184253533513
0.00979748299567743	-0.00348615436809222
0.0289323778940506	-0.00981419013130181
0.358780698477346	-0.0228909241980693
0.0426457723170796	-0.00238851938443575
0.0159600744649581	-0.00847589358870934
0.0354511957132313	-0.0130305988710601
0.0877150964344038	-0.0106275101803837
0.179376631578988	0.00171408210409857
0.0313850822359136	-0.00574655215635806
0.0772534513272022	-0.0121316612413629
0.0984510080367617	0.00319311139489371
0.161246786314918	-0.0315894743814472
0.0619016659493094	-0.0156627613911263
0.0255555778751778	-0.00401772856445388
0.085883450223672	-0.00590667749882795
0.208209165969517	-0.00165157640850011
0.111002545337929	-0.029532215837667
0.00212418292644292	-0.000207973172977812
0.0586015513724572	-0.0060363162866978
0.0334151955216785	-0.00780385908276753
0.00430043274604453	-0.000880828354371636
0.00622789924958383	-0.000414037018369041
0.0329648450361496	-0.0100337912192839
0.214356504313023	-0.0154506708460505
0.0534400303635625	-0.0069663723970745
0.0254776400632774	-0.00242032317547645
0.120105292404812	-0.0206783107474718
0.120385649302695	-0.0281052718987647
0.0110806229388725	-0.000852267763806203
0.0139503550318565	-0.00338336819381618
0.353272692169404	-0.0262722607407491
0.0399586900091545	-0.0119996307936559
0.0839132812388728	-0.0128246910354145
0.0155994059950032	-0.00724709018983147
0.129106321109074	-0.00328908246760892
0.317970699019286	-0.0441878189331611
0.200802060066292	0.0476616368788669
0.0760076642331735	-0.00713830677083505
0.104582454492873	-0.0148195932271599
0.0259155999203968	-0.00340565559795469
0.0610074654922113	0.000282091145358911
0.154323859592578	0.00583944459131105
0.177607517310991	-0.0224915653215629
0.125430152856469	-0.00266209178015503
0.0160840786295603	-0.00898184859115249
0.00414375763199877	-0.0018790138472932
0.0432993665390045	-0.0056118811130553
0.045698077563881	-0.0120611504371313
NA	NA
0.0924467010403071	0.00489373285374731
0.00203401058810994	-8.76521894572395e-05
0.0932240351003023	-0.0176307998833121
0.0932025245152151	-0.00537184551991389
0.0756288808534998	-0.00210009377563856
0.31998933333601	0.0190801273630123
0.26823572695494	-0.00411638953488253
0.0257106312922178	-0.00333023681849729
0.0884461264182907	-0.0128384970836142
0.198207711407847	-0.0323205844938593
0.285203860147198	-0.000619310836600717
0.178875149440979	-0.0268745339470869
0.327345431324292	0.016680428473933
