# Supplementary material for: Measuring re-identification risk using a synthetic estimator to enable data sharing
Source: PLoS One. 2022 Jun 17;17(6):e0269097. doi: 10.1371/journal.pone.0269097 (PMC9205507; doi:10.1371/journal.pone.0269097)
Supplement: S3 File — (ZIP) [file pone.0269097.s003.zip › nexoid/nexoid.ave.size_2.1.7.csv]

risk_act	ave_error
0.309260294465127	-0.0451017979843087
0.00846364749660984	-0.000962835111211013
0.213321438836434	-0.0260150341397123
0.0250769304010373	-0.00561500268049045
0.0154581953578876	-0.00370344425578292
0.286200865305392	0.00373271623369187
0.351813673773476	-0.035186382228578
0.120198182394685	-0.00896098663040083
0.0482379462080366	-0.0113284458974714
0.343913634455435	-0.0487151101348546
0.0585685258923895	-0.00930707072092309
0.127968563496818	-0.000232822503804742
0.0979802495398738	0.00546534337735206
0.184743544620055	-0.0084889883572517
0.093478522747302	-0.0259681550792108
0.137486818544691	-0.00562375109189703
0.025830091653167	-0.00728719956317352
0.0394460035040108	-0.0105055625595862
0.241428575929008	0.00320393160384627
0.068206985592232	-0.00696010300837191
0.0252278941483455	-0.000399713998348549
0.00213534106304824	-0.000376698716946134
0.0675138677061473	-0.010435838386576
0.124968436954716	0.00713082088620227
0.19996923331975	0.00260148485388231
0.160204642326745	-0.026285463578905
0.325107656685863	0.0309905303926813
0.000317029303161213	-0.000150280433829332
0.200332565311323	0.0180266428817963
0.0093440704954445	-0.00203724457024693
0.0280985498088543	-0.00152316087293212
0.13011569316413	-0.0019861748239216
0.0777055102260635	-0.00810050363928745
0.238618742212163	-0.0422181546044215
0.0255058130694763	-0.000799112746143388
0.109340991572973	-0.0095943719950301
0.196959052337861	0.00180721966093261
0.0164398268530809	-0.00829718683426085
0.0263918582660278	-0.00692623077017784
0.32641519543562	0.0177215720369148
0.0196650942069583	-0.00486437609897744
0.0923608355799839	-0.026778854848321
0.0436792541931121	-0.00753971513279274
0.0945658124985233	-0.00580778629166784
0.237602562464601	-0.0314075462912318
0.077257198997658	-0.0195966576926113
0.144605681802089	0.0106280216860741
0.303978020044288	-0.00997678605669811
0.000744723144123604	-2.58643148434932e-05
0.105219652481438	-0.00835332325780594
0.216244032886161	0.023348739725734
0.154753174803936	0.0114823489030161
0.179932501007044	0.0040103358497233
0.0413003666271862	-0.0037376685485342
0.120578512187638	0.000964350808653328
0.137259330139002	-0.011481501245853
0.024477721118255	-0.00690091074735041
0.0122787149717896	-0.0042228799885898
0.079486717988617	-0.00208345811904952
0.0568357812781765	0.000514418774588597
0.0177559819237199	-0.00326341152289862
0.0162479304027127	-0.00924643893302609
0.036470399365603	-0.00586258155333573
0.0285166773438907	-0.00107128551897803
0.00423976014349702	0.00029011993780778
0.178687228088166	-0.00215451168390809
0.067864015167407	-0.00937164293855291
0.00962577975650273	-0.00275639131166262
0.197186954391634	-0.0322199427498932
0.179410234765007	0.0149006350050034
0.000122808593690243	1.9353700868348e-06
0.188590608601088	0.00223162768902063
0.0255492743657959	-0.00863613763501359
0.0249736026771947	-0.00336331028436265
0.197556903728014	-0.00175777961934245
0.00363491724455168	-0.00108834837602553
0.31867901694277	-0.0437889646331363
0.0401299427109517	-0.00169533937625296
0.157877976756538	-0.0111430372460907
0.0012438738161716	0.000109049350385181
0.000296670826672238	-3.95788505846469e-05
0.00261082458738334	7.06286751678319e-05
0.0285330524655005	0.0011759602655654
0.185423735948521	-0.0253646990593476
0.200515098312494	-0.00203639871804873
0.15853379132822	-0.00778818199751818
0.197814812698637	-0.00719014341793167
0.358406579210967	-0.00382880698166982
0.0261248255821719	-0.00313368275617635
0.128512275808827	-0.00381993796243565
0.0538809883226685	-0.00914648410594542
0.0336599975185587	-0.00643972834151887
0.0266923802168646	-0.00347410658906962
0.114215958675855	-0.00805331107336289
0.110554722887167	-0.0202286111723921
0.303129612697036	-0.0306078069060016
0.00680785678890325	-0.00298090399921984
0.108333958824183	-0.00274939275851875
0.000478266367867484	-0.000216646028727754
0.0260053910715398	-0.0051949531578486
0.132110053353437	8.88764606359893e-05
0.110549385485147	0.00411437155499034
0.0794129925943137	-0.00187326032327077
0.0161081569301531	-0.00971689261979193
0.00875944540199797	-0.00209461243873489
0.0290446853806854	-0.00958812768292214
0.130229040765242	0.00144097443343949
0.21638885006999	0.0276369092982623
0.327529853444053	-0.025881934447665
0.0796977686184563	-0.00196634426541058
0.00683474502899625	-0.00188081208751415
0.0325222125147137	-0.00458986803877183
0.00626270980871936	-0.000355675353912796
0.0214431763909323	0.000197409311977495
0.0251738841542932	-0.00145437218775973
0.0179573016139893	-0.00462820403964605
0.0224620207920426	-0.00572964426662661
0.00864526257340968	-0.000948898653846737
0.0259861082026826	-0.00656496914706217
0.115177593565553	-0.010899601042091
0.109590185441214	0.0193975087323079
0.00326605792843915	4.38694635721075e-05
0.000445795057463672	-2.56594404245332e-05
0.0176415774479527	-0.00341477767721073
0.168771566671813	0.00894142554673868
0.0873895589982238	-0.0104660730344783
0.0727197525513779	0.00249205792002238
0.141431481719295	-0.00344383823541008
0.0514351716367359	-0.0111820032331299
0.0319576304590452	-0.00244481054597676
0.125747559405971	-0.00370788927772832
0.00610518278155339	-0.00219183270521009
0.00268407181791071	-0.000740704763836184
0.0461356010000106	-0.0181779232417967
0.0324697707796112	-0.00571582776917078
0.00133882473609826	1.23922408494224e-05
0.0113929830962215	-0.00315357038927161
0.0111783610785695	-0.00190126005790385
0.050090642992101	-0.00324066870169817
0.344933270089387	-0.0502812445447946
0.0898194521899573	0.0039745532084971
0.196959792439618	-0.00997606122223335
0.1045150056499	-0.0126068494019511
0.0476924931820296	0.00107852109234081
0.0686224559033488	-0.0165835577819467
0.318827970095645	-0.0491090042075369
0.0958706198991171	-0.00802116958943741
0.0344182451496029	-0.00324903824462571
0.200058369464741	0.00333511186148039
0.0571558136244336	0.00466738190760008
0.0620323492786888	0.00383273125764229
0.00223015596570545	-0.00121708597544104
0.316713123959894	-0.0386452431679921
0.217509965476857	0.00453516704142151
0.0672652742229713	-0.0143795551948179
0.0266370016040356	-0.00917327027568979
0.00904701380132951	-0.00263949793433384
0.0794471356317881	0.000262484381590947
0.0955297135581159	-0.0199411391091314
0.00681121887713697	-0.00171329594533392
0.125296030588505	0.0030911221223309
0.0412046897331308	-0.000328111014048518
0.0586919089228847	0.00218539906000185
0.00408678684989526	-0.000788412498014175
0.0349578409400451	-0.00237048656491478
0.0508156836123245	-0.00324946089291523
0.208584552033962	-0.00930048009691081
0.0152332341090761	-0.00735557795497314
0.139612179851402	0.00423417546540239
0.00277320570749375	-1.58445567829432e-05
0.199300844632609	-0.00140195260865464
0.200730744518663	-0.00101477491601096
0.10969198265319	-0.020836267965844
0.0583965674297002	-0.00588559975947457
0.365372956155273	-0.023273829225577
0.104380464761253	-0.00804398823240753
0.0417852873865455	0.000367285016673928
0.0683393514800045	0.00789416389171356
0.0675829880225387	-0.0106135626565848
0.0112047771698352	-0.00539490239938951
0.179449274013303	-0.026269703400632
0.119628068446039	0.00113448889574859
0.0431905868245258	-0.00505862936791369
0.00530074518832637	-0.00106358005156378
0.318432291292771	-0.00154483939363281
0.0752924570957167	-0.00757900312272319
0.325720134634153	-0.017337166870788
0.0258126951435857	-0.0070221075838291
0.0532992399780287	-0.00209148318982832
0.365695403637568	-0.00638444511672898
0.0510380405249836	-0.00830295779873411
0.00693508733863451	-0.00187442347660324
0.326049630636472	-0.0113021746190736
0.0327865674583111	-0.00698726165571865
0.268928404362762	-0.0045611870107885
0.0375875194922396	0.0025978102448873
0.0884012976093578	0.0038563688592098
0.0662727237641395	-0.00794506689617016
0.320976666893266	0.0165536764827354
0.0629079086276776	-0.00655230511069185
0.0191162646930116	-0.00356738081070103
0.0342360560369602	-0.000871894363820409
0.238128778636092	-0.030469304891208
0.167260707208719	-0.0117408347698529
0.0459848556582	0.000856972792273078
0.0102780598348436	-0.00164701216316191
0.0842672550671797	-0.0142269588788333
0.197142097455679	-0.000393611030276186
0.104195197913642	-0.009849952926113
0.126723273090479	-0.00762144820385709
0.276276387437828	-0.0146149326709359
0.0283802912031724	-0.00794996992490354
0.178965693757581	-0.00443414627415656
0.214639848464298	0.0304756207538418
0.00228010189485017	-7.12178867146229e-05
0.0514321419631055	-0.00703449108242466
0.364702561240072	0.035129552125117
0.00768442640179236	-0.00459938046816235
0.00591233877015745	-0.00178406048631068
0.0282669704492973	-0.00682449100862981
0.0818696567226129	-0.0119772603425324
0.0405418457801976	0.000439553707931244
0.0159035610511278	-0.00466491482538157
0.0471729462391564	-0.00134441784120185
0.137944843561882	-0.000246029708850709
0.0623181465456447	-0.0107715713803687
0.0659807586966562	-0.00625223687491135
0.0347455395354457	-0.00243356257461079
0.0523583806755187	-0.00621655389113362
0.190150724096846	-0.00207912308701566
0.0474785317348504	-0.0030164866296112
0.0382679426195521	-0.00109248035410522
0.168890674700014	-0.00213139531408152
0.153411954850613	0.00855523966284152
0.0061667717096377	-0.0017623482235404
0.0481211648387056	-0.0135083933589919
0.322863207391736	0.0212425319375141
0.0286828255966711	-0.00176288271937596
0.114675963929218	-0.00904885804561258
0.00608665031444934	-0.00112859069274177
0.00847641798663074	-0.000922380788735962
0.00515424930609427	-0.00113889067994665
0.00834454704464103	-0.000875675845616628
0.0171227833727431	-0.000392547677163502
0.0398444129772822	-0.00958844047843779
0.0510083126845202	-0.00659647846464336
0.102805999877647	-0.00841720159677965
0.362632938901844	-6.35478485546681e-05
0.219450783275136	0.0283386276735775
0.351103168047926	-0.0365234794228453
0.0403049300907832	-0.0106251520939174
0.215885629789201	-0.0283816130104825
0.225141073137598	-0.0240629722260415
0.0243592109078267	-0.00936344646438662
0.268593627928724	-0.0153481698925
0.053710330858449	-0.00513325931417202
0.215005907912997	0.00564097552430648
0.019147230412187	-0.00412655332658758
0.327275954516087	-0.0147692866787197
0.132021657396034	0.00568511803011848
0.0364237728354091	-0.00849977441081467
0.0675300532934855	-0.0166233040708531
0.214956782874375	-0.0159112146889367
0.0256543889750319	-0.00647205145808296
0.277447877552454	-0.0206790891483016
0.0720341955411721	-0.000590157932755256
0.11486261173783	-0.00222102649503304
0.0682381892875426	-0.0106356942962309
0.0613995795079908	-0.00232569195713119
0.06965808610851	-0.00841910148161778
0.287186098184266	-0.00235436896768898
0.0337341333574485	-0.00771260419197251
0.000550533625780673	-1.10528136902301e-05
0.0338459835398178	-0.00296465794789737
0.102593876185793	-0.00767627518912355
0.0561939756826018	-0.00727455206191634
0.035642468155725	-0.0136085580772193
0.0245321143446738	-0.0108157005928696
0.0389642570768296	-0.00659527580223806
0.0668386454460445	-0.0104753018601962
0.320678941651274	-0.00499988975901572
0.114843056235633	-0.00757219704287518
0.0176622278199832	-0.00249579698240624
0.0296609777894325	-0.0102242265330198
0.0795702108123218	0.000820789342574471
0.313869219929726	0.00639642351017122
0.185427109502179	-0.0134533889297452
0.228293410455611	0.00558106329798516
0.327913812889268	0.0150026673040914
0.0584482908415608	-0.00743528449902809
0.018423036038905	-0.000480449354728699
0.214178619418678	-0.00336670276887463
0.0679389577428361	-0.0124869427100447
0.011591926529761	0.000187393104371523
0.0384060276738536	-0.00781199570095987
0.0758718147710468	-0.0124320920681525
0.188594493310421	-0.00273551396734606
0.0607044807524826	0.000340668590817467
0.0136776340286502	-0.00251299055467001
0.18054063304172	-0.00178336166070181
0.199586914821105	0.0204738257234308
0.169211390931389	0.0164323442795066
0.197783810412572	0.000336591771360306
0.325064022546267	0.0283284571531586
0.0344958267377553	-0.00363151287314688
0.326854371471963	0.029704517485697
0.153923321185911	0.0202476023222542
0.00171369493819886	5.50587483720358e-05
0.0995435970349993	0.0085525542642132
0.0457549864428944	0.00214121706814473
0.0570290577231032	-0.00156664223637966
NA	NA
0.00170809661492017	4.42141840130274e-05
0.093344873213634	0.0057837537084912
0.0486023324047192	-0.0113347719632414
0.14023142341983	0.00193086718281499
0.0973637214280879	-0.011397984833034
0.238593600840273	-0.00376858768025579
0.213826870993051	-0.00244719220694417
0.109439914176516	-0.0181457656784399
0.00378392179406988	-0.00093047346750194
0.0859101844875725	-0.0107196977951138
0.0261993962769029	-0.0011392341821336
0.0405891952334901	-0.012429377011795
0.353447142678187	-0.0276565078532512
0.359492133016058	-0.0232545259063869
0.130923016036521	-0.0020515824779766
0.180765125577235	0.0174156330890686
0.0285971490955849	-0.00942358558454422
0.00658661570944754	-0.00296284477715016
0.0483738788256859	-0.013266580340438
0.0178038398755416	-0.00371746579370161
0.00578745022511359	-0.00220371648012039
0.00693600893851828	-0.0038229811940372
0.0860885704572098	-0.0151571654726593
0.0782291179125082	-0.00294763828098064
0.0847217805182743	0.00599606378336209
0.31407184598237	0.00291071748130328
0.21687115876553	0.0232279834594682
0.105221050975878	-0.0116491350675746
0.0159412578490175	-0.00302272578323048
0.0137382210504311	-0.00228366938512799
0.0854219393478621	-0.00313073830571585
0.207113599177518	0.010348785846912
0.0287835934413109	-0.00975162804825777
0.190313568371742	0.0172431153707108
0.0159631718618374	-0.00786808839840593
0.137076583557186	-0.00596309142416243
0.00402575186484381	-0.00111486979932116
0.190057821661408	0.0181258480604755
0.0816559355601685	0.00473789937546108
NA	NA
0.00413844277974038	-0.00178614635929666
0.137831328871669	-0.00583276839431332
0.0250018370029665	-0.008202441687956
0.180744352516296	-0.00787960374781083
0.0519703709642339	-0.0106823556322984
0.197123909084366	-0.0336251498704228
0.00402895744977461	-0.000972690029206872
0.105004607093468	-0.00363063380454212
0.119623513975704	-0.016980071572314
0.0483663814810855	-0.0112703854634426
0.357718308017658	-0.00982081470714524
0.0104120619305925	-0.00115775394443358
0.138008742947395	-0.00704588151900395
0.0994654968608617	0.00458187866795473
0.13745358759756	-0.000977062845314319
0.304881939319915	-0.00946297558082099
0.0290828730540066	-0.00999982104676552
0.228233765267752	-0.0158992421351123
0.0678097233814403	-0.00353569239932679
0.198510869404489	0.00523562193566782
0.326444719820944	-0.0175371120955988
0.11016288257314	0.017448443419019
0.111026676928631	-0.0211080348706142
0.208484929262737	0.00290224224582142
0.00391001260586075	-0.000876428249448005
0.191578031015685	-0.0187449355279554
0.0100735586917937	-0.001103698129089
0.0769794096458476	-0.0087171484800411
0.155157814703874	0.00795006583607499
0.0403201941411705	-0.00998716859369554
0.0215654960573535	-0.000975484780749675
0.085729513161898	-0.0110619133152849
0.0782107822348434	-0.0177258214477629
0.277102048739471	-0.0159963092262955
0.152345688032759	0.0195651042092705
0.0794748518713639	0.000329639855834868
0.0973328149542344	0.0088253219912949
0.0687958908800456	-0.00916395822435571
0.0668233034340524	-0.0123977964614232
0.0323566378457435	-0.00330656515195681
0.118355069531821	-0.017133603391917
0.00356170349100694	-0.00100166398844848
0.365910412227514	-0.0119852720396078
0.0157726827259321	-0.00850118913495986
0.169646640453406	-0.00507200503100055
0.153248898598701	0.00209621024452042
0.209404507717284	0.00199697726926251
0.0806129715066442	-0.006804187651813
0.35057345710978	-0.0408900684068263
0.327344078091243	0.0621877921519054
0.0357963635305775	-0.0144311349618249
0.000730637545584171	-1.03979772243626e-05
0.0119843695001938	-0.000752585062917666
0.0261585743064165	-0.00355808000012885
0.343269148698928	-0.0539427332920384
0.125458218881391	-0.015532810536885
0.104592635852255	-0.00845174551186588
0.215593993433031	0.0210845112117667
0.00204869123841271	-0.000993340870720493
0.140800531017274	-0.00717556521826948
0.121063708622462	-0.0257547177524475
0.00756157100678315	-0.00418331109722268
0.0464107450038792	-0.0012224631101895
0.15724068037626	0.0040187316188153
0.0175371278855869	0.00205370892075043
0.19819581837763	-0.0312385180502847
0.102323037982088	-0.0146288606717546
0.179759660326988	0.0114037325733999
0.0630219804601305	-0.0179389783409422
0.0804755391838838	-0.0120115208013806
0.015998515329628	-0.00859144726063606
0.0502158000179088	-0.00522311666428284
0.154800184146599	0.0171644772816301
0.0530077412733202	0.00367108548695481
0.173125124904052	0.00306658216923236
0.159506385132472	0.00128322990730806
0.0180802721978944	0.00129653567078234
0.0624596825436408	-0.00075882945633482
0.109472682502213	0.000495539169020426
0.269592419962835	-0.0127597648579502
0.111049186606244	-0.00130090927935751
0.366265832109764	0.0174852104371779
0.00718362255983048	-0.003837190419623
0.0484964817610249	-0.014472407804611
0.0353478568024067	-0.0129445203408595
0.352849250450635	-0.0214901384718987
0.124709328973814	0.00113092311064639
0.103798671269172	-0.0017604381133955
0.0207800742572053	-0.00386698148397435
0.0352357883577167	-0.0118095721440039
0.111130473454343	-0.0221078167450548
0.137636615122785	-0.00774719933547013
0.0793311377494454	-0.00699805855011941
0.0184349505315634	-0.00267922041012661
0.00201132677379356	-0.000856891733947824
0.0986501346385193	0.00739506060246177
0.00138638021885543	-5.13664210374551e-05
0.019154423290147	-0.0056520491409433
0.113591464323608	-0.00877530801413348
0.27964910792537	-0.0241625549487522
0.000695758321045587	-8.90319926769884e-05
0.00979675643704042	9.32416622627386e-07
0.0123691897902618	-0.00488537468756527
0.0118017796517193	-0.00100839461061545
0.00192398131226458	-4.67407391420915e-05
0.30972327932676	-0.0464134623268054
0.0814194300974006	0.00183095852944573
0.0284056475608386	-0.0073906432087802
0.105227603257441	-0.0096698645799486
0.031828430341356	-0.00503339652263105
0.236382346576661	-0.031645400381339
0.0115203688434484	-0.00217928578210453
0.025200307633982	-0.0108937228615181
0.00706686094379004	-0.00181261451329298
0.179324060315243	0.00891981570967129
0.312618316419723	-0.0132238683150552
0.0859710212338257	-0.00658573313781341
0.0437613972592847	-0.00782262010451747
0.015602906697651	-0.00528344727557693
0.0064666811875333	-0.00242703643104455
0.364076685317152	-0.00854617450855788
0.000737286116644394	3.46897673671234e-05
0.0899318420876265	0.00253160540292008
0.124488188208392	-0.00115707473763937
0.201963766733226	0.0463930027865266
0.2710971495822	-0.00605262735149564
0.125745287205735	-0.0100511794836696
0.0199174361660494	0.00170041924441441
0.188884695669049	-0.0018259827684613
0.0547285738959637	-0.012284689664058
0.183286588341689	-0.0168803246281367
0.15966987497044	-0.00281205880057356
0.101725431462548	-0.0262964636446809
0.00405897775005915	-0.001007061540229
0.0747503174547547	-0.00562104409282108
0.000308324871281579	-4.18751328843152e-05
0.0871482300659508	-0.0112121604979098
0.0395415450748913	-0.00551252026830324
0.157318998012616	-0.00829449530184592
0.358866602422349	-0.0122274095112569
0.124604939264033	-0.00165542583683032
0.192359199645854	-0.0148246618755303
0.0267493644354388	-0.00765383809831509
0.0351675297528403	-0.0142854061337782
0.0379173115942222	-0.0076689727550967
0.325870109006775	0.028826976296691
0.0480030123772989	-0.00789207148282507
0.173333424378961	-0.00585683189164568
0.174429494186013	0.00634422772494886
0.121284184153817	-0.00194086279737841
0.0443825691148865	-0.0176541690026943
0.032366379502748	-0.00699935852265427
0.00741800327286451	-0.0039603029927395
0.0481092266994322	-0.0122254991379795
0.0136013197463317	-0.00159844700003348
0.0190044919232251	-0.00590953355194746
0.157343838569317	-0.0092952552415011
0.0102126880180592	-0.0050927840727504
0.0265650095367366	-0.00796105547897839
0.0176815068774145	-0.003810254730789
0.0373782228522707	-0.00619493747308217
0.095661861032423	-0.00944071533234747
0.0504798515093511	-0.0099076262033901
0.0135474883563673	-0.00373056170162849
0.318728843339304	-0.0505749417567954
0.00675004751551543	-0.00284818598758991
0.168103086888827	-0.0082165408834334
0.0761236356254553	-0.0113604273405809
0.00517322225639698	-0.00130134384106115
0.0137491037644021	-3.8101339169521e-06
0.0318641978019372	-0.000763504371765162
0.0841387069181284	-0.00705490839265339
0.357292709371043	-0.0061715447457546
0.0161286169963909	-0.00834622325229971
0.177581881199149	0.00271224196338268
0.0330774710639466	-0.00790601175987112
0.27801216056661	-0.0120287497224396
0.0316581313909848	-0.00279990049299962
0.0379432159313339	-0.000913459256500541
0.0199966425949603	-0.00581519122479088
0.274659100729538	-0.0197556956227476
0.240239884087638	-0.013601440468858
0.0147822873792846	-0.00300916742322939
0.00530370220527175	-0.0011192129292411
0.0565254235768943	-0.00679835438528892
0.0120960839794014	-0.00332447059107567
0.172574083754424	0.00112792582792101
0.0164989962777502	-0.00729472083733858
0.364039087409005	0.0113553339878308
0.238694263032241	0.00886756013123344
0.0234922763719858	-0.00618661371765733
0.200530170934439	0.0707827700235572
0.0285549985848586	-0.0104511359459058
0.213709367805731	-0.00874554225600477
0.15865325230695	0.00656399029279861
0.0295543410834293	-0.0106974573139552
0.325172524887659	-0.00359139437625028
0.00265598279617248	-0.000725562944343739
0.237095768618855	-0.0229553202787123
0.0132701472620867	0.000137419256477818
0.0318720790411037	-0.00548729463013791
0.180248508932698	0.0087482617511884
0.15864526178545	-0.00759764427076551
0.127075732642654	-0.0115558573497707
0.0513192141938509	7.58277131950799e-05
0.000292877506265018	-0.000107863752303515
0.0278932650561777	-0.000748013531354935
0.129525801199295	-0.00327730688595793
0.19051754475983	0.0206248806398161
0.00652879216849305	-0.00214962440293111
0.18018192996239	0.0135015871310257
0.326413518244888	0.0175581088993852
0.0110375194131834	-0.00686615653924332
0.185127199620276	-0.0239210391020655
0.000650574759629226	-0.000305267225079497
0.0838484988868709	-0.0153697111310169
0.327735848177389	-0.0227390442212329
0.170772236249714	0.00342648898722361
0.0307047866079036	-0.000831078893913963
0.207523258794901	-0.00755942949446753
0.0987918709138012	-0.00258701348225075
0.0675364980038074	-0.0131796621757971
0.149336105819159	-0.000635988583470221
0.0319949699267287	-0.00116824604663546
0.0642556840604706	-0.00705599276426857
0.0933477162973843	-0.00972134535501548
0.0511570045144765	-0.00618949513731649
0.110736502668769	-0.00939708304535626
0.00688862103194219	-8.52768359501386e-05
0.00149888302276986	-0.00103544000625403
0.151111949171445	-0.00432586134760282
0.020086691619987	-0.00305008530554016
0.000418359746282991	-0.000135382127308175
0.0464521534494943	8.96433798958998e-05
0.0859952675657578	-0.0188948651070892
0.178584778935445	0.0138038334090722
0.353407634988612	-0.0169807723603604
0.161930065929987	-0.0206673738881108
0.160210143957945	-0.00715111434431936
0.00127349450107044	-2.05197476023894e-05
0.206515298584362	0.0159376518529079
0.198512554589913	-0.0170086679332698
0.0566014301270039	-0.00913071600817694
0.00130472467779167	-7.79065866936938e-05
0.0908732906591892	0.00313966758470767
0.358897379107223	-0.029930893390961
0.0263551166875522	-0.00450246258636556
0.131891898674428	0.00344956785111969
0.356672731872598	-0.0181637501217941
0.0260402710543258	-0.00200250938838414
0.125752776792659	0.00353600709263838
NA	NA
0.0753654418462567	-0.00185032336831445
0.109496956054057	-0.0014326715874744
0.00113251337222348	-8.558589502246e-05
0.036484174235083	-0.00449493027387968
0.180663753439312	0.0117209137410143
0.267808367143434	-0.00538716100501468
0.179561777470063	0.00647937163638029
0.00235137168094721	-0.000988544287795333
0.20021389278407	2.61067942990967e-05
0.085338238641979	-0.00534899263671493
0.353141368599983	-0.0158068911424759
0.036118267231593	-0.0120644524371725
0.0508858698984159	-0.00584520311507877
0.0572426030736275	0.000357743193335154
0.214665318598012	0.00346171512610993
0.0849879224239908	-0.00814293899031657
0.138970416436037	-0.005109309240445
0.0408901135532564	-0.013827734613665
0.00892941297801898	0.000757091038014754
0.0312988545840993	-0.000460027745482303
0.0771666042929388	-0.00144290692956721
0.321400167419029	0.0166990712462795
0.114121901121435	-0.00446442791601898
0.0374941355520314	-0.007267665097214
0.00177001461707855	-4.99618482890604e-05
0.116192328924347	-0.00245276360552676
0.0397991138510646	-0.00342365236128335
0.238384147798252	-0.0292465191404948
0.11934914520474	0.00740349607839846
0.032857346513531	-0.00792560823348137
0.287623420436676	0.00441643645032497
0.0361842089620281	-0.00385746168022578
0.0333330661232618	-0.00992166825702685
0.0257535765647856	-0.00264057299602122
0.352094417515716	-0.0180534869841173
0.0413848078019098	-0.00263659794773236
0.0107542803659744	-0.00469202811439665
0.0890655872821815	-0.0123042562390315
0.0468228061108414	-0.00329195536907968
0.15585920871467	0.00405913667655608
0.0205290197913321	-0.00225642506090907
0.000403639209325976	-0.000139817524886856
0.0785576117199248	-0.00101139583493511
0.324423615262074	-0.0154769944651935
0.0880034813186812	-0.0132848170843108
0.0948813781253825	-0.0158900838708744
0.119534156134457	0.000404222360657319
0.0285660376645194	-0.00214165473319869
0.324112804297221	-0.0280626229504366
0.0707574924850848	0.0017753894194852
0.241072362786252	0.0261869697123762
0.00325893496364748	0.000155846540484055
0.266141208574737	-3.02055856741812e-05
0.0190475671197164	-0.00431309428823728
0.0190377367806791	-0.00189294463403262
0.125599707092834	-0.00753460594590449
0.0755126783262761	0.00511063732929261
0.303631793411985	-0.0186377525071404
0.00994423102153368	-0.00349897128925112
0.0926068269003068	-0.0148596439514245
0.0163852774002979	-0.00680212810639721
0.0856231843949918	-0.00722607597935643
0.0930279673600331	-0.0127222690938886
0.240356959968194	-0.025222961120095
0.129092488514538	-0.0033340282911915
0.102894080700631	-0.0158742535960006
0.317046183766403	0.0118211604710118
0.00125726329454896	2.71044724788948e-05
0.319955524967241	-0.00858054011089238
0.35978917586986	-0.0357287137682922
0.0395953272066755	-0.0112161892349431
0.351798811985614	-0.0346854516575352
0.0431074801915798	-0.00929761652172452
0.0985012958516177	-0.00944334688718952
0.208545413274887	0.00397249208888828
0.00321850740210943	3.51888139071659e-05
0.186288308191086	0.00852051832246359
0.0111607425876331	-0.00661223620662176
0.196404538726751	0.00900583011358222
0.0285497818760731	-0.00920536171932846
0.148776862437212	0.000557337710113431
0.0966612069521055	-0.0171732022249743
0.363972670012904	0.003744221410936
0.110847995046749	-5.52725177145608e-05
0.0179784766730669	-0.000570830231537117
0.0724551291351203	0.000865966141545244
0.156437070912087	-0.00997092189085666
0.0183085182625391	0.00171168736179851
0.000237006120784441	-0.000118339431852875
0.0264460534651128	-0.00894592753855582
0.0366342581749776	-0.00805017309945988
0.0292017370680974	-0.00827529158928393
0.318949294607856	-0.037671291191208
0.2164611334905	0.022167455832623
0.238086351201775	-0.0191690197833854
0.0933819125217674	0.00349507926351703
0.109560209751136	-0.0236481823378093
0.0027936714275617	-0.000670304846166301
0.143456160631712	0.00913830073802804
0.0857116489729544	-0.00603478945740012
0.237243266108873	0.00947424927558876
0.0354995846119683	-0.00974662380647046
0.0267342435576625	-0.00761621966493526
0.0406320287988854	0.000113808063596163
0.0607434050093212	0.00436144637325894
0.0357272396944634	-0.0101550776154305
0.0179168245678078	-0.00294273112020601
0.0116819855011112	-0.00100476870589728
0.120888747063013	-0.0293588148875302
0.0179147444084181	4.55443572450094e-05
0.058043151435709	-0.00359207818083138
0.0154050050950579	-0.000207263929897845
0.149377301896315	-0.000472074317049376
0.1799494858712	0.00922416697701875
0.228455891421033	-0.0221269009611316
0.0848249884973367	-0.00586006401330755
0.358638335685045	-0.0190546516222541
0.197177419905553	-0.0291158059350191
0.0040462600261241	-0.00122178206955472
0.00407376543891415	-0.0019247843912464
0.217043212065313	0.0204873774724767
0.0175251427816577	-0.00241352420729457
0.160876508722327	-0.0309678416327777
0.062375406486099	-0.00880620643954425
0.00403894443296308	-0.00166659933459612
0.025442803778151	-0.0051571997237095
0.0671890296368036	-0.0103369823556905
0.0186788120277065	-0.00539115612522412
0.00615166658035345	-0.00107785413304467
0.212674304177722	-0.0252091277958419
0.0330292358855615	-0.00706565679565415
0.06617851659104	-0.00887910034787066
0.191373226071913	-0.016343908279334
0.359655754828695	-0.0139807258683877
0.160550947537261	-0.00295336152856499
0.0115304095681826	-0.00192381862035559
0.0196796960456071	-0.00449667015387709
0.0473837733356388	-0.0144861806625376
0.0319318660467559	-0.00181010657691577
0.0773090104524932	-0.0192558515093348
0.0297036292639807	-0.00951681744422395
0.0180777178695711	-0.00656170420472326
0.00676155264926383	-0.00288261048250672
0.0111893170979134	-0.00305735408771825
0.00259775899024791	-0.0006376312481856
0.0436712681536176	0.00374726646859216
0.0537079618097055	-0.00161600075364242
0.0463895683637464	-0.0125209163514808
0.063040445248265	-0.00210890981386413
0.0386897346886629	-0.00657634638809355
0.0670976824433067	0.00399501847981713
0.00734222819700387	-0.00221535838642966
0.110655459851861	-0.0266711435721894
0.00160516679152151	-0.00108859562209908
0.000971513349602258	-0.000307161525810688
0.0929878315400942	-0.0174269355470898
0.0478446510129281	-0.00359103836243539
0.000282562370625298	-5.19329208692594e-05
0.0266787048995739	-0.0048154332150893
0.170740037690479	-0.000670991674934812
0.0112443603902279	-0.00364251028650872
0.0263729497269457	-0.00751738795755737
0.321464666368586	-0.00417662585844941
0.109443731333156	-0.0193681711451855
0.0479401737409966	-0.0127369869198374
0.216511049294566	0.00104499737661545
0.0116780699241136	-0.00250259789394701
0.109236155468993	-0.00436386735116318
0.201420403041361	-0.00803539691532157
0.108492314917293	0.0021574545961929
0.0267431829145732	-0.00754047913887639
0.00594792251674675	-0.00189699382098979
0.153430603820863	0.00423171203812997
0.362410466745446	-0.00413983319924988
0.00714698953900463	-0.00375050751286237
0.025488108919751	-0.00567616179452085
0.155112159358053	0.00835632221112195
0.0763856532626741	-0.00701870503498683
0.191114048373851	-0.0252972109959059
0.178008578987778	-0.00606385506694826
0.00166678682008802	1.48785532510091e-05
0.158449917097523	-0.0072802124803146
0.126333776469073	-0.0172929963980484
0.0333182577408988	0.000465392659206566
0.0287725659333133	0.00188807146552098
0.0505663152328115	-0.00411410561364325
0.00591800223345657	-0.00202458559893031
0.0923193991574758	-0.00738979522967066
0.0265634242491968	-0.00336302767359356
0.0775608008928465	-0.0208584705157029
0.0517701721111594	-0.00593675164824405
0.00615969455349768	-0.00200033758057581
0.00428799681310998	-0.00213816558867071
0.0101918262889375	-0.00450118933980553
0.342376808332983	-0.0443817457039904
0.0321445980059571	0.000225474845833289
0.157721956501586	-0.00114399134024787
0.0623323606604274	0.0024577623282588
0.226316568148712	-0.00123041889248693
0.0672903943122028	0.00286999325898692
0.175042593493844	-0.00154914555393854
0.0464110585269262	0.000235880651625567
0.0627402066619632	-0.0152275695859474
0.0219641896698422	-0.000426175288788567
0.0458099028795318	-0.00572492483235447
0.157730325744692	0.0121844010883095
0.0937090695090382	-0.0101616569799928
0.0469496438117006	-0.00290206585721969
0.159579850435832	0.00491646716232402
0.010564225468857	-0.00462068936826558
0.0400313547572507	-5.83663388090197e-05
0.363368886563431	0.00295147327968176
0.139939290447602	0.000435393897395525
0.0517043325720316	-0.00781963855933204
0.0352221344931391	-0.00175294344723698
0.279671882350799	-0.0113443218887606
0.352862134796845	-0.018327150094929
0.0293528017863275	-0.00105057257491697
0.197337208975787	-0.033988997072915
0.0414741093733726	-0.00330316090098946
0.0121388561446093	-0.0045185094113119
0.0252283734226429	-0.0117785462203623
0.011269713888213	0.000352359185984783
0.137548583110162	-0.0099676401470154
0.0626463056693334	0.00109848755580685
0.0186566158355718	-0.00418238268541018
0.0184419880291248	-0.00227492547663613
NA	NA
0.224902113625807	-0.00329128238167017
0.326401557680578	0.0102179365239328
0.0581386582964311	-0.00123021272402753
0.240763129302904	0.0227777712734039
0.00601933703339901	-0.000316272783754649
0.21571208830899	0.0212687709661483
0.011235597808798	-0.000936226740393044
0.000543168167190152	-4.71788741483698e-05
0.238447727341423	0.00638265339032695
0.344483059509137	-0.0563508701299726
0.309127713365937	-0.0372719176330799
0.0246891192353363	-0.0108563572420642
0.354360987966401	-0.0255461633791648
0.0481677523830423	0.00186986841656123
0.0761439232956909	-0.00811046649104646
0.114383983272105	-0.00663925221054323
0.0401698714039897	-0.00897745127548624
0.179720803824807	0.00745029060233918
0.108374585628025	-0.0164777403378717
0.216688287669895	-0.00191557679817633
0.00165763962116239	5.45870586382933e-05
0.0164492612692399	-0.00650259249000905
0.298613783695527	-0.0156153585646705
0.018146307675784	-0.00386570945046573
0.0837668986975129	-0.0116780866489556
0.0159100012004175	-0.00769741836406074
0.158612360460415	-0.00896217285005832
0.307764427504321	-0.04092888112161
0.366646225329106	0.00466834510612468
0.0767080838278114	-0.00766462759013885
0.0326745595644529	-0.00517423015070619
0.0227455523010694	-0.00511631059629468
0.213203555244587	-0.00490697876117624
0.00675724174084753	-0.00218737898345162
0.00316062013921486	-3.86606979724795e-05
0.323244206155765	0.00553224048066947
0.0764998248170817	-0.00806461231087165
0.102032155994701	-0.0245587091080594
0.00385990091291853	-0.00105102818671566
0.0250143082563472	-0.00339250708317791
0.0136727452386448	-0.00329599912214623
0.057783678625662	0.00104713390222578
0.0840304135113479	-0.00981607643054554
0.0101202151939831	-0.00430164487265826
0.102403307159018	-0.0208562659280625
0.321906973881268	0.0212972476608948
0.207113538845862	-0.00104364257353745
0.00107350907136678	8.08059078270429e-05
0.0436524738352894	-0.00862579052464927
0.000283724119597054	-1.58953415031528e-05
0.343593959633614	-0.0409860160501364
0.13752482345956	-0.0105287022519819
0.353302434836753	0.0074698118237535
0.0183586804498925	-0.00316956842152911
0.155424212426593	0.000424673391565183
0.215798465302337	0.00911705108400826
0.000238944914949475	-0.000119444190938759
0.160826779491093	-0.0217171825490848
0.039524347523181	-0.00985127600473998
0.0175053830075958	-0.00389747578758765
0.226332414431673	-0.0207638859895959
0.0529059211674575	0.00414319757379027
0.324738862215151	0.0360782777993339
0.0180580516019838	-0.00357140215940604
0.0318843097991427	-0.00236773046882753
0.110057275699416	-0.0140937137342997
0.167733679603505	0.0108668969135364
0.178192654137725	-0.020971332051462
0.191471265884978	-0.0212311540843735
0.0889966445473466	-0.00116696845237893
0.187662229638955	0.00296476228318518
0.0183770287610332	0.000220012783290466
0.0494217811745262	-0.00292062608438836
0.169303020291031	0.00879752224771249
0.000281310135690495	-2.0570108810576e-05
0.0482846413910445	-0.00849982348508962
0.0270347165240075	-0.0051238090280597
0.0361227724992625	-0.0114406479170605
0.328200778531413	0.0164703972526112
0.0253231113576429	-0.00300885576555206
0.158825547063545	-0.00394061209547797
0.344248930255517	-0.0540938251174811
0.318230639026682	-0.0327694130394365
0.142675222004849	0.00908994738019528
0.0781781484168786	0.00301671034530605
0.0914427657275285	-0.0195289091972312
0.0370818116426444	-0.0126758131569005
0.0450692172943654	-0.0127011342432519
0.0172365983885609	-0.00604432325923183
0.0119977492887774	-0.000952409153183191
0.0581352353969387	-0.00167281891027757
0.170757302714383	0.0156736524482578
0.225488601476741	-0.0159225934366986
0.091671763387596	-0.00928278275910235
0.240059442934675	0.00804658266601013
0.196542138252816	0.00192404301848609
NA	NA
0.00675172321536872	-0.00147077033847518
0.208762721917993	-0.00325008519811609
0.364148849270696	-0.0225584730108831
0.0258696474570489	-0.00395831861339959
0.354039782239588	-0.0216353211475191
0.125076699549743	-0.0057349122240164
0.366220347960768	-0.00799353787962648
0.186265635473617	-0.0113378999649028
0.128293274844348	0.00558820495155468
0.0394779911263244	-0.0108787560701641
0.350885463079195	-0.0270036352907942
0.180801521460449	-0.00786556301424188
0.197514695230742	-0.0198222213855124
0.12181470178941	-0.00101793844067126
0.159748219830261	-0.0266143044948021
0.0138152150121135	-0.0041453241393967
0.0436097178658274	-0.00159787870085611
0.130729491114627	-0.00821599040572418
0.0567635589144296	0.000134967525008828
0.000590838459188483	-5.09657353497034e-05
0.236831996136153	-0.013416823808392
0.36448741852805	0.0123907692613719
0.0475962520796009	-0.0106789119079022
0.0500001607498448	-0.00412887174197251
0.0675473043771088	0.00333641968736118
0.103277122377118	0.00249989566832146
0.216468377075818	0.0118960299226052
0.0769792980549342	-0.00750230039159901
0.153526925850637	-0.00110144097480017
0.0117061416500418	-0.00412054440060138
0.317336448010825	0.000729595397973126
0.161199338036434	-0.0235536311701434
0.152720590328264	0.0207096038671735
0.0252839846434025	-0.00496534118439455
0.0249802129665877	-0.00148418186784078
0.006161502242684	-0.000405691383440912
0.364281659902418	-0.0154032902044522
0.0395836710754868	-0.0126690536331387
0.00617452893583044	-0.00147194210212128
0.00589210940198984	-0.00196072790447772
0.0159316990536881	-0.00381034906345775
0.0266018017269433	-0.00852094490893465
0.102894934979137	-0.022212097465603
0.123459451766221	-0.00585595540324416
0.200154406720606	-0.00554160931241737
0.22981391366784	-0.0246253605681112
0.0117349342383172	-0.00367401399801294
0.0992971825204272	0.00189325990574969
0.0242854798916502	-0.00240627543006224
0.00627379214458762	-0.000423981294510562
0.0250423834862814	-0.01107901596622
0.00236081395948289	-0.000147199626910225
0.0307711515078705	-0.00152959482373832
0.0622449048914509	-0.0032885817397767
0.00406989791291652	-0.00126600178644597
0.0932126575328711	-0.017035908139758
0.000740300955611736	-2.31193434281664e-05
0.127707500059967	0.00503546000332286
0.0532694772586112	-0.00228421621729107
0.0262372854479522	-0.00791569361470481
0.063740760264972	-0.0071016641173548
0.00407350664248244	-0.00185242685752156
0.327998120566756	-0.0154438034354578
0.0620970133346611	-0.00697060650116787
0.0671770753129141	-0.00762823563063084
0.152994470546822	0.0153458288347598
0.0588986892161246	-0.000617263783093472
0.0355032803410644	-0.0104888382555178
0.108790549485022	-0.00226424945510659
0.0797135665421895	-0.00457339635899685
0.0859835717266193	-0.00988917210206292
