# Supplementary material for: Measuring re-identification risk using a synthetic estimator to enable data sharing
Source: PLoS One. 2022 Jun 17;17(6):e0269097. doi: 10.1371/journal.pone.0269097 (PMC9205507; doi:10.1371/journal.pone.0269097)
Supplement: S3 File — (ZIP) [file pone.0269097.s003.zip › nexoid/nexoid.ave.size_3.1.1.csv]

risk_act	ave_error
0.0436075529592318	-0.0012104348878057
0.254939442986906	-0.0104254625358441
0.142149543353019	0.0164961850056127
0.0505318296575172	-0.00346877877172157
0.114930648648975	-0.0132170034821392
0.00745627291082327	-0.00305652633350501
0.186073394498193	-0.0132220846087365
0.000213148160581782	-3.1949347556568e-05
0.129252998316458	0.00929258147051704
0.0402328285083706	-0.0114912934812337
0.00785085208610941	-0.00262486291310729
0.143580035360948	-0.0079777764338187
0.0297387294377088	-0.000972127686851603
0.0433116555705269	-0.00566921019471902
0.0680463733770278	-0.0071309847523731
0.0526589060164891	-0.00473669837232919
0.312604068184032	-0.0373870638217678
0.0942420861808551	-0.0156973670813188
0.00198336400396812	-0.000718936548934727
0.0502795507734271	-0.00441034520660789
0.0427241373484377	-0.0131747336524392
0.0290359313168897	-0.00123088907426566
0.011825237588959	-0.0029185127789616
0.275501625961321	-0.0120301215719567
0.314756889044579	-0.0592292520125779
0.0090183522204662	0.000112753014779593
0.0364402945236495	-0.0105453534847461
0.000611121821154406	-2.85940288802784e-05
0.0021639485262753	-0.0010290742108747
0.33702379734209	0.0153940924206702
0.183181062405365	-0.00515264661164938
0.0874103079368154	-0.0191295458517171
0.00158890985559062	-0.000535750072238623
0.194345186438393	0.0207617570507881
0.295374071872385	-0.0193364612709745
0.309640596264124	-0.0582274072444366
0.00554370612607321	-0.00221058608983894
0.0253046008531238	-0.00615743291562572
0.19905389254086	0.00765973887285751
0.0444644336177012	-0.00647382936358032
0.0247744084742574	-0.00335069473307055
0.0844367979037039	-0.00041985171441454
0.0166646845566638	-0.0042774515928393
0.205052644637325	-0.0152837838374855
0.000188668483835791	-9.45286246558879e-05
0.190543579990357	0.00118023979900841
0.0335735861428671	0.000518892866899025
0.0797316300682124	-0.00296555504606993
0.176735590766412	-0.00787440053088673
0.00674923072612473	-0.00453347756678393
0.0804000579626995	-0.0117869553042856
0.00837970812682179	-0.00263303469650099
0.132832127762287	-0.00176397068234027
0.0571396640133278	0.00814192530953079
0.0111856427285098	-0.00452952549485879
0.0856771695745469	-0.0152969289240117
0.0358373095058602	-0.0110231310325578
0.0557714382681829	-0.00475757366843049
0.0417515073181712	-0.0148483220121324
0.0297453247903765	-0.000550018562605135
0.293802927940137	0.0248496037334814
0.024996512224795	-0.00702969759641183
0.312178751033765	-0.040894649281166
5.64391078443398e-05	7.60549668313708e-06
0.0348190550457115	0.00139372376266226
0.20330449931401	-0.0160547285847727
0.00522608389286784	-0.00150759359189321
0.0538951912877803	-0.0095374118729141
0.150465801368173	-0.0146982963196962
0.110312685448022	-0.0200729029246077
NA	NA
0.0241138683975929	-0.00677621665908315
0.142348797553504	-0.0104523638593461
0.281706497456118	-0.0540895916984319
0.00052467897939583	-0.000257963829074197
0.116444448266621	0.0145739511745354
0.00587937735306565	-0.000261282484378378
0.0465538461355344	-0.0141965873616301
0.344671537853837	-0.00934701569139307
0.00331428552802462	-0.00135224031938527
0.0246768520325817	-0.00455735790546165
0.0362669063898186	-0.000266479218960655
0.0967035118504526	0.00189176242002682
0.0447227388489056	-0.00691267442591566
NA	NA
0.0670040392029581	0.0037904712856112
0.0887347136926184	-0.0208409887593434
0.0147690331190389	-0.00510748377410523
0.0328542228027442	-0.00123367694631931
0.306563931106283	0.0182851428488399
0.021263260774767	-0.00562969871616307
0.179881879052603	0.0122937429899937
0.0589042014311228	-0.00842994981620037
0.000144445088772425	1.74522788955345e-05
0.0447010714233808	-0.00979852304006738
0.0345893274822175	0.000224010946221993
0.0973204023206242	0.00921471175829226
0.0144691552793873	0.000948764256985006
0.00288174682001502	-0.000995837459719733
0.17026213231449	-0.0204141225744242
0.0217655487367325	-0.00436622328691828
0.102458571271604	-0.0192784849359099
0.0380207968169621	-0.00164321761463455
0.00072976802902895	1.55957176663953e-05
0.0471424639616179	-0.00400339753363795
0.00530747126309285	-0.00202487516344043
0.141206320472447	-0.0031410390516321
0.0819966278418756	-0.0199698497764281
0.000102184074454462	-3.12629170392659e-05
0.0315824866334715	-0.0056173713029827
0.167606352022196	0.0120137678493741
0.0239660185252535	-0.00761084822161075
0.0393189448442954	0.00186311853878324
0.0825037062068594	-0.000869569601775783
0.129679263968657	-0.00481649691268203
0.0758393417599688	-0.000568052077202882
0.0576784767646656	-0.0141544509819502
0.013143043561375	-0.00357748793850483
0.00817601876304367	-0.00218094946914896
0.0351995893240478	-0.00227852140258344
0.211016830826169	-0.0371297674037829
0.0134788445018859	0.00100609455221442
0.257557715445526	0.0248829436675079
0.166420659171086	-0.0193356056304256
0.0429988564837822	-0.00648117028064516
0.0456566961800523	-0.00362315995647468
0.0662117840838769	-0.000293270537701618
0.025551214619119	-0.00242684007329112
0.0291399662721525	-0.0130507070077397
0.0232544548815751	-0.00671758553428203
0.0152709576699488	-0.00414632850746563
0.0327964736695804	-0.00465840727796846
0.0259309765223871	0.000750101272264939
0.0282366392345799	-0.00905338386636456
0.160704364512658	0.00268687762035943
0.120029956783321	-0.0030140803180605
0.0221341375749935	-0.00800680651723751
0.0137259907135415	-0.00489803073910286
0.0156816911718348	-0.0036686654342408
0.0206125581525932	-0.000949591628710982
0.0111401158744447	-0.00258426804588207
0.00948762253814325	-0.00158340701215013
0.0638751643923617	-0.00597036211935824
0.100852214214433	-0.0149541531313671
0.292469462827292	-0.0334120916826598
0.111777600423917	-0.00778497929351483
0.0973202190809782	0.00792506742346082
0.0459866407078647	-0.0117250067364569
0.324106563131526	-0.0237895856181202
0.0185959466296054	-0.00452501711938267
0.169253398362721	-0.0286061214177479
0.00866086167443481	-0.00231713875348314
0.0161754966615075	-0.00282606573530754
0.00328413797173386	-0.000414255204467203
0.0997838377095605	0.00899809670862994
0.0762358042967006	-0.008314487948619
0.00097901993982051	-6.39477540704583e-05
0.0250570955373918	-0.000507408098120693
0.0232056399211207	-0.00454732847387748
0.0334792347547189	-0.0117425550319342
0.037179529485706	-0.00365037281407005
0.10296271759087	-0.0152223504558548
0.164590038534119	0.00485988262179152
0.000354646726320116	2.88561521112279e-05
0.0216555364897287	-0.0071017702872404
0.0305415510792199	-0.00939056873603816
0.18141652866807	0.0170178611161195
0.0942733810841786	-0.0249320049792067
0.0461586914345639	-0.0057010847145203
0.00380474425952662	-0.00248717163930217
0.000321333469664502	8.33340652998444e-06
0.076577094136816	-0.00405019616837426
0.293006269318553	0.00798619119863747
0.0325109954111559	-0.00716066692747191
0.00211403780059949	-0.000201469248179916
0.0653871881937724	-0.00146324017500685
0.135334656865975	0.0227416542147547
0.0924945847613916	-0.0157290192580959
0.0815115287138837	-0.00832519764664781
0.11705614679239	-0.00960449875145156
0.165226727945956	0.00696942518683294
0.0209505441488905	-0.00272377693261415
0.0705404294664711	-0.00643036244293775
0.0594959809941531	0.0064936467330842
0.0529204945935706	-0.0104555371964464
0.144461932766798	0.0122500089168746
0.0851745989979342	-0.00773475392617054
0.0206396102539883	-0.00584468431823632
0.0472552344492372	-0.00933700879498525
0.0099693130540926	-0.00587428311203766
0.00550277803420911	-0.00232642869161917
0.101428905755872	-0.0115771241423825
0.0724402311125858	-0.0146128629559617
0.0405257822053697	-0.00838850654400538
0.0138157157859086	-0.00185850081267139
0.0760926763234338	-0.00563060286032835
0.0201729193450131	-0.00370401419615617
0.0768909659091501	-0.0162753381191579
0.00836252843228177	-0.00207249301250446
0.0939037374958096	0.00385536694471031
0.136012833473977	-0.0135357944505785
0.297915345920725	0.0172894652837354
0.326957606694984	-0.0295741776488588
0.185059319633289	0.0121449278089656
0.0693997896448809	-0.0031948853134026
0.0148215508309945	-0.000369503669356647
0.153651297136186	-0.0151893685050407
0.0409866861486488	-0.0141842373113076
0.0608707742377118	0.00543792992566689
0.0385809694061262	-0.0131302347406189
0.00882919163037281	-0.00504199022236731
0.0103054770986521	-0.000410471892789236
0.0287284045892264	-0.00858018209864239
0.0876956886181052	0.00263050039455183
0.000592349692325567	-0.000286980308534353
0.00463704432135742	-0.00146961569637509
0.330707047969874	0.00819531982419069
0.0408851126100783	-0.000666942869610755
0.0884741362376483	-0.0139855688213676
0.0018513554396362	-0.000359324205000763
0.130205243440807	-0.0108483521527047
0.0143557096728761	-0.00596046165887774
0.296317623065302	-0.013436025233367
0.00916120829504092	-0.0014090221938622
0.169041098659261	0.00893533421647855
0.111872921260033	0.00429598800379989
0.0375514295744763	-0.00770637419719503
0.0213605711707289	-0.00199004044458043
0.0398084662616136	-0.00785122609045696
0.0108927935775775	-0.0028616524940439
0.0387094850184499	-0.00684023630804886
0.208585841629027	0.0284494390563053
0.137540983729992	0.000700869686693417
0.142554418552102	-0.00285573065683484
0.29242045000183	-0.0514831157692679
0.182177384378459	-0.00861692372768888
0.131110798348931	0.00325082633607401
0.128409993589869	0.00575110271892379
0.27350141408921	-0.0268200561688607
0.00887027329464175	-0.00501849502019074
NA	NA
0.149925005537816	0.01249207588089
0.113166727141899	-0.036826798487476
0.0456522050850518	-0.00715110616097132
0.0168628275774592	-0.00639417232502074
0.0017992886036659	-0.000574373410488924
0.296145798614745	-0.0349858524949098
0.0429274070070772	-0.0158341431980902
0.0497010951532424	-0.00338382276608137
0.11741900975536	0.0143526510667794
0.00127430336067331	-2.12813793358821e-05
0.0129397528175692	-0.0066225902798499
0.0970898137962327	-0.0103010092704145
0.121685089950421	0.000999316753179338
0.000153779901225331	8.97316997309708e-06
0.0143336327438335	-0.00329268191299261
0.0634159088150987	0.00566342160276542
0.0999144807999164	-0.0217536306550542
0.0141902556206907	-0.00477147184330099
0.000306325527365696	-8.69040324568675e-05
0.0748174484874092	-0.00663271448236311
0.274606377897923	-0.0405324672566735
0.00424371644020494	-0.00188095558697592
0.014626200350583	-0.00310024361996717
0.0304339111206737	-0.0024537238817642
0.00901561592692513	-0.000300212765643376
0.000721187820496414	-0.000277326687850441
0.134774362770266	0.00989699587782281
0.037072915717114	-0.000197928288677637
0.162288543856097	0.0158673062875353
0.0314385176577536	-0.00391393266323416
0.0236708380676387	0.00159051125095584
0.0071774830087108	-0.00379477462413362
0.0010324747473043	-0.000286514568368481
0.101818450545144	0.0057233482934911
0.098262620076297	-0.0180001646307937
0.0407688502449435	-0.0123332999842811
0.000273767080767978	-7.2518968604408e-05
0.334577908625417	0.0409242727722609
0.31393692391812	-0.0402154793765071
0.148303189645052	0.00279254442201793
0.00103622671662689	-0.000168819017397689
0.0823439123305908	-0.0146565637254766
0.164978831006707	-0.00715272679778969
0.140658514070755	0.00428440744677053
0.0473457386579448	0.00189036253519488
0.0155805538464811	-0.00363950704230537
0.0152531789076899	-0.00373355877704787
0.149031175303421	0.00442803951286122
5.27863653721411e-05	1.17745087181392e-06
0.0900295474863096	-0.0182232009356725
0.303084855767945	0.0439689537462303
0.16848923094236	0.00851564698321663
0.0655938480714874	-0.00251941496388815
0.0202506016669694	-0.0036830617968382
0.019265679890871	-0.00679561846081566
0.115303672287688	-0.013430927545517
0.0388585630352493	-0.00891395648776855
0.110349515636146	-0.0169675606370325
0.0289556825414094	-0.00175998575877381
0.000239167043651147	-6.20680548226872e-05
0.0494812800838753	-0.00890343745238849
0.0136189979743215	0.00147425349013642
0.318294252809674	-0.0159037982399302
0.107711126904446	-0.0185151401939758
0.077502283906888	-0.0101910861808338
0.00382504753494252	-0.00125199783783805
0.0856959987533763	0.00587400130115738
0.0110809534791218	-0.00336126968692077
0.124085669802914	0.00291453340108584
0.126397221465387	0.000816611989753163
0.000959104177141167	1.7748075806429e-05
0.175502415503271	-0.00179222018626504
0.334259541952925	0.0011361946516748
0.123032855472731	-0.00853565324864107
0.33216902847828	0.00133089040121875
0.000513840099140579	-0.000180572112049975
0.0885780939124827	0.00241231157444065
0.113010436291625	0.00475477000424768
0.0381196563831528	-0.0132414745187743
0.0077738200744481	-0.00120455519020193
0.00443598194999084	-0.00140631852860644
0.314628744967932	-0.0621380726767125
0.165038817809233	0.0182113785952511
0.0837923438827169	-0.00188891220897483
0.00789525198687641	-0.00172072646973486
0.0192276972700612	-0.00495439243977557
0.257496924034698	0.0171102071004957
0.177506507768231	0.0151385008255991
0.00663060182516395	-0.000907739763425524
0.0735723017156831	-0.0173860443806753
0.326601168341862	0.00495166860536894
0.0172354275771884	-0.00214411775047798
0.058861917163139	-0.00989424359539565
0.0886073358801076	-0.0179605948902002
0.18379157174034	2.58499172462734e-05
0.170211692403717	0.0267575801671095
0.0210119056702766	-0.00354519659414539
0.293357790969523	-0.0202453008975798
0.0397308684477538	0.000427260162359271
0.000201155789928634	-0.000116451071728076
0.0371239206846943	-0.0146903594489238
0.0211134029921368	-0.00427283027287985
0.0296110202740747	-0.011082532072759
0.0018753776642051	-0.000686212579557233
0.0251671418977994	-0.000116651073528973
0.111884797592974	-0.00684328822369855
0.0190933886967215	-0.00745450194825757
0.19915735683858	0.00225190145196194
0.017619252616328	0.000208154423346214
0.00246982524354409	-0.00113270522458922
0.179565758798219	0.0588511727082361
0.135420916890358	-0.0119659903933099
0.0795696471482096	-0.0113065397670721
0.0221898291656751	-0.0041727410995466
0.0257471194060708	-0.00420370381560427
0.178435290384419	-0.0228942114210943
0.198215908295498	0.0140461875766656
0.0486630270711431	-0.0161557295932244
0.0134328711293444	-0.00503061780319965
0.0048569501531255	-0.00114125398312265
0.000578448635072912	-3.01282954600365e-05
0.0207745792162374	-0.00381648524273907
0.00268688371481237	6.49448997507378e-05
0.0320706331564455	-0.00449819882554984
0.0991655594808934	-0.0129626678637902
0.33211433638981	0.00360682354150621
0.070086500446669	-0.00322844938890915
0.0906808370054004	-0.0133300659071082
0.00779249351948361	-0.00258450727310496
0.0946201723936895	-0.00413305409450997
0.168504401984856	0.00140916565827529
0.0838018684880687	-0.0163076211827354
0.0488656728140535	2.10837154525842e-05
0.210331317455173	-0.00607180123905282
0.0838325921402498	-0.00227454632537928
0.286150753952548	-0.0238479488238021
0.045679518642978	-0.00173454160954732
0.0184258927617097	-0.00656340090438461
0.00954850041687691	-0.00414412549681009
0.179330228703102	0.0563315098378329
0.0391611489143174	-0.00718449842976989
0.13072118648459	-0.00549297054562989
0.0140925621419958	-0.00643196628560766
0.248779213101457	-0.00914440253963311
0.255163657641205	-0.0127340978200698
0.16303390364191	-0.00218627531500262
0.156912580013303	0.0110554798498926
0.0141637440536062	5.40281335351857e-05
0.00730691329383418	-0.00107239697823895
0.0202745775170385	-0.00727208550144852
0.00505605362725597	-0.00207122992023658
0.0134449699780098	-0.00616569039778633
0.104725946739558	-0.0329348886755474
0.000913161628729014	-0.000143123178163618
0.0321063244275964	0.000147031008064284
0.019913787946877	-0.00127575206787642
0.285441901310335	-0.0145511274392013
0.0684691877615883	-0.0012545024340853
0.0704250210952816	-0.00372586528646393
0.180093393721805	-0.0187276044336485
0.138032145317476	0.0195152891957944
0.170758712673764	0.0385368127184663
0.263111009199484	0.0379351388592742
0.180555135139973	0.0479240049964914
0.070579155687207	-0.0186323420194381
0.000221436077856188	3.86884613823654e-06
0.33131001947694	0.0133320532193854
0.0487027928101214	-0.00716277502228265
0.0683224280368623	-0.00608095462674423
0.158478410148423	0.0133552553445658
0.049982471076218	-0.00327585420641294
0.0895254025273169	-0.0222803100442536
0.0221647477334318	-0.000892444587516347
0.0401227756762718	-0.00939376512220905
0.108742353164105	0.00286818203211978
0.277665278021044	-0.0447579253722224
0.00960123567046646	-0.00144533587231998
0.164819937764886	-0.000936925774694064
0.0497492280295589	-0.00546098739767695
0.00913101513736933	-0.00154008747078422
0.0823556377041712	-0.00544992947917351
0.0572183649814684	-0.00833253154698935
0.0173203745723861	-0.00366901968044339
0.0124390592990599	-0.00484402238096505
0.188670908928159	0.00446442942903952
0.0998214353408738	-0.0100588446389978
0.126849438893495	-0.00902484125694968
0.0609168820870422	-0.0150945145837451
0.172643320525153	0.00862554008260091
0.020285009862095	-0.00712117555382766
0.00473404430450529	-0.00169711449112764
0.12843886641025	-0.00465950268035095
0.0150681753516262	-0.00734580106221764
0.0472735977347706	-0.00429485493020882
0.197138197471074	0.0279078789445097
0.0696527541285349	-0.00552702186979381
0.132107878643086	0.00319747575019538
0.188434224204695	0.000647736696280488
0.0313994653648366	-0.00164992478487304
0.00438818151453435	-0.00196350540072499
0.195761720345073	-0.00672759285964203
0.11502546895592	0.00306492484248665
0.0340577094512609	-0.00372272925320251
0.217446135878678	0.0310140269057428
0.0454603448272479	-0.00450827960525019
0.0152282745063451	-0.00339137805747317
0.00822165804129185	-0.00378909710516411
0.287873315225921	-0.0527721302546331
0.031960869615715	0.00291524240521324
0.176721894829169	0.0548926818972331
0.0104719097607599	-0.00113512360346366
0.00228513887884775	0.00060894551345783
0.0849492917785001	-0.0230965177900993
0.0240531099982999	-0.00648657918644387
0.153993475457146	-0.00975123849066173
0.117892162443418	0.0146523009002865
0.0450149368188046	-0.00564613409067922
0.0412871856767982	-0.00200260991546668
0.0257320578979779	-0.00769511227277215
0.0458051192985299	0.00338074590090688
0.0580663217855052	-0.00344700009915928
0.0117096680887926	-0.00295900934471973
0.000410477220960664	-9.4501709837674e-05
0.0134101617187178	0.00028720002025338
0.293536393209816	-0.0455744636104956
0.00713924533188835	-0.000204444949223137
0.00338769531513291	-0.000990353821973774
0.0663742478982045	-0.0100807685823561
0.0220117166265208	-0.00672674559578427
0.198482857564543	0.00495405280648584
0.00115220317708776	-0.000861831607757656
0.0231921949588511	-0.00589998079182253
0.0037403585334664	-0.00161090170766666
0.000230719116972114	-7.13153468965004e-05
0.00987884060384204	-0.000813937947337383
0.0597471607309878	-0.0021180002076233
0.0218907601082286	-0.00481435026595653
0.0331115885075188	-0.000103147719572885
0.174694715062351	-0.00709047264091761
0.172260982318929	-0.0239026644742489
0.113634815529984	0.00437871388180301
0.0458667139799556	0.0030163812144542
0.273187055792024	-0.0326584622999999
0.305016053168082	0.0054694808358649
0.0416943513219348	0.0056100551496057
0.0915098053383462	-0.0173500619515998
0.0476137641094124	-0.00221029094432985
0.0368073542373931	-0.00455223981250194
0.302486497554253	0.0156655547765607
0.170343723837687	0.0190457657800768
0.0597523387677371	-0.00464679138817667
0.14576535105211	-0.0103661208105648
0.00536318833367135	-0.00230697540146046
0.275911766819673	-0.0260008351770415
0.0155061881035937	-0.00274777798290514
0.0925981633270837	-0.0173593606460742
0.121420804664266	0.0184679797492622
0.0511724242771607	-0.00666949330918037
0.0235513386072269	-0.00331969205813456
0.141490827691646	-0.0081761017001809
0.178452170659466	-0.00421549594201565
0.313993470338433	-0.0597941889571463
0.00851331798348721	-0.00205352633357123
0.0509212873390753	-0.00779452476873958
0.176220686693016	0.0441421417931404
0.100854205371153	-0.00734326474349717
0.328605789576867	-0.0321688456419571
0.0537836560035398	-0.00703860991184552
0.176611510363606	-0.00621369709104258
0.129647994860574	-0.00462458058527282
0.107728791338295	-0.0227194417421506
0.0386323335583173	-0.00082725738677869
0.0744529734045046	-0.0176424041127854
0.0034770681747651	-0.00122695402032677
0.000945499725350511	-2.61093040545566e-05
0.038088410675287	-0.00738954929875625
0.324791855425072	-0.027253754962371
0.0162250220436123	-0.00402597403600993
0.00660248253833122	-0.000837101795971039
0.0476637099815951	-0.011301758322649
0.181063162442961	0.0328429989543103
0.24789314284901	-0.0186881804419765
0.0553635410976595	-0.00844930547937265
0.048603081231891	-0.0127442531346335
0.0853371941105401	-0.0279182021656108
0.013739343534318	-0.00437428951501963
0.304049189091626	0.0331528865037802
0.0253721547009331	-0.00162553253853711
0.0366273260263672	-0.00475738728125889
0.0694429168792111	-0.0131678578928211
0.299922224227458	-0.00625789187352677
0.0133525439165558	-0.000121783299138216
0.153965892470293	-0.0115643197343317
0.112372435271183	0.00358803211146096
0.102443651955548	-0.0169286984251716
0.0772678731061887	0.0134626333119213
0.0744057472927473	-0.0117567960839148
0.0308148206823377	-0.0121433648145418
0.00661459575764283	-0.00296019989693171
0.295408248113582	0.00166943741765779
0.00392032631600841	-0.00160049225210624
0.330598864445939	-0.0328721603213635
0.0464691628824525	-0.00757116516710393
0.0335663748865834	-0.0066185869263573
0.01200368526026	-0.00312625481147431
0.153580525104341	-0.0282611539352733
0.13119257382376	0.00499233643062408
0.0785619905212811	-0.00921170546282726
0.147439188499132	-0.00586296350951174
0.095075184158918	-0.0110343092363056
0.00465789124621743	-0.000165852123501017
0.00544994635554282	-0.00269076155371311
0.0591633112473776	0.00479995426305235
0.0565863572055594	-0.0134220281750526
0.0307827518011629	-0.00740261316242395
0.0130312212538019	-0.00520616090452109
0.140598545483175	0.0016245984218739
0.335076127367695	0.0150175460996783
0.159002703636201	0.0101136979866318
0.340731209459061	0.0276573138600403
0.119013691201714	-0.00460743691366633
0.327999277933226	-0.017133960330764
0.0236021165793673	-0.00407384272006401
0.077391411912356	-0.0139703403306548
0.0988024569650321	-0.01719211977959
0.111194782335559	-0.0075532757128029
0.0345116678116385	-0.0019772230809818
0.00601847435075342	-0.000334828729463902
0.1126260426645	0.00548928142865353
0.000100814475837089	-1.56979824503579e-05
0.0627279602667192	-0.0031331731532113
0.167429757269872	-0.0100221244527612
0.00156239519133968	-0.00028328164828624
0.00695001469980211	-0.000424437594261877
0.0403616133206161	-0.0133802955572687
0.104938924749061	0.000689193348241274
0.000208514243796153	-2.842790666797e-05
0.137576037617311	0.00120090292513103
0.0959140280809328	-0.00690255204215216
0.191879402997445	-0.00223522193923473
0.05821130883324	-0.00488061226349956
0.18789974109947	-0.0015474723659539
0.0101125992108357	-0.00102255346571857
0.142943328574094	0.00366463212945711
0.0534777174681134	-0.000862803126073758
0.000102077590185576	1.24595336278423e-05
0.0444739216297732	-0.00334324658041391
0.033898708137576	-0.0023780884456127
0.0781555621801462	0.00667954761376668
0.037259191893069	-0.00707340053217307
0.0274627771365284	-0.00122815249165113
0.0275600447535351	-0.00615624373538028
0.297598816144799	-0.00592369632614637
0.0574347659029376	-0.000453253019470967
0.0116091715053138	-0.00311489966912199
0.0788472445572932	-0.00295123935418752
0.0134625541283142	0.00121959758062717
0.154319023418776	-0.00728013168414865
0.104133293078314	-0.00294228098378702
0.135708671205122	-0.0254413542756189
0.0280559558167119	-0.0119683616129155
0.00509552784674166	-0.0018633515886661
0.0176815224322259	-0.00482131746734702
0.0127400697049349	-0.00786303075553896
0.0515237197911208	-0.00590762665966094
0.191394674814441	-0.00599382400595841
0.0311191967461902	-0.00562736763385775
0.325554189493849	-0.0275826004499917
0.0320667394501437	-0.00139110791938065
0.280772683435942	-0.0128647158956218
0.0171250137867927	-0.00527880907855251
0.0627598839030138	-0.00554043727672443
0.183214537954136	-0.00981936959184884
0.00298965237452418	-0.000658427616384651
0.0105670674951289	-0.00325509149780552
0.0170003059726134	-0.000404121656751855
0.0247388711140436	-0.000256569611708529
0.0167439019612233	-0.000797090905308408
0.0319544781927925	-0.0039644415603145
0.165122536729916	-0.00223984069350153
0.168398120225646	0.00086767896288556
0.0809945923043495	-0.00959957307182874
0.178252116657648	-0.025198775736549
5.24880747108584e-05	6.64667992649482e-07
0.0158584264507139	-0.00379282415450207
0.0697544511513352	-0.00393314597250344
0.141177068065523	0.0096081744158894
0.0329560298239012	-0.00850072024780818
0.0209513501509636	-0.00260483374889634
0.0886320487096744	-0.0253940828699889
0.0414604993420377	-0.0131484008965563
0.000583555595923482	-0.000111285466805841
0.149359410275529	0.00921031868610866
0.0363162761132948	-0.00395345445401172
0.280916549857023	-0.00716705714640042
0.109136927983305	-0.0138383372425053
0.0261973036061006	-0.00695015600034568
0.0451667547766469	-0.0049483499891917
0.0181296335739483	-0.00749352893460606
0.284661118543172	-0.0416305865172243
0.00767868393657674	-0.00105236707072151
0.135344738492778	-0.0202141147527872
0.00546025573963718	-0.00263274947085286
0.203789258912764	0.0297306901293735
0.115335137095772	0.00330639067881809
0.0695582474470674	-0.0115919824304231
0.0297444324715322	-0.0120591500512162
0.301338412690406	0.0166125612174127
0.0495937206759651	-0.00241601553794318
0.0593871617839388	0.000364290459744669
0.278461841487541	-0.0391601144116062
0.0368960795296748	-0.0110068334210588
0.0770009514229965	-0.00902197117405595
0.0258069299259676	-0.0012577458638301
0.0800274894276753	-0.0163233598463768
NA	NA
0.00205101577215928	-0.000995401518127472
0.284110903382524	-0.0169217086342783
0.0620637361450299	0.0012849359501121
0.0569538311951679	-0.0045914673987192
0.0375525517452067	-0.00298366630588835
0.0681390683540002	-0.0171627214718905
0.112512673088607	-0.0174140765040038
0.0446006688280434	0.00239442505719119
0.33982829356796	0.00838203315999969
0.177178138108984	0.0142177339001864
0.0350720686893951	-0.0016184255122358
0.037184741114343	-0.00228819615003974
0.0389057955074449	0.00423571574939921
0.0415533256197767	-0.00427820478933656
0.0483526936080161	-0.00121160709508808
0.0490203308434124	-0.00122351672247759
0.31146371331797	-0.0393059297317243
0.00248311218375744	-0.000415991438652381
0.0106717821788119	-0.00165811198862735
0.0280213685750196	-0.00277023650005129
0.239779273176836	-0.00857259143928452
0.108208065140397	0.0121912297426046
0.138434357465824	0.0221846870989375
0.000420323873623894	5.63526167659883e-06
0.0314746761103842	-0.00570436658916947
0.11058254087124	-0.0196731212903056
0.198458279794252	-0.00793077538832862
0.0392265701785633	-0.00585287960326035
0.183439998119218	-0.00501817407420244
0.00406408618461098	-0.000842578839490398
0.00503754993148799	-0.00054849283605495
0.0556535137212503	-0.00468504763412018
0.197820829925935	0.00207947360156269
0.15160914963591	-0.0141043911776365
8.58294339429305e-05	-3.53647526466946e-05
0.00858898593634765	-0.00365436264139072
0.0685054845366438	-0.00890902550914229
0.15300023239901	0.0165253761392561
0.0831362221704175	-0.0225980883126536
0.110862840032599	-0.025031184734262
0.194717449183682	-0.00614596334784534
0.059255120751542	-0.0189093707547203
NA	NA
0.0418932808995483	-0.000357756643241988
0.333927352489802	-0.0119825628155144
0.0160710255676582	-0.00379964996171022
0.018979231754981	-0.00715593670614183
0.0946930519288758	-0.0147765609735956
0.0452593815212337	0.00221332899609919
0.0923539982229395	-0.0204203770245169
0.000311764878376187	-6.79865245235296e-05
0.323672110171849	-0.00353784525099388
0.0148628867312812	0.000501618112469033
0.138890244678848	-0.0103386777440683
0.0141696138137962	-0.000731369478317369
0.0606243684904405	-0.00981542993894317
0.145719028492033	0.0176506583807909
0.120420553609292	-0.00177382210356962
0.0023342063196621	-0.000629896018874327
0.337134451504809	-0.018952017402129
0.209857405078783	0.0295639206448687
0.00526828692743595	-0.000909474321732721
0.0102915908510395	-0.000592949193037056
0.00272244272323213	-0.00052620940944029
0.215834245989282	-0.00929288120550137
0.00350733062445107	-0.000636502475491497
0.0483605230575501	-0.00153283789292689
0.0152007471629646	-0.00866058429532436
0.0874852860494024	-0.013052334526394
0.109085218211323	0.00535059314497528
0.130982964179206	-0.00428345144901837
0.0307170869407865	-0.00451764488004548
0.0691059681838297	-0.0109310695565383
0.0892828410236436	-0.0204872281097147
0.00808686153057599	-0.00332738001151224
0.0343761814320481	-0.00400860341086402
0.0876377472327421	0.00598510714897139
0.0113611204120007	-0.00217285313703289
0.000169565708710743	-4.05834711704498e-05
0.00963988000976507	-0.00086178080168905
0.00516425958225479	-0.00263476667658669
0.166937392339722	-0.0119489128455527
0.0595370256584341	-0.00363793634572018
0.0829127258060219	-0.0140510224880867
0.0052279869398744	-0.00157120734426407
0.0754912544007243	-0.00781132215662882
0.142287789637671	0.000198105402938159
0.0807594562608859	0.000771108201284676
0.254434964078562	-0.0188588432305925
0.288329386255672	0.0104430778332936
0.00209644145923955	-0.000490456686890091
0.0759226272775063	-0.020479241957376
0.00783574674921937	-0.00277416046083227
0.0128102288856955	-0.0045446220789504
0.00311284167409028	-0.000807993446227199
0.056848922394815	-0.0096186469177152
0.294049722931235	0.0130087083973345
0.327305962341155	-0.0279343546529971
0.00157399334296518	-0.000151820313024817
0.116396003356368	0.00243608566715656
0.0519618547146178	0.00203909144386678
0.279800529141739	-0.057111385587727
0.0140596098561372	-0.00800495288425332
0.00494437837112686	-0.00106852136516418
0.00453802370762864	-0.00075855753902419
0.243008954461553	-0.00174138713036692
0.29511676473198	0.0109231528677758
0.0182096911389603	-0.00383400553742904
0.0273652107722624	-0.00635501979597213
0.185964020783706	-0.0159611826189677
NA	NA
0.137714912849031	-0.0051445423164104
0.150152098400379	-0.0178963229992796
0.0613756336647193	-0.0111628856429285
0.0300197848435663	-0.0119053881632276
0.154521646543138	-0.00632668488379939
0.0634264333026993	0.000447086873462177
0.175977361967281	0.0459161373306081
0.013928389875897	-0.00410885808528673
0.0979975365677402	-0.0207966276644148
0.00772112139815908	-0.00269860880622478
0.0606533400181052	0.00493643235211302
0.139240826973842	-0.00978909811578255
0.0862528905128018	-0.00589614804415337
0.135407903763838	-0.00682999819381691
0.144105539076512	0.00161728303804773
0.0254160749456675	-0.000904029320642909
0.160166930847546	-0.00615407485435684
0.280254804783397	-0.0184478512236872
0.199171821499639	-0.0120500632400962
0.0120461675077774	-0.000806349307031419
0.163523026696962	0.0139036884772187
0.115216883842526	0.00342976003637366
0.198493746437935	-0.00406857071551134
0.000127219255092724	-3.16250145362206e-05
0.0677748821395394	-0.0128738096623472
0.189107877459252	-0.00610362927714722
0.306337380113665	0.0261782045809102
0.143145756205281	-0.0099553603645321
0.0962707196224035	0.00772230531362815
0.180453320588836	-0.00793154441093402
0.160504400400259	0.0129835963255798
0.131997974975691	-0.000319924686938672
0.0826453681074111	-0.0191605102794185
0.070477942257779	-0.0109859749614149
0.0362799269799252	-0.0039503898398433
0.0091967088801996	-0.00362273089183908
0.174607000260475	0.022411312828607
0.000388421766110818	-0.00016065046358509
0.0916335380917072	-0.0239468021332184
0.181998166547807	-0.0191924397050864
0.0583668437137438	-0.00530106166131415
0.0597047224936065	-0.00242233753543568
0.0728574485321439	-0.00347611991319834
0.0738888520822265	0.0165060603925957
0.176324209006479	-0.0295190510620514
0.335049818629988	0.0282159587126078
0.127352805819282	0.00550863909413452
0.00516138052367027	-0.0015036022092984
0.331460452096467	-0.00688183839953238
0.147735859246004	0.011890042910576
0.099716674497562	-0.0040634698773811
0.0896204677090936	-0.0195394211659322
0.0040541285397937	-0.00155636502807742
0.000602185340692742	-9.71837012347925e-05
0.32761046011634	-0.0233484589117078
0.335666294620229	0.0135639377329033
0.0143630894996066	-0.0002506397575615
0.0112535579539049	-0.00194670197448407
0.00637454283097662	-0.000538977068617527
0.0451337104505527	0.00346549376328956
0.0371841223448173	-0.00560873393459396
0.0852386492612416	-0.0159117729982576
0.188180568393459	-0.0221262910207579
0.00177332346201377	-0.00035861041725385
0.00687753749531094	-0.00165495123185208
0.13872567558452	3.26609131912625e-05
0.165611992467218	0.0108174115963514
0.0349717555150866	-0.00190225453561286
0.013310253911897	-0.00709575280125583
0.266724709649252	-0.00386459914779541
0.299237936741334	-0.0134285575053697
0.00513579361413659	-0.00232959363834168
0.15182803137366	0.0097373013853512
0.00916923643692949	-0.0029577678098737
0.0580891971047462	-0.00747685854824608
0.0211403858590876	-0.00523515661388999
0.0203081005526604	-0.00441395804921431
0.0163716698951136	-0.00483746542153336
0.0159457356646701	-0.00548385064396078
0.322230557272352	-0.0271007533706396
0.0331280709220093	-0.000691762502733173
0.00737904222073611	-0.00270021198211797
0.0123146391545719	-0.00380286603423435
0.00727697311842488	-0.00400992240959451
0.0916179669338842	0.0035178958686285
0.102256475319223	-0.0218583435650882
0.0277002043903452	-0.00791048653181118
0.054480752779194	-0.00264378741097557
0.00477416857855175	-0.0012488175891124
0.139523760204639	0.0169755344950245
0.0337799671586511	0.000406682080373727
0.029309670243899	-0.00308031537311459
0.175309202683304	-0.00128855243073328
0.344857441826955	0.00774806285978963
0.21200565959798	-0.0361360007272842
0.0558230384590078	-0.0160860297046462
0.148891187567841	0.00379776205725998
0.089839669294478	-0.01112362740216
0.00456796801742982	-0.00138309194606057
0.280261011125291	-0.0395701665092003
0.00410691998433062	-0.00150558612412404
0.140200041848165	-0.000675514934947941
0.0602259751933549	-0.0158392769226565
0.0647343172836134	-0.0120559242540585
0.00991702221020263	-0.00360840468498449
0.0378898139686116	-0.00959769041140939
0.128580557309075	-0.00158358344149342
0.0513435876608693	-0.0027568453138476
0.00890827959851013	-0.00176064358180034
0.301223206577009	0.0582791192189315
0.203334154937075	-0.0211963968008955
0.121061813439004	-0.0023982639941199
0.0898655219394843	-0.0191522304062744
0.00362705280828787	-0.00262028438138854
0.0888424341468808	0.0025188977730434
0.0900892906069192	-0.019540447460219
0.281647551923462	-0.0453697797415027
0.038395563520639	-0.0126151380137346
0.0094308327985071	-0.00255984990764908
NA	NA
0.0418473913860957	-0.0135276681366567
0.0787138786256262	-0.00924374923244464
0.0164534749646137	-0.0060475333009583
0.101979664756104	-0.00526036981067039
0.0481459538534623	1.63157590368779e-07
0.166485180825481	0.00151864677085015
0.179278630971472	-0.0100610923675797
0.0122087660110168	-0.00455026199664414
0.0825103561575323	-0.0206993027282168
0.0623368277958882	-0.00478481421731864
0.0397196469149771	-0.009707719090375
0.137940187350313	-0.0133697486372576
0.0724626865684744	0.0061106898781273
0.301159469643589	0.0104552375812114
0.0413466542733288	-0.0144317329428793
0.00374464987583215	-0.00146073994160891
0.00222483279349726	0.000117523025421815
0.107300250305175	-0.0150877983131654
0.0494618587686702	-0.00145373599055149
0.00767037997878754	-0.00233093707004806
0.0224463527472615	-0.00673591397532041
0.144282049942198	-0.0065452128588484
0.176290944017844	0.0328781104310899
0.129893335467127	-0.00703285718734439
0.200657070885418	-0.00463927763473276
0.0989120988603815	0.0248432234492403
0.000227134723709645	-6.65670684512858e-05
0.0459790886004389	-0.00620777288280582
0.0718261306078892	-0.00904642348273489
0.085083970528665	0.00137782399413881
0.321070042892006	-0.0191869856569126
0.273047235002181	-0.0373667593533839
0.0143966246462571	-0.00405614131601372
0.165735654198314	-0.0289174669074673
0.00984948055228512	-0.00138399587671755
0.0991507255125486	-0.00511830407247023
0.0247849904429877	-0.00967237828117597
0.112309924586296	-0.0170243429323389
NA	NA
0.0088609982922793	0.00048901023908444
0.195824457774906	0.0386045663690686
0.0249595272856565	-0.00330046549410508
0.061314188780885	0.000925568208802574
0.173332297760826	0.0417027073655127
0.284897560452963	0.0154812011901629
0.00176024290363595	-0.000544235293655936
0.329615442630664	-0.0285283818596033
0.134353846977945	-0.00506511144595814
0.0852549374397446	-0.011439302122556
0.039986643212292	-0.00337785993901627
0.0189741879681676	-0.00342190804285264
0.331340513438029	-0.000622959140317569
0.0790494517548829	-0.0158244204420099
0.0352094258152748	-0.00323615227080511
0.0990140652891607	-0.0105145405638606
0.147503968646911	-0.0145785287487371
0.0205197299330755	-0.00793200307174441
0.0101596911881135	-0.00100851372354673
0.207500056594549	-0.0330084136318015
0.0716026900618202	-0.0141426246595971
0.111107257799731	-0.0107501224241709
0.145980390023637	0.0177981805055358
0.080285259671447	0.00599608188116127
0.132260725859863	-0.00348476384626367
0.299177600572966	-0.0162313523073702
0.0707110676275062	-0.0203092215595506
0.00017607048476281	-2.01680399884834e-05
0.00629510385576567	-0.00303537909001704
0.105575879814017	-0.0241076121182353
0.0998222437522049	-0.0024705520985233
0.0660529465306326	-0.00756948682134469
0.00697828140639619	-0.000303662429638055
0.0489335767551831	-0.00531307030367695
0.0562532142712774	-0.0074035646541303
0.338677194582995	-0.0225469987221029
0.0305932859709755	-0.00359777585718523
0.0546786794228556	-0.00225385082881135
0.21747594957191	-0.00556208774888864
0.000153366497187	1.89387777254848e-05
0.0226263877684247	-0.00310793403775856
0.292253633205719	-0.00891100718315579
0.0492222889513875	-0.00182958319361596
0.199398837492462	0.0101050596370615
0.0144454544522307	-0.00317046522646473
0.153750614056557	-0.0180271936640068
0.0154667719451224	-0.00453373179474675
0.184861770786978	0.0102164653973009
0.0305160432574589	-0.0126440693413842
0.179665269524064	-0.00864184353535596
0.141819451626477	0.0069559304995282
0.134051736717634	-0.0149597701588543
0.041345650941618	-0.00579406503231872
0.0767053269657013	-0.00455968695417738
0.0750392843954495	-0.0151260432032752
0.190083708573106	-0.0130438717961668
0.0296649734783189	-0.0122662005704819
0.00529548455650716	-0.0025319070206663
0.160404753180695	0.013497319458896
0.115968129408135	-0.00163251670425262
0.0459324149480616	0.00224859192281219
0.0156898163811947	-0.00586666332981567
0.292571141277811	0.0501967580851814
0.060161599077779	-0.0127537885466346
0.0456497368876068	-0.00973116030245523
0.0786117181025819	0.0152933628265236
0.0391843106319118	-0.00667208790842726
0.0968164009824968	-0.024905433421088
0.0675614307114051	-0.00260554517859732
0.0168651669715616	-0.00638467920893812
0.0993667244121593	-0.00360057315247671
0.0205017488438757	-6.1528572768265e-05
0.00376867285525121	-0.00194657398953474
