# Supplementary material for: Measuring re-identification risk using a synthetic estimator to enable data sharing
Source: PLoS One. 2022 Jun 17;17(6):e0269097. doi: 10.1371/journal.pone.0269097 (PMC9205507; doi:10.1371/journal.pone.0269097)
Supplement: S3 File — (ZIP) [file pone.0269097.s003.zip › nexoid/nexoid.ave.size_3.1.14.csv]

risk_act	ave_error
0.0313619839819009	-0.00415179737031383
0.0947192749780762	-0.00615485493460541
0.0351081205386076	-0.01322090374917
0.0366616531865305	-0.00329320734953548
0.0128001756190358	-0.0067259742705753
0.064981372722276	0.000497590033722864
0.000588462917020668	-1.15823771900042e-05
0.100402447928955	-0.00976575111610901
0.0092079469745039	0.000496030726070516
0.166780607851295	-0.00513626971906456
0.0592347063616569	-0.00813917568917866
0.0414478435380528	-0.00797269952293531
0.0398806827706459	-0.0162743041231378
0.0759848893301905	-0.00513284251387165
0.119808391800929	0.000607500334843261
0.0352528691524365	0.000250146175102391
0.100390402138471	-0.0116823628518377
0.0537204845960654	-0.00200658971714315
0.335360824360456	-0.00669804431047016
0.324069810579269	-0.0182094784061695
0.111891761861503	-0.00198857911203985
0.293401306647563	0.00837222707743113
0.00314176612303422	-0.000695681754939664
0.0704404126025368	-0.000666039147563566
0.289135284566869	-0.0325622880231139
0.163069619281474	0.00495408566816671
0.0125275502452913	-0.00240479812216439
0.0565368633308582	-0.00781079821699721
0.00906965557796802	0.000564732220089684
0.188195701613413	-0.0123585944295208
0.045040031208517	0.000760397048763614
0.143166581139375	-0.00339968428532703
0.162569072833705	0.00176169939620968
0.336635399441853	-0.0140685812925823
0.0782466499676107	0.00223852471752881
0.0415651046455182	-0.0097270097021905
0.0547423607887365	-0.0145496284317651
0.323113549682481	-0.0224928538534485
0.16694608154009	-0.0161000519838681
0.301544210318218	0.0472734571030181
0.000757323386011435	-0.00025131669320801
0.0772920925237016	-0.0126476756236088
0.336644678494686	-0.0133554976944463
0.323225481036559	-0.0158704789640015
0.0453936647452658	-0.0131459605360503
0.330021769512212	-0.00522373673416682
0.0296818643432581	-0.00239373321329879
0.014390729830177	-0.00484177511486921
0.00499569434984265	-0.00099192707837679
0.045361047344335	-0.0102886637735309
0.240746761179451	-0.0148074054271152
0.0349586203436923	-0.0106272281723382
0.251467457407725	-0.0112742769517654
NA	NA
0.0528106867409006	0.0019990846248076
0.312338160096804	-0.04729325003181
0.0033582295211587	-0.00152955561309394
0.0439070734133429	-0.00271654052404807
0.00308430419661116	-0.000684020275819284
0.00499991935676658	-0.00114396602316416
0.020987255956086	-0.00334047844673734
0.198341698981878	0.0127725861203742
0.00486641223985354	-0.000909450737963226
0.0504117702365984	-0.00610538986901558
0.162678431825764	-0.0172089443656266
0.0151089813332706	-0.00193605572971891
0.0409119409157873	-0.00671850944663974
0.0556955299052658	-0.000203600918804531
0.0146940664295029	-0.00277836084841371
0.000214147336852701	4.56084984888543e-06
0.0294364771602971	-0.00190029266396035
0.0702252734923182	-0.00211474654032258
0.0672398957793466	-0.00804072374422565
0.0191315853053828	-0.00431185986760379
0.102582251015244	1.07446080392648e-05
0.33000229961602	-0.0339982166915392
0.0248758746965625	-0.00958509424033061
0.336648989618205	-0.00949336517840504
0.0929490965660632	-0.00640283013190623
0.212125369859753	-0.00308004858916652
0.0558478815015305	-0.00559767029267821
0.123415234397989	-0.0027419770694945
0.133406496424899	-0.0127843315226201
0.00904107656160973	-0.00107897109172992
0.301871431785535	0.010212128154707
0.0397984357823268	-0.00133456815217533
0.131969592591375	-0.00321533859612935
0.163735295223383	0.00347387896193146
0.32972074698726	-0.0262796190099991
0.00490771930114795	-0.00132470720562794
0.336257996019752	-0.0284685839120219
0.0452545630361865	-0.00150744748430943
0.198666686634673	-0.00822239604802663
0.0394608342687295	-0.00556412339826914
0.331035260842402	-0.0352200470219117
0.00490398606767092	-0.00167397530285149
0.0648617423063509	-0.0014063456272623
0.198680860126233	-0.00966335078318381
0.120267920981866	0.00121051865022573
0.0911081226047614	-0.0155628497328262
0.199295210238295	-0.0231886251596822
0.285736820876958	0.000534900026187557
0.0045166740631348	-0.000162960353618537
0.0196316024549216	-0.00517416878770614
0.0809489089491382	-0.0199592564762326
0.330171338066261	-0.0116755613062319
0.0413843778627361	-0.00966474859390571
0.030060985909978	-0.0125829810574197
0.119964679894781	0.000923358869946544
0.024565900136836	-0.00750497199713398
0.015952345206349	-0.00341664225937061
0.0470642362662937	-0.00447495328829317
0.293306480454751	0.0145928475241142
0.0444858091293602	-0.00304470978912341
0.16638610064623	-0.015745519750534
0.144030902208633	-0.00453312811296144
0.00909728537430598	-0.00152359842966599
0.024690447883897	-0.00760549509331509
0.166774929916102	-0.0163528229679001
0.198301657843947	-0.00172114563172934
0.313294612464395	-0.0693340056704209
0.0313006077144384	-0.00319599623491304
0.274620882468428	-0.0122137257153672
0.27898256238289	-0.0470899971150927
0.0151407561001443	-0.00353126323035187
0.13319541213623	-0.0079077001037561
0.0489757875432825	-0.000879939958522709
0.153283707407766	-0.0246415723952019
0.0680060555214417	-0.0160385582104035
0.021887872687967	-0.00381180080341349
0.0548582223046845	-0.0127773866806402
0.0396337861521442	-0.00127829399132797
0.0590297428604708	-0.0108962992616104
0.000520875893416418	-0.000394769661588314
0.0213820142249437	-0.000838554103832694
0.0171343295314977	3.36090986144261e-05
0.0210181355673775	-0.00448116669547009
0.288780104244197	-0.0369855447638844
0.0395924773644095	-0.0154564953664882
0.0244164084349168	-0.00532638825205707
0.0843405446486521	-0.0170596749126369
0.322523104210914	-0.0350922331172392
0.33626478411032	-0.00994662930714418
0.0280159899454854	-0.0046297184540718
0.143838486815121	-0.00858068182990585
0.24076845559995	-0.0118201498332859
0.0130057494241228	-0.00730484283333135
0.0286134066620548	-0.00764887567405641
0.045513603925789	-0.0117288243740127
0.143333324563411	-0.00120336391011069
0.0282715213053496	-0.00747231040216073
0.116978518877251	-0.00680376441034046
0.0415952032398523	-0.00749987135102696
0.0859139102070583	-0.00952683558566338
0.115923595277245	-0.00306169163526065
0.0221912471904574	-0.00602669293627254
0.00861778266517778	-0.00316311363159891
0.0410131797057411	-0.00364389860930762
0.0769861432407008	-0.0115119853716052
0.0964792730217134	-0.00209090099103575
0.0208128701758502	-0.00969008654563576
0.0449109838148958	-0.00934342225560209
0.0769570280466588	-0.014804340097656
0.0144331982349933	-0.00344584685523574
9.36285686415764e-05	4.23678406130579e-06
0.0454054081495585	-0.0129788644746055
0.148621746058912	0.00148352607022575
0.279275725344901	-0.049066976671814
0.141324296488309	-0.0195672697606371
0.148586759605373	-0.00240855796432984
0.0818681760413772	0.00345909056879073
0.136165544203138	-0.0114616194013858
0.0374183484232731	-0.00729896638691816
0.0394029595324285	-0.0145823179453252
0.293345453288835	0.00245143441172924
0.112142375697506	-0.0066246077383994
0.0377135420848894	-0.00346257223048291
0.021471223951799	-0.00255154525927891
0.0391909421642758	-0.0139313615128225
0.0212190284644526	-0.00427617767320676
0.00104368101071557	-3.73982620419917e-05
0.0477457922307004	-0.00893775135929286
0.0154824970425567	-0.00309054857676602
0.0151153084182369	-0.00270474231737513
0.0757958563940462	-0.0134400095084206
0.0403415154051909	-0.0010710698691006
0.00911822351112209	-0.00114669235233039
0.297690935886567	-0.0140248227383229
0.167213374492118	-0.00767429387123772
0.00415962322299356	-0.00106665579731287
0.279366645834658	-0.0382039414678994
0.106424546699272	0.00121108818828558
0.141089442965912	-0.0198620276762963
0.15242508252068	0.00397311443214643
0.13370065539871	-0.00816187494346957
0.0215115192592628	-0.000990073490718342
0.167306423301647	-0.0167625288696602
0.00337010794886112	-0.00167986025225765
0.109944137569169	-0.0220717477114056
0.188326952044945	-0.0154300108841917
0.173468158029079	0.00122918397190797
0.0206587221564245	-0.00995859869225465
0.0171983684864699	-0.00159437904095829
0.0208287191355082	-0.00728979976399365
0.0308297550842375	-0.00837337107181165
0.00747820673533843	-0.00141266547810116
0.211751444658748	-0.0174801124761453
0.0551451462917136	-0.00913252323733853
0.0135492456213087	-0.00808701773580762
0.162377256869053	-0.00453183852718536
0.0159674409644344	0.00138775119724699
0.162816576441081	-0.00351231109447236
0.000325888108536396	-3.42270018525011e-06
0.274044154833996	-0.0215921913092433
0.00862711051481254	-0.00391628119791902
0.163395895954275	0.0142214483497076
0.0161568622774979	0.00143608059041758
0.0789560225621538	-0.0147441110199148
0.0820332623914649	0.00386408420096068
0.0250806375226742	-0.00841789914076779
0.300509762584413	0.00648658951019415
0.0414689639531451	-0.0138396916996393
0.287178275111923	-0.00275371584868256
0.0415982103055112	-0.0133572183355078
0.172611256596473	0.0171529843408709
0.0969546348066778	-0.00080383936112717
0.293330796823493	0.00890568242933015
0.0393116550198072	-0.0153808923532669
0.112210162877601	-0.00439126936755513
0.0172141381564332	-0.000550497959629758
0.0994519855687531	-0.0171714115288516
0.200132137805838	-0.0297090917109121
0.142639207788933	-0.007829209429419
0.178196543267269	-0.000630634343160436
0.19966647860455	-0.0222566445023941
0.0245738295211213	-0.00695504820117561
0.102458955256177	-0.00261864978934491
NA	NA
0.163028172954863	0.00761201207613699
0.0670854595105763	-0.00821219084490637
0.0816768940770012	-0.0169649946231278
0.00402757744354481	-0.000859549647329627
0.11011329803076	-0.0187732099172253
0.241788346010002	-0.00865197257002037
0.0453798124379017	-0.0134512633574712
0.133292440337452	-0.015284425041763
0.0347157452784063	-0.0108250177692939
0.240428738449168	-0.00882789507301049
0.00333355683974229	-0.000842058279252333
0.162203438728895	0.000423809345151571
0.178487019120244	0.0121861719709705
0.0128168229224963	-0.00747322333047485
0.0337827120543731	-0.00305283708626219
0.00220758744364046	-0.000495698158051941
0.109168491765281	-0.0317994861483767
0.0218867981502568	-0.00531270988875182
0.00553759910850766	-0.000150581871211303
0.179102529757552	-0.0131515815431523
0.0368065156265812	-0.00304109083046649
0.005953426796142	-0.00386118284650797
0.00169235176725638	-0.000329702738447011
0.0589955627990157	-0.0117239011049664
0.0339904670871026	-0.0014140646625531
0.0297903764403085	-0.0118117426544099
0.279124060784202	-0.0340278984421769
0.0645808418414443	-0.00608021255360294
0.0797766174185569	-0.0165535689299866
0.0217492238645257	-0.00593644781056055
0.0606254036275972	-0.0048626662060212
0.00100473275243864	-5.66585410203338e-05
0.0269927136130214	0.000147258690060024
0.0140068904513852	-0.000143694020276667
0.0307994006604471	-0.0120976269134225
0.123019366012113	-0.00594818284138164
0.0960281387688106	-0.0150397288212755
0.0675224493291894	-0.0117219531169637
0.0590033034432673	-0.00812115047776596
0.134488972102169	0.000653660380669302
0.0306471509415906	-0.00898446851768867
0.0940333236834054	-0.00856345758283848
0.015424654036088	-0.0033421504720253
0.152589487167705	-0.0171438557864343
0.054826704011065	-0.0101489804930807
0.148893367634366	0.000477898051685716
0.166940690414726	-0.0126735681166679
0.201191325703665	-0.0284540276239822
0.199864640302221	-0.00949955356636961
0.274814626861919	-0.0150311008766879
0.166648781856271	-0.0137633887709024
0.147793474338891	0.00543305344002815
0.0146309389804925	0.000660560881458537
0.0589458990409004	-0.013279876138407
0.111869399171059	3.94037502640249e-05
0.0923088149803586	-0.00491185746925646
0.312999774972048	-0.0508160650559456
0.0996598369181726	-0.0281401034144081
0.141394977082459	-0.0118205809737086
0.00191005885720854	-0.000255907806339521
0.0327047718920463	0.00127649545252977
0.0686616279217383	-0.00627890885038367
0.0032373969415691	-0.00158177442863964
0.336629041591713	-0.022033376164164
0.0304722232196666	-0.00990113779878648
0.0136237768090773	-0.00585805117166518
0.0242649157078408	-0.00130759175670955
0.0167914736307795	-0.00460382678563388
0.0770424886165832	-0.011721740231221
0.152425717358125	0.0117280132907541
0.298456973890251	-0.0289952495134262
0.000818258648186437	-9.99983071954546e-06
0.167492104758819	-0.00979234134045553
0.117687056193931	0.00176187140403096
0.330410497039745	-0.0366287746186841
0.0568524663938634	-0.00501317498467317
0.172328950619335	0.0162506565638233
0.211520945819186	-0.00739521412384761
0.0546815599685509	-0.0142962801196435
0.0214377268091318	-0.00298447872609674
0.000318778419346794	2.35162632351968e-06
0.0135981849023138	-0.00523163833668231
0.0567858984494029	-0.00709181835312197
0.0860468684810271	-0.00175292077073345
0.0643396131205709	0.00185972738107096
0.0588841225408113	-0.00684012401093486
0.0592948331109561	-0.0102983269991556
0.166502147054785	-0.00716239345809222
0.0587290420946998	-0.0136832112018519
0.0281926301625407	-0.0057378780146313
0.0218021950294522	-0.00402732997469269
0.336544346826041	-0.046163669640474
0.068326214732144	-0.0110120995115403
0.152781502966997	-0.00168106478637103
0.0151334420268795	-0.00277140550956759
0.0849309627019998	-0.00817335567147202
0.0351847910444073	-0.00983878594519101
0.022219076589254	-0.00330665427292493
0.117198892948559	0.00614680019718344
0.0668620120153351	-0.00524130960739606
0.00814725892253761	-0.00371387440245943
0.211158993154602	-0.0345393374113262
0.0142285450801526	-0.00224995926722513
0.000430369039496143	-3.3139866186416e-05
0.112405380276069	-0.00290712541576074
0.0140938531619347	-0.0017175443110242
0.00334767356029267	-0.00165760947078774
0.020632596976126	-0.00137967391976554
0.0612383272474422	-0.00148899141547486
0.109397190996514	-0.0175294982606753
0.0113942999736011	-0.00144204321080596
0.0943052997487234	-0.00681217647225017
9.18554271127947e-05	-2.11531476829575e-06
0.0670322631440068	-0.00726718615288048
0.0391839097730629	-0.017016864985403
0.003143604979509	-3.90695940842086e-05
0.00790906345872522	-0.00275394816075797
0.122838288688223	-0.00933635861008511
0.00184832539034457	-0.0001316225034335
0.299743080825286	0.0229411451467117
0.0530108069215712	0.000928998578584521
0.0158559299037861	-0.00386942162886428
0.033764041607555	0.000730429718206201
0.0213572003917635	-0.00743756896033045
0.041928556084181	-0.00840023013128608
0.0591022311362492	-0.012393983880314
0.211922017675145	-0.0424647119607351
0.128554594239284	0.00876783851762081
0.129033959540165	0.00688406125070229
0.00333209129214922	-0.00232211691291854
0.118024089093586	0.00105055686687518
0.0831522743360926	-0.0121004311143413
0.0325857017130244	0.00087572735556099
0.0553089767627399	-0.00874130629125808
0.101775891083984	-0.00472860737951354
0.00852069913311058	-0.00318867469594947
0.0505313871155445	-0.00851441666293233
0.189066548192397	0.00418150506342196
0.00861092495207139	-0.00399736071566592
0.33615327368741	-0.000827290317951368
0.0858811659711867	-0.01201778511956
0.0244066635393544	-0.00727112232965972
0.0216009773987276	-0.00503001908354002
0.0710848724251447	-0.00192482312017389
0.0852987044585044	-0.0102241942379189
0.0150729177084045	-0.00326618279895326
0.111627151605547	-0.0129498595110554
0.335357277287222	-0.00856956013696386
0.00260527066773285	-0.000209448980546875
0.0370525418064597	-0.00457662189089703
0.169098978377954	-0.0291916281585964
0.199773690250239	-0.0201522088893265
0.0933607285286094	-0.00994755229520285
0.178624920613694	-0.00537378224250915
0.0174317444750577	-0.00189120994667291
0.0536581328326997	0.000437800258295366
0.00714686818095051	0.000267350348696575
0.0282684524454201	-0.0083129086089766
0.330322510309655	-0.0329946387311473
0.117018470428662	-0.00401909295518071
0.0647283003073098	-0.00533957448664404
0.122104205184745	-0.00619561904297335
0.0129100852073524	-0.0067410913165563
0.059021962407078	-0.0133332508561872
0.0308314310398002	-0.0109734259095859
0.0176304856449987	-0.00218290001948893
0.109528559325678	-0.0194678754161911
0.0215510887625772	-0.00196830656548768
0.178851474342048	0.00206256297217547
0.0220291906336369	-0.00646477004773658
0.211689456720444	-0.0285943745047897
0.0131677343833609	-0.0066668425136515
0.3301990456582	-0.0268784605133797
0.0144146203914547	-0.00312720044451556
0.067407963639007	-0.0116059366953169
0.102902947143676	-0.00436515721843712
0.0257999057176623	-0.00149573360091958
0.164482366258876	0.000796534698554646
0.0171701175551457	-0.000257395279080197
0.109054241113679	-0.0148030331056389
0.0416658071209538	-0.00885853963260499
0.278475399030324	-0.0485977478698861
0.00858266237575104	-0.00411404115901414
0.200328044358943	-0.0238967600683348
0.0446321705478712	-0.00790782985840353
0.133060989746895	-0.00737394307568817
0.133112399383698	-0.00671345037718538
0.0588052735643118	-0.00494500990405698
0.143134158584021	-0.0142154858564725
0.167208730297615	-0.0128974387147026
0.122440016931723	-0.0144830830427787
0.10039142806147	-0.0131188535212024
0.166854020994498	-0.0059530331629824
0.297620005548147	-0.0148326556916075
0.00115692036183848	-0.000803301705618781
0.0612574023072465	-0.00633923143555974
0.02143559206476	-0.00600355817121915
0.0854965512621501	-0.00492481903298371
0.300461737934925	0.00485525562963685
0.0208838817325189	-0.00857624431337157
0.0155473836783263	-0.00455639687140122
0.178180945528657	-0.00400300767013304
0.0930047187468956	-0.00618826761382928
0.0336409628470091	-0.00273726050217383
0.0299715873104628	-0.011329387598796
0.0161848416592435	0.00134410365024505
0.025095571774907	-0.00885911383945183
0.0290363825859669	-0.00259474976100951
0.0152228402725562	-0.00282520554438377
0.0080749323291386	-0.0014775770784589
0.0592097413721407	-0.0144331041224184
0.0086223122832274	-0.00316320581295515
0.0374000512163408	-0.00257200037366959
0.300476415559214	0.0216773718295092
0.0299800546467667	-0.011158912759495
0.0337210645174556	-0.00294563864334194
NA	NA
0.0323099449863959	-0.000498172503658779
0.00918407788928066	0.000348168467411382
0.0474889269136566	-0.0049130990298454
0.274906438032201	-0.0247883230464992
0.329838204803133	-0.0253867743209656
0.139127314383578	0.0158996330147982
0.336029302686338	-0.0187615942597281
0.128315998407878	0.00757570818976447
0.279087791538593	-0.0399087041552328
0.0395011803034373	0.000727963335396029
0.0300431999921014	-0.0130798611190427
0.18875560096713	-0.00912202603024129
0.0647882173314453	-0.00154312371509005
0.0209443002902322	-0.00375677996306004
0.12849110892649	0.000332675063131005
0.000853285919508676	-2.83021996888093e-05
0.0997929321893976	-0.0246472162396325
0.00281926770869989	-0.000702277672072337
0.0146369453109178	0.00117657776144988
0.00508316107940177	-0.00158298225494073
0.336991055772509	-0.0111796901701168
0.279345054323971	-0.0393056941279479
0.0872147098079467	-0.00191635323574887
0.0249307025038835	-0.00893019660024623
0.0646566298697039	-0.00736936133221036
0.0971339609652886	-0.0108040732619948
0.0672506684862241	-0.00479866522921264
0.00317842987078601	-0.00111180441623973
0.0210889988739431	-0.00649823338122165
0.0135348253401953	-0.00632885841193045
0.100378690583577	-0.00884782464526579
0.322897151125489	-0.0265224416818897
0.0391174493038415	-0.0136672618426478
0.0531907390014175	0.00278719232799707
0.134627211096835	0.00689649336638001
0.172794785719351	0.00787905823256888
0.000959886541896198	-0.000306484732931159
0.101730312224095	-0.00321171847799649
0.21167885399022	0.0223665877378395
0.21144946388655	-0.0200325524425654
0.0833502644752821	-0.014558171538096
0.0151437886871159	-0.00250690351087116
0.0765727103083674	-0.00921409465218334
0.0284689533399849	-0.00553232280260848
0.177633043866989	-0.00805449985181753
0.0253204519191215	0.000259713094949422
0.279225542340223	-0.0385901238587621
0.0588026527219608	-0.0121559765315688
0.0761834192142264	-0.00581765775374377
0.00175745268785408	-0.000123974493860056
0.000832000265050018	3.88486141702315e-05
0.132282032703771	0.00020022201351752
0.00115815702446353	-0.000821752218686359
0.0040602965023736	-0.000939453179168974
0.153027972773667	0.00526881353949105
0.0456937366775554	-0.0100894484874888
0.00167900356077633	-0.000848025092414242
0.00203408718701821	-0.000517143478084792
0.116391195830833	-0.00676818404382647
0.000167292680891606	9.01568347967853e-06
0.260243700971298	-0.00798757290651669
0.00982575223294322	-0.00305475072517338
0.0135193181690992	-0.00568233880977776
0.212313133640717	-0.0154852140460912
0.00906439225059455	-3.8052447129797e-05
0.0966755572640319	-0.00022237196333702
0.0151800042982518	-0.00289308498969732
0.00857266273432707	-0.00327340383498025
0.0845982717484756	-0.00288482393285973
0.110034208083401	-0.0213098847715911
0.0339606051117219	-0.000718040423442458
0.322826944550408	-0.0359839942281923
0.091278939847677	-0.0178357376781863
0.0810361008220131	-0.0179482145433603
0.211796461286665	-0.0174269200758652
0.29690565711358	-0.0183099050314966
0.00539730033484949	-0.00121149181617724
0.0331527109155905	-0.00430939844973478
0.0467459898416016	-0.00632333251960171
0.123113747316808	-0.00257277969124495
0.0086634493776661	-0.00401780681548917
0.0268194229388131	-0.000437454946902897
0.0469256627114294	-0.00715291398226162
0.083899200752312	-0.0152853940274047
0.292815067307972	0.000353292721628762
0.322533147945095	-0.0351469098994466
0.0594061001312773	-0.00743586453593342
0.153405098283334	0.0105231900850673
0.0649928091109665	-0.00883083053270987
0.313811818435241	-0.0419169064764144
0.077657799447139	0.00417392636716216
0.0764879412300341	-0.00931505533401107
0.0550035448714043	-0.0166015417311888
0.0959915431178329	-0.00783855306257814
0.0114097125075016	-0.00139260222385107
0.139188201316835	0.0117202128443294
0.0788500783527749	0.00328957115074772
0.260680027120539	0.0191937702054332
0.0053339121827752	-0.00222876082619407
0.00274891580224107	-0.000551687979029185
0.0491749079597406	-0.00172694512021623
0.0412903994251473	-0.0127199885328041
0.122740157570273	-0.00582624954640548
0.288702037823379	-0.0308524415535694
0.200379272607463	-0.0222659917402708
0.00756903218484182	-0.000307809898400072
0.0142955533125168	-0.00287946580624481
0.00202755004951619	-4.61613502123533e-06
0.178581414127895	-0.00705220647309113
0.0270614373192255	-0.00429809577824406
0.0342993025597757	-0.00771363151481904
0.0938771897273116	-0.013872990849869
0.211652953418242	-0.026283007867699
0.0675119474345194	-0.0040606182826855
0.0196001032570615	-0.00431325589124239
0.132605108241975	-0.00680497138358835
0.00889732689501472	-0.00520716987548205
0.33739998658916	0.00165059075666257
0.109464694895103	-0.0225217290548898
0.144638713534945	-0.00227117661606149
0.178442170779739	-0.00658462024226297
0.120405680238693	-0.00351158026922385
0.0049318189133449	-0.00176099367419863
0.0220589680146073	-0.00491533118374412
0.0134542400339339	-0.00462665714192845
0.0277622571081348	-0.005350986748471
0.143339178909543	-0.00151770195250817
0.117313658317116	0.00322512836894
0.12327395273236	-0.0238196319310629
0.0114379816077867	-0.00150623198139256
0.0597527713149607	-0.0115494142112643
0.0792676454647063	-0.0155393677993457
0.132083895194589	-0.0081997261946032
0.323916309755182	-0.0366773137160229
0.0191193383288597	-0.00421030538412995
0.178793848553101	-0.00454073587981105
0.173126150450755	0.00470307602276634
0.162908113243897	0.0131179054383352
0.102004036820557	-0.00325135786501314
0.143401773211571	-0.0123783729328985
0.321774720452014	-0.0337893369006451
0.0246265191816333	-0.00797539134010003
0.000227768773307208	-1.14807730347837e-05
0.0476463889698277	-0.00734416481736797
0.212790923997397	-0.00723725998505517
0.106713061370427	-0.00452448568970673
0.0412997351483431	-0.0151863657801391
0.294255531288028	0.00762511133971389
0.143345834699711	-0.0105808930005834
0.00836977197593708	-0.00385421812791288
0.0256588710725737	-0.000495221880570197
0.133763008448192	0.00673734635513187
0.00111848277185316	-0.000763332707515397
0.0152222272107263	-0.00235989376435355
0.198229292844983	0.000159191965012184
0.0156162871614163	-0.00403598680373235
0.19763704757361	0.0101423617268587
0.0834963946438494	-0.0153713313550634
0.0783747390881466	0.00288619268454599
0.141152882422541	-0.0144154960421221
0.100493348885788	-0.00542503925341634
0.178376238289233	-0.017525539304883
0.0554504916882418	-0.0175427346639234
0.165049888114409	0.00379564295898699
0.0136530321886052	-0.00590524154812107
0.0397989098204103	-0.0127249391609483
0.0529021252192924	0.00210768330960867
0.169196694903457	-0.0286954555555944
0.134153941653963	0.00579380496506027
0.297864296377719	-0.0111151856212529
0.292757816176387	0.0162575071109542
0.109770571415137	-0.0254249748842081
0.106747385723591	0.00188156951653323
0.274308328838447	-0.0164017437059611
0.198063282037719	-0.00545190967293019
0.0191961790658793	-0.00390132841043914
0.331295589419247	-0.0326452960587207
0.000113424304670516	-4.25822920932618e-05
0.00351473620586496	-0.000949931067347863
0.279883683063546	-0.0333544209905668
0.177701588883984	0.00533778233488305
0.0349476982975465	-0.00900344877049025
0.133347170401117	-0.00132548248695291
0.323185771619719	-0.0202795217147783
0.0772034845789814	-0.0156948240430779
0.279661330640659	-0.0385458718466583
0.133587396231602	-0.00215335977243661
0.000319385963056423	-2.71783329729126e-06
0.0587986463781252	-0.0130349970419515
0.059252014459396	-0.00735408673807757
0.298349292753168	-0.0231251791468055
0.00932586419375646	0.000197045683189718
0.00604474014338092	-0.00375918496355288
0.212328486767378	-0.0396575280919851
0.00509272524603433	-0.00138446120548729
0.015458350661716	-0.00508305987562659
8.17142406528134e-05	-3.15353331608734e-05
0.324172743605964	-0.0265655530846207
0.100391728859354	-0.0154771974487931
0.259740400018669	-0.00351742205147459
0.0132028307820583	-0.00551608036923725
0.0453540917540519	-0.00997150181076384
0.0152138521195956	-0.00358006765108939
0.240907730217142	-0.0141990614039314
0.0101527105813942	-0.000933683688507608
0.0404861722818906	-0.00225484569470648
0.117120845962601	-0.00574701559495472
0.212862700726421	-0.0257862674901047
0.0336011649931552	-0.000175780558130806
0.0589322665246379	-0.00735903538871707
0.212306235975767	-0.0354720955536817
0.0996360037768276	-0.0253346781883563
0.188914400056142	-0.011675040696576
0.0812125845912373	-0.0160718975993894
0.24035865296977	-0.0114989966522468
0.163556926728752	0.0068837322677569
0.0453155844899411	-0.00174757474943174
0.322729697525865	-0.0290062650122702
0.164485075849755	-0.00124517855494211
0.0665691673605418	-0.00826254847078785
0.0211755742433634	-0.00233820427257389
0.00791406062447235	-0.00104425503591484
0.101229406401337	-0.00864099048615993
0.143241979620413	-0.0112786086107154
0.0129729309641527	-0.00577300405375118
0.000159768819458298	7.52094666068415e-06
0.314628817218492	-0.0519436553954282
0.119948956360335	0.00252118175414902
0.0566200942777923	-0.0108979137562842
0.0478052364772234	-0.00826206010311373
NA	NA
0.024815922918259	-0.00775881166479551
0.0218893815748244	-0.00352340746914871
0.0586315325168678	-0.0126054065552771
0.0221750742065419	-0.00589839921697909
0.172196714919672	0.000359745383854776
0.0133666595312289	-0.00791155420595427
0.120306881108992	0.00206398962781662
0.163249855632879	0.00696347351171345
0.0413604004367388	-0.0130784422788907
0.337547320510193	0.0160806635381042
0.0413913405667948	-0.0116170589101373
0.167499044079733	-0.0154472759146205
0.0291663726819965	-0.001378061736831
0.0310206708523945	-0.00420346067727052
0.00105254255822143	-2.76920775375449e-05
NA	NA
0.0270269905158525	-0.00338602554018099
0.0100509231800157	-0.00311250874705397
0.0648757149094158	-0.00717950883300664
0.166905770861871	-0.0206393009973825
0.330360168798901	-0.0176798423582862
0.285620417007398	-0.0033604050313964
0.301073718720314	0.017937330117823
0.26014717842847	0.00569722929068106
0.0944681766145205	-0.00860640643682178
0.167446140620603	-0.0166963990792455
0.211719940497974	-0.0206724827376286
0.120429668392343	-0.00347264221247982
0.211514966910931	-0.026632894339321
0.29400240878802	0.0109842935853612
0.152012294092557	-0.0162597311054387
0.163937260553126	0.00411669412671639
0.0032995403461388	-0.00143356626111632
0.0765421058682838	-0.00752073259989876
0.122488794457392	-0.00456743491668087
0.0608749574779586	-0.000627659476443873
0.117663560973795	-0.00116618787800814
0.0135462463665741	-0.00568106795576792
0.0326025292624063	-0.000955488153928451
0.0474484007932377	-0.00450536835723417
0.000233875020467339	-6.68003083832378e-05
0.0279993536399944	-0.00499004644571074
0.0393694823680674	-0.000746543568990392
0.0270404397782713	-5.74985162349294e-05
0.313229237232543	-0.0536473542919324
0.0298040260530091	-0.0028457044844325
0.0210247199735953	-0.00957348581236533
0.0211518504450938	-0.0014875062308385
0.0306528615711664	-0.00948122201055415
0.024376578266942	-0.00575189983929808
0.197348037398431	0.00881235380947087
0.337301501206834	0.0146641522629899
0.251775168979444	-0.00895923389089143
0.0763086941241155	-0.00564633141319042
0.0191078324546056	-0.00491848481255758
0.0206458828507661	-0.0017242760973501
0.197845278541173	0.000885726539714887
0.00210544961464561	-0.000519026513302718
0.0626721980296893	-0.00417812721739693
0.178660692518971	-0.000296770137041241
0.0278615321637511	-0.00496109503856332
0.173039709177689	0.00875602454797506
0.260868084865428	-0.00549673301717069
NA	NA
0.0390035902807279	-0.015004236620094
0.0151250756386595	-0.00295086656859315
0.0702564261260473	-0.00311898312420199
0.141092227663681	0.00318022484769079
0.140844083620888	0.00504512489090117
0.123538694886079	-0.0153486292894772
0.00490040846612318	-0.00170184834985988
0.178912049441057	-0.0200614668482507
0.0150756841284992	-0.0035539479824723
0.200344127250642	-0.00936589723750281
0.0549168132443421	-0.00627665728137897
0.0011343948770949	-0.000786172087567737
0.293764451958685	-0.0147384393861096
0.0552267178232485	-0.0141644018617678
0.0466680341298119	-0.010179352565248
0.241137991947359	-0.00714620792987608
0.313392240976053	-0.0442169441973871
0.0925874234466288	-0.00402199736429666
0.00338925760698159	-0.000925453007850277
0.123621415943102	-0.00960607684376008
0.00221989200925229	-0.000562916053479845
0.275124395608715	-0.0116946376259314
0.00539398434929838	0.000164560760686818
0.240165806477656	-0.00860479032401296
0.0302508804570304	-0.0127097547723977
0.0709156433160049	-0.000231403781851172
0.178586628612101	0.00340691560097608
0.0504968323608276	-0.00224719931468641
0.014011618168577	0.000477263028633894
0.0412207894005254	-0.005833725181534
0.31178965275675	-0.0508192537442002
0.00104388665407922	-8.98747272514312e-06
0.0243864898881241	-0.00077070145008774
0.000228831728027116	-7.50904284289422e-05
0.0699674577597218	-0.000345095820019167
0.168775987845143	-0.0216555228690192
0.0327321422382811	-0.00254598594888283
0.0052409949915569	-0.000838308702636875
0.251167093226517	-0.00881060149311033
0.070713970941309	-0.0011665700257401
0.0402487181334375	-0.00240750147096495
0.0412132654056504	-0.0140151247609824
0.0537020488349694	-4.72191997935856e-05
0.0998627781461554	-0.0259100915962131
0.100807857391215	-0.0267802218860747
0.00198964979853502	-0.000511915190594974
0.0501554354509499	-0.00479381450912614
0.0666294861984813	-0.00494969858569179
0.0135135908266735	-0.00793933708923029
0.337621287044458	-0.0198672392173527
0.111571188425992	-0.0163560694812745
0.0547836128455107	-0.0105118492461259
0.0060049570276767	-0.00361692097454481
0.17287052676355	0.0192060293642445
0.0394851369263551	-0.000651628988802659
0.141481343848092	-0.0055373412068172
0.197828119301811	0.0164667635231751
0.000549876845243418	-1.33286664885676e-05
0.0135055512188778	-0.00781428372259976
0.0740351965369994	-0.0165744477359543
0.0051769435170352	-0.00087565394725396
0.0160200575782019	0.00162017575171199
0.0041087973146704	-0.000887219268481444
0.0270810075910428	-8.11441050024009e-05
0.0034802462729613	-0.00090393826175056
0.120132826815048	-0.00364464473161578
0.134558427878935	-0.00144306245679207
0.0569220456765397	-0.00861064975262201
0.112381892788688	-0.00283574864854745
0.0591244903983955	-0.0126402251619196
0.336436058293449	-0.0276769681408219
0.0250788577127774	-0.00803390968676654
0.000508253598991325	-0.000191530128453463
0.152399965800308	0.00595993268406661
0.197303384920673	0.00553265791692145
0.138516654923573	0.011757021407109
0.0247780163464818	-0.00680236918179369
0.0212443181443338	-0.00239729292275098
0.178488458125795	0.00416750930056076
0.0475686697027236	-0.00796422758778807
0.0966797555712833	-0.00999777547530595
0.0053839702973603	-6.54778373865147e-05
0.0211347752968946	-0.00261690349083934
0.0243817167947987	-0.00155651952935039
0.0958440018448535	-0.00884787390610373
0.151767913561161	-0.012948894715501
0.0968380578950606	0.00104481139625594
0.0144053892177211	-0.00485162204069241
0.273857505005618	-0.0113404822106721
0.0336914405714949	-0.00363823922753097
0.040546465473364	-0.000782007176979661
0.189473293571622	-0.0124224822604503
0.00337893297086921	-0.00235396719332131
0.0217948908364692	-0.00416192682865154
0.278554089211096	-0.0524606716360581
0.0590254573389682	-0.0109714336346251
0.119865770267251	0.000368429264366532
NA	NA
0.0585180360747641	-0.0165401370385028
0.0310529782097872	-0.0126746780322484
0.184877444064247	-0.0175482023158737
0.00315376703806198	1.67548238630623e-05
0.0380345448531121	0.000349780000695944
0.0129294538241394	-0.00683047588669207
0.0134707023307075	-0.00541029831705358
0.00326624896476779	0.00022881805751315
0.00279155866877739	-0.000691035412955574
0.112008745913089	0.00162462405990783
0.0588959805920828	-0.00941409130650285
0.00793420048104992	-0.000593118179753273
0.0253570147414694	0.00133783938178548
0.312978146905535	-0.0445116972742481
0.0208705901925036	-0.00951514929046023
0.0155256553348047	-0.00375607108412566
0.0298551207781785	-0.0119280096751266
0.0860430535797943	-0.00131650493068287
0.0170630178567883	0.000453115580480789
0.0411099449859657	-0.0122887131907957
0.0443458898176406	-0.00514596233425683
0.297223929066091	-0.0270557293100994
0.337145456482244	-0.00977490239245715
0.0588230377335802	-0.0137487616791373
0.100118343591878	-0.0226296389587144
0.0275981600125871	-0.0055115325923062
0.00101410280851904	8.97268902061716e-05
0.0255388617699738	-0.0009694942703041
0.0808886573454872	0.00523301177319115
0.274414193567382	-0.00879018099753098
0.0212605714774636	-0.00531382157669804
0.301013010522399	0.0051273092360074
0.00864066175038209	-0.00330485233927257
0.109521695116904	-0.0119416950795388
0.0625347982291101	-9.65023703257475e-05
0.0113469976510517	-0.00323509865031751
0.0336210214589275	-0.00237238106555345
0.32944583570411	-0.0420583751221727
0.0248988176613542	-0.00864696757201915
0.112244123030226	-0.00929088454812242
0.0086304104618681	-0.00330920960858805
0.148509412629596	0.0017661154144098
0.300119711160115	0.00922836407366306
0.0478981993580821	-0.00147366920946527
0.300805268583782	0.00650911120778197
0.197867492963726	0.000256221572891124
0.034055657732381	-0.000162744156541002
0.066956700623351	-0.00585379619313438
0.0765172056341962	-0.00984967314649118
0.0010123431510099	2.50095642161023e-05
0.00495297082140338	-0.00158395356380125
0.0346187420987905	-0.00820802873266752
0.050874874245019	-0.00353911526384646
0.00048959295705849	-0.00022399694744071
0.0144688845960964	-0.00296153847812142
0.0531857478603463	0.00180070496792974
0.0150909270616732	-0.00233539079661441
0.0175998512599413	-0.00307526286399413
0.0583698219173387	-0.0128663576578696
0.251880208512607	-0.00637661903134693
0.0311321533276026	-0.00434744955256212
0.178159233677432	-0.00492041082257103
0.021773244353015	-0.00730908792095005
0.0306744781885909	-0.00898316257561223
0.0505181737543113	-0.00601299865081313
0.055666708559349	-0.00733304060679717
0.0532227860199521	-0.000712203456277344
0.0067218356974826	-0.000492008849855979
0.322990231287134	-0.0214872071793977
0.162736484069227	-0.00456775122731165
0.0276554904311916	-0.0047074527252312
0.13199669555612	-0.000202242166398969
0.167420209202143	-0.0162202685498729
0.162907295585958	-0.0126941992049579
0.198999477426466	0.00735367329183759
0.0091530946055406	-0.00149725814446875
0.301790433486447	-0.00515161168111367
0.0220935709357041	-0.00436220763305421
0.279273766445974	-0.0414399691875135
0.0413840864162809	-0.00768837944658619
0.0810262425836737	-0.0234443727867505
0.00510615801851767	-0.00136041130035493
0.0214493930503788	-0.0049331189278604
0.289411142655988	-0.0335605592882287
0.00112797044810469	-0.000790727367471682
0.293087423981718	0.0120407995438838
0.212897074103901	-0.0248447486921171
0.0212874774926658	-0.00294781571118419
0.00277222484621574	-0.000589716315739808
0.00540373913124865	0.000187745660969481
0.0876145567210745	0.000890323658465697
0.18483372712571	-0.0141351027921978
0.0552661843026104	-0.00662730871840589
0.0254940940430791	-0.000234040572061132
0.0710328375148116	-0.00111422974397458
0.16750255300679	-0.00136850856333962
0.0455445675555544	-0.0114594781706851
0.0192362296248978	-0.00416270852332476
0.178291793019775	-0.00321120706921466
0.153415882687297	-0.0229979995034455
0.0154449797898977	-0.00280841370023072
0.00547888603450461	-0.001062690361052
0.197645956857149	-0.0138103600019823
0.274194051487159	-0.00763811437808593
0.019494519736535	-0.00506269793670823
0.00872776491127447	-0.00510896821156433
0.279883887292465	-0.053797834544028
0.0101200764390229	-0.000879533491136958
0.0407885966394759	-0.00202073965808674
0.241031156916161	-0.0292176156354945
0.00722873788803686	0.000260675644405767
0.0457416030620254	-0.0136291646695121
0.153284599086459	0.010274981852639
0.133854747105957	0.00980503115877995
0.0963250008590455	-0.0146162190515863
0.0153835281664048	-0.00131730452623937
0.163088147765658	0.00796639456629405
0.30135080042173	0.0203520295075965
0.111687085182779	-0.00515927695390067
0.00600216885975531	-0.00381224348628353
0.0412185850279764	-0.00773208903685279
0.0556620650151316	0.000733153214200678
0.108814640144065	-0.0218123239271134
NA	NA
0.040794891543226	-0.0023142433870772
0.0476360655236247	-0.0020915649872591
0.000779854010201807	-0.000305396892223382
0.0550898914203014	-0.00976173547102286
0.106450868204206	-0.00530674769746579
0.067720390768138	-0.0109513183987839
0.140875374418017	-0.0109546601007664
0.107034342548592	-0.00249657470022462
0.0414242647148081	-0.0130022559581212
0.188331879368957	-0.0184697565975753
0.0968827893686052	-0.0153681023118997
0.0157465716757545	-0.00469773908356402
0.0683223736071753	-0.00547038123547869
0.0682483718920093	0.00211979980226507
0.0965237140216078	-0.00394920491256132
0.0210878849002502	-0.00993803422968464
0.0829618084632381	-0.0149861536110675
0.0850891494609366	-0.0160743507516622
0.0764006889586613	-0.00747089876595997
0.133595092524739	0.00470116662094425
0.198285369718578	-0.00273390782533245
0.133390620549652	-0.00817566603648773
0.0585669619444933	-0.011319822990009
0.00910474984683109	-0.00443498713418389
0.0456486128942788	0.00279700042496307
0.0791659215954779	-0.00692382159625368
0.0402794279177934	-0.00178751805974354
0.0310893744207634	-0.00430940982570144
