# Supplementary material for: Measuring re-identification risk using a synthetic estimator to enable data sharing
Source: PLoS One. 2022 Jun 17;17(6):e0269097. doi: 10.1371/journal.pone.0269097 (PMC9205507; doi:10.1371/journal.pone.0269097)
Supplement: S3 File — (ZIP) [file pone.0269097.s003.zip › nexoid/nexoid.ave.size_3.1.7.csv]

risk_act	ave_error
0.0349219585553639	-0.00772230686311703
0.100924900271734	-0.019732199524599
0.336188940493378	-0.00590874312711714
0.0315283885888857	-0.0049045429671891
0.0845046710868985	-0.00986497997178193
0.00601515979175755	-0.00356703342478653
0.188830111968325	0.00293978945038173
0.000837937102512775	-3.74345991140986e-05
0.046883424955951	-0.00637172443024653
0.314337392636174	-0.049225598979127
0.0487085515862628	-0.00240137658057164
0.0148804523229286	0.000305990072371315
0.153050970191744	-0.0220305716439245
0.325137302271308	-0.0207188113334999
0.0316869854014811	-0.00387206562146513
0.336493237545173	-0.011290641927898
0.00258693524477393	-0.000204947308667588
0.107729925354464	-0.0272520909603825
0.152386698063082	-0.0165396379639668
0.0450452842061479	0.00206489861860416
0.0254799068267621	-0.001146791860688
0.182518682134885	-0.00647570205795261
0.178655646928325	0.00258226399996703
0.335166681539985	0.0185809499724586
0.0215154663738308	-0.00755065178976586
0.0997477727869665	-0.0078040310912722
0.0396530829746708	-0.0167242224992139
0.0127751708967137	-0.00695745375867588
0.0138174408111828	-0.00599257952569238
0.177804325656247	-0.00389536380835842
0.161682496877559	0.0118720302923281
0.0394420920966797	-0.0176104023546373
0.186526422303654	-0.0227806824090034
0.197934075039665	0.0226446006841744
0.102708358907524	-0.00441151260696368
0.0556845086685589	-0.0110522469945085
0.0205651871418355	-0.00149776305715993
0.0412258139187303	-0.0122213940676229
0.0581758510546821	-0.010655713775864
0.17881318720288	-0.00597858191816436
0.100494999399482	-0.00215952434793321
0.321792902681544	-0.0164750685920515
0.0752464053062629	0.00641252756080485
0.00102244367905865	-6.51472760431397e-05
0.152224216054175	-0.0127817804473363
0.321516713880231	-0.0133954364563625
0.0554885848651012	-0.00839708949604948
0.0956092206583435	0.00286079426307027
0.21294896898049	-0.00556619935071756
0.179610194831106	0.00202694123392086
0.0253960668951984	-0.0012897998738374
0.296297102091998	-0.0169336463414927
0.00949732737164748	-0.000231499364011784
0.000220235363709673	-7.83926577172941e-05
0.0818852713230441	0.00255960976126705
0.0172362713916459	-0.00350726604258247
0.132579207996833	-0.00836969563450866
0.136022888959664	-0.0202375533025942
0.338163241553716	-0.0214183853404881
0.290132868413415	-0.0379303046810002
0.0132736408790452	-0.00769947181522352
0.00477359919801756	-0.00177716314351321
0.00743067032202692	-0.002126138897737
0.274335583201803	-0.0121766660100122
0.251383482265746	-0.0200895623370996
0.00267440796661414	-0.000262584447890729
0.000509740214346115	-0.000254316218784259
0.0920378021944946	-0.0095131273728372
0.00738688317344575	-0.000161011338027591
0.0339488932676878	-0.00143498935904533
0.0404752422339325	-0.00307644859556237
0.0556661930382976	-0.00621785299874738
0.0317315057055752	-0.00847825412424161
0.0129233219519419	-0.0071991508933528
0.054445032099065	-0.0139607265849548
0.00117590875617204	-0.000845996137948947
0.0501593640252963	-0.00378973629345925
0.054408946007254	-0.0116431395558564
0.0460365492413998	-0.00831753305993301
0.00179759565913103	-0.000219963270634465
0.0166469533332092	-0.00302024680467394
0.177599643747621	-0.00259676397684261
0.0417713909887864	-0.00834371491140503
0.279503657622088	-0.0333719229533374
0.0845924088949022	-0.00396899992327221
0.0373607333134356	-0.00487860251498873
0.000993028814565797	4.32510205881471e-05
0.0404278189729084	-0.00231525769191374
0.00528974200148118	-0.000827302344588351
0.173312806700791	0.0182050085945058
0.0647839766038652	0.00177706449898084
0.0291090733276299	-0.00172230338260382
0.312288579053975	-0.0532586308871533
0.0138602879768445	-0.00263607271841876
0.117958848735092	-0.00601849256305434
0.00268957020267734	-0.000299780218605598
0.0371985923077921	-0.00513963791780234
0.0437585809618492	-0.00622339665496247
0.285800163462631	0.004700511713495
0.0447799067292156	-0.00233585893309546
0.0088863634803391	-0.00052117619131109
0.167702330584969	-0.0145421485690205
0.249778567606577	-0.00552623862476712
0.336812789714451	-0.0155436588513233
0.084236913454204	-0.00898903669689223
0.13829166899623	0.0127810061195632
0.00131774788577878	5.00146932053309e-05
0.176614073981405	0.00471404886852117
0.251921704165125	-0.0089362422418508
0.137904477160157	0.00797684133924648
0.00022216609370972	-7.50150143986876e-05
0.0670143428885519	-0.0089287603393798
0.0272167954513216	-0.000603983638512787
0.0339782470831056	-0.00119392564366948
0.00299611441052853	0.00026764726181224
0.0143343575356609	-0.00471643636554939
0.000915272413712229	-0.000161779405955393
0.0536486726101051	-0.00252649856266889
0.138662240418318	0.0105966450139763
0.0154365964228783	-0.0031849883184503
0.0217509369196925	-0.00347108761272103
NA	NA
0.05453140262998	-0.00421012169649545
0.00332310740529532	-0.00187499867236613
NA	NA
0.167733216648741	-0.0140145784644962
0.00906970339836534	3.86612030749637e-05
0.260152316983434	0.0187383485686494
0.00780749198793909	-0.00225332049867208
0.00732437807918506	-0.000110662558507508
0.0010224108287493	-0.000365391961327071
0.163134418013965	0.0153023333214946
0.040943973837567	-0.00146159247818521
0.321864649368739	-0.029455338562892
0.147895412210099	-0.00652508675005503
0.0583761921571966	-0.00484102636834747
0.116649027637508	0.00261534225967237
0.109560379615924	-0.0163512281449388
0.117357089531245	0.00470833834236233
0.00521937957150291	-0.00103077668359928
0.0797231246853883	-0.0120947286905604
0.210445172134043	-0.00859711528530785
0.00319488949435343	-0.000793907019401392
0.00930828929748801	0.000475675003600939
0.184246222772127	-0.0174914240718416
0.0387221153275434	-0.0142001216514129
0.00280135977241039	-0.000589865404483719
0.212869625905567	-0.028617035644623
0.169106036507847	-0.0305829703635776
0.0136590068161597	-0.00715852245279225
0.00333985727217213	-6.34419962202599e-05
0.06891216619716	-0.00213383227157508
NA	NA
0.024202647500425	0.00169922152467017
0.144711454988264	-0.00545579740153207
0.135492269169752	-0.00439407617727647
0.0133613605456014	-0.00478320762044177
0.286700487291759	-0.04312110076371
0.151970502423051	-0.00507706100649075
0.0210739874414685	-0.00369662550034261
0.151258238694013	-0.008576135007173
0.0733933916528788	-0.0146850682339946
0.142898302066829	-0.00285652944782167
0.253978789063172	-0.00855435666423465
0.0371588095534559	-0.00431877457439164
0.132640139949308	-0.010548595419605
0.00645171988888193	-0.00264630427213554
0.0389806040971324	-0.00055883588233379
0.0028398631525026	-0.000607695746917209
0.0142223112825594	-0.00023044124303607
0.0239606676047855	0.00147268335786397
0.0829419437824442	-0.0109946777260955
0.0783243669538739	-0.0154989526534935
0.211514967176588	-0.00712859743452338
0.334703730717718	-0.00736418120180649
0.00279455202919938	-0.000612257957173784
0.088072713441387	0.00538338097266368
0.0399035900982434	-0.00156555805469366
0.055595414081699	0.00104811274621679
0.0214827975312077	-0.00538472136479555
0.0709451074021956	0.00152716106231084
0.199212946686145	-0.0256757396935405
0.213668775519723	-0.0159642911847568
0.0640886963557411	-0.00719391618034987
0.332133395776533	-0.0223640635725378
0.122912668745801	-0.00445002248487772
0.00045915103823491	-0.000206885693025679
0.0662931706849249	-0.00895843934007996
0.0946436807520827	-0.0170274756712836
0.0355219324539147	-0.00879322368687068
0.0209715515173699	-0.0023926659470997
0.110437505020179	-0.022654659208388
0.0413235374381654	-0.0153423014465493
0.165411180231257	-0.0112108357094458
0.0635077012474489	-0.00302063934136833
0.132942032200111	-0.00193699832351943
0.0832066103749787	-0.018469951271951
0.1628623184543	-0.0120694128254543
0.0794147972720497	-0.00784024338937846
0.00207837433024375	-3.4463710812799e-05
0.139432598672279	0.0164723379789344
0.00807768445932933	-0.00319447677028328
0.0678289844735586	-0.0159994774210123
0.0662928219422838	-0.0057320091358959
0.0409841834614734	-0.00704500064409869
0.0271848792642287	-0.00402308724891533
0.0293451661999833	-0.00391340838701018
0.321818766535612	-0.0351901552910803
0.0127657286731918	-0.00633460275749355
0.179106234002036	-0.00216809624463618
0.1674935156586	-0.00276273148466533
0.0380720832616949	-0.00657106999693806
0.0504898664514937	-0.00484595987883531
0.336045400233943	-0.00951985291921215
0.0838845290558158	-0.0154772361545036
0.196938023001168	-0.00267504164859442
0.0957469145457694	0.0160365799786108
0.0213321868143601	-0.00316268079643122
0.0221640067463559	-0.00311295807339678
0.0141337973534979	0.000269170675248251
0.00340875169491855	-0.00107093184934443
0.288349072719554	-0.0420770560437724
0.0052776861141097	-0.000818523127512416
0.116793206992873	-0.00495870227715633
0.015122216564939	-0.00226487992143771
0.294490932712109	-0.00132923653301359
0.112623275796139	0.00333037766410629
0.0539319151630946	-0.00825229662312872
0.00502938733847834	-0.00089349744948259
0.169824624565928	-0.016512050195283
0.148794136586528	0.00262498235177155
0.173666205914539	0.0423526915542264
0.0882699519444514	0.000221403075923096
0.00508938206770808	-0.00169925474153037
0.0148038519571388	-0.00227110093056331
0.0771446612359059	-0.0135431140537688
0.184889754774274	-0.0166563429085255
0.10993699526789	-0.0150422752836484
0.0276890065691201	-0.00783088591873466
0.00719473362347044	9.34397342749428e-05
0.293686661498669	-0.00431624862266716
0.0362653182753925	-0.00404700446141925
0.00618529842145717	-0.00379710663972247
0.323329316274671	-0.0311562354315668
0.288289997003272	-0.0344125030391166
0.0501147679415821	-0.00134069760411751
0.337336301358938	-0.0211397094699178
0.135328186378096	-0.0176196611629424
0.0207770559504885	-0.00964934039122345
0.0969222241094976	0.00391105841344451
0.00804131726443618	-0.00360770614476171
0.168518310858261	-0.0168695937236885
0.142702759429816	-0.0191919490749156
0.330392282309086	-0.0382802772449471
0.0408460943220283	-0.012625040941446
0.00283141943287842	-0.00071218083032444
0.0462409840696217	-0.0128600251695274
0.166161491241677	-0.0153203551178496
0.00483533502649667	-0.00149801328903483
0.0948746150059375	0.00117239138801321
0.0256863573501652	4.60237300463143e-05
0.0530963331290722	-0.00124445201007284
0.043918537296735	-0.00416386723474642
0.00329424088628848	-0.000287418349728952
0.0244303457220895	-0.00801743199258735
0.0578279942059251	-0.0106489911193453
0.000111366483068523	-4.49194877224448e-05
0.100061872853553	-0.0124149882600682
0.0397942888572261	0.0011686940684768
0.197308931266007	0.011069297721765
0.278615827981188	-0.0540297407670272
0.336076703301984	-0.00738579449502624
0.0283680779529912	-0.00662418915491133
0.00863870269749504	-0.00423513397571773
0.0965598976298653	-0.0192792979971264
0.0375031201949652	-0.00261897474004094
0.302619224203714	0.0088906970928147
0.0644441263693966	-0.00567421332997216
0.0195281051721832	-0.0065010519370553
0.1024973003678	-0.00271485664523947
0.163222762589627	0.00520840521320287
0.313312733843211	-0.0497759415961044
0.00489055129173531	-0.00101823948980413
0.00205171063860905	-7.37700533692425e-05
0.0542885720661007	-0.00592338299666363
0.279874701931022	-0.0447908173148578
0.0136952554542622	-0.00540311244802101
0.084210291814692	-0.0186031514751292
0.0593712533873406	-0.0116345882962395
0.0873488203651169	0.00635654852085092
0.00898908548687134	-0.00557973856590387
0.301776031819758	0.00821885337091333
0.200257237975237	-0.00652128383376852
0.0175665791764566	-0.00307433328196408
0.109873060352265	-0.0215057916628431
0.0927690581261867	-0.00588698118253705
0.00253927659198973	5.81862820048921e-05
0.199243835757803	-0.00720859153341766
0.196425127549764	0.00862557722730101
0.211015065079453	-0.0373878917755896
0.145531287332632	-0.00246555792490546
0.12849610412284	0.000325638789964638
0.0817510435502307	-0.0101709433109779
0.0272719182496244	-0.000595285335423083
0.142672527979195	-0.00179913842769072
0.0219207237146005	-0.00389006778536508
0.278821614244872	-0.040049182926009
0.0680291685556864	-0.00356415460386861
0.0958791219321716	-0.0026176352009034
0.0298702775443105	-0.0115005457295883
0.109282374104693	-0.0199684857957556
0.162480469658426	-1.52829305170854e-05
0.172190219439548	-0.004382637397294
0.0483670151653956	0.000204866654169224
0.0172471467420355	0.000382663269089641
0.260125732836096	-0.00336389021217876
0.140876385249915	0.0169655454132496
0.0766927534207877	-0.00836239241020828
0.0168070536964584	-0.0054537492241113
0.116691695507421	0.000805155206352104
0.102118314022742	-0.0149368383733065
0.0415116752033358	-0.0125526008142468
0.178509774657714	-0.000741754003413225
0.04159578198544	-0.00648872078972944
0.0414683023442174	-0.0021114806455834
0.0216941614871823	-0.00411751325062806
0.000417932688077832	-5.967170520008e-06
0.031310576577349	-0.00283180379580066
0.00824747008879872	-0.00354878543846841
0.0960118325021548	-0.0121981901297527
0.0540981105151734	0.00327982490643696
0.0014671160570593	-9.5062428016897e-05
0.0415642674649361	-0.01263449430307
0.123574209298452	-0.008706905279196
0.323461511511394	-0.0115603889726067
0.116839675762143	0.000879307940022014
0.0489355028049126	-0.000746749552769092
0.108946422929806	-0.00883357236320326
0.164457727145288	-0.000800215879137117
0.122686788236272	-0.00915087458163634
0.179255474799627	0.00318880666042745
0.211799719558866	-0.000760077956027588
0.0525729255418895	-0.0018117517345501
0.0276799720392268	-0.00493969478101869
0.199397872318122	-0.0239443754453279
0.33516807388592	-0.00877193522463848
0.0112231841826607	-0.00297619427262174
0.0151948362240855	-0.0035566906276957
0.03547556325263	-0.000809862561741252
0.0823681528550947	-0.00833349181977791
0.00744431783560554	-0.00165973281563971
0.084913162111957	-0.0158075207322311
0.107841025181694	-0.0134358235446997
0.0798850081958317	-0.0222474201517644
0.0058274597215562	-0.00302493120708986
0.111675085182331	-0.00350881453159634
0.0123363854858269	-0.000962438673811411
0.0591611364393799	-0.0012579719712673
0.0254339561421232	-0.00165097168352393
0.00339110194371963	-0.00158839073023591
0.108659126636306	-0.00351182800228496
0.0149736571526829	-0.00281312626697867
0.087011406732484	-0.00564229827651358
0.0455434143357977	-0.00146132628582502
0.0590420571054008	-0.0134339010855233
0.0247167763069187	0.00156188969248058
0.00255739539399377	9.43976028640989e-05
0.120146790343752	-0.00137287242161659
0.299181437037794	0.00128539811515904
0.000315516524591166	-6.91439078452599e-05
NA	NA
0.00196116500314208	4.73515378671035e-05
0.134327550416818	0.00357942528895636
0.141055134073403	-0.0110186902692408
0.00977787799193072	-0.00358098181611546
0.0654645264154291	-0.00855698079286556
0.328311070244229	-0.0378653626451301
0.0736846295213793	-0.0163156457339083
0.0681483035651956	-0.00824459706527124
0.153541078876609	-0.00755889479470634
0.280707611949909	-0.0376440536457507
0.0366389667457789	-0.00322271170790925
0.197547783679621	-0.0012818773479156
0.188736240110939	-0.00517233761090258
0.0943696822671608	-0.00948134241784014
0.0415611776571209	-0.0128088017843563
0.00568961985049688	-0.00382784856051566
0.099820594348074	-0.0208476365259464
0.323643900319248	-0.020943270360926
0.134488318162585	0.00013579166089156
0.108973103955691	-0.010670712766769
0.138751620199102	0.0200622502729787
0.172602720119341	0.0100751410933254
0.0337376581676027	-0.00184588893886014
0.00329745769824443	-0.00100005890223062
0.0141297289589111	-0.00298449827068703
0.107053591763624	0.00177285650716143
0.00504158897959031	-0.00155620673501406
0.0212962841669082	-0.00492690524217829
0.015133279350497	-0.00150706750993588
0.210376161287284	-0.0037630617516779
0.0453605649133672	-0.00311089554171115
0.050398912787201	-0.00420458463749739
0.00271443257757359	-0.000488902781308735
0.0817470529300852	-0.0198432384513448
0.0364230727079658	-0.00666265541654655
0.0996247830345614	-0.0233712340516655
8.11953523343891e-05	-3.11528042449095e-05
0.0216594526224719	-0.00613986211881031
0.0916223995887621	-0.0193672633228341
0.00524481751358289	-0.000791494334373625
0.139265174748681	0.00590757356161706
0.100786266667697	-0.0224488779952904
0.0376946904812467	7.19251910512031e-05
0.335674931589531	-0.0198702909348726
0.0458321387081664	-0.00823323802932691
0.134342527994017	-0.00696410120184321
0.144410126832801	0.0168074350166822
0.0827963316630742	-0.00949639941881042
0.0999480868383613	-0.0266753979552378
0.0301857375666346	-0.0106019122562773
0.212433287640022	-0.00527400692697555
0.335151813284298	-0.0155167008172266
0.314963845814975	-0.0533214267491505
0.295909365577729	-0.0272115309248387
0.0587259128388428	-0.0138289790603324
0.0338493244300918	-0.00112384472709821
0.0145638111779793	0.00026637564565489
0.0836637024646807	-0.0157332926663384
0.0294378730850738	-0.0110045182121553
0.0215397985008771	-0.00176433375215522
0.00892244516043714	-0.00546617597636956
0.0054680697312085	0.000115346075510269
0.00995528895871833	-0.00214000387819151
0.00348087510383544	-0.0010701856206561
0.286146157718137	0.0063955863391571
0.173744281168069	0.0223791814264652
0.0310496098806788	-0.00859494237482038
0.0960187980118891	-0.0155378864518146
0.108761975741472	-0.0115764391792673
0.0743993172180528	-0.0132647631501917
0.0414267038592619	-0.0139124555005704
0.000495042566397991	-0.00024600736877814
0.000797763042118241	5.56415893525949e-05
0.0155265087045451	-0.00319354452223227
0.163661034053009	9.05905543846508e-05
0.164790199203549	0.0115966409040291
0.261095683809541	0.0168454895657342
0.00610291355421032	-0.00222100648276327
0.0399914358548803	-0.000895922464576149
0.190094103765571	0.00296042727380191
0.0391302350206048	-0.01297187474333
0.073952288488734	-0.0139031139398365
0.325364128456192	-0.0277794874223092
0.0223306973092434	-0.00681343554237622
0.00102440294030283	-0.000175063792664717
0.0555551388349101	-0.00649686566159229
0.0133320941592785	-0.00795990940094816
0.164389365799422	-0.00702956688618564
0.166584342542486	-0.0145569056294449
0.100979874565663	-0.0302076672775018
0.0852943283617473	-0.0126336729762112
0.154096316961899	-0.0261100592587869
0.00482440649919796	-0.000586919968280053
0.00627829588581411	-0.00243202690020366
0.172250065095821	0.00777734220788903
0.108040020242901	-0.028894655435006
0.144259295617354	0.00183152360850905
0.0879914258981428	0.00269469111434076
0.0302352568084066	-0.010711702211396
0.110812494185136	0.00202332329714565
0.102736668817209	-0.00652694712622504
0.00733439120904358	-2.721750143562e-05
0.0776274686083245	-0.00686118957556368
0.0071348496749414	-0.00137867091179354
0.212013126220718	-0.0102247983397722
0.000110364689726837	-3.62829359840052e-05
0.00942503956427456	-0.000421512397921684
0.00875564480053894	-0.00407385717109889
0.0652757814042837	-0.00844795630890302
0.0002301658402758	-1.33546660016708e-05
0.00191644423926366	-0.000384939829766106
0.198065526614486	0.00865038661283846
0.122340073705353	-0.000471273410229012
0.164563538089249	0.000901002489397257
0.302189469423469	0.0189227263385247
0.152165515000042	-0.0141816683712548
0.135950440564685	-0.0191557800461847
0.297868255670448	-0.00476253617184874
0.102168805009125	-0.00346814712363372
0.13437647334902	0.00168186041036136
0.0111663096566147	-0.00124658379746807
0.0670541694000193	-0.00128053401230067
0.0489575869097772	-0.00134566971581875
0.0152301790099006	-0.00370066193345503
0.000552595306887852	-2.54696276292838e-05
0.0209995228915048	-0.00889537845396842
0.134040092345489	-0.007617229623407
0.0943050878329989	-0.0236454470906496
0.111465217148682	-0.00899109160718287
0.189400274693848	-0.00138248616937631
0.166759056315015	-0.0139789187288185
0.213044407836514	-0.00763751247104918
0.102634189713237	-0.00874919350389473
0.00666665854734879	-0.00244548352933467
0.00100572923939399	-0.000134985527016196
0.177158913714677	0.00242816238974475
0.0284520879917899	-0.00893459296398979
0.0468029194115397	-0.00695131039703645
0.0254201789044826	0.000179916692441672
0.290375026486613	-0.0390225059833793
0.00810007615375772	-0.00138090472312142
0.250285690581839	-0.0261291976453095
0.313877624766983	-0.0552450680450035
0.0251564374463516	-0.00848945124717101
0.00312572628928734	-0.000963577849917747
0.117580448831595	0.00305697383763855
0.052066692398694	-0.00861937712965097
7.57722778964233e-05	-2.79004875724145e-05
0.102269176094689	-0.031294133318001
0.131636399330942	-0.00186695778074225
0.0971611087986492	-0.00188940463127039
0.0795114969583912	-0.0102368147266117
0.185764356909121	-0.0182433876793689
0.0139722029379565	-0.00272039516596554
0.00110110406813348	-0.000113786963715405
0.00820974383769522	-0.000530820717123509
0.33738617411707	0.0241647857345711
0.199383971616228	-0.00391093985243224
0.0114924067768765	-0.0017136229299286
0.0627122677828388	-0.00467188491406156
0.100800405737915	-0.0264738470415723
0.293954634427186	-0.0241774730933229
0.0137791128228334	-0.00278324091288686
0.0956058550902108	-0.00266272198245729
0.311487193256572	-0.0406525570438458
0.00973848366919331	-0.00284774826668684
0.0774563065206879	-0.0183649994304642
0.0795235762260751	-0.00847326922494912
0.00330958317552563	-0.000678012317949512
0.0264867089243913	-0.00336275693305285
0.0637372043571455	-0.00516672560175733
0.165344363907606	-0.00702473918511701
0.0171381312722066	-0.00529268360817045
0.000212645762677513	-4.10868966228221e-05
0.0705238286961622	-0.00192382858539439
0.0593879978998477	-0.00387712093594066
0.0298885304263499	-0.011968697197926
0.0253317893953119	-0.00303822992725627
0.252457852384372	-0.0208634454627948
0.173579485358485	0.0159303034747037
0.328938128199677	-0.0233947026999605
0.178670715451816	-0.0105424385438835
0.00316829818726195	-0.0010090649240161
0.142651118736018	-0.0021234015539715
0.105127959674815	0.00132404132052207
0.00660344462082654	-0.00049451377597064
0.000512566100206107	-0.00038370661641303
0.15975392224495	0.000714080769294828
0.188661408701999	0.00607618701460413
0.0503088566689444	-0.00100715951324731
0.00104847982331321	1.06692467202892e-06
0.0491020837952922	-0.0015976315310147
0.136810918931893	-0.0229063762219938
0.0581129765320806	-0.00296840506936649
0.278846810129708	-0.0511669473605382
0.00266680300278076	-0.000281023350938863
0.059207967934091	-0.0161209887212744
0.0593049988042398	-0.0135717110930531
0.162271446748144	0.00736511354182048
0.0545353167259857	-0.0090051028819544
0.0699242961123103	0.00105657163479579
0.047153898937148	-0.00754341685423038
0.0321461977501011	-0.00372975810145557
0.197957211962761	-0.00462838075199942
0.0959939140411487	0.000870747750538831
0.0554391629037439	-0.00426972377408946
0.0679964762415983	0.00036126421875976
0.136461653276233	-0.0230373644085041
0.167921218559256	0.00796321698599031
0.321677745568397	-0.0304014197488666
0.140225926119206	0.00975535818740905
0.0331510781952071	-0.000321597867034597
0.0209373802595636	-0.0015839169369111
0.0195702673109011	-0.00448918051391256
0.183654337896882	-0.0203542280693279
0.0442779589947543	-0.00604756778746996
0.297142506764518	-0.0318753822791025
0.0388060730884163	-0.000499398635208967
0.0666924277985407	-0.0177680404094688
0.0160445784879756	-0.00509472985915509
0.00250776408484201	0.000113085310928723
0.00940647071536298	-0.000716399248806173
0.0218052846048855	-0.00539845911157543
0.0300731968625961	-0.00390423441300865
0.178655947699136	-0.00294410252399657
0.296623022062946	-0.00576093509011655
0.0143450362805437	-0.00249750695401934
0.0216126300334546	-0.00281222758678516
0.135460212000973	-0.0131418019933138
0.0150062346501762	-0.00255290218841155
0.0491168398208663	-0.000851614817738149
0.149024061349053	-0.00113403526039832
0.09987284492441	-0.017282027118689
0.0642399181148741	-0.00569276687239631
0.100099296278169	-0.0211350660470965
0.142100726299086	-0.0109244380776429
0.277228927149431	-0.0203786218446972
0.0246452920214925	-0.00628383491173902
0.0349615627618047	-0.00946629077949808
0.110885768095609	0.00189038682257547
0.0463770083575869	-0.00847348942744101
0.0478074014593707	-0.00168735966449664
0.00563185401175333	-0.0017193257315307
0.109265309682147	-0.0204694195129245
0.0129562472617272	-0.00336522906438336
0.0944426128812068	-0.00959781899338256
0.214361404597787	-0.0085365888767987
0.0265746624678873	-0.00382556215163177
0.0366861934874286	-0.00428560128358321
0.0310202041480338	-0.00433479947031699
0.242614038683461	-0.019375941498864
0.30162113915129	0.0397141646762844
0.111350706340975	0.000152626955946977
0.00023671182374366	-7.70933233276354e-05
0.0665829522796049	-0.00922261289935565
0.0507912187280935	-0.00672350175416979
0.0587804740432764	-0.0119942344191695
0.0102031976481521	-0.00405537170944518
0.173686236586759	0.0174912390366458
0.25116208303872	-0.00173633638110765
0.0617959743049743	-0.0075968544318985
0.122135679108509	-0.0118382130471162
0.107133263217158	-0.00281619845484755
0.0157294370596586	-0.00360706948867952
0.0540976377207131	0.00270372699641491
0.062638783907139	-0.00205307073089417
0.0570494465294815	-0.00923882097025409
0.00316103673047499	-4.75814042994642e-05
0.0124519230362834	-0.00272414782633931
0.332457782955694	-0.0184780973843184
0.0948832311155206	-0.00685871284282764
0.000815112589116712	8.21859505073009e-06
0.0340522608628085	-0.000422307323573533
0.0140893907916992	0.000496812372355064
0.212148230582724	-0.0217343443490589
0.000800819953219455	-0.000264761368015543
0.000554063021612782	-0.000420786157427886
0.240106393274064	-0.0113477868398138
0.000486932156519873	-0.000221347408287594
0.109713613485091	-0.0121434715597974
NA	NA
0.00627480174593982	-0.00236050118770765
0.0212142599115464	-0.000977376418177207
0.10298495714785	-0.00196493572825913
0.121015804756344	-0.00356245937925924
0.0253520766428912	-0.00291447840075304
0.330285134389511	-0.0306870832340024
0.0683562482371905	-0.00599208360725217
0.00260550584579657	-0.000160127576676068
0.0944640659400554	-0.00701155662964995
0.127999703544653	-0.00011447597447159
0.00158826555443091	-0.00080611965133294
0.127194993793331	0.00748041513578698
0.0781208225319163	0.00321091109725941
0.133180457523617	-0.00917201386587022
0.280709313628366	-0.0415815145225183
0.167202362355407	-0.0137063219895155
0.00823646477056659	-0.00258999140174121
0.0854787359444107	0.000882835332864262
0.0148227816390615	-0.00563280769192943
0.0825724317737892	-0.0101782087973559
0.288570214765355	-0.0407236847246492
0.0585806060812423	-0.00731428419508446
0.133457478250481	-0.0158868127439416
0.00329521843387899	0.000105717372697722
0.143835380304914	-0.00430338059222873
0.200273559973111	-0.024632272630852
0.109308434770934	-0.0192625944508844
0.0041210390789383	-0.00099146991397582
0.0293464337172067	-0.00188840429865967
0.296316714881413	-0.0277349468872674
0.0641089809274807	-0.00696384900041565
0.211155050287919	-0.0321437755084042
0.0374610031863815	-0.00367551504183619
0.0996750704505556	-0.019011548439125
0.27830872854454	-0.051790164379711
0.0681476283412902	-0.0102453134244109
0.0506011260505263	-0.00228182122588866
0.00652901146207899	-0.000190711628328374
0.145260154104514	-0.00892086665288466
0.109443636423992	-0.018154992968407
0.0998268053377543	-0.025013841887853
0.00605446714729116	-0.00346479234116029
0.184223501654787	-0.00878004617715533
0.1792620109236	-0.00800340692603729
0.0676676562275939	-0.0164776176299792
0.0216542283593659	-0.00732721933344188
0.0982118215002454	-0.0173407990887954
0.16430202522449	-0.000521368019645002
0.0590253288090375	-0.0148338382126237
0.0939895407872092	-0.0124748745082746
0.00558780757325186	-0.00145997243666103
0.110640185557778	-0.00882955364400249
0.210652755707577	-0.00764297927769561
0.0777444374791169	-0.014132282030278
0.0149887047258769	-0.00324436331870923
0.213115690025364	-0.0210571191334202
0.0785676894273258	-0.0101361652643618
0.014562588415813	-0.00343407831410865
0.0744784658421287	-0.0161910388213004
0.000549564540925981	-3.32105214103243e-05
0.0305176433163639	-0.012149642365276
0.0674759052204548	-0.00680963746578603
0.00320020729336365	-0.000861828409448159
0.285424861314621	0.000399509442603307
0.085993848777722	-0.00496876764714933
0.0150837810214899	-0.0039434802275005
0.0208450293758372	-0.0069873715485556
0.298940410662031	-0.0268191218418871
0.0886778097492156	-0.00400901113229467
0.134870878237691	0.000577219015763131
0.0849823868881581	-0.00386968723293941
0.17836702835144	-0.0171494152234558
0.0593017870057151	-0.00921390446463891
0.00341046067526102	-0.00239107711694102
0.143085705153634	-0.0120483165312124
0.0236793234607707	-0.00501696111241232
0.00906199431747946	0.000283461264562501
0.0308733643061635	-0.00648930416870966
0.140766366514526	-0.0101415217788377
0.109516046218179	-0.0210395199020617
0.0281558247296562	-0.00659092141175754
0.135887593166552	-0.0256035346169921
0.0683737112001655	0.00123376100388055
0.0391723558435633	-0.01507380713888
0.337767136663823	-0.010797937056529
0.261078450998255	0.00715145303668085
0.32920788733281	-0.0205443896634907
0.0133301101195112	-0.00778042510740487
0.0554633018007725	-0.0110098888893476
0.0297671765328218	-0.00184764200139674
0.0784159247733415	-0.0015685399659186
0.329887541794513	-0.0220670875528878
0.0998705842563057	-0.0089972462297004
0.000178122183682028	-8.89628344414565e-05
0.046714669243452	-0.0119863331248881
0.0476249124809045	-0.0046283571393532
0.0302269321693539	-0.00788788674949233
0.101298006902242	0.00039670895069259
0.0207943205042454	-0.00216417470268455
0.0748923528722313	-0.0147320590275122
0.0854563679618788	-0.00416661227967847
0.0307107702200675	-0.00893811494133674
0.00665643594863361	-0.000466965915333448
0.0677884641159302	-0.0167229751150682
0.0349963005290017	-0.0105138015785042
0.0588168027369657	-0.00699248099497912
0.0020298455700501	-0.000480886300738885
0.0322403755568248	-0.00806177245565382
0.143856176316758	-0.00917253142113936
0.00660094060725926	-0.00290454060027047
0.00238728555044965	-0.000650059047317466
0.0829323265484972	-0.0188435302266332
0.184237369773011	-0.00734632085697293
0.0247233778246299	-0.00595266001489884
0.197853716587436	-0.00416086319379425
0.109440623290862	-0.024516991304375
0.0921524892866739	-0.00514529188330673
0.279680290879128	-0.0451511084704812
0.0351152173917602	-0.0106351528933268
0.111655746548605	-0.00538179342732097
0.141494474648385	-0.00297277947850122
0.0469883367156124	-0.0139943710078818
0.141709466025932	-0.0106814378637221
0.337198696626058	-0.0198237484827452
0.134665947081238	0.00507894648459653
0.29945025304588	0.0213116840071937
0.130810571293921	-0.00141189832701219
0.136236225122474	-0.0217580943107437
0.294907456278654	0.017403937751005
0.0944089407917813	-0.0121648973891737
0.0213059120557851	-0.0100854746485842
0.0139447167255711	-3.92128065401457e-05
0.0573713426720786	-0.00918803602369423
0.092936676563686	-0.00818341400716288
0.33725146858598	-0.0192447344047174
0.185006144133094	-0.0287886995873908
0.0048802954409584	-0.000411007726015783
0.0398084380663051	-0.0156629069684062
0.00105651907798536	-0.000761621073562426
0.021221999296828	-0.00124955287676505
0.0218706022179261	-0.00615080236905663
0.261391554271764	0.00463028515002817
0.0854484573975563	-0.00148482160358761
0.0597466726920906	-0.00339859202259979
0.0914872457652608	-0.0102504359543302
0.18038259171077	0.000511653996177336
0.285152597991796	0.000103184579521187
0.121712520165007	-0.006868250896036
0.164180074566558	0.00695977495827085
0.197972341495304	-0.0273086475736288
0.0932116874849079	-0.00814515030045226
0.324030197061422	-0.0294648108308528
0.29229344845147	0.00822798448259182
0.0744121571088944	-0.0132387131510933
0.13064071834656	-0.00215874867237581
0.0846832348913976	-0.00357121557960825
0.184719516218764	-0.0183768576064119
0.0500686744315479	-0.00248920732036253
0.09644455164623	-0.0210312754135807
0.143148807109373	-0.014767492185058
0.000835910943506011	-5.30241891927237e-05
0.177371996130089	-0.00739904041367861
0.0160195633857264	0.00114240279067813
0.0331574990709674	0.000363549008445159
0.0619376826160606	-0.00540992033602439
0.00113947527502756	-0.000783474822437788
0.0390004363434302	-0.0146677074024325
0.171827588639587	0.0167568758112729
0.172958400567742	0.00769843804213013
0.080027673106125	-0.0102116196313738
0.058953281855047	0.00382471134832661
0.0174484985080839	-0.0021254508818543
0.000112272051922279	-5.19047600343979e-06
0.0389973005201069	-0.0150980680136697
0.131534109199391	-0.00260618575620214
0.039590654436542	0.000378056675369477
0.0153882186279648	-0.00237939439738552
0.176532388399989	-0.00664479719714783
0.0347189921747353	-0.0117245801132735
0.0829350788377493	-0.0101941477259732
0.111120474206842	-0.0029494624478157
0.0153907020112024	-0.0032625738179292
NA	NA
0.00967102981429066	-0.000620874089717616
0.11251883573506	-0.0133331663198053
0.285855760914515	-0.0141493072837359
0.165245491172396	-0.00489485140035648
0.0757853794721532	-0.0116269846896625
0.0496600789231353	0.00291828884091449
0.286469899459442	-0.0358773610582596
0.0081174974818383	-0.00184570407928372
0.0595095476589537	-0.00820795072250313
0.0301778418787983	-0.0114037640667357
0.0344140763270243	-0.00225898018314762
0.00502817736630037	-0.00128694809874729
0.00905800314380172	0.000615952277847266
0.32519616587632	-0.0412576593006828
0.032903825515535	-0.00673122166413798
0.0295646666170561	-0.00376494467938848
0.0094260059943047	-0.000986801606620773
0.212855804713373	-0.000763544497485696
0.178024893938985	0.0126303649171638
0.00105501981134372	-0.000737969646184055
0.0284090175239569	-0.00608693456123263
0.0169812623325689	5.53285350889735e-05
0.0831107942827875	-0.015190926282961
0.000302645824352849	-9.79312952864475e-05
0.0961826048765623	-0.0156338811666681
0.200104655173628	-0.0010893744576469
0.143602580569137	-0.00108137055909863
0.139987659851692	0.00262113722294435
0.0559701069215271	-0.00813821395434409
0.0115498850394864	-0.000233756034391863
0.0152528842211079	-0.00310255564793302
0.0155456783310048	-0.00411537737956008
NA	NA
0.0155678930520672	-0.0052472587860643
0.0962639334772914	-0.00573702970052531
0.0694065262149484	-0.00306831308566696
0.0246521482606313	-0.00534872212188437
0.0706854901392405	-0.00740704597454708
0.174279307572859	0.0150456498468118
0.198427528013862	-0.0109113739566257
0.16599266011162	-0.0104457003449864
0.0584621909432883	-0.00958788864382266
0.336454084005351	-0.00151663634220495
0.0390913131823233	-0.0103702652587935
0.00559598787029265	-0.00340963274425758
0.0949408953748198	-0.00804759851486293
0.0155593168499591	-0.00363105010898334
0.0999750570872693	-0.0252885559409278
0.136059433903419	-0.0196628861405484
0.0217273115157182	-0.00444001200178286
0.274049149744474	-0.0139901846953056
0.139044010631189	-0.000918418593649079
0.0311564543800829	-0.00723587477922618
0.00177751630762578	-0.000446701656433813
0.178521928753735	-0.0118048906553597
0.3305954127952	-0.0396843223661191
0.213929269108824	-0.0359191129621109
0.293787895393737	0.00359314940851213
0.133988382602157	-0.00556659674468829
0.0338699332850955	-0.000621690992567231
0.132916271368009	0.00826785454863996
0.0213279924179714	-0.00789680077586329
0.0278373681401235	-0.0060002112070274
0.0219182046576684	-0.000711365022037627
0.314927716322005	-0.044867459715198
0.0283715103053444	-0.00741240338665522
0.152081609484438	-0.00992858938504698
0.0550454723911729	-0.00118012142286787
0.0311054142758842	-0.00747759701379447
0.000832268809198179	4.52576558087889e-05
0.295582802109329	-0.01557580335808
0.334967843574029	-0.0105661503338337
0.172359362805791	0.00519478451605929
0.0290364643274604	-0.006625982886202
0.0414956769464527	-0.00638696192126383
0.0557268062096263	-0.0109594196089257
0.0445403842961905	-0.00800163591124892
0.167211571267418	-0.012346286904083
0.00184598886059837	-1.36653527499175e-05
0.0581061089913653	-0.0108135916514178
0.0414769377841806	-0.0129606630713993
0.165877832334319	-0.0179344400976028
0.288088314913869	-0.0334288956970982
0.109784425675324	-0.0141364032597854
0.0309546444472266	-0.00085417326297486
0.324403665122515	-0.0416687645442169
0.176041461925616	-0.00222250675243368
0.00341476356482613	-0.00151677600960583
0.000511481214431442	-0.000373944919993084
0.0282762730492479	-0.00869947722381919
0.000960183455031713	0.000110103458325409
0.0285154212293714	-0.00571147018753512
0.0217252470284487	-0.00252313999435879
0.312488929490611	-0.0547146183916289
0.00050359059151546	-0.00025020044389479
0.0468837012514386	-0.00929443596303339
0.00735612909089628	-0.000227608105015251
0.0218259180099224	-0.00630370192388024
0.00589424896943537	-0.0035344154013547
0.0418048026192925	-0.0129366943137788
0.0210559059062571	-0.00141066411992428
0.0745430746785518	-0.0113595200790104
0.0292998809388472	-0.00117607869546665
0.0244031570205281	-0.00502266992367326
0.0971911455895972	-0.00460750171443224
0.164366906327304	0.0150088813478568
0.250643067666753	-0.00947236525013961
0.0340652604748006	-0.00182985112410657
0.000154699304861585	6.26030198874492e-06
0.161929806466334	0.0113393480583693
0.0324973835891422	0.00171460097320836
0.0909817378265946	-0.016472920099584
0.0921472787139557	-0.00786410026073762
0.0476683558120033	-0.00872627113902817
0.143290562580659	-0.00856742364177887
0.00517662609773824	-0.00191070956120332
0.00900669197951498	-0.00204253026073434
0.131610013081549	-0.00564990398442453
0.0409854796977745	-0.0133286847206741
0.0169328361605804	-0.00504680083433985
0.0611333565784583	-0.0019902262526557
0.180231816871881	-0.00191488419999017
0.0015199730310627	-0.000132082663944612
0.00255082609768756	2.0507527281739e-05
0.293532895448038	-0.00577703974296906
0.101871139326364	-0.00536543416651342
0.00997796607711156	-0.00298549625424723
0.0582933525366813	0.00569914919426798
0.0754186096576688	-0.017007174331258
0.0217804237741806	-0.00677683600736991
0.0556060057352071	-0.0131970414763673
0.313321312359662	-0.0517576773110255
0.240762001827896	-0.021887190667033
0.164316119041947	0.0100668907728536
0.0791906476883079	-0.0160810389805738
0.0243456293585661	-0.00779818326606547
0.20985723427299	-0.026829239824594
0.123084306614696	-0.0059512171481577
0.00598751926162547	-0.00366036331071373
0.0770321183207213	-0.0162799773097752
0.0591105157616798	-0.00917423063619208
0.0557371499498858	-0.0110613517945507
0.0741396417310672	-0.0129949250158793
0.048404810692745	-0.000964565677204474
0.0919693337938861	-0.00660357805191396
0.0128830235969405	-0.00695954955474107
0.00079194181349146	-0.000227463364277502
0.132885120739451	-0.0104656082365906
0.0486719404333739	-0.00182574171888056
0.179828706320099	-0.0032661919333716
0.00104634357638421	-0.00039101728480075
0.313582058381991	-0.0571885884796176
NA	NA
0.15264596831592	0.000410942581255541
9.51527073056848e-05	-7.72937944498739e-06
0.0402057665983081	-0.0128188752556034
0.166063721941873	-0.0093067171309574
0.00760928617744587	-0.000445038647855382
0.100710706627132	-0.00834992513330197
0.0145786532269848	0.000338730444171128
0.112771419976773	0.00090475065948209
0.177794051316989	-0.00556281580387255
0.133835241476937	-0.000826825839783163
0.0154139654844447	-0.00474329012099253
0.00249096490321347	0.000180634028024346
