# Supplementary material for: Measuring re-identification risk using a synthetic estimator to enable data sharing
Source: PLoS One. 2022 Jun 17;17(6):e0269097. doi: 10.1371/journal.pone.0269097 (PMC9205507; doi:10.1371/journal.pone.0269097)
Supplement: S3 File — (ZIP) [file pone.0269097.s003.zip › nexoid/nexoid.vineCopula.1.1.csv]

risk_act	entropy_est	ital_est	hypo_est	g_err	g_vine_err	ave1	ave2	ave3	ave4	ave5	ave6	ave7
0.0363203675201592	0.0359399306715445	-0.0207255506200077	0.00922908592244526	-0.00897019138448497	-0.00920765747290891	-0.00375927579442425	-0.0065061873572884	-0.00890522520253512	-0.00908892442869694	-0.0124753414208878	-0.0148823383601297	-0.0135980858884374
0.0326220259524074	0.00734126376102415	-0.0161022656653316	0.0137204156366211	0.00567730904428017	0.00424715818219302	0.0134002984600361	0.00609699516400979	0.00630024479692622	0.0049622336132366	0.0037850136648572	-0.00237822982371638	-0.00276192329879914
0.424765559666963	0.0796143475261587	-0.299711797322176	-0.0376305507543066	-0.0403634733029243	0.0150479210577337	0.0270552329026443	0.0153278336183773	0.00087855167842249	-0.0126577761225953	-0.0140287946719828	-0.0226164825381926	-0.0606630334222567
0.0125790031445941	0.0101472695261434	-0.00447113817151748	0.0107821674105466	-0.00334281411928976	-0.00399465314683544	-0.00275634485428026	-0.00122024947375035	-0.00166039280788697	-0.0036687336330626	-0.00331867818790685	-0.00603719448591341	-0.00556483677768329
0.45187551917878	0.217331810406536	-0.320614594065789	-0.0431658756850187	0.023663219541291	-0.0694376714134714	0.075324148013091	0.0271040227256995	0.0259800095661163	-0.0228872259360902	0.00613692176997704	0.0179914150282748	-0.0359097654566755
0.0712402782046468	0.0747037233321437	-0.0329477792054714	0.0381105249123787	-0.00930824834979912	-0.00323749574695087	0.0058296851301281	-0.00534364104918196	-0.0129884052815356	-0.006272872048375	-0.0128284818356105	-0.0159328466064844	-0.0131642441668944
0.00542106934975277	0.0121216806524349	-0.000877037391603784	0.0058001253458911	-0.00119906746523473	-0.0011529526695228	-0.000511843379023979	-0.00111198748837871	-0.000584916748991445	-0.00117601006737876	-0.00193818760890143	-0.00240480937703478	-0.0018083841596584
0.0401153132232648	0.0386309726150813	-0.0231564097237934	0.00940781628675887	-0.00938527823705639	-0.00975772148020348	-0.00388029075876546	-0.00847216225609916	-0.00769900230468088	-0.00957149985862993	-0.0134283839227356	-0.00784278103641814	-0.0171164512887723
0.277879573193957	0.100408346834511	-0.180835750193917	0.0172649074076675	-0.0461640826464041	-0.0183852792603091	0.0186862335181396	0.0178521078139477	0.000929424000569279	-0.0322746809533566	-0.0283508993821379	-0.0407739787766969	-0.0246707937564043
NA	NA	NA	NA	NA	NA	NA	NA	NA	NA	NA	NA	NA
0.00042535637517287	0.000166660936709101	-0.000104043204990762	0.000239801348900589	-0.000188901741705347	-0.000202669497709959	-2.6032251339107e-06	-0.000176803897254281	-0.000132768598563925	-0.000195785619707653	-0.000223410331871111	-0.000254221432105316	-0.000258860015287995
0.029837646950673	0.00985147082749025	-0.0155366116299186	0.0110548287289945	-0.00789623267470162	-0.00690879487807768	-0.000157975667898849	-0.00285884455731571	-0.0104140784871543	-0.00740251377638965	-0.0121289847677451	-0.010544788054635	-0.0109585575987838
0.448565103745389	0.152809305586752	-0.320750275588521	-0.0518214852070643	0.0338258213989311	0.00673140536505623	0.0920540633884441	0.0211484774830467	0.0499101762012796	0.0202786133819937	0.0353864819290094	-0.018132271290955	0.0136123697036571
0.407003085418694	0.173453010840962	-0.281802267452825	-0.019233742408763	0.0226143390781248	0.0727152022879697	0.0658303286675428	0.0557512308506409	0.0416581497684224	0.0476647706830473	0.0283113277553428	-0.0109713909093495	0.00129725602430691
0.149272102558469	0.13130772547983	-0.0994220692400675	-0.000526508105781143	0.0253647811125793	-0.0222483952498012	0.0207828600245037	0.0175698781368213	0.0193933184048307	0.00155819293138904	0.00506796030448936	-0.00294803465016791	-0.0119695106583261
0.0248029178850779	0.00780065961161873	-0.00487794082985578	0.0281332011039558	0.000554799903447249	-0.00234674778191914	0.0035272017837951	0.00266014270083289	0.00079425443933151	-0.000895973939235947	-0.00218223344161812	-0.00390948644473599	-0.00373234618913559
0.094294743911206	0.0620311756469076	-0.0577608499246321	0.0124669423388845	-0.00205141671614414	-0.0120199125902123	0.0284813756389957	0.0177477642981966	0.0052845897823775	-0.0070356646531782	-0.00326533669897133	-0.000272651665143453	-0.00157878660893195
0.0250956561069355	0.0615087239447154	-0.0133935934149344	0.00908951198593727	-0.0109411153414316	-0.00938054071952153	-0.0078111230451923	-0.00741241888823842	-0.00679391907137197	-0.0101608280304765	-0.00683762630151237	-0.00838685462840368	-0.0115034922316236
0.452506998818509	0.146264334854229	-0.323343597525638	-0.0515530123148168	0.0216656759678571	-0.0253568363619962	0.0654499465874608	0.0253430316366278	0.0625306553175334	-0.00184558019706954	0.0394288310347803	-0.0160286730383202	0.00873093927360841
0.366110850829614	0.139782645015103	-0.241518398172834	0.0195732133415086	-0.0444537234134027	-0.0872790522280176	-0.00613581681216202	-0.0176339346091398	-0.0124199878688074	-0.0658663878207102	-0.0454120029324743	-0.0538199800102203	-0.0943294072702985
0.489211620295477	0.19104946070136	-0.358571976961956	-0.0827595169086677	0.0691947917136877	-0.0194300806615882	0.0869930441919017	0.0163883925707079	0.0471274487594385	0.0248823555260498	-0.0116977882143987	-0.0102937792114154	-0.0496750237501364
0.045409329731046	0.0108377822291564	-0.0260114163520049	0.0104835939670321	-0.0145883552362427	-0.00925188415250762	-0.0042896747430664	-0.00659546936116942	-0.00587939940158456	-0.0119201196943751	-0.0113795879423848	-0.0188711254031533	-0.0143826678935938
0.0117124678825353	0.0080933316736934	-0.00116968532537803	0.0144325276249762	-0.00132945988371525	-0.00158219626169905	0.00109444801648715	0.00124160003364532	-0.000278154786009687	-0.00145582807270715	-0.00236385641573119	-0.00304224413246977	-0.00429967841968407
NA	NA	NA	NA	NA	NA	NA	NA	NA	NA	NA	NA	NA
0.069563469109064	0.0820538464374437	-0.0309731147163357	0.040628188616562	-0.00693525234637121	-0.00259420596168901	0.0145679345647118	0.00411204906718288	0.00175493834665216	-0.00476472915403012	-0.00557499024208163	-0.0161380282117492	-0.0144461975766097
0.0355788399357702	0.0175035761902658	-0.00306432338752408	0.0507884664040956	0.00152888298493684	-0.00144707838733002	0.0139160240969135	0.00672111768801217	0.00548174239532591	4.0902298803408e-05	-0.00197874590517993	-0.00427028322459325	-0.00755522238497117
0.494484345352688	0.253276309649794	-0.362122461772218	-0.0823714487394969	0.180509885468779	-0.00102120068185863	0.101994718279828	0.0439203949721642	0.0290359817082754	0.08974434239346	0.068868723519003	0.043905124888419	-0.00951393223643987
0.162006278765	0.185483228555065	-0.0833901733950656	0.0716376558550924	0.0136327635371203	-0.0165684935885795	0.0477002635367687	0.0404881577647601	-0.0121235715221105	-0.00146786502572957	-0.00894249676338152	-0.0169695423635715	-0.0209184670701819
0.330583580062482	0.249565812410241	-0.206185708468555	0.0540763690080552	0.0571795951509868	0.0444191942606167	0.0491522074712554	0.0740507488828926	0.0811350334649274	0.0507993947058017	0.051078607456204	-0.0156582837616604	-0.0398699322790438
0.0637661264349571	0.0146085322370629	-0.036475650107263	0.0145543479209296	-0.0092240398729506	-0.0135306849743096	0.00306703691122312	-0.000513878999959652	0.00101584951638921	-0.0113773624236301	-0.00414303313345282	-0.0112010946475475	-0.0171965691067404
0.0956832276559759	0.0263440442246429	-0.0563580428919893	0.0192913971911284	-0.0273471447507758	-0.0116179416025566	0.00445474672699131	-0.000605559553009949	-0.0138192554931797	-0.0194825431766662	-0.0116841971307981	-0.0226813181260692	-0.0233441525937254
0.224890989024175	0.120747884378143	-0.139350083687897	0.0322604759371761	0.0388264543269332	0.0151391522370458	0.0518091863449444	0.0476856264133401	0.0523346143186924	0.0269828032819895	0.0102410541014368	0.00154078898412449	-0.0030448890491091
0.14721621250548	0.0883165203727669	-0.0916819701607748	0.0176305203257885	0.0306236537033235	0.0126069387207493	0.0415168975692077	0.0283677635366218	0.00158099915669754	0.0216152962120364	-0.00377863956978061	-0.00511515295739959	-0.0169712638159748
0.293559386898852	0.13327897305573	-0.172058099783988	0.0810843742419676	-0.0465195057714432	-0.0422217194470343	0.0483778604064703	-0.00137222998460512	-0.0137888789724936	-0.0443706126092387	-0.0543440872337782	-0.0364409683347092	-0.0778904076354134
0.0377751496532023	0.0412107142729394	-0.0167892183582434	0.0201649171347028	-0.00466751599381673	-0.0107232414944348	0.00436650218565259	0.0018982206261613	-0.000338475994517473	-0.00769537874412577	-0.00825260029514898	-0.00816683624513721	-0.014514840578061
0.0119804076744864	0.00340061226917177	-0.00468583165338133	0.00903789065585539	-0.00614399079864124	-0.00505688057336445	-0.00368152940581559	-0.00511721196165172	-0.00527352546895295	-0.00560043568600284	-0.00645387467229617	-0.00626425611169505	-0.00685499859048909
0.359376868185929	0.132523595196732	-0.235577227144522	0.0235856095324314	-0.0348125411077653	-0.052420710460867	0.0167308825816036	-0.00524006368620533	-0.0231030350114346	-0.0436166257843161	-0.046904448534862	-0.0476970568397299	-0.0841712203746741
0.414618580876357	0.0800230445018422	-0.287057510141374	-0.0185979544439659	-0.0417917119049956	-0.00146902698163093	0.0191363153717501	0.000400146276436975	-0.0153819765110741	-0.0216303694433133	-0.0423721683011749	-0.0680898809562502	-0.0595862841280035
0.00556597682111667	-0.00222222235599914	-0.000947383723606026	0.00745653246529567	-0.00282258445172075	-0.00262467043459735	-0.00119823471647182	-0.00155908915961716	-0.00249901218560012	-0.00272362744315905	-0.0022865494792333	-0.00320357650292849	-0.00321799751010999
0.311459967854635	0.153338099035873	-0.186764007316196	0.074484348417328	-0.00548293110616543	-0.0262248119505389	0.0476161156613978	0.00972140257750298	0.0141331507632812	-0.0158538715283522	-0.0342900511426054	-0.0426931758493743	-0.0465650262328915
0.0137459692268092	0.00190437582781972	-0.000911844544114547	0.0181231574390851	0.000933812285100978	0.00129169692130082	0.00592130961115013	0.00358268825567251	0.00181604570663949	0.0011127546032009	-0.000767824572595619	-0.00213146368417392	-0.00433791542887243
0.0566468295897542	0.0452175094513138	-0.0343301928567213	0.00831377302832347	-0.00238186518136563	-0.00183162689332131	0.010029229997978	0.00828313560146874	-0.00183445719336454	-0.00210674603734348	-0.00822945180252441	-0.00799846620137055	-0.0127945290002839
0.111194117511418	0.0772604364067613	-0.0691765396975915	0.0127112114428649	0.0133987417917219	0.000959817355131218	0.0036645970719473	0.00661995440829558	0.00185724925273675	0.00717927957342654	-0.0119216260131147	-0.0153019323654319	-0.0114563594456894
0.118027851490781	0.0777241355254827	-0.0759460568607554	0.00601584136758287	0.00133521383204274	-0.000770590564730625	-0.0018177138880289	0.01160275560136	-0.00857509315864535	0.000282311633656052	-0.0107231006204197	-0.0180582884569114	-0.0110017982166756
0.0907413724964786	0.0339336233786591	-0.0537483200779135	0.017115902418544	-0.0093238035181004	-0.0237706204377188	-0.0086728845637518	-0.00354761115684493	-0.00987339759797003	-0.0165472119779096	-0.014530125935416	-0.0233259189314758	-0.0255094448136623
0.00268159014487859	0.0062830562018517	-7.74081010703996e-05	0.00376984724282678	-0.000577338862761043	-0.000168387170728315	-0.000410914300165874	-0.000602743749365119	-0.000607247831811159	-0.000372863016744679	-0.00101327069026764	-0.00125272930827671	-0.00154835339228226
0.139760218459669	0.0509592673382321	-0.0859667796844665	0.0203444804544573	-0.0228795204649718	-0.0384306606094097	-0.0144270718350863	-0.0361044934226054	-0.0178099174445224	-0.0306550905371908	-0.0392827412742726	-0.0311048228428888	-0.046545726303355
0.440124580141156	0.157878728803727	-0.312712948527315	-0.0446693165811864	0.0423821392202584	0.00277592124891124	0.102054615695587	0.0436543336101845	0.060058745137857	0.0225790302345848	0.0296980090994687	-0.0109565585593359	-0.023958066824998
0.441059696850411	0.142918545401357	-0.316184104542259	-0.0541969428397154	0.0313047435534815	0.0303862668590663	0.088249095421635	0.0726084758923787	-0.0135328885721282	0.0308455052062739	-0.0129384924498918	0.0012776412766195	-0.00339543291341465
0.0400266042396075	0.0419168657525542	-0.0193567000609041	0.0173706085519516	-0.00508458502697332	-0.0073346209908591	-0.00697390356968685	-0.00121722647529513	-0.011459702059733	-0.00620960300891621	-0.0121182597439881	-0.0164064213183661	-0.0205400773506669
0.148380756475811	0.0359750157195279	-0.0535823902837872	0.135831733974915	-0.00271107911067017	-0.00741576962528206	0.0367379108469436	0.0248033234822574	0.00506334172489367	-0.00506342436797613	-0.0160611406195599	-0.0248265633808822	-0.0260182603123425
0.0983678439843485	0.062937382418931	-0.0613851014471268	0.00909188352204796	-0.0181196099884446	-0.00224078564866637	0.0150020913887999	0.0135344193016678	0.007223467712825	-0.0101801978185555	-0.0127119510763319	-0.0113244492119591	-0.0190348913085031
0.215436040740382	0.0565401201345342	-0.12963887561053	0.0417236250966272	-0.0139779707275894	-0.0187509104145774	0.0219605024839079	-0.00791527073886758	-0.00245768375809613	-0.0163644405710834	-0.0088675290168036	-0.0135685489490235	-0.0259519003069882
0.0107581913570127	0.0207358313073942	-0.00407442260554823	0.00810187333204853	-0.00645977120897589	-0.0061972334069062	-0.00277549742232261	-0.00347208882189665	-0.00416255183973688	-0.00632850230794104	-0.00517543381596403	-0.00537645893406213	-0.00574624715069018
0.368912176486093	0.229332298623926	-0.242832452535644	0.0214253190575792	-0.0112132875484806	-0.0213630583479577	0.0666182115801118	0.0951583750874531	0.0295139963918055	-0.0162881729482191	0.015234374512415	0.000734428341860605	-0.0650770738760016
0.0728977760831466	0.051109318577154	-0.0443711837876286	0.0106232273933322	0.00376219801285428	-0.00196303975157282	0.0107873432210171	0.00609237086320361	-0.00204313129507504	0.000899579130640732	-0.00196063785667315	0.00118554631733352	-0.00386951944341034
0.113614394605549	0.181329756351193	-0.0612821769173302	0.0385606523020599	0.00826978460923262	-0.0129384244021755	0.0590586629579695	0.0434545065465406	-0.00650598480184156	-0.00233431989647143	0.0206621268330348	-0.00529449574115221	0.00236444849029474
0.0405564722590824	0.0195457787135466	-0.0227202660339935	0.0105624864285231	-0.00801871558302309	-0.0198939990242407	-0.00904821365247878	-0.00713868447893583	-0.0108952406944819	-0.0139563573036319	-0.0153720512931897	-0.0115487589674854	-0.0122773576210346
0.0228615245700338	0.0349731270835882	-0.00770272267614795	0.0177711203476421	-0.00341116031963671	-0.0025896218406891	0.00700621166555583	0.00505508268964584	0.0030199189337039	-0.0030003910801629	-0.00446403476426396	-0.00160332959989992	-0.00312985141643077
0.365950062322919	0.218712192430331	-0.243227753940635	0.0131103794901694	-0.0213335113183159	0.0130909948991917	0.0714926933105264	0.0531476289566568	-0.0191915133642486	-0.00412125820956211	-0.0381212834335151	-0.0528601041789094	-0.0337213902554415
0.0892468369995169	0.0625510855469389	-0.0546465190400954	0.012694916144872	-0.0181053830444979	-0.0128379980044675	0.00899521115378499	0.00358745429692647	-0.00265106225070898	-0.0154716905244827	-0.00351949693221879	-0.0159436663929938	-0.0199761122581982
0.0763377378209996	0.0652268494828415	-0.0470910852964416	0.00983391788178865	-0.0120613227565754	-0.031515379771335	-0.00594312007026777	-0.000844891721931099	-0.00794144126926821	-0.0217883512639552	-0.0141961524426236	-0.0228827376410851	-0.0163753446155129
0.0180846235373794	-0.000667818015344355	-0.007517383989712	0.0122108159416805	-0.00258472624877616	-0.00374144833193934	0.000211468486847832	-0.00243037206077855	-0.00438626335318432	-0.00316308729035775	-0.00683742041098469	-0.00475381932503912	-0.00639580659361083
0.0193725784701761	0.0533488627234514	-0.00950960632674857	0.00940806053732013	-0.0095034868860114	-0.0103516783530182	-0.00304124658890791	-0.00705466513469295	-0.00669365272340047	-0.0099275826195148	-0.00678176888232417	-0.00700771587625495	-0.0103952318396398
0.0573472532335974	0.0702159782135409	-0.0204750322777291	0.0466147408549794	-0.00069878829909098	-0.00219711671339177	0.0183747515106027	0.00620894642871899	0.00131789876583641	-0.00144795250624138	-0.00786423635757268	-0.0108978644228197	-0.00912867180932433
0.375249472175528	0.281031596226732	-0.24859214292469	0.0172386319752235	0.145224554583367	0.0818217863177177	0.0806028132009242	0.161109616498258	0.0511210427578609	0.113523170450542	0.0946842609233939	0.0565401821181776	0.0709474772418016
0.067165973079745	0.0772818589479686	-0.038229967784309	0.0174754620533643	-0.0146681842599488	-0.000666387295533075	-0.00363106879696257	0.00459310016161847	-0.00603573119856739	-0.00766728577774091	-0.0143662054126565	-0.0114475868096652	-0.0172813497951317
0.00586339458979764	0.01189722309744	-0.000988363961699133	0.00717081389424644	-0.00360797271512206	-0.00121080086799713	-0.00017287710399555	-0.00258275341888118	-0.00273955282803926	-0.0024093867915596	-0.0030663489239138	-0.00311584184945088	-0.00295217890739787
0.0137543198146972	0.0245289784943697	-0.00590287153136791	0.00858626368820702	-0.00634819465671707	-0.00607199962184053	-0.00231025089837669	-0.0031704373279099	-0.00340630516709607	-0.0062100971392788	-0.0073693958535959	-0.00704645316531718	-0.00751648128453859
0.188241114516069	0.225510589065018	-0.10635808038686	0.0568559732538463	0.053169462956469	0.0242903174668375	0.0532263583151854	0.0277510500479667	0.0352202550092434	0.0387298902116532	-0.0368265020149961	0.021126547164357	0.0015578726082762
0.0684351773717531	0.164183942182877	-0.0347313033485602	0.0286826310467313	0.0270799161822777	-0.00915266494843	0.0116022965339	0.0189495446867337	-0.00535241083138713	0.00896362561692385	0.00819081709097924	0.00262216412829532	-0.000426627137036062
0.415656566380516	0.0881285540381564	-0.287963733287701	-0.0192729567548474	-0.023936558357368	-0.0486937619177527	0.0421797609500375	0.00274448634801933	0.00424711675440259	-0.0363151601375604	-0.0327258072540885	-0.0572583786305893	-0.0516333018669353
0.355053112372061	0.217364074127124	-0.230792841754031	0.0296812102660852	0.0213677021434195	-0.0348645896739847	0.0467869074811373	0.0300958464212084	-0.0165761091731882	-0.00674844376528261	-0.0259632909560216	0.0175425149615231	-0.0174914997144749
0.248450369345133	0.0718105352115299	-0.137690880634985	0.0893148356459542	-0.00622428175961659	-0.00513923118941265	0.0470896371881766	0.0223356188553564	0.0120704141890775	-0.00568175647451463	-0.036048209857132	-0.0290303558602534	-0.0407595560736575
0.0273625341866293	0.0828743914647009	-0.0122955015935029	0.0144762364082069	0.0190708327378375	-0.00948289879320388	0.00746504888392788	-0.004431498970753	0.00479596571180951	0.00479396697231679	-0.000629853893066079	-0.0135445859401761	-0.00930198472416963
0.194730216304281	0.0482235336502611	-0.122546110209206	0.0209467700864228	-0.0330669048101788	-0.013901272120957	0.0190547825963283	-0.00139522486671817	-0.0168796977020041	-0.0234840884655679	-0.0086456919751986	-0.0429360829032317	-0.0373028336479026
0.359951028480618	0.226525778517772	-0.235223775208527	0.0258372271852848	0.0367476681837741	-0.0131006508933303	0.0743140578568376	0.00909810081142082	0.0543977013337508	0.0118235086452219	-0.00664400865985543	-0.0563373087581555	0.0108668232772976
0.427585247775669	0.0917886311195513	-0.299776563297801	-0.0308983226419793	-0.0369484667548519	-0.0107468177153747	0.0050877071087681	0.0322811961037815	0.0135828241020978	-0.0238476422351133	-0.0494784603215376	-0.0557241846108831	-0.0278236842889667
0.0201652393076731	0.034681580805772	-0.00719662549140821	0.0159970628534617	-0.00626505385775207	-0.00946437801412261	-0.00457562449894602	-0.00585106218823487	-0.00346627466229914	-0.00786471593593734	-0.00737650331425406	-0.0076913804196103	-0.0065830538839959
0.20647639234901	0.112527926470435	-0.134679845936288	0.00835856428168957	0.00904474176842804	-0.00262653228610935	0.06174120500809	0.00912357557710397	-0.0270055606712098	0.00320910474115935	-0.0206629713812733	-0.0070787934172282	-0.00251768971988031
0.0530921546480058	0.0843789878708358	-0.0216698093952946	0.0353759905260351	-0.000483824029369528	-0.0173816704925709	0.00603009736923631	0.00509506518102906	-0.00761141156620437	-0.00893274726097024	-0.00931180862593934	-0.00906908008825586	-0.017184732949115
0.29877436574471	0.218953937470644	-0.203209529593458	-0.00787671482510449	0.122714492131712	-0.010142804582927	0.10925750792263	0.0680522728693285	0.0943048200155659	0.0562858437743927	0.0128223941110687	0.0576204327061968	0.00486178969969125
0.121301836337197	0.1801613237475	-0.0676474412024971	0.034819057348196	0.0560565177453508	-0.0179449118117724	0.0701420332645788	0.017985273880526	0.00779365800293208	0.0190558029667892	0.0177037700903281	0.0106757305635363	0.00377302621777043
0.00907413037439294	0.00219806875486066	-0.00148582528730351	0.0110734625075869	-0.000693269021230472	-0.00289662251567925	0.00155034666877352	0.000470282180064036	-0.00190316094905623	-0.00179494576845486	-0.00141087702379216	-0.00337755366737688	-0.004520463502669
0.298472982400341	0.180259959027534	-0.200634222705613	-0.000792530360287313	0.0364051265255423	0.00671506032191249	0.0256230710573841	0.0295495729684853	-0.00197423268731994	0.0215600934237274	0.00315811997273935	-0.0187512380492901	-0.0335232689826059
0.0863041830118727	0.0919539317843421	-0.0583707461487825	-0.00371034936395072	0.0146106511656478	-0.025400406378123	0.0129520327093732	-0.00646512715165341	-0.017780549983476	-0.00539487760623759	-0.00606567906344301	-0.0187410466972628	-0.0209231593955921
0.0300393786473077	0.0161523776981363	-0.00864585834455175	0.0273315726088833	-0.00460552236260078	-0.00959682148853288	-0.0016938300542302	-0.00618504212683382	-0.00590637949068968	-0.00710117192556682	-0.0084654866311511	-0.0103603875677474	-0.0117198308498845
0.14023175934003	0.100501546719613	-0.0903207689246855	0.00782403852453503	-0.00743944879480818	0.00127925496360695	0.00321176664462483	-0.0243313404525486	-0.00383389411680493	-0.0030800969156006	-0.0228981637792603	-0.0264959758079123	-0.0224023641251563
0.14407438672019	0.0768090729375781	-0.0943520604295136	0.00427831000188311	-0.0355743807312989	-0.0145031696500614	0.0124284466066513	-0.00853736527193985	-0.000256922870939563	-0.0250387751906802	-0.0197629784746553	-0.0235851546749812	-0.0335337987601183
0.0524812095459106	0.0536244031785439	-0.0307052535210597	0.0116907822124212	-0.010461682523092	-0.0217779919358172	-0.00202860911925409	-0.00550010656867144	-0.0129596336362648	-0.0161198372294546	-0.0138052722531009	-0.0142840731417996	-0.0166955803036689
0.178618322024001	0.226732300769225	-0.100412708906104	0.0538284600143276	0.0442941391317882	-0.0202650645568342	0.0877717314763719	0.0790181827383238	0.0479940686124432	0.012014537287477	0.00452969581496943	0.0103988274656072	-0.00658929180645676
0.306325493968689	0.171088995562746	-0.208277847282655	-0.00805601525638316	0.0247750037720075	-0.00822675790009081	0.0428811645848965	0.0318438284297378	0.0310919199965367	0.00827412293595836	-0.00195275016214641	-0.00485145699198569	-0.014799023501448
0.0677933621783079	0.018372560900556	-0.0242912220545584	0.0546750063737503	-0.00280464647070379	-0.00429087656576037	0.0145980551159886	0.0116387621111151	6.95882569733547e-05	-0.00354776151823208	-0.00579577243168559	-0.00918177818510803	-0.00848373894893024
0.00655152309874944	0.000717914836330116	-0.00119667334375952	0.0066089457836893	-0.00261544184458072	-0.00197318190359321	-0.0014756764027899	-0.00122704319301011	-0.00147758820238375	-0.00229431187408696	-0.00232831038992886	-0.00232914626167316	-0.00297528653683729
0.0161923529457836	0.05377277070724	-0.00674252085600729	0.0113010391764891	-0.00752895379820943	-0.00768138542588112	-0.00471685946050915	-0.0049868481628322	-0.00180963883578663	-0.00760516961204527	-0.00299607007600073	-0.00477773419516866	-0.00732623557975224
0.0175672473794053	0.026907769385965	-0.0089919976349271	0.00722612273491323	-0.0109910784586092	-0.00791786374816789	-0.00678190157871989	-0.00485943793211401	-0.00612114321984266	-0.00945447110338855	-0.0102689499481362	-0.0106919161485323	-0.00975505402327164
0.0571189083049496	0.091776613044201	-0.0358716175732567	0.00500640822462409	-0.00764165673667198	-0.0188258408767986	-0.0027556734163672	-0.00687673709121556	-0.00316324037512946	-0.0132337488067353	-0.00709766944059409	-0.0156487564647498	-0.0111530018925161
0.0141196232070539	0.00807968588767811	-0.00661959524942145	0.00706271097924905	-0.00725237410403038	-0.00469039192846398	-0.00132671398239086	-0.0030523354073725	-0.00601706913135996	-0.00597138301624718	-0.0058264100051468	-0.00738257662008483	-0.00812596740922434
0.453696242921672	0.19979662701962	-0.32360973792679	-0.0490195240523061	0.0446474451332525	-0.0308312426824464	0.0684834612491323	0.0489949794537191	0.00395498918079867	0.00690810122540308	-0.0303531706455361	-0.0258830576012545	-0.0335222127318256
0.142844129754832	0.140872683941785	-0.0923560565802986	0.00800463636520618	0.0354006341765165	-0.0105123907524991	0.0271927247983828	0.036731708151846	0.0212275997924826	0.0124441217120087	-0.0262078384874807	0.00579182431802608	-0.005970915417572
0.180752544958185	0.160258129269113	-0.122193069542049	-0.00428457447172928	0.0367627397467978	-0.0189063928171633	-0.00297833857270349	0.00605270342334216	-0.0288783396175368	0.00892817346481725	-0.0176282706064849	-0.0275714061991354	-0.0478714204624199
0.141472441706336	0.085544967711414	-0.0917173424491173	0.0066129144277218	-0.00384742473685346	-0.00787155364391015	0.00634472578669462	0.0105436097373842	0.00440890076857367	-0.00585948919038179	-0.00954875803901639	-0.0232187909483966	-0.0189266080363211
0.0747305115209199	0.0671032349567959	-0.045409997426568	0.0110239474716714	-0.021258808992022	-0.0286627220749492	-0.00470233609304389	-0.0108039382749694	-0.00604273382371355	-0.0249607655334856	-0.011674019570738	-0.0181220851356301	-0.0142432915750079
0.289973748196726	0.0794031621371718	-0.171202806946569	0.0757437409807628	-0.0647874909581101	0.00974209904362811	0.0444409538243846	0.0278864236563008	-0.00349976741001212	-0.027522695957241	-0.0122259664013511	-0.0336340929791823	-0.0440530927692094
0.117047225762267	0.1258584644327	-0.0502468353851144	0.078232579555755	0.00174427887076249	0.0158120741583164	0.0362611029503872	0.023002582061822	0.017839437526264	0.00877817651453942	-0.00321744507698134	-0.00425434201969303	-0.0162598689137699
0.352500118716756	0.230098434732446	-0.229806599877814	0.0263605166282907	0.0712251509764236	-0.027567540144821	0.0799886292442868	0.018866299968953	0.0147494558384993	0.0218288054158013	-0.00954846002113541	-0.00401232135946566	-0.0219452583744601
0.0906407682900993	0.0265033725595922	-0.0553796870131926	0.0115781291521865	-0.00538240316503671	0.0011252225825711	0.0149608107218961	0.00677460982749337	-0.00991058557098057	-0.0021285902912328	-0.0108635628891579	-0.0100934006418908	-0.0115651863398497
0.123922148530059	0.125435432186101	-0.0809955064940104	0.00332358005518463	0.0125186074318066	-0.0131139693176975	0.0338330088491257	0.0138136435473478	0.00379773906661496	-0.000297680942945466	-0.00361683578337724	0.00510031377374126	-0.00798851281016079
0.452979792389775	0.160077769528395	-0.323847856541799	-0.0515281613737326	-0.0101581814023788	-0.0194987857954918	0.0559110263069681	0.0553128969253565	0.0471613098141341	-0.0148284835989353	-0.00757118852884658	0.0280325111714328	0.00900913374849355
0.259452469979456	0.0520159923500837	-0.168214532087608	0.0163449816991623	-0.0091887525381526	-0.00102069265743021	0.0303043570968987	0.0133263086814837	-0.00815362118654772	-0.00510472259779138	-0.0232998639256992	-0.00309847365317084	-0.0245160798048768
0.0561595336213141	0.049068657718156	-0.0348442928024101	0.00637532124074428	-0.0229709372075008	-0.0209783007009913	-0.00595628178751052	-0.0124780729274927	-0.0176551061174411	-0.0219746189542461	-0.0255270098559877	-0.029408537989338	-0.024412320326073
0.179760759880232	0.15836296686762	-0.117750072276855	0.00585039935805484	0.0705578908982138	0.0052045656459917	0.0811645590173693	0.0296115038472834	0.0251045059672083	0.0378812282721027	-0.0101754709140544	0.0029313588091702	-0.00415079161890111
0.25754734502124	0.126377668557262	-0.170870912001442	0.00379012853935479	-0.00214692417750878	0.0331892470740364	0.0674333629207657	0.0529445250345197	0.0117251419404523	0.0155211614482638	0.0381030683885235	0.0110432786718976	-0.0189386933003819
0.166904220670189	0.171114611866217	-0.0878925016425023	0.0687639851600227	0.0219022631810433	0.000209703964079544	0.0427265605478566	0.0112889035471373	0.015483462461914	0.0110559835725614	0.00357617811714706	-0.0216714154778307	-0.0295193406450195
0.222607464982184	0.109158476755199	-0.148272191079199	0.000618656058118949	-0.0197812945129519	-0.0410064876770079	0.0261050906554144	0.022766031229226	0.00350684391860054	-0.0303938910949799	0.00742248161069853	0.00615945362042269	-0.0172605259926722
0.492029644529586	0.211034324170625	-0.358202430586366	-0.0747545286650581	0.0901237003805774	-0.0461988467621127	0.138108506481941	0.028502471670534	-0.000523842111872563	0.0219624268092324	-0.0257353074070609	0.00226907913123081	0.00764833755880845
0.0663235530993356	0.0162423410729639	-0.0393013111780992	0.0114577549344722	-0.00153546512774584	-0.0116376057137118	0.0104604695870616	0.000890239544323074	0.000470595846820687	-0.00658653542072881	-0.00888808087080285	-0.00698366807382463	-0.00754812131369491
0.291314119816604	0.179789415393949	-0.194795448367648	0.00182087320113139	0.00722564007732546	-0.0206294814652936	0.05415593101225	0.0394470901653678	0.0087372734582683	-0.00670192069398406	0.000739335664694862	-0.0289373974991595	-0.000679412177777505
0.164208218972871	0.0441727772200693	-0.0958325122540217	0.0393838232121546	-0.0230984860144332	-0.0195990998793889	0.0154119632043597	0.00207218550243901	0.0025949151654083	-0.0213487929469111	-0.0209439036372785	-0.0250514538481448	-0.0229116673634482
0.0936642306937099	0.0264239807682766	-0.0335577400543336	0.0790528821800633	0.000136018156393899	-0.00215552372705231	0.0125045037045342	0.00622354248450911	-0.00142158191330745	-0.00100975278532921	-0.0192008245597468	-0.0148100600324778	-0.02032626312349
0.0629191122841356	0.129315528505275	-0.0351496368572242	0.0157817161366578	0.024993674177585	-0.0211513735479365	0.00999744345218777	0.0103849799897896	-0.0127023013757764	0.00192115031482426	-0.0187286535922903	-0.00814152690762329	-0.00882530063482946
0.248131187776562	0.0992259021660898	-0.154534442383782	0.0350201761378288	-0.0476166213412562	0.00493771059443279	0.0159604497846915	0.0131892893614867	-0.000731130109758699	-0.0213394553734117	-0.0196894976273574	-0.0203326515877943	-0.0543702885314615
0.0328422526597095	0.0521061321939017	-0.0109729910035905	0.02612766078326	-0.000524593139863	0.00054879572836334	0.00668725663949035	0.00689121253855785	0.00307965483902186	1.21012942501733e-05	-0.00587428457549092	-0.00579209513981815	-0.00728184521906575
0.147170302663594	0.0830149494374013	-0.0969926519345534	0.00228144531646549	-0.00313435915700716	-0.0164223042981544	0.0140491859658002	0.0129162394795759	-0.0152144543533934	-0.0097783317275808	-0.0276052808191333	-0.0210085438032641	-0.0259048179774883
0.000641515972577086	-5.87865919942945e-05	1.99480012239386e-05	0.000633141819208601	-0.000113787152611388	-0.000124362372629551	0.00025318157088275	4.3670314681331e-05	7.31538944502391e-05	-0.00011907476262047	-0.00010619256177724	-0.000208694780965383	-0.000200753699018151
0.452007003109018	0.151084887593911	-0.324594193246923	-0.0568288658541164	0.0223305830553602	0.0196984006421522	0.0274939779870235	0.0416404099473716	0.0232307232289115	0.0210144918487562	-0.00499408692063213	-0.0114642783402766	-0.00301009288711723
0.00669301806785267	0.000167046572767754	0.000857596431224479	0.0113256288491744	-0.000227697560079088	0.000296225755462066	0.00320873817368741	0.00227679361328176	0.00103499026476308	3.42640976914886e-05	-8.69763111348903e-05	-0.000433943763897232	-0.000378613085095928
0.055805582481428	0.086255954887596	-0.0235783538202488	0.0351086680286984	-0.00621577589645202	-0.0159317250853613	0.00194062825025986	-0.00321518521308125	-0.0142391953762855	-0.0110737504909067	-0.0131683366177829	-0.0207197116291597	-0.0203416846656351
0.00134011269756136	0.000356217968973764	0.000379441549926995	0.00253808838549293	2.6512340018776e-05	-3.4840170607736e-05	0.00119256948027434	0.000543850588893211	0.000456498471911465	-4.16391529448014e-06	3.93222308131204e-05	5.30599402895904e-05	-0.000321929632014155
0.0470519592876183	0.0780421276943731	-0.0273910199839817	0.0111810471775002	0.00410939201909138	-0.0170900391573634	-0.00765597459565115	-0.00994232865159835	-0.00701380772725384	-0.00649032356913599	-0.0108815953286865	-0.0161376003726837	-0.0173170000354302
0.0628927722325745	0.0878950652371761	-0.0409072440804585	0.00167528917059584	-0.0148586805079603	-0.0227313155111529	-7.97373339535695e-05	-0.000251375524772071	-0.00658175754503489	-0.0187949980095566	-0.0234774873059281	-0.027401392021901	-0.0151901110767406
0.118738550611814	0.11641529496273	-0.0522351557130432	0.075663751185061	-0.00446153403513515	0.0191670872491807	0.0421299086501445	0.0155154208788055	0.0158212555163633	0.00735277660702277	-0.0120697506241495	-0.0125336476042396	-0.0117812576871061
0.304095226047512	0.132127350413475	-0.181201866548463	0.0751560217243243	-0.0355701815677619	-0.0273816164594338	0.0288272110815835	0.00392047807748314	-0.0125436177237665	-0.0314758990135979	-0.0504082255040024	-0.0560420944989814	-0.0702183533722829
0.0457225940692241	0.0445379126821522	-0.0266063870224568	0.0108235431854807	-0.0199705073330486	-0.0107944400543515	-0.00534620306752802	-0.0110855664580687	-0.0136693048628704	-0.0153824736937	-0.0172578083711437	-0.0202777591803738	-0.0176824039549653
0.069396864623522	0.132794541632291	-0.0392875855181545	0.0165021375801832	-0.0158433273110481	-0.022704276449092	-0.00294784282084871	-0.00931938808541831	0.00546905744224582	-0.0192738018800701	-0.00682696259556839	-0.0089198082988714	-0.0268739945525969
0.0308254713166749	0.0447215797870656	-0.0117387971031697	0.0213635749285943	0.00118112863165007	-0.00229070307632172	0.00897119805034849	0.005397247190131	-0.000884370788623284	-0.000554787222335828	-0.00263225644945341	-0.00562249910584099	-0.00316101560991413
0.450205904784702	0.141339764405315	-0.321691031669683	-0.0511146570128662	0.0149806742937809	0.0525293357454472	0.0805966000375141	0.07665303364911	0.0502156543148549	0.033755005019614	0.0072228622630871	-0.0353678829678118	0.0067082978719355
0.306685296665836	0.160918095726932	-0.190567349356493	0.0504277718342918	0.0670308140270031	0.0166988783988259	0.063180306209375	0.067937288968608	0.0566525189835679	0.0418648462129145	0.0142604543153193	0.031724576109446	-0.0261561207556904
0.0269035262598647	0.0157558712877954	-0.00592817192210377	0.0289232604033381	-0.0062781045974315	-0.0103551378224547	-0.00129835203252246	-0.000258968947320488	-0.00592694623215406	-0.00831662120994309	-0.00696000916117087	-0.0058985231727794	-0.00847227418679178
0.101966736924511	0.0930073730362581	-0.040693771305419	0.0757211694631485	0.0142317073676733	0.00918632748248281	0.0396803533564796	0.0316890166491054	0.0204683267369823	0.0117090174250781	-0.00614892504476687	-0.0104669941559911	-0.00467417997575748
0.104570160294783	0.0727753463681265	-0.0646711913237037	0.0124643768154654	0.00801796581106627	-0.01258877923541	0.0259184393999011	0.0166773363570046	0.00806445088200124	-0.00228540671217188	-0.00578145983647722	-0.00721602320104253	-0.0141855885750647
0.415453181431669	0.177110598663962	-0.287324683743258	-0.0177481636063575	0.069428217248788	0.00825755715630916	0.0768224112611771	0.0420062543326372	0.0325840970686396	0.0388428872025486	0.0103556285385342	0.00433967369439292	-0.0089436403297512
0.273696721913592	0.18121589823407	-0.158404497075094	0.0802218928050223	0.0269476447323592	0.00236409293938783	0.0755302721909	0.0689419433104781	0.0252882438016752	0.0146558688358735	0.00813059468170751	-0.0149703410686602	-0.018807940888717
0.227865339693108	0.124026815939226	-0.144823632551707	0.0213273985458823	-0.00545714473785416	0.011721289763208	0.0330261653787145	0.0483924415325521	0.0264081588699041	0.00313207251267691	0.00193538938704821	0.00137999885454618	0.00189308335251873
0.171029676000264	0.0460768864625409	-0.104351697193893	0.0269878505785515	-0.00481138030495237	-0.0205196204340718	0.0108511603035147	0.00128670727287963	-0.0102607456663141	-0.0126655003695121	-0.00829686259952037	-0.0257225131718641	-0.028450968709965
0.218796435217658	0.169947987473112	-0.145335350849793	0.00221646961022826	0.0235594247264622	0.0097872024121527	0.0568921140888	0.0387488171486034	0.0269131032693736	0.0166733135693075	0.0112798797340698	0.0161098860311512	0.00359460840019626
0.0683969545351487	0.0445192417247951	-0.0436042082992713	0.00363814888899243	-0.00981422555436239	-0.0262628519604757	-0.00968087743863606	-0.00664784440010534	-0.0129277036995354	-0.0180385387574191	-0.0118434936382695	-0.0197849714694645	-0.0233839131735753
0.0518258783922484	0.0769405572755962	-0.0316790270303073	0.00800026683716777	-0.0206447638469357	-0.0210205308022501	0.00153946193787646	-0.0110312217843179	-0.0193203559039645	-0.0208326473245929	-0.00696375410148953	-0.0256749503553823	-0.0203864297295189
0.152772794987254	0.111373512596652	-0.0990631746230181	0.00717091091681518	-0.00591647008425558	-0.0186683014398666	0.00468976306274627	-0.0224500692130088	-0.016733334915175	-0.0122923857620611	-0.031526990570951	-0.0171321510729749	-0.0378569919728402
0.362306725128975	0.202796182611797	-0.238660716883316	0.0198886492025761	0.0995395823722915	0.00395606299038803	0.0687051509133024	0.0457168110662111	0.0389321207759643	0.0517478226813398	-0.0223080738872399	-0.0384183843131711	-0.033845624320581
0.0363675883659812	0.0549281380820561	-0.0131104382745716	0.0277086483961749	-0.00101218776964371	-0.00555365934466597	0.00961893930637185	0.000191693172165358	-0.00125663030229541	-0.00328292355715484	-0.00633508532578796	-0.0123596481937935	-0.00758799037146263
0.037138245724669	0.014532403164479	-0.0212187711676013	0.00888677088289355	-0.0143712219840256	-0.0152731193514712	-0.0010331280484709	-0.00878618464495749	-0.0115844910104208	-0.0148221706677484	-0.0132808552393535	-0.0133496241682552	-0.0162103962669101
0.120586538926011	0.0755436622670397	-0.077698594223047	0.00639010929646458	0.0121129067559269	-0.00192215002077503	0.0046485777264324	0.0152543920852918	0.0119519438966033	0.00509537836757593	-0.0139229047550643	-0.016978471884512	-0.0198133736150039
0.498335323477191	0.197398345606006	-0.36561751725637	-0.085056606899651	-0.0127871762846683	0.052475402746641	0.0396851936445927	0.0485584805345193	0.0469095037586577	0.0198441132309863	-0.0141030987128943	-0.00202196994228721	0.0316160081349743
0.156580133434759	0.183122327577123	-0.0780309142297639	0.0760722947821858	-0.0215689422397849	-0.0141265788048043	0.0364235962138346	0.0218629288520779	0.00534898691910848	-0.0178477605222946	-0.00732459398520688	0.000728008751324644	-0.0254038363912675
0.271322858641963	0.191573578698832	-0.183562133984157	-0.00643654400467064	0.0951540066149253	0.00529342659650384	0.0780782754278824	0.0746193908285704	0.0590851695546098	0.0502237166057146	0.0409043992986373	0.0190077432060339	-0.000612758234307897
0.497210599385465	0.233863643271355	-0.36419460391846	-0.0827246100806526	0.0628408208449539	0.0464337607594957	0.1090492827463	0.069706921709236	0.0881608175157934	0.0546372908022248	0.0431800986106279	0.0357376466228296	0.0271409413851763
0.208464591437682	0.113110845040419	-0.135848137963152	0.00967887736438369	0.0275336863806818	-0.00698123656009053	0.0332167945219391	-0.0115472644678311	0.0171367746099235	0.0102762249102956	-0.00530681914773887	0.00532703861704137	-0.00791758914869942
0.495557848490585	0.247129578690607	-0.363512700046794	-0.0840412951419728	0.136277946012564	-0.00835660228634943	0.0702618620455976	0.0667449739697183	0.0746502082667177	0.0639606718631076	0.0204354767132768	0.0111259672363614	0.0568517492995184
0.071561007988842	0.0505554512608246	-0.0445284450857071	0.00819191461495175	-0.00660158007432836	-0.0145512066074236	-0.00668649684716179	0.00362641401096808	-0.00877737149074682	-0.010576393340876	-0.0199613596367886	-0.0189132200621169	-0.0256782119381955
0.380794929542555	0.267166371310684	-0.256430956090831	0.00380562304211568	0.0874709255456345	0.0182204706508298	0.063873303900044	0.0995809466100404	0.0526880126114633	0.0528456980982321	0.0444563974038302	0.0289106282841891	-0.0142865257560715
0.230935234157357	0.0559592497890667	-0.144887539841701	0.0281894535205566	-0.0237655836467603	-0.00737923701853008	0.0288631226791358	0.0105379681088809	-0.00940258005884287	-0.0155724103326452	-0.0370473983383141	-0.0244245656584127	-0.0374441542532581
0.0828638422679698	0.0572734365227538	-0.0531073229301883	0.00532132115403637	-0.0194711695187827	-0.0188253463550894	-0.00245541254260155	-0.0160324033491503	-0.00125171110448401	-0.0191482579369361	-0.0253467012527149	-0.0192737698189346	-0.0220934945014957
0.0876283914415131	0.02863205611264	-0.0308772113818825	0.0740012418252834	-0.00496688882128349	0.00511973602453382	0.0169250389152746	0.00812226793074199	0.00408863064651817	7.64236016251724e-05	-0.00505801660757947	-0.0103895438414934	-0.0165500887076323
0.139411715479247	0.0975498024239737	-0.0896543849161227	0.00769396805449099	0.0121094202933039	0.00736214589556064	-0.00312562063443514	-0.0197426774840029	-0.00811641365947705	0.00973578309443227	-0.0279392359485829	-0.0187063806025318	-0.0417854049317433
0.278872895061359	0.105752375385014	-0.181911136519921	0.0152794547172623	-0.0335327556523263	-0.0174674292365034	0.00849002410861754	0.00445253912552146	-0.0124182835364475	-0.0255000924444148	-0.0339036821247075	-0.0304388413990826	-0.0417546996437197
0.103552219535561	0.12190362359607	-0.0700445397862202	-0.00435451501087018	0.00998817296121463	-0.0164574712018518	0.000771356006726259	-0.0147215109274285	-0.0117036497681983	-0.00323464912031859	-0.0126508706943737	-0.0315021534880299	-0.0261884751240636
0.171471392548092	0.163788253220503	-0.114238783974105	0.000722574224730543	0.0103739431495024	-0.0665962268163933	0.00288874714014861	0.0432638911683902	-0.000368765572942159	-0.0281111418334454	0.013692889824043	-0.028583936445994	-0.0121113682155722
0.0117866715251012	0.0219132460849879	-0.00568436563222511	0.00544680336749192	-0.00543268484365952	-0.00672628003473058	-0.00218232803833502	-0.0045868425230534	-0.00507228733290906	-0.00607948243919505	-0.00462754565720433	-0.00639784450724938	-0.00589483350336418
0.00184698959755607	0.00548081288894492	0.000208608097756432	0.00361789551591595	-0.000965494987462125	-0.000950125839126601	-0.000332787427540139	-0.000479595162569867	-0.0011586439600554	-0.000957810413294363	-0.000920900502871011	-0.00097008125332018	-0.00110180964601261
0.268061758257646	0.184149759879056	-0.154664446106293	0.0794667444161509	0.0223523093183042	0.0832764120043178	0.0686781550346027	0.0787889015320898	0.0392932217110872	0.052814360661311	0.0115394872987251	-0.0332839232872211	-0.0144664187302522
0.0463007707219826	0.110060556125793	-0.0242758652229769	0.0150583317676757	0.0086716241374229	-0.0189662547165812	0.0140545621734638	-0.0111518463288677	0.00428800686274257	-0.00514731528957914	-0.00429296030450083	-0.0168763514286699	-0.000800180994014327
0.0340457129881463	0.0125714552507284	-0.00716310023408802	0.0387342138671839	0.00380502938462646	-0.000544077040404337	0.014086682663521	0.0100282319843246	0.00723297740777696	0.00163047617211106	0.00378645610449072	0.00106010271907885	-0.00373142246059588
0.178854898744172	0.218636792589068	-0.100918777290247	0.0534139931292927	0.1186980791121	0.00669067037974871	0.0955872215493921	0.0601828088610271	0.0211979130235632	0.0626943747459243	0.0170569483877663	0.0361882407190988	0.000790250393456066
0.00355898043183718	-0.000337937430086626	-0.000177400926145126	0.00460046119108765	-0.00135311583766501	-0.00123676837819931	-0.000319020336481201	0.000344932439186115	-7.46041091463953e-05	-0.00129494210793216	-0.00125573597253654	-0.000787882777364433	-0.00183933996858879
0.271044574565086	0.179727781329434	-0.155647412461301	0.0825115866266632	0.00456584328149723	-0.0081601907915323	0.0827500986158247	0.0344527449331785	0.0320414590392916	-0.00179717375501753	0.0314273384034404	-0.00934764331442817	0.0315388543280102
0.369869987651487	0.22104367969534	-0.245086260054432	0.0167543432832331	-0.00191384062417727	0.0606074579204448	0.0874804609425673	0.0439329652541873	0.0247347538379706	0.0293468086481338	-0.0318829591952686	-0.0103431083353288	-0.000366201383973197
0.0712176630086004	0.0254124267666174	-0.0429029739926919	0.0113836978476514	-0.0269320014277732	-0.0148434932432438	-0.00966461925196231	-0.0107560627348739	-0.022016416231564	-0.0208877473355085	-0.0257793837887417	-0.0241831598478159	-0.031249438799505
0.191615180486933	0.0554308705458994	-0.119771651731291	0.024079317685501	-0.0208691850015136	-0.0242209609400145	0.0165205744084904	0.00396765216154896	-0.0152652885839353	-0.0225450729707641	-0.0103919317600739	-0.0246794305335659	-0.0346026638179124
0.00482383289400051	0.0116419377527066	-5.19675618530788e-05	0.0079986497815772	-0.00194139339040975	-0.00231153182275745	-0.000723338297400618	-0.000885061330005504	-0.00181512515250444	-0.0021264626065836	-0.00234256779655424	-0.00235680103313586	-0.00219730816969992
0.17823640164029	0.232532472553016	-0.0988344886729726	0.0576625554539085	0.0632824436890574	-0.00921243088973786	0.0924554657924358	0.0583972975360506	0.0575312140913723	0.0270350063996598	0.0249405864675271	-0.00335294362619934	0.00477769123178398
0.462034334277114	0.218964967146884	-0.33092834186204	-0.0539830215702134	0.0151569771040029	-0.0718392532587674	0.0544311503468241	0.0286380097707835	0.0284411501937081	-0.0283411380773822	-0.00118501713510705	-0.0236502037167323	-0.0168022717258873
0.0440041724120754	0.0391718732150136	-0.0262998653876339	0.00748708966124285	-0.017092652443749	-0.00864412958625843	0.00114526165113014	-0.00233605843676287	-0.00645143798162684	-0.0128683910150037	-0.0124817829420508	-0.0131353366202508	-0.0105620042695318
0.215053163656413	0.107305742106168	-0.14141444443768	0.00653293948014505	0.0162635208077381	-0.0171724801885907	0.0245862195438575	-0.00391063322149485	0.00245748191207043	-0.000454479690426307	-0.0106361495013032	-0.0227106271606906	-0.00959822983441874
0.229528058334383	0.166268781900163	-0.154891356851422	-0.00427158010295084	0.104308686233959	0.0156231610019096	0.0600016014286105	0.0840009382166542	0.0492556903895892	0.0599659236179343	0.021209069175461	0.00813804696076909	-0.00840030502095329
0.02531682584475	0.00374743320177902	-0.0135180543487491	0.00868087510008033	-0.0105673927536759	-0.0103347639253722	-0.00516240249301005	-0.00625411523514349	-0.00925611436284505	-0.0104510783395241	-0.0110469438185838	-0.0109941802818929	-0.013305667166319
0.28117452959066	0.0826198373090558	-0.166508584823746	0.070279987852681	-0.0120590683609414	-0.0195269794165144	0.0410443037200831	0.0241403305794654	0.00184536143369801	-0.0157930238887279	-0.0251129024022123	-0.0280560376181613	-0.0479147604758183
0.0764452941719756	0.165264834839158	-0.0419444715902482	0.0227247952972502	0.0298973024047582	-0.0297823247931381	-0.000982936311869881	0.0101448934561072	-0.00755145343070962	5.7488805810052e-05	-0.007677058378683	-0.0240640797931255	-0.0143892133024424
0.0215943327068214	0.0501170465946151	-0.0113710198661207	0.00833672669339895	-0.0115919578685589	-0.0121667439618066	-0.00350064295405985	-0.00583932453587152	-0.00994509816779079	-0.0118793509151827	-0.0129623051551144	-0.0123507923289974	-0.0078922391619325
0.0507048272254977	0.0140645947825928	-0.030293423847349	0.00853563788106178	-0.0108054134359896	-0.00550411040115757	0.00389553860374566	-0.00762292088575415	-0.00653668558043189	-0.0081547619185736	-0.00854683937759914	-0.00699502381521528	-0.0154986168346465
0.275985215247976	0.175918412133002	-0.163647298112946	0.0674641837843641	0.0178878900638265	-0.0122401863976066	0.0562826838086751	0.0634860690637214	0.053492113780827	0.00282385183310996	-0.0022941457868621	0.000188404191429292	-0.03136951963058
0.139067032003802	0.20559337616827	-0.0742609361006417	0.0498778200037725	0.0310934929205541	0.00254273694037954	0.0970781995911665	0.0492775754015775	0.0786280745005836	0.0168181149304668	0.0314795155559651	-0.0108408535451028	0.000424220766560929
0.44026677173116	0.151894660403614	-0.312595409066176	-0.0438686000988705	0.0364249799957703	-0.00223713423400584	0.0662470562854738	0.0389293773306115	0.0173583131219203	0.0170939228808822	0.00682650766594928	0.00596124610351406	-0.0500070178140878
0.022750753571969	0.0603697385454769	-0.0104665823646134	0.0120116944252932	0.00448295136296531	-0.0111427971473981	0.002521372822304	-0.00430633102921865	-0.00758626595627092	-0.00332992289221638	-0.00922783442783544	-0.0129493915753343	-0.00860046875911879
0.164199337252671	0.105522968063672	-0.107457010475402	0.00617216996190892	-0.0124557253353254	-0.0416567317876178	-0.000654290910310606	-0.00769163515141985	-0.0224174499384354	-0.0270562285614716	-0.0440827676529333	-0.0250806428005209	-0.0471086173575075
0.0859271341468381	0.0339910875207711	-0.0503529343119819	0.0168386587013716	-0.0140743175541532	-0.0101076941396362	0.000106294487749722	-0.0109509353124826	-0.00373236243461574	-0.0120910058468947	-0.00838758247205311	-0.0222914113310645	-0.0174961513469893
0.202398801090165	0.113505055356891	-0.129727441269577	0.0161422117883982	0.0263287547517939	-0.00961221185018954	0.0256812078788958	0.0233089866930459	0.033267265432652	0.00835827145080217	0.00195732589182984	-0.0109294030092214	-0.0270619876254155
0.296205183214238	0.181567330053331	-0.200716301086992	-0.00647068868915557	-0.00285689084045943	-0.00781809711683634	0.0676956561023058	0.0341344422653034	0.030912963066414	-0.00533749397864786	-0.0107649903542209	-0.00158957355448347	-0.0126249659250861
0.0714930124950175	0.0652640830867279	-0.0431280627007616	0.0122518556795663	0.00206446717172164	-0.00918021170807295	-0.00149815925733496	0.0026940755663819	-0.00397745095450423	-0.00355787226817565	-0.00831516883610446	-0.0123469508851849	-0.00812594798952258
0.0181843171307575	0.0297608990851783	-0.00506415087119009	0.0174702211182519	-0.00297625551186961	-0.00232095851201474	0.00171957193972112	-0.000150594814633268	-0.00244325643886649	-0.00264860701194218	-0.00251187077850513	-0.00386462968171357	-0.00690228935481282
0.0121612734254987	-0.00191949939375637	-0.00483234660735842	0.00869284910101473	-0.00360840468254157	-0.00488847003487029	-0.00232264011082588	-0.00215159139991049	-0.00289857904061889	-0.00424843735870593	-0.00303476970720718	-0.00383574348323194	-0.00578840345114681
0.0730201120675111	0.163883163815836	-0.0390966821611796	0.0243682285261803	-0.0024710545982953	-0.0142539869206442	0.0150561165941254	0.00620957092022129	-0.00218690945028144	-0.00836252075946974	-0.0150550180741606	-0.00626797393349583	-0.0258112372667172
0.460069703153436	0.224346967060959	-0.327986057906859	-0.0489733216917609	0.0557068047011344	-0.0248913169600497	0.0491912324307605	0.0171738783504477	0.039808346586051	0.0154077438705423	0.00105692299075111	-0.0111484093900394	-0.0434498155905124
0.148833061965745	0.0915565412820099	-0.0916682435623181	0.0198841615840929	-0.00513092411164015	-0.0016456069782404	0.0329281897624902	0.0241899977993241	0.0133293301057339	-0.00338826554494029	0.0188866426831696	0.000870519656623353	-0.0213881300004286
0.0488027238258294	0.0761768503444493	-0.0297982912688669	0.00747013963724871	-0.0204334087549974	-0.0175732192239042	-0.000484225275526835	-0.0112379166723012	-0.012471992024905	-0.0190033139894508	-0.0179556605142571	-0.016338995431567	-0.019952788630779
0.465972543547453	0.217842665738626	-0.332667905471439	-0.0502694253910993	0.058567673158844	-0.0452089984838533	0.0446311525871321	0.0220194661318985	0.0419172883039511	0.00667933733749532	0.00471567148110813	0.00263253837986283	-0.00226601820789979
0.0256957727879413	0.00961575321249335	-0.00805031928964983	0.0215151941745785	-0.000479644626753119	-0.0029034515542368	0.00473345601376165	0.00095111656884141	-0.0016163510050465	-0.00169154809049496	-0.00317521297811184	-0.00828159733957884	-0.00668706338413252
0.349562400838683	0.228264149174872	-0.225454579524542	0.0346546337933519	0.0666899000840794	0.0239269084260939	0.0483164697656107	0.0207424758726812	0.0392171549169076	0.0453084042550866	0.00508757594473347	0.00103896105400109	-0.0417360814756468
0.271723979161277	0.178636170876558	-0.182624908279904	-0.00191550306115962	0.0389363369801977	0.0523538658595781	0.0487342006491442	0.0882243153699706	0.0548787223384244	0.0456451014198879	0.0338571281441975	0.0244748844130284	0.018854815328838
0.145462958192102	0.0344249924485618	-0.0878211720814336	0.0255077680294758	-0.00902456839277307	-0.00957074120993079	-0.00479011975123891	0.00450085842091216	0.0169763508521385	-0.00929765480135195	-0.0147262096993704	-0.0129241614437256	-0.0253420669561061
0.120035347768345	0.0413547468474263	-0.0731494630651706	0.0181116929607571	-0.0207366985701297	-0.0287799956091223	-0.014575776802621	-0.0207254699664605	-0.0317351180500994	-0.024758347089626	-0.0218536284287723	-0.0454161993674638	-0.0397737903843849
0.281392062622754	0.0995824715190918	-0.184232837908319	0.0142461020272698	-0.0409793598061841	-0.00642748721966896	0.0027462843848704	-0.00130516422256594	-0.0319865968683282	-0.0237034235129265	-0.0200279610961483	-0.0393380756139267	-0.0582910372042461
0.311887279736402	0.170491027717906	-0.192599313071781	0.0556893512796405	0.0446621599767402	0.000724233551723019	0.0745363631814633	0.0686179607919168	0.016417123844828	0.0226931967642316	-0.000220150251362072	-0.0142091916862737	-0.0354983723421405
0.0762359636266209	0.0156757650126497	-0.0452250663664112	0.0135212600266092	-0.0209160697493566	-0.0115922277464168	0.000389124181335937	-0.00505217343123754	-0.0144951874592932	-0.0162541487478867	-0.0158730993221311	-0.018817375889251	-0.0245971884800601
0.335314524397718	0.159027994739189	-0.21430899955351	0.0376435173644415	-0.00345472779406453	-0.0411168175598975	0.00674222118348694	0.00547060393903886	-0.00382501490772064	-0.022285772676981	-0.0350757257361161	-0.0627703690796699	-0.061219020390996
0.319154146986251	0.246189238326482	-0.196450417750403	0.0597197261993869	0.0875089070991943	0.0405747235247265	0.0865704996232065	0.053859138107076	0.0158512667503686	0.0640418153119604	0.0413653583658662	-0.030023957504019	-0.0198815127073823
0.0993390222802024	0.0607011518726649	-0.0312913965415278	0.0984131882227671	-0.0173322863958569	0.00547811303750925	0.0174320254984341	0.00588233930565306	-0.00445898983552594	-0.00592708667917384	-0.0106015552913547	-0.0207455442646841	-0.0203180563763144
0.244790818062591	0.0961583776503328	-0.151585646338272	0.0373958410057283	-0.0365538655888684	-0.0318026889393485	-0.00601669493030846	0.0129236148510566	-0.00820631466202551	-0.0341782772641085	-0.032254974498712	-0.0387422371968457	-0.0545326570782563
0.0332111999533558	0.0125226836362034	-0.0175359661427605	0.0114834164519903	-0.0034213261895748	-0.00616360823674183	-0.00446074838762858	-0.00271380447462023	-0.00671813010114514	-0.00479246721315832	-0.0092868576340805	-0.0102354604832827	-0.0101281860884338
0.00861358732111831	0.000162827305049696	-0.000670764658906503	0.0115352117837144	-0.000109362364854784	-0.000639786366429321	0.0039264155356489	0.00131429880787238	0.000908329644067188	-0.000374574365642052	0.000193251319994659	-0.00110067667385446	-0.00043739876711325
0.0371170439630999	0.0195244497138472	-0.020049481433728	0.0127076241148369	-0.00767879295118293	-0.00558812504663173	-0.00472288986705133	-0.00194263565105467	-0.00636093665887293	-0.00663345899890733	-0.0091327162355414	-0.0123747978515123	-0.014938876207362
0.455251061910725	0.145031748216848	-0.326126150695508	-0.0542184683278369	0.0762604873700917	0.00688016932006813	0.0561444226198292	0.0898129186985009	0.0348872182388661	0.0415703283450799	0.00519582470254792	0.00165227354860498	0.00571653510733044
0.00384300945467273	-0.000522819279177739	-0.000315115118276109	0.00457792887570176	-0.000309084076628297	-0.00120886491612403	0.000380715311681552	1.50922805658518e-05	-0.000894973329617417	-0.000758974496376165	-0.000919631717248094	-0.00105968561359741	-0.00118296830904778
0.473158904525195	0.15679149345452	-0.341120382999201	-0.0620236817087953	0.0629146635422956	0.0231559084032095	0.121209139172945	0.0422581225919351	0.0671740332606354	0.0430352859727526	0.0120869629739729	-0.027822030026992	-0.0104220499405835
0.130839151571213	0.125797478947214	-0.0870834266900903	-0.00108287822096728	-0.000239808669269398	-0.0292849984023404	0.00607621475615178	0.00956321530436993	-0.0066933301384757	-0.0147624035358049	0.00397436017989444	-0.0115572068392984	-0.0105865275946672
0.0103956678806682	0.00116720274009693	-0.000809777116056959	0.0125659479720431	-0.00102368136179439	-0.00142743362357011	0.00268675480258758	0.00051915089839398	0.000598482860639469	-0.00122555749268225	-0.00112951698631371	-0.00222704187673446	-0.00277053835519134
0.0469661800113483	0.0833641722001917	-0.0171479889488449	0.0362500162176891	-0.00330148838969853	-0.00830173349093112	0.0139812774065691	0.00272598300442407	-0.00412812812428792	-0.00580161094031482	-0.01053487207236	-0.00999125157404487	-0.00919717520913636
0.0294225508002785	0.00447395079269303	-0.00388929827370603	0.0379495487394339	-0.000833987171063349	0.00185688089112314	0.0107237557599858	0.00499323185397869	0.00185243764975565	0.000511446860029893	-0.00326759770154846	-0.00532911462333458	-0.00832873737138582
0.105020473232038	0.0724856147145248	-0.0635813918016367	0.0165649337825687	0.00933476384757986	-0.0021788793900452	0.027259897461615	0.010317935522883	-0.00827135296115764	0.00357794222876734	-0.00844750205314629	-0.0126720206651778	-0.0112608682419293
0.0015913377072964	0.00035116872929718	9.90361285803838e-05	0.0018903778796003	-0.000279566955657597	0.000356835365810576	0.000734025915037293	0.000727940861721432	0.000629180004619702	3.86342050764897e-05	-4.02771153620017e-05	-5.75776242415767e-05	-0.000363371418253646
0.14963539139528	0.0464458795893275	-0.0940603056452311	0.0165954329470474	-0.0272380135174077	-0.0343103870646432	-0.0147308605371354	-0.0300563061504651	-0.0240505667660834	-0.0307742002910255	-0.0542472508794988	-0.0485006631535211	-0.0484055412456342
0.0157750509080196	0.00144427847877265	-0.00146820573832288	0.0208214126178884	-0.00140276388579521	-0.000953660608309276	0.00478652663409173	0.000703297164803773	-0.000523884948882523	-0.00117821224705224	-0.00446054288468407	-0.0032055292268827	-0.00370215164227132
0.260503649152655	0.0974242484848914	-0.167021261236459	0.022781642459591	0.00566561563593404	-0.00280791103968314	0.0116733322156958	0.00532098565843087	-0.0165869925358904	0.00142885229812545	-0.0205372370560007	-0.0441386800148481	-0.052721797370228
0.107824518445512	0.104794567163344	-0.0550782363471367	0.0453671118862118	0.00606683415791356	-0.0241544709687758	0.0233904639055604	0.0110962919651365	0.00346897928532998	-0.0090438184054311	-0.00848693566612174	-0.0126909243396756	-0.0177655626219239
0.0714649755204821	0.01957620827125	-0.0227088304022624	0.0682499421926897	-0.00445551953776574	-0.00571306283016206	0.0065564092854998	0.000413634284171169	-0.00270871219580988	-0.0050842911839639	-0.00796479790363745	-0.0191439339169011	-0.014043535497493
0.245696388240931	0.0966463141797227	-0.153012655557343	0.0342336741887329	-0.0137557665307943	-0.0105246724711139	0.00918962412826313	0.0182496033497175	-0.0143569050708453	-0.0121402195009541	-0.0466953987804044	-0.0256486045986031	-0.0606517720718943
0.0934905205041697	0.0683720038746483	-0.0605689441329881	0.00377261346753405	-0.00611085419352611	-0.0194927161010863	-0.00791949227545652	-0.00960661979370471	-0.0257642573130067	-0.0128017851473062	-0.0268916517432167	-0.0328636524254416	-0.0255836568106361
0.000980826700530718	-0.000288993674767633	-0.00041146473505293	0.000178931918569755	-0.000536913706761989	-0.000641006324469977	-0.000363871860462369	-0.000418785748053076	-0.000403817344958291	-0.000588960015615983	-0.000610809595666831	-0.000600382777197371	-0.000534621717257626
0.362584430406431	0.136885876144134	-0.239010518360332	0.0191545179001639	-0.0238582039360078	-0.0634493983051633	0.0124134734420914	-0.0151362339176866	-0.009727913864228	-0.0436538011205855	-0.0534881728828798	-0.0492047411237422	-0.074356107312631
0.489955692841504	0.256610229534717	-0.357130968924746	-0.075778673488308	0.143548211108298	-0.0255721938881854	0.0780828899790824	0.101730106955854	0.0485751001123198	0.0589880086100562	0.031592530760115	0.0210462144009252	0.0568069628641272
0.089260169654462	0.0660497328149994	-0.053670647908227	0.0143043014841429	-0.00419292068576245	-0.00299173814482757	0.0264440960192778	0.0162134102078079	0.00989283030328532	-0.00359232941529501	0.00341186075549252	0.000476355352245716	0.000149756056671974
0.0834794288240869	0.0929422099719165	-0.0550487942867477	0.000822074921009164	0.0112891911895198	-0.0194759352815515	0.000706275594046929	-0.00363917171182365	-0.00888639441079879	-0.00409337204601586	-0.0123701414312179	-0.0140495897867796	-0.0165600239366063
0.102455968595605	0.0634552020708463	-0.0659148919546733	0.00443733043487263	-0.00450655920974259	-0.000476625657486546	0.0150024401524025	0.000664451847876973	-0.00264223976044344	-0.00249159243361456	-0.00616157350838577	-0.00418832118109713	-0.0193476317903292
0.31315083625921	0.22527264814613	-0.21339168557874	-0.00862238381664965	0.0714330956523003	0.0102601418657574	0.113482864629865	0.105546302044757	0.0314667664338563	0.0408466187590288	0.0502791768729115	0.0414963298282636	0.0312289084471994
0.164316581505692	0.161509602001694	-0.108506934915867	0.00290288870191444	0.0269410888721699	-0.0302156398538027	0.0388123362649227	0.0259645037650197	0.0100992392502338	-0.00163727549081641	-0.00279854017501713	-0.0122732849626536	-0.019223517867707
0.18053047314812	0.176035077323562	-0.121409383020232	-0.00274017365798535	-0.00424120860595864	-0.0459712358342903	0.00434147259913079	-0.0023818742323389	-0.0210847596537015	-0.0251062222201245	-0.00859809269703041	-0.00983475501801903	-0.0151589938226101
0.255255095122053	0.168080953665267	-0.163684846631915	0.0208863392816204	0.026203517698114	0.0190322804141383	0.0427182498278497	0.0363252985446149	0.0174355785963369	0.0226178990561262	-0.0128647612607725	-0.0353465024497088	-0.0336614925146286
0.0215775600952139	0.0342073874075984	-0.00488779735993868	0.0225925364827858	-0.00292593001733164	-0.00278526667008383	0.00706675130970164	0.00282913710643465	0.004365099858419	-0.00285559834370773	-0.00387895839361187	-0.00320960501770623	-0.00544530529160727
0.457796702217721	0.137583887420585	-0.325232666915808	-0.0450780098316754	-0.0496628043974232	-0.0924936799504001	0.0115488138482417	-0.00756582594355298	-0.0344914324598273	-0.0710782421739116	-0.0192474745748444	-0.0472747954738139	-0.0640716768517253
0.271388889792794	0.103009738293554	-0.173749720021722	0.0249785719895726	-0.0198393300067685	-0.0261709659005104	0.0169471896897124	0.00891766272824945	-0.0266550886395023	-0.0230051479536394	-0.0372590610619278	-0.0097642927909295	-0.0502043958849629
0.221602987141934	0.115931979717353	-0.145894444428469	0.00612405796350082	0.0222913471546034	0.00324149695506953	0.0398405097564369	0.0175624276747869	-0.0090899179400315	0.0127664220548365	-0.02028752503091	-0.0515239960240065	-0.0449585250693836
0.108326691548109	0.102610986010217	-0.0552238848677671	0.0459145279671361	-0.00448582942916768	-0.00606993894284705	0.0273839661792647	0.00990758030518382	-0.00708123767330415	-0.00527788418600736	-0.0190614883065967	-0.0190634794290747	-0.00879815852621982
0.289466011262341	0.176507446440705	-0.19390519510765	0.00050046146928695	0.0143790026839031	-0.0124672689602153	0.05932419293795	0.0412335655023832	-0.00771149621047412	0.000955866861843901	0.00963350933482837	-0.0400072500975069	-0.0111362614809306
0.43506819219435	0.154996587337978	-0.308272288841158	-0.0420430852424779	0.0526529493546437	0.00157885740178038	0.0995902018534784	0.060800529708386	0.0210622897769904	0.027115903378212	0.0362924502657473	-0.0327102480465841	-0.00931638725917849
0.0571478303243265	0.0460695434342328	-0.0345793509317912	0.00899599130077788	-0.0111117541343585	-0.00799308445674445	0.00777282487103179	0.00213622432508109	-0.00813895921422172	-0.00955241929555149	-0.00604267384359593	-0.00149774118784363	-0.00997872672249828
0.315366999446195	0.0818807599854842	-0.197036977943575	0.0486519399477444	-0.0113555070681783	0.00160603496441103	0.0212353824599893	0.0200941667030378	-0.00398849313706506	-0.00487473605188365	-0.00922827106045643	-0.0256105357702323	-0.0260584732602694
0.0170698612394361	0.0276082413469079	-0.00715224562817068	0.0114353145600409	-0.00465450078156951	-0.00341694932079067	-0.00301605215228789	-0.00301095495176947	-0.00525468483426958	-0.00403572505118009	-0.00688195739309363	-0.00773308184130781	-0.00716531161568865
0.505004756527229	0.247512450387448	-0.371808427466276	-0.0897697208766048	0.128653448356116	-0.0394445674728464	0.0649750349826761	0.110794970016185	0.056978554910382	0.0446044404416348	0.0667910775787853	0.0220214033962638	0.0389814450754405
NA	NA	NA	NA	NA	NA	NA	NA	NA	NA	NA	NA	NA
0.0166077253912336	0.0258396793303355	-0.00614768225335854	0.0122834463111328	-0.00574766776373537	-0.00540403921700765	-0.000551963874999777	-0.00184607262349304	-0.00246999096043807	-0.00557585349037151	-0.00592048397502693	-0.00430405929572037	-0.00777517203433771
0.514267070790993	0.242627308399059	-0.380532533920173	-0.0973567855860021	0.141895482580691	-0.046863871823047	0.109413517300672	0.12335476655081	0.0880787626169381	0.0475158053788219	0.0543589869609917	0.0232734898835906	-0.00590638075731065
0.482389122191968	0.192876181050379	-0.352294874631453	-0.077744250788861	0.0367978582058875	-0.059110641316885	0.0348740270847216	0.0548591077736115	0.0302878674345731	-0.0111563915554987	-0.00853360044939955	-0.0130549567080208	-0.0282289196745629
0.0646633392123116	0.0297309208940423	-0.03765227384415	0.0139178635682548	-0.0145459125253896	-0.00803174731869517	-0.00153021195476014	-0.0125632083381631	-0.00529567993441103	-0.0112888299220424	-0.023683707467817	-0.0161252594742793	-0.0226530109070383
0.384356548117856	0.283379420440675	-0.257082313264608	0.0107559767102567	0.132727941058084	-0.0265694358301334	0.0879284382934802	0.0947711974372942	0.0970874468385095	0.0530792526139752	0.0961264418907535	0.0900556863946869	0.0357701727476859
0.453705439933291	0.152886245797603	-0.325247649327939	-0.0542636319373651	0.0203409640954449	0.0350862483432995	0.0517213518787944	0.0415425893226793	0.00636523044129811	0.0277136062193722	0.0139961080554015	-0.0261720936605617	-0.0586613614968741
0.497315385925897	0.202472216106391	-0.363205451398512	-0.0791447353020114	0.0444631857005051	0.0126651656548462	0.0439653806386294	0.0539684438762708	0.0193910910172688	0.0285641756776757	-0.0309262897565684	-0.010209172547644	-0.0093579955305777
0.0178212301430761	0.00080734542807219	-0.00810926655549119	0.00945552126296503	-0.00403469081976546	-0.00319384918594971	0.00253502463159784	0.000981955606978308	-0.00121336303274153	-0.00361427000285758	-0.00339862870827999	-0.00425707803754443	-0.00452890963011482
0.315157895824386	0.145875272356739	-0.191441964484674	0.0671816496301591	-0.00396073227866928	-0.0130877169483596	0.0200095779523722	-0.00130335762698708	-0.0219041795365096	-0.00852422461351443	-0.0619626114218889	-0.0697299819371429	-0.0755271283001719
0.0680659204549529	0.0868788966815819	-0.0258785107983773	0.0504536765896556	-0.00169263115954166	0.00237796474375875	0.0289192404643572	0.0207368870532861	0.00945561459572979	0.000342666792108551	0.00519725608600448	0.00239303981374685	-0.00256126338739798
0.0740483879688204	0.0682292160133282	-0.0457471507842721	0.00857884120533212	-0.019914339251929	-0.00723510513374803	-0.0020601093487404	-0.00251568355975582	-0.0202018759241768	-0.0135747221928385	-0.0137278122566191	-0.0124688763825826	-0.0154264880023101
0.00946320248246624	0.000144207574273022	-0.00157699905135836	0.0110165275114095	-0.00175719931226806	-0.00236430551802863	-0.000748869632327266	-0.00115348120012922	-0.0012940474391275	-0.00206075241514834	-0.00410915476689016	-0.00317374533153415	-0.00351362972059646
0.000773062074592104	-0.00036109870932621	-0.000218341282060626	0.00037684927434541	-0.00034076675577776	-0.000205189319342524	-0.000129660081561185	-0.000142399055940229	-0.00037233188409317	-0.000272978037560142	-0.000400018654421602	-0.00020663954689865	-0.000353713967595189
0.149137730265078	0.107683364997369	-0.0939534057249854	0.0163216428756729	0.00311407894056656	-0.0275772863377185	0.014361498493123	-0.0146804500177034	-0.0104994300144125	-0.012231603698576	-0.0254936816541373	-0.0298854470410085	-0.0354840193332902
0.151114473053317	0.0340551215825165	-0.0928027067905886	0.0223728657721147	-0.00504925583571897	0.00367125156216253	0.0257993541252085	-0.00916499697664455	0.00553392133068872	-0.000689002136778222	-0.0259208028143452	-0.0304090390332449	-0.0318077122783412
0.115287330996347	0.0214355194780203	-0.0723128132614696	0.010832093299399	-0.020731120722238	-0.00706321884472012	0.00139989726498167	0.00134137768468739	-0.00945525556718614	-0.013897169783479	-0.0164134389418221	-0.0264321722184116	-0.0249114133411046
0.00874408229656084	0.0409726503473612	-0.00234730528393241	0.00915914885695319	-0.00263148389053114	-0.00470163648962681	0.00135359490832703	-0.00457506388253558	-0.00505062647168093	-0.00366656019007898	-0.00283112243956456	-0.00529163389920584	-0.0060633182632812
0.152001695683661	0.0850835631222067	-0.0954647249945022	0.0152917226208187	0.0298616432293587	0.0100400748443368	0.0212713565762039	0.0397338745519902	0.0074257504937027	0.0199508590368477	-0.00931934748001503	-0.0132607686662297	-0.0059229205767094
0.0666468857211023	0.0183883245485784	-0.0384076465478939	0.0139883500479424	-0.00287959418114953	-0.00431130722804905	0.00457885905422258	-0.00119072297624274	-0.00690356671646063	-0.00359545070459928	-0.00882456349726884	-0.0140740108628914	-0.0115713191508793
0.0627200589864837	0.0201807801992727	-0.0377627981914664	0.00998913018260118	-0.0235302265150407	-0.0239969140509009	-0.0130248651460842	-0.0124655312075633	-0.0160360250628933	-0.0237635702829708	-0.0196408007299446	-0.0217192349889078	-0.0222341617127504
0.24710712925898	0.103553360486072	-0.155573716318634	0.028923240677851	-0.0068741538465808	-0.00349030722583452	0.0293273711744474	0.00533403959658277	0.0117331907885121	-0.00518223053620767	-0.0104122204847064	-0.0417698703840823	-0.0328234008552664
0.0138192713481107	0.0271194455026904	-0.00355235623397795	0.0147528406776588	-0.003427993894774	-0.00164762367482093	0.00157685941177819	0.000972868883968008	-0.00165383237691853	-0.00253780878479746	-0.00266804029121822	-0.00296841905063012	-0.00620060107323555
0.00203896896302326	0.00632581234328187	-3.37451395742896e-05	0.00302473481812498	-0.000582582378604917	-0.00126253668141591	-0.000990209469124507	-9.79537025505961e-05	-0.00044610192918512	-0.000922559530010413	-0.00139163915046453	-0.00122288767380091	-0.00134867785621815
0.460471267205176	0.211538074792138	-0.332680729978403	-0.0637806000292146	0.121688903528803	0.0205545310677699	0.107895161017701	0.0989195837686189	0.126392284430097	0.0711217172982864	0.0809654563460895	0.0549652497075179	0.0694913342565883
0.0842628680257993	0.167642037661618	-0.0488284585119658	0.0175987565172114	0.0175654263266465	-0.0246003926546877	0.0085141687856834	-0.00286493829759257	0.00577300568185782	-0.00351748316402062	-0.0218318551764432	-0.0115271648468267	-0.0293357685821437
0.0796848518112281	0.0526889587099147	-0.0495785481673692	0.00809886368657352	-0.00396470647131529	0.0033085772060085	0.0131999468889506	0.00243623841685579	0.000583290900835476	-0.000328064632653391	-0.0163177103848607	0.00100082902179581	-0.0117126769804767
0.00319282802263525	8.09791669087764e-05	0.000268476422834194	0.00509768954768678	-0.000303421709799774	-0.000317061355158561	0.000909653288315335	0.000266301246843653	0.000522191385136538	-0.000310241532479168	-0.000847325978777817	-0.000741612712062337	-0.00102616940392585
0.0155856020615042	0.00434634160190803	-0.00714416754528707	0.00866591078208361	-0.00699058343568833	-0.00910571469461104	-0.00332759180873367	-0.0060479798693486	-0.00717933754044507	-0.00804814906514969	-0.00779321401645721	-0.00908454727094731	-0.00948204766444336
0.421311292987936	0.0913889316416776	-0.292418801665476	-0.0208944391554936	-0.0126024392250028	-0.040890694028776	0.0204953815812773	0.00946315310537255	-0.00295180647217519	-0.0267465666268895	-0.0346254756294461	-0.0364734499634848	-0.0849428069104899
0.0288534395097263	0.0156897834884777	-0.00843418471940959	0.0254288731356292	-0.00768365330528226	-0.0102832164109516	-0.000742235348650287	-0.00284703903433427	-0.00537596615818182	-0.00898343485811692	-0.00798500479537375	-0.0107893044156044	-0.010958575792829
0.368550734722852	0.135799412352407	-0.246322964231799	0.00905834600034633	-0.0288462644909909	-0.123030999541012	-0.000954826730977687	-0.0037186820049579	-0.0554430352260372	-0.0759386320160015	-0.0573914818312378	-0.0813461231767278	-0.0909785471629554
0.296854305143774	0.172610578052548	-0.179764320380362	0.0630936143876745	-0.0116797891675019	0.0103809132216219	0.0850291049359371	0.0291300430729052	0.0225702149230584	-0.000649437972939981	0.00647353303797066	-0.0249031083387709	-0.0391844997465121
0.0656575667607565	0.0939668898507084	-0.0321106493255934	0.0298664414484691	-0.017122521632993	-0.0188050079576463	0.00256518126002589	-0.00534852613940785	-0.0108350584591718	-0.0179637647953196	-0.00832508085389648	-0.0212915702989814	-0.0256870280377958
0.138901191272194	0.0223379443122023	-0.0835679971737287	0.023935070091169	-0.00617547107089586	-0.0177168287810439	0.0136003179182709	0.00570206080214358	-0.00455806713647677	-0.0119461499259699	-0.0136881506301552	-0.0217726345659974	-0.0208544348260689
0.000379893079526533	0.00191519845443776	0.000134026337215566	0.000720849891614338	-0.000113398601348533	-0.0001739020999435	3.70160712382243e-05	4.3955662750277e-05	-0.000133183265937831	-0.000143650350646017	-0.000119514553357132	-0.000148161693491616	-0.000114810638564356
0.0745268334329957	0.156080307316057	-0.0360836783119773	0.0356984064433721	0.0354223463389038	-0.0139907170665122	0.0457833510591108	0.00647644296713482	0.0297333430013877	0.0107158146361958	0.0132324338734491	-0.00783489998269284	0.00509771912387698
0.140213123226776	0.141225857140342	-0.0917401696136553	0.00368735757901267	0.00449627298857044	-0.0134810871503618	0.0306863193630861	0.0117906486831346	0.0362163485100319	-0.00449240708089566	0.00933798722882295	-0.022696120470549	-0.0195537158263808
0.0674711374205186	0.0481313426696972	-0.0419684256050199	0.00700838137347344	-0.0105793785389522	-0.0114189003620879	-0.0111186596437136	-0.00594572372020748	-0.00231325274390837	-0.01099913945052	-0.0125950843969277	-0.0151385816084064	-0.0136755190596884
0.202982180862289	0.116594485804432	-0.130657648181917	0.0143183386279435	0.0205168730819086	0.00892709572274034	0.00304346854411086	0.0204794125798861	-0.00748413016786165	0.0147219844023245	-0.011471830768365	-0.0203727893106892	-0.0176847362446706
0.00842358790555564	0.000509964525042079	0.000197435033078487	0.0143922420379299	0.000191082637665312	1.06708533529551e-05	0.00345130564030967	0.00224704950459893	0.00268396645984996	0.000100876745509133	-0.00045214801223358	-0.00102709686785221	-0.00199823418540093
0.272380005487977	0.182211960784558	-0.157242706786951	0.0807633214791733	0.0125188184512844	0.0227772745900587	0.0593804847446896	0.0558237783120677	0.08585130206615	0.0176480465206715	0.0213307169702905	-0.0173196791118208	-0.0189059142332723
0.120866278081627	0.0746887799174051	-0.0783615765624734	0.00464263595580586	-0.00713237821882062	-0.00682167856501012	-0.000568421976314931	-0.0035270116380777	-0.00695725749107037	-0.00697702839191537	-0.00955337886473612	-0.0234136505292709	-0.0115278589304482
0.0691083973627088	0.0497000085152984	-0.0426631162847756	0.00849737554534158	-0.0016219144842937	-0.0217991642894364	0.00686986227267329	-0.0102182721296858	-0.00607011628792603	-0.011710539386865	-0.0183423082807597	-0.0225213942518909	-0.0184994522282563
0.302885700020102	0.179272415886006	-0.185027828827401	0.0597876912660309	0.0216576285138987	-0.00153143572620995	0.0519969135066567	0.0454983759365644	0.0676399964769925	0.0100630963938444	-0.0083567393487417	-0.0158814264080645	-0.0145754015740075
0.0421674871772502	0.0145346030510319	-0.0243583571823154	0.00932340476893534	-0.0123350551598495	-0.015481978498611	-0.00521311654135689	-0.013122052961767	-0.014427049596238	-0.0139085168292303	-0.0163950159422812	-0.0205686914032557	-0.0200910423430973
0.0405747676968361	0.0175210316472103	-0.0228175249602279	0.0106064282625163	-0.0127561695602109	-0.0117390213537912	-0.00479405295275445	-0.00732306773393435	-0.0125277409282259	-0.012247595457001	-0.0156089603580838	-0.0133090459014034	-0.0176678500432292
0.396774473122769	0.0996271939638021	-0.269376112239416	-0.00124582530000383	0.000393757099873548	-0.0157233394679051	0.0342073992661484	0.0226173707751898	-0.00130640845331947	-0.00766479118401581	-0.019691379828659	-0.0267307287984151	-0.0311559556939134
0.3563742679306	0.230168758402958	-0.232552091374709	0.0263715252957819	0.0250443808399611	-0.0260595624413131	0.0727047047205324	0.0430369140862778	-0.00603278978820626	-0.000507590800676028	0.00518373910355091	-0.00978764514197422	-0.0445199475624596
0.116418209286894	0.0803615108909314	-0.0744147176335291	0.00712638176403986	0.00699506042791731	-0.00861738896509366	0.00672616623060915	0.000820542356269091	0.00629390673306859	-0.000811164268588183	-0.00611599193111902	-0.0172332756707581	-0.00722948232170352
0.444745504497801	0.189928450040127	-0.316355812953988	-0.0461473939808668	0.0899825533840777	0.0101385137632421	0.157312076968193	0.139025509961081	0.0458273483326276	0.0500605335736599	0.102447005361591	0.019103094741782	0.04231549129283
0.404206081419154	0.104225836853296	-0.276556222981184	-0.0080987946862795	-0.052116701706605	-0.00619634443134592	0.0263706545783943	0.0143675180899355	-0.00872240572121075	-0.0291565230689755	-0.0231986879043538	-0.0372009149358619	-0.0485814664630372
0.0446041420358522	0.0445464854688999	-0.0262259869673006	0.00881998454221055	-0.0109475125264625	-0.00684991290917109	0.00708625143593298	-0.00204811990677892	-0.00143984152914893	-0.00889871271781677	-0.00925502936669196	-0.00701074473323446	-0.0150534134106951
0.175325470987386	0.160648373464009	-0.118439023303855	-0.0047603519184263	-0.0150813960841366	-0.0520753624524746	0.015513586181906	-0.00359460444279119	0.00218400305172789	-0.0335783792683056	-0.0120643860711387	-0.0248371670621232	-0.0132103295233491
0.294149208454942	0.172282725443481	-0.197565759534522	-0.000842682247377546	0.043520952798227	-0.000426950176237673	0.0583968138026514	0.00677048142910486	0.0206133848921143	0.0215470013109946	-0.00446598713914642	-0.00687894790412169	-0.0152565880316645
0.231928618729319	0.0629503885092981	-0.147347134586684	0.0221337879418671	-0.00157845491169351	0.00850036798894846	0.0253642723089969	0.0184715398579439	0.0298818257864563	0.00346095653862746	-0.0259795988103747	-0.036008161171295	-0.0249590114700913
0.220130080989315	0.109805095902683	-0.145633689484878	0.00433383298163248	0.0217416782780467	-0.00966450626836909	0.0477131282000968	0.026691681202944	0.0117360258478666	0.00603858600483881	0.0132002625358879	-0.0289567468098937	-0.0192020850016986
0.0866421786661682	0.0743487129682061	-0.0559675419420052	0.0032729130527365	-0.00849344289861555	-0.0301608164977094	-0.00190371432738241	-0.00294571829264897	-0.0158014601670369	-0.0193271296981625	-0.0212544760936952	-0.0212688635745537	-0.0269077975374095
0.159814692286227	0.173005553559119	-0.0850757650978197	0.0605690680672095	-0.0115795368733044	0.00200043908275971	0.0619919269581349	0.0189552194763137	0.015071812251511	-0.00478954889527236	0.00706168540826468	-0.00513806866005534	-0.00985491815194917
0.0251319344577768	0.0134512286519847	-0.0120870143821556	0.0124790340060454	-0.0060208841700701	-0.00097723652772945	0.000219233865443223	0.00260796975306735	-1.92179033223737e-05	-0.00349906034889978	-0.00849570717833618	-0.00611870913815378	-0.00952254098400464
0.0530303490796473	0.0174177508117326	-0.0317573408799066	0.00869546227204616	-0.00935260948120358	-0.00816045167754728	-0.00270539590191967	-0.00343330028402109	-0.00446434175153453	-0.00875653057937543	-0.0217411260907854	-0.0143577794255763	-0.00975804733988556
0.156615826622283	0.179997989667507	-0.0794314903524252	0.072782864867816	0.0207587305402884	0.0166245846894861	0.0283118347719941	0.0394561846482716	-0.00474445730789341	0.0186916576148873	-0.0154124297075785	0.00203938855777222	-0.0152926435547219
0.0168388963978255	0.00181392925671505	-0.0039462718958228	0.0168096315972494	-0.000711781679361374	-0.00233414570686154	0.00192882946554468	0.000731072410973407	-0.000700745106590833	-0.00152296369311146	-0.00135156781273944	-0.00301263271303746	-0.00151558080644247
0.259582341944111	0.161848483716906	-0.168280525353953	0.0158907374401352	0.0503708902365728	0.0150900108583386	0.0541637780606854	0.0235434338133499	0.00396328496087184	0.0327304505474557	0.0270396467009898	0.00419670349362244	-0.0215774126861946
0.082477599193574	0.104486307728751	-0.0319100174318415	0.0630915748267354	-0.00481347100542541	-0.00489105815691333	0.015912852594816	0.0174800511995537	0.00895155020870719	-0.00485226458116937	-0.000681897559658654	0.00208978475945133	-0.00441030800595178
0.207571326693803	0.113311066912585	-0.138305420690058	-0.000526109720693835	0.0110124435767545	-0.014083907625719	0.0208709102644994	0.021357111489866	-0.0141985487538043	-0.00153573202448226	-0.00394489948061588	-0.00994850160286448	-0.0270090159681565
0.102767948751687	0.121154332641699	-0.0687121003670799	-0.00103040753443871	-0.00740423365979087	-0.0253161048123394	0.00876215892328178	-0.00977256636303275	-0.00918157037140352	-0.0163601692360651	-0.0264527371055987	-0.0263312129289678	-0.0294351210521862
0.454135743997636	0.152625933534116	-0.323811475578027	-0.0489217842319115	0.0027029716483094	0.0100523020361438	0.0798756681084885	0.0335770658903449	0.021950881726113	0.00637763684222664	-0.00130992800314877	-0.00918091114010794	0.0200563436129036
0.136039693451934	0.101431947379602	-0.0852651315460038	0.0148778305842179	-0.0054566084360855	-0.0228090408439928	0.00740865257459883	-0.00643550892988812	0.00709509604986408	-0.0141328246400392	-0.0358455402106562	-0.0219353243829438	-0.0259694875887514
0.110129682770225	0.115522864667355	-0.0736866599171527	-0.00281945800939894	-0.00469000223412228	-0.00491206339699773	0.0103256654965732	-0.0055767141460286	-0.00880379209976144	-0.00480103281556001	0.00232843926569555	-0.018970662522986	-0.0194289013907662
0.093438094031283	0.0251986669858523	-0.0336369613173577	0.0779414001728639	-0.00841768025452423	-0.00887959367589905	0.0151741714554416	0.00854811579361145	0.0119853305452572	-0.00864863696521165	-0.00514220240258462	-0.0156236357819013	-0.0159856222580587
0.0782699232287122	0.0724596968310471	-0.0490045997356032	0.0077427752372681	0.000418696967439056	-0.0198107317077412	0.00470166720908853	0.00758793688603425	-0.0108402330276468	-0.00969601737015105	-0.01845586819573	-0.0210659011282054	-0.0269805094256255
0.327957031762523	0.214293001898012	-0.208627258403955	0.0396471291745789	0.127492229956665	0.0226804477798942	0.146484831988113	0.101531953152888	0.0761665733604821	0.0750863388682795	0.0485812167901402	0.0433339734089365	-0.00672224982778702
0.144538810701426	0.0770074039121949	-0.094759630992231	0.00348042358995748	-0.0127365647028851	-0.00157073053617929	0.0172892373131445	0.00718200137053648	0.00438737186688756	-0.00715364761953222	-0.0126958446809601	-0.0168099895070838	-0.0177009586967196
0.267933491733822	0.189400179786607	-0.179923790446575	-0.00275789898059142	0.0556155314566292	0.00521869306681944	0.0766124893675388	0.0598603956749865	0.0848595809418682	0.0304171122617243	0.0261781022043005	0.019019542827818	0.0228650061447848
0.0155281056240153	0.0244703317563328	-0.00731080711603434	0.00836450335374428	-0.00937484743908067	-0.00925905882523014	-0.00500995576500483	-0.00658218494457348	-0.00828365651934055	-0.00931695313215541	-0.00880131624861468	-0.00822913411817333	-0.00935310192412263
0.113301396059488	0.119574431546221	-0.048448065530954	0.074974466856849	-0.00480957269842441	0.0163233260108668	0.0393695897783545	0.0135951917658476	0.0130179743796189	0.0057568766562212	-0.00351652988827292	-0.00213467120183347	-0.00553513362290581
0.344411813589852	0.146982392291728	-0.220505892744185	0.0388224071893689	-0.0521735211759589	-0.0325452417370305	0.0193812165590131	-0.0102612646760374	-0.0190220017266802	-0.0423593814564947	-0.0569226682486201	-0.0673196994069455	-0.0628100623508173
0.0414651328933402	0.0135674383893526	-0.0231908207813553	0.0112501661380059	-0.0132323309425865	-0.0154326406070306	-0.00378860684844008	-0.00986891468677664	-0.0102861300376361	-0.0143324857748085	-0.0164099824715061	-0.012673582389231	-0.0175463144152123
0.171114235917373	0.162213593434215	-0.113434544081889	0.0023547606655816	0.00454761092852016	-0.0402762755649415	0.0134552479288977	0.00138160428910716	0.000151672147319676	-0.0178643323182107	0.00187218041339327	-0.0206485948568487	-0.0341099625976178
0.0156276104141608	0.0282323310697107	-0.00762911463522963	0.00682967609024559	-0.00620761763206248	-0.00619966471604706	-0.00432043172242797	-0.00293576775621152	-0.00535975302954987	-0.00620364117405477	-0.00549779571588172	-0.00745452098924564	-0.00790275241327032
0.242253226199133	0.0968791886721223	-0.151050798010862	0.032738944094204	-0.0139698025969821	-0.0161613622328076	0.0281326584736012	0.0089584422186389	0.00763826410879326	-0.0150655824148948	-0.0378600871767306	-0.031281655405635	-0.0318396697567082
0.495329256510374	0.234797114021434	-0.360914217243339	-0.0758927235335473	0.137611013011985	-0.0172770590203344	0.0814460729447932	0.0663184569236277	0.0537432431442798	0.0601669769958253	0.054297378975902	-0.016192760251946	0.0445596319743915
0.159983275280125	0.112183509751006	-0.10264454903662	0.0118863843704311	-0.0315467655033984	-0.0473388508509588	0.00174027090915443	-0.00402131956688004	-0.0142147195409563	-0.0394428081771786	-0.0372624235458054	-0.027789505520962	-0.0479966672350327
0.142527810814903	0.111674528912932	-0.0915462141362763	0.00873527544454136	0.0132107111460083	-0.0402075292080861	-0.00326239354245281	0.00167419639073713	-0.0122303960699776	-0.0134984090310389	-0.0272544157828074	-0.0112784327551468	-0.0142344445078857
0.264429411264725	0.175137860734355	-0.170473285591912	0.0201656059034324	0.0387905294695823	-0.0102914587575877	0.0497391855562419	0.0476937192525186	0.033044094067315	0.0142495353559973	0.0141657491339193	-0.00189534932523272	-0.00159812464999037
0.293255719723272	0.089071287655718	-0.197935660444905	-0.00383047649401541	-0.036709503988816	-0.0312241380068878	0.0120131559368104	-0.0160275708658452	-0.0380282592627174	-0.0339668209978519	-0.0452928746443758	-0.0453063483102124	-0.0619652760960082
0.0860025874044593	0.0319287206334452	-0.0276560323497634	0.0808453029246928	-0.000950784899743887	0.00242985251456611	0.0175729659283981	0.0172020054474729	0.00548046673908718	0.000739533807411111	0.00781584779503977	-0.0103244025439863	-0.00941186139368912
0.0657517415673354	0.0882194615255792	-0.032003200396122	0.0304000866071219	-0.0090368956962226	-0.0113777354715063	-0.00431980559966984	-0.0159836701690018	-0.00637943214391563	-0.0102073155838645	-0.013760376461455	-0.00774021615148832	-0.0218499441751751
0.0642584710144534	0.087678082157252	-0.03204833390897	0.0271089811718581	0.0044301149689944	-0.0125159475470069	0.00421724174588226	-0.00213248547744163	-0.00543283762539359	-0.00404291628900626	-0.0229002884546261	-0.0145329620236661	-0.014963947871645
0.0343249882050589	0.0412529315234527	-0.0150376353428071	0.0182234090767033	-0.00450785418070833	3.24445712577628e-05	0.00516338214819976	0.00177696816207287	-0.000623165372542998	-0.00223770480472529	-0.00513486043807068	-0.00574536892451255	-0.00816543837170732
0.0943322369370207	0.106287457117189	-0.0449053137771684	0.0480650667265136	-0.00868878661797427	-0.00245672089099719	0.0152212105534597	0.0133528361152956	0.00993457849155351	-0.00557275375448574	-0.00593684461307065	-0.00753052441832124	-0.0149032619543114
0.0401513630994508	0.0438937166259806	-0.0187834310402654	0.0188087332348749	0.000557643638140246	-0.0112377893089455	0.00214914060624509	-0.00236770294633284	-0.00493288643958613	-0.00534007283540261	-0.00911432482243599	-0.0109678530293505	-0.0123782139867435
0.0403125136275298	0.0201731814425927	-0.0162155804673207	0.0253862882010189	-0.00472800972059713	-0.00969967142390306	0.00302394101425643	-0.00724056740057472	-0.00870634003786623	-0.00721384057225009	-0.00489667808027608	-0.0115170182533423	-0.0140971835785042
0.281213787777588	0.0949056905248949	-0.184874292147181	0.0113817018024078	-0.0263134763031692	-0.0431544781067326	0.0210732180151836	-0.00303307749586829	0.0106738601048078	-0.0347339772049509	-0.0467380144146472	-0.0415494858206129	-0.045369441167176
0.251309258971715	0.0506056401154532	-0.162522217666605	0.0167706629577739	0.0156262838089625	-0.0290828669550299	0.0281358559282335	-0.00620611570922788	-0.0143807738804944	-0.00672829157303367	-0.00975646162622257	-0.0345663893665882	-0.0290912304585968
0.0219203908755156	0.0527105003127231	-0.0114571415979808	0.00870145416322567	-0.0123721546406324	-0.0129382570446612	-0.00858976416439572	-0.00726690701009414	-0.0121365849427076	-0.0126552058426468	-0.00723697969710239	-0.011538348278982	-0.0123923989318956
0.00963742985379739	0.0384423034658529	-0.00320107065555388	0.00835492689257954	0.00242651404711135	-0.00636710273259117	-0.00323021534482387	-0.00038699923068816	-0.00568988411059679	-0.00197029434273991	-0.0064941110137012	-0.00500482841837779	-0.00715116581219081
0.0526725241146811	0.0720290546666988	-0.0236403949134353	0.0292299747465377	-0.00307673342351197	-0.0106674039047251	0.00403620873566406	0.00225979543113069	-0.00656428915904521	-0.00687206866411852	-0.0127637727725885	-0.019423047974056	-0.0166076352308847
0.424091349299102	0.152896766973418	-0.298725864699176	-0.0354808177022991	0.0288529202593072	0.0466841356013765	0.0605799345527142	0.058474633475615	0.00122368219680724	0.0377685279303418	0.0229438927428026	0.0300471077615059	0.00425441867750775
0.222008944968214	0.159832513348575	-0.150352736134093	-0.00715233097080117	0.0684818897735983	0.0225528170826226	0.0668649553052729	0.0453551760931871	0.0138491212818727	0.0455173534281104	0.012963944618144	-0.00303771984272302	0.0181716868315641
0.0814226905214184	0.158300627331946	-0.0409816658716952	0.0348051308859249	-0.000502598417142675	-0.00889632517702402	0.03624312837186	0.0313853286477882	0.0040594519724451	-0.00469946179708335	0.00960561930191017	-0.0155443292546201	-0.0148337416327033
0.366570014450339	0.259565315436661	-0.242542172562688	0.0171110461557219	0.136378811333403	-0.00567521323100406	0.0352377494483911	0.0989684106283568	0.0265294580824127	0.0653517990511996	0.0844925260410502	0.0549218520974075	0.00546173006819661
0.107659481982283	0.0972531437311818	-0.056537578060664	0.0400447003134734	0.00288997824251082	-0.0124749394913746	0.0264609698278248	0.0104140430420708	-0.00397114157686232	-0.00479248062443188	-0.00902894999271089	-0.0252791527989139	-0.0197110010395891
0.128166819705388	0.129404425059954	-0.0831729022038414	0.00542376815364989	0.0289386212523745	-0.0139807043274961	0.00745258126975137	0.0108005896702896	-0.00745271253086366	0.00747895846243921	0.0176085633915985	-0.0116062108906086	0.00458412344643674
0.173232483142144	0.085175057725344	-0.112558090423052	0.00783077112556407	0.0180790421492585	-0.00783799005648683	0.0113749249011905	0.00329981228657497	0.0125167757381141	0.00512052604638583	0.00742588201656905	-0.0088255765099472	-0.023136149707252
0.0749340532311746	0.0756095109721737	-0.030606566794161	0.0505711084950787	0.0130235164917221	0.00157869467443007	0.0216155545140034	0.0155287726802489	0.00983044637373873	0.0073011055830761	-0.00733847651191123	-0.00446587955589144	-0.00815421973997039
0.265451566687044	0.102180112773344	-0.172631443599111	0.0150761462009538	0.00761384591978914	-0.00235409505140594	0.0259362614223308	0.021937531418139	0.0144410578466365	0.00262987543419163	-0.0130686147880942	-0.0342749703887349	-0.0523191096589595
0.298369612713848	0.169848607186826	-0.200865018521131	-0.00153624619422005	0.00692929187918728	0.00280115887431875	0.0641362003959659	0.0168195670722766	0.0243396060950388	0.00486522537675305	-0.0259589781382162	0.0160396723996339	-0.0125313563379402
0.0623935078514607	0.0120115043180566	-0.0375664241993456	0.00808307607968128	-0.00584490465259298	-0.00331697962041137	-0.00193106489392927	-0.00253524936866058	-0.00646510755420279	-0.00458094213650218	-0.017739174941815	-0.0128996741555369	-0.0157009416845321
0.0214999070986794	0.0314330716081789	-0.00752246447490863	0.0164893243585155	-0.00483873536346653	-0.00683230237553107	-0.00358257513759882	-0.00220141275948922	-0.00182459928863021	-0.0058355188694988	-0.00707920943785365	-0.00821565851401858	-0.0095751950026478
0.0809826503916338	0.0827355399670387	-0.0353920047028197	0.0482921623514542	0.00518116815009767	-0.0042173872417534	0.0228435980396389	0.00120139927506466	0.0142327421287815	0.000481890454172143	-0.00244172806777841	-0.00430330234311456	-0.00642296442178313
0.00206172362428943	0.00529798649137251	-0.000130451118241106	0.00273489059515732	-0.00124323167334239	-0.00125601943312508	-0.00104844843320945	-0.00112350330491456	-0.000758688002618279	-0.00124962555323374	-0.0014414165437354	-0.0009839051683706	-0.00147868279760559
0.0777001339822662	0.0498194378847625	-0.0482497214675799	0.00835016307338342	0.00783380403387905	0.00621533858505066	0.0137182981474766	-0.00502935413843096	0.00896468241366986	0.00702457130946486	-0.00162529608425317	-0.0105815485548976	-0.0157870963493785
0.0300045333573296	0.0188158117690836	-0.00832100428649796	0.0281616560604575	-0.0106563230092142	-0.0110443492522307	0.000935000314340642	-0.00613133621927996	-0.00395627751890502	-0.0108503361307224	-0.00909690456909171	-0.00988543791378666	-0.0119702259016159
0.103000082619569	0.108382433131432	-0.0673219016203535	0.00224585398112037	0.0242078582372729	0.00224976512420551	0.0132206151834808	0.00505132608462097	-0.00523828861078471	0.0132288116807392	0.000179033603209228	-0.017017560666603	-0.0202181590658209
0.307978581930914	0.178966847518959	-0.207266904912262	-0.00100627609949017	0.0399091157939526	-0.00472041195243972	0.0518499323119288	0.0264501407017245	0.0311672457272947	0.0175943519207564	-0.0234698781171826	-0.0134937577525581	-0.0314565042568586
0.0546120285611943	0.0232379830101947	-0.0311142497078693	0.0135711884349847	-0.0127218191260232	-0.0132434483077065	-0.00422111665343184	-0.00329207034078315	-0.0117596768058991	-0.0129826337168648	-0.00733264148648635	-0.0153941582165991	-0.0196243560828214
0.0735568226120145	0.107265781594348	-0.0252221024246277	0.0646455073187713	0.0111375627288954	0.00482306773628194	0.0344717485408846	0.0290673777571988	0.0146965096519181	0.0079803152325887	0.0055973872213851	-0.00328772617683461	-0.00894505085514012
0.0668908390826069	0.0187735847057584	-0.0402268849778929	0.0102723716551758	-0.0107977321009703	-0.000671634317607819	0.0112713484021962	0.00126832025734469	0.0038161617618714	-0.00573468320928908	-0.00551256886115797	-0.00494418860774007	-0.00907766911505119
0.180072777278386	0.151216638354741	-0.119179315566762	0.00142341480276426	0.0249096201351228	-0.00480561451654191	0.0434671148028142	0.0512698063703758	0.0250666022300216	0.0100520028092904	0.00448294440470567	-0.0025456073041589	-0.0151040150800617
0.510608628818068	0.234498406165156	-0.377230806543744	-0.0951121582298327	0.0752128806241656	0.0131317958561549	0.109356794120968	0.0465722399223301	0.0584875000549399	0.0441723382401602	0.0855048789863655	0.00172799315454053	0.0222187332051574
0.44807778193214	0.156149131162557	-0.319974651097563	-0.0502205333963625	0.0614039900938401	0.0241950890597589	0.0541737249659254	0.0576116504632297	0.0380548993308343	0.0427995395767995	0.014809210818002	-0.0102011847127979	-0.00740308313301863
0.0516080844254077	0.0795784314707502	-0.0314309680330674	0.00851014001406537	-0.00498630930347393	-0.0179689156228679	-0.013457210951106	-0.0192717262044373	-0.00767776168316552	-0.0114776124631709	-0.0137336754935815	-0.0233420780230531	-0.0229559105536633
0.118630092399686	0.124263451347246	-0.0770165843193426	0.00431952472998319	-0.00641301123135167	0.0181362793654109	0.0266405108528392	0.0230440141006029	0.0245603118515305	0.00586163406702964	0.00390516307390394	-0.00293119365474521	0.00289760756278172
0.165503574935409	0.0930238570095439	-0.105299583394299	0.0137903053339862	-0.01222350481415	0.000302407631352697	0.0227048091898857	0.0144883608381648	0.0120373115967198	-0.00596054859139863	-0.00464869440275517	-0.0331128589873123	-0.0316343144267529
0.104793634653122	0.0735526257835816	-0.0635366676941259	0.0166334067219121	0.0178672388161076	0.000708130033359816	0.0212107995136257	0.0211384288526712	-4.91296585806988e-06	0.0092876844247337	-0.00508964521120583	-0.0172599404877401	-0.00647212644971419
0.0384410421051395	0.0411926952556241	-0.0220022290502715	0.0093843120090698	-0.0064218934315948	-0.0056161919067045	0.00579340051092787	-0.00149027388819201	-0.00269710038710472	-0.00601904266914965	-0.0106638773251032	-0.00699901167050011	-0.0081120334709727
0.134435817273329	0.0845711298279768	-0.0864332238203485	0.00776574042188607	-0.00378283001608637	-0.0138600836043178	0.026074422217597	-0.0114701227827154	0.00891677297621618	-0.00882145681020208	-0.0223977362518147	-0.00841450106272781	-0.0201735873359706
0.144188050693316	0.090033861112349	-0.0886233765620503	0.0199818520455936	0.0265445557699507	0.00700686116959137	0.0406375518189835	0.0119226186718586	0.0266275222124683	0.016775708469771	0.0126001450408316	0.0112998534061885	0.000926184666956292
0.0675918239987465	0.127122045873928	-0.0378764231439641	0.0168115540890961	-0.0190916417474557	-0.0211726647661268	-0.00676920046319206	0.00415125253311671	0.00215654564431904	-0.0201321532567913	-0.0234764858450822	-0.00718492073064009	-0.0273258385549741
0.0293188811267479	0.0054971342795505	-0.00388054786932632	0.0376617827844688	0.00204466519814402	0.000401961172323637	0.00922779808939967	0.00656074802268062	0.00345127601291389	0.00122331318523382	0.000142294335146453	-0.0023721816673315	-0.00781674138533876
0.00378182619113493	-0.000506851323769807	-0.00024944286355531	0.00472032312127254	-0.00122928430800547	-0.00160336880406238	0.00108121451317976	-0.000482863829207956	-0.000566339530848647	-0.00141632655603392	-0.00103961348685121	-0.00134633532461072	-0.00162290715538728
0.0532613185566485	0.0619314658764442	-0.0271473167320341	0.0192014696240621	-0.00755762814527484	-0.0134520769264654	0.00149675505605941	-0.00242291207251163	-0.010420923328826	-0.0105048525358701	-0.0122900988722941	-0.0125687259178064	-0.0134668060384926
0.0284371427001435	0.0172850892839806	-0.00675389723453005	0.0300132225899488	-0.00805942140212345	-0.00636092002156454	-0.0011563539104627	-0.00327112649861255	-0.00457941983929906	-0.007210170711844	-0.00960819115869179	-0.0089431540742054	-0.00877476200682983
0.185694525197595	0.239668680958787	-0.105836707354743	0.0520354972049795	0.0698504633693675	0.0224717580675401	0.0879490220700374	0.0379092178715577	0.0473719436817905	0.0461611107184538	0.0318487305898263	-0.0187063714798774	0.0155949541444382
0.0033056439136743	0.000297609368697559	0.000294116427644623	0.00576917794662382	-0.000651035831951606	0.000135784188486115	0.000929828556418837	0.00161397911240792	0.000316880180819091	-0.000257625821732746	-0.000568223936152734	-0.000888476826239856	-0.000783372047315369
0.0467075928507152	0.0741936054254382	-0.0212781352427013	0.0237558602800422	0.0114903668453626	-0.0116931904719801	0.0091630498759807	-0.00119323518706714	-0.000270694533155418	-0.000101411813308749	-0.00787000798026771	-0.00644432304723165	-0.00888373318143507
0.0751033791096527	0.0260413562810363	-0.0267418482897425	0.0633773705219589	0.0056799904731714	-0.0107545270679429	0.0125655777791507	0.00345159802964172	-0.00603456603487945	-0.00253726829738576	-0.0085231248212736	-0.0187242383682924	-0.0174767649471969
0.0168879592512627	0.00367569441741274	-0.004128633790043	0.0161041980359447	0.000541360849576327	-0.00197345965789056	0.00414327700210052	0.00225341855326813	0.00107971035158359	-0.000716049404157117	-0.000691235284209529	-0.00248205994873127	-0.00491241743121323
0.356201267011226	0.214638207449439	-0.233413310522583	0.0227101227470238	0.0209398228893246	-0.0309928783628859	0.0775792857805623	0.0452752587540819	0.00875448761462616	-0.00502652773678069	-0.0151282964261958	0.000771608694466963	-0.0388480807328426
0.466098350327951	0.141374844479041	-0.333010799863351	-0.0515966658359721	-0.0549726449362785	-0.0927112433149322	0.00406639002461245	-0.000164389630490758	-0.00851772771059267	-0.0738419441256054	-0.0511475589670993	-0.0711043990677448	-0.089629823981541
0.0248856812994571	0.0327998505771669	-0.00636580180360576	0.0256548413899844	-0.000222733937990646	-0.00255809107371687	0.00343204254636879	0.00222827816928294	0.00111752936808024	-0.00139041250585376	-0.00387934692529358	-0.00446234413365433	-0.00807123924030256
0.201389687008846	0.112065345440213	-0.132149093386191	0.00569952864172216	0.0177133047614346	-0.0116522120307846	0.0439822583174566	0.0117089807840823	0.019760889620872	0.00303054636532502	0.00227346808257542	-0.0251531650208338	-0.000844250529279278
0.00259671398751168	0.00611618269900436	-4.08160888138321e-06	0.0036148224633131	-0.0013953508341352	-7.15452614115167e-05	-0.00024793192999581	-0.00058193319911904	-0.000754016826803822	-0.000733448047773358	-0.000941383122382376	-0.000965535322695043	-0.00118753538157917
0.0860444168340774	0.0147740846811085	-0.0474727636874126	0.0244900928088318	-0.0120912903768254	0.00435435756065716	0.00446792252146597	0.00354769117272846	0.00863960577268721	-0.00386846640808412	-0.00016817530717686	-0.00519329223140436	-0.00688191229063292
0.00424028061778231	-0.000317256807075645	-0.000955725295688149	0.00337157214770006	-0.00101373958059899	-0.00124296790883905	-2.77659708989089e-05	-0.000403877609765958	-0.00106852025564936	-0.00112835374471902	-0.00205739488072254	-0.00196730477394434	-0.00135994112821119
0.0843586573615287	0.168646209897849	-0.0468142069177652	0.0241502996596309	0.0182246168267749	-0.0307376206711052	0.0122294004350777	-0.0084412909050066	-0.010521263759691	-0.00625650192216516	-0.00503874190756648	-0.0214964554509186	-0.02226173708023
0.16763445105483	0.175426227923339	-0.0912931663459747	0.0587773456462548	-0.0415116182777983	-0.00157668291664678	0.0216407818974415	0.0143400772397756	0.00697546239344687	-0.0215441505972225	-0.0287650982511637	-0.0234282585755823	-0.0496528833179431
0.0816496377117556	0.0225221149168836	-0.0472666838963221	0.0179889999194514	-0.0115736574354382	-0.00140295993983443	0.00115528081410905	-0.00189880205874003	-0.00470585233596561	-0.00648830868763632	-0.017361122561954	-0.0180682606973502	-0.0239552793296933
0.145728482237105	0.0323622869192076	-0.0893437583047561	0.0203314499745612	-0.00575142346924784	0.00240215269318581	0.0300015984950313	0.0200505833118949	-0.0010666617912975	-0.00167463538803103	-0.00555990320007066	-0.00608192514288258	-0.026479821248459
0.0274089985710273	0.00783264903762544	-0.00338062225125021	0.0353664079514991	0.000842785513545871	0.00106801788824762	0.00887392993984472	0.00595814417460457	0.00447710671959655	0.000955401700896742	-0.00376890440728685	-0.00198468949155973	-0.00494256988935666
0.127466450707342	0.0780964833111526	-0.0552502455713376	0.0847204759471276	-0.0207824353734622	-0.0102384166261698	0.018247042835704	0.0112074063260949	-0.0019014099522793	-0.015510425999816	-0.019268795533348	-0.0182466368458382	-0.0295608380908458
0.140513457568202	0.0488441304535669	-0.0868184925396967	0.0195733079265702	-0.0373668278951613	-0.0414352705454107	-0.0181085521987764	-0.0256774346435939	-0.033244114898787	-0.039401049220286	-0.0441724127610026	-0.0420021424148005	-0.0489850890041972
0.121997426156902	0.0717824925292724	-0.0782846718452885	0.00719728989578654	0.00618444144290219	-0.0075843657613295	0.00810073894587031	0.0133416766111655	-0.0113436184156532	-0.000699962159213655	-0.00694691870091958	-0.0131536306465363	-0.0199414674033076
0.408701079826129	0.0902351231037113	-0.280839025420609	-0.0117501325381231	-0.00614665396104636	-0.0277404398302269	0.0138495522834134	0.0267971113825819	0.00344741269096493	-0.0169435468956366	-0.00877670232752897	-0.0428546166280949	-0.0494189720684287
0.163324801506652	0.113091696793511	-0.107597773599315	0.00367932890582279	0.00705079297250572	-0.0366248279497507	-0.0087834188281968	-0.00456783511841982	-0.0148903034960284	-0.0147870174886225	-0.030657614382932	-0.0511457618642551	-0.0339855314025882
0.184526136915605	0.114461404988375	-0.079888580814891	0.133168805172667	-0.0233600304524151	-0.0114314861832529	0.0435657838653072	0.0185443061228581	-0.00376365560941538	-0.017395758317834	-0.0163986472423638	-0.0220240154456216	-0.047458739281432
0.266364025637073	0.187711720959405	-0.149903617016136	0.0918725633621633	0.00900978153677023	0.0158024669462344	0.136701195096412	0.0430827800080116	0.0948315582481883	0.0124061242415023	0.0111998631011105	0.0135632255385711	-0.0130019277207968
0.197246757200234	0.118320676150117	-0.126322728127584	0.0152017132733322	0.0246541277621516	0.017802364311365	0.0352435208280369	0.0365915228440881	0.00929434142202429	0.0212282460367583	0.00403416117689043	-0.0020567770418452	-0.0224300420332396
0.128953315039466	0.046632859022691	-0.0809759376732532	0.0125812364056748	-0.0175127035150357	-0.043493183540234	-0.0165188215455924	-0.0103277029761271	-0.0143767302184305	-0.0305029435276349	-0.0437437345183147	-0.0244114361016494	-0.0448406973268396
0.462544350621572	0.144814245424107	-0.3300920074535	-0.0500173363613221	-0.0249922337216338	-0.05037878178206	-0.020361162125137	0.00725377378911107	-0.0435790033104596	-0.0376855077518469	-0.0624254196899643	-0.0528105245287257	-0.0735870887446018
0.10567498398629	0.121856449433512	-0.0709873008721933	-0.00241459391084164	-0.00982310764651149	-0.0310533718126768	-0.00118512701812938	0.00983012817763232	-0.0110393307395911	-0.0204382397295941	-0.0188304428892317	-0.0214591212141219	-0.024797168712154
0.0598527350165483	0.0269534606734697	-0.0354278648481363	0.0112838038681345	-0.0086821475549326	-0.017024239986086	-0.00309136391992447	0.00361668054780465	-0.00488909161568223	-0.0128531937705093	-0.0159441430169628	-0.0167371682867171	-0.0146281579670585
0.172859922208598	0.0980104117290425	-0.110737370015994	0.0128776209443589	-0.0292450172592122	-0.0137784381970656	0.0427747064536034	0.0142829867648218	0.0287162780786534	-0.0215117277281389	-0.0016548784712154	-0.00234338642690293	-0.00892205136539423
0.359929223738722	0.221611422638965	-0.233522790519938	0.0318879445831525	0.0443078288928647	0.00345950207073115	0.0550855848971232	0.014744497089392	0.00921696503522795	0.0238836654817979	-0.0241709529671027	-0.0250091040450112	-0.0345442781784999
0.0195687937700046	0.0286111332851548	-0.0107614600421377	0.00540339706923483	-0.0139464385074774	-0.00860376574480354	-0.00609917585248044	-0.0076549504950277	-0.00991771484205764	-0.0112751021261405	-0.0106143509566472	-0.0115472247880997	-0.0126868614585421
0.00398562964023464	0.00872921390374654	-0.000825585214906356	0.00414538992640259	-0.00123002871726409	-0.00102094952442382	-0.000550419170335826	-0.00166268904042793	-0.000952396970439861	-0.00112548912084395	-0.00156832604306116	-0.00228794986794529	-0.00151657999142729
0.101545809921918	0.123064608896986	-0.0685891705571499	-0.004408069892192	0.00625191906114235	-0.0180966312755182	0.0136533737788759	0.015968925227195	-0.00638124040129739	-0.00592235610718794	0.00173494321689879	-0.00812639989370095	-0.00953142919361796
0.00187213646646308	0.00598997475306882	0.000165874408334139	0.00346127348792095	-0.0010761837041491	0.000121581992188312	-0.000973112230479275	-0.000691001152653075	-0.000561161638504403	-0.000477300855980394	-0.00119733738386177	-0.000839783739290888	-0.000878751226778083
0.104053432490637	0.0999750922230643	-0.050736499587104	0.0509484586213297	0.00152201683103818	-0.018649453482864	0.0148352565972133	-0.00811301269845684	-0.00441072226013174	-0.00856371832591289	-0.00959662108552674	-0.0121955168370786	-0.0250016752731181
0.0490529667535771	0.0152772764260473	-0.0112101690319315	0.0549612101975582	-8.84750868345927e-05	0.00279025938788684	0.0111581508072235	0.00589912317281313	0.00529105645900067	0.00135089215052613	-0.00649705317562067	-0.00462334100224149	-0.0144119230969865
0.00627497462343359	0.00638813727980604	-0.00158067565479948	0.00655287162026143	-0.00101041504862556	-0.00128238387740443	0.000272947484865959	-8.58375240716473e-06	0.00013417724775575	-0.00114639946301499	-0.00220206705269391	-0.00208959065386127	-0.00245805802045134
0.00115884076651486	0.0126052704040107	0.000424398795268006	0.0028190728602688	-0.000192625353141483	-0.000815612979591264	0.000125667720091864	-0.000163281107324624	-5.72612578683828e-05	-0.000504119166366374	-0.000537807543180346	-0.000190345403713491	-0.000534422968690419
0.310688349014279	0.140662679549399	-0.187958389104765	0.0683942496615551	-0.0280834101384942	-0.0286832006609906	0.00749564025542615	0.00317755012860255	-0.0240371489626514	-0.0283833053997424	-0.0597688574330264	-0.0522290670664219	-0.0579098301768923
0.267978022261057	0.122833116036499	-0.178414941641771	0.00282526919694065	0.0220116899149219	0.00736490977440341	0.0654005305817496	0.0492994405467731	0.0319511828742903	0.0146882998446626	0.0267656309125656	0.00406147617747193	0.00401104239373984
0.088495215498439	0.0331952531426583	-0.051534019937264	0.0191218236575243	-0.00208869390473979	-0.0143675039008895	-0.00511254202400888	-0.00743876511286708	-0.00624664994140686	-0.00822809890281465	-0.015584458786175	-0.0221816861330317	-0.0270013679103108
0.130091977076187	0.0399520598202872	-0.0810519084402419	0.0147017352376227	-0.0220169845355273	-0.0297831247831796	-0.018755265502058	-0.0143269054853112	-0.0307012218757638	-0.0259000546593534	-0.0340786877936909	-0.0533744675110571	-0.0444024969386594
0.255019682857407	0.101193175711417	-0.161619675804402	0.0272384194861701	-0.0107085611887082	-0.0308292468421265	0.012266704242103	-0.00390699521286342	-0.0336657673187347	-0.0207689040154173	-0.0251851088668806	-0.0372363923492186	-0.0459743187864901
0.113403038021956	0.0826600246085499	-0.0716381388796596	0.00883771424590728	0.0221621407597187	-0.0120254381015702	0.0118259195777101	-0.00581354141437229	0.0124111042754653	0.00506835132907424	-0.0152094008565746	-0.0168975399837292	-0.0241869550506161
0.338031551815717	0.153610459844914	-0.214825182637236	0.0427166350954107	-0.0249322003940923	-0.00913913818070466	0.0723879125317939	-0.0158964117231444	-0.0178410127179486	-0.0170356692873985	-0.0699076564449169	-0.0303508419821922	-0.0679395550480242
0.0949409337766765	0.0593020554775291	-0.0606749266471536	0.00557195004177106	-0.000916757431202994	-0.00542024217992519	0.00845300189138282	0.00539860539594279	-0.00311831810983465	-0.00316849980556409	-0.0130099240264207	-0.0168048571646053	-0.0209542158762765
0.00654932459772139	0.000657068290168998	-0.00112828025781467	0.00689768446392793	-0.00164508009787113	-0.00206449967040997	-0.000272576670161	-0.00088815906875275	-0.000900417654557174	-0.00185478988414055	-0.00201596303552056	-0.00255444639693346	-0.00299945775022205
0.0432201574821273	0.102829904967791	-0.0219452563402402	0.0158154805354286	0.0127315511375921	-0.00843527609928486	0.0120887337941179	-0.00317230048230538	-0.00489913678376792	0.0021481375191536	-0.0144607529786728	-0.00205529949300103	-0.0180675345003482
0.277109619566491	0.173790747947256	-0.182776937003703	0.00818884113157087	0.0041160483955906	-0.00466305936749983	0.0503584016990097	0.0476734063799814	0.0311192057613268	-0.000273505485954617	0.000168350746966639	0.0207587287625517	-0.0072305890550643
0.00181619073769358	0.000310630857491344	0.000162098290091311	0.0028545047890086	-0.000676190157472625	-0.000506474974933128	6.82211314204251e-05	0.000180519693148299	-0.000521389510945653	-0.000591332566202877	-0.000624509446189977	-0.000812902214405956	-0.000382913428475048
0.00507224459244792	-0.000380445250321173	-0.000742776884592587	0.00440768924580598	-0.00181506474529481	-0.00188026369233621	-9.26212987685318e-05	-9.24399736517536e-05	-0.00126165672847885	-0.00184766421881551	-0.00208837657235569	-0.00206941899745979	-0.00225785762519299
0.323656892570076	0.152223034339081	-0.200329444456592	0.0573286867525619	-0.0364569297949975	-0.0545136010700505	0.0223359407511315	0.00324360602216495	-0.0184896680862937	-0.045485265432524	-0.0584374304802606	-0.0653540948065789	-0.068922624387048
0.184774110609543	0.151392814076928	-0.122347629256102	0.00215765818499167	0.0629569304232234	0.00413323735034182	0.0589990446506534	0.0294631499568391	0.0513795985987771	0.0335450838867826	0.0164508644654526	0.0300982011154221	0.00738479534328443
0.410990156789656	0.171817762055153	-0.283952404770422	-0.0169374473422409	0.0579310153157101	0.0114044904089606	0.0926404090532668	0.044748324720304	0.0513124097188249	0.0346677528623354	-0.00766837619319322	0.00285305446307338	-0.0393570728580833
0.0320462216280747	0.0134482337704026	-0.0170162435367367	0.0106360748447896	-0.00674295427716883	-0.00867816490880878	0.000950034389595088	-0.00105604987103517	-0.0017372899103902	-0.0077105595929888	-0.00781461961554559	-0.00773155538338159	-0.00890912952373451
0.0149882742512206	0.0261730809972284	-0.00507052593881514	0.0124360265837452	-0.00553128182610139	-0.00454895555339502	-0.00151650148697118	-0.00226555582336645	-0.00238216983367241	-0.00504011868974821	-0.00289343719580011	-0.00453929576167539	-0.00436882769819605
0.0305147987953109	0.0840668403357887	-0.0152562429820779	0.0131218229823197	-0.0120390289505524	-0.0151700031650286	-0.0035196091000441	-0.00201452910485216	-0.00767515994841868	-0.0136045160577905	-0.0126595968245006	-0.0052994464085677	-0.00828489110680861
0.176275052270224	0.0718083840253333	-0.100576075986199	0.0482327795721903	-0.00270388247112263	-0.00555781589636473	0.0160070611577084	0.00561736599657633	-0.00677042606944961	-0.00413084918374368	-0.0190103334011203	-0.016799175863514	-0.0324614859734841
0.285531577572325	0.179900397510675	-0.188708252547842	0.00905080346220033	-0.00991871637789782	0.00897069937268075	0.0564649185258103	0.0393329707528083	0.0553662866039826	-0.000474008502608536	0.0221136344231989	0.00621777506056576	-0.0333226231135425
0.0885307009698972	0.103183101693345	-0.0355972556143236	0.0650567286606924	0.00240379195545624	-8.58264758622218e-05	0.017967173450866	0.018893796704505	0.00307762064214387	0.001158982739797	-0.010504116599868	-0.0124262952190698	-0.0196139682087247
0.120724798116131	0.0813014362016354	-0.0773005844108986	0.00758323342217139	0.00214255672342122	-2.58716288556865e-05	0.00618383160289136	0.0102111315243276	-0.0183692091035771	0.00105834254728276	-0.0018932079176351	-0.0248830586227942	-0.0160969389643521
0.454355067318358	0.141422156490856	-0.322814572086693	-0.0450806530071786	-0.0641637345226174	-0.0806787243041704	-0.0118996067017094	-0.00539391249291782	-0.0433845170759188	-0.072421229413394	-0.0319659060733338	-0.0427203396573815	-0.0585495280221204
0.10725315163712	0.180138330805496	-0.0565578976527965	0.0395773912939106	0.0571123013438516	-0.0169762813504499	0.021594555972699	0.0112749283252105	0.00927038240677078	0.0200680099967008	0.0139864116274484	0.0238551965714324	0.0161078830153121
0.0681139795763544	0.127691569368035	-0.0376924953527012	0.0190165554584774	-0.0196537550819778	-0.00941929079545646	-0.0100999926137442	-0.00823896136381597	-0.0175155949801741	-0.0145365229387171	-0.0249998987518745	-0.0249625538261479	-0.0229184032228359
0.102216709766299	0.0225870252474276	-0.0610737917490645	0.0177673030960161	-0.00864306825241985	-0.0212722854123198	0.0155920601623579	0.0055924919356302	-0.0149432004601169	-0.0149576768323698	-0.0177994740221333	-0.0197241321731749	-0.0279976675854637
0.17319426125463	0.0992878039564836	-0.111940955575671	0.0100743297681626	-0.0255577894686627	-0.00779047155374674	0.00956776637817872	0.0261777314086138	0.0138272428504785	-0.0166741305112047	-0.00267010520214636	-0.00859220763898658	-0.00646367524674088
0.13843461800441	0.142932719011295	-0.0659428690949562	0.0739295425535644	0.026550841944463	0.00513905095540115	0.0323938477353106	0.0287868346176713	0.0183569628311885	0.0158449464499321	0.00417126585897459	-0.0209990539580876	-0.0166544983856592
0.498932506351249	0.20681706483604	-0.363734542701995	-0.0772448503797698	0.0253230905046725	-0.049187076008271	0.072044445731972	0.0836541426630528	-0.018645198888713	-0.0119319927517992	-0.0210625223955424	-0.0235308653325138	-0.030574137466162
0.0875622670115385	0.0305748527716178	-0.0304506276622595	0.07542107068808	-0.00147702194315914	-0.00628480751259328	0.0235492426469757	0.014548238101617	0.00193290539062174	-0.00388091472787622	-0.00397611225347251	-0.0154174441277643	-0.010173741657538
0.0212800132825153	-0.00147781519316283	-0.0106876193595996	0.00896497085252455	-0.00422356242268149	-0.00485713208383508	-0.00292985111553477	-0.00253154095631277	-0.0057120143344239	-0.00454034725325829	-0.00795029032826016	-0.00775911505090063	-0.00994665791162523
0.329306566043262	0.254647558029001	-0.203665732629551	0.0595287191617287	0.013904947499959	-0.0122170597279698	0.0808083066961785	0.0130213777567379	0.0287255856211731	0.000843943885994625	-0.00170844440519907	0.0128202905691281	-0.0142295043898477
0.181579237598676	0.104035399833151	-0.116603669814741	0.0138505814869443	0.0223174225602275	0.00218564072498126	0.0433768395570279	0.00576023500544018	0.012977180502658	0.0122515316426044	0.00956354489569131	-0.0277827681643839	-0.0121008313831958
0.420773948464833	0.177792024191926	-0.293361019654291	-0.0256359245279852	0.00198238336925893	0.074619990290932	0.122456025604907	0.0623182192836861	0.0462278633589484	0.0383011868300955	-0.0131705205589793	-0.00819552290749775	-0.00929745326038695
0.145485071573045	0.0847950542614844	-0.0953563774053186	0.00402403525900541	-0.0128964183261986	0.00532802792831369	0.00854599068754872	-0.00117686102424966	-0.0235656335308341	-0.00378419519894246	-0.0173148511138689	-0.0317974336690496	-0.026406813873879
0.251460820483799	0.0693079513333295	-0.135309594441843	0.105346673786637	-0.0222961828724363	-0.0100392711962354	0.0376151636588267	0.0183484270706094	-0.00878997671174886	-0.0161677270343358	-0.031831423406691	-0.0348366355395027	-0.0405209662276702
0.483885950450241	0.226829738160921	-0.352737296737562	-0.0756162305622859	0.0681455115814332	-0.0326081349118431	0.0895872794208194	0.0658443656860867	0.09380841858287	0.017768688334795	0.0146235188235974	0.00379805360399915	0.0481545316715732
0.294872913899187	0.169541442321986	-0.179222023053313	0.0604445065235278	0.0330000047353458	0.00234971882989904	0.0710487964756488	0.0418504501418505	0.0651998113789667	0.0176748617826225	0.0137251355279742	-0.000910384466085712	-0.0125323049535701
0.0688008452521747	0.0871363505692588	-0.0352717569971279	0.0266190712011585	-0.00543972937227132	-0.0234292706471765	0.00125861404278306	-0.0128107074693634	-0.0134216557504331	-0.0144345000097239	-0.0240960226204739	-0.0225584828117603	-0.0296656580892478
0.170634924318917	0.174250527858593	-0.091812003810951	0.0642953963218593	0.0425185493810657	-0.00910537038738909	0.0499060405048609	0.0296086065962154	0.00177956036006527	0.0167065894968383	-0.0232518689039846	-0.0338628376091455	-0.030488385034654
0.0208360030960383	0.00702279296270602	-0.0101438959293268	0.00990436806976164	-0.00838458771161863	-0.00510336528985117	-0.00300908221162033	-0.00370708853367036	-0.00609872901278997	-0.0067439765007349	-0.00870854428804197	-0.00800389278600842	-0.0101930671171958
0.490927359729575	0.198085660767372	-0.357807609118456	-0.0760277697117493	0.0670264035827729	-0.00928867258364696	0.0416778728565861	-0.0209485713973412	0.0647290501042562	0.028868865499563	-0.00377376071229069	0.00924256884089869	-0.0192115841440483
0.00261780011869393	0.0010181330656026	0.000276565190477166	0.00415007689027342	-0.000809569599799384	-0.000829524598064939	0.00101038611183385	0.00124704449598009	0.000206645610432521	-0.000819547098932161	-0.000787699954315752	-0.000112573814443905	-0.00092443746884302
0.00756393520812035	0.000323474416978303	-0.0012499542135268	0.00905697294310453	-0.00384369654493785	-0.00264470363107313	-0.000308462655622664	-0.00217165345768021	-0.00201101946368399	-0.00324420008800549	-0.00409090305878039	-0.0032133794166767	-0.00429413937894056
0.0296906263161478	0.0672992182815308	-0.0161810028322111	0.00983596953927147	-0.013193800201185	-0.0119832134064403	-0.00590243596816142	-0.00787676585649245	-0.00644235233141478	-0.0125885068038126	-0.00996069382211858	-0.00829630428400123	-0.0161089678532452
0.0173531795394571	0.0532201144161133	-0.00758701793988183	0.0102651661102758	-0.000980015260475819	-0.0111196273442277	-0.00101720093084687	-0.00148425945163012	-0.00972474656591423	-0.00604982130235176	-0.00986915620531625	-0.01156183971771	-0.0106048869372439
0.0523674577188601	0.079314685235691	-0.0154370112311934	0.0520266812983008	0.00199486474678871	0.00931407859743255	0.0192558269778731	0.00952220111099601	0.00868126359961613	0.00565447167211063	-0.00263297335201897	-0.00510948086303638	-0.00901584638983949
0.291700936863095	0.14847671836251	-0.172471993179162	0.0751952122534427	-0.0417877353370491	-0.0320727478425201	0.0276903777486796	0.0160055112777061	-0.00586440492845663	-0.0369302415897846	-0.0455014724560264	-0.0638771324214217	-0.0645463456479129
0.0122835820275113	0.00894121241557041	-0.00490857693077345	0.00893351002547749	-0.00499192070854328	-0.0043360047914559	-0.00138259906707963	-0.00434078702343559	-0.00387961484243276	-0.00466396274999959	-0.00565112950210961	-0.006360115273215	-0.00582600068031084
0.00236084796560729	0.00102926240726558	0.000543477988033436	0.00458055286270071	-7.17468014556884e-05	0.00135805996248448	0.00301316795857541	0.00158632274743365	0.000768723928633008	0.000643156580514395	-0.000100133695311069	0.000427288728748171	-0.00036074061944865
0.180097470834626	0.0501641561008764	-0.110698893568317	0.02596825102306	-0.0192007312392231	-0.0166042072683114	0.0104943563467747	0.0121418051017541	0.00119252993295388	-0.0179024692537672	-0.018862195775065	-0.0243701550755858	-0.0264761490083342
0.158735920838218	0.0362095699051211	-0.0914349023917631	0.0392539065993633	-0.0118676878698076	-0.0150559758045437	0.0199052318753306	0.00913968560040759	-0.00251460994887134	-0.0134618318371757	-0.0148706390583955	-0.0135497648084056	-0.0220582872397605
0.0473146309309099	0.0541758493513425	-0.0182298791311857	0.0322819519651697	0.00674781842033158	-5.3066640505986e-05	0.0183135517361462	0.0103991935169199	0.00164423841904065	0.0033473758899128	-0.0040431293291826	0.000572265142670877	-0.00399771349439777
NA	NA	NA	NA	NA	NA	NA	NA	NA	NA	NA	NA	NA
0.0116073336873366	0.0263754796333084	-0.0025544474077382	0.0130264562588578	0.00318431031836629	-0.00285977844827638	0.00136402770955602	0.000623055432323017	0.00225335280747379	0.000162265935044955	-0.00226290079091037	-0.000254161326353067	-0.00170344580968771
0.0698201276822878	0.0643730547651633	-0.0430005988893117	0.00837887989448616	-0.00304517518341121	-0.0062669471617052	0.0153993361055512	-0.00330861150261161	-0.00899224547637203	-0.00465606117255821	-0.00816391665676367	-0.008050759270032	-0.0171517381921109
0.406554113396515	0.161556783335039	-0.280557561557756	-0.016135895927709	0.00820386307804088	0.0415772312374591	0.0932816540855537	0.041140286690159	0.041036577653379	0.02489054715775	0.0234668872767919	0.00474558887429066	-0.00620192111938123
0.180919835202204	0.235227137274161	-0.101558580042816	0.0546490074257565	0.0138881972831618	0.0370495492382863	0.0612411386204794	0.0570307252762519	0.0672959095090062	0.025468873260724	0.0277069993072064	-0.00533795838165821	0.00683617255855506
0.158511681724506	0.109392222345729	-0.102616804956228	0.00917864034691018	-0.0036556902424448	-0.0185401046441163	0.00891921938731696	-0.0114291555039432	-0.0161167192270676	-0.0110978974432805	-0.0186539456857102	-0.0242753647086378	-0.0376443192770153
0.0669821309412582	0.0520480177104515	-0.0407606158547287	0.00986467574637057	-0.00976803040822306	-0.0213931400752571	-0.0109042336347397	-0.00899429503806679	-0.0042024579256959	-0.0155805852417401	-0.0173144141693432	-0.015922802306559	-0.0246439221484188
0.00754646088262468	0.000997212729995642	0.000295544881739941	0.012368181555954	0.000432408824934379	0.00342058783575951	0.00447546863027811	0.00442624847971762	0.00275440892475404	0.00192649833034695	-0.000414174517909269	0.000571567968275067	-0.000229100667891302
0.330896140662247	0.155105198037924	-0.207920064930129	0.0492410238399171	-0.0317298517570867	-0.0391356513785845	0.0253365558299448	0.000828611552280589	0.00342259649075199	-0.0354327515678356	-0.0253417352495692	-0.0798630545446997	-0.0661402871520348
0.0408795371950714	0.0166287830955687	-0.0167164853638478	0.0250406321045235	-0.00362723006242324	-0.00960654346369582	-0.00338401608120112	-0.00314469038108466	-0.0119451207950678	-0.00661688676305953	-0.0111693700248859	-0.0127328745298058	-0.0142062365461748
0.0099658882285064	-0.000807940840304782	-0.00350912385146847	0.00824327379599659	-0.00237698587222005	-0.00315903849378438	0.000585115548452999	-0.00167145970255869	-0.00189329997160302	-0.00276801218300221	-0.00237432071167659	-0.00320392963919941	-0.00365117712945298
0.0860842984827783	0.0737553888100911	-0.0529171470924643	0.0121038508834781	-0.0107530946149561	-0.00634894443052435	-0.000715094757212723	-0.00928109656048283	-0.0118942719723341	-0.00855101952274023	-0.0141808995491139	-0.0288772350982558	-0.0300259573030941
0.193037707021085	0.108923250485244	-0.0868709384001106	0.129620259620117	-0.00766609754006406	-0.00763631294179243	0.0084213991879683	0.0116541182539377	0.0116958377999905	-0.00765120524092824	-0.0144689842466666	-0.0403866915462202	-0.0406451799383621
0.0872688777407486	0.0214598093526034	-0.0513602576644699	0.0169689347724568	-0.0198174003444234	-0.0041476712482133	0.00780011229610589	-0.00192743571101688	0.00345158863796116	-0.0119825357963184	-0.0126411760223433	-0.0148814591302856	-0.00873429174249064
0.0312989802799518	0.0354578046228787	-0.0167418741771519	0.0111821648908191	-0.00794375216513115	-0.00625657572057359	-0.00320015855287907	-0.00550806718901599	-0.00826689501886648	-0.00710016394285237	-0.0119430037488149	-0.00825726157335675	-0.0111213456145834
0.285246278260519	0.174900275529034	-0.188336495103033	0.00987083863902682	0.0106173270694901	0.016612401100226	0.0508000608966133	0.0341654293180778	0.0248501562904677	0.0136148640848581	-0.00079339247468907	-0.0201576147677956	-0.022094893269112
0.00391336103175157	0.0193210636449949	-0.000934845058617672	0.00406560836155719	-0.00282172463089048	-0.00273443413711607	-0.00199694513459278	0.000301328611555967	-0.00206598551862342	-0.00277807938400328	-0.00273328477543396	-0.00208040138794612	-0.00251855938306218
0.0330776068606807	0.0376661735817623	-0.0177800962792079	0.0118169666789046	-0.00683178021990162	-0.0057467977514952	-0.00273885982084052	7.91662461411963e-05	-0.00455919452446651	-0.00628928898569841	-0.00713123262773339	-0.00523037750875245	-0.0128054501305963
0.310097517813701	0.166807374899034	-0.194018150500059	0.0466339362224584	0.0305421860020234	0.00450747927173184	0.0578886091751191	0.0697268865487304	0.0469616888156418	0.0175248326368776	-0.00312395997113341	0.0230096991999865	-0.0374110251878917
0.125416178600553	0.0422589557377469	-0.0771117951026811	0.0170164473968184	-0.0216433496731594	-0.0304576968375809	-0.00337337004061528	-0.00638518043025295	-0.0193697405775967	-0.0260505232553701	-0.0243073673825503	-0.0318109576906795	-0.020621189086883
0.0484330854167561	0.0790877731549887	-0.0288488792897028	0.0100427229145859	-0.0068426069701993	-0.0215187285431659	-0.0122939991391569	-0.00706559084162825	-0.01523943856995	-0.0141806677566826	-0.0136282351209008	-0.0269838312275896	-0.0142078113395712
0.144914094455053	0.211484548632409	-0.077356145903333	0.0528762594446845	0.0946363162343867	0.0113060465702564	0.0310491704347623	0.0673867630839018	0.014928511272825	0.0529711814023216	0.0477340638543483	0.0387980763990385	-0.020916345402589
0.0913954819043559	0.0595492027776635	-0.0576873839187902	0.00753624492609815	-0.00636706828217286	-0.00590411882132115	0.00648486793198454	0.00907414445105507	-0.00831781125560732	-0.006135593551747	-0.00826971156664302	-0.0138256249455336	-0.017680950196687
0.00676294942326843	0.0015184651020062	-0.00196643156036452	0.00659610999843937	-0.00317082544306615	-0.00351742491866112	-0.0022977297307134	-0.00216024396065799	-0.00344572811306426	-0.00334412518086364	-0.00355231259026692	-0.00348721344155338	-0.00405264666559482
0.00218030297795438	0.00783597656497398	0.000452618457423127	0.00430828841497456	-0.00014977544732309	-0.000518240033965209	0.000661721630484003	0.000377740518139722	0.000981101107399653	-0.00033400774064415	-0.000279289119551143	0.000151821710107359	-0.000413349809957124
0.494721020484992	0.233903813470011	-0.362348607381475	-0.0823285758707831	0.0897878589384313	-0.0664669749188792	0.0892919459814437	0.0651681767158415	0.0501608313443132	0.0116604420097761	0.00930260661120841	0.0243106807426763	0.0208175437699314
0.027483916327224	0.0126604087976152	-0.0139428735880955	0.0111914136192163	-0.0126950876741611	-0.0141098325596335	-0.00561066058163	-0.007167226381788	-0.00610626161254168	-0.0134024601168973	-0.0122582221942487	-0.0108779289123602	-0.0115781808701211
0.0534463252816226	0.0505295910256324	-0.0322600330234241	0.00825679976486123	-0.015255575413388	-0.0181192435757518	-0.00367932142310484	-0.00848100736797432	-0.0138233867143162	-0.0166874094945699	-0.0166767950066873	-0.014931149457279	-0.0216780603448496
0.46003844627308	0.147005975967239	-0.326827340204583	-0.0448167617811017	-0.0452617793297807	-0.0189395038035202	0.0518629499027905	-0.0142092812665037	-0.0191521263532239	-0.0321006415666504	-0.0665687500967141	-0.0709226357967396	-0.087981134564686
0.0131399798897941	0.0537033914210511	-0.00513953361262349	0.00894438401064986	-0.00308701456354196	-0.00628842654701259	0.00403075395678132	0.00353639182439473	-0.0038482298033287	-0.00468772055527727	-0.00665481567577563	-0.00246169470748276	-0.00627265796564802
0.0112191948398931	0.0210129949515701	0.00011736718855585	0.0187073135632098	-0.000703439175909499	-0.000923921383173614	0.00450734550639776	0.00166801805644853	0.00286566144399913	-0.000813680279541555	-0.000711735609613401	-0.00142859287233629	-0.00279241457380494
0.490570226274139	0.203273272700813	-0.357524241830626	-0.0758061009876611	0.103504331634338	-0.0184139580309268	0.0419653524496129	0.0704354569463187	0.0130128721604841	0.0425451868017054	-0.0359299428131137	-0.00497884330352516	-0.0429575014321846
0.110979595738936	0.186472568563917	-0.0588036676509954	0.040803784988381	0.0795246788900213	-0.00155493886554825	0.0605439112963114	0.0114932516533613	0.0108709200416358	0.0389848700122365	0.0180236065272448	0.0208670931841808	0.0177231078016443
0.0953356524717446	0.0603403238771321	-0.0610246560828715	0.0054757870070314	-0.0132180309722758	-0.0105944569729108	0.0002367182664334	0.00330659615604224	0.00173436791796264	-0.0119062439725933	-0.006399949153957	-0.02170018788682	-0.0264348672626342
0.0622938761290035	0.0973244676407202	-0.0377738348521279	0.0108278275637992	-0.00107329371314278	-0.030578650959331	0.00451234548252199	-0.0101885136483192	-0.0191347589892004	-0.0158259723362369	-0.0174574405178694	-0.00929464738078028	-0.00652068747486884
0.296847672102066	0.164846882211628	-0.200239200571511	-0.00339730409562589	0.026847845408609	-0.00177383441768114	0.0556302359633664	0.0245026390211823	0.016266883275373	0.0125370054954639	0.0247548311319485	-0.00906377908077938	-0.00938274802213956
0.460840274948548	0.163462532965253	-0.3308303484035	-0.0564990017119803	-0.0268402581176576	0.0198081411637558	0.0817940636637091	0.0520355919175457	0.0937746967415163	-0.00351605847695091	1.02848589349502e-05	-0.000873800467235952	-0.00637552810914072
0.0452808494213225	0.0599381274470466	-0.0198659000726961	0.0255568779333068	-0.00418518108531955	-0.00513249080228322	0.00405541888803669	-0.00255257811969028	-0.00608578561265492	-0.00465883594380138	-0.00656820645830231	-0.0079177892473433	-0.00799948820308457
0.0401502774716731	0.00968700937285604	-0.0072594793403675	0.0472872363299772	-0.00494803268799728	-0.00773154715253976	0.00766637539251067	0.00212089994127001	-0.000872689780871967	-0.00633978992026852	-0.00836415295318837	-0.00917391665629946	-0.0146290672248742
0.0327195942055558	0.08235727754846	-0.0160352170258002	0.0142187052571018	-0.00889498107404559	-0.0113070316315085	-0.00502902861563557	-0.00255652589341151	-0.00912471452794305	-0.010101006352777	-0.0151906807026993	-0.0144544693095563	-0.00865998721740317
0.461538556073688	0.153586263907275	-0.331296557217954	-0.0564842932776604	0.0218750401334271	0.0813312795137247	0.0570366541362651	0.0591610839131084	0.0636822076790081	0.0516031598235759	0.014044074584304	-0.000552363004993062	-0.000419195665874006
0.0239366976664328	0.0347188185777154	-0.0109210204403378	0.0122133952978525	-0.0127112735201911	-0.00609490905092359	-0.00579849460895811	-0.00353444871215739	-0.00756151973604303	-0.00940309128555732	-0.0093664663079713	-0.011469435851822	-0.0120314649826717
0.0562136588524679	0.0483000959497978	-0.0328398601863184	0.0126903204424832	-7.8723015822367e-05	0.00098125604355969	0.0098637804609207	0.00902523084255603	-0.0009002877397324	0.000451266513868662	-0.00702460824053763	-0.0141071968880068	-0.0087547002252598
0.0859287129228958	0.023213569283306	-0.049965483847767	0.0189562716918264	-0.00118143118678976	0.00667823881031601	0.00058112398074335	0.0040850940687522	-0.00693605069495794	0.00274840381176313	0.000714314883817416	-0.0154971962591201	-0.0156823218045026
0.445496828001269	0.141011574017189	-0.313924529930345	-0.0361493235449413	-0.043489188590362	-0.0734836824958173	-0.00290616567510454	0.00394714159981846	-0.0126724976443319	-0.0584864355430896	-0.0520995598766798	-0.0746849481091066	-0.095956711606303
0.0233780555342116	0.0368056542005742	-0.00579276891682953	0.0237183452407052	-0.00158796857504334	-0.00111326783176872	0.00391072475475136	0.00591246417886168	0.00244490043740044	-0.00135061820340603	-0.0049206651080939	-0.00328167357586735	-0.00513061064316476
0.131055921745502	0.121683099454436	-0.0647470352577707	0.0627435634877972	0.0140361006868138	0.000928055459132188	0.0354605069321509	0.0215322358273246	0.0278365568066997	0.00748207807297302	-0.00730219959701509	-0.0126154281264098	-0.000139652997057649
0.0961124569420137	0.0201659435435258	-0.0569772768380118	0.0181564060852651	-0.0196719770295418	-0.00464524371004511	0.000540349145586788	6.72325723806017e-05	-0.0104502070365487	-0.0121586103697935	-0.0201011755422293	-0.02626281267262	-0.0209543186036944
0.0674901669681103	0.0260361886965171	-0.0209604481233528	0.0647608159389566	0.001404646521592	-0.014118961240942	0.00982334644892842	0.0123047267173361	0.0043452322966137	-0.00635715735967499	-0.00354554188288235	-0.0108302555295774	-0.0124651872727232
0.159090658009125	0.10390887912772	-0.102486154883182	0.0102909961868412	-0.0201193918560925	-0.0406446952439234	-0.00416348196720878	-0.0088861319646189	-0.0133630781116318	-0.030382043550008	-0.0340835441645287	-0.0490670544948662	-0.0586421986195599
0.0118466919566259	0.0204633022103731	-0.00143806925968865	0.0148133320606892	0.00127072863772421	-0.00237913868548922	0.00255837405366293	0.00232113800533772	0.00168488043731643	-0.000554205023882502	-0.000996000169599595	-0.000695195227805111	-0.00377062782829194
0.0106296249063946	0.0210082246889098	-0.00421180766387617	0.00748473556159353	-0.00241641436428362	-0.00473072931470842	-0.000748872827938427	-0.00245337945144725	-0.00319879485031412	-0.00357357183949602	-0.00277096254624887	-0.00513453830125923	-0.00496124627513985
0.253679259085874	0.128514686994914	-0.165258797512025	0.0129844520606648	-0.00698709575125503	-0.0214392266388236	0.0410453425712632	0.031108320540876	0.0349044313699735	-0.0142131611950393	0.00974192042829813	-0.00703097117816637	-0.00937834582425273
0.080650902647172	0.170985356406584	-0.0443535169162865	0.0245013545238024	0.0121857958835179	-0.0219206136473858	-0.00213815402832243	0.0154642314632458	0.00693976412966765	-0.00486740888193397	-0.0158185450840822	-0.0206874357205114	-0.0310286262384279
0.0956208397095652	0.111123586962033	-0.0626434707349839	0.00119435297560189	0.000101178303070937	0.00258126318575609	0.000732203037561607	0.0179745282916101	0.00321253586602027	0.00134122074441351	-0.0144267457619927	0.0113519600993598	-0.00528622947746585
0.449824517763859	0.151956479060458	-0.321856218142161	-0.0524673227040171	-0.00586251520325276	0.0563383351979651	0.0891265310560444	0.0655436928423955	0.088033138548547	0.0252379099973561	-0.011337616392767	-0.0207097122833139	-0.0492529522234979
0.250287316855157	0.100874755109242	-0.15670665042317	0.0328887979250658	0.00100120969458112	0.00809110695519677	0.0344674141117661	0.00619955099661629	0.0133775106327787	0.00454615832488897	-0.0222701083414256	-0.0396604430187983	-0.0388553544993169
0.0411383839714351	0.0413174145000794	-0.0203411421075182	0.0160582723901318	-0.00430333285587294	-0.00907819786545196	0.0025545207180097	-1.42388105778685e-05	-0.00443220082891038	-0.00669076536066245	-0.00867749280298821	-0.00864313476992988	-0.012805467654992
0.444791434239012	0.161760133681033	-0.316126786389517	-0.0454174502817926	0.0542224184423738	0.0189272131685045	0.100774252425236	0.0654920798457667	0.0479674651227053	0.0365748158054391	0.0110370658331187	-0.0139842225067321	-0.0398966591199196
0.0702824937112323	0.0482224687840809	-0.0447385524955928	0.00418646891507683	-0.0185056460458514	-0.0171443355357918	-0.00607135832689025	-0.0074665096517582	-0.0124437104539034	-0.0178249907908216	-0.0149877390774071	-0.0198727014086091	-0.0209936680335302
0.262632360138048	0.175712593376199	-0.168211613740716	0.0232807319374919	0.038112050096107	0.0170408454546324	0.0506706036116849	0.0391243907543365	0.011472075337938	0.0275764477753697	-0.00438453375669101	0.0149849911169527	-0.00323620818446613
0.201940715955597	0.105600173257614	-0.131512820153231	0.00881404832373961	0.00217831907349217	-0.0162142632888856	0.0148702468016575	-0.00297515099163409	0.0143954033937423	-0.0070179721076967	-0.00194505859097854	-0.0287377050214012	-0.0122137376388596
0.0572167445623732	0.0910621392728853	-0.0353251195391862	0.00744350400501106	-0.00110108625039446	-0.0116108249791439	-0.00234132262598445	0.00260984929447024	-0.00314270810182884	-0.0063559556147692	-0.00793491909516812	-0.0113167882972118	-0.022754539241715
0.0665455826540963	0.0224009841359084	-0.019594184342562	0.0671994420905032	-0.00192561817827629	-0.00631286674670883	0.0206361523145948	0.0145315160853555	0.00559989941672494	-0.00411924246249255	-0.00844209590795413	-0.0161670837441442	-0.0134737959303118
0.359685489754067	0.223848011914217	-0.2355325918041	0.0246457783895542	0.0752756675082447	0.0436859651657986	0.106631205403405	0.0537393825489005	0.0215970658695081	0.0594808163370217	-0.021323001034228	-0.0285992819751894	-0.0577768048672282
0.496754234055091	0.231809529151494	-0.364216658966962	-0.0837157402939506	0.104754885047863	-0.0716753830252871	0.151878175499578	0.059418646392668	0.0232173557479078	0.0165397510112881	0.0486147538786611	0.0101295149927831	-0.00971923307892086
0.0976610710073003	0.112314312701324	-0.0637146827519026	0.00185361101270351	0.00477774162193206	-0.00507522335421325	0.0349943199361439	0.0151639064462728	0.00790714869609893	-0.000148740866140584	-0.00848133586708584	-0.00904288679592208	-0.000807226340311357
0.498451378996225	0.196367637811403	-0.364612115635866	-0.0813694780540298	0.0311321885962162	-0.0381127064460174	0.0434247860698992	0.0169267693258356	0.0279415434446343	-0.00349025892490062	-0.0381354188028591	-0.0710744124368382	-0.0383958126540579
0.453866578925266	0.145446179794333	-0.326011887471307	-0.057260509406549	0.0324854503171342	0.0287561350097183	0.072514298232625	0.0350233327936729	0.0275654981197195	0.0306207926634263	0.0156445394604628	0.00615827997481	0.0286020350442165
0.0459228721066672	0.0170701993213644	-0.0245613971069091	0.0162641687775315	-0.00893849875507822	-0.00637448804903539	0.00484949678249116	-0.00365199063738628	-0.00350567629899969	-0.0076564934020568	-0.00175362858317633	-0.00699722246500733	-0.0114461651575947
0.187946211453318	0.161570827666411	-0.12913760418494	-0.0111357314625432	0.00835369241360695	-0.0369660603031763	0.00338915388247304	-0.00478791792258371	0.00936215959607847	-0.0143061839447847	-0.0100974524240614	-0.0236332913545576	-0.0396018129992322
0.501351182979626	0.18531281085965	-0.369060698172698	-0.0890466286124242	0.00432550750752969	-0.0748615235433271	0.0426417408039413	-0.0142374877817106	0.043430337178253	-0.0352680080178987	-0.00973835391067512	-0.0556918580014243	-0.0639369419905436
0.361241612761665	0.135996033678019	-0.239727505986367	0.0133054193238967	-0.0165983965954171	-0.0513236168431749	0.0308957169125978	-0.0160467931459102	-0.0003643406291301	-0.033961006719296	-0.0592289157314688	-0.0322653671653928	-0.0692269621648928
0.0749517741155635	0.0547647237909622	-0.0461582501804299	0.00897941274413268	-0.00155553948153922	-0.00031593958727015	0.00763687226320287	0.00500631995439488	0.00302013045316044	-0.000935739534404678	0.000523945715250204	-0.0070825152694825	-0.00548430534025612
0.469314488692552	0.142698019747279	-0.338226969350698	-0.0612038444348493	-0.0189398878771737	-0.0675747066448572	0.0189840674958834	0.00813776617950757	0.00862269699698476	-0.0432572972610154	-0.0330512291755956	-0.065413625536878	-0.0543199048019894
0.0215282538141745	0.0344750626261542	-0.0111148150875557	0.00854246510934474	-0.00688172682193963	-0.00905828633729936	-0.00524488089155085	-0.00405531729956498	-0.00705412923115312	-0.0079700065796195	-0.0110259685811789	-0.00836542496973355	-0.0131624448254535
0.137970152686386	0.0813320234666196	-0.0884525635744498	0.00953103072250408	-3.36468021761016e-06	-0.00848809149992713	0.0074950787767821	0.0132764167079957	-0.00172237467642034	-0.00424572809007237	-0.00116876937598276	0.00122865496616523	-0.0145407679639947
0.478756983981865	0.230173749249978	-0.348311483516371	-0.0730196374068709	0.124786912042458	-0.0512764919346528	0.0821013857676484	0.0694896824944332	0.0309742762458516	0.0367552100539027	0.0301015493829341	-0.0421887243876359	-0.00534384232282625
0.0162125298840283	0.0189769771288484	-0.00576800426425408	0.0117053889635641	-0.00153247368065949	-0.00500396348962678	0.00354663105351873	-0.00057768418205709	-0.00378873329439725	-0.00326821858514313	-0.00360088297967802	-0.00530219874078788	-0.00650241503833139
0.0676078584587025	0.0898074846806374	-0.0353681361080721	0.0239067604695484	-0.0114784770221518	-0.0177712834095047	-0.00282919165842448	-0.00675117867381784	-0.00440540296644584	-0.0146248802158283	-0.0229074571883838	-0.0228456458071258	-0.0287711568005405
0.00178734908685007	0.00563805383019169	0.000206448545419939	0.00328054421943536	-0.00102293716540435	-0.00102700466217848	-0.000426486447627361	-0.00106252052021971	-0.00102608432974328	-0.00102497091379142	-0.00111012115361825	-0.000988025023413927	-0.000191497429790536
0.328962723487865	0.205947375810693	-0.210894491474071	0.0345469760283053	0.0262051803614634	0.00770872959170033	0.126267043220862	0.128473589336392	0.0887767462148146	0.0169569549765818	0.0211746279275422	0.0237127703600896	0.0121796735356783
0.00349756831640133	0.00134584979928211	-0.000283834261523173	0.00422439363569679	-0.000471658797673011	-0.00143144117312461	0.000457657145197443	-0.000239804045166587	-0.000487907758835298	-0.000951549985398808	-0.000952752371102591	-0.000775666193390462	-0.00123379009490807
0.192376853344092	0.105510393410668	-0.122847289441291	0.0150946192559359	0.0311432938933641	-0.0345580328825039	0.031297389458833	0.00846166045734073	0.0266015072816383	-0.00170736949456993	0.0113316383162957	-0.00438864427085023	-0.00366385013997717
0.218911851660103	0.110001948248261	-0.144975518563398	0.00338516238112893	0.0236606100773677	-0.011780002808676	0.0305221770669713	0.0279562230490698	0.0197645612512094	0.00594030363434586	0.00319912936099107	-0.00380840804195512	-0.00749340371774479
0.128393842972866	0.0903736968527303	-0.0795570206219819	0.0164265266209673	-0.0124588066860821	-0.0115498877898507	0.0128807033678921	0.00865867101369347	0.000893537643976067	-0.0120043472379664	-0.0135890910862047	-0.0182860693162775	-0.027557467464663
0.183501587019584	0.108242060644604	-0.114130839628657	0.0237342155941346	0.0477495574830534	-0.00416252446149293	0.0502397142597596	0.0371871763718689	0.0211438964591595	0.0217935165107802	-0.012631414093565	0.00333376424984647	-0.0171666855663917
0.393961790892749	0.0900365561621562	-0.2653485212004	0.00532165193892931	-0.0208766432636055	-0.0198555476092759	0.0575971289311684	0.0241189897151021	-0.000782800148493357	-0.0203660954364407	-0.025520229011301	-0.0402139242854402	-0.0515844141631816
0.24204822019247	0.0931773938187554	-0.150558052808803	0.0339860553769952	0.00110284767289709	0.00602505006496132	0.0132411926684235	0.00205703857826464	0.00487512768472451	0.00356394886892919	-0.0114567677914638	-0.0329741378099051	-0.0315685426032135
0.251485608503912	0.118827670764598	-0.164597333138764	0.0104601373978777	-0.0208818031913802	0.0129662762033733	0.0452013574259636	0.0221529991362868	0.0218677446701045	-0.00395776349400345	-0.0087829904388731	-0.00240301717754893	-0.0125979930836191
0.276799427808123	0.173194410853027	-0.181509328088671	0.0120533962716559	-0.0164901153030608	0.028102766681671	0.0642704558480726	0.0307272978080026	0.018539978181667	0.00580632568930511	0.0198658676539785	-0.0123121683144756	-0.0183714103033763
0.451608348296298	0.139624701153877	-0.323533345948158	-0.0540216790831585	0.0779729360403021	0.00287669522498379	0.0665374306622785	0.0504761465741485	0.0489820408609313	0.0404248156326429	0.0493320671088202	-0.00640711837002067	-0.0375847773948613
0.128549970817153	0.122142306685984	-0.0844683108097082	0.00223685345402877	0.0149213823986768	-0.0136959541583574	0.0182698862874649	0.0135308690506663	0.0188580274430666	0.000612714120159702	-0.000522784278352201	0.0159760478281958	-0.0175685027392128
0.298159586152747	0.154303203416627	-0.177106235369456	0.0752440616700188	-0.0348702900516411	-0.0363917053892841	0.0127958870278348	-0.00556212226869085	-0.0299352534074941	-0.0356309977204626	-0.0351558604021846	-0.0465552628722026	-0.0747177574471985
0.0158132379357732	0.0305935354185082	-0.00673876589585035	0.0104189985669818	-0.00688115370022849	-0.00462386638330498	-0.000735673833641665	-0.00408299434952299	-0.00514926735147805	-0.00575251004176674	-0.00572388634380525	-0.00834426332357523	-0.00794052722872379
0.18813966508478	0.229790715174998	-0.107764418630698	0.0517439497570513	0.0979485661097243	-0.0224144667705095	0.0820138550155285	0.025495108531534	0.0597077641470999	0.0377670496696074	-0.0216068382286567	0.0157811419569546	0.00321573223750418
0.115116728639917	0.174153721539326	-0.0640394460672937	0.0332949813537998	-0.00497205329597328	-0.0259491700319576	0.048945430935902	0.010821589329013	0.00285576170892496	-0.0154606116639655	0.0221740336549863	-0.0222382873843378	0.0123468333582968
0.0474999256039157	0.0817330553097173	-0.028504183888442	0.00870021958990098	-0.00813542938825876	-0.0187984645550781	-0.00826906548709647	-0.0156927349596598	-0.00971495823858175	-0.0134669469716684	-0.0182113474074215	-0.016390541634795	-0.0200968881727291
0.182931554850684	0.0938955089907037	-0.120474834755509	0.00430582814474981	0.023190741188628	-0.00660494979887971	0.033988015775243	0.0220733319210624	0.00609721360386459	0.00829289569487413	-0.00330632106500744	-0.0200655085528006	-0.0299166536450448
0.00340446779449338	0.000755877470629945	0.000684457935499625	0.005291634418389	-0.000129116525385446	2.8322350811758e-06	0.00135214570047503	0.000154052668122877	0.000321279191031297	-6.31421451521355e-05	-0.000394391115440084	-0.000509940617849786	-0.000753140593951277
0.0954229172355942	0.0537802629574891	-0.0626498332018855	0.000427418347384134	-0.00479306142171454	-0.0344554659291465	0.00640050545728681	-0.00074089128929751	-0.00797264439830074	-0.0196242636754305	-0.0116892580230623	-0.0271028459997104	-0.0294313194170101
0.245241900396956	0.0549864008576259	-0.156765493310694	0.022407057987598	0.0127520856749875	-0.00274966299098234	0.0262809461183582	0.0191699506713784	0.00341120720697222	0.0050012113420026	-0.0264738425871613	-0.0133939339645648	-0.0489855203164362
0.0784797446765798	0.0984745950285033	-0.050886757814636	0.00334317671613919	-0.0160905187915794	-0.0218776512984049	0.0112466513801511	-0.00534097958696364	0.00270711507148456	-0.0189840850449921	-0.0121621793754248	-0.0147200813272971	-0.0176087755738613
0.167844826380837	0.112655681643738	-0.111283834551084	0.00129681654558009	0.0132266466020381	-0.0368169479579871	4.78786365265271e-05	-0.0239396358611897	-0.0154576122857503	-0.0117951506779745	-0.0310491668737789	-0.0274810562687461	-0.0311039539699417
0.0255609006394144	0.0109599557544821	-0.0128367762356505	0.0113543498838777	-0.00624451682457587	-0.00326218110848319	-0.00104718506245433	-0.00533954946063107	-0.00415376143723257	-0.00475334896652953	-0.0108751626214124	-0.0111703820229606	-0.00894439772058067
0.223624744807001	0.164546349149919	-0.150973680667756	-0.00517188605770638	0.0614658794547857	0.00714426097449436	0.0424538453031127	0.0303237808368186	0.0205431517989558	0.03430507021464	0.0461096953915656	0.0166719940214964	0.0147545759303304
0.208069830467538	0.0544183473758669	-0.132404152790183	0.0197467127288567	-0.00330193584011229	-0.0279840151838286	0.00337279713102773	-0.0127681931884736	-0.013655283817299	-0.0156429755119704	-0.022138426571823	-0.0449943214405974	-0.0446417791474474
0.141141093940208	0.137945985065372	-0.0914464819323487	0.00720627197793891	-0.00649429791547274	-0.00338957882032442	0.0319013594517872	0.0223018314951659	0.0154181669674065	-0.00494193836789858	-0.00549282274115678	-0.00949290688293852	-0.0132670762837676
0.00327316916365721	0.00834135218689556	-0.000449836353486495	0.00384495872128005	-0.00121338045112417	-0.000154303766111284	0.000466727425582524	-0.000220488363811149	-0.000805072304368594	-0.000683842108617727	-0.00129060580435465	-0.00136761425630606	-0.000918391205611395
0.147254544721065	0.0296783839741479	-0.0824722965485114	0.0422692324789645	-0.011846906837262	0.00898963966911545	0.0238749897125431	0.00974769506409776	-0.00585056227642017	-0.0014286335840733	-0.0147785828536154	-0.0168304627947836	-0.0226860695074136
0.0152156945789285	0.00302729622290504	-0.00276465719922544	0.0169141667383389	0.00184593897295494	0.000757639784177196	0.00721316489670442	0.00424082236543903	-9.47016138352595e-05	0.00130178937856607	-0.000449457679933291	-0.00116101933522392	-0.00359850935490732
0.144527721672039	0.0851071927669191	-0.093840669477511	0.00701960895402437	0.00231882634041594	-0.0153992209489755	0.0236041739507917	0.00109596665556178	-0.00346233268117047	-0.00654019730427979	-0.0163516205084593	-0.00614819059344662	-0.0192006391925386
0.00028462619845539	0.0015118461740351	9.32357304481226e-05	0.000489849567929397	-9.3038350155932e-05	-0.000110948699820704	7.37725774653753e-06	-8.11454538616926e-06	-5.42372683834884e-05	-0.000101993524988318	-0.000107718438509143	-0.000139152169465265	9.75428585901012e-05
0.498213075156039	0.186496559146041	-0.365501442623376	-0.0847064263146847	-0.00490313234936635	-0.0393152998465999	0.0166968633512825	0.0254396590310385	0.0218318664502459	-0.0221092160979831	-0.00928359973579035	0.00231790867672327	-0.0410515854144435
0.045583097705873	0.0788829533041134	-0.0262216374876031	0.0120454116950799	-0.0100995602452099	-0.0196954839216656	0.00476726777250941	-0.00942940821492647	-0.0144818683094508	-0.0148975220834378	-0.0148600730756373	-0.0161725967799588	-0.0137476298430387
0.0500011680638641	0.0448925094400196	-0.0303717889670585	0.00696878800714899	-0.00565240493833106	-0.0197807456063509	-0.00707460584906696	-0.00752479825239739	-0.00967628294517289	-0.012716575272341	-0.0179450021256072	-0.0162695686288323	-0.0210917410611858
0.133549163782703	0.10190218643135	-0.0843490552725063	0.0113754969622619	-0.0121425591177354	-0.00693213057482731	0.003250395681579	0.0322041425316747	-0.0119656828227578	-0.00953734484628137	-0.0136617187021825	-0.0266404962877601	-0.0325720457338459
0.107542594199402	0.0772968611940932	-0.0648738653570731	0.0182702061664907	0.00951191694991449	-0.00522874873258639	0.0152746636929235	0.00855030047514503	0.00131069550197423	0.00214158410866405	-0.00527880506306098	-0.0107999528684998	-0.0127483852395951
0.191156470739407	0.0559170142014278	-0.119702536598154	0.0227217713283938	-0.0317981851210666	-0.00514741734544777	0.00155047661781893	-0.00934145420356089	0.00505634818007578	-0.0184728012332572	-0.0357611223483028	-0.0329914141482372	-0.0243206209059241
0.0115977555128048	-0.000132560656666102	0.000519868901638612	0.0168336605123305	-0.000300805542706714	0.000258945449976622	0.00322612723691221	0.00195872081014693	0.00025125884677874	-2.09300463650461e-05	-0.00156863072434671	-0.0025838653528574	-0.00235128240440364
0.35997181893246	0.219137531282112	-0.237540609810619	0.0184517372172731	-0.0184068118517288	-0.010652645667144	0.0790827806108315	0.0302995371197353	-0.0219454554654282	-0.0145297287594364	0.0264833591860203	-0.0002370218288541	-0.0245890837923669
0.204292476422002	0.117768599745212	-0.131950481620202	0.0127302420177187	0.0263125715027554	-0.0245417830617828	0.0472214772412289	0.0391621511510923	-0.000362073284230435	0.000885394220486335	-0.0155300550778218	-0.0154571605949845	-0.0173202980327445
0.130493632790391	0.125132599672257	-0.0862368529292314	0.000563902185735016	0.0536723398850985	-0.027801364818691	0.0303479494951889	0.0104398888080836	-0.00248697567787334	0.0129354875332037	-0.007559954859612	-0.0131838543776675	0.00482026673015951
0.00930618519259196	0.000782349472581639	-0.00172936735332881	0.0101961987303054	-0.0029245961751132	-0.00287404649060179	0.000888860498279593	-0.00188743667134212	-0.00302536456667162	-0.00289932133285749	-0.00317335801362331	-0.0039487093867744	-0.00413654084798266
0.244813709420222	0.130227640624907	-0.158739411790993	0.014744583365424	-0.023648744522509	0.0206906509232436	0.0809501963709313	0.0223822013981659	0.0343972582082346	-0.00147904679963271	0.00603811533803347	0.00446910896015326	0.00098623474743989
0.0123204091862934	0.00934916694612149	-0.00418535798789416	0.0110345825133439	-0.00608192947650508	-0.00445005047715437	-0.000201512334706434	-0.00117020553520736	-0.00243623927073004	-0.00526598997682972	-0.00494066137671184	-0.00525841494903689	-0.00578702931982602
0.0843562535348508	0.0966022097817096	-0.0563751111455915	-0.00178736923968564	-0.0187122068732368	-0.0279294403463641	0.00665724382625389	-0.00888770687326938	0.00113891891026047	-0.0233208236098004	-0.00364721912220572	-0.0142595047832669	-0.027295132431043
0.49724116142673	0.189297627549358	-0.363069820847745	-0.0783981107519142	-0.00284381325134475	-0.0466197342032461	0.0358631548128764	0.0245303010154161	0.00463290884147172	-0.0247317737272954	0.0128852432772932	-0.0228284146513978	-0.00920563732370416
0.0555238858803618	0.0163260351163657	-0.0318311700751775	0.0130349979914439	-0.00880582472041561	-0.0106169366537663	0.00294074532230567	-0.0104526804974106	-0.0138997957381061	-0.00971138068709096	-0.0176549492272818	-0.0154988009029583	-0.0152714761619076
0.114915292667272	0.0318002775960511	-0.0678531513996249	0.0245817800498477	-0.0261404365616211	-0.0139669362347898	0.0098054225265695	-0.0034571471914424	-0.0121742192466837	-0.0200536863982055	-0.0196752527193884	-0.0255292891909934	-0.0327613671448183
0.223309597777046	0.170554566067565	-0.149747787454365	-0.00250275807461622	-0.000178698956764867	0.0116755653309475	0.050070930712347	0.0727553834108607	0.0376502292977111	0.00574843318709131	0.00649925113504055	0.0456199735548671	0.0161312722874213
0.183086583688219	0.112554113252878	-0.114005270228516	0.0231343123431529	0.0506979835199414	-0.0084258714488453	0.0564520508092777	0.0190597724025687	0.0104286069253651	0.0211360560355481	0.0136453086110973	-0.00141190423198392	-0.00667330108917963
0.0579363499101769	0.0488518663562438	-0.0355268830471974	0.00805970137902369	-0.0255431755818258	-0.0187857018383337	-0.00204988338709082	-0.00595524733258659	-0.0123400468991411	-0.0221644387100798	-0.0227775595386318	-0.0226388087906384	-0.0263987389946273
0.0281560833606365	0.00874946218212456	-0.0104294088956677	0.01895570202812	-0.00334720992995165	0.00011555897840405	0.00501424699155982	0.00180857530827267	-0.00138456711791814	-0.0016158254757738	-0.00586627549265515	-0.00717103082038599	-0.00645245113037812
0.0714785108942209	0.0507501928264262	-0.044784079017798	0.00655714044007737	-0.0229398785650537	-0.0158242899848046	-0.0108551664560423	-0.0112156247978436	-0.0160200409767235	-0.0193820842749292	-0.019750553464235	-0.0274893638564338	-0.0267967055741393
0.466840457221664	0.140844110581169	-0.33559001804133	-0.0583319520013942	0.00542426742062413	-0.0723308967634096	0.00318013408622231	-0.0416445572779826	-0.0320750312025628	-0.0334533146713928	-0.0504571787255611	-0.0496975848877229	-0.0959154612330546
0.505412585576927	0.248481999692479	-0.371942926177601	-0.0891748137409202	0.176116181431778	-0.0519045403867037	0.112087615287739	0.121508226463293	0.0709366471103907	0.0621058205225371	0.0199592766791474	0.0399928915585686	0.0564638657811768
0.0840411205738858	0.0259635090187703	-0.0498566943199421	0.0148629265728448	-0.0149087385886861	0.00731807531921277	0.0128542758592541	-0.000592468712652658	-0.000141999233911311	-0.00379533163473665	-0.00811032278670064	-0.0145485554400457	-0.00532041815948868
0.145420056918683	0.0351513019344255	-0.0804638058834654	0.0452859957920468	-0.00585247342485667	-0.0115367530806273	0.0193472464947726	0.00952688038238048	0.00333599111172111	-0.00869461325274198	-0.00579995855042809	-0.024355879936359	-0.0174329984165042
0.0517506667790558	0.0669682811869494	-0.0256868696248337	0.0203160891752	-0.00746505378487859	-0.0149036089250452	0.0042270650284361	-0.00821817579495158	-0.0108421372156196	-0.0111843313549619	-0.0149912773546478	-0.010006981304739	-0.0135318096287803
0.0151584923843898	0.00102225977508557	-0.000202720806861673	0.0238035906287166	-0.0013298754782692	0.00175221152188065	0.00538225463258747	0.00360734076574676	0.00359396232134129	0.000211168021805723	-0.00218608542812983	-0.00269839019139762	-0.00202653035405747
NA	NA	NA	NA	NA	NA	NA	NA	NA	NA	NA	NA	NA
0.112132158569095	0.12152175937601	-0.0464646124080553	0.0793924141315669	-0.0015597672341911	0.010572909837497	0.0380362271206654	0.0290966227516592	0.0204110531474982	0.00450657130165294	-0.000520696374010199	-0.00971394703430778	-0.00888975934102972
0.0508921315024247	0.0495764110589932	-0.0298638114018918	0.0106994701718976	-0.0121404192185079	-0.0102897838339035	-0.00572263476714638	-0.00644938270739651	-0.0139245227610916	-0.0112151015262057	-0.0128332416395911	-0.0110443259166925	-0.0207755323422449
0.0397477529640061	0.0189741979736215	-0.0225362119073424	0.010043366223531	-0.00989092447513917	-0.0136773439887154	0.00575227391254875	-0.0100273290359544	-0.00216942196771111	-0.0117841342319273	-0.0114284712006299	-0.0170462799494912	-0.0149870046907004
0.00368673919682269	0.000105987950077447	-0.000259791725299967	0.00439269007244963	-0.000464868003644315	-0.000984652612185419	0.000772479066862239	-0.000115600420189744	-0.000895426278893721	-0.000724760307914867	-0.000978284216666848	-0.000817760808807296	-0.00172302194529826
0.0158749762589009	0.0537798690170617	-0.00707429553001829	0.00961046167924751	-0.00531930701035726	-0.00510548726969745	-0.00346192010790396	-0.00404038572699492	-0.00213937110300645	-0.00521239714002735	-0.00695466659117421	-0.00628629321583603	-0.00961755870570074
0.0212153492476023	0.0653930599820104	-0.010292545480129	0.00922990502336978	0.00175883667948954	-0.00422996283020124	0.00357545708484154	0.000749886673182508	-0.00879002276513465	-0.00123556307535585	-0.0114102318052075	-0.0132688898405243	-0.00668314887864325
0.000955428789481846	0.00196765323306407	-6.46569711358297e-05	0.00108862154509769	-0.000472283570262379	-0.000539252152600273	-8.78857921035852e-06	-0.000434143237033269	-0.000395870780985306	-0.000505767861431326	-0.000494035058682438	-0.000591154528822039	-0.000367705552726592
0.0430495737979126	0.106895022069118	-0.0226131204355367	0.0133515942837062	-0.000839466293848103	-0.0140000816418561	0.0151599628003766	-0.00853064734000839	0.00453940260438993	-0.00741977396785209	0.00259810018616725	-0.0140240181739188	-0.0136086601818196
0.242926269046205	0.0735111925646665	-0.129685824681144	0.103634582749059	-0.012482190355187	-0.00450184614127538	0.0372190840432567	0.0379116702684688	0.0109727920011752	-0.0084920182482312	-0.0149595194710022	-0.0341445476082829	-0.0433624215421767
0.0320872130191503	0.046047828495873	-0.0127062406162844	0.0213983189809952	-0.00263301864460261	-0.00465456343948293	0.000665822855945263	-0.000870540477476957	-6.83224174687289e-05	-0.00364379104204277	-0.00765523480066742	-0.00726765191939418	-0.00461479579253216
0.160886222406328	0.100208180431084	-0.100444590980888	0.0193489008626394	0.0313430828121139	-0.00601682049364224	0.0307463714314802	0.0293515226308751	0.00992943224269233	0.0126631311592358	-0.0158128365813269	-0.0142468906430777	0.00503581198542746
0.174480580978014	0.16395700162795	-0.117076345440277	-0.00233136522826879	-0.00340302524558711	-0.022532231210719	0.00299661811285118	0.0179348567475416	-0.00321523224609946	-0.0129676282281531	-0.00864142444381566	-0.00278625580252642	-0.0126624106766335
0.223255987336873	0.0583556335827241	-0.1368899775941	0.0368171474536997	0.00580542607571075	0.00963578720003155	0.0418387687537827	0.0161805657333596	0.0143979369061	0.00772060663787114	-0.0273830102562232	-0.0179245755903462	-0.0241150617229478
0.317637982792622	0.170203058791023	-0.201223226887668	0.0404338162906477	0.0276044015733205	0.0587845424282211	0.0926546102701579	0.0285643831717814	0.033090445391541	0.0431944720007708	-0.00460084062217564	0.0273510032124991	-0.0283219074651921
0.23624570366637	0.0698608363537332	-0.123868444174299	0.106954655386342	-0.0138931596830418	-0.00623189044329817	0.0413878556767495	0.0141209165977812	0.00259783911274294	-0.01006252506317	-0.0312203647287295	-0.0328225028240631	-0.0459307546317721
0.115959154966355	0.0802110369773845	-0.0734337344473902	0.00926521215452636	-0.0245603437422986	-0.00447951614174764	0.0292880711371967	0.01248503582878	0.00287139994961493	-0.0145199299420231	-0.0123259291134216	-0.0178340922493511	-0.0129007239434551
0.32016911094743	0.141372824339992	-0.1979860935652	0.0568891714564405	-0.0282183387287392	-0.0466836797011645	0.0233922819872961	-0.00215107671515008	-0.038029374110873	-0.0374510092149519	-0.0673876486501018	-0.0613678546472071	-0.0729809634968982
0.343754049795119	0.245204771191588	-0.219938554327526	0.0391989919670402	0.0598750097962698	0.0200775480955569	0.0562442004555395	0.0719378336022443	0.0561654560738322	0.0399762789459133	0.00129755106550022	-0.00168417876639643	-0.0451615560641889
0.449832954275188	0.143478231000906	-0.322454497645016	-0.0541875264677016	0.0669068541046528	0.0165565978132355	0.0662024249004848	0.0728556269472636	0.0626565201818123	0.0417317259589441	-0.0172793793799223	-0.0105854478911857	0.0165268220552974
0.000374902849752568	2.09275251120181e-05	4.59457723733478e-05	0.000286290721690645	0.000151096512618761	-2.956677074399e-05	0.000126411643161624	0.000136238242917227	5.19020226098684e-05	6.07648709373855e-05	0.000153361638501868	-5.47469529319754e-05	-2.09838577888296e-05
0.0110137121744559	0.0208075127449556	-0.00365410711094215	0.00926804712107908	-0.00720442630138744	-0.00641356336038087	-0.00232314955293259	-0.00179053504901031	-0.00562747969549155	-0.00680899483088416	-0.00633317963124198	-0.00463976159572273	-0.00620500337705281
0.0109396113239873	0.00108520525402156	-0.0030666408736751	0.00987239836946564	-0.00492919390392649	-0.00293045038014231	0.000258141502252411	-0.00235999669385189	-0.00266402707350032	-0.0039298221420344	-0.00454981293425146	-0.00522138205844547	-0.0046887426147388
0.00803969359349378	3.77204338229097e-05	0.000438138885374162	0.0128847249389026	-0.0018873906280127	-0.0012638591911344	0.00272029451269498	0.000657407102044134	-0.000627506233442047	-0.00157562490957355	-0.000977896083165248	-0.00177253394185996	-0.00179009873624212
0.0233870153076501	0.0334075769664268	-0.0116207358296059	0.0112614493944264	-0.0104375427266789	-0.00904224873561028	-0.0024541017956307	-0.00526192023913574	-0.00801114392690247	-0.00973989573114458	-0.00947808955250059	-0.00740199321163469	-0.0084558842244297
0.0654998697282625	0.0269959125482628	-0.0383646956903196	0.0130854753705979	-0.0144233577122643	-0.00719970068459164	-0.00945203744867841	-0.0102063144908814	-0.00919918109774766	-0.010811529198428	-0.0213169622731311	-0.0272819532906288	-0.0229681270658056
0.0294031405528714	0.00891351851961512	-0.0105367882014054	0.0217423926274333	-0.00520870125123155	-0.00443324291239553	0.00361969554429266	0.000668634390579313	-0.00336525951332775	-0.00482097208181354	-0.00441367502892891	-0.00691629941393132	-0.0103124264416863
0.30117215877082	0.16332697097737	-0.204428707778014	-0.00667379101902676	0.042239051803742	0.00533216790641339	0.0652953231542012	0.0448822686813181	0.0283165395957303	0.0237856098550777	-0.0150498887821526	-0.000556034563786667	-0.0337829344585748
0.0489692693964324	0.0615261795882624	-0.0187281639672873	0.0341998151662149	0.0135875219830003	0.00285439341285668	0.0165986967617299	0.0143858520797426	0.00926227332349917	0.0082209576979285	-0.0015208941538765	-0.00818270376112961	-0.00141123815763975
0.0712123796365505	0.0928701585401183	-0.0366965311197001	0.0274028603236423	-0.00542248780933942	-0.0282399023295601	-0.000457742851508666	-0.0117175203781644	-0.00537607341890915	-0.0168311950694498	-0.0263219982967037	-0.0246753117992064	-0.0253325565471343
0.00121903943390632	0.000331586220221392	0.000179405768385209	0.00158291890456288	-0.000213900193869423	0.00014802202419876	0.000502682072215353	-0.000151878802717396	-3.98318306930791e-05	-3.2939084835332e-05	-3.56101199696368e-05	-0.000364924687155163	-0.000285155813726903
0.0532828807294923	0.0662650220324937	-0.0262564165442281	0.022407056638237	-0.00987340521675421	-0.0130082374900857	0.000850330158762673	-0.0017316097479722	-0.00546365980037016	-0.0114408213534199	-0.0121356919748968	-0.0143178639760871	-0.0139938491383051
0.451588541969134	0.191321297667465	-0.323832348183075	-0.0546576214190953	0.145077835346361	0.00856665155008646	0.13515219297042	0.0840421872087689	0.0988646399924824	0.0768222434482239	0.052662819284321	0.0866868731717649	-0.0072037068960909
0.0762693696089805	0.0606770494266046	-0.047859281251338	0.00759600750421653	-0.0149713117763411	-0.00635645955468085	0.00367522436163165	-0.00952685147857203	-0.0101183575928266	-0.010663885665511	-0.00317435715725733	-0.0167584692670458	-0.0205857531864361
0.0783469119608889	0.0818828687562882	-0.0340923394843918	0.0468848857016635	0.000968811851882509	-0.00473081936604147	0.0217585739207437	0.0123909421589836	0.00844039018283493	-0.00188100375707947	-0.00653830382044239	-0.00431463715609304	-0.0120491440841555
0.447324356362851	0.161824305071209	-0.318480427802137	-0.0468767042110808	0.0377342979747187	0.0194831018953695	0.0949800730885104	0.0197838341876871	0.0274809517699072	0.0286086999350441	-0.0177602049409984	-0.00687672176472998	-0.033819501502071
0.344836456701053	0.22308811545292	-0.221225505673779	0.0372950813687206	-0.000626744448651351	0.0174099310917388	0.102073678766676	0.0632110620179746	0.0363444439274541	0.00839159332154371	0.00362616780248115	0.0122474657950502	-0.0596743136239403
0.00545590935594954	0.0127502142263149	-0.000631300595957778	0.00696051570654626	-0.00139786548822398	-0.000531477175650078	0.00206140661127343	-0.000273808396480197	-0.000768920780557238	-0.000964671331937027	-0.000577355672755474	-0.00192168359334942	-0.0010651130369617
0.0207564948225359	0.0310346188575606	-0.00720029490756055	0.0165385774876252	-0.00456041187510301	-0.00545451547113105	0.000558287950281691	-0.00305705952965446	-0.00334909321496205	-0.00500746367311703	-0.0053240653026385	-0.00854768769788404	-0.00848276807533112
0.0685541150022565	0.0826322957492474	-0.0259677762912105	0.0511226321007948	0.0154034277798439	-0.00617136041952368	0.0226801803195626	0.0201247896180596	0.0150613754578755	0.00461603368016009	0.00469648795870498	-0.00064932470094009	-0.000283988450410749
0.193629456426589	0.0799658636898244	-0.115495576486185	0.0387942347683644	-0.0304816856833133	0.00276091047227503	0.0145312460374331	0.00406273240617647	0.00590065455022426	-0.0138603876055192	-0.0153943965653805	-0.0226083524300318	-0.037275801135634
0.0305853084466601	0.0594109665413587	-0.0175425777385844	0.00768887048615001	-0.00930987230881185	-0.0153852366069839	-0.00489481082390352	-0.00747905554344414	-0.00969266112660805	-0.0123475544578979	-0.0133933660090414	-0.0139851188960204	-0.0183653969043136
0.030522650375327	0.0761759086868422	-0.0148088052502687	0.013281945330971	0.00222082078439151	-0.011855580499295	-0.00631489141923273	0.00582703986801863	-0.0111709880405842	-0.00481737985745173	-0.0120669837550313	-0.0133233443776175	-0.0165600172025254
0.0193990009566388	0.0409812172735779	-0.00752508290039222	0.0151009302456029	-0.00601257664276635	-0.00780719266719533	0.000214336217527516	-0.00267786138114211	-0.00435083912443653	-0.00690988465498084	-0.00606935311052713	-0.00664039384020702	-0.00738904521016973
0.083165173066627	0.0730823449144692	-0.0522845127140989	0.0076573104962431	-0.0171869687494324	-0.0110016870643134	-0.00798325817035495	-0.00652023161631507	-0.00760453734020673	-0.0140943279068729	-0.0196515277020645	-0.0174170291139885	-0.0250645420466433
0.102365070810885	0.056888141354892	-0.0335327155739173	0.0979759007507599	-0.0274121597045324	-0.00801320255020878	0.0168118183175332	-0.000848841912599249	-0.0148383627618305	-0.0177126811273706	-0.0199957784486548	-0.0272947798510065	-0.0314337136258657
0.0111821776779626	0.0210441004787238	-0.00178933675045188	0.0137199126308677	0.00447909311972328	0.00268943890820882	0.00637960369305925	0.0034090511773508	0.00506739570392069	0.00358426601396605	0.00125767401047689	-0.000167702892184537	-0.000772174392325511
0.173554460211751	0.0455866611212495	-0.104645895771759	0.0320412630270379	-0.0146597899237972	-0.016147867363038	0.0264414373384654	0.00217479198951689	-0.00530573705581819	-0.0154038286434176	-0.0266831874782794	-0.0230805524015562	-0.0237550602890349
0.155182321907485	0.0331860447452633	-0.0962298895499428	0.019497244023172	-0.0279292755581045	-0.0148197075104904	0.0111532069206586	0.009717833031574	-0.0148384999528801	-0.0213744915342975	-0.00489067963443579	-0.0124442358745953	-0.0189026185639184
0.0795632765850344	0.011968570129153	-0.0484675199318163	0.0105205629937497	-0.0186849513541715	-0.0162477340876869	0.00085529216607215	-0.00389429191926494	-0.0136627187827293	-0.0174663427209292	-0.0239592518261551	-0.0211442680918561	-0.0243077110874392
0.305759400289421	0.177546637517433	-0.187445571396252	0.0581381920202302	0.00909376788634425	0.0223711808064319	0.10442355225856	0.0490841933468463	0.0816517762123065	0.015732474346388	-0.0367289581392705	-0.00907307054337647	-0.0330705386310614
0.441176459161182	0.160356850177829	-0.312658660965585	-0.0419808951173823	0.0401399301907718	-0.0179164013298773	0.058877985025935	0.050475313928528	0.056543209656054	0.0111117644304473	0.0413851705525081	0.0512599931534102	-0.00915690831055616
0.0878678871540148	0.125887377054369	-0.0565661625441266	0.00448366290056507	0.0221234681199503	-0.0243004560609353	0.0103300562083554	0.00832439600876611	-0.00907257462459381	-0.00108849397049247	0.00032550353715094	-0.0148530201918435	-0.012586520648932
0.148767263178092	0.0857839986850801	-0.0990046073722506	-0.000852313153691248	0.0230129727881293	-0.0101331304144633	0.00639658533804582	-0.00138905588871271	0.0038184297824391	0.00643992118683301	-0.0189072763948677	-0.0164362287241372	-0.0384219593387544
0.0217521121159737	0.0338280144774205	-0.00940526430886431	0.0125718073504451	-0.00525081833350367	-0.00739515227745682	0.000489695102011634	-0.00662840699284272	-0.00283523473696827	-0.00632298530548024	-0.00832202517167888	-0.00858254363822078	-0.0109451797321691
0.0710539565030055	0.0519532777237956	-0.0453556335829455	0.00424075939268433	-0.00932143854207266	-0.0210404817443562	0.00370698584086535	-0.00693310997200272	-0.0113990428232606	-0.0151809601432144	-0.0204343010953092	-0.0171597724771773	-0.0185070805829856
0.168704508287354	0.161321833509138	-0.111411412264965	0.00319546188821396	0.00887014434684766	-0.0390205211457971	0.0197326508292253	-0.0150391219668669	0.0118533626973756	-0.0150751883994747	0.00573553798148607	0.00667858693576867	-0.0364548867869285
0.170892488701822	0.107388186995664	-0.113413733650753	0.00155352024238023	-0.00523378401287811	-0.048508941144006	0.00403346622524139	-0.0279400477039959	-0.0174805200914414	-0.0268713625784421	-0.0399235755068322	-0.0349743821253491	-0.0490067095487923
0.246755561686131	0.0986206708961432	-0.154358370723215	0.0323535071748579	-0.0235995203436014	-0.0123097021048575	0.0217939239744654	0.00158110354525376	0.00541247474349066	-0.0179546112242294	-0.0277506387289549	-0.0268688544032214	-0.0371991636421621
0.340364106806549	0.15875324739301	-0.21701633795791	0.0406625420348055	-0.029464914890369	-0.0205073949209977	0.0150356847910348	-0.00920050923412835	-0.00498746924744459	-0.0249861549056833	-0.039807885754669	-0.0602808942742407	-0.085371395373616
0.0291224389152008	0.0969330490714662	-0.0133443624047856	0.01604910572843	0.00375970346761169	-0.0140595444403904	-0.00596590548046545	-0.00194958218916692	-0.00693502458406584	-0.00514992048638933	-0.00877083565732619	-0.0153431804136922	-0.0087560827443426
0.00510729832680891	0.0092081505202558	-0.000899802063639556	0.00532760535758715	-0.00106486743381139	-0.00112312595043519	0.00171430917223115	0.000495818124002955	-0.000755973902118117	-0.00109399669212329	-0.00113610545282753	-0.00229979614930958	-0.00197340362716733
0.376136463556842	0.267215051276958	-0.24976686952359	0.0154622587707989	0.12246473212978	0.0172764363434173	0.138166128980805	0.0795177899059181	0.0751103322661335	0.0698705842365985	0.00579319711667892	0.0326236227457624	0.0762137529626485
0.282769930025913	0.17581691712449	-0.187707809364485	0.00525007256163251	0.0112498910956791	0.0142564900750526	0.0283085666036481	0.0207464896789809	0.00385563894646246	0.0127531905853659	-0.00490581456850137	-0.0327391168358743	-0.0263840090046762
0.243056129052929	0.107222563154111	-0.15094189273499	0.0354045936936472	-0.0159070836923586	-0.0165089395319785	0.025135803666618	0.0172946685351039	-0.00269441770075293	-0.0162080116121686	-0.0204846762868139	-0.0293553469587339	-0.0443917221592274
0.297317591737354	0.175111193398798	-0.199794340774813	0.000210874598834065	0.00725769172802015	0.00863070532711357	0.0361734951000721	0.0141943076171647	0.0320386486063201	0.00794419852756684	0.00648196161751341	-0.0164666379524567	-0.00690079613470013
0.280352875068131	0.184163372684428	-0.187791000889897	0.000535827709168102	0.130581968888067	0.0193944409858975	0.100142561936401	0.0693002381090365	0.0357073957863688	0.0749882049369821	0.039388354299758	0.00146889819691221	0.0479101673010987
0.0263740049473707	0.0103942524329701	-0.0056758921947733	0.0289584301267136	-0.00280726151920813	0.00289476985838877	0.00631554792641192	0.00197129792651159	-0.0014445750648254	4.3754169590321e-05	-0.00175776539493056	-0.00541972648580617	-0.00445081940691821
0.0373073863780727	0.0427032703747193	-0.0166279932750349	0.0192869156723456	-0.00311231736947935	-0.000179425770376135	0.00867050348071507	0.00120156117162618	-0.000845771139696354	-0.00164587156992774	-0.0074850610326918	-0.0070017527756213	-0.0099490461773388
0.107014909072567	0.0509966383385464	-0.0370927519999773	0.0966528317128966	-0.0175714740897751	-0.00695415427526962	0.0201707890560581	-0.000858888775729774	-0.00351120781048921	-0.0122628141825223	-0.0181011581725431	-0.0203760527128658	-0.0274642140011569
0.125252680980776	0.124110016529233	-0.0825834953123047	0.000800954057044168	0.0221492667780894	-0.00842545099279017	0.0123578644618866	0.0219046858726261	0.00708376969392288	0.00686190789264962	-0.00740783220963787	-0.0196844517894774	-0.00305708206356739
0.312694486167433	0.173621106287682	-0.195699424253314	0.0467917189715146	0.0568443307442222	0.0650789499998994	0.0973339195628355	0.0761704106908336	0.00543015828537774	0.0609616403720608	-0.00901657227803848	-0.01662765012911	-0.0136242686875729
0.0136643271796708	0.0209699086593064	-0.00376830983462153	0.0134137834453623	-0.00655050346928451	-0.00577145842848461	-0.0019061386327735	-0.00269503691898857	-0.000913980032818189	-0.00616098094888456	-0.00550431752801868	-0.00536794606289343	-0.00654863653961133
0.0269146063427556	0.00691657699417322	-0.00922532325710111	0.0199688564511967	0.00259942030101218	-0.00167052949286857	0.00578155381113975	0.00594162053713908	-2.01782745389879e-05	0.000464445404071805	-0.00457018143502367	-0.00535877820581609	-0.00570483250827263
0.0955177292336966	0.110679067625607	-0.0624184366284585	0.0012861157066423	-0.00522444570530334	0.0106557920296107	0.0279959747506004	0.00264958257810766	0.00619895654563983	0.0027156731621537	-0.0148774351059095	-0.00610441724198015	-0.0107823391097934
0.099926558411153	0.0609248060542568	-0.0653662871681358	0.00133919657983667	-0.0129940519314097	-0.0193556338677379	0.00327382258874807	0.00214457557605793	-0.00977687130333373	-0.0161748428995738	-0.0181588087488816	-0.0294887839097102	-0.0230147770989303
0.0332979167443442	0.0427884545970331	-0.0137097989903347	0.0205763886530115	-0.00584597932714877	-0.00397926514269416	0.00484214250003307	0.00263566284203905	-0.00176235396711633	-0.00491262223492147	-0.00360388884711507	-0.00559023929343098	-0.00932355319708065
0.150438037647216	0.134664134025524	-0.0998588633407199	0.000265969175997499	0.0494036655879152	-0.0249155508595713	0.0192816004609787	0.0400296689770626	0.02996405504324	0.012244057364172	-0.00116887601714064	-0.00277009340343684	-0.0164210154228928
0.0147390172940936	0.0250876193604594	-0.00474685375112216	0.0129086139310547	-0.00490069449033308	-0.0030797191594807	-0.00195335111446454	0.00140314442600521	-0.00165687021213423	-0.00399020682490689	-0.00563047986718485	-0.00554346149538915	-0.00572863191520767
0.460276777365105	0.147752362251497	-0.329092204773793	-0.0521681830182756	0.00953619435143616	-0.0184246710093807	0.00648390111843994	-0.00112643349043889	-0.0198239932589631	-0.00444423832897228	-0.0343727933535792	-0.0550163346286615	-0.0595916254240919
0.0600382654561235	0.042514101555754	-0.0372040399952613	0.00673236355293069	-0.00942651266378465	-0.00766552008976094	-0.0011287220417784	-0.00983297810087706	-0.0126590876316765	-0.0085460163767728	-0.00668681649145393	-0.0137682551072333	-0.0129464828561742
0.0133018974723785	0.0235758340027426	-0.00338982255987048	0.0131786394043869	-0.00208977100667197	-0.00425057697781867	-6.58999338756117e-05	-0.00339030260090377	-0.00146815250344569	-0.00317017399224532	-0.003200775977419	-0.00516869437593693	-0.00476817735323837
0.510224819985594	0.245076601108729	-0.377248150145423	-0.0961012281852372	0.0920547890126631	0.0363236172819144	0.146096129656141	0.0922581585220092	0.0536259051589494	0.0641892031472887	0.053020187596166	0.00675833587602981	0.015258971894375
0.235938673464045	0.162862144076494	-0.15863566089291	-0.00199515727949448	0.0824317145535686	0.0174340934535497	0.0648190876784676	0.0658317896133888	0.0221070222806962	0.0499329040035592	0.0351307276221356	0.0164025396603685	0.00263423837286994
0.423389622608706	0.0911086014494256	-0.296971174560864	-0.0316311644981889	-0.0497699976261431	-0.0102838223032058	-0.00517927151857311	0.0272238655581363	-0.0125659868500229	-0.0300269099646745	-0.0280792313087134	-0.0173956604666734	-0.065421914648849
0.128126127032256	0.0868088514312586	-0.0796149177591545	0.0162458465337011	0.00105112676294203	-0.0246520332953068	0.0194748366034924	-0.00715021870851765	0.000558717101072997	-0.0118004532661824	-0.00511055716666489	-0.0133946749771924	-0.0186030766249779
0.280988155561488	0.0969907444058516	-0.184173296718091	0.0136445745357397	-0.0328664857816261	-0.0115170693676936	0.0282114856951629	0.00351459716057029	0.00948932337319203	-0.0221917775746598	-0.0309765028327535	-0.0412136194336947	-0.0510148953006562
0.0866408432168996	0.0559913554556508	-0.0527052572015833	0.0128311388861992	-0.0162932365578082	-0.00712113615562976	0.0114757245713627	0.00262417330875207	-0.0029101233104334	-0.011707186356719	-0.0130136491439101	-0.00450491861839915	-0.0146801045380091
0.169841193756689	0.167387563665909	-0.112792427152927	0.00162351651721185	0.041874712247545	-0.0443660099219855	0.0171906387426178	-0.00143307093781647	0.00676988294367642	-0.00124564883722023	0.00244816824093769	-0.0218134387126716	-0.00802706751312424
0.0813506725107358	0.107576381965606	-0.0310877259661728	0.0643722508065197	0.0183981549182845	-0.00205506312501623	0.0372702935600581	0.0203414240069029	0.00167352553710511	0.00817154589663412	0.00234122540509323	-0.00456635323259141	-0.0092639986095468
0.0375106065996325	0.0211072433223566	-0.0206328432801267	0.0111665965664881	-0.00990008123950451	-0.0120021956663092	-0.00562289494063613	-0.009197431934709	-0.011411762213405	-0.0109511384529068	-0.0144440554510365	-0.0151953055071072	-0.0175152348209916
0.186180860952932	0.0465549332188684	-0.11635539119042	0.0224199571860672	-0.0220549847070304	-0.0152366985394581	0.0175614020877201	0.00765354483371458	-0.000895727799042567	-0.0186458416232442	-0.0304650452294702	-0.0337844104227878	-0.0273632929934548
0.431138578639562	0.0855391840946856	-0.304262232839031	-0.0371952720441969	-0.0393442429917245	-0.0306548883186359	0.0257454945167249	0.0148414115148244	-0.00252636578718346	-0.0349995656551803	-0.0532539187103528	-0.0600985282017967	-0.032972129578406
0.221431066818133	0.168482605251496	-0.147852882431145	2.69738496085081e-05	0.052314577679794	0.0309300585851006	0.0554951387567238	0.0319039186166333	0.0328721314659017	0.0416223181324473	0.035222764704328	0.0143228380392542	-0.0238500603394169
NA	NA	NA	NA	NA	NA	NA	NA	NA	NA	NA	NA	NA
0.202712722516599	0.0503304815671338	-0.128665953142766	0.01981850235635	-0.00712888575805057	-0.0182672061526004	0.0177288269043442	-0.00412579220668965	0.00535917318756204	-0.0126980459553255	-0.0346195307340847	-0.0313489760288088	-0.0347822436907813
0.0441672572540606	0.0136287164353902	-0.0196041762332602	0.0230544850176922	-0.0156394513900666	-0.00908921820685657	-0.00324776640790291	-0.00773247885378263	-0.0130262567665424	-0.0123643347984616	-0.014534532155233	-0.0169498801715395	-0.0166293434076686
0.0461075149236882	0.0103186808690872	-0.0119625259131405	0.0489902646228828	-0.00728336444151847	-0.0056502644970141	0.00993296376036639	0.000289306851656929	-0.00382967147952824	-0.00646681446926628	-0.00920459463731853	-0.0108276353763302	-0.00985752539957421
0.0237118885415309	0.0043389058862415	-0.00232370469775722	0.0308682881702427	0.000119628920947173	0.000429375607873005	0.00940482265766277	0.00633998512411032	0.00150399357874099	0.00027450226441009	-0.000872109792893209	-0.00334088495267597	-0.00531988570557149
0.120217134895822	0.12548113623801	-0.0782708429444937	0.0032743606542867	0.0490348869768365	-0.011017569992747	0.0168445644639482	0.00514180575534835	0.0202439524768721	0.0190086584920447	-0.00428750491174344	0.0085790200324297	-0.00942102730799155
0.477838839828748	0.205661939499309	-0.345259072661056	-0.0648265467296906	0.0414145499354843	-0.0343890903746541	0.021452609705682	0.046745765763936	0.0252459357178526	0.00351272978041511	0.0144042379644735	-0.0140896187632888	-0.0101938751375524
0.36505515290558	0.137931769394601	-0.240462809933977	0.0206459344384488	-0.0201279164712722	-0.0505482796910695	0.00183213854166381	-0.0023286739681882	0.000804467433369982	-0.0353380980811708	-0.0371947314072661	-0.0512458398942501	-0.0655795539343693
0.070438408768523	0.0970316799163169	-0.0462739645862397	0.000926821637178374	-0.0192147336894468	-0.0201391148974936	-0.0147452174429624	-0.0192119906033824	-0.0128581638201348	-0.0196769242934702	-0.0270312156605526	-0.0270654288431507	-0.0274663202414983
0.0548331654724927	0.0979792269894085	-0.0327383198085419	0.0102030166973936	-0.00413426329897378	-0.0112103679687937	0.00255530242237876	-0.00835515993085286	-0.000225185405661556	-0.00767231563388372	-0.00134817559106883	-0.0155796832776283	-0.00897383105415465
0.0755151398134977	0.11387979407295	-0.0269925988958336	0.0640344440866561	0.0147196393072773	-0.00452133561180712	0.0225332675849033	0.0126654582925984	0.0142797101202008	0.00509915184773506	0.00318781486948079	-0.00872539938846219	-0.00287901036193836
0.183638722908225	0.1500629950058	-0.121265609067111	0.00282701833384061	0.0600564215813583	-0.00533370839110814	0.0739869923552272	0.0375270177561372	0.0208847025891381	0.0273613565951251	0.000672581017215568	0.00492454137033455	-0.0112459236744726
0.0118640919205089	0.0500954030450542	-0.00379875533881584	0.0103319414450756	-0.0010381541130503	-0.00413862680546963	-0.00168831586004438	0.00287932522081761	-0.00349214226692218	-0.00258839045925996	-0.0049838842029894	-0.00554291299023435	-0.00257156922339941
0.426241720684058	0.160342532510589	-0.299207271741204	-0.0322043410049133	0.0245485202002129	0.0243201215098571	0.0989874207815515	0.0487513329103701	0.0517579643452847	0.024434320855035	0.0192981880408408	0.0128937760890301	-0.0364416800538159
0.0398376921580845	0.0454074248725828	-0.0179959426049568	0.0207958334728927	-0.00786829891558798	-0.00811311260371692	0.00568963299296976	0.00199645252546741	-0.00119127576550717	-0.00799070575965245	-0.00989320154820829	-0.0118817540732783	-0.0108210408193286
0.00486192384010212	0.0104156419289886	-0.000550964312210587	0.00596436569426143	-0.00182518765842432	-0.00101365571021237	0.000763885749595043	0.000111972735601273	0.000235659628449252	-0.00141942168431835	-0.0012723930892023	-0.0012963147035455	-0.00133327573016975
0.048796388416573	0.0868066407668423	-0.0181994526570511	0.0374923706671936	-0.00118806064255216	-0.00640610562243587	-0.00248215996378299	-0.0037840600295411	-0.00779772581793627	-0.00379708313249402	-0.00547626264048198	-0.0103324602754214	-0.0193742490399444
0.00232446450435677	0.00648195071609631	0.000351107607565253	0.00431224775362784	-0.000688165396686252	-8.70568809533488e-05	0.000642678623301431	0.00027818458794435	0.000106706199395932	-0.000387611138819801	-0.00108699340691379	-0.0004379633306185	-0.000906048997229781
0.0693242714728452	0.125197586339568	-0.0389861102460381	0.017646831840566	0.0088585841586914	-0.0224102546380798	0.0184775307221692	-0.0178101927005186	-0.0148388655412512	-0.00677583523969419	-0.0217606182804151	-0.0140556842730943	-0.0298521757332093
0.00348156730665412	0.000265333678375688	0.000383717195809856	0.00453889751695697	-0.000200648193628538	0.000976306807745453	0.00103761910090943	0.000714555044228925	0.000778924886588383	0.000387829307058458	-0.000292640046892293	-0.00106709982224569	-0.000426673775570982
0.0275591294639926	0.0318137820173296	-0.0109296778859987	0.0180987774199635	-0.00313240434183014	-0.000204998514983033	0.00740827393680245	0.00144122101910862	-0.00280273380433996	-0.00166870142840658	-0.00278408125889061	-0.00469716787644692	-0.0103554357905556
0.251153423301585	0.123527323776547	-0.163692695230138	0.0132400318517372	0.0136153799671033	0.018800636819332	0.0363634293363865	0.0339807044298756	0.0127860418347292	0.0162080083932177	0.0122249353780346	-0.00713084372703315	-0.00814130215478315
0.00021966287878515	1.00977532579432e-05	1.55776587788323e-05	0.000145538796987578	-2.25394806572822e-05	3.74415218297295e-05	9.05312213869317e-05	7.28438360634663e-05	5.62463095123359e-05	7.45102058622368e-06	-2.60609398360564e-05	-4.07569888695864e-05	-3.76720514092562e-05
0.272249491527952	0.188339604271229	-0.156529939668704	0.0831908878965451	0.0600058791190947	-0.0044622919690076	0.0915793074533812	0.042201033096994	0.0154238980883496	0.0277717935750436	-0.00335560242320637	-0.016189218639495	-0.00219950890399279
0.0538961549076107	0.0148196330082	-0.0288101301388466	0.01818638946089	0.00174736818578355	-0.00791517965564368	0.00599937402470622	0.00470521384047314	0.00242395292075092	-0.00308390573493006	-0.00673487943754193	-0.01179107421194	-0.00862352483316004
0.00584419372921053	0.00841698488062064	-0.000638858929011147	0.00870009353113774	-0.000796445670801173	-0.000921591499355899	0.000593863775190153	-0.000222772969312413	-0.000713324824163912	-0.000859018585078536	-0.00188182442271788	-0.00208150692482872	-0.00319656775141591
0.225201396214714	0.111549714091648	-0.150749223668591	-0.00140866803775311	0.0413642265914485	-0.00987180542322422	0.0428752783420948	0.0248578997731034	-0.0185530381553259	0.0157462105841121	-0.0108874274813329	-0.00158590816126958	-0.00793121559827845
0.443883235285513	0.198724932455453	-0.316156134227632	-0.0475899172310182	0.0677714474472486	0.0617838324333094	0.0983202449781131	0.164809877220145	0.0996047154364236	0.064777639940279	0.0513373023056573	0.037144115269285	0.0288563836135138
0.165068394539971	0.108313479360675	-0.108357146172163	0.00495284755829917	-0.0223571196176342	-0.0392503177980111	0.00826949794819068	-0.0328302707384615	-0.0291487887602495	-0.0308037187078226	-0.00765984013564283	-0.0340115646605259	-0.0342736390483431
0.0989265184634063	0.102437693777386	-0.0471379210222131	0.0510130436642222	0.00850827911305888	0.0129359392547618	0.017527834813294	0.0157070030602154	0.0124889692450291	0.0107221091839103	0.00186499848042458	-0.0267683017777257	-0.0170631906571865
0.157690996984577	0.178333975394384	-0.0814550859745131	0.0682130171683123	-0.00999137906964273	-0.0112309024219171	0.0308809987230542	0.0371269359028891	0.00884872968040565	-0.0106111407457799	0.0153812836298631	0.003646788395681	-0.00916800952245264
0.298251074421024	0.21155477662584	-0.201091304838377	-0.00227613229167917	0.0912622597089384	-0.0014233686060805	0.0652049663565682	0.0625975974690157	0.073955586215977	0.044919445551429	0.015420977341194	0.0246392272369035	0.0166322547012466
0.149554899696292	0.181897979430284	-0.0749614610609628	0.0701340759149128	0.0248918555403639	0.00126406606452278	0.0300001097861375	0.026539987473394	0.0178583574859829	0.0130779608024434	-0.011189793097088	0.00192539568013944	0.000151545406588738
0.242987457864465	0.097806671604953	-0.150820433345917	0.0352526434194504	-0.0103243248487429	-0.007762630218417	0.0222111636182817	-0.019475763007115	0.00451823270187726	-0.00904347753357995	-0.0102831197799754	-0.0238446587506347	-0.0366643200808391
0.137653951852502	0.054669535799261	-0.0831684292398881	0.0244371506870565	-0.0288214562443057	-0.0351376954759488	-0.0139529494166928	-0.00193676127590567	-0.0243405415800891	-0.0319795758601272	-0.0248860471334053	-0.0416223567337208	-0.0361613612241598
0.399912623091729	0.0894410203873007	-0.272761812444349	-0.00538561265118875	-0.0106999046906472	-0.000870528673277249	0.0155359826440164	0.0226969738477238	-0.0244354539105469	-0.00578521668196219	-0.0176196473969179	-0.0379770600849446	-0.0353535024872863
0.0818486217828756	0.102295846393087	-0.0327274770849833	0.059202313802219	0.00954379153970746	-0.00160793571243704	0.037197767508029	0.0102649687845162	0.0117028562263436	0.00396792791363521	-0.00906987081794304	-0.00656010341674505	-0.00678694252311425
0.106283230265501	0.0944985196549838	-0.0450302761446564	0.0701124223709203	0.0210336268935523	0.00641433516242615	0.02489612797828	0.0191811674741472	0.0104932235592028	0.0137239810279892	-0.00655769637926448	-0.0100847509338908	-0.00945773227613664
0.364219283938865	0.211343709874886	-0.240746205568262	0.01747330327784	-0.0040659006312459	-0.0293642505102398	0.100149548366876	0.0679303433118266	0.0150612665998553	-0.0167150755707429	-0.0309441297302605	-0.0541110304389974	-0.033032576824394
0.137774149048857	0.0292501571643367	-0.0826514247349939	0.0247719302658026	0.0106153234015443	0.0170277405339438	0.0234769248370024	0.00458945926636461	-0.00153373577982707	0.013821531967744	-0.00913177418706146	-0.00810381939228	-0.0263870390759652
0.137401892166736	0.145874857578337	-0.0661311843623949	0.0717420952005819	-0.0194707780187409	0.00962894448422472	0.0400322136759767	0.0182139117000228	0.00366376361435647	-0.00492091676725806	-0.0192624868818679	-0.0089825959947433	-0.00553006536941025
0.212503552963842	0.112410454584122	-0.140314861947802	0.00384346823629325	0.0139047505282769	0.00299525959491825	0.0411832580376675	0.0122333577061559	0.0206988759125055	0.00845000506159757	-0.0103478493549398	0.00630517914165007	-0.0252334627633291
0.0899948328461476	0.0282711029791948	-0.0530318037568423	0.0173741301342002	-0.00756438079613631	-0.0206665592655826	-0.0120228468692909	-0.0171726169944667	-0.016902555400227	-0.0141154700308594	-0.0219851910476913	-0.0249027433049694	-0.031304397729819
0.00384174546765316	0.0082542941700535	-0.00077134461200886	0.00401661246541785	-0.000414615464306634	-0.000499281765440673	-0.000760980734956774	-0.000573782384418508	-0.00117407821342609	-0.000456948614873654	-0.00143510622558903	-0.00217034657429136	-0.00139558152607208
0.0268742975628675	0.0170473178671308	-0.00703137972296384	0.0257975752633076	-0.00788022890900023	-0.00682548321948005	0.00192088553757293	-0.00361044836096534	-0.0054092527111789	-0.00735285606424014	-0.00741902187424168	-0.0112872013819092	-0.0107431246961459
0.485604263047466	0.137387051122894	-0.352051115476384	-0.0692954306053978	-0.0480114153965193	-0.0490014678247631	0.00833546422841469	-0.0089983363109627	0.00448687775271206	-0.0485064416106412	-0.0600343832662655	-0.0478715109188838	-0.0883457364532002
0.161245383794311	0.106012401488158	-0.105295155325417	0.00643185743591995	0.00718063521608739	-0.0446751956065963	0.00453851894679494	-0.000648668250050999	-0.00836376234019656	-0.0187472801952545	-0.0223891272644825	-0.0361055266546575	-0.0317121266524858
0.0232481115947445	0.0296142175448754	-0.0089822280876487	0.0159263186360264	-0.00594133048833976	-0.00715729502427196	-0.00410246109027581	-0.00259267068294378	-0.00111762035484487	-0.00654931275630586	-0.00801511842300101	-0.0109324743164379	-0.0089218001520915
0.490788534263184	0.245002925576901	-0.359118153515412	-0.0808146992746435	0.155404611193011	0.0290118490913073	0.0673389370666693	0.117467596220408	0.104676083423866	0.092208230142159	0.00524549583090217	0.071206382214729	0.0349426623574982
0.306079773973719	0.176638094027093	-0.209133498077087	-0.0121490411644661	0.0149404723811974	-0.00410618129899454	0.0363283710653522	0.0176164632233309	-0.00630612411619902	0.00541714554110145	0.00426359775775814	-0.00873141604509092	-0.046647629718323
0.0396661591633339	0.0512920274935298	-0.017599872784791	0.0217209593555351	-0.0116622433899161	-0.0106479730704983	0.00174633099095098	-0.0044299445737039	-0.00326916687902887	-0.0111551082302072	-0.00917124370729355	-0.0152326137844975	-0.015368593210136
0.346582143704925	0.235571879878952	-0.224266559922387	0.0312410546653323	0.0082986013654674	-0.0210205072918419	0.0498263485189445	0.0409446132122074	0.00317166100750144	-0.00636095296318728	-0.0311034934414208	-0.0372614361985962	-0.0435646206154499
0.362080368319805	0.22540637878569	-0.240196507917224	0.0137497029814424	0.0465714461344725	-0.0129161307352526	0.0907849393059458	0.0607089101834692	0.0044967377808256	0.0168276576996099	0.0101150516776476	-0.0108693360137723	-0.0138231543312531
0.471233966322601	0.217873961910618	-0.338371165576754	-0.0572888835622242	0.0684527250225823	-0.00641948978731643	0.0292933268243483	0.0253779980307963	0.00995118861856353	0.0310166176176329	-0.0105077744753136	-0.0485933561453176	-0.0489669262959434
0.159469478157948	0.0951839651021892	-0.100108934695468	0.0174340774971039	0.0149325217113524	0.0072600177953413	0.0242955599419966	0.0191435694331059	0.0180259625913183	0.0110962697533468	0.00456167613069747	-0.00136574563878011	-0.0109427368003293
0.0821153277231748	0.15039238201837	-0.0430232739844003	0.0298263952567242	0.0431183154861878	-0.0218599662493717	0.013157989764485	0.00564366580574258	-0.011305179428581	0.010629174618408	0.00946555430343936	-0.0164043083788506	0.00977837580958436
0.254921930227567	0.133204478470123	-0.166035342859121	0.0135162126388166	0.0567725870940407	-0.0124061815412387	0.078015541300886	0.0328857656610042	0.0538995507388816	0.022183202776401	0.0134189657723046	0.0236542101228845	-0.014425332873103
0.370693546081464	0.269234149752373	-0.248534088658463	0.00671598664071582	0.131238723227593	0.0465128343509852	0.0708745730121961	0.0626422265126537	0.0801152020372959	0.0888757787892893	0.0486996861192893	0.0367510655549587	0.0104223831697582
0.460104163958301	0.149576996749534	-0.328866578647929	-0.0516318683127701	-0.044605480233283	-0.0951600474979153	0.0102233429026924	-0.00674294796400526	-0.0337082185744043	-0.0698827638655992	-0.0489416211255829	-0.0771349414488917	-0.0864963592215884
0.0426486387255802	0.0257439361215809	-0.0144414818221417	0.0352560992128888	-0.0125183761434323	-0.0145971187742241	-0.00431348088766687	-0.00720520387273332	-0.00729491022898043	-0.0135577474588282	-0.00997505563301278	-0.0156878041577788	-0.011668000714643
0.207345712239202	0.121060361416892	-0.134752808996222	0.0108574235115096	0.0390705949822787	-0.00375941548765149	0.0311389381555579	0.018453751294881	8.25888798180463e-05	0.0176555897473136	-0.00464915422234424	0.00465925590258442	-0.0238957560000889
0.467285901676068	0.164651592495634	-0.335084704507974	-0.0557916388800406	0.099048111303823	0.00410459505043181	0.0874096893140887	0.0395952761483948	0.0276308026028492	0.0515763531771274	-0.0143238833810522	-0.0264368347029169	-0.00340689521626392
0.261164877273974	0.176086283194097	-0.167303502379645	0.0228737706720077	-0.000732078999639563	0.039068087806695	0.0592436210911367	0.0360854516683785	0.0247947169844892	0.0191680044035277	0.0152962695760404	0.0180347631653038	-0.0272953576050561
0.0225995284939551	0.0305954884995624	-0.011001195423778	0.0116244345612123	-0.00854974859700266	-0.011946153107267	-0.0043373632314238	-0.00752437244996749	-0.00872453732337674	-0.0102479508521348	-0.0100668527087485	-0.0121221317070501	-0.011952994562053
0.00759928088367979	0.0112880577299685	-0.000943253857600796	0.00931862475119797	-0.00161876086739404	-0.00175132137343774	0.000224305412990381	-0.000735546579423794	-0.00041707773285184	-0.00168504112041589	-0.0021412293555734	-0.00253882364063858	-0.00125232523800293
0.404838803877397	0.0933145201627987	-0.277714013916834	-0.0106146365741117	-0.0107474617444859	0.0150548645083443	0.0356173072679567	0.00968667112360633	0.00689702819501548	0.00215370138192922	-0.0314339015044823	-0.0223371774552857	-0.0435357593312504
0.420008608317027	0.10077716235642	-0.291122929480894	-0.0195189915612339	-0.0492935138109064	0.00937156793269434	0.0311899567908727	0.00959673144132911	-0.0106394521089471	-0.019960972939106	-0.0392450481825433	-0.0344701641987203	-0.0485064625294104
0.489119174239781	0.186444354801033	-0.357119121078591	-0.0777538355588536	0.0137531410535067	-0.0499315632109792	0.0366332912829673	0.038547779666447	0.0503179226255087	-0.0180892110787363	-0.0144341502901445	-0.0455154793363537	-0.0478562316367837
0.426003467981813	0.0888549835929989	-0.2989438529558	-0.031854122425409	-0.0124309775856403	-0.0127598454933829	0.029664696670534	0.0203499396290068	-0.000496311364580337	-0.0125954115395116	-0.0189892084990453	-0.0241406492195755	-0.0479284719314787
0.0553993727501686	0.0562256549597109	-0.0246288000309219	0.029314568489266	-0.00201321673290893	0.00451729167553417	0.0172874908194005	0.00537750430236592	-6.12790837079893e-05	0.00125203747131262	-0.000948828906929149	-0.00982974274918923	-0.011013357089977
0.0255177005985982	0.093800358116601	-0.0113616906807637	0.0142999092887044	-0.00447664615635969	-0.0113701102757168	0.00124938404541112	-0.00509629072080094	0.000396926100283933	-0.00792337821603823	-0.001199246965628	-0.00716374953835448	-0.00972202638798349
0.17999605410596	0.166951455061362	-0.121260864833521	-0.00347961845122013	-0.0105608056853429	-0.036490714836126	0.0155531301124129	0.0139995225354075	-0.0223410778314048	-0.0235257602607344	-0.00832716250665869	-0.0118942753044393	-0.0262897691917227
0.301796990732903	0.174168732491511	-0.184983543238978	0.0570250324400025	0.0552091536669938	0.00406904369081396	0.0781450645164723	0.044067599555725	0.00993795520189289	0.0296390986789039	-0.00579044578551002	-0.00903658796104867	-0.0147628698393887
0.413681598143087	0.176377143470427	-0.287529602215759	-0.023114732851516	0.0398965636429863	0.027096481650134	0.0667413364447857	0.0672476793106751	0.0295335016314512	0.0334965226465602	-0.00800639550477505	-0.0149037507743869	-0.0087524978805919
0.00404621448439255	0.0149302353383437	0.000326667440320844	0.0073504197610141	0.0014464626068602	2.09824712284895e-05	0.00219574282430086	0.00306469415983309	-2.04619856387471e-05	0.000733722539044345	-6.62674640134527e-05	0.000305410386713078	-0.00115705615047236
0.203945325795549	0.096652178278222	-0.0986637696631193	0.11540523442854	-0.0450226963772796	-0.0184746607478241	0.0044265788069448	0.00317258241716711	-0.00615994637957773	-0.0317486785625518	-0.0488950142183247	-0.0473851050096243	-0.0418093286954098
0.449465740603173	0.155869734117288	-0.32196377412172	-0.0538792407304962	0.0575812362969609	0.0154408039327796	0.0821691097570375	0.0356888066640534	2.56148394898736e-05	0.0365110201148703	0.0163104874268772	-0.00758260775527159	-0.0081159852292067
0.493768854633434	0.24003317637718	-0.361886647740975	-0.0828016710327211	0.108520637257444	0.01447780690969	0.12788531421995	0.089156760409348	0.0459638320129602	0.0614992220835671	-0.00543956111552674	0.0249977493517461	0.00716709787811814
0.0749896370985909	0.0495891497783419	-0.0465146358195724	0.00799272390035421	-0.000664433050429472	-0.00785004065165583	0.0121173993949674	0.011451339409217	0.00204021501028137	-0.00425723685104265	-0.0103308624345558	-0.00184940176448739	-0.012072832870416
0.00275343999821491	0.00687306933906397	-8.36258541454414e-05	0.00380250434828113	-0.000744805299954145	-0.000563998000292998	0.000229515739946157	-0.000634519033361202	-0.000912822994494303	-0.000654401650123571	-0.000781610297521605	-0.00154938914184932	-0.0016719918528996
0.305294790067826	0.174862880385722	-0.185834275682999	0.0627282784323016	0.017049021874581	-0.0165582034986052	0.0684005369108361	0.0697556155277212	0.0654280059219277	0.000245409187987877	-0.00858627718511845	0.00851882159394174	-0.0133262861777421
0.126263284102848	0.0480353686168643	-0.0781487713531573	0.015438319103167	-0.0266572056883754	-0.0438456106441308	-0.00752787241388725	-0.0240516659435699	-0.0338786011304097	-0.0352514081662531	-0.0350044758610294	-0.0271396300025884	-0.0380368813581476
0.0580322439628138	0.0293747914908748	-0.0128514118005438	0.0671559021618352	-0.00628331764789489	-0.00861994934996937	-0.00149031211617873	0.00620674184396446	-0.0108926381356082	-0.00745163349893213	-0.0124411856488105	-0.0225124754971524	-0.0200490352099745
0.067037826431101	0.0618930236281882	-0.0411499331448913	0.00850017542183562	-0.0117311745114192	-0.00418585448499793	0.00772680321403116	0.000281237776715473	-0.0136643027945338	-0.00795851449820859	-0.0119772153494602	-0.0117296200880304	-0.0125162163450324
0.279524811627842	0.190923578069553	-0.161617918364503	0.083120277498718	0.0363934019924673	0.0774737776799668	0.0793616660912075	0.0873634224615846	0.0311088352319746	0.056933589836217	-0.0119104080565116	0.0247659220837785	-0.0408523234899941
0.470687620601981	0.220510602849756	-0.337835011867224	-0.0564827899424447	0.0454014238181574	0.00137130504223726	0.0360038888435447	0.0509578337260403	-0.00696015786088133	0.0233863644301973	0.0165765483515258	0.000684603900442227	-0.0373942823491296
0.00266886298736652	-0.000477266544704953	0.000285287141491313	0.00472651255632674	-0.00125002776528133	-0.000494170469431934	-0.000174539220599465	-0.000651313436615827	-0.000771648074283436	-0.000872099117356633	-0.000803785906582529	-0.00108257736677652	-0.001064420737154
0.0415087543755084	0.0190227799270215	-0.0170384998882619	0.0253899076802566	-0.0113663716493523	-0.0137873632247632	0.00542768967331146	-0.00149167897718933	-0.0106557527407744	-0.0125768674370578	-0.013594360541059	-0.0155365059574335	-0.0170094275269864
0.183032733575855	0.0957639140080083	-0.11829951410687	0.0112978857814483	0.00107791863202619	0.00304880992828035	0.0176579692038621	0.0103469507431863	0.00333599850962557	0.00206336428015327	-0.00821520725912894	-0.00619143234984976	-0.0196933611698968
0.0138587583704501	0.0209481926767723	-0.00273295154069394	0.0152946795328849	-0.003804145453822	-0.00312693778344033	0.00322844784971277	0.000119413894896924	-0.00128125510233644	-0.00346554161863116	-0.00147904920831858	-0.00304631363203616	-0.00360829393170928
0.0761509260529017	0.0691193280357526	-0.0466771023719778	0.0101279442820928	-0.0101784785446902	-0.0138649167908181	-0.00647111084444173	-0.00391671543765441	-0.0132908010097686	-0.0120216976677541	-0.021356306765336	-0.0146779984175446	-0.0224712450783177
0.297240378816792	0.165139060863233	-0.202053377526518	-0.00814936137755806	0.0262834471214797	0.0145831401947312	0.0423702775914361	0.0361378569821671	0.0297867659879444	0.0204332936581054	0.00605191993473542	0.00147026634813735	-0.0239808862795415
0.0885374874350103	0.0236207829519396	-0.0533093494417231	0.0139794648969752	-0.0059823957828633	0.00453385975246536	-0.000949065297374957	0.000516043241510278	-0.00915392247995186	-0.000724268015198981	-0.0184583048496349	-0.0135703404387061	-0.0172174178263351
0.206059606039428	0.0536187039392462	-0.126076550652218	0.032048343670571	0.0048282570175924	0.00450722686505775	0.0254734927113311	0.00908489758011227	0.00193048309151334	0.00466774194132508	-0.00318474453672019	-0.0200380049144614	-0.019521992245776
0.137574581188638	0.150995231963206	-0.0642585637585164	0.0776499810720567	0.0227761495335814	0.0237198495948596	0.0468923300110364	0.0264262896541506	0.00135041277821207	0.0232479995642205	-0.000937139534916615	-0.0110620954769639	-0.0203366971481843
0.0317223682663329	0.00850941807512982	-0.0174423065723184	0.00913275867186145	-0.0131656938136464	-0.0128520886760574	-0.00581943966620838	-0.00756654756386673	-0.00916306187105021	-0.0130088912448519	-0.0134535931164799	-0.0118357519058601	-0.0147507304488586
0.0999920083427673	0.0247393500704888	-0.0604977415035043	0.0146326575230728	-0.0139672026476516	-0.0179890334557714	0.00389705177115081	-0.00395738535908581	-0.006658240369477	-0.0159781180517115	-0.0167577011132442	-0.0206123913302719	-0.0223676948378678
0.356086115569256	0.235230876384304	-0.228521880587057	0.0395078709344368	0.0287527663755109	0.0243279528414944	0.0780356113979515	0.0622207265159234	0.0587868788009386	0.0265403596085027	-0.0173254831861129	-0.0217167397260213	-0.0236560795479756
0.102900281052371	0.108195609083834	-0.0488758084899563	0.0546102718181203	0.00614872112596876	-0.0061285349639652	0.0254746405524146	0.00706150466407675	0.0108747009254135	1.00930810017774e-05	-0.0169368678611265	-0.00809564790863877	-0.0107207434039884
0.0713535530200172	0.0936286139053172	-0.0352461587408421	0.0331348531906896	-0.00869848541011491	-0.0236851441491791	-0.006202993527208	-0.0128744515747029	-0.0128756710552705	-0.016191814779647	-0.0225774733718915	-0.027017993920649	-0.0258356074811783
0.115549744774945	0.181084235713751	-0.0626834967685071	0.0385168160936259	0.062241242503747	-0.0167284593722193	0.0210880941096122	0.0208384347560439	0.0263478384290482	0.0227563915657638	0.0171164988789541	0.00845133899622888	-0.0248749410615524
0.318388606480939	0.205389643980146	-0.202379640815802	0.0377008282020254	0.143936771408611	-0.0082473992987564	0.1357061043111	0.0498196123808763	0.090693152727836	0.0678446860549275	0.0378458006194597	0.058862390639283	0.0160350045923454
0.00636617276463182	-0.000420136682253169	5.09680668601712e-05	0.0108521682457229	0.000624967237826305	-0.00183726553773151	0.00127054917920662	-2.52678614518949e-05	-0.00076121253672968	-0.000606149149952604	-0.00153544326260341	-0.00180792521057936	-0.00126445805661848
0.0496408395325846	0.0171638433530109	-0.00976782082444117	0.0612806017666681	-0.00338218206764902	-0.0012513387150837	0.0137856570011053	0.00379993361988017	0.00292626197366272	-0.00231676039136636	-0.0072265766929706	-0.0104632340133163	-0.0116011687546774
0.123728626728241	0.0633601923217402	-0.0545162653804448	0.0782977970282679	-0.00414799445146531	-0.00904485054547111	0.0172632318546789	-0.0040168520830622	-0.00429227924878499	-0.00659642249846822	-0.0203860686140801	-0.0207231648383665	-0.0335014742712046
0.0441168284846772	0.0167421028047138	-0.015463581951617	0.035295575933137	-0.0140460306603789	-0.00893861426201827	-0.00220618660878608	-0.00641098658092821	-0.00628531133711391	-0.0114923224611986	-0.0197632718589815	-0.0166182455248051	-0.0153644358877518
0.0186835148304568	-0.000281807072680721	-0.00906327909432822	0.00814087135849678	-0.00551849736266858	-0.0054324806813905	-0.00191379506460185	-0.00263295434756254	-0.00298294180404716	-0.00547548902202954	-0.0067399033351661	-0.00586557702037271	-0.00639504501667735
0.248136747947334	0.131479579275845	-0.162465204996161	0.00997555221613267	0.0313977833303843	0.00524587829515355	0.0602964286184258	0.0345998686592015	0.0271073385051538	0.0183218308127689	0.0110884650415675	-0.0259292425402681	-0.0316696770124997
0.0325847917031597	0.0159388055259777	-0.0113004323014372	0.0236103395831947	-0.00827634624117852	-0.00792124861599982	-0.00301114548755848	-0.0063878726639434	-0.00992730872949887	-0.00809879742858917	-0.0113095690753948	-0.0139945531372139	-0.0153065538688235
0.244846987555179	0.120507130223164	-0.160511581692691	0.00857762796844946	0.0158435306660967	0.0310461092930784	0.0523120116625387	0.021161282954558	0.0310764982759555	0.0234448199795875	-3.68020259768065e-05	-0.000796415023388369	-0.0180231193376106
0.0111993125593016	0.021073933527195	-0.00357107088289955	0.0095221904631194	-0.00261525858640023	-0.00289844611316767	-0.00265916997014662	-0.00161622859579703	-0.00369733214655456	-0.00275685234978395	-0.00585460014587663	-0.00527703206597825	-0.00691673773105388
0.322662030981167	0.22414820727636	-0.207068654180551	0.0324365767551825	0.149644087218871	0.00693739973165303	0.142043753266671	0.0760236471257527	0.0410847938390491	0.078290743475262	0.0885949148830478	0.0335324754855927	-0.00563189932501906
0.305218577033207	0.176022192509099	-0.206852723401724	-0.00589148427644232	0.0424640277860247	0.0288753366955046	0.0498074784032849	0.0294548379237038	0.0430789507020425	0.0356696822407646	-0.00201936363496452	-0.0101171168506221	-0.016728696352159
0.00980667445897537	0.00220932530943201	0.00187313011511986	0.0179875091441267	0.00108060358950481	0.00108324494035647	0.00620185599029943	0.00376824207007336	0.0029581190850968	0.00108192426493064	-9.23845855580387e-05	-0.000242242727814531	-0.00111740820849222
0.237151752850274	0.163025801256986	-0.161554944997007	-0.00929993818568534	0.0213441934029084	-0.0190903483256768	0.0460662901057414	0.0504940230612024	0.0487656615989954	0.00112692253861579	0.00866853766645478	0.00667910893549734	0.00391658949638568
0.0705649437400839	0.0435977638600532	-0.0443454708869608	0.00635608361708663	-0.0171288185206902	-0.0134553332994037	0.00796464048838615	-0.0074760986100402	-0.0210373894629118	-0.015292075910047	-0.0169429248443016	-0.0203630201826907	-0.0174034572999801
0.066327460829735	0.095734783409925	-0.0318252369100758	0.0326243442188937	-0.00104300740029462	-0.0265933797666837	0.0057241110228673	-0.00414720690227592	-0.0113978197226105	-0.0138181935834892	-0.00880109587961839	-0.0141849798912943	-0.0296008597284726
0.0101928281686605	0.00121169532778486	-0.00390243513193548	0.00772187396575639	-0.00594563805765195	-0.00526555338403214	-0.00328364292016345	-0.00603704719865262	-0.00480070528802253	-0.00560559572084205	-0.0060985472507087	-0.00667435859958669	-0.00630992530990756
0.181542490100204	0.0720385728608263	-0.105861064825402	0.0427774852154351	-0.0046282171041338	0.0056458596172998	0.0165963086123765	0.0053819181638611	-0.0085506042864503	0.000508821256582997	-0.00454850262600906	-0.00417026814751961	-0.0393666773771319
0.121397300084973	0.124473378911248	-0.0784873901318748	0.00543898382505308	0.000959040048450335	-0.000894455364338451	0.0218961409926442	0.0139529498520196	0.0125700739443067	3.22923420559423e-05	0.00314016815509199	-0.00790635723288714	-0.00297661582621196
0.0581157896249394	0.0713159978420519	-0.0221474170391209	0.0427572830113702	0.0033914186711342	0.00542363417433594	0.0137367687586413	0.00746646602388117	0.00346940992565608	0.00440752642273507	-0.00588727435443995	-0.0101761158916	-0.0161771024108794
0.155360540331861	0.180078788042801	-0.0765784189274708	0.0789418026364252	-0.0170237118511977	-0.00165323336065043	0.0324448600557751	0.039876216886206	0.0236596153985742	-0.0093384726059241	-0.00302222715003098	-0.00875081513590853	-0.0266699121751272
0.229176576456826	0.114812730760471	-0.14476689782678	0.0241895724935862	-0.00734363194987059	-0.00393566268247286	0.0323611874826299	0.0334347609885821	0.0432858283174369	-0.00563964731617173	-0.0151076215845754	-0.000565790813023992	-0.0149145647022786
0.0670940434374465	0.028943607549509	-0.0392388732059451	0.0142427222020109	-0.0242182977709527	-0.0131277798323613	-0.00396904947636965	-0.0102967287660663	-0.0141639723790536	-0.018673038801657	-0.0169635250599136	-0.023259109635333	-0.0264142602255713
0.0356102264848173	0.0157229555987458	-0.0200379008588699	0.0093997849398351	-0.010861018496216	-0.011038045787138	-0.0080872735602666	-0.00630084981335589	-0.00951439951541549	-0.010949532141677	-0.0131162448783406	-0.016166408799415	-0.0172558103574714
0.00226963594002297	0.0149835748785012	-0.000459561830393143	0.0024278769848718	-0.00177665149006523	-0.00155344344329026	-0.00120560915193001	-0.001441179053563	-0.000626697755327517	-0.00166504746667775	-0.00185161814437868	-0.00152704856466065	-0.00183785566850674
0.11255128870123	0.0492418023990473	-0.0670025903781011	0.0209659375119786	-0.0174832756238284	-0.0254267063387399	-0.00666619009464993	-0.0134999632998098	-0.0231177587147712	-0.0214549909812842	-0.028246520801293	-0.0286344855732935	-0.0329037386776673
0.0381268265153124	0.0222666294506443	-0.0143640425914406	0.0266791081701587	-0.0128364029203097	-0.00474827746620895	-0.000374547210870844	-0.000870590739907924	-0.00773726199745235	-0.00879234019325931	-0.00979308578159064	-0.00934926196266196	-0.011800772839169
0.000873103437199906	0.00222189044563443	3.92672846541721e-05	0.00112154210754259	-0.000489502056808859	-0.000594928169749373	-0.000369601552670096	-0.000392465975771103	-0.000442523964497491	-0.000542215113279116	-0.000586971041485416	-0.000597303680574516	-0.000277294090287974
0.0704873655219493	0.0709180827633284	-0.0332521302756048	0.035289028738465	-0.00133502526670597	0.00030189691540293	0.0108628061839722	0.00690495682601269	-0.00260250499709481	-0.000516564175651518	-0.0118719579880077	-0.0138720979561215	-0.0135820423165187
0.0384884711205737	0.041261549131716	-0.0207699522446901	0.0135531090676295	-0.00402714295408989	-0.0126862415791839	-0.00257496258247827	-0.00587116156836801	-0.00540898027195723	-0.00835669226663689	-0.0155260675786145	-0.0144278335806503	-0.0145934784052484
0.287289209101822	0.179080520776977	-0.190723010130278	0.00673822922834855	0.0338886673380247	-0.0108693908447005	0.0677761292550678	0.0444697314849966	0.0416890636896868	0.0115096382466621	-0.00755613990163445	0.00874128105021238	-0.0114519088870094
0.137172153243357	0.0464592684758008	-0.0872030977313791	0.0108227828809561	-0.0240378684182157	-0.0411837040780195	-0.0119248384427688	-0.0304299934662265	-0.0317972838197691	-0.0326107862481176	-0.0299028114603826	-0.0368670543142384	-0.0444117529465034
0.130079847088775	0.0528630614895237	-0.080262178886569	0.0174098379600186	-0.0259148391085484	-0.024525173724743	0.00394793617998745	-0.0203084242165194	-0.0290610308747344	-0.0252200064166457	-0.0166658353181454	-0.0306125110043193	-0.0365539509854843
0.243789283328148	0.100054062128854	-0.152292659399978	0.0321447026416066	-0.0372212872856737	0.00299060865017969	0.0138305694570306	-0.0150898294577556	0.000818513035267032	-0.017115339317747	-0.0281195857534588	-0.0348427065429604	-0.0568407910471083
0.218319875481512	0.128378868860218	-0.135370110265325	0.0304331395837517	0.0254587683963935	0.0110362479068963	0.0400424970741286	0.0421429709739221	0.035234226902286	0.0182475081516449	0.0101442669455108	0.00915214501595227	-0.00714763933440371
0.0780189411803975	0.0219934580505673	-0.0438130486557694	0.0212712971368433	-0.00469052548897153	-0.0130876748673499	0.00247735416708768	0.000843499259098948	0.00215835973150898	-0.00888910017816073	-0.0141090476302895	-0.0225729647751976	-0.0139532640529872
0.0264437730557775	0.0617911985393472	-0.0133495006008494	0.012388658626949	-0.00727480094950859	-0.00912841146112588	-0.00687665379976443	-0.00303438539126596	-0.00676470551478247	-0.00820160620531724	-0.0120489433051635	-0.0115426114747982	-0.00957175457351705
0.0793522770681732	0.108074380090317	-0.0293516143407777	0.0647115134462317	0.00654589221626013	0.00527051959912588	0.030009749995237	0.0174805792714903	0.0242183744676133	0.005908205907693	-0.00156611285678934	-0.0069287806903276	-0.00947974215172001
0.487020706901905	0.203983581124501	-0.35447072851508	-0.0741536302530634	0.0712708578858632	0.020491737810081	0.0654268573358048	0.0429759344131113	0.026662278867782	0.0458812978479722	-0.00421585033026733	-0.0144853611282516	-0.00615363513958772
0.01981765131584	0.0325599454985766	-0.00885761499630528	0.0121372968443	-0.00504321405460897	-0.00742369895212527	-0.00329924463843528	-0.00274955546049667	-0.00466996857681816	-0.00623345650336712	-0.00775572783621031	-0.00814147646643118	-0.00797657161122485
0.0670378424882845	0.0602779150062625	-0.0413928127617337	0.007921844028494	0.00442681758008032	-0.000507369547030637	0.0139853584661581	-0.00298139417095322	-0.00583982201927361	0.00195972401652483	-0.00573114546064095	-0.00757301512670265	-0.0178721599189159
0.126647700043584	0.0353679415642913	-0.080472841768998	0.0100259035447709	-0.0261287892342791	-0.0182384163185688	0.00350291015518772	0.00188409071807177	-0.0121389355599273	-0.022183602776424	-0.0286025044041212	-0.0262488184221074	-0.0321979400851058
0.0217973264706288	0.0586491903583834	-0.0109798393020997	0.00988034349571955	-0.00730496791562848	-0.0109738923846214	-0.00576787490801285	-0.00628736703090346	-0.0094738320271625	-0.00913943015012493	-0.0126780323820666	-0.0137236242363651	-0.0107673388378863
0.00303868444028242	0.0232853531386749	-0.000249736357239052	0.00418961223226273	0.00148420247982458	7.57008513654037e-05	-0.000975314930705704	-0.000654199914647768	-0.00174015480048463	0.000779951665594991	-0.00162625324113962	-0.00229354488875515	-0.00181403658598202
0.00814961419756524	0.00293634171754095	-0.00045209109708016	0.0124078803286076	-0.000289552501667114	-0.000495869527771955	0.00201964613608446	-0.000779804581473361	-0.000252760877688362	-0.000392711014719535	-0.00274709549921082	-0.00268551959733651	-0.00216530154458447
0.0558065456864756	0.0869286700638964	-0.0243966936871603	0.0326872015334279	-0.0064234649667525	-0.0138955177327435	0.00554795761179848	-0.00557677558067239	-0.00656271539212909	-0.010159491349748	-0.0133715490726594	-0.0178030333856774	-0.0240819317294845
0.433390592434671	0.0926792024338259	-0.304851414732052	-0.0341870248258092	-0.00914516504759838	-0.0173686410699872	0.0132657703444453	-0.00353752890360876	-0.0174617712411156	-0.0132569030587928	-0.0397719816706122	-0.0329994927219108	-0.0580056650784354
0.0369096563505226	0.0439447222005693	-0.0201609314141484	0.0121097534998226	-0.00914777243994677	-0.00418210379052233	-0.00107683637755515	-0.00650027820187776	-0.0045361457627092	-0.00666493811523455	-0.010533235099627	-0.0133017332098583	-0.0111016402422456
0.0399023567164157	0.0084965468493826	-0.0118883265936939	0.0358896915609713	-0.00254963910543462	0.00378711405172424	0.0106786461005833	0.00751447590498831	0.00473890025014951	0.000618737473144809	0.00204109930851618	-0.00439211702126301	-0.00694169855738273
0.205661513399188	0.115458843954361	-0.133101072798572	0.0119615481415301	0.0200902223528362	0.0130060896649701	0.0419675223561515	0.0110666863589601	0.0215826598040947	0.0165481560089032	0.00450069192871919	-0.0204872910154138	-0.0038922003573765
0.0442829209773333	0.0782321238389654	-0.0250058884629479	0.0131883047825399	0.00907871506246391	-0.0208366642418755	-0.00209871113904794	-0.00991169490905074	-0.00499591771497828	-0.00587897458970578	-0.0103108643762813	-0.0131423382768065	-0.0173202011980905
0.0520707406750098	0.0552339204388892	-0.0220529365835794	0.0303875259236386	0.00393134082382239	-0.000318541578895201	0.0198566609470853	0.00777885917267387	0.00302548937076703	0.00180639962246359	-0.0039391249484449	-0.00600241589450536	-0.0113754832724763
0.0661866761496574	0.0197993303876804	-0.0364817190751776	0.0192154813369263	0.00405832983544718	-0.00136139812994228	0.0122256674836333	0.00730187560751075	0.0036414189823567	0.00134846585275245	-0.00416510327493159	-0.00412296175255819	-0.0115666179727971
0.0663520824764864	0.0468371120254129	-0.0414565361181315	0.00636213565071057	-0.0148249500166936	-0.0113095490268708	-0.001838112284076	-0.00484940951822828	-0.0128925823682784	-0.0130672495217822	-0.0155111564930399	-0.0177012323138612	-0.0183188080805157
0.0373990910998614	0.0383019427956414	-0.0210014485603598	0.0105898150781208	-0.00981144392729461	-0.00669707092273281	-0.0053171221997947	-0.00774551800256056	-0.00923347335181646	-0.00825425742501371	-0.0129922339691757	-0.0119448266390442	-0.0171810630796705
0.432844138624546	0.101786807796592	-0.30462607867189	-0.0345698490905503	-0.0323190050747586	-0.0165903105735252	0.00584805155310525	0.00251559472469426	-0.018787428619996	-0.0244546578241419	-0.0504157911751215	-0.0334645910207295	-0.0832584675622678
0.0437238597873813	0.0203020799585191	-0.0248979596929918	0.0109648828970088	-0.0107355435960909	-0.0121525933020594	-0.00576466140929215	-0.00768663412070726	-0.0138834943234345	-0.0114440684490751	-0.0167876352740737	-0.0210145393626175	-0.0212355639474251
0.0769650628921726	0.0991067718754297	-0.0494029223417861	0.00424097618601157	-0.00576867551435267	-0.0156259210940064	0.00407993645744552	0.00936930429370558	-0.00212853495663289	-0.0106972983041795	0.00222867318547272	-0.00768198242787378	-0.0160239099903911
0.101652406227126	0.116090937103955	-0.0653735259602362	0.00548770354390972	0.0165139019085115	-0.0123378132241993	0.00277863828189961	-0.00448353060121359	0.001288542259299	0.00208804434215606	-0.0133161843201171	-0.0164073817087327	-0.0105073935404512
0.104065105288517	0.183418614837964	-0.0538352918160281	0.0411142103561074	0.0773877444528152	0.000886107452708715	0.0533345797546806	0.0531418668599087	0.00258667829238056	0.039136925952762	0.0279311099959088	0.00207325220151289	0.00929850556837032
0.210911395330677	0.113624971113427	-0.138588592006093	0.00614076818144216	0.0228035081116192	-0.0346259815219489	0.0150494849646587	0.017614549696826	0.003819589514056	-0.00591123670516483	-0.015075705203298	-0.0262603656462322	-0.0197687251994397
0.0338022816559109	0.0035642540521929	-0.0162913448852284	0.0155470424556166	-0.00302504947688362	0.002406393788116	0.0105042944071447	0.00613055081785196	0.00286539624046827	-0.000309327844383811	-0.00227046912479965	-0.00490865177207389	-0.00122297258176788
0.244631942482071	0.0578231286137763	-0.15827081620414	0.0154984977607983	-0.0259553269598223	-0.0058197319204342	0.0331800397833044	0.00319124269752433	0.00181499237573579	-0.0158875294401283	-0.0225114812776519	-0.0359709604134014	-0.0276351764534319
0.0197029666262139	0.0575010818474726	-0.00838913050284632	0.012298356529817	-0.00974912482480064	-0.00965699653128532	0.00365643725582167	0.00191560308764692	-0.00934736234178694	-0.00970306067804298	-0.00984861823992546	-0.0113813052315725	-0.00430329001043474
0.0667797361631894	0.0560519004004322	-0.0406801209471894	0.00974092037474686	-0.00885902263620572	-0.0145072168633271	0.00821117970896694	-0.0101448718811783	-0.00537583828015225	-0.0116831197497664	-0.00899164688839867	-0.015333428759917	-0.021776112643279
0.183470496255643	0.111405960722159	-0.114186835628975	0.023366782138159	0.038775517739533	-0.0208299987459079	0.0562825143366986	0.0446328337595437	0.00857228007600788	0.00897275949681259	-0.0015009600118264	-0.00336873700348325	0.00385409607734941
0.0551662975638889	0.0794269836124737	-0.0237024956155437	0.0338781585979522	-0.00337863221239144	-0.012586004593218	-0.000988509239820051	-0.010615923987508	-0.0123314425140037	-0.00798231840280472	-0.0147695538199266	-0.019006326994503	-0.0205337902160167
0.488197049600864	0.195631196474415	-0.354286851819952	-0.0707570292290788	0.00451819360716488	-0.0503833854679138	0.0373871463227544	0.034043754099206	0.0273536812757553	-0.0229325959303744	0.0263068690939925	-0.00238091830041748	-0.0344293652236852
0.0384384420425249	0.0246036824224161	-0.0152945852117141	0.0246625250732475	-0.00655837692045665	-0.00700548037561683	0.000112191874906659	-0.00352599131606068	-0.00972044459064641	-0.00678192864803674	-0.0103468849981092	-0.0107249823950233	-0.0146987174422557
0.00969006236049361	-0.000640927427994296	-0.00318652468323525	0.00860710246168306	-0.00639252672628159	-0.0050867943502586	-0.0029942681799645	-0.00440533225005248	-0.00509730358981831	-0.0057396605382701	-0.00490775957443846	-0.00550599548905958	-0.00502336137956627
0.315046070957154	0.203521005834906	-0.218930339609581	-0.0226460497456717	0.0282776544772469	0.0090862247673113	0.0978148037371777	0.087490066431344	0.0412588781084413	0.0186819396222791	0.0143884406109796	-0.0191717908632949	0.00269238113605313
0.076826744182837	0.159903808347948	-0.037768868148878	0.0348231293839242	0.00482648268413216	-0.0132675232763406	0.0162453790318699	0.0335108745060967	0.0248364050230657	-0.00422052029610423	0.0127452947065425	-0.0181725529166476	-0.017550264026344
0.0424195732041033	0.109585307321076	-0.0208362563549573	0.017748419894042	-0.00145195891205928	-0.00708419617020797	0.0160814236197819	-0.000269604666675312	-0.00635558109849261	-0.00426807754113363	-0.0052301776859796	-0.00875742049787444	-0.00549873476559262
0.308099692727681	0.225699816914392	-0.209107156400029	-0.00637969777955549	0.0937633914966562	0.0179192916895321	0.0828270243676135	0.0933709970290722	0.061036378259932	0.0558413415930941	0.0491221294664713	0.0707835299991205	0.0130456130402938
0.18200015939432	0.102745664174188	-0.113013170200922	0.0238200175794128	0.0223602250722034	0.0013884098473172	0.0394961668970871	0.0254213190857756	0.00802134886914424	0.0118743174597603	0.0118954859861837	-0.021152730338477	-0.00579942158253827
0.076387845855335	0.0172683990802999	-0.044771028114822	0.0157940376907484	-0.00836870898037151	-0.00768501425786654	-0.00231742901954837	-0.00115791607807519	-0.00344545532239118	-0.00802686161911903	-0.0174137998028957	-0.0117181185632862	-0.0248124299798192
0.22805197848876	0.122955188079717	-0.144468541406349	0.0228997831777836	0.012491958667849	0.0234915909037643	0.0571846549597247	0.0641361359256662	0.03533349454476	0.0179917747858066	0.0226255249679052	0.00195617974455906	0.0069384208660207
0.138693746679987	0.121310598942285	-0.0710844890777429	0.0598229226974414	0.0160798643935752	-0.000398144418379209	0.0224416569704287	0.0200623881652781	0.00980542752786495	0.00784085998759798	0.00342156172916491	-0.0108459074987677	-0.010486874645908
0.0567638468615136	0.0552890848835773	-0.0350631928255048	0.00719318028572732	-0.00536894011461516	-0.0157168447113887	-0.00612374387070284	-0.00976968872881315	-0.008444256233933	-0.0105428924130019	-0.0232607183991741	-0.0209723655119096	-0.0193458268153151
0.0538476243108704	0.0881268189257269	-0.0218154599082048	0.0366286019202394	-0.0194024554544951	-0.0109338620784526	0.0110720647382083	-0.00833945722216618	-0.00712625587414911	-0.0151681587664738	-0.0164824298934437	-0.0121056381049695	-0.0140247527174294
0.0357571391994364	0.038928645672832	-0.0197004529699005	0.0111018503349942	-0.00938814985481784	-0.0109794857551122	-0.0084468693517197	-0.00476375160572181	-0.00925807905640654	-0.010183817804965	-0.0125393004252596	-0.0127959322973355	-0.0140088883784877
0.0549300517698541	0.0551655457113546	-0.0239342724834304	0.0302295000708524	0.0022257889222205	-0.000486354612309524	0.0107441545184949	0.00966572047537764	0.00929951783150271	0.000869717154955492	-0.00583183554939475	-0.00608234884076079	-0.00625055074010406
0.0103947152477005	0.0177981535276344	-0.00431346654433541	0.00680118832692757	-0.00323584156251492	-0.00273508477930199	-0.00223907628922138	-0.00141170206985895	-0.0037815144644604	-0.00298546317090845	-0.00480184571116214	-0.00536063164416896	-0.00492631002967899
0.314779822685995	0.164241433990797	-0.197059004144739	0.0479112837565816	0.0191999919794724	0.017945013982767	0.0918285217527944	0.0279147034203022	0.0216530260218203	0.0185725029811197	0.0103804874290252	0.00883027674978293	0.00097505637870593
0.366958676041854	0.226927870671359	-0.240082555002028	0.0265428391096608	-0.00249562012154997	-0.00522725322768747	0.0749880294546114	0.0509193937341191	0.0397245630336523	-0.00386143667461869	-0.00843341582851309	-0.0387761177694305	-0.0161018799207349
0.0161351407274319	0.0283445022768006	-0.00661342659115075	0.0115823735717883	-0.00804451830982777	-0.00615282965596694	-0.00164437830511286	-0.00477010660741309	-0.00527971503987892	-0.00709867398289735	-0.00584554817651538	-0.00728585351272216	-0.00578186127130361
0.068843859366543	0.0699445557815123	-0.0418930860303329	0.0104089526153582	2.4017716762248e-05	-0.0089992926191543	0.00301977858347441	-0.00347373577249112	0.00407101405949065	-0.00448763745119603	-0.0109320871233343	-0.0161828738364721	-0.0153384740125481
0.402172212553706	0.0833973483111882	-0.275732923495339	-0.0106380146927431	-0.0105319521103388	-0.0230507448868502	0.0520841523726826	0.00659879822336157	0.00830411826753374	-0.0167913484985945	-0.0248894475478308	-0.0421302894729929	-0.0463706785290841
0.117168969222189	0.183456954941325	-0.0637404560005876	0.0387496193718009	0.0508718339539821	-0.0183776186397864	0.047043224544232	0.0166557972718645	0.0333455997575065	0.0162471076570978	-0.00702071270481625	-0.0231767530697357	-0.0294038989864053
0.0251723369223284	0.0302272091606748	-0.00982191746883979	0.0158839122966168	-0.00136112739018103	0.00275162810448027	0.00551547877738168	-0.000777295409322285	-0.00240613672772319	0.00069525035714962	-0.00642094943328961	-0.00471598239552903	-0.00886938561851599
0.0169027226104665	0.00220647770302094	-0.00217837947437728	0.021339871491101	-0.00194069991625066	-0.00177869078189234	0.00562880951655925	0.000280510056004553	-0.000147348300019362	-0.0018596953490715	-0.00204549592652951	-0.00411179615839687	-0.00431631993117051
0.0738351971539605	0.0329584638552869	-0.0445187160181976	0.0122041196367815	-0.0259021114081039	-0.0197947880068879	-0.010434416386646	-0.0148902035622441	-0.0208210387690552	-0.0228484497074959	-0.0236851652530815	-0.026829164116745	-0.0256852230431885
0.487238577530429	0.194734822567262	-0.355524730290426	-0.0770636933949566	0.0367710779248082	-0.0516751301794469	0.0491372624568853	0.0296754046658173	-0.00923783512989934	-0.00745202612731938	0.0152220775426732	-0.0431512789147928	-0.050231476822814
0.0753829780036632	0.022589033583231	-0.0426885327728068	0.0187542550583648	-0.024336120918469	-0.00955271328977124	0.00978958880199506	0.00388564563511894	-0.00689822413766601	-0.0169444171041201	-0.00721497659756833	-0.0113253246029681	-0.00946721610990831
0.0785712203091182	0.167253479837437	-0.043160098784346	0.0234656033963115	0.0303546232203676	-0.0205199706908951	0.0163769818911233	0.00495680263081359	0.011848445266561	0.00491732626473622	-0.0111976918095106	-0.00179081437754207	-0.0103702125671519
0.0866788193178708	0.106736560806987	-0.0353176421538192	0.0617457170056712	-0.00205136948114457	0.00319619911262647	0.0243994784546686	0.0174360578407785	0.00311098952585799	0.000572414815740954	-0.00525679319845067	-0.0107169495079372	-0.0109498629575293
0.175927158462661	0.154430807617244	-0.114032569461473	0.0096001219751822	0.0276944210179802	0.0102220528168571	0.0435447115845787	0.0317718280319714	0.0288517568739349	0.0189582369174187	0.00357877358835737	0.00320171033416375	-0.00807158351020981
0.0610619398727924	0.0290710494030363	-0.0360999817451274	0.011540621521073	-0.00533444739131876	-0.0153768530609641	-0.00577551664630954	-0.00809415906941267	-0.0101663840875033	-0.0103556502261414	-0.014584766086726	-0.0124259638859193	-0.0209843344316941
0.0438924570728874	0.0410298661391861	-0.0265027377749584	0.00622804073706386	-0.00600667909910751	-0.00619537820905853	-0.000942902643572795	-0.00858883474930317	-0.00705860579788443	-0.00610102865408303	-0.00967480384266727	-0.00865763375909403	-0.0178270042630752
0.317312757889527	0.252114344125427	-0.196018399093594	0.0568459141247333	0.0482252679669355	0.0231463034811528	0.0793946947487613	0.0659805581718119	0.0313467411058235	0.0356857857240442	0.0129974473756908	-0.0449620090612854	-0.0289153264493208
0.0124251681637033	0.0243500415598317	-0.00225976660865172	0.0149268535191045	-0.00453672177119918	-0.00386456071129841	0.00133680168600762	-0.000483877205580666	-0.00142590171538761	-0.0042006412412488	-0.0030862527923962	-0.00420388070644168	-0.0033125419774661
0.0743178226899988	0.0837428085300468	-0.0311091766242351	0.0474534958142465	-0.00342244925438495	-0.00272377222400273	0.0254595236869615	0.0165456977336455	0.00877724651989398	-0.00307311073919384	0.00686412508170511	-0.00685670144514386	-0.0034128717780873
0.354943856806834	0.135803101649386	-0.232454312768263	0.0233459496612073	-0.0156736521505623	-0.0334302306571065	0.0106000608976933	-0.00128256023425644	-0.0400165757612076	-0.0245519414038344	-0.0229082043174051	-0.0615445261005068	-0.0644474853825384
0.00208337900184544	8.48533658543795e-05	-0.000234230866941266	0.00221013072129822	-0.000732658364937105	-0.000375634491751439	1.89103050697451e-05	-0.000179527559885318	-0.000371728901219045	-0.000554146428344272	-0.000713212053987514	-0.00106941194094584	-0.00098215466065538
0.310724441625456	0.204237204463228	-0.21517992052292	-0.0203001946832775	0.120935129079366	-0.00928018767488137	0.117979755040045	0.0498861277505339	0.0448921494579123	0.0558274707022421	0.0438103150391091	0.0442078250473403	0.034443610735768
0.0483825334495518	0.0870567947062617	-0.0187937678594079	0.0343832134692076	-0.000399508411978375	-0.0107605546704412	0.0081992340019434	7.23469154223569e-05	-0.00437041925212659	-0.00558003154120978	-0.00301486581087334	-0.0098507603052467	-0.00858685774917298
0.140927805981198	0.0371023667585735	-0.0488658771780029	0.134156703206642	-0.00213588228197939	-0.00686816961396974	0.0387320306980475	0.0204656688515166	0.0126485628652961	-0.00450202594797458	-0.0140916471496093	-0.0184752556973019	-0.0282191441157572
0.147823268374584	0.0999992962467503	-0.0953448396115228	0.00825522063369699	-0.00993341007793533	-0.0196158144248126	-0.0121228070577842	-0.0175704017032494	-0.0063486440871536	-0.0147746122513739	-0.0268555579455878	-0.0172494767108884	-0.0262249935315418
0.136090612702886	0.155536733504242	-0.0659302264877797	0.0689599935813354	0.0280988320802422	0.0131561364884704	0.0287699302406442	0.0254418590111389	0.018142844607343	0.0206274842843563	-0.0124040358787265	-0.00138957945703067	-0.0184120280670119
0.0377269715402355	0.0181219517441284	-0.0158227560949563	0.0212268306819443	-0.00962057797674358	-0.0110211144135691	-0.00210951803025147	-0.000678429484663644	-0.0067079874273765	-0.0103208461951563	-0.00928791422821043	-0.00752603566306295	-0.0140998190106095
0.344360571596604	0.162980150072169	-0.219340180968552	0.042505262373348	-0.0473618526792146	-0.0603742042796504	0.0367800975416775	0.00747264293297423	-0.0106899231920865	-0.0538680284794325	-0.052815692756453	-0.0383238232050566	-0.0625377255578962
0.163043274701151	0.135818117561382	-0.108882975886821	-0.000471322051982026	-0.00248730490999927	-0.00567217952804991	0.00816696285732199	0.0303871483353796	0.00623423497515643	-0.0040797422190246	0.0160232592872212	-0.0130762145931491	-0.0132254049743468
0.040264573694353	0.103725980812278	-0.0184125288779143	0.020872559592491	-0.00204223661215171	-0.0120677630063083	0.0197176091947629	0.00363913289121447	0.00144741844997825	-0.00705499980922999	0.00479682894377687	0.000969577565806422	-0.00387490760368303
0.357131679303246	0.223097264323975	-0.232462184750135	0.0288094436914064	0.031557753620274	0.0165809545882741	0.0457048474007518	0.0282737295326157	0.044017103871914	0.024069354104274	0.0116438459441375	-0.00572575646232215	-0.0146667636372398
0.0302716749355698	0.0890224566468007	-0.01491665943099	0.0131801919743632	-0.0064210020380229	-0.0157681599592302	-0.00390370304145046	-0.009475111289226	-0.010754924648607	-0.0110945809986265	-0.0114044503647899	-0.0144783340571697	-0.0156229699088334
0.12615176811744	0.128350866624109	-0.0819861130887276	0.00482121759437315	0.00722927298781989	-0.00578604105303218	0.0169128349832033	0.0324305686483185	0.0218109995590761	0.000721615967393868	-0.0244063681378529	-0.00955309268591686	-0.00378627966685362
0.249743817592496	0.0586811958638239	-0.16191281867939	0.0146534533686739	-0.045784109763903	0.00226262658511053	0.0206899963094953	0.00743408757407352	0.00750141052575223	-0.0217607415893962	-0.0184093065479359	-0.0202694622939261	-0.044685348381707
0.0440627217310711	0.0199665183694966	-0.019775621197688	0.0225480756874268	-0.0115811348492343	-0.0147385017820932	-0.00341553802256585	-0.00195555594412821	-0.0084302201420036	-0.0131598183156637	-0.0085549110279516	-0.0127033573415924	-0.0185399837701457
0.114221504042237	0.130293762360151	-0.0727964567445993	0.00793742656583515	0.0415181077513418	-0.0118811419362198	0.0436692257949884	0.023285363912168	0.000512790830680787	0.014818482907561	0.000984782282263966	-0.0309859092073246	-0.010832841681187
0.0888398322304664	0.0304885291365382	-0.051612820161772	0.0201730767290385	-0.0115839147633496	-0.00811497319658067	-0.00707009278208215	-0.00840197676040391	-0.0141697013100582	-0.00984944397996514	-0.0159319586115553	-0.021961333486226	-0.0204902471927703
0.00169422062632782	0.00285569782196883	-0.000467446018385471	0.00125249042202827	-0.000719713030410459	-0.000992795502933456	-0.000614956140752452	-0.000802550909153969	-0.000742598710716654	-0.000856254266671957	-0.00110889275065869	-0.00101549641954192	-0.000849363145635876
0.0668641053862138	0.0937320868491809	-0.0326370963125239	0.0309478756945372	-0.0176406440558499	-0.0220031595619583	0.00701787508285634	0.00150111359425288	-0.0104076316864245	-0.0198219018089041	-0.0149264656495504	-0.0208898119399987	-0.0251744997715384
0.0669413225549921	0.022042479563973	-0.0239186711922724	0.0542742990724668	-0.00339712940582079	0.00544856974186916	0.0143769821501056	0.00257869211489191	-0.00438402045594148	0.00102572016802419	-0.00913700194578894	-0.0145605499886826	-0.0145658258941985
0.0250462592414018	0.0117203657946483	-0.0118771621580766	0.0132290952936001	-0.00274848673931658	-0.00483453194641768	0.00171005088779895	-0.001285595163406	-0.00297353840141929	-0.00379150934286713	-0.00743129465853721	-0.00940633501889299	-0.00932072195691754
0.245627337059184	0.0699472821859209	-0.131462390704842	0.103821961387467	-0.00968206535504829	0.00445980435235599	0.0376402118133292	0.0206252438444147	0.00831846032000416	-0.00261113050134615	-0.0182244700266882	-0.0305738526953583	-0.043139983292481
0.140115449569291	0.102877249310099	-0.0899045371217627	0.00832399808543613	0.00799277163908207	-0.0265801080648021	0.0119585509621149	-0.0101937516903058	-0.0239808343499418	-0.00929366821285998	-0.0103689507783425	-0.0148617545814985	-0.0281272709049315
0.250842387976963	0.067256604777729	-0.137402758119562	0.0964714049947715	-0.00345743707356125	0.0118946322648265	0.0485483659346109	0.025088864839335	0.00306702914463552	0.00421859759563259	-0.0199007513248792	-0.024933370926241	-0.0364637250027298
0.237903361168893	0.128369698850774	-0.149981948875765	0.0271614627042608	0.0144818084632444	0.0321569668831334	0.0745791803617636	0.0279656736776499	0.0127380209058318	0.0233193876731889	0.0190895498968332	-0.00362777967252051	-0.0170385648041693
0.139095570290343	0.104371702594828	-0.0881626275480328	0.011984527530405	-0.00312969377719352	-0.0282345960604158	0.0105434612924809	-0.0193023490631087	-0.00424573264614986	-0.0156821449188047	-0.0284182797498352	-0.0190538179464682	-0.0115717625391232
0.0769241531001662	0.162618890041432	-0.0431884009373204	0.0198229188935259	-0.00917163084179808	-0.023825746695409	-0.00508268911190631	-0.00282215072558455	0.00967290736433314	-0.0164986887686035	-0.00334582479850583	-0.0158127900669429	-0.0250582225505648
0.130677301316442	0.0711661667221513	-0.084524595704168	0.00562842778327968	-0.00101148605793142	-0.0136989514558324	0.0198434930388721	0.0104200317632818	0.00343553688220904	-0.00735521875688191	-0.00133155123168877	-0.0109697803439089	-0.0213265842608656
0.437155243627713	0.142256172916993	-0.307058671720285	-0.0327537106508855	-0.021438320948419	-0.0391852830523215	-0.0115007095872722	0.0120557975074636	-0.0420814873330866	-0.0303118020003703	-0.0531540209463093	-0.084499265446266	-0.0599002615689269
0.0838836943233089	0.095237884071975	-0.055267864893128	0.000926380962842685	-0.0116232190549164	-0.0324654951502445	-0.0130216399809134	-0.00999395682789535	-0.0105666556997077	-0.0220443571025805	-0.000528683583345943	-0.0159513251157195	-0.032924556347557
0.374000012237537	0.258677740348623	-0.250177341138792	0.00887897426615564	0.129924803452525	-0.0268573816978929	0.170557513628268	0.101686871665125	0.0728187207528377	0.051533710877316	0.0131538628956344	0.0137128562240889	0.0432534272815217
0.147846861161348	0.0519643592813843	-0.0932003253548736	0.0149239955127182	-0.0173994866765077	-0.0395738188318893	-0.00574857753413091	-0.0208771173905079	-0.036777031872813	-0.0284866527541985	-0.0296786915063184	-0.0317931745284982	-0.0381428949647744
0.416199549787111	0.0904993692301924	-0.289048229034124	-0.021443388595362	-0.0470841111374886	-0.0232167802104798	0.0467511533718792	0.0190524984531342	-0.0143400710446021	-0.0351504456739842	-0.0234885113863075	-0.0265386274282919	-0.0458548973937448
0.289694859025281	0.17516705462677	-0.195415852222869	-0.00385899680717033	0.0384027794212142	0.0155715764441886	0.0530004954834202	0.032854361016289	0.0339266194882072	0.0269871779327013	0.0100877712075631	0.00365989672984557	-0.0113014824802126
0.0223480444161916	0.0290884451903142	-0.00813145967677214	0.0168165855664282	-0.00990336805898733	-0.00675168594701074	-0.00263866380756281	-0.00441068734196402	-0.00549800759569892	-0.00832752700299904	-0.00895250147769651	-0.0112073749093503	-0.0112229817205088
0.00899588689212017	0.0431589500526545	-0.00242022897637852	0.00935354235478789	-0.00518426375605483	-0.00308439086455375	-0.000588079692152505	0.00109470911668725	-0.00246675041355082	-0.00413432731030429	-0.00303509942475558	-0.00295754947347535	-0.00600495677298705
0.114970943658996	0.18283978096737	-0.0614553611464433	0.041607807299016	0.0587530634276487	-0.0305412902450069	0.0200581376496042	0.0378908246839286	-0.0017621913431933	0.0141058865913209	0.00491669177455235	0.00202663927123532	-0.00472870337825264
0.0128028268694995	0.0199032227451584	-0.00229713916126031	0.0153702435450196	-0.00176601861728911	0.00252733636071952	0.00288112832743547	0.00274533754936277	0.00146198154597178	0.000380658871715208	-0.00336213810784318	-0.00207397626780663	-0.00127066231646449
0.0837006699092972	0.171426563045247	-0.046806030638767	0.0232130765351315	0.0162299245008501	-0.0250741672722338	0.00981046787611377	-0.00928400922749228	-0.0244801537436134	-0.00442212138569188	-0.0162204823688888	-0.0176077819788006	-0.0104254851185658
0.0396295189296649	0.0441844435575964	-0.0187427488601371	0.0179882904427807	-0.00636139664052154	-0.00105339537228281	0.000252180883687142	-0.000479407636355816	-0.00275371609849483	-0.00370739600640218	-0.00527305167598417	-0.00878906906459394	-0.00812745402262999
0.0966565994251534	0.0597817284763062	-0.0301081553023392	0.0965063140181396	-0.00647791459383777	-0.00573918741639497	0.021460690993903	0.0152974331955758	-0.00368407665807929	-0.00610855100511637	-0.0141771377419231	-0.0241984572255924	-0.0265736198686512
0.163321396989976	0.170493720317536	-0.0860016556015086	0.0664149250308247	0.0377778862997665	0.00414584358563946	0.0302056735930131	0.024737586144281	0.00779566028082118	0.020961864942703	-0.0195765909389153	-0.0284282463332057	-0.010661269251656
0.310457760096451	0.142955310686761	-0.188448464545422	0.0658497405401676	-0.0441814519789233	-0.0370912994100265	0.0392795830460296	0.00994293546486441	-0.0112419135836205	-0.0406363756944749	-0.0357137316129856	-0.0454262507422674	-0.0703845753475374
0.235396599251007	0.0950339635627982	-0.14543507774262	0.0355241927432105	-0.0148029067879864	-0.0164011863853805	0.0134812385903978	0.000249408634601406	-0.00324037658194931	-0.0156020465866834	-0.0353498826305089	-0.0329951333557064	-0.049487236095943
0.263338421073758	0.0938975005294196	-0.16965162630482	0.0200642968250411	-0.0388153344077944	-0.0194361193487716	0.0234450507090737	-0.0102683438664116	-0.00447791130821346	-0.029125726878283	-0.0322636832414631	-0.0345777093466586	-0.0499684785410816
0.0258389420422604	0.0840767786596782	-0.0109002875610451	0.0154703695676962	-0.0033813165542136	-0.0075927936838783	0.0119544525806032	0.0091758379343379	0.000369461138792385	-0.00548705511904595	-0.00748142437891609	-0.0065817332755005	-0.00162740092175035
0.114125377326244	0.0803422592115761	-0.072213243412585	0.00929710377276491	-0.00611751308595182	0.00560814857086721	0.0185470477719808	-0.00222705350221082	0.00158173507856554	-0.000254682257542313	-0.00370417775539784	0.000731338423190703	-0.0278520803515463
0.114246073461357	0.0733398766505926	-0.0712156419076411	0.0124613630376644	0.0148874907396029	0.00875159635343301	0.0249511151897537	0.00700495843585773	0.000402258563066749	0.011819543546518	-0.0119342315224547	-0.0240398713190369	-0.00747459913890783
0.247814920580226	0.0572067768938825	-0.160007547315487	0.0167038998277022	-0.00540995187681284	-0.000250510376440582	0.026688758016619	-0.0056759291368875	-0.00338174195417199	-0.00283023112662673	-0.00222640715553765	-0.034009729162128	-0.021064564074683
0.0466536514209825	0.0999276655075178	-0.0248866204098166	0.0140818385101331	0.00963135584153735	-0.00990453061916477	-0.00331120554416964	-0.0113518214746592	0.00646729018432669	-0.000136587388813711	-0.00194657640810401	-0.000438610516305886	-0.0169846995419922
0.145021815270812	0.101777654062186	-0.0941877675638987	0.00540954906086988	-0.00830910810905086	-0.034926132723759	-0.00783051560404596	-0.00360143879849698	-0.0276647575710846	-0.0216176204164049	-0.0329406421903555	-0.031850555953946	-0.0383201188230801
0.247987300005806	0.0919461668662334	-0.152586857002363	0.0413644068294209	-0.0357585226958824	-0.0118373706132025	0.0289914550139816	-0.000986546055982584	-0.00485883834400849	-0.0237979466545425	-0.0424499380967142	-0.0377194449263147	-0.0224970731074868
0.212411068682657	0.118472789197135	-0.137823823314738	0.01218768194465	0.0160017506692676	-0.00612983687687368	0.0326130148131502	0.0264449570823113	0.0194045177166068	0.00493595689619697	-0.00434562522511228	-0.0121675711121149	-0.00945081896558347
0.295725775825527	0.179634126449561	-0.179435417749045	0.0614480145997344	0.0626988577541588	0.0136019066020114	0.126218822137484	0.0270123831990313	0.0410714371305543	0.0381503821780851	0.045436288135334	-0.0197030092292544	-0.0305885227748818
0.305317283463615	0.22269699491472	-0.208102190741278	-0.00982741452483732	0.0698690611729915	0.00253246318301942	0.12480519031398	0.113687647992649	0.0548107263654505	0.0362007621780054	0.0476543729024936	0.0598359955868623	0.0239323987158072
0.462163644881403	0.187972197591628	-0.333057046903393	-0.0611272901576954	0.0823239472766584	0.0937951345697535	0.153740273731856	0.0828159256226582	0.0789169967121082	0.0880595409232059	0.0767925296022036	0.0539363041426308	0.0275699520152241
0.00987109342865315	0.00429127290264003	-0.00403569022718251	0.00629270487673405	-0.00389645110379849	-0.00322086792213716	-0.00333157769923579	-0.00237614251190056	-0.00353857079997685	-0.00355865951296782	-0.00444851031594124	-0.00477211953167471	-0.00534927303455269
0.0281332510660726	0.080444034178118	-0.0131965845788488	0.0132527703386356	-0.00736734896303681	-0.0104215305353483	0.00922635648484072	-0.00503571185172929	-0.0103172315948459	-0.00889443974919254	-0.0033419797679984	-0.00186335822941688	-0.0118336068932172
0.170870938080828	0.0977903060794317	-0.109475279207646	0.012647193162356	0.00242865649661064	0.000465420072549932	0.0510282895381689	0.0118266873753664	0.00133456399282886	0.00144703828458029	0.000527686132172467	-0.0162972671876195	-0.0267101140996019
0.266031841334738	0.186164570007026	-0.151032450288811	0.0869795477663567	0.0392802978300358	0.0582745090457668	0.076435385123147	0.0391733306537424	0.0420020190185595	0.0487774034379013	0.0526005428620285	0.0141176238252734	0.0135493978359945
0.0902842806333597	0.153229943837434	-0.0497248814505759	0.026240919381783	-0.0183228709817774	0.00208547471422148	-0.000748253448747835	0.00133953602642194	0.0210816433908468	-0.00811869813377795	-0.0177924468172794	-0.0271738835782357	-0.0270356104376785
0.307897049841068	0.203919792723414	-0.210103087701517	-0.0105799413202407	0.086458621973392	0.00694250460924056	0.117113805825748	0.100605435703835	0.0262639511193515	0.0467005632913163	0.0435482414750591	0.0368468438626451	-0.00891904052555098
0.320200803601548	0.244943779046645	-0.198892343511236	0.0534479422604331	0.0186280949493874	0.0433030611503885	0.110612982476476	0.0527792590423762	0.034489763961245	0.0309655780498879	0.0261904895068961	-0.031702193292408	0.0212829853972543
0.0112891627887242	0.0131336266477855	-0.00386932165308067	0.00807008485620846	-0.00300294985251886	-0.00347112627301943	-0.00325205472020455	-0.00378651561271104	-0.00436460755061675	-0.00323703806276914	-0.00490548001693602	-0.00418554736723909	-0.00526262632110382
0.167686386727697	0.167444057558438	-0.109759693865026	0.00661322914193174	0.0617008000693961	-0.0405871679696442	-0.00301688110433532	-0.00748015239442998	-0.00480829622792583	0.0105568160498759	-9.36692411518392e-05	-0.00149283303226594	-0.0180811667951715
0.0500822593453697	0.0583973043450102	-0.01918990804148	0.0352293380240994	0.00619376227990231	0.000216293041923672	0.0187995504384537	0.0116378931302568	0.00697767729939958	0.00320502766091299	-0.000721676137408436	-0.00368676486121808	-0.0101555701402942
0.0177578889361252	-0.000205904244422208	-0.00734003130584545	0.0118905508336902	-0.00443381401678319	-0.00454056704445414	-6.33872916109869e-05	-0.00315887657803423	-0.00476015524280476	-0.00448719053061866	-0.00341435869014322	-0.00611947565643085	-0.00684403932056463
0.168192050558681	0.162856579410551	-0.111620002536814	0.00167125988800745	0.0221475362900972	-0.0351329689672605	0.00250825127046306	0.0194613220882653	0.00677988169212809	-0.00649271633858164	-0.0114739205048522	-0.00862447136788633	-0.0158280973509243
0.0308169118696839	0.0342136696765204	-0.0173173864001788	0.00810176194648197	-0.010282028552306	-0.00140082135636626	0.000524199481688591	-0.00398039438697183	-0.00411031733651396	-0.00584142495433615	-0.00752379440078519	-0.0121771887941106	-0.0113851025186681
0.0604482822682756	0.0166403120696059	-0.0343596886798516	0.0147058641223432	-0.00363068900391419	0.00154579825208521	0.00182925219222364	-0.00399304827062568	-0.00212124896929258	-0.00104244537591449	-0.0107249664110007	-0.00850653524029032	-0.00604070912849807
0.212016420146485	0.160263637748554	-0.140590650603041	0.00245773952400655	0.0567312159718229	0.0171115524120186	0.0420120666441244	0.0512319362178883	0.0172321204083622	0.0369213841919207	0.0321728378908492	0.00404346688299859	0.0087672825941327
0.267378854361063	0.191126726939091	-0.179454155808234	-0.00137064540120391	0.0433637783746907	0.00534883853241885	0.101379925462248	0.0830943930180779	0.0813997551317109	0.0243563084535548	0.024081018861927	0.0433616240164273	0.0437170830486966
0.0847626230187717	0.152433195675169	-0.0448222728467202	0.0290015171518649	-0.00581020602292712	-0.0176776146213916	0.0101975645779086	0.0264904072268895	0.0213944342384476	-0.0117439103221594	0.0106989575628097	0.00300405741340504	-0.0138504357074311
0.059491347217317	0.0498842919861237	-0.036632983717024	0.00822106608653268	-0.0195879258315792	-0.0240844704136099	-0.00375772290326865	-0.00771095215940623	-0.0187056207831332	-0.0218361981225945	-0.0215555376095425	-0.0243994422951224	-0.0207639194763342
0.0215749584492066	0.0326338312634177	-0.0102452478575088	0.0114368930926531	-0.00557947983238804	-0.0116637520939276	-0.00589448415790473	-0.00638331868061147	-0.00327394321835715	-0.00862161596315781	-0.00882180526229385	-0.0090358973739197	-0.0105623368015528
