# Supplementary material for: Measuring re-identification risk using a synthetic estimator to enable data sharing
Source: PLoS One. 2022 Jun 17;17(6):e0269097. doi: 10.1371/journal.pone.0269097 (PMC9205507; doi:10.1371/journal.pone.0269097)
Supplement: S3 File — (ZIP) [file pone.0269097.s003.zip › nexoid/nexoid.vineCopula.1.10.csv]

risk_act	entropy_est	ital_est	hypo_est	g_err	g_vine_err	ave1	ave2	ave3	ave4	ave5	ave6	ave7
0.074218177135608	0.0708780690195643	-0.0121784889117794	0.0395213115959752	-0.0088517540865124	-0.0126008075192757	-0.00612394530165064	-0.0087546549407132	-0.0113042038167741	-0.0107262808028941	-0.0105717699748545	-0.0120481376264548	-0.0187900882672156
0.00478863578406786	-3.00466941127956e-05	-4.49011344863092e-06	0.00264236144352286	-7.81942703250455e-05	0.000142042503834692	0.00199165370995508	0.0012175726087749	0.000670452152465311	3.19241167548237e-05	-0.000447309116446335	-0.000666405268827864	-0.00112136191507926
0.165261068967064	0.0969553792712247	-0.0306257692109834	0.0780707752886243	0.016077946747293	0.00336019988452943	0.0274176932241779	0.0185419295058067	0.0123259897188447	0.00971907331591118	0.00101257427195209	-0.0045809313630972	-0.00608071582387418
0.106135760277418	0.0776372950025214	-0.0197556395025284	0.0516254489625751	-0.00579588762139342	-0.00236609408615207	0.0129276701052437	0.0104251120920591	0.00317065359862834	-0.00408099085377275	-0.00534570187354175	-0.00466916770351852	-0.0196919994588097
0.000456055392684678	8.36251308885415e-05	-2.6319703077928e-05	0.0001034791923489	2.50977599079823e-05	-9.12268404659994e-05	0.000205106305342712	6.2622353871362e-05	-5.32194129841619e-06	-3.30645402790086e-05	-4.30700717342157e-05	-0.00010343240974654	-8.86234119253441e-05
0.0143260235920941	0.024449437904178	-0.00113144791844581	0.0102131156356222	-0.000807459683254687	-0.00395973995630933	-0.000180340618927449	-0.00127013713297784	-0.00110089914693954	-0.00238359981978201	-0.00387092787527635	-0.00522138479083082	-0.00495144742425059
0.0451171993625419	0.108643516493493	-0.00642727328342958	0.0286563838943688	0.0185374360157742	-0.012951458429621	0.00158974525458381	-0.00686360947773944	0.0073632063341036	0.00279298879307661	-0.0144076148536466	-0.00108528004119628	-0.0212108756900745
0.0503149636609832	0.0601834614684458	-0.00578887301914609	0.0328760753532013	-0.00654523254037408	-0.0104024172892096	-0.000726015239947225	-0.00439523953322081	-0.00811869133856265	-0.00847382491479183	-0.0127058296211274	-0.0138461022044819	-0.0156837291104827
NA	NA	NA	NA	NA	NA	NA	NA	NA	NA	NA	NA	NA
0.216538273240262	0.11346487035404	-0.0411984489760531	0.0964430091816431	0.0316067375595032	-0.0104583399574457	0.0314741232511029	0.00259902086819036	0.0108362598573581	0.0105741988010288	-0.00484454704817824	-0.00731987855706398	-0.042735423706405
0.355284195088862	0.228977881475422	-0.0606047267476443	0.204148583898154	0.0313064084481713	-0.0367205831075734	0.0596202897401696	0.0218300541827917	-0.00932890022382316	-0.00270708732970104	-0.0340495296299256	-0.0623302690902119	-0.064662802670248
0.0148076637571071	0.0214352950839065	-0.000958460079662597	0.0126475428784464	-0.0051196133392207	-0.00459613986997649	-0.00243120792390799	-0.0039155268194358	-0.00462727178148026	-0.00485787660459859	-0.00590679680147415	-0.007326472368998	-0.00727073976586733
0.0279151986127411	0.0641584120249076	-0.00415976369545029	0.0182154720552714	-0.00780175575484151	-0.00920569946435548	0.00140446390663737	-0.000141982551715623	-0.00641912369953266	-0.00850372760959849	-0.0077389897578524	-0.0110361005485709	-0.0108376244007204
0.454413717771205	0.148768628211534	-0.0911435085322494	0.201942550564189	0.00505961914127173	-0.0751738307317766	0.0127712749004699	-0.0236623743015255	-0.0423590361206637	-0.0350571057952524	-0.0787078926614578	-0.0716499456992713	-0.0885888220712345
0.0850555024766851	0.033044069768409	-0.0137070418214406	0.0449564607344168	-0.0126857742575939	-0.0184150903107437	-9.06825551530155e-05	-0.00292825601861213	-0.00430131443163184	-0.0155504322841688	-0.0148330654401917	-0.0163325922376794	-0.0120952569096926
0.0860973308332172	0.0341587031758964	-0.0143153577433185	0.0447884834832581	-0.013099800002961	-0.00897856737832615	0.00665803306368319	-0.00188715103703563	-0.00779086277482408	-0.0110391836906436	-0.0123997634008769	-0.0166283959860669	-0.0232715934101111
0.101296218645299	0.11486500753686	-0.018878013336881	0.0452716099276739	0.000715033464556314	-0.00651285644581158	0.0324618344538436	0.0116165892096048	0.000246714148671459	-0.00289891149062764	0.00720380241495013	0.00665783053666279	-0.0151673200430549
0.0401251169878423	0.0221543313281634	-0.00403099442577474	0.0298297176779293	-0.00827786653522968	-0.00836637135383168	0.00227494668289831	-0.00342825548520095	-0.00441914155428039	-0.00832211894453068	-0.00930282011644724	-0.00952625588811404	-0.0126421472785386
0.0101651328083645	0.00293027726497871	-0.000455436325929702	0.00915745357541018	-0.00159745845702846	-0.00170685699387964	0.000646345394670319	-0.000694293194107128	-0.00181284495422866	-0.00165215772545405	-0.0024663733439559	-0.00339100232996002	-0.00272385708282626
0.492428948550541	0.199922351805607	-0.107708278029191	0.178502109565804	0.026717943780278	-0.0759053758481048	0.0299883597889551	0.0137324930418745	-0.0240946714385929	-0.0245937160339134	-0.016042423506785	-0.0347854135441059	-0.0661091501501033
0.180347199233236	0.0791165690113975	-0.0300210834959159	0.0994066510072038	-0.0218570586211344	-0.0121410845265115	0.0224633001349338	0.00980943998288947	-0.0163114680280878	-0.016999071573823	-0.0225292241294417	-0.0386563819084352	-0.0291294379002947
0.154405568854298	0.0337086185655009	-0.0275392827224221	0.077488314750407	-0.0203775444254871	0.00163698323653302	0.0209454666405078	0.00230143324341264	0.000190161069844375	-0.00937028059447703	-0.015230910607744	-0.0194438587177077	-0.0318254875275828
0.068817397332605	0.0325359184934377	-0.0114588989143432	0.0360238023030333	-0.0165708489695552	-0.00909578872005497	-0.00318159877462683	-0.00376860949385599	-0.00856496185014348	-0.0128333188448051	-0.0143443565332154	-0.0142253301854682	-0.0203519451959057
0.0414978511821919	0.011055904792964	-0.00232600419166173	0.0353621545273549	0.00110012568704938	0.000681724410359789	0.0132421632071835	0.00681451619004624	0.00422058597318898	0.00089092504870459	-0.00193890070732853	-0.00597639511629131	-0.00667625376072069
0.304155590921321	0.217389141793975	-0.062029053749732	0.125255187976721	0.123894538220299	0.0241490847385092	0.0354171273174901	0.0826624095997555	0.0308161124859187	0.0740218114794039	0.0533298066025638	0.0249554826338438	-0.0237814077940721
0.468367387915075	0.223830454770215	-0.0982949762840032	0.192287830504997	0.0618510175204373	-0.00648013291689675	0.0348025781639402	0.0107816640985979	0.0410967101387197	0.0276854423017702	0.00226683416282492	-0.0189136133273795	-0.0572383017176309
0.148410529134658	0.184416973109475	-0.0183690181123369	0.105918979407062	-0.00904234056695521	0.00333199583896709	0.0225648483399379	0.0120694432870743	0.0284438025816569	-0.00285517236399407	0.00433569213921581	-0.00309282918777401	-0.0315523680184354
0.299319760579112	0.173001982565971	-0.0605716613269036	0.127641448466172	0.00595806422836437	0.0213381581666581	0.0520493524048772	0.022409849359898	0.0248069205583412	0.0136481111975112	-0.0118571152912355	-0.0218249661229383	-0.0115487486531193
0.0228149274642709	0.0367697771045078	-0.00231464799863077	0.016628870117743	-0.000155505009853722	-0.00915832384517744	-0.000363410407333526	-0.00448145291949109	-0.00553114018098044	-0.00465691442751558	-0.00997633174450042	-0.0111192897248272	-0.00783597872538926
0.298209049929753	0.177068764123951	-0.0599047237877595	0.127550146358441	0.00602115288689764	-0.0308030618521121	0.0388016417481197	0.0502248674462261	0.0195389982518789	-0.0123909544826072	-0.0101119367946995	-0.00224381600212875	-0.021263965768785
0.00109435760005106	0.00334482393470813	2.25772400061443e-05	0.000899152901340622	-0.000400176741479457	-0.000297025220244656	-7.35359108033444e-05	-0.000196476198621579	-0.000302157050047003	-0.000348600980862056	-0.000390230144160659	-0.000541326741336846	-0.000471451997564628
0.0404824106655894	0.0442202777022541	-0.00575372366691437	0.0259130324816246	-0.00902963905171662	-0.0118722768057399	-0.00466829796711041	-0.00514107135496632	-0.00469297824271223	-0.0104509579287283	-0.00928246853614034	-0.0113946534897266	-0.011900310050351
0.204391273535077	0.115148394527672	-0.0387341261697346	0.0991387460611315	0.0212397262804047	-0.0275740986853762	0.0231834397881021	0.00911716363462262	0.0102977787811326	-0.00316718620248574	-0.0184660182227944	-0.0262545209724281	-0.0259939837648142
0.026640793237253	0.0635235387150998	-0.00316541081686089	0.0175357631595508	0.00510655687875055	-0.00892203687376924	-0.00342398999670541	-0.00672275368667896	-0.00113598114496628	-0.00190773999750934	-0.00901697547785705	-0.0123027226954961	-0.00809977271318524
0.0774679950370009	0.167334356791358	-0.0117873977141959	0.043199966830255	0.0212260507715659	-0.0261646512839191	0.00508712863931313	-0.00306166573557735	-0.0143197502606126	-0.0024693002561766	-0.0171495917569474	-0.0124850076088714	-0.00829356242754353
0.46514750624433	0.226399908113554	-0.0976672652411538	0.19209707324129	0.00590591144034835	-0.0117239648688378	0.050348096915915	0.0252800129942884	0.013183612490469	-0.0029090267142447	-0.0263076181673258	-0.056651185413712	-0.043597869037421
0.0365745355919912	0.0538618423402632	-0.00291859919834056	0.0285754247049927	-0.00171043956151436	-0.0029050969827452	0.00467890763729623	0.00295335364523246	-0.000405434309920419	-0.00230776827212979	-0.00406581426602318	-0.0075632334682772	-0.00841295825990027
0.20802077229034	0.0565561130149527	-0.0358392563052974	0.110249830124314	-0.00892109350610329	0.00622033673655498	0.0300368814510494	0.00969405931488099	0.00505320198677639	-0.00135037838477414	-0.00908254876675335	-0.00902848770174569	-0.0146474301245366
0.0148495649767452	0.0287247630739544	-0.00159680589792926	0.0106298250594095	-0.00418804993231209	-0.00444886948843327	-0.000903659643344145	-0.00332985181389116	-0.0037239684766637	-0.00431845971037268	-0.00510275951955874	-0.00523706980495531	-0.00621577568480993
0.12659406023021	0.127820328044572	-0.024846059124767	0.0522800971173725	0.0105155657672386	-0.0102330390172013	0.00375010665731584	0.0134210906065916	-0.00769531202118043	0.000141263375018658	0.0182808485694504	0.0112659349116537	-0.0222640347160872
0.151920295140478	0.133762894247602	-0.0305774390814123	0.0596605220171109	0.0120449697157185	-0.00320587089082344	0.0204149471659513	0.0321401647899126	-0.00232664980432329	0.00441954941244754	-0.0101085775505257	-0.0120272712893215	-0.0119613232580627
0.146331236513827	0.21096245338188	-0.0226482726306592	0.0832031988300555	0.00362198259785695	-0.00569983742652699	0.0721453934259693	0.0143701445312447	0.0062096826566439	-0.00103892741433503	-0.00168521278371739	-0.0140573823731459	-0.0198878808800146
0.00546419492188366	0.000172315710970808	-0.00034919627205531	0.00318451186373902	-0.000119762970333228	-0.000277253023220794	0.000950477982258092	0.000794025522790339	0.000257501836423131	-0.00019850799677701	-0.000851873859544024	-0.001124319707721	-0.00164024791675335
0.265606617552818	0.176721889309615	-0.051693340247001	0.121862919810437	0.037398973694373	-0.0172248912642634	0.0400137713743537	0.0381424872903934	0.0196646632940992	0.0100870412150548	0.00207485565636628	-0.0256701809983967	-0.0257262447129258
0.000812465942683384	0.00237306687325475	-1.20313677229587e-05	0.000414338531999684	-0.000272268063459521	-0.000218007627178737	9.51425485077207e-06	-0.000124206071204981	-0.000209419756979105	-0.000245137845319129	-0.000276644888575406	-0.000341132589715131	-0.00039022148229583
0.0254431126809077	0.015227553100712	-0.0030817546695837	0.0181787971335355	-0.00157647457638358	-0.00208159070440307	0.00115674104746029	-0.00127093226820416	-0.00154821222381504	-0.00182903264039333	-0.00363500676511345	-0.00574972253781506	-0.00514979728952613
0.114020095143444	0.188095700637465	-0.0178086394238402	0.0652689681037872	0.0174774800465574	-0.0152964961034278	0.0266706379889577	0.0136807361999196	0.0268716418658212	0.00109049197156483	-0.0115374015778427	-0.0194730762649942	-0.0143191036749059
0.151882451056516	0.112484950318363	-0.0289452346713502	0.070100481443814	-0.00803337259805934	-0.0342437014745076	0.00124790594723262	-0.010376831523748	-0.0152954876213265	-0.0211385370362835	-0.0215590045568095	-0.0346271666196735	-0.0359912366491699
0.271116629962564	0.185499028599391	-0.0394005027153942	0.189932282644409	0.029574000987192	0.00541381165390981	0.0610599721091288	0.0347309464649559	0.0310495044832264	0.0174939063205509	0.00518918891729014	-0.00881550941555381	-0.0263507524128392
0.153710268995065	0.11277377574287	-0.0290818073905667	0.0694862187423085	0.00493730657384353	-0.0455746595931375	-0.0206881331830155	-0.0140896488347633	-0.0271601942640165	-0.020318676509647	-0.0201116875164033	-0.0288019305906293	-0.0396834172080506
0.0140958881725323	0.0248033879338142	-0.00106524638427035	0.0103724739090892	-0.00158925665433382	-0.00327442192198847	0.00140440234072012	-0.000542359667337853	-0.000108535683176402	-0.00243183928816115	-0.00459675264766149	-0.00375095213314451	-0.00570275188999383
0.0094127348555664	0.0127048335378433	-0.000696985378215532	0.00606227384224834	-0.00220880439894565	-0.00226563734562561	0.000350488002034613	-0.00109271316791583	-0.00180268580978482	-0.00223722087228563	-0.00286524444038525	-0.00343151833510813	-0.00355783609506011
0.0621216545127302	0.0951451225470648	-0.0104156474798001	0.0341608946350916	-0.00687312997787377	-0.00959379765301072	-4.67546287822584e-05	-0.00667646238062247	-0.00936372246853533	-0.00823346381544224	-0.0114339736989244	-0.00839117085346841	-0.0158179308620444
0.0105150686043018	0.00267180227569185	-0.000579291809822509	0.00924707889074783	-0.00239059131688879	-0.00197519264258717	0.000449754956720108	-8.62606203621257e-05	-0.00154935891421394	-0.00218289197973798	-0.00271016337475673	-0.00315071308768381	-0.00370426290791154
0.165551394575415	0.0464436029215207	-0.0289278171249387	0.0879412365715935	-0.000644158694554253	-0.023859296825948	0.0209770854182182	0.0136094329795351	-0.00626683709949735	-0.0122517277602511	-0.0138772724559809	-0.0222039611780794	-0.024114143684916
0.462158573140989	0.148112668451306	-0.096286998916558	0.19782970333309	-0.0166308947268846	-0.0850831693882128	0.00465458289996157	-0.0132845325188275	-0.0352598955087559	-0.0508570320575487	-0.0545419830640327	-0.0849531185247677	-0.0813852086643362
0.451407290265652	0.194456073247647	-0.0978921526986556	0.164725263468014	0.0877994008528149	-0.0147061213266136	0.0634196983585676	0.0686937754773032	0.0926993231628184	0.0365466397631006	-0.00119950153908788	-0.00924899006906932	0.0279408421298948
0.117979540581936	0.0475786414239687	-0.0199262446703766	0.0588618065529455	-0.0211509826099307	-0.0304514646260722	-0.00501360193210779	-0.00738113271391129	-0.0237285898257561	-0.0258012236180015	-0.0212905676645997	-0.028824713817317	-0.0308513162718343
0.171586995924667	0.164564562196937	-0.0345708706249498	0.0670804071065829	0.0306457216938192	-0.0358365722301478	0.00373953409626682	-0.00967633393887812	-0.023476962967689	-0.00259542526816428	-0.00541107708754082	-0.0228294749092144	-0.0175214927546557
0.152502711888671	0.112136579458386	-0.0279736263059319	0.0703665686300869	-0.00941081318196568	-0.0467057278671379	-0.0121167132914587	-0.00863130668448431	-0.0238142847558069	-0.0280582705245518	-0.0107991738606169	-0.0240764213402717	-0.0275587715293373
0.372962919713689	0.274393931507285	-0.0687490183670298	0.196061570549912	0.0059474577884272	-0.0449767059955808	0.056161476094531	0.085267668841562	0.0278212544520204	-0.0195146241035768	-0.000370631513181396	0.0210250035208002	0.00834447973305213
0.0479519426290157	0.0504312124400311	-0.00706161282752415	0.0283877902683481	-0.00704029639285991	-0.0150602403049899	-0.00039842505063039	-0.00806459152378774	-0.00626995217305278	-0.0110502683489249	-0.00971873739849059	-0.0128622276841506	-0.0162639831862434
0.0501631910706926	0.0606636501025947	-0.0060470563255434	0.0329660976335849	-0.00919732887491449	-0.00873999726876896	0.00117352349559128	-0.00205011235526659	-0.00750845690323605	-0.00896866307184172	-0.00962624041604938	-0.0152317010739654	-0.0155568700315454
0.0469566385744197	0.0820554595705478	-0.0075182125842972	0.0275049515163702	-0.00714274034882909	-0.0174154865697054	-0.00285200591664097	0.00395132567834585	-0.00525265631033166	-0.0122791134592672	-0.0141305200685929	-0.00699364476745303	-0.0113112150601966
0.178371882424416	0.230931950602715	-0.0291300031673727	0.100728260734909	0.0161435727852428	-0.00471135313685606	0.0471921760569046	0.0305685331217747	0.0114514023900847	0.0057161098241934	0.00767971390004463	-0.00904701715063577	0.0252272448542353
0.150745326044436	0.135116994132442	-0.0291426855587034	0.0601784837721441	0.00247728242286335	-0.0140474644324302	0.021128147582683	0.0172187490832897	0.0274773278207604	-0.00578509100478344	0.013974211855056	-0.0202418156809501	-0.0171686210087909
0.127761168358835	0.125385392087698	-0.0256114757395663	0.0519550810296745	-0.00242881178507781	-0.0394498236049623	0.0382197664602067	0.0306512945707879	-0.00579715479557674	-0.02093931769502	-0.0191238636944223	-0.0101848242129508	-0.0135128052927921
0.152424293368944	0.0351367868819201	-0.0261214794933774	0.0777450642905301	-1.30939416675968e-05	-0.000745754520612041	0.0136133962200208	0.00802969310066842	0.00840879917918461	-0.000379424231139819	-0.00572281276753364	-0.0161240639978746	-0.017325485954454
0.362650553255478	0.21986642681647	-0.0639332413637167	0.200535081700692	-0.011168133559901	-0.0395315482834854	0.0419036810632267	0.0299058318785639	0.00925326248942271	-0.0253498409216932	-0.0390089982543778	-0.0334476513177145	-0.0668728535786219
0.227948225341287	0.123338547583018	-0.0433821920542369	0.105282033161197	0.0329679771408581	0.0113417564071861	0.0596376685147082	0.0510935461039065	0.0343869866719507	0.0221548667740221	0.024725668510023	-0.00595435467998667	-0.00278465047799809
0.0445120103910656	0.108665211141322	-0.0059049305037078	0.0289605250056832	-0.0117432679534851	-0.011438480553568	0.0184856128743361	0.0132073161442414	-0.00859933655037275	-0.0115908742535265	-0.0136183339368555	-0.0123484554604587	-0.0153113459074064
0.149842346702772	0.0906627966962577	-0.0282473172474709	0.0670898042949087	0.0259747427494254	0.00296804366376754	0.03296172168232	0.0272384897504045	0.0171985660585415	0.0144713932065965	0.00998609888238433	0.00489387234619562	-0.000362708523915234
0.0220086567855173	0.0366426927369638	-0.00124068060987836	0.0174037167544502	0.000390152343073782	0.000515742733370642	0.00741803580685369	0.00590549080477506	0.0039047062435852	0.000452947538222212	-0.00229572382717137	-0.00389588605579243	-0.00436420826258348
0.0451080282179525	0.0473090481853392	-0.00740979399107335	0.0260583297880862	0.00118071674582473	-0.0112250414780427	0.00335779115897827	-0.00218079068907327	-0.00586535697187092	-0.00502216236610897	-0.00942561827348316	-0.00675687809861585	-0.0118581811795728
0.0151121272562152	0.0561930387950096	-0.00154991674456377	0.0116470901390558	-0.00514688211164804	-0.0089926097056717	-0.00425006282996479	-0.00647389952454794	-0.00719369816807369	-0.00706974590865987	-0.0078781745112373	-0.0045697169055428	-0.00913788811645612
0.00287706633550271	0.000927040719105763	-0.000140246611779201	0.00182811894711318	0.000176421718186747	-3.14493524101612e-05	0.00124962370437198	0.000675912711734959	-1.21055655508389e-06	7.24861828882927e-05	-0.000386361308767431	-0.000450206894895644	-0.000860028869948235
0.315727117067202	0.0837079778705008	-0.0565978301967492	0.16857649694791	-0.0265603678673059	-0.00453617260901723	0.0372867835537864	0.0146248032140572	-0.023120011464651	-0.0155482702381616	-0.0146326222153702	-0.0241735719591797	-0.044580809291991
0.0508002163201889	0.0703549493694331	-0.00671286386052963	0.0349434981523512	-0.0039395050518092	-0.0126954581825834	0.00573181247854516	0.000668224836064005	-0.00529118725813185	-0.00831748161719629	-0.00496015366756664	-0.00775357430941147	-0.0153619879098075
0.186586804934941	0.113518218663284	-0.035014573773968	0.0858989385518678	0.0224863500089402	-0.0152198607634421	0.0237898626246783	0.0228866834655021	0.00269880762381294	0.00363324462274903	0.00576096829353792	-0.0134593127491134	-0.0087353688744759
0.136657824786478	0.15152659377007	-0.0187625724575381	0.085979712177497	0.00744472020457401	0.000708596392155453	0.0455239019278428	0.0261114651914253	0.024560901346271	0.00407665829836473	0.000382137830407442	0.00237797360319919	-0.0108511560096433
0.103073333099532	0.114312871180209	-0.0197341944971277	0.0456708680141897	0.00740291415362045	-0.00536763796534102	0.0254809020145066	0.0155991283723344	-0.00404651938582304	0.00101763809413971	-0.00717751109300338	-0.0120752207469049	-0.0164296875828294
0.0185701573007788	0.00561404548165216	-0.00194186512374661	0.0155242880191227	-0.000935062143601631	-0.00104883535849645	0.00348708762363915	0.00235141707879655	0.00103726960222942	-0.000991948751049042	-0.00179406531470327	-0.00228623627579069	-0.00341655636974128
0.022039748233477	0.0364396124377101	-0.00181312232479277	0.0172475270264551	-0.00891874380840695	-0.00810180804945839	-0.00146997606490862	-0.00439607412532697	-0.00563246457967562	-0.00851027592893267	-0.00888721983720332	-0.0111395643563223	-0.0087027944146541
0.148724380975091	0.185332057019865	-0.0192638615885608	0.106540264247473	-0.0161437125448942	0.0053777081417698	0.0366331102826433	0.0128128509416047	0.0189951731647917	-0.00538300220156221	-0.00294396340595846	-0.0262800177941478	-0.00878126571309482
0.14219376340996	0.0845655689680144	-0.0274383250531145	0.0606008725064005	0.000266601614941631	-0.0111344776435388	0.0146118078130909	-0.0050815151990336	-0.00951856803599205	-0.00543393801429859	-0.0132315411436544	-0.0181659064070739	-0.0135685228188491
0.16547621826275	0.0476581019302697	-0.0284881791607549	0.0874540598293499	-0.0118899181003225	-0.0125499018151741	0.0061757752543935	0.0104546878302158	0.00225812370664449	-0.0122199099577483	-0.0233438798893803	-0.0297505130902841	-0.0309417545601301
0.10124214922804	0.0273091937657344	-0.0178661075035983	0.0494193112772922	-0.00799167897924209	-0.00768901478788468	0.00932862309524209	-0.000189127172846901	-0.000881779206744551	-0.00784034688356339	-0.0102478255866005	-0.0152888833923076	-0.0180699482252934
0.153943035062296	0.112120371333679	-0.0301485383996503	0.0683784561211358	0.00626296810288549	-0.0531156980278593	0.00626446599214406	-0.00600867043648015	-0.0223918628456967	-0.0234263649624869	-0.0254696990495432	-0.0300420873324769	-0.0383645803767277
0.143866840274965	0.0846393063292166	-0.0287254670784805	0.0596830087591611	0.00523901263624371	-0.0305083435368519	0.00242509062929494	-0.00734944798879258	-0.000292407014075652	-0.0126346654503041	-0.0124036680604812	-0.0169322436728471	-0.0309993377521447
0.113778077999422	0.187277770878358	-0.0172356774269713	0.0628313325481614	-0.00602683112922474	-0.0120230271515015	0.0451077374609164	0.039651301508057	0.00484667232012713	-0.00902492914036314	-0.0118322034189245	-0.0140033265592388	-0.0132011947742214
0.132427009726312	0.082897165054915	-0.0245268527018658	0.0612452718802948	0.00578859183274272	-0.00803462669857884	0.00849954602121816	0.00712504134034073	0.00355306166374819	-0.00112301743291807	-0.0119014731549029	-0.0189268133908258	-0.0215555125775341
0.0554085825564813	0.0191330845331011	-0.00907078598013875	0.0311982539070001	-0.00773951561783123	-0.00818850115907672	-0.00124927557255231	-0.00215931744812453	-0.00599951589484887	-0.00796400838845397	-0.010312839662441	-0.0118345303241333	-0.0140772298223542
0.449738282319196	0.154142478861833	-0.0966088809815723	0.170760542194673	0.0519846372013301	-0.0303314354267178	0.0383410896083017	0.053881504481894	0.0199788319298542	0.0108266008873062	-0.0188062759738948	-0.00726993582321644	-0.0139916009192583
0.280836428236945	0.0998854652504514	-0.0533264677393479	0.133384563112093	0.00738368800558975	-0.0254661075871113	0.00985175667769167	-0.0026624549662595	0.00149727268051314	-0.00904120979076078	-0.0354734833918416	-0.0357456690369652	-0.0433815893914537
0.0283338947870871	0.00923079513007599	-0.00254546333638871	0.0221300818037509	-0.0012236268186187	-0.00126207486123112	0.00607829800039041	0.00362278616991073	0.00145414531059785	-0.00124285083992491	-0.00406841676952602	-0.00446964126980277	-0.00654762173319658
0.166760166154365	0.176801031656454	-0.0251740731881979	0.101941474441573	0.0415308702528846	0.0268198999797071	0.0377694936186199	0.0371727523823606	0.0068906418010955	0.0341753851162958	-0.0117522842315413	-0.00943018882364507	-0.0200925768847835
0.000382740683616981	7.93110072331938e-05	4.33243205501341e-06	0.000113790437397546	0.000131348792899871	-3.99229546806104e-05	0.000131077847850154	0.000148425708624456	0.00014884641072572	4.57129191096305e-05	-3.25399868293858e-06	3.62304649435905e-05	-6.28533742208943e-05
0.227752203888955	0.123939579518935	-0.0431039902846899	0.105901197593198	0.00011814421377912	0.0440519541052151	0.0659129852039204	0.0461424941895492	0.0260190607725947	0.0220850491594971	0.0222590391418125	0.0116003796267333	-0.00186300000497058
0.153057914005771	0.0353147688276973	-0.0274806410043061	0.0777513638461201	-0.00265750745261598	-0.00394549346842962	0.0234480756260606	0.00501290012893799	-0.00915990697704805	-0.0033015004605228	-0.0294105145149839	-0.0190639718228273	-0.0231176711580636
0.035107227068454	0.0398239520097937	-0.00514639501242839	0.0228361886307901	-0.00756371328568004	-0.00886824652228114	-0.000301714286833621	-0.00357721834022248	-0.00660927135605173	-0.00821597990398059	-0.0088795129757089	-0.00920395075486905	-0.011401059191718
0.0842346481892712	0.0342168713660232	-0.0135212443645968	0.0441403675574807	-0.00575044969033377	-0.0174861400345809	-0.00094853179160502	-0.00267041454023161	-0.00659476956487391	-0.0116182948624573	-0.00950437408491452	-0.0192946628841112	-0.0172697059592733
0.0652123349369314	0.022668089418795	-0.0063044613661337	0.0457810016163229	0.000760873844575308	0.00176183299011169	0.0168438329964133	0.00894659411772632	0.00483442860399536	0.0012613534173435	-0.00604002177302795	-0.00902924400261064	-0.0104746640721874
0.374758237963355	0.269126210570157	-0.0683765226594474	0.195151192720346	0.132674012721638	-0.0525875132788192	0.0736721503463201	0.0852650793759396	0.0627815302381944	0.0400432497214092	0.0333786219451941	-0.0193899760740385	-0.00398433866046166
0.00950178673862836	0.0197334859064491	-0.000430988037454309	0.0082487252394904	-0.0032807661330171	-0.00476745639371628	-0.0008045103724041	-0.00256604133217206	-0.00194673702010488	-0.00402411126336669	-0.00492017562513203	-0.00329787451270022	-0.00382026387501132
0.495077381329923	0.249788020743671	-0.109729991411735	0.176906973963528	0.0879004354208132	-0.0768650658385175	0.132830985759891	0.01646499643084	0.0249923190128166	0.00551768479114778	0.0157669299603921	0.00928821190437945	-0.0154872391551184
0.00165880244707268	0.00510162308177749	2.18557398826349e-05	0.00125358878013331	-0.000870022788132643	-0.000761710225229414	-0.000260529878159615	-0.000261438011948909	-0.000482663847860049	-0.000815866506681029	-0.000664524248771323	-0.000872794318423089	-0.000797675402369423
0.498956750137951	0.245226334413206	-0.111168732805194	0.17551294337488	0.0893001916030303	-0.0688278264328751	0.0597072710499715	0.100093349324296	0.0715468698435258	0.0102361825850776	0.00221254091073342	0.00826850728471162	-0.0291232733156596
0.173651741371133	0.165031121370069	-0.0348834090115655	0.0675823341991278	0.0256033344284966	-0.0498925225191801	0.0122015194197281	0.0157956783697757	-0.00991178075470842	-0.0121445940453417	-0.021214095049796	-0.00715938588795381	-0.02345481809385
0.411727954093614	0.0930432573650638	-0.0821261437175462	0.188407502153995	-0.00326832780580927	-0.0173257632485325	0.0339585838998613	0.00729268163620278	-0.00925077170322064	-0.0102970455271709	-0.0238366119095046	-0.0408656341237258	-0.0695981181945574
0.129472440151812	0.085033718337526	-0.0237701161999699	0.0596020902189239	0.00463651084659131	-0.00882368475393153	0.00974866020833773	0.0125098020235609	0.00251180229892609	-0.0020935869536701	-0.00423629935362166	-0.0158220075693388	-0.0288735752783689
0.127216917539982	0.0311919546322349	-0.0214240964900608	0.0664470290696626	-0.00867360707993076	-0.00142319589077977	0.0234877745221956	0.011006539121142	0.00498892779719143	-0.00504840148535526	-0.0114898890605789	-0.00668308604549282	-0.0219097374885048
0.0562150197590824	0.0533921518616312	-0.00922075545173962	0.0316364485315497	-0.00497835089885267	-0.0204906472558555	-0.00290651504113736	-0.0028692608382109	-0.012316496049821	-0.0127344990773541	-0.013319883845411	-0.0163417726894723	-0.0172671241366503
NA	NA	NA	NA	NA	NA	NA	NA	NA	NA	NA	NA	NA
0.451898948667281	0.193315176239759	-0.0972858780766409	0.166091229068042	0.0675926145988327	0.0500806098700485	0.123293845835235	0.0643851469205233	0.0463752999866276	0.0588366122344406	0.0443960839189947	0.0767592700213919	0.0010905554467755
0.0927559900986649	0.0288845654724263	-0.0152075978692569	0.0482606819828112	-0.0129257441421063	-0.00111951248964327	-0.000252285753688311	0.00533076348873214	-0.00688073192710192	-0.00702262831587479	-0.0114511142108281	-0.0210450344456277	-0.0120413703387301
0.0730390085182636	0.0540653285351676	-0.0134455985478154	0.0370960774256078	-0.00874633667251461	-0.0124243029945431	0.0014347387355409	0.00143409456640881	-0.00959330290042064	-0.0105853198335289	-0.00754627908139174	-0.0130519516673983	-0.018199429062062
0.486501552176832	0.200871219489623	-0.106657926626555	0.180725276553191	0.0428877939030123	-0.0047180190192031	0.0418633665623849	0.0252740891195083	0.0153285651918525	0.0190848874419046	-0.0323969633347272	-0.0304211807376518	-0.0316782466279753
0.064616536877515	0.0227927877649432	-0.00615472693320553	0.0457806897288598	0.00355831321915263	0.000612064580523194	0.0169082458865908	0.00463167734808349	0.00171720356919683	0.00208518889983791	-0.00510064320764721	-0.00709717896270932	-0.0088782038152528
0.0352238560512091	0.0399713436572843	-0.0049892140346224	0.0219187673655089	-0.00544932544299589	-0.00994305854562327	-0.0044317769223368	-0.00385561642016588	-0.00467710371900539	-0.00769619199430958	-0.011590426401877	-0.0117722581810506	-0.0111413910891516
0.244959778048121	0.100886826638762	-0.0446163611488634	0.123757223374076	-0.0353004969602612	-0.0301148492465192	0.0272434012949846	-0.00101292931668734	-0.00629372816688073	-0.0327076731033902	-0.0349653147287041	-0.0229878571931328	-0.0665450603392087
0.402378553032264	0.0931100159448512	-0.077071256131781	0.195398003318416	-0.0172233876273318	-0.0294248261393153	0.0375945914235148	0.0213155932463993	-0.0184261386343574	-0.0233241068833235	-0.0286825195555759	-0.0425820775744063	-0.0502856204569364
0.0619236722584128	0.0311860337434891	-0.00950635700405868	0.0343250328262831	-0.00560469197319752	-0.00274822489860489	0.00333413341628348	0.00505382852745372	-0.0100611213624954	-0.0041764584359012	-0.00850992816850311	-0.00952630920616917	-0.0135215691453902
0.0107114328664624	0.0235409011140221	-0.00110808231855015	0.00801439915730883	-0.00260157569030522	-0.00241777796341454	-0.000230669438170007	-0.00050999552108651	-0.000589820461896604	-0.00250967682685988	-0.00331716180642932	-0.00295688353339756	-0.00336860871784548
0.0215304229640798	0.0327571868451557	-0.00153262289635553	0.0182622725524913	-0.00736179477719177	-0.00607056214256342	-0.00204987625143247	-0.00398115943944067	-0.00394303878944717	-0.0067161784598776	-0.00728884125645912	-0.00874131572728573	-0.00904775878583656
0.492966853075744	0.204808649580422	-0.108228289573812	0.181295734984835	0.0595263354359625	-0.0729783584009277	0.0415071007828157	0.0244932955607368	0.00700230168919674	-0.00672601148248259	-0.0368297514666027	-0.0429400561302485	-0.053823623366725
0.140313284382069	0.103176227708583	-0.0270594412529269	0.0602387490871153	-0.0118124439078663	-0.0340902213279203	0.00841329051143488	0.0126514945829194	-0.0102153739258456	-0.0229513326178933	-0.0109413700103961	-0.0186500053464155	-0.0170415941329976
0.0815085034047757	0.1007026359298	-0.0157635238022427	0.0384768446644839	0.0136742748198832	-0.0169470837780115	0.00905982971592413	-0.00265605083788076	-0.00034807055142326	-0.00163640447906414	-0.0171635032314885	-0.0237712702413468	-0.0045025418820729
0.0638275577634857	0.0963721247492657	-0.0110669070146473	0.0342450053550188	-0.00603885476021922	-0.0171563338379478	-0.00294986919715794	0.00383783719145527	-0.00884339331951882	-0.0115975942990835	-0.0111199726456632	-0.0175760817351519	-0.0194651450755862
0.0473298646932161	0.0815244041529687	-0.00771895511640092	0.0272643473885048	0.00548023341425893	-0.0127024645306611	-0.00516787959664816	-0.0100777307274817	-0.0100390016634712	-0.0036111155582011	-0.0142627222136752	-0.00724714923342151	-0.00735316242697101
0.0728311512007525	0.0517735606752342	-0.0130919282218064	0.0373590502114038	-0.00980395296891583	-0.0129315943151413	0.00497954183035483	-0.00368410482182382	-0.00290261601313495	-0.0113677736420285	-0.00948278363799142	-0.0151634912419188	-0.0140322763652117
0.0417356749571765	0.0122929810859728	-0.00209069796301002	0.0345627261312341	-0.00490038138333801	-0.00113550697371636	0.0135641015685794	0.00786202400626528	0.00433704987486061	-0.00301794417852719	-0.00215539319854327	-0.00484429352955111	-0.00642048774564628
0.240086239401578	0.0589427187749957	-0.0443464347756904	0.119631256113186	0.00955017688526033	0.0051722432154945	0.0418082990562673	0.0139947660038257	0.0161612907860687	0.0073612100503774	0.00242381926607502	-0.0145161481843063	-0.0306204824322725
0.149478464388354	0.135088665204782	-0.0306018471234796	0.0600327830111514	0.0114949668698075	-0.00408921284579519	0.00254204966397772	0.00393953096225491	0.0023321504538735	0.00370287701200614	-0.00417443957186808	-0.0114866415657116	-0.000257889430600372
0.0491306200493348	0.0698025026868829	-0.0058262290026434	0.0336616381580496	-0.00345789514907838	-0.0119902221258612	0.00106245687090131	0.0027093556277915	-0.0010356313058644	-0.00772405863746978	-0.00888684641570314	-0.00873963724565389	-0.0126043577782443
0.13878653661913	0.102155213252099	-0.0262721806840175	0.0623902164945234	0.00652368697996328	-0.0353224514447739	0.00596743779705675	-0.00322554548160037	-0.022348159558705	-0.0143993822324053	-0.0260442656553515	-0.0159054334297264	-0.0225651767577173
0.0111749311613781	0.00665684082851298	-0.00115407503894821	0.00880159878752217	-0.00351816522257609	-0.00269230380129083	-0.000714710099729525	-0.000914558036183564	-0.00179467851276245	-0.00310523451193346	-0.00420020118168484	-0.00374517109838367	-0.00457369500749434
0.183150443630704	0.0781367493687083	-0.0302810931967844	0.100674744272521	-0.0124651441589815	-0.011521021076317	0.0074627736510241	0.00484645960470387	-0.0117090727697755	-0.0119930826176493	-0.0325172937658758	-0.019835218238821	-0.021611521022359
0.163236715073276	0.0961133071261676	-0.0293988028573732	0.07804120641263	-0.0155417675025751	0.00237401903125251	0.0376111356672708	0.0249010108398554	0.0181369315264519	-0.00658387423566131	0.00806671842668455	-0.0165645185344917	-0.00526616118213452
0.118442654261869	0.0311731807267365	-0.0195553472462513	0.0631861769466019	0.00194059730089496	-0.00307296962431551	0.0147171721579883	0.0080865867413806	0.00496162621509821	-0.00056618616171028	-0.0117452470987722	-0.00784662713488593	-0.0208048512272451
0.242020636325623	0.0729108006265004	-0.0287234770115563	0.196652714907024	0.000275353690394081	-0.00167602151047255	0.0488717001679856	0.0255350166967757	0.013052477261706	-0.000700333910039236	-0.0182623801272318	-0.0297599306725143	-0.0407772636606654
0.184850868743588	0.152760658753883	-0.0369229414398133	0.0751668982452867	0.0132359396243698	0.000207102008060761	0.0765761658462631	0.0159142778470734	0.0205166402504277	0.0067215208162153	0.0252221116691748	0.00154400542416311	-0.0208888513553201
0.291206891426078	0.180708519446168	-0.0578128368292212	0.131247794314476	0.00485569550576648	0.00668042671905322	0.0356279826899378	0.0355551380878764	-0.014000472939932	0.00576806111240985	-0.0284748157773857	-0.0346429531303513	-0.00326252337975425
0.047891279814894	0.081286669337034	-0.00801626334206608	0.0271811297646203	-0.0077269959486644	-0.0181847346919142	0.00773617401883583	-0.00656653789147296	-0.0093760566867167	-0.0129558653202893	-0.0133252059232396	-0.0126301987626282	-0.0176213635570294
0.495641359936094	0.247904342480222	-0.110594786123204	0.176691953353763	0.0805932308487686	-0.0673428426576951	0.0479398446646683	0.00714841278133771	0.0544569017182683	0.00662519409553675	0.0453277871791085	0.00889149812265611	-0.0334214671481368
0.0787542258398354	0.0600478501891104	-0.0131793890567626	0.0404775436641324	-0.00995806123362643	-0.00308033288758701	0.0128083687277582	0.00888892620113073	-0.000521438648853415	-0.00651919706060672	-0.00219208795512064	-0.00455122482402261	-0.00492380998567764
0.00760657779579375	0.00879626968619958	-0.000738842726376572	0.0065413938999057	-0.00103961498230013	-0.00149973735123847	0.000590385416797863	-0.000197686850807766	-0.00102254795897382	-0.0012696761667693	-0.001359888539223	-0.0016447373838054	-0.00235231387579355
0.0671114645444999	0.0334888911334767	-0.0109948819486407	0.0361718552495474	-0.0162425226315149	-0.0085794053847316	-0.00366022583900939	-0.0113561282433222	-0.0149253821008808	-0.0124109640081233	-0.0120167905026118	-0.0175245147842392	-0.0162209668895814
0.353205155673016	0.229472538455338	-0.0595934250050936	0.208000958535864	-0.0104113039543016	-0.0461930212794361	0.0782856184210831	0.00470612761047784	-0.00921441963444669	-0.0283021626168689	-0.033891605107311	-0.0394212371330381	-0.0537134304322153
0.00183079446835962	0.0146766460524882	-4.29294136170899e-06	0.00146548863577582	-0.00128561606128849	-0.00128906222050505	-0.00104914249850085	-0.00127421534524455	-0.000729996593505989	-0.00128733914089677	-0.000941267828982391	-0.00101404174487212	-0.0014385549166589
0.492977706973635	0.197218177882863	-0.108985125835456	0.178087386179275	0.071310320295508	-0.0748416848853732	0.042693408548023	0.0535380702876366	0.0193716628138066	-0.00176568229493257	-0.0145683360683693	-0.0485672814183444	-0.0425130474108425
0.489912364024961	0.199008263865051	-0.105325475869541	0.181195094662195	-0.023332920068286	-0.0854184515508503	0.0255537173242669	0.015286297706514	0.0208416620307566	-0.0543756858095681	-0.0354795941423978	-0.0316268701927407	-0.0773314112662535
0.406130633516289	0.090306857147082	-0.078040760158808	0.193037981161382	-0.022597397379373	-0.019974465498407	0.0292574032205394	0.0176238581846647	-0.00298892742646872	-0.02128593143889	-0.0312838696652854	-0.0459786427956771	-0.0603291364820031
0.0954599007509156	0.124885990813382	-0.0180001896090652	0.0425403955356567	0.00287244907860464	-0.0296205952549172	0.0094927428069833	0.00295748731168315	-0.00352073874007926	-0.0133740730881563	-0.0132497764158036	-0.0124206861148739	-0.0322034156898057
0.463171668597019	0.224896104198184	-0.0977176563867422	0.192668440656783	0.0483618170965089	-0.0843554745737943	0.0406429645371327	0.0274764662070235	-0.0108637960732471	-0.0179968287386427	-0.0464483409924858	-0.0349753020718851	-0.0305582552792229
0.366241436123459	0.217816382486189	-0.0653938726097718	0.199269821061303	0.0661681756337706	-0.0461682804865283	0.0552892375832929	0.00402568785360075	0.0178699046113511	0.00999994757362116	0.00656868933174187	-0.0442928608908584	-0.0679901358951688
0.195856025071005	0.108549038281285	-0.019759489108232	0.166262809463971	-0.0255663218155248	-0.0307015753195638	0.0130208070603383	0.0161461146308632	-0.00526173307626029	-0.0281339485675443	-0.0414997555588844	-0.0488053928750941	-0.0544921736260585
0.185873293110105	0.111592179898512	-0.0343631626337129	0.0847110735573644	0.0210678022409856	0.0198198512900521	0.0162882532775835	0.0295347637300885	0.0209582838799663	0.0204438267655188	-0.00281248835812495	0.00710930321118006	-0.0193973443402496
0.0508464287759291	0.0873926458936393	-0.00484265904779231	0.0379628457011987	0.00513156588508024	-0.0123986509194221	0.0122938468160757	0.00190034063592631	-0.00682198588407754	-0.00363354251717094	-0.010338746155133	-0.0131162136727758	-0.0193578202528063
0.151131525336013	0.184290537724487	-0.0192349981153749	0.10734810014299	-0.000668735320675989	-0.00169078858918029	0.0562206913113285	0.0159445995867121	-0.0099608428584628	-0.00117976195492814	-0.00789150851704076	0.000577986283977899	-0.0213555611295853
0.490086474468768	0.201240659402795	-0.107728236596825	0.18062918539462	0.0026390767715202	-0.0878445922703473	0.043390540786213	0.00422627852938784	0.000357043624365894	-0.0426027577494135	-0.0346380793142482	-0.0573809834267197	-0.049813349097367
0.13335203445309	0.0838811452193086	-0.024968631116744	0.0614472497245337	-0.00803072174382718	-0.00942474192864444	0.015574180862179	0.00485585543964637	0.00170252473217269	-0.00872773183623582	-0.00750728627985098	-0.0248871072490138	-0.0207445815637079
0.132184564303626	0.049695849985984	-0.0247061028482293	0.0604172564754846	-0.0273029092400006	-0.0298490722175128	-0.00101160293819522	-0.00932399974173473	-0.0137974756164034	-0.0285759907287567	-0.0248875021751057	-0.0270024877042087	-0.0375199524506977
0.0597456687218308	0.0470248245985536	-0.00993175460539186	0.0323621384510699	-0.00235488248612112	-0.00675538710904173	0.00979974602997689	0.00337148394553229	-0.00445212447539595	-0.00455513479758143	-0.00537943507752536	-0.0129894328451552	-0.0107653211136522
0.171834508184682	0.163653537993037	-0.0352139861137226	0.0679749792341183	0.0224779797768725	-0.0486578750208645	0.00221013809149426	0.0144542727656199	-0.0122545108067566	-0.013089947621996	-0.0187001957575721	-0.017364756664435	-0.0286480151600241
0.265519464177812	0.176305954767911	-0.0513232912940266	0.122742178335841	0.0605762844872225	-0.0097549718397632	0.0653308592121421	0.018090175479767	0.00311149209383932	0.0254106563237296	0.000904506519314063	-0.00453599745611355	-0.0113198835189902
0.487013760859949	0.145994597558756	-0.103877470585811	0.186495474722171	0.0151263429436493	-0.0895356563974485	-0.000609233336872739	-0.0148372066512274	-0.0320745305212919	-0.0372046567268996	-0.0761274078800562	-0.0644756450662379	-0.073527679441961
0.143755904333635	0.212125138568699	-0.0220705374176905	0.0822797022552792	-0.00564114209987643	-0.00471827631722269	0.077264446004713	0.0639368858595195	0.00506982244394447	-0.00517970920854957	0.0359658119562321	-0.013803153714655	-0.00715910325588678
0.0633876764699864	0.023724993192603	-0.00623562913629844	0.0455531816407017	0.00112784402914262	-0.00651518332513782	0.0141994357676804	0.0102269167762596	0.00529583427269949	-0.0026936696479976	-0.00331823659901007	-0.00773190640018723	-0.00879083620028004
0.187289440412394	0.111002287850125	-0.0350558985747874	0.0877731743539494	0.044114786728572	-0.0165699805090642	0.0437133167373033	0.038878195257478	0.0176366562024623	0.0137724031097539	0.00417985355206521	0.00206248852447588	-0.020242606798975
0.301314087830513	0.180405918789806	-0.0466667761300671	0.191494758905552	0.0299346435360587	-0.000571042992669579	0.0672140940062165	0.0207677538880353	0.0364425770395726	0.0146818002716946	-0.0138783864948029	-0.0210179044831281	0.00176294102046565
0.0243334583742829	0.0333341701250873	-0.00238798911991152	0.0181447484523009	-0.00211630725405597	-0.00186551209776082	0.00532652581590009	0.0046574521555059	0.000949400802894563	-0.00199090967590839	-0.000988824606221194	-0.00311114564929116	-0.00519764412728628
0.0516517830594022	0.0614902968450804	-0.00667022706872925	0.0334853854956174	-0.00793533217359781	-0.0102736719810884	-0.00192753696643223	-0.00473888919257559	-0.00738840307081151	-0.0091045020773431	-0.0152860637835719	-0.0151852372687275	-0.016938033067942
0.499853341639742	0.244824625543661	-0.111357099731967	0.173609765471052	0.117995139012442	0.00713503841946561	0.0471816322856536	0.0471588381520586	0.0898751867991666	0.0625650887159536	-0.00115359984508423	0.0593734440338362	-0.0237185840757612
0.194367406780553	0.0504181348394882	-0.0347185633625845	0.0995116375948698	0.00589558712368579	-0.0231024065480433	0.00911672815090658	-0.00501541030539379	0.00128941339044752	-0.00860340971217874	-0.0133574439441783	-0.0282875819929047	-0.0311967372092326
0.0873455376093034	0.0736299188802757	-0.0156770589988495	0.0419074453816338	-0.00251876371806142	-0.00879638400575923	-0.00109373127717528	0.0025137017062986	-0.00690874984042944	-0.00565757386191032	-0.025033069305095	-0.0179213053370981	-0.0179688005119931
0.131329621563361	0.0514220468256827	-0.0240865611095539	0.0618223831475344	-0.0279635669040999	-0.0285664818332818	-0.00944358457056579	-0.0130931323206557	-0.0239525728084866	-0.0282650243686908	-0.0199746508984721	-0.0282127210736236	-0.0301448917829743
0.154825121148269	0.113095576465161	-0.0295500668199212	0.0698445492882981	0.00114955516154941	-0.0478425337958115	-0.00042431800736778	-0.0136381828961891	-0.0209268291274822	-0.0233464893171311	-0.0277972420945786	-0.0312081509615769	-0.0271431931726302
0.0199218414397338	0.00644608815854313	-0.00161313710961434	0.0142004245911593	-0.0014789161634021	-0.00200127010632333	0.00461583888831864	0.00190092524954859	8.05236247142585e-05	-0.00174009313486272	-0.00316050672982211	-0.00329516226880612	-0.00433352616432494
0.264285716007183	0.176694381565086	-0.0509633443424585	0.122185013871966	-0.00186889536792956	-0.0117928993575889	0.0507564053580452	0.0437414480416601	0.021453093493007	-0.00683089736275921	-0.00214437232036169	-0.00326631961419777	-0.0469204187970172
0.405854785116086	0.09266595778267	-0.0784703998601803	0.194455001842591	-0.041812562719364	-0.048574568896514	0.040558215666562	-0.00304167758191964	0.0011120698687237	-0.045193565807939	-0.0238351551243275	-0.0592443692302768	-0.0437768540517948
0.0638104527589837	0.0957379750338997	-0.0113527906058299	0.0328534555377502	-0.00803122732744741	-0.0186475350384992	-0.000121100878630293	0.0028623897747006	-0.00570537871924721	-0.0133393811829733	-0.0135378081454741	-0.0162696540017642	-0.0196557956118815
0.150590985984587	0.133917438462086	-0.0301584558025339	0.0604997110552361	0.052225223636957	-0.0404875840895207	0.0167162935026289	0.0348681947729612	0.0247162823521439	0.00586881977371814	-0.0230561946455652	0.00716239208760405	-0.00809466346153512
0.0784731762487702	0.0252077910309492	-0.0132530583360378	0.0392991131459027	-0.00609129196356147	-0.0131776798788771	0.00573689479741606	-0.00380156714073167	0.00303143307546803	-0.00963448592121925	-0.00872653194739349	-0.0114072513538004	-0.012473881172265
0.293019735639738	0.180781821492718	-0.0583381412704075	0.128910673213181	0.0284683814966555	-0.0188181382526278	0.0703680920494115	0.0335107239782241	0.0292003931543038	0.00482512162201382	0.014595777047601	-0.0241400360894519	-0.0276777236326504
0.148717873407549	0.044750222241092	-0.0118184307271607	0.131645072472353	-0.00788264726932725	0.00564353704700127	0.0426430792831661	0.0287426401279478	0.0150227693891055	-0.00111955511116299	-0.00415523754992667	-0.0193626614930955	-0.0234455703379227
0.0819436326129188	0.109030696318442	-0.00792595354820963	0.0637812225229732	0.00568904854752152	-0.00288494143612458	0.0205447022224426	0.0225802544577243	0.00650482968240766	0.00140205355569847	-0.00438066786943681	-0.00785814706394575	-0.00385986804573896
0.0963171177571307	0.0674818153949236	-0.0171889130046274	0.0457051673819005	0.0148713454221738	0.00260806443661425	0.015235673704412	0.0159376558355903	0.00609228322088522	0.00873970492939401	5.85831187586566e-05	-0.00736491753616052	0.0023189998335013
0.151697693142316	0.184634331613781	-0.0197147758986734	0.104490277511724	0.00515386207476964	-0.00282172464054689	0.0507786259719578	0.0395195056776727	0.0230750356865701	0.00116606871711136	-0.023804981086518	-0.0274307531165912	-0.0198731407630704
0.0363267093882076	0.0540932284693402	-0.0034506538042777	0.0264818051181316	-0.00339664626156626	-0.00405409977565618	0.00635608902427021	0.00382073925470832	0.000387830175663816	-0.00372537301861122	-0.00607697805424786	-0.00782218057878433	-0.00949367894154883
0.0742834473755619	0.0182688660243989	-0.0127742764008355	0.0374271339978626	-0.011542348319076	-0.00488893277235253	0.00829366037450484	0.00299330823224228	-0.000875191097034281	-0.00821564054571426	-0.00730447733220997	-0.012613492837343	-0.0150705579603912
0.123882891245324	0.126667489935201	-0.0233301351164655	0.052761213874736	0.0104366751584844	-0.0357101551555462	0.043411840030518	0.0103367877371271	0.00983404370896887	-0.0126367399985309	-0.00325758812831192	-0.024530932854108	-0.0104019441607633
0.138564566081642	0.0314018753328852	-0.0249179730817688	0.0674453802766124	0.00487515560844579	0.0114723956593922	0.0275497306503375	0.0190863371365996	0.00755708639948455	0.00817377563391902	0.0019363750234912	-0.00363220274092291	-0.00672017294768318
0.176314839215028	0.0949617208089123	-0.034464914148769	0.0768512315869289	0.00508798059023982	0.00676180154136002	0.0384947687567546	0.00237395329479004	0.0187477606303516	0.00592489106579994	-0.00168153618055467	-0.013160426547688	-0.014453105454711
0.172980394262607	0.164907103159736	-0.035147567032131	0.0676468205338078	0.0132676891791836	-0.0608693281353933	0.00954147654398613	-0.000828234735758632	0.00290616901007557	-0.0238008194781049	-0.0397041428124031	-0.0323591046809932	-0.0215417071282778
0.162105932664804	0.110931208655429	-0.0325563354023998	0.0686052766419376	0.0142172748703064	-0.0405736414365971	0.00132566318401245	-0.00214545584859641	-0.0130021968340072	-0.0131781832831454	-0.0335939976347967	-0.0376182423019984	-0.0450939702984859
0.0280481093877045	0.0128129357359883	-0.00343505931557654	0.0199192104682248	-0.00777213500139936	-0.00646057960272931	-0.000786129415131679	-0.00268309979963383	-0.00321462014282498	-0.00711635730206433	-0.00617101195800554	-0.00757721598716399	-0.00908362022659578
0.224152260249987	0.171764372816141	-0.045724980991998	0.0958867122141143	0.0957681341555516	-0.0183561600832586	0.0700717547759784	0.0274644174737986	0.028904870626888	0.0387059870361465	0.0133065648401751	0.0158625371075362	-0.0151541136309136
0.0348606712693845	0.0471690716213741	-0.00332737501446107	0.0258623161039386	-0.00964248863600045	-0.00842871455475478	0.00355003863792534	0.00269028875085905	-0.0043270539236271	-0.00903560159537762	-0.00858606179659286	-0.00682165769463681	-0.00887156492967267
0.00246231658389596	0.00651549930996103	-2.89384313102684e-05	0.00191675256484001	-0.000691866012958296	-0.000760571867709854	-3.95868004545302e-05	-0.000149259162725381	-0.00040781783782275	-0.000726218940334075	-0.000927435972508667	-0.00105656781707426	-0.00109588829694269
0.194347513288651	0.106801280508788	-0.0203884763341797	0.167232157293661	-0.0339671834472156	-0.0217807595179229	0.0396336600250058	-0.00601098674168715	-0.0162688330444234	-0.0278739714825693	-0.0404009437844277	-0.0305034463099296	-0.0544417528299806
0.0829747749406407	0.100313737301556	-0.0157770079495155	0.0392237853082859	-0.0161256244352314	-0.0165599159393195	0.015694659842848	-0.00291334592824334	-0.00948460410465053	-0.0163427701872755	-0.0136955071815166	-0.0196949260694188	-0.0190388103966794
0.125074741786899	0.126462428714177	-0.0242397463307387	0.0522647809327171	0.0157496197601943	-0.0317049546925293	0.00374995014277099	0.0158398600279503	0.00965364367107366	-0.00797766746616747	-0.00306598143545628	-0.00321027096620691	0.0074444581474585
0.296996604676589	0.181546214478432	-0.0450648572676237	0.19280050995747	0.0568338733260598	-0.00799792571855545	0.0605958280310591	0.0471171468100822	0.014032997149331	0.0244179738037522	0.00856209515983269	-0.0269579406483724	-0.0122020970555548
0.0778232560834573	0.0698393083553601	-0.0135563573268475	0.0383135371486558	-0.00236159162962837	-0.0229268272139757	0.00123825614148063	-0.0135760357813522	-0.00990578200682565	-0.012644209421802	-0.0142833620854217	-0.0129519969182243	-0.0204151973846842
0.216657734043631	0.111170770075378	-0.0423446138737812	0.0950504399183142	0.0182313713004666	-0.00120287721979526	0.0364920962884609	0.0252447335458547	0.0135088516870614	0.00851424704033568	-0.0109524923361628	-0.0204131112331744	-0.0151453883595289
0.0303801489952215	0.014827970107097	-0.0028069708750874	0.0213963960256289	-0.00419412528652418	-0.00690664303205194	-0.000490833460039107	-0.00262137879204825	-0.00447437298408666	-0.00555038415928806	-0.00816171993909424	-0.0113116183793854	-0.0108026918137458
0.19469523097288	0.109397209738296	-0.0212635298260506	0.16732068667243	-0.0311873688368395	-0.0268376587065329	0.0332579869754882	0.00713518231984103	-0.0012699165873381	-0.0290125137716862	-0.0231755575199887	-0.0470106223935346	-0.0543420655462747
0.1739286597105	0.16555475956968	-0.0357424073750544	0.0672781799490378	0.0306260790843104	-0.0316489011604958	-0.000318119710172593	-0.00870573873811173	0.00885104817176113	-0.000511411038092713	-0.0267286144916677	-0.0201533188355946	-0.0342965161687175
0.225469559355105	0.173448563849501	-0.0464047064390901	0.0939079152019791	0.0628775972109772	-0.0185772850659348	0.0949565673976433	0.0232440999342862	0.0256253503387745	0.0221501560725212	-0.0119912248614406	0.000205032781500913	-0.0138307602118133
0.101138191170704	0.114187772945342	-0.0190053688886751	0.044420557273917	0.034819247266697	-0.00574038423875277	0.014716262729309	0.0252441014273707	-0.00299772715232176	0.0145394315139721	-0.00740448012732603	-0.0166332817122928	-0.0175727047927472
0.140413858176994	0.0858497186267593	-0.0274341406888908	0.0603768910439375	0.00628609115483661	-0.00727431988696964	0.00103094383335084	-0.00528818398049383	-0.000215304740602107	-0.0004941143660665	-0.00980418881968453	-0.0243452926051166	-0.0224308259050306
0.0223334603842043	0.0641597735146917	-0.00227563708687587	0.0156196931269823	0.00508454346841004	-0.0101440272577704	-0.00738786169517147	-0.00909342387556555	-0.00974635032517452	-0.00252974189468016	-0.0112024108249567	-0.0127638063747612	-0.0138155782601164
0.171830560410996	0.16486064822163	-0.0347667600252443	0.0669934919252692	0.0259374847964086	-0.0434680882652459	0.0179533556923502	0.020394296632875	0.00536623168041289	-0.00876530173441864	0.000647768133597376	-0.0363942091439582	-0.0272234213807173
0.266711933190783	0.176675901481549	-0.0510604100984918	0.122058371198673	0.0251781212762322	0.0111277926929732	0.0367062667069821	0.0269658202425076	0.00158312111085285	0.0181529569846027	0.00685921337569356	-0.00181263988030406	-0.0156982885076718
0.30325656936328	0.212378718244922	-0.0623535206076368	0.125795801943725	0.0348471793902735	-0.0193222055854271	0.0616272718690917	0.022666879099584	0.0300232450437511	0.0077624869024232	0.0407928966981549	0.0224850965040972	0.0135129039681521
0.0091896130491128	0.041067166483897	-0.000716643539045849	0.00696713729346228	0.0005211786114194	-0.00606701273458104	-0.00495793943506557	-0.00457972743432627	-0.00205455095413191	-0.00277291706158082	-0.00597302509963191	-0.006436994569112	-0.00401597413780672
0.149776758255723	0.0396714658564254	-0.024942425271843	0.0823624004315328	0.0011889802075831	0.00540583667452155	0.0316685238884094	0.0189846230184999	0.0091936800592487	0.00329740844105231	-5.05404554416722e-05	-0.0108819219290797	-0.014479833561115
0.150209634911666	0.134852679517611	-0.0298196386594777	0.0598511047299619	0.015676967537992	-0.00935365111048991	0.023715699580006	0.016047104782227	0.00421712765503351	0.00316165821375103	-0.00876592108308683	0.0102695845361021	-0.0118803717394671
0.46404314031494	0.149572904374706	-0.0959389965858127	0.197587011695513	-0.0166372668224742	-0.0694528588883135	7.32329978113677e-05	-0.0136781171137532	-0.0411704026989631	-0.0430450628553939	-0.0767932818675199	-0.0636967795167621	-0.0793268989587698
0.0150248781383055	0.0563362279025784	-0.0013865538232728	0.0118542876186847	-0.00627172388818047	-0.00896501472353087	-0.0038548158332648	-0.00593303053626948	-0.00602450053547379	-0.00761836930585567	-0.00377622498213726	-0.00867857072510999	-0.0055631766100766
0.0196102465149571	0.00454373813309195	-0.00232140490925213	0.0146753947456684	-0.00061247373816592	-0.00246319028802534	0.00254497796063686	0.00129652902158297	-0.00070255704692946	-0.00153783201309563	-0.00292842615938142	-0.00336166441216547	-0.00450095599732449
0.171879553235586	0.163740389157974	-0.0346169618974479	0.0678928558060822	0.0171228381933425	-0.0384210748680699	0.000819742831314862	-0.00491935189530185	-0.00985838740698125	-0.0106491183373637	-0.00361080669540098	-0.0190552189054887	-0.0338513883936589
0.49724506951384	0.241654753103983	-0.110840067728941	0.173921695485487	0.0439171376078691	-0.0535197643990434	0.0805945068535539	0.088326557139091	0.0549982734438524	-0.00480131339558715	-0.00494344112707518	-0.0336394541620624	0.00313271585303171
0.077368188922551	0.168048121902996	-0.0118866750334494	0.0428241133269855	0.0210739405804859	-0.0230299129284077	0.00296999533527262	0.00857556613563057	-0.0108805712329216	-0.000977986173960915	-0.014696082885823	-0.0240115902575264	-0.00534480944335772
0.0752540097305986	0.0530921256985332	-0.0130970804736338	0.0383933941608339	0.00755858991791548	0.00124786407888076	0.024193995610151	0.0117914345994195	0.00832705162670237	0.00440322699839812	-0.00125937822506404	-0.000751660255790695	-0.00487186961242173
NA	NA	NA	NA	NA	NA	NA	NA	NA	NA	NA	NA	NA
0.0645626770877979	0.0970032423247595	-0.0112218836184879	0.0334351289478765	0.0110580450644879	-0.0156708094295218	-0.0070404142062513	-0.00723767107294936	-0.0173870426064764	-0.00230638218251697	-0.0196073680796972	-0.0165418533394111	-0.0177600955468614
0.185721519146065	0.152735238035173	-0.0375278399429728	0.0765583202276389	0.0280480469263616	0.0234174049930197	0.0368788694041063	0.0312868401707134	0.0288822321300055	0.0257327259596907	0.0190881286819624	0.00515002263588132	0.0148865476834366
0.1187998057992	0.0318796722182088	-0.0198341196375032	0.0634991036982638	0.00312219716242663	-0.00238733623523028	0.0182602996964278	0.0149648027682521	0.00307658288538093	0.000367430463598176	-0.00761276814741207	-0.0171608277907098	-0.0185094810375041
0.0875333567893036	0.0183393606691616	-0.0141068547543574	0.0461329377783688	0.00566757996925839	0.00529326998523394	0.0188616180365947	0.0124102859864236	0.00891794258818628	0.00548042497724616	0.000338229265896245	-0.00402278667756228	-0.00645995055227183
0.00142101472998431	0.000319957475875175	1.74826949497419e-05	0.000776291823866509	0.000187605847659492	-0.000154530533603865	0.000562285779551653	0.000401036676334538	0.000108115105673642	1.65376570278135e-05	-0.000145031076470008	-0.000189340317866027	-0.000308157972799205
0.354380723049815	0.230661327127377	-0.0602608694250632	0.203501363417143	-0.0033132855814122	-0.0441687844438682	0.0548845148714851	0.011555794038865	0.00633134355406612	-0.0237410350126402	-0.0283270793347421	-0.0397973637498531	-0.0526146882016099
0.177445003023807	0.0508319445161059	-0.0328331380440329	0.0862297645474639	-0.00578713454719007	-0.0148259089518149	0.0133778711930501	0.00372113351924264	-0.00361229291930179	-0.0103065217495025	-0.0203276889175985	-0.029519065816145	-0.0261772190636923
0.445675281056483	0.155462560157375	-0.095106445127121	0.171642966178212	0.0330768102862259	-0.0130517927443327	0.0378966644125899	0.0416136592543879	0.0420577045359836	0.0100125087709466	0.0174055807823084	0.0287764238371281	-0.0280306456814855
0.0443368434191686	0.106886304866444	-0.00581639473071914	0.0286887329648312	-0.0011602425835061	-0.011026369697519	0.0198429134104305	-0.00574462528818651	-0.00968080844392081	-0.00609330614051255	-0.011270603202606	-0.000290351601768032	-0.0176796810644282
0.031305857346651	0.0884600722075637	-0.0040239956460685	0.0210297920810667	0.00648870690749029	-0.0144040889716356	-0.00588929278259835	-0.00725252829975622	-0.0106663325380219	-0.00395769103207266	-0.0110505040522059	-0.0134176822850407	-0.0158884879531672
0.0218245281720887	0.0368824936333466	-0.00129286701248513	0.0177464491802594	-0.00100807602929786	-0.0012278621507757	0.00477109208487743	0.00287212781593255	0.000555239970839599	-0.00111796909003678	-0.00264087265016736	-0.00442467624769963	-0.00503728526565213
0.054503178922258	0.0524370067386065	-0.00881108171029084	0.0314991850159678	-0.011985124490473	-0.0135619505728975	0.00206196414133333	-0.00690743671573088	-0.00402242098894764	-0.0127735375316852	-0.0132140854521807	-0.0162599052098446	-0.0146131277785118
0.155053644651821	0.111389022554044	-0.0295596979795835	0.0712331582027203	-0.0064590540209139	-0.045639097814873	0.00285612337593294	-0.016968812739751	-0.0166300805477088	-0.0260490759178934	-0.0285352586393633	-0.0322139318119649	-0.0393114449816417
0.00169322380338851	0.00493630151105143	6.32318763534642e-05	0.00136722132000544	-0.000733857431488513	-0.000654642390038118	-0.000618636557415863	-0.000650839544862873	-0.000654706288862535	-0.000694249910763315	-0.000866341867704918	-0.000761079824661753	-0.0010083559459311
0.131163770890635	0.0842923629573476	-0.0242682107396473	0.0597996032967087	-0.00165612758337996	-0.008307055868976	0.017136802391453	-0.0076039017301657	-0.00260215070426145	-0.00498159172617799	-0.0231528966096454	-0.0126401012548449	-0.0165865212094702
0.0511755537948299	0.020230657825754	-0.00761110486604527	0.0303183728874151	-0.000918487065093107	-0.00671977264043594	0.00517331945064667	0.00250022985169306	0.000722867099645329	-0.00381912985276452	-0.00534589486992059	-0.00813688856823521	-0.0101307323464001
0.264272769773016	0.176362458158526	-0.0504789769446661	0.121619310936478	0.0370973327501944	-0.00878530652799525	0.0483391047884593	0.0568217944755015	0.0245231142452242	0.0141560131110996	0.0132472008160927	0.00298191359601202	-0.0117544452229288
0.0281327444278721	0.0643822729559886	-0.0038669801205398	0.0184801120839166	-0.00689732453085729	-0.00994807461499064	0.00207863577471912	-0.00678317527051822	-0.00721595004611558	-0.00842269957292396	-0.006922616914501	-0.00955426587255764	-0.0091646084283946
0.00284110820029172	0.00104150210736996	-8.00635042190316e-05	0.00178785562560256	0.00018592548150652	0.000341300390803921	0.000988001132859239	0.000462248473232781	0.00035401226644268	0.00026361293615522	-0.000229490554406363	-0.000429661733761606	-0.000442801389582894
0.414562673334088	0.0922948276235413	-0.0819714269393666	0.190064864812898	-0.0218890765637644	-0.0132787736733797	0.0403477025184705	0.0103341863951906	-0.00908432617281157	-0.017583925118572	-0.0359891453402512	-0.0364932702123447	-0.0500821115159628
0.0400563672248838	0.0458199385871672	-0.00582155556423028	0.0254647877913102	-0.00387742033233394	-0.00884130721971512	-3.92920400019495e-05	-0.00360911218543	-0.00840300465363594	-0.00635936377602454	-0.00922297774635217	-0.0140194394065391	-0.0120919525533786
0.1664229843885	0.0970904759361628	-0.0314688037919537	0.077996770665227	0.00509149415059978	0.000824809790811926	0.034373720969928	0.0280950129788918	0.0138540865080722	0.00295815197070584	-0.00254098290841412	-0.0071364206797789	-0.0251148704712272
0.0304564389608024	0.0836966767781299	-0.00387473469058726	0.0216479552811492	-0.0130590372660134	-0.0107964177333022	-0.00615874420224691	-0.00897725492809764	-0.010982579107758	-0.0119277274996578	-0.013249960386074	-0.00302858185040724	-0.0151803953454563
0.065773776206961	0.0205916297296314	-0.0107210881644606	0.0357963660954625	-0.005037745372155	0.00203254853707462	0.01628548579022	0.00431540200554981	0.00179592253469135	-0.00150259841754019	0.00163283974852266	-0.00698659984308906	-0.00861252164408449
0.176090672346277	0.094313353702288	-0.0345346795004019	0.0759196770515885	0.0222434630117407	0.00066907395814364	0.0432524126548745	0.0244797632709286	0.0128738447774829	0.0114562684849422	0.00722138628352006	-0.0234303915554415	-0.0321015757488625
0.0137485654465866	0.0242831324609924	-0.000914172413694419	0.0098553613313472	0.00156556040631988	-0.00354132324063187	0.00186662066397226	-0.0013274138605451	-0.001274636521681	-0.000987881417155993	-0.00421058706203626	-0.00399685018078248	-0.00432261756574905
0.00340269479588886	0.022364101004264	-9.27430693956257e-05	0.00287823166927672	-0.00207621001953361	-0.00245729454080158	-0.000315747436194416	-0.00178787641849489	-0.000932215145206579	-0.0022667522801676	-0.00236488299132542	-0.00216944638288112	-0.00245134530420597
0.132168506558609	0.0495224812611219	-0.0251764907475649	0.0616709155465623	-0.00564759341770002	-0.0261858104003344	-0.00514832509612861	-0.0141444162965339	-0.0236694523146955	-0.0159167019090172	-0.0306622581480354	-0.0329808730473907	-0.0408605760041314
0.413460959230017	0.0932598819889713	-0.0823173665119392	0.190509001436103	0.000761868306493496	-0.022484234740846	0.0308781132526293	0.0114020877385129	-0.00712742638995656	-0.0108611832171763	-0.0415733974881636	-0.0347595842014001	-0.0675058132059174
0.138062234821225	0.10217638229756	-0.0255931043192217	0.0622960161889164	0.00150912625180671	-0.0134320708856277	0.0200645038055324	-0.00142391724111898	-0.00620478263489541	-0.00596147231691049	-0.0218326940287941	-0.0187494900569299	-0.0261402646861146
0.0403590905011762	0.044581388278686	-0.00565299304608395	0.0257139933947115	-0.00558522654706206	-0.00762904039656812	-0.00416846945480221	-0.00522244217325613	-0.00878357867337232	-0.00660713347181509	-0.0104006778649982	-0.011612644926367	-0.0120026894590854
0.178775411590052	0.228746507183242	-0.0288462704135905	0.101593251815024	0.0801221460491847	-0.0081594541841451	0.0872623895918237	0.075631336124883	0.0110699071955465	0.0359813459325198	-0.00847400063413092	0.0367687776887885	-0.00507971029394369
0.284683008259997	0.0865325983820561	-0.0402077779046697	0.198237304209404	-0.0172500107153026	0.000167872261026047	0.0425136690745075	0.0315277054149484	0.00487107253369301	-0.00854106922713832	-0.0202278614421166	-0.028661727519103	-0.0540587141173561
0.0641998553300766	0.0953345213734292	-0.0113515746587686	0.0343457196009554	-0.00231377493652928	-0.0145983862653697	-0.00853185912181813	-0.0112021896703099	-0.012784356334377	-0.0084560806009495	-0.0152450841181403	-0.0150675267253418	-0.0194760164572284
0.364740562007338	0.220779085379781	-0.0643808625950444	0.200991378359159	0.0326638598952761	-0.0413856173523904	0.0546578353426519	0.0357018267819694	0.0106828234962741	-0.00436087872855717	-0.00443172752692533	-0.0330123548578788	-0.0572889480784958
0.0270416566570439	0.00972536423799164	-0.00146615293915154	0.0214883955563083	-0.00163638413180724	-0.000499783728052438	0.00378618083764762	0.00378008010884029	0.000492359887350639	-0.00106808392992984	-0.00264238829669147	-0.00575265163185254	-0.00724976344200836
0.0583517807807181	0.0472501172808778	-0.00928159216902057	0.032475927631803	0.00294786496839739	-0.00270758009879458	0.00641542256207628	0.00275864939968883	0.00190977809342699	0.000120142434801407	-0.00244254394563942	-0.00515180949179103	-0.0129574333757189
0.0446648377592144	0.10739759342903	-0.00569110348648128	0.0300456219293606	-0.00304708956950366	-0.0121280021700437	0.00242616675532623	-0.00389372028534999	0.00821506603843131	-0.00758754586977367	-0.0108322220436985	-0.0133894866064332	-0.0183048734643602
0.0635723841238501	0.023493084676311	-0.00628445345434513	0.0458226431027192	0.00342710715199472	-0.00765525912040272	0.0140867846477345	0.0110522620558295	0.00507949653514593	-0.002114075984204	-0.00578494708252364	-0.00550775240009344	-0.0100130729175913
0.306675231396487	0.217304697614687	-0.0629002841614799	0.125279698976448	0.0514971263224623	-0.0268682575581001	0.116547452881218	0.0676519511833562	0.026398113210832	0.012314434382181	0.0359461959727565	0.0332513794676801	0.0307140282243957
0.035438221739979	0.0166203348254587	-0.00469497380186162	0.0235784433391055	-0.00149356366767719	-0.000357719129999129	0.0048819272383027	0.00126300544509866	-0.002026044304665	-0.000925641398838162	-0.00339541905824937	-0.00686133010243236	-0.0085349810728854
0.0128798009608482	0.02053080030783	-0.000874040867076742	0.00945033436793863	-0.001829297114872	-0.00135203166492836	0.0021534069848706	0.000846790651364166	-0.000744303715380066	-0.00159066438990018	-0.0030784652316564	-0.00330619147780312	-0.00387370683107559
0.323018727739134	0.209292300343197	-0.0563640484380671	0.180935662699515	0.136023826933651	-0.0031634828276374	0.0662910181446163	0.0564997614580042	0.0287749113324351	0.0664301720530067	0.0792446687188645	-0.0136531098933585	0.0368814811782196
0.443131053155458	0.159679789495512	-0.093001960343768	0.173758679842887	0.0507413130781994	-0.0249581040928538	0.0473581072846738	0.036186838027025	0.00840625244632359	0.0128916044926728	0.00198876728612413	-0.031134860967207	-0.0193987874337419
0.0850907058633415	0.0342868315455144	-0.0138172399423492	0.0453059935975163	-0.00845031707158601	-0.0160215486859674	0.00190364768574477	-0.00361071296290003	-0.0108297275041019	-0.0122359328787767	-0.0153154696853521	-0.0146149552797905	-0.0186501224975779
0.0761349725691531	0.0856853313086637	-0.00946563508099024	0.048231228683832	0.0157625076948728	0.00833422772251224	0.0223076426638364	0.0188746954740382	0.0043898964850053	0.0120483677086925	0.00163862231149885	-0.00503329135010028	-0.0056520609016612
0.0901877475655952	0.0626485967151804	-0.0159984450323024	0.0442675055307039	-0.00339435147559976	-0.0041286256768209	0.0169117149096604	0.0081598296576381	-0.000324213151429262	-0.00376148857621032	-0.0131835036920903	-0.00690997578951712	-0.00973901405257431
0.052089498957111	0.0857403119646471	-0.00593376646790055	0.0359342709399953	0.000385870347397801	-0.013697702427804	0.00695683004450842	-0.00201850810133775	-0.00280938690315835	-0.00665591604020307	-0.0151909719518915	-0.0106785162005218	-0.0119098699516964
0.0708769920812111	0.0194178317236206	-0.0115981275985633	0.0375588779337119	-0.000430253919499773	-0.000225681640872236	0.0110468934392985	0.00581737346219537	0.00304769997909878	-0.000327967780185998	-0.00411709287822591	-0.00636881789533733	-0.00829750906178786
0.0506389147129458	0.0503578547459732	-0.00869193059432399	0.0284903276647351	-0.0101586715980539	-0.0173067292811774	-0.000931443023363815	-0.0105962121799602	-0.0113926020772139	-0.0137327004396157	-0.0111786228160866	-0.0141622743285808	-0.0148455126647977
0.029872947060596	0.0844390087424301	-0.00290390635303443	0.0219456933775502	-0.0138694394133503	-0.0109575736163559	-0.00614219431251324	-0.00840458095153969	-0.00970104933970452	-0.0124135065148531	-0.0134506498451149	-0.00194594135059072	-0.0154816090580364
0.244812017484573	0.102181936364629	-0.0442878606731391	0.123382851507039	-0.00519466887153303	-0.0155393494832096	0.0169315984878534	0.00308031894994087	-0.0123530800885315	-0.0103670091773713	-0.0240412622776792	-0.030278067756834	-0.0389410410386609
0.452087645339929	0.195196159941605	-0.0977378361504309	0.168676257981089	0.131608283196993	-0.0170086500400867	0.0936214107672804	0.0553983092286208	0.0487923154195529	0.057299816578453	0.0393793587653453	0.0452340003460685	0.0208230332196453
0.112239687491997	0.187551415365656	-0.0168851341989445	0.0637857211953433	-0.00960556488650989	-0.0144332157155146	0.0228983875920177	0.0202964375316255	0.00102593749390968	-0.0120193903010122	-0.00740006233654185	0.014823630763164	-0.0136059281389186
0.0811244211961212	0.158310650389472	-0.0111229299784432	0.046386879048447	-0.00580421587194183	-0.0136075395617519	0.00915162493754369	0.0318613993936603	0.0201761420403568	-0.00970587771684685	-0.00982461313692125	-0.0185325120004109	-0.0212519500250184
0.494301886053104	0.246322803017071	-0.109666378513212	0.173829850055845	0.0831728754959717	-0.0670802200804255	0.0740026157103692	0.0367387378351242	0.00778482164111421	0.00804632770777308	0.0167463931067615	0.0166188551354929	-0.00322283309275972
0.280509777013265	0.0977142539909254	-0.0538175487347841	0.130514209093387	-0.0335879501233304	-0.0267054081232447	0.004022396740051	0.00417117674996376	-0.0172849810797694	-0.0301466791232876	-0.0233742838009064	-0.0412764782408053	-0.0370702611888586
0.0689558266238713	0.0242141312085111	-0.00563321219832585	0.0555175675339411	0.000261647800667703	-0.000836230329968532	0.0167626837144509	0.0104898693558566	0.000545025611509042	-0.000287291264650408	-0.00766283272625422	-0.0122174296214778	-0.0105836670619994
0.027834955765983	0.00938057555245116	-0.00262305043227539	0.0218250373569421	0.000170405942824556	-0.000727456945512493	0.00617663803377301	0.00175063926180582	0.00140622873139016	-0.000278525501343968	-0.00329523011874662	-0.00585216285565767	-0.00544119721014948
0.0861348494530159	0.0330009287435873	-0.0142838399135656	0.0439065565384232	-0.0110718965579338	-0.0117245675783076	0.00216324836986986	-0.00365519183533457	-0.00685142290560782	-0.0113982320681208	-0.0140582922778032	-0.0213163806388838	-0.0144760196441177
0.4040520850368	0.0931338484780092	-0.0777749244979291	0.191599912580255	-0.00894827936387566	-0.0254618696723707	0.0250385801477587	0.000614029244360825	-0.00793886994506032	-0.0172050745181232	-0.0342031561516631	-0.0347036003836166	-0.0499789221804301
0.00273200079130469	0.000953033981582117	3.11512225199197e-05	0.00171913554735418	0.000258570395875865	-0.000440127151701202	0.000946679273358151	0.000620958603761108	1.38440802171158e-06	-9.07783779126683e-05	-0.000511787346202798	-0.00031719537609324	-0.000287105581472302
0.0201991230804621	0.00660972057411429	-0.00148606798332416	0.0137107151994228	-0.00108031989457333	-0.00138394975098696	0.00425620121987939	0.00128542308133979	-0.000646881503799875	-0.00123213482278015	-0.00311347999916432	-0.00466070634318919	-0.00400497181762729
0.225829896758373	0.171661674743166	-0.0456425762485639	0.0921956528525159	0.0407381969874341	-0.0192250494184594	0.0573246513867416	0.0628166542219601	0.0479694007005017	0.0107565737844874	0.0114400734008827	-0.0122410619316634	-0.000165202182445562
0.0515129948673828	0.0587524629742409	-0.00596750581267567	0.0348235951234281	0.00275108697179764	-0.000302318174422771	0.0155174328341127	0.00915633748865834	0.00810855633638521	0.00122438439868744	-0.00480435052259814	-0.00449717667942488	-0.00477651604529152
0.0690740028975688	0.0243554795063267	-0.00527548003606998	0.0555008026501187	-0.00146817364654966	-0.00110772278804611	0.0124329429426935	0.00462988254753538	0.00537169743262761	-0.00128794821729789	-0.00328326812917798	-0.00999306872347085	-0.0195457257608934
0.0374848845282902	0.0132502828489676	-0.00171921593447743	0.0291402234630472	-0.000916132984617242	-0.000145478160281459	0.0108430642240595	0.00683374234289362	0.00230713675875537	-0.000530805572449347	-0.00336856059712699	-0.00522647299325184	-0.00771315799548176
0.164061174013533	0.0476643744971246	-0.0284001588210764	0.0876842931096954	-0.00631372152039042	-0.0154266508445264	0.018880247911154	0.00421176046356797	-0.0162369936142943	-0.0108701861824584	-0.0108561945154717	-0.0260961702571931	-0.0219200992960287
0.252412322575443	0.128828485972002	-0.0488294580327862	0.1162488259658	0.0133002629472269	0.00901332954108958	0.0355662562357193	0.0483814719757622	0.0141226027088945	0.0111567962441582	0.00168101765456607	0.017533395097545	0.00225090889143953
0.0162181135999583	0.00326759903390436	-0.000767420193164604	0.0138708447319783	0.000678211726066982	0.00153851755976525	0.00620002662808492	0.00277516383668778	0.00185995023916402	0.00110836464291611	-0.000676222875318672	-0.00154476867339071	-0.00242932177266405
0.0709243887049062	0.0646806068573171	-0.012136129487264	0.0372043907611684	0.00565036173473595	-0.00945297795583891	0.0127266851202357	0.00599692947224888	0.00163597257092811	-0.00190130811055149	-0.00889015060400576	-0.00875401620023828	-0.0120328257237122
0.249318372462396	0.100684438741039	-0.0457797883162011	0.125296632431914	-0.000920368047975378	-0.0153989580717994	0.00454301333499632	0.00263536863783717	-0.00918541419461907	-0.00815966305988738	-0.012224739411571	-0.0358038580796647	-0.0383208835508335
0.262542451625408	0.128600690444272	-0.0521239711227254	0.115708836728549	0.0466949084017345	0.0139672270700891	0.064771549259966	0.0524482865021169	0.0425218223672437	0.0303310677359118	0.00121797400674439	0.0152720733632182	0.0198556491704224
0.115317529945358	0.188562719772349	-0.0182602026991115	0.0640833024809292	0.000796425873000883	-0.0153326378442717	0.0169121088873512	0.00310477552865805	-0.000203313112012951	-0.00726810598563539	0.0169873409454347	-0.0187518868879326	-0.00269255879347512
0.179113646710822	0.231842719027045	-0.0296376592237129	0.1026719483798	0.114024730961302	0.0242657261128074	0.052744012323605	0.0750169707688164	0.050511533261137	0.0691452285370548	0.00930735411453928	0.0248731222311533	0.0339446608166422
0.364347024252168	0.136051863303625	-0.0687082220337285	0.183738864119823	-0.0201028994654984	-0.0953890199005002	0.00367344570031758	-0.0294794954272963	-0.0496264839184786	-0.0577459596829993	-0.0652898416129792	-0.0724951575007164	-0.0809524050968345
0.0423211089634815	0.0199102507578939	-0.00650134218893151	0.0255520190948322	-0.0119484513720624	-0.00780242877437423	-0.00346501621660584	-0.00686571333337973	-0.00875426782828138	-0.00987544007321831	-0.0123108307719332	-0.0111601453349272	-0.0131100304327025
0.0708545837475163	0.0782356312605893	-0.00919289014529259	0.0452826666643614	-0.00678161464157595	-0.00915068329155548	0.0111278853640263	0.00414387447618873	0.00032768916721021	-0.00796614896656571	-0.0091322173078784	-0.0115631736751029	-0.016019419563445
0.090681113080182	0.0639482590457241	-0.0162024372460801	0.0440323172826124	0.00337569841795744	-0.0035965938837451	0.00680166177281001	0.0129556545480623	-0.000153171596403739	-0.000110447732893829	-0.00922165261432613	-0.00449047958534962	-0.0118425810563012
0.0910845158464073	0.063520683242645	-0.0165071852573244	0.0435273343079424	0.00563424051893982	-0.00419347389653779	0.0171990158498263	-0.0090334305591151	0.00335985191789612	0.000720383311201014	-0.00754051030172356	-0.0116009106861426	-0.0114211138523568
0.295675741228277	0.179462281630211	-0.0584953169945644	0.13178563250727	0.0228541887368393	-0.00985843452642771	0.0289530859197775	0.00729655298567927	0.0315953836274192	0.00649787710520577	0.00619566849526076	-0.0135968242025705	-0.0124007833446984
0.268895731421725	0.192582195204815	-0.0546115938270761	0.111994934381159	0.09332635877564	0.0201806326049261	0.0906202692474669	0.042688692186419	0.0662202737337432	0.0567534956902831	0.051506369186276	0.0202670013757725	0.0362062185346262
0.296357559220229	0.178899047799453	-0.0596478982151365	0.130533269353871	0.0267733080858721	-0.0112136102953761	0.0506616779697729	0.0281812924535971	0.0200332785184717	0.00777984889524802	0.00149040777625009	-0.0261862774122982	-0.0113992518050953
0.0672274923744028	0.0324261123046238	-0.0109798749753773	0.0365051427424049	-0.0135049941037885	-0.017209104649871	-0.00230514081566333	-0.00698619894636598	-0.00894887812964211	-0.0153570493768297	-0.0164398938068068	-0.0173337075256212	-0.0204322202895491
0.0436194868241508	0.0472138107536844	-0.00674970736045232	0.0261756733623029	-0.0058006029372463	-0.0071093966328646	0.00125221845136644	0.00136274836981789	-0.0060536797439092	-0.00645499978505545	-0.00505819770947469	-0.00430691591798574	-0.00813913697807221
0.00286236445923593	0.00108512927797636	-2.2362422379582e-05	0.00177028297757909	-0.000227989216103798	3.21661813173306e-05	0.00048758869835038	0.00088953816965404	0.000249644624147385	-9.79115173932337e-05	-0.000771205498648624	-0.00058729130122182	-0.000611706575462336
0.0163105125434709	0.0309081500341893	-0.00169677759954688	0.0117167391113551	-0.00139428225995251	-0.00263543779553446	-0.000857842602609907	-0.000865918187965671	-0.00172895572309419	-0.00201486002774348	-0.00280096365246786	-0.00484326335392537	-0.00515950009620473
0.111488856935217	0.185413247697018	-0.0165125083957086	0.0633210338007605	0.00599460708744654	-0.0238612931181945	0.0236906932206102	0.0149059512566259	0.0307267918780569	-0.00893334301537398	-0.0121013252152975	-0.0204754052356979	-0.0202349145635338
0.00117616343112009	0.0035256933121195	-0.000109170986958677	0.000714810219712902	-0.000434416640169509	-0.000398115702373926	-4.26924294568104e-05	-0.000158236619263155	-0.000221276361502582	-0.000416266171271717	-0.00041896267725582	-0.000510713371757023	-0.000465524088172271
0.117225532113087	0.0803349621048896	-0.0222790942338066	0.0524544549450596	0.0102223194867568	-0.00305369974603668	0.0207448304317722	-0.00201313710343784	-0.0134756693231523	0.00358430987036007	-0.00304635616415939	-0.00514610517229445	-0.0146483224204664
0.0114877351620854	0.0234105377547509	-0.0013508754397157	0.00868965183018672	-0.00252200604125254	-0.00245594235352323	-6.31983477134487e-05	-0.0013829285108747	-0.00200973715154301	-0.00248897419738788	-0.00404280686152382	-0.00349570891590984	-0.00416142955239543
0.00276520428942084	0.00107391437854567	-5.07448156277105e-05	0.00177137985518199	-0.000134219165235097	-0.000108195733848677	0.000777648354209742	0.000465327159163908	0.000275285163005688	-0.000121207449541887	-0.000425459363535852	-0.000294365130021618	-0.000798121911306705
0.0128646992489363	0.0205061964117888	-0.000736871118881117	0.00960558407606596	-0.00183284497518356	-0.00135879105689158	0.00181479900017539	0.000546992723194681	-2.35793019243945e-05	-0.00159581801603757	-0.00235398364284261	-0.00336521707783076	-0.00424487907883145
0.12806743598748	0.125645439522893	-0.0253305463829852	0.0519496751656209	0.00960357490291894	-0.0039033764613001	0.0275557424621915	0.0156333827644353	0.0120760034966683	0.00285009922080942	-0.0103761872046578	0.00660569856458901	0.0018507038232847
0.0507291093311644	0.0600578306462732	-0.00542817585885134	0.0347332148403894	0.0053726645185251	-0.00112008329164794	0.0111068231812047	0.0173289331542275	0.00210801443860967	0.00212629061343858	-0.000514035954152593	-0.00369434987090331	-0.00506328119139851
0.455414857323391	0.148558976560799	-0.092415521903044	0.202120473017317	-0.0061481692973307	-0.0766926918026037	0.0149715513974243	-0.0244235242021127	-0.047923442779531	-0.0414204305499672	-0.0579534574934594	-0.0681761067824969	-0.0853787153838635
0.0077089264026166	0.000405898489915434	-0.000186417582844803	0.00599229310323165	-0.000379068417175828	7.84269933282152e-05	0.00253954288081772	0.00171351589027683	0.0006894199120337	-0.000150320711923806	-0.000478036194857158	-0.00145834658178392	-0.0018714132694066
0.0510256545837602	0.0703471216904616	-0.00635901705913551	0.0340819414171904	0.00436629423026332	-0.0131939169226598	0.00925368802856036	-0.00179713225710801	-0.00439955586748476	-0.00441381134619824	-0.010125895691128	-0.0157571439345908	-0.015209706100328
0.00882566052058057	0.000369190689311105	-0.00023780859088642	0.00773743551240262	-2.97409853908994e-05	-5.45935235849535e-05	0.00374101363282923	0.00244003269836492	0.000971000862570952	-4.21672544879265e-05	-0.000636498460669949	-0.00069911886900511	-0.00151760801440467
0.00375427766078293	0.000428534862536287	3.51686573671988e-05	0.00204629112677519	-0.000163863977422865	-0.000376971909967723	0.00107708060340002	0.000349018503825119	0.000264759501027091	-0.000270417943695294	-0.000407717674466242	-0.000838204810529355	-0.00107835159596739
0.490921682573178	0.195507609619701	-0.108056742200411	0.176786733571748	0.052802697955148	-0.0792222281113588	0.0465412164661979	0.00617578348991826	0.0119068386926045	-0.0132097650781054	0.00504896125874343	-0.026935055020012	-0.0287403527333882
0.0408030676553328	0.0195786058952757	-0.0057064567691244	0.025534048869863	-0.00817342662378105	-0.0103966194749376	-0.00317673144793006	-0.00340982007576297	-0.00744172224917101	-0.00928502304935933	-0.010016980106637	-0.0135853882786907	-0.0123856701147382
0.466119857653437	0.221022880639854	-0.0978007781279827	0.192096321802121	0.0434821089121293	-0.0180479857305394	0.0605022218950844	0.0197346036866649	0.00537371062863617	0.0127170615907949	-0.0485698092521705	-0.0647362405816617	-0.0597412438158301
0.103684859981947	0.0580405117514293	-0.00957645736549617	0.0836791435345633	-0.0136349017377745	-0.0017515497309404	0.0193214404619903	0.00369169830000986	0.00346266016669187	-0.00769322573435745	-0.0156138327116546	-0.0164559713092456	-0.0226908890012021
0.0629821268852224	0.0310268764411525	-0.00991974948645263	0.0349818034127868	-0.0149065614173313	-0.00448208318358775	0.00855363986815214	0.0027757692039225	-0.00624065830796458	-0.00969432230045954	-0.0119829584952921	-0.0183959195573741	-0.0145581845959907
0.453270925113761	0.194782236563901	-0.0984598858599303	0.167241832851495	0.082164681171897	-0.0214078976316128	0.0601510390039048	0.0277764221401637	0.0758113646318294	0.0303783917701421	0.0672349461962903	0.0109376274855219	0.0142954147367925
0.0337442579308372	0.0400743266819855	-0.00476303010134439	0.0219144868681765	-0.00261955345941452	-0.00841916361331869	-0.000485416980766276	-0.00407616607819445	-0.0040221950489231	-0.00551935853636661	-0.007016401494338	-0.0100396916455918	-0.0111932764551084
0.125781534391724	0.126918291074838	-0.0249094716152384	0.0512483049307913	0.00938928726278035	0.000275992842293737	0.0202677916679896	0.0185798018911533	0.00580834607459652	0.00483264005253703	-0.00599686064618686	0.0121921425714963	-0.00746271495572681
0.174428418787662	0.0961719848054345	-0.0333575929681946	0.0782140476671885	0.0242456784975048	0.0115922058814623	0.0372712772873945	0.0153244565577595	0.0196437395083233	0.0179189421894836	0.00675074101987402	-0.000276148350850047	-0.0287468550545066
0.442550172717509	0.158140882022418	-0.0933164403568666	0.172171658271041	0.064275957618084	-0.0192670049486212	0.0571010624507319	0.049996846791377	-0.000604167764865771	0.0225044763347313	-0.00798491413872171	-0.00859987344811292	-0.0396410281683561
0.174652211743562	0.165242468076735	-0.0356823721515998	0.0672111456456854	0.0537383329597342	-0.0451915691567321	0.0221865028386247	0.0308296807299092	-0.00671371816046054	0.00427338190150106	-0.0319246994199737	-0.0133588381648108	-0.0310340295067607
0.264196845423773	0.176143010051499	-0.0512866477797606	0.122644278424557	0.0452968979078329	-0.0315134243183748	0.0464851722713965	0.0307156539690089	0.00583596210378506	0.00689173679472904	0.00393919448658325	-0.0160079131220214	-0.016536711221442
0.492417002054418	0.196009571403265	-0.108642916901661	0.177777513160884	0.0316453392113987	-0.0273975293830169	0.036635775889342	0.0539265709938178	-0.00988010447350285	0.0021239049141909	-0.0290055924898656	-0.0335263887671417	-0.0365484526063967
0.121193514963228	0.0480047020320033	-0.0221330575707806	0.0595119017700294	-0.0196682415157644	-0.0319896367531453	-0.0051235683737289	-0.0133063115660584	-0.01511400643868	-0.0258289391344548	-0.0240235112916548	-0.0361990978244037	-0.0358998709833745
0.230217942231513	0.125738239429829	-0.0441979162960938	0.107321799344548	0.00988492539946506	0.00685594898206957	0.0520376895334097	0.0333819649566712	0.0404182489532554	0.0083704371907673	0.0195936363803492	0.026127804859246	-0.0121252293820943
0.0480949587271597	0.0172495024322338	-0.00300537279922796	0.0387402652717443	-0.000986973768413939	-0.00124349031650139	0.0128934882183481	0.00916838984843257	0.0064463282531326	-0.00111523204245766	-0.00267603883260666	-0.00524283131350522	-0.00822881044396095
0.364069963240938	0.219805966742825	-0.0650376280106324	0.198780152833207	-3.04287749629539e-05	-0.0428857171125833	0.0293543699240142	0.0300220834330155	0.0286155729700631	-0.0214580729437731	-0.0313068395914692	-0.0308803954730802	-0.0546105673503114
0.116603937910985	0.0807657480801533	-0.0223426005831842	0.0518771451945036	0.0125041023277636	-0.00311911605607321	0.021467309957826	0.0054246569425935	-0.00410487301899531	0.0046924931358452	-0.00776002946519805	-0.0147122130035527	-0.00594639746336305
0.0615912334249698	0.13015470647734	-0.00906412249572845	0.0356251085836934	-0.0171491598828179	-0.0178133053012751	-0.00432925372876251	-0.00613142507136151	-0.0129989816984246	-0.0174812325920465	-0.0206537664418453	-0.020810390055557	-0.0227926535007113
NA	NA	NA	NA	NA	NA	NA	NA	NA	NA	NA	NA	NA
0.0852129281990011	0.0254241763798419	-0.0141729913583805	0.0421638308409267	0.00483440357991735	0.0037206126696904	0.0159873170765491	0.0112067709986552	0.00678704949517664	0.00427750812480387	-0.00601651044151798	-0.0103691084928249	-0.0104515602087862
0.493070219244898	0.196921579625897	-0.10919052881031	0.176400689002587	0.0411098603194961	-0.0676668077303516	0.0666421344332949	0.0154916884821693	-0.00712711506634839	-0.0132784737054277	-0.00502846724287642	-0.0424904232504033	-0.0494432855815181
0.257377181774737	0.102285464918092	-0.0481411577047907	0.122973616278817	-0.0138860668453077	-0.00766500330923059	0.0116911282798408	0.0089717945503181	-0.00220250598964195	-0.0107755350772691	-0.0160879105881676	-0.0276308820407243	-0.0389232798737806
0.371409867874624	0.268428263980577	-0.0695544067448018	0.195079190213232	0.0124611910105444	-0.0351724555709153	0.0410137081692116	0.0723971483989219	0.0766075378929535	-0.0113556322801854	-0.0287704027203876	-0.00874201643705774	0.00390207021470995
0.0163545339651678	0.00290215444620081	-0.000928380575007616	0.0135034492774914	0.00106674925309615	0.000542814278203695	0.00593629537019036	0.00374310503371651	0.00165355334824804	0.000804781765649919	3.20338384244868e-05	-0.00163783554985363	-0.00186170263898685
0.0815549669854013	0.101020706328416	-0.0145408886977067	0.0392847419901429	-0.00712042956567067	-0.0162000520913661	0.00255750764659331	-0.00226976795185008	-0.00900216842205652	-0.0116602408285184	-0.00782876087929074	-0.0148502044667534	-0.0142699025719578
0.0103866890742418	0.0027387619742287	-0.00065174774742263	0.00903864483498951	-0.00155736084966136	-0.00192757554813352	0.00110032568467136	-0.000579328866149548	-0.00127811348118528	-0.00174246819889744	-0.00286004733678063	-0.00358039771500411	-0.00388173418416112
0.130805638417181	0.0499077238122258	-0.024491201663178	0.0615011555764302	-0.00579670925621537	-0.033943317697658	-0.0037908270474612	-0.0129951537990814	-0.0240264285703283	-0.0198700134769367	-0.0223102353780978	-0.0241681058930091	-0.0348755480889963
0.298253694955039	0.176330799559079	-0.0603613812516461	0.127724570182908	0.0502565582383702	-0.00843649474398939	0.0356762421633036	0.0319478292188817	0.0281282901027234	0.0209100317471904	-0.00181008157458196	-0.014626385968128	-0.0131311552044551
0.0827236430309437	0.0597566478328124	-0.015132936140436	0.0404536070382399	0.00235634552903777	-0.00309754997193999	0.0180926333377989	0.00444516619600406	-0.000493477151233879	-0.000370602221451119	-0.00902475898526613	-0.00579637296173167	-0.0101433090322013
0.00195992271495883	0.000327728273200303	-9.7515379137022e-05	0.00116424633809979	-0.000144581963304767	5.64304032263218e-05	0.000608676852565294	0.000645432885826037	0.000112080185033317	-4.40757800392224e-05	-0.000264620539537717	-0.000366963359054587	-0.000523506451827751
0.0762565829791765	0.0850262392919025	-0.00870541470456446	0.0514392130019796	0.00834455871971301	-0.00343337953023715	0.0188702544040144	0.0256938439956738	0.00498306489331637	0.00245558959473793	-0.00601998323562808	0.00232599902791758	-0.0074777601548221
0.0358594277142361	0.0391477568936182	-0.00481375935709673	0.0225244893269555	-0.0104308670017435	-0.00981918570287477	-0.00302067597690554	-0.00508127387416104	-0.00569059472656291	-0.0101250263523091	-0.00917884037687683	-0.0103954631710213	-0.00989886008615145
0.17763208588682	0.232669565005616	-0.0283705895786819	0.102488632286404	0.0233899609739706	-0.00506651362389424	0.0243872375541919	0.0325034557032586	0.0619726973503591	0.00916172367503817	0.011531767180742	-0.0191662097860365	-0.0070206250519827
0.0813377217209364	0.101290670230874	-0.0154573747450738	0.0378720362382741	-0.0156530356608815	-0.0201965842099003	0.000261718012564957	-0.000192806870995821	-0.016622602159188	-0.0179248099353909	-0.0154470165394241	-0.0175947861929295	-0.0219017536618916
0.494721503047898	0.197574571653685	-0.109061487114492	0.177957307033938	0.0416321361417601	-0.0656509532944766	0.0284795521947284	0.0262046801818069	0.0135006698113283	-0.0120094085763582	-0.0241830333922972	-0.0606733893103493	-0.0474396511459551
0.127097552067238	0.126754390061203	-0.0252054299333159	0.0532029206195449	0.017376407099646	-0.00813322096129684	0.0336352805034218	0.016014430425315	0.00808106721054874	0.00462159306917459	-0.00338874981903425	-0.0189742907816857	-0.0246706033678173
0.204065640892217	0.114685041378079	-0.0374848655037625	0.0996750187690927	0.0100547462106014	-0.0301308605598543	0.0354467689779621	0.0209791116052123	-0.00352010178093784	-0.0100380571746264	-0.00907296687530001	-0.00569434939168886	-0.017142718651402
0.46936449721113	0.224989172887826	-0.0984039517324624	0.196299768935506	0.0261497147709534	-0.0748367902832391	0.0457143879920222	0.0630378978175906	0.000159439402249939	-0.0243435377561428	-0.0525135614502937	-0.0453537574677948	-0.049406641789227
0.00945696264607611	0.0167077389770908	-0.000453511968504428	0.00765889483507795	-0.0017255347620628	-0.00130403477074628	0.00108862168965022	-9.25485260471794e-06	-0.000967912877469624	-0.00151478476640454	-0.0023480219148327	-0.00292704802855113	-0.00342604757484172
0.299849927300639	0.149067764540992	-0.0424327093498912	0.219492410005196	-0.0424480608372301	-0.0402441224514644	0.01857050562118	0.0124623473035979	-0.0208274366414202	-0.0413460916443472	-0.0545115123560878	-0.0474891642953905	-0.0699847773108881
0.0754394844488651	0.0239724093522001	-0.00566932437427446	0.0614589058023115	-0.00018837446912226	-0.000860530002063098	0.022000405328707	0.0126410752578316	0.00413975976403372	-0.000524452235592679	-0.00440133239426557	-0.00907928730991631	-0.0131510383552276
0.490081834009014	0.196519179042874	-0.109094164529753	0.178475458170345	0.0176641514380797	-0.0640495611424835	0.0533060051223217	0.0183401881038841	-0.00656831203446956	-0.0231927048522019	0.0037481684906559	-0.0631326992323981	-0.0487428577708347
0.0953767878667274	0.0669311911641955	-0.0170738265960759	0.0459326758177309	0.0118344956526315	0.000602847919514746	0.0204504957409307	0.0230693698633897	0.0145237738996658	0.00621867178607313	-0.0053414359892468	-0.00249107876893281	-0.0092596119219695
0.319712437156407	0.21029418833875	-0.0551945724255511	0.178445136122968	0.0301322829094872	-0.00182519771899853	0.0935647383739327	0.0750171100771239	0.0326192896034642	0.0141535425952443	-0.00595085832207576	0.0145634567884996	-0.0144598193527959
0.323726204370388	0.21244189420973	-0.0561020664182979	0.182902678050961	0.0342953656734457	0.00682471268767759	0.175289958574594	0.0867469978716456	0.0289031894471852	0.0205600391805617	-0.00869599993740899	-0.00968202394735529	-0.0220171910292589
0.216032602095852	0.114095460086698	-0.0430401575452506	0.0965617591622639	0.0263242630840802	-0.0150597592648689	0.0387289030188967	0.0313262262923792	0.00355676003745237	0.00563225190960562	0.00545467195453378	-0.00914063976413712	-0.0306767868575305
0.0365053455444655	0.0546261885411962	-0.00354941509886823	0.0277614630513081	-0.00262306734302882	0.00225370974814033	0.00670852264655933	0.00306051069304043	0.0002056382543291	-0.00018467879744425	-0.0051406113951619	-0.00644923548534329	-0.00999058933403486
0.0169532780316483	0.030347203820084	-0.00182742531372227	0.0123159312297349	-0.00278685925281328	-0.00258501227061651	0.00212351395244465	-0.00128121710675077	-0.00227585938758366	-0.0026859357617149	-0.00354017447940219	-0.00488460518024087	-0.00563901239638828
0.0223527398809009	0.0059236171573597	-0.000626177209179523	0.0161427995416199	-0.000162229786891517	0.000620704340506706	0.0083325229791788	0.00519747838004308	0.00348979077330586	0.000229237276807594	-0.000485923357891559	-0.00259261392700315	-0.00271668734692071
0.0371863230165793	0.0211940855739472	-0.00570926274491237	0.0237561058834708	-0.00243647369604521	-0.00229757812480687	-7.246390583171e-05	-0.00602702593729189	-0.00293552360513673	-0.00236702591042604	-0.00616297561493083	-0.0102691603019835	-0.0100992674457149
0.484961658583189	0.146575497099018	-0.104588218482287	0.186996694902987	-0.0348647049099829	-0.0816253266455745	0.0249491424948329	-0.0108761343999478	-0.0252234269683711	-0.0582450157777787	-0.0678582042538987	-0.0655291288450351	-0.0749359446388434
0.279773804020104	0.100559943473368	-0.0537561162656222	0.131809259998371	-0.0103449928906578	-0.0202571576199714	0.022306866727505	0.000230982916907096	-0.0128876630024937	-0.0153010752553146	-0.0420864313707342	-0.036141489895478	-0.0366537684656235
0.445947014138747	0.158402552305365	-0.0945268311007483	0.173834760367708	0.0485436571741029	0.0322814364778597	0.0385522743594434	0.0269960080248559	0.0356570376769091	0.0404125468259813	0.0102258789326283	-0.0281265398725133	-0.044102098348008
0.299914371166806	0.180618905417964	-0.0463394989099361	0.190581134347441	0.0163650857289883	-0.00519908498038479	0.0807316485038954	0.0520296516786669	0.0103425632182485	0.00558300037430176	-0.00256437928700398	-0.0166327671349688	-0.0323377304126558
0.0298661203663873	0.0161855269081437	-0.0025810456740178	0.0213886843205262	-0.00690323261280826	-0.00638695541728741	0.000623592197982279	-0.00311576509634727	-0.00341972177030728	-0.00664509401504784	-0.00894844348985086	-0.0100275903017923	-0.00909970669734586
0.00177815832122771	0.00515645541917998	-6.27214841378257e-05	0.0013499840249954	-0.000801453944649907	-0.00108961681453844	-0.00042487738605383	-0.000590456355523581	-0.000753527761289177	-0.000945535379594173	-0.00105932883293427	-0.000823015410878371	-0.00113414255625636
0.030024611868829	0.0878835625699865	-0.00356587467789645	0.0206616864305448	-0.0116367731202698	-0.0141039291351348	-0.00711444900796244	-0.00938589526267315	-0.00998982784172231	-0.0128703511277023	-0.0113780033005603	-0.012412656688095	-0.013531989708292
0.148281838313829	0.090364001451906	-0.0285877126753364	0.0669317221012079	0.01258349010558	-0.00129247483398928	0.0304645024117975	0.0331613521281705	0.0127961626109155	0.00564550763579535	0.0123525416011794	0.00494232116110865	-0.00884653499054744
0.22282089684564	0.170696625394125	-0.0453677994626665	0.0936382413305653	0.0421655416801542	-0.025422333610473	0.052569471580081	0.0159009841475776	0.0370707038697997	0.00837160403484058	0.00606477785264972	-0.00901503909988069	-0.0116287684552915
0.0737369966389552	0.0248785879220553	-0.00515840487589199	0.0598047624832372	0.00154370968500972	0.000819268457755651	0.0220032737729807	0.0134569578835794	0.00654698087063836	0.00118148907138269	-0.00521778037379707	-0.0085819632609536	-0.010719341771555
0.0224518959268018	0.0365983488064332	-0.00330602834006438	0.0146949784491825	-0.00244996677443826	-0.00641630347633617	-0.00332182808588896	-0.00378333693870356	-0.00548933075935269	-0.00443313512538722	-0.00660934916708363	-0.00805807334944418	-0.00800155226206042
0.148227407368017	0.186526875047612	-0.0188871919556121	0.105352634567796	-0.00126896405395618	-0.00328859645614654	0.022177628266155	0.0257852540745974	0.00850737375697005	-0.00227878025505138	0.00175377738878799	-0.0118667715288525	-0.0321672824655008
0.305030366351528	0.216266231705395	-0.0628001037220083	0.124647388055668	0.0963907147178061	-0.00822662620776687	0.0783054426491344	0.0583191110468516	0.0549753066773457	0.0440820442550196	0.00237271193133359	0.0207398338521159	0.0125181576538854
0.269530619944636	0.18530638732589	-0.0544361733016707	0.112115062601502	0.0621498983923527	0.022424239522945	0.0783358952404273	0.0836952847769618	0.0341293734688913	0.0422870689576488	0.0246646264300185	0.0525205395336047	0.00606099684205541
0.00744814568623975	0.000395354760393237	-1.41506251248331e-06	0.00610606609741138	0.000277099298735187	0.000229461260868842	0.00277205966309916	0.00194738311042932	0.000974555117771786	0.000253280279802015	-0.000497133563383248	-0.00107349499358125	-0.00146298488665072
0.0873929095362012	0.0248161375519516	-0.015732163798618	0.0437041557106009	-0.00249900797100669	-0.0127601757637694	0.016525914480162	0.0112391474091468	0.00620225513549826	-0.00762959186738804	-0.000811443473538523	-0.01092323457867	-0.0109163183283054
NA	NA	NA	NA	NA	NA	NA	NA	NA	NA	NA	NA	NA
0.0693759027125396	0.0326783100902168	-0.0119633341614697	0.0366017205636653	-0.0164301188864066	-0.0206960218250621	-0.00935209505449199	-0.00743271134916437	-0.0154866027447428	-0.0185630703557344	-0.0182167587423599	-0.0167986193084375	-0.0181937950426509
0.484261237740316	0.145675908414243	-0.10423098603677	0.183307420272897	-0.0166032817195941	-0.0911991882904953	0.0122232256067751	-0.0126256152364224	-0.0277100440646212	-0.0539012350050447	-0.0516837500242967	-0.0848236447152335	-0.0973056355784227
0.122518920306689	0.0478595543380249	-0.0227270548707248	0.0602852691975075	-0.0267987178563817	-0.0293366774715643	-0.00990745228790027	-0.01101790615569	-0.0140761881053006	-0.028067697663973	-0.0343375136113832	-0.0326044932155237	-0.0337649266105301
0.165863993893447	0.0965533457787335	-0.0308894390526076	0.0779242985556059	-0.0116366796855259	-0.00423461955284501	0.0331869032700587	0.0196993995372628	0.0159590607214049	-0.00793564961918544	0.00337215410590616	-0.00531880780492777	-0.0109365547934556
0.0823705182908813	0.107617579098953	-0.00851296518205037	0.0618085308115311	0.00392079273139413	-0.00400521647230895	0.0192129412237828	0.0121358340677351	0.00666638619207396	-4.22118704574148e-05	-0.00200964058260293	-0.00985497112279851	-0.00878397501928202
0.241707186703201	0.0559403565656155	-0.0442799354030831	0.118027116258069	0.00846372733957934	0.0124075827974344	0.0379904481722167	0.0135352769016046	0.0151567629500447	0.0104356550685069	-0.017252634396772	-0.0239511094180375	-0.0227902448701017
0.00541078166263021	0.0115671192197869	-0.000354671571801563	0.00377510761447586	-0.00247358366642776	-0.000917701134766921	0.000633643681757139	-0.00019630085871195	-0.000847472693929012	-0.00169564240059734	-0.00118904489987346	-0.00154122440514226	-0.00196647838098074
0.105609353742373	0.0968422387273692	-0.0134203274459046	0.0666105182152704	0.0233865852978089	-0.0025068747936413	0.052820070157329	0.0180978647565544	0.0208122559517225	0.0104398552520838	0.00603435616088258	-0.0101137503501671	-0.0140220288305804
0.066182400958814	0.0911767913232461	-0.00929902961086268	0.0415528711942734	-0.00796415154504428	-0.0149182825853981	-0.0061529978950022	-0.00529425250184983	-0.011831276097108	-0.0114412170652212	-0.0202002552940926	-0.0136086907121996	-0.0254212708649812
0.00514055402840412	0.0122457767859897	-0.00018621548260738	0.00445051776622031	-0.00272621912755672	-0.00258719331058054	-0.00173391211365156	-0.0020523769630181	-0.00217155014222925	-0.00265670621906863	-0.00247425456626872	-0.00278712290118056	-0.00294560354340067
0.0664571387974714	0.0898070166229413	-0.0087912816194109	0.0413443161710104	-0.00905621001327335	-0.0190476364430691	-0.00122207864160456	-0.00517293759384237	-0.0138431700740982	-0.0140519232281712	-0.010714131724558	-0.0192014395351633	-0.0233127946562426
0.0378378450344751	0.0451006712202415	-0.00406834038210294	0.0281045101858036	-0.00369698417167222	-0.00486305712593098	0.00514833084934844	0.00153486573831737	-0.00129061028014713	-0.0042800206488016	-0.00501315761072959	-0.00757592338185143	-0.00933539462995295
0.0702088337708091	0.0188998501105777	-0.0119375934727253	0.0369607049197158	0.00116129922906141	-0.00227075565872828	0.00943714084301438	0.00548274796325411	0.00257019238068047	-0.000554728214833433	-0.00484205117418535	-0.00830871212540042	-0.00810966750378479
0.495341688168068	0.248362689091324	-0.110406080958249	0.17330616588663	0.148925074472928	-0.0599517569138065	0.0568865253860513	0.0415563507019108	0.0494101897206173	0.0444866587795608	0.000595797563071931	-0.0561026554502394	0.021305509613963
0.00120784402549079	0.000407120230677617	1.87965778548e-05	0.000545087611728983	0.000125795744620157	-7.85143493591944e-06	0.000352205015743786	0.000323878942083154	0.000107040691821982	5.89721548421187e-05	-0.000112944749763647	-0.000203436417921543	-0.000245587914449975
0.0715221519428142	0.0643913861577169	-0.0123962492151465	0.0362035786150584	-0.00231800953109192	-0.00443024471085554	0.00773350633771899	-0.000231720102615629	0.00256675201143823	-0.00337412712097374	-0.00800731780315919	-0.0135755870557364	-0.010158958496344
NA	NA	NA	NA	NA	NA	NA	NA	NA	NA	NA	NA	NA
0.0378889102899414	0.0203424461276641	-0.00572273074775482	0.0234255022705842	-0.00146067061673268	-0.00795474859538057	0.000854841724442876	-0.00203327181417719	-0.00585120203218601	-0.00470770960605662	-0.00715410008833868	-0.00704155236983068	-0.011065891408472
0.0310824898612759	0.0394498679580845	-0.00445514297454743	0.0200869693410488	-0.00276538818110283	-0.00542264965108653	0.00306177490652257	0.000550576234340863	0.00124000395457741	-0.00409401891609468	-0.00613988891859798	-0.00684919457806629	-0.0084774417836989
0.0768142597493716	0.168056771038329	-0.01164673961541	0.0430347426584979	0.0030690046649518	-0.0268343566255439	0.00848550112633087	-0.0019684692725833	-0.0112197953907514	-0.011882675980296	-0.0183641531883257	-0.0200759237569171	-0.0201065958735912
0.465684083783263	0.224501409241159	-0.098376069745031	0.193268925049279	0.0415883699845794	-0.0785275218158542	0.0285656559757954	0.0116489629617155	-0.00597461305376645	-0.0184695759156374	-0.0212737310985943	-0.0335246713973162	-0.0637511598331472
0.045826906154923	0.0150572259645442	-0.0067407637554988	0.0267490056484501	-0.00546889015750496	-0.00571874452368533	0.00245751683034572	0.000180010965109355	-0.00308053968924296	-0.00559381734059514	-0.0082124842006896	-0.00924132534631499	-0.011986770671973
0.0764011642234795	0.070924670689871	-0.0133741169363021	0.0382402861703841	-0.0135655347347703	-0.00994290360468759	0.0097611931402756	-0.00484362255371684	0.000687713492305592	-0.011754219169729	-0.010540757170246	-0.0216272365295386	-0.0106634575437045
0.224772142794693	0.168988727843213	-0.0454620867306997	0.0955634447248043	0.0749735354714502	-0.0364686299247945	0.0518469848514837	0.0573053732866071	0.0168465579059578	0.0192524527733278	0.014491036816432	0.00340720305184536	0.0102750578856365
0.317686149662098	0.0828375215873988	-0.0557347666265859	0.171691916677058	0.00467905243612826	-0.0111839371088749	0.0376160087515707	0.0178154407513229	0.012435839900143	-0.00325244233637328	-0.0159263186406545	-0.0322546213099069	-0.0409295613943423
0.14090566590262	0.0858191319625779	-0.0272766327924506	0.0597805659243355	-0.0226486462300678	-0.00798060161289502	0.0115656117807554	0.00607400452411541	0.0111923274059606	-0.0153146239214814	-0.0197205507565808	-0.0111902115305426	-0.0186914951841806
0.255573643025755	0.103430873145234	-0.0482399522307122	0.125768383661083	-0.00561919114613046	-0.0109752058790665	0.0245922512095421	0.0190843929627245	-0.0146794407576006	-0.0082971985125985	-0.0201127793138021	-0.0301920053080986	-0.0354900220214946
0.0706914349992541	0.076657969181019	-0.00813274780141476	0.0457493770619714	-0.00444518093039305	-0.00675741653427983	0.00950725315051569	0.00283579932346663	-0.00307796243573555	-0.00560129873233645	-0.0136430264039506	-0.0150379444424067	-0.016666203013921
0.0403077574645099	0.0226767735166401	-0.00394410988281049	0.0304693000875256	-0.01071229761507	-0.00902000038191795	0.00280058954924561	-0.00353799866275086	-0.0071465769139931	-0.00986614899849397	-0.0126589159811467	-0.0156567828809812	-0.0133012464072604
0.174358785582083	0.050374148009785	-0.0318274878856699	0.0850240668456393	-0.0208249158925884	-0.0114967231164973	0.0248794631558646	0.0068802341248568	0.00793603839172427	-0.0161608195045428	-0.0205077749488495	-0.0222780561713866	-0.0222823596181166
0.49599124723535	0.197983982902118	-0.109534189891606	0.179528130059968	0.0582665594910304	-0.0197281951274433	0.0328004624847101	0.0169227608328189	-0.0195331555978973	0.0192691821817936	-0.00615415305973344	-0.025947565290162	-0.023676316302107
0.139166144786094	0.0322558090676016	-0.0253399789934244	0.0676872481757402	0.00348286420243799	0.00504581229902137	0.0273225587626137	0.010965386100987	0.0107122181382729	0.00426433825072967	0.00238879648035559	-0.005188807740894	-0.011403636166866
0.0573457032551913	0.0463856080822931	-0.00891927966746814	0.0326714308750112	0.00216671019433137	-0.00306723592309258	0.00859755751564964	0.00295707076054302	-0.00678387124304562	-0.000450262864380602	-0.00721732306099897	-0.00605186590238226	-0.00932589464946264
0.443167511137085	0.158058972307437	-0.0927186614672875	0.175018632699498	0.0372050053693357	-0.0190129061392517	0.0724398280582717	0.0603024365600436	0.0157973260233163	0.00909604961504201	0.00805361388774067	-0.0190064569205631	0.00612900910915798
0.0284764901349556	0.0642026210735551	-0.00396314829007218	0.0185195559706988	-0.00819114356128657	-0.0100529481686505	-0.00600382380311615	-0.00779603754218917	-0.00627148374859044	-0.00912204586496856	-0.0091712886185063	-0.00569880127709582	-0.00776395868251855
0.137798694348744	0.0321636589675655	-0.0242301711287397	0.0657778721619859	0.00800942153146647	0.00327081568912529	0.0289498229428463	0.00851166710314014	0.00447802939187059	0.0056401186102959	0.00127101160918069	-0.00165970692752221	-0.0161019858372611
0.0128819832345698	0.0117250375043145	-0.00126285230954592	0.00990700859015934	-0.00214740408536678	-0.00237475908279417	0.000551373585738091	-0.000597170215926326	-0.00142094837678472	-0.00226108158408047	-0.00267481441424667	-0.00254797942954074	-0.00438080728798813
0.112441533524653	0.0808353747902622	-0.0215421889865714	0.0514244988963287	0.0124315173385689	-0.00368027739540989	0.0172998666470464	0.0183569912162282	0.00883336529534789	0.00437561997157948	0.00100591995167229	-0.00488784184039323	-0.0100942407944861
0.185295343155042	0.111053020995088	-0.0352665745609114	0.0838515681000431	0.0358456086382896	-0.00712871772470128	0.0433161088765473	0.0188402171183269	0.0143746829380911	0.0143584454567942	-0.00801921096886729	-0.00308351041782182	-0.00792130401405658
0.0448572258059025	0.016072782425588	-0.00663563135286727	0.0270400568011071	-0.00399807573214601	-0.00399218860756398	0.00312151921811873	0.000233070686729946	-0.00244158742597749	-0.003995132169855	-0.00691430658839189	-0.00932882043963986	-0.0110699988873117
0.16572862457349	0.0961008281022466	-0.0303198862590648	0.0776854690838769	0.0225980511709	0.002884301553743	0.0285001064786409	0.0307127293648787	0.0207530435293067	0.0127411763623215	0.00290238566537046	-0.00799928772783226	-0.00701771373994745
0.355408238220267	0.230374135388901	-0.0614917818580522	0.206989434836684	0.0702817541577248	-0.0502385052515804	0.0359203998565669	0.0575465792155932	0.0027971501344759	0.0100216244530721	0.0064467842520517	0.0103205054635159	-0.0471118391433777
0.454617266250595	0.149347322910591	-0.0926926345617831	0.199064129835328	-0.0334396996446871	-0.0839349567738022	-0.00111599806746188	-0.00714453280098576	-0.0398287795976925	-0.0586873282092447	-0.0549028683815451	-0.073180310196986	-0.0991359469921957
0.305713145134854	0.217805239833175	-0.0633378504260894	0.125063369661119	0.067739880469905	-0.0269628632873232	0.0553995696117069	0.061088704069521	0.0547711374103057	0.0203885085912909	0.0184878813526598	0.0387414260510806	-0.0085049394648079
0.183976225606804	0.151571850005089	-0.0366753105507235	0.0751804617836534	0.076329943878267	0.00312190561517747	0.0469856694273285	0.051109128936126	0.045794724109987	0.0397259247467222	0.0106963986262849	0.0028741324593658	-0.00535066364200393
0.41852324003415	0.176580085054587	-0.0846436665746073	0.184667909982052	0.0478499408458506	-0.0232160120772469	0.0913616530107457	0.0219691646852888	0.0226331415825681	0.0123169643843018	-0.00743648100541999	0.00268207434457884	-0.0380617005469199
0.264906307353033	0.176196422797896	-0.0510490399022794	0.122895152178174	0.0321123721214939	0.0291794920103857	0.0294620052944183	0.0257204940119584	0.0299351567889491	0.0306459320659397	0.0179722712384496	-0.0240725077605389	-0.0146778436872156
0.491506389799768	0.200357106578364	-0.107110435227837	0.182000735219532	0.00514212018524735	-0.0824027511508094	0.0364787602398172	-0.00402937299903633	-0.0281815150671553	-0.038630315482781	-0.0259756665468737	-0.0583579389706256	-0.0533966024473962
0.153008383267058	0.112489008373227	-0.0284632629716509	0.0693785586832573	-0.0165838233785332	-0.0258514146386065	-0.0114861644675741	-0.0133354303860154	-0.0232339291242489	-0.0212176190085698	-0.0343721898239144	-0.0286316497857211	-0.0352073167398035
0.0141524389143526	0.0227000732476915	-0.000876487914621919	0.0113618829147987	-0.00191469299766354	-0.00143881902246524	0.00305394376736992	0.00113784980415522	-0.00063884617485524	-0.00167675601006439	-0.00284116941579751	-0.00373454818803702	-0.00403481335798348
0.352457825526225	0.226615059045615	-0.0592446708031241	0.2055645888935	0.0537164182237539	0.0193219620745381	0.0623980963781017	0.0394880641464571	-0.000593162767166755	0.036519190149146	-0.0163767634911178	-0.0298971380668495	-0.0505185532147448
0.339400265915422	0.160765207600857	-0.0556407793228952	0.21447230146214	-0.0383678211090568	-0.0494908728051856	0.00910707169874853	-0.0042506270830851	-0.0188732478274755	-0.0439293469571212	-0.0614376798433726	-0.0716990938226393	-0.0774412272956713
0.0962745166004715	0.124956009966606	-0.018427302613987	0.0433041339170835	0.0103240011073593	-0.0167880927053471	0.0172878365517705	-0.00248054170121272	-0.00607311716957235	-0.00323204579899392	-0.0304531758060844	-0.0200367643486671	-0.0201966696104774
0.465198620811434	0.220681747254504	-0.097036690460454	0.193771287891727	0.076918660587774	-0.0617988140349621	0.043090627892244	0.0149416538908995	-0.0327558244267651	0.00755992327640592	-0.0305973094080798	-0.0520145130641537	-0.040654571837042
0.18422403184582	0.0782804847503873	-0.0321571829460258	0.099696449253406	-0.019060117145136	-0.0318246202525214	0.0160783532533481	0.00170672444406231	-0.00578154534807912	-0.0254423686988287	-0.0169513333246595	-0.0375791435740338	-0.0272591615208351
0.133311872198098	0.0738065084916397	-0.0155559916298728	0.103278712113709	-0.022959628956384	-0.00284941920453977	0.0174333279160539	0.00564542607024168	-0.00704145562013309	-0.0129045240804619	-0.0114001489847414	-0.0151569156923068	-0.0328579662287546
0.0146198476593472	0.0569401369468833	-0.00111577703086408	0.0119788420578743	0.00505152927394604	-0.0090152574494616	-0.00459708169931181	-0.00425801563889781	-0.00716664244500059	-0.00198186408775778	-0.00457932756049081	-0.0076550466184967	-0.00788749056100325
0.296443978812506	0.176034775641214	-0.0597409603804784	0.129025465705647	0.0423147734470705	-0.00461361511321079	0.0399384871687683	0.034344276531474	0.0175168905140908	0.0188505791669298	0.000650427651192942	-0.00439674632792575	-0.0178739998977839
0.00196134489950962	0.00039278976675573	-4.97955476423872e-05	0.00117286880752397	-0.000372821907732166	-0.000288384559448874	0.000420686946307939	1.90138055036256e-05	-0.000118510775986356	-0.00033060323359052	-0.000385954752576822	-0.000231518409827447	-0.000397851159618061
0.488060011614083	0.200520421113312	-0.106094794220167	0.180120290094219	0.041226066366826	-0.0610629353156276	0.0751916432632813	0.0123570500902732	0.00759927390199577	-0.00991843447440083	-0.0431218689856831	-0.0648070009288017	-0.0434518176285212
0.313514438298696	0.146658912808093	-0.0465014027949625	0.213305326580363	-0.00786198220003897	-0.045535494046827	0.0230355096289278	0.00146163931597593	-0.0187993521559977	-0.026698738123433	-0.0530378540347122	-0.0530471956038286	-0.0649017825147535
0.19525890616031	0.0499722460037254	-0.0356939261534019	0.0989510898872154	-0.0226163100308963	-0.0148758390623795	0.00801628271526508	9.8575700858472e-05	-0.00229150707244402	-0.0187460745466379	-0.0202132934181527	-0.0199585789815956	-0.0308957797245857
0.139805303781132	0.032429605485818	-0.0239493059915739	0.0676880332528419	-0.014658950718273	-0.0167516021323417	0.0315510201984179	0.0208954452395786	0.00925683145399803	-0.0157052764253073	0.000102871298002627	-0.0108662715683026	-0.00996236374377976
0.290882839714803	0.178984706495801	-0.0580801551164681	0.12916574019938	0.0467216232715322	-0.00726009696323177	0.0541842915848823	0.0418712221042114	0.0281242735650484	0.0197307631541502	0.00666019448160943	-0.0198645826155167	-0.0178337154748687
0.0374205292915916	0.0453261371140767	-0.00397032967336718	0.0268878179261415	-0.00121574262973669	-0.0042725435077265	0.00656272402071072	0.0028528825462496	-0.000855038158880356	-0.0027441430687316	-0.00521452832740073	-0.00484071866664747	-0.00915171114638409
0.208378803039753	0.116334506592044	-0.0392549368117681	0.101220647369191	0.0362599730078285	-0.0207850316221965	0.0361468268244712	0.0286987465424665	0.00760698855475617	0.007737470692816	-0.00438620523979927	-0.0197470510163759	-0.0146598885671052
0.172640814297132	0.166106917317268	-0.0361777170943537	0.0672595936365629	0.0132443302612456	-0.0471238825359528	0.0207476974382786	-0.0070272031568108	-0.00226071013074788	-0.0169397761373536	-0.0172937409594617	-0.0220956255001662	-0.0191601956625366
0.493276109274417	0.198528523609156	-0.109330133941383	0.175712173545082	0.0401769018266935	-0.0206538673775791	0.0391092275354092	0.00131753466408563	-0.0112480186183097	0.00976151722455726	-0.0303712955289926	-0.0419691197872633	-0.044251045888736
0.315200948801591	0.171863948475413	-0.0527122089892239	0.186052115081674	0.0271867142661171	-0.0083626259543812	0.0606641578511546	0.0472030318938156	0.0243336428924384	0.00941204415586799	-0.00235616659736748	-0.0166430807005631	-0.00353958619458922
0.0950464447983552	0.0684951206697818	-0.0172006761150208	0.0455386630658522	-0.00486455356576708	0.00266804653712546	0.0170706891117332	0.0162450220233236	-0.0013944982754802	-0.00109825351432082	0.00301282758994934	0.00263842096391524	-0.00179285437458139
0.280408208717266	0.0990332328736462	-0.0532912565753421	0.133984495105491	-0.0395048672729606	-0.0177588415224247	0.0260287755852911	0.00781953811137298	-0.000535247479267087	-0.0286318543976927	-0.0168509153097695	-0.0489343335657341	-0.0361881856442709
0.306628250916631	0.218553099291929	-0.0639439622723816	0.124213185209436	0.101622711400626	-0.00699035330915204	0.0863768366544693	0.0521008943047726	0.0160482160329498	0.0473161790457369	0.015142978307947	-0.00520580357960904	0.00152481634532836
0.084181117804527	0.156898007998761	-0.0118992238993968	0.048250652147107	0.0428120975688582	-0.00805197902033453	0.0364187637620824	0.0286364329680929	-0.00774773474057215	0.0173800592742618	-0.0147819534283414	-0.0197683820469827	-0.0220419782683259
0.284118540515675	0.0980051061685572	-0.0545835424624219	0.134066128190832	-0.0525170726139775	-0.038891230310377	0.0291474094772691	0.00714737200077969	0.000675990283180716	-0.0457041514621773	-0.0274491246455557	-0.0337399812054499	-0.0528961088850417
0.0216552018481422	0.0365348489123041	-0.0027759836336888	0.0154758173480209	-0.00290496856331712	-0.00601337784379495	-0.000346066900073095	-0.00407708850701748	-0.00509670021274976	-0.00445917320355603	-0.00466584644462034	-0.00757680387830803	-0.00723055811289893
0.0222768074430769	0.00609319079374672	-0.00074378878117862	0.0160575327856768	-0.000244501153469565	0.00248598093635158	0.00900678316607014	0.00570780267442425	0.00443398949909699	0.00112073989144101	-0.000301980615826359	-0.00168263677209237	-0.00418842629698287
0.0652571474095075	0.0492392674317334	-0.0108984241964094	0.0329900519381889	-0.00934627625011862	-0.0106880219107961	0.00256783511615069	0.00180803421637182	-0.00518107104024414	-0.0100171490804574	-0.0115792737499502	-0.0112573593934884	-0.0166538618751158
0.012333706308116	0.0115092935392133	-0.00124692657399607	0.00946282225353319	-0.0017232235574153	-0.00228847520167922	0.00225051320696265	0.000716337829381073	-0.00104178949093243	-0.00200584937954726	-0.00253716110975276	-0.00281846467398022	-0.00241550952944618
0.164390163351244	0.0974455702819182	-0.0309628842419201	0.076883787738746	0.0172829713835856	0.00122331200791934	0.0368048853265766	0.0235607183907103	0.0229065807350232	0.00925314169575248	-0.0137051095841045	-0.00529945755297428	-0.00734157101420391
0.495446264486644	0.245941670845017	-0.110629208068654	0.173303081393006	0.0639520978122818	-0.0212540652135337	0.0507453651568401	0.0400437814896561	0.0133556833095799	0.021349016299374	-0.00354082232809749	-0.0252944037102019	-0.0507719128619508
0.00374276074404269	0.000308732887542291	-6.70271031848239e-05	0.00212101282043483	-0.000529154790746686	-0.000490005470258173	0.00151349939588667	0.000490782181366374	0.000368292070715227	-0.00050958013050243	-0.000810768445484911	-0.000697156308301629	-0.000845272318299549
0.130925195242567	0.0856831363720356	-0.024049519937704	0.0619003563722418	0.00586982520948642	-0.0381595240509593	-0.00121803766559231	0.0108678731089153	-0.00894469311280313	-0.0161448494207364	-0.0193520286315511	-0.0151039711373304	-0.0174759626094043
0.206798242146811	0.116157126485543	-0.0391822937951597	0.0976536622467312	0.0190916015120691	-0.0198508079255554	0.0197868765797537	0.0179954292695264	0.0140411762198811	-0.000379603206743157	-0.00245690157438944	-0.0170206532710917	-0.0203313647996319
0.0738784408224632	0.05329741048335	-0.0131462388880849	0.0377778469029952	-0.0127702056848938	-0.0121812149470518	0.00107280849603535	-0.00769680805848337	-0.0100793356966773	-0.0124757103159728	-0.0149170771644469	-0.0138841293579169	-0.0208888356318498
0.36097565577275	0.217526983025467	-0.0638426467632416	0.200739046952156	0.013289546295599	-0.0369511943523763	0.0343118506010074	0.00355458609816511	-0.0121846044381184	-0.0118308240283886	-0.0225455576020415	-0.0473744791134684	-0.0390898140873795
0.000296736858682152	0.00124533112366876	9.39897618555501e-06	0.000103129425680536	-8.84283817303168e-05	-9.24340214768055e-05	-9.18603557036903e-06	-4.71528700990127e-05	-7.87893322033316e-05	-9.04312016035611e-05	-0.000115417998202164	-0.000129139343152965	-0.000130368775811037
0.0438363270408037	0.107875136854551	-0.00516823432502602	0.0295132462784496	-0.00683691299850487	-0.00884871222179	0.00135101196945157	-0.00106655771338032	-0.00503357073147822	-0.00784281261014744	-0.0129092552840584	-0.015420480560087	-0.0150728387504292
0.113448273572082	0.185407618484151	-0.0172427663602834	0.063646951211377	0.000173034889766582	-0.000694193281632186	0.0452870657776124	0.0108016934447274	0.00581090880472686	-0.000260579195932795	-0.00854097036377534	-0.013929272656557	-0.0151802274196809
0.102950639655782	0.0972506744133423	-0.0119836262455364	0.0663139142319934	0.0116175113761564	0.00411012224964712	0.0284550702251981	0.0215210351244999	0.0141655849932055	0.00786381681290177	-0.000639200675073837	-0.00560650094582249	-0.00860921413972293
0.0502196257803597	0.019544312516351	-0.00735105111563462	0.0302650997720829	-0.00241838171327195	-0.00198392176725944	0.00885942676768478	0.00243569500778327	-0.00228380144981834	-0.00220115174026569	-0.0037466809933701	-0.00637797336594131	-0.00673755279909402
0.490090925705308	0.20040039916757	-0.10754542340985	0.181214279723185	0.0895912823666585	-0.0632582465540626	0.0685096908052101	0.0351863696276459	0.0105738805193178	0.013166517906298	-0.0372233079540779	-0.047754987340359	-0.0540836376312968
0.0591638892079406	0.0175474076115229	-0.00926312784585865	0.0318694948912915	-0.00198507609887478	-0.00290355099545653	0.00668860458981913	0.00465278497538269	-0.000106277898106258	-0.00244431354716566	-0.00422803586239725	-0.00652274450086072	-0.00717467507116028
0.014914679365438	0.00688585304916375	-0.000986597366983881	0.010291301800873	-0.00341662158885056	-0.00270252108545271	0.000965516500369657	-0.00138615889716352	-0.00236314977727438	-0.00305957133715164	-0.00449069714098096	-0.00494357785213759	-0.00541300210574215
0.113074989570882	0.185925498590184	-0.0172658975409378	0.0633934478827472	0.0704183027541445	-0.0162345394775179	0.017228179656096	0.0124136237091976	0.00936665803439199	0.0270918816383133	-0.00182468718543133	-0.0151006968716453	0.00683528091446975
0.084597388853534	0.074982999712575	-0.0146063882645646	0.0415544024742282	-0.0105194118906024	-0.0113262925148225	0.00491368452595546	-0.00871588961934743	-0.0183933253669476	-0.0109228522027125	-0.0109827109961668	-0.0122446204573226	-0.0114600898461173
0.0353863449307752	0.0480325049339456	-0.0039974095409078	0.0265962412784665	-0.00564507397245949	-0.00514453231158459	0.00232812955254106	-0.000667906616187826	-0.00505284321392364	-0.00539480314202204	-0.00510542726098649	-0.0113897768988902	-0.00848897241408757
0.021856585080508	0.0365429591685779	-0.00192459848690593	0.0175671901734449	-0.00715002779143014	-0.00850024414906806	-0.00408450037093383	-0.00385545576285519	-0.00594114684248219	-0.0078251359702491	-0.008849580691651	-0.00922920635289067	-0.00874308793326851
0.103337335151936	0.0591259692543831	-0.00959497035589869	0.0833292238273486	-0.0182386658562048	-0.00235777151360625	0.0210520266994784	0.00645929759694576	-0.00743715551056194	-0.0102982186849055	-0.0161055999771422	-0.0145525737129667	-0.0194030054062474
0.0496412974480969	0.0487448343289698	-0.00803056752346059	0.0277997451291455	-0.00756638905794191	-0.0112468551626672	-0.00327956017959257	-0.00876971257372656	-0.0116752327323379	-0.00940662211030453	-0.0139707163566833	-0.0135533487530343	-0.0171924192465814
0.015216507516598	0.0268918629650319	-0.00128219183810577	0.0127616046228074	0.00079547454113057	-0.00382731463510194	0.00232632749568257	-0.000299475828635092	-0.00181607944945744	-0.00151592004698568	-0.00388150909334217	-0.00485990934020422	-0.00456387692929585
0.0416550043565203	0.0211608893255966	-0.0043568008197435	0.0297935098886268	-0.0092530556343129	-0.00936752397394141	-0.00121928231701573	-0.00229228236795646	-0.00490954149482667	-0.00931028980412715	-0.0120664876400202	-0.0146083029687876	-0.0142540631022759
0.245223753261414	0.101767038814385	-0.0443610888264577	0.123244463999221	-0.0167512496669886	-0.0124468892178011	0.0127069615054879	0.00824435094252141	-0.00409029541492595	-0.0145990694423948	-0.0223519908667667	-0.0251226799330745	-0.0396846300664799
0.0367113099131288	0.0550750416995961	-0.00318865138661734	0.0286683901284921	-0.00207581217772886	-0.00417516072956385	0.00407678067611601	0.00152759589673544	-0.00245505898590173	-0.00312548645364635	-0.00556800752872424	-0.00825546903673744	-0.00926586373160685
0.103795835528175	0.0775338667456957	-0.0181764594190006	0.0504385292338257	0.0110989014326804	-0.00436311129476173	0.0210771913592053	0.012378545803661	0.00240260492658893	0.00336789506895933	-0.00389249034729887	0.00165867694416096	-0.0109467803218055
0.0588744010919598	0.0170884147704683	-0.00954790499661806	0.0304537417266703	-0.00288101529245094	-0.000742149714002834	0.00665872867375665	0.00337769045119805	-0.0018908752133484	-0.00181158250322688	-0.00371773482100181	-0.00500681348305779	-0.0121427547006063
0.0763918713506331	0.0260300211050064	-0.012352399329247	0.0393397580920846	-0.00669697277668506	-0.0136271696446443	0.00569165506589199	-0.00217435617584037	-0.0023931827208365	-0.0101620712106647	-0.0131654776326832	-0.00931288988638772	-0.0108545235055146
0.0530570737369586	0.0602025756314888	-0.00689042167184083	0.0347306089857165	-0.0144097319881294	-0.0129307596804982	0.00159536331864703	-0.00608332423428566	-0.0104308364244962	-0.0136702458343138	-0.0141447209491897	-0.0163787629311966	-0.0183219064400238
0.0951913047275359	0.123155906946891	-0.0181692300688121	0.0422448666281829	-0.00665008347046531	-0.017047921394099	0.000233737944891926	0.00385026973831899	-0.016084272693431	-0.0118490024322822	-0.0174637152220349	-0.019174072577834	-0.00455037269759791
0.0824930540170428	0.108125212165247	-0.00893325299984531	0.0630931996189473	0.00789692037901406	-0.0025113154045686	0.0279218395883221	0.0130591624209229	0.00563124446063235	0.00269280248722273	0.00432437825496676	-0.00768095637701839	-0.0118784979119953
0.0172747641275918	0.0302783525212496	-0.00227921668477562	0.0116651075405631	-0.00279423901733204	-0.00498359849666696	-0.00201219841377936	-0.000441503957403722	-0.0024598837827596	-0.0038889187569995	-0.00516651774209266	-0.00458059963866773	-0.00569337413956956
0.00363875268735863	0.000196447183260024	-8.6629057113926e-05	0.00265959439548817	-9.09522840175357e-05	-0.000194074006242225	0.0010721193055276	0.00039339698689417	0.000103144189283599	-0.00014251314512988	-0.000469262015871118	-0.000881469094133554	-0.000939806605276677
0.256797695477063	0.102492551283696	-0.0488239602207493	0.123603790934289	-0.00539240861590268	-0.0307168856964624	0.0241450039109941	0.00438181133705651	-0.00941082271547003	-0.0180546471561825	-0.0186327662648016	-0.0380305728556619	-0.0352396884892241
0.280471960895533	0.099859885320682	-0.0532056219693669	0.134134501243263	-0.0368659826605808	-0.0352503831167579	0.00351556239756989	-0.00694337018320335	-0.00884832612705699	-0.0360581828886694	-0.0214954643301052	-0.0326496101690957	-0.0425677021752571
0.438010238818808	0.0936659091257065	-0.0902194867794827	0.177539099630771	-0.0187403002304111	-0.0258777215493666	0.0283109903358276	0.011401031984567	-0.0056313910535255	-0.0223090108898888	-0.0235897425903003	-0.0442845642982391	-0.0420778205266262
0.141099145507439	0.0857734354942697	-0.0276989859203292	0.060392035455397	0.00929718254379033	-0.0359352483681534	0.0247588782948261	0.0089398579525502	0.00136494194882741	-0.0133190329121815	-0.0177305215611652	-0.00923633011278055	-0.0145105491860816
0.46609008027891	0.221925655493158	-0.0977666807220672	0.195221094080317	0.0335606183859264	-0.0686168367695859	0.0635956011038874	0.0527442920160304	0.0383612806252918	-0.0175281091918297	-0.0377063294628707	-0.0474841369066397	-0.0639283257032476
0.419177583075672	0.176657135344433	-0.0844601661603046	0.186291146705287	0.0743567463386395	0.0416016372183153	0.0618320944536365	0.0354166089768215	0.0714665257172671	0.0579791917784774	-0.0146801877143215	-0.00593631476200412	-0.0116078943065967
0.0637691206315741	0.0979771732951557	-0.0110816005856014	0.0338148182012207	-0.0119275382270988	-0.0165545375723282	0.00574072887499187	-0.00512142132502546	-0.00863276540184496	-0.0142410378997135	-0.0110595958505898	-0.0168864339907769	-0.0186559912442896
0.10992880198325	0.0284765555742453	-0.0192296576701434	0.052618777027754	-0.00465953769258397	-0.00163470614283075	0.0114481722598976	0.0081903852843852	-0.0117815412376118	-0.00314712191770736	-0.00611147218375518	-0.0159046267752005	-0.0139721430054847
0.163138910113214	0.0973086866515282	-0.0298806033808863	0.0772319528190238	0.0172073136700787	0.00392412150094901	0.0344644332372461	0.0322467357575646	0.0113666973217511	0.0105657175855138	0.0066812871220607	-0.01020962931078	-0.00737070490333014
0.00258359646457646	0.00619477920646635	5.62022247688502e-05	0.00203698417936552	-0.00106949437468394	-0.000545815978645865	-3.74955538663753e-05	-0.000289016645902521	-0.000628603561504467	-0.000807655176664904	-0.000804775784955129	-0.000980035463397039	-0.00118312736993895
0.266046853486819	0.175992527170599	-0.0515792767384876	0.122018908115981	0.0530990442507615	-0.0132121282306862	0.0583644824534987	0.0513163569218021	0.0226931643409671	0.0199434580100376	0.00876374253644552	-0.0198494775526159	-0.00547210948329496
0.0730112671240601	0.0520726031769765	-0.0121831765492923	0.0367050577857543	-0.0173285514107502	-0.0116973314399192	0.00646221858117012	-0.000961308467939057	-0.00354060750480488	-0.0145129414253347	-0.012932061444366	-0.0133361613050615	-0.0177616341817019
0.0490884429217688	0.0208669442537231	-0.00695822827272891	0.0315655655443139	0.000354183571255211	0.000743949636781302	0.00827208776958457	0.00484194106439452	-0.00338302654346845	0.000549066604018253	-0.00641344785276566	-0.00440002652771072	-0.00643288214264637
0.0152920008521013	0.0266476882471054	-0.00137707818750383	0.0130309675927946	-0.00275265213997654	-0.00402592510889595	-0.00138779411864262	-0.00223372274256238	-0.0025315004375158	-0.00338928862443625	-0.00335953481990408	-0.00525661187715125	-0.00529801826989206
0.0510111236994278	0.0166304462440203	-0.00708339280914678	0.0304961486214602	0.00228714954795638	0.00266212078112026	0.0125982552364918	0.00850363764128521	0.00645695051066614	0.00247463516453832	-0.000432528781136275	-0.00245769361063296	-0.00552200734804451
0.0943272254529876	0.122648301688272	-0.0165488011735202	0.0431721010877441	-0.00107876580399374	-0.0155533305394641	0.0125790039672748	0.0110580388386274	-0.00363752324155014	-0.00831604817172893	-0.01797608784327	-0.0278454326124062	-0.0190900859985996
0.0265766369297198	0.0108708864569301	-0.00133812268455909	0.0216015353351702	-0.00289428953111619	-0.000999754259122597	0.00661851759463646	0.00476798484975961	0.00162346259512789	-0.0019470218951194	-0.00351742342171606	-0.00465741824704773	-0.00476982565526084
0.252453080158987	0.102399208499266	-0.0474151417469865	0.120645642441535	-0.0104744686405022	-0.0249255622114595	0.00955136044327476	0.00447741811773017	0.00118928798102941	-0.0177000154259809	-0.0163001214947311	-0.0398002929735843	-0.0432728582190503
0.0761941343792541	0.0523307654995353	-0.0132380530131544	0.0385631697131591	0.00641526132949435	0.00149745324203389	0.0172390743860073	0.00957887909418793	0.00597144778723012	0.00395635728576411	-0.00579538028193287	-0.00319260133741477	-0.00894332591281959
0.497887096555703	0.248721434450846	-0.112059261204909	0.173718561852827	0.0699476594036106	-0.00954177587219224	0.131097598207342	0.0369856524714113	0.011735245266359	0.0302029417657092	0.0133364823299286	-0.0286396039909723	-0.0327366517497066
0.00558778303072753	0.0112586990726407	-0.000417920970761384	0.00426287130676564	-0.0012249527290423	-0.00165717509007723	0.000236347325883447	-0.000618041020889609	-0.00150972263078742	-0.00144106390955976	-0.00184886533225425	-0.00225891805022087	-0.00251856894501362
0.0614638918559432	0.0301798086833001	-0.00979933974494654	0.0347951383990822	-0.00342136363147889	-0.00217452768247812	0.00127132642059362	-0.00585283172187828	-0.0108370232091377	-0.0027979456569785	-0.0128677440570571	-0.0136908116851462	-0.0115062301266508
0.313113886816748	0.170137856184072	-0.0520470059688712	0.184863369456654	0.0666903819184662	-0.0104833071483029	0.0692237843276507	0.0356927940349731	0.0173167196945485	0.0281035373850816	-0.00412169071236856	-0.037520800601029	-0.00273108987118992
0.0303220750685661	0.0826675647917955	-0.00332046151705752	0.0224201971355762	0.00914287063067367	-0.00793592426068803	-0.00587777277782041	0.00688741136099013	-0.00942352308975654	0.000603473184992823	-0.0122938144630817	-0.0142474904386173	-0.00505981768189958
0.491308888714839	0.196636682261902	-0.107590772598689	0.177994181327615	0.0586109950960856	-0.0789744964632875	0.0195083760430745	0.0102071082752212	-0.018854991463177	-0.0101817506836009	-0.0204621952169594	-0.0273815708188643	-0.0578758344490055
0.000469908570558836	0.00195517516358581	-2.05925211592553e-05	0.000264237054501058	-0.000172951241093508	-0.00022407814090708	-7.70333079722553e-05	-0.000120891105571759	-0.000192801262903763	-0.000198514691000294	-0.000213808547892015	-0.000278113944111786	-0.000284194477596579
0.225931034958603	0.170960878745185	-0.0460595621690722	0.0943390143345904	0.0183752748991225	-0.0184052366542324	0.029654125310531	0.0408250018212469	0.0213345394738169	-1.49808775549432e-05	-0.0038339396119596	0.0043811772125725	0.00684538906367643
0.242608341035786	0.0733153564267467	-0.0286856023546935	0.198687567777788	0.00434054990000945	0.000913811009584153	0.0554505994985167	0.035443031156381	0.01600990220677	0.00262718045479682	-0.0143483859628123	-0.0330927445165355	-0.0391585545750757
0.121328099335791	0.0764596565434951	-0.0233602125584116	0.0540677176861838	-0.00747431682421346	-0.026496537734747	0.0180567820858795	0.0155310982682185	0.00549794481013531	-0.0169854272794803	-0.00190653216579921	-0.0154053956107661	-0.0107461115278814
0.113177150774931	0.187224673669425	-0.0178185173053576	0.0626297183863686	-0.00848884622355335	-0.0105895098267769	0.052438606140189	0.0157354599078996	0.0130965552227244	-0.0095391780251651	-0.00900913482189029	-0.0186555874861347	-0.0300339617093591
0.114595533930317	0.185320982730398	-0.0171089881961445	0.0633917623622591	0.0691474223400788	-0.0198152513139473	0.0236898843754446	0.0503231537704833	0.00828181071158547	0.0246660855130658	0.0165642318835052	-0.0127357481975344	-0.0261537857281626
0.117331066900982	0.032712580522403	-0.0194978637624947	0.0619403888940371	0.00233585197422501	-0.00233558670060066	0.0206119241969861	0.00601450077564766	-0.000277626336318976	1.32636812172349e-07	-0.00370955352644838	-0.0134335573299581	-0.0194432480936756
0.147238684634843	0.0905958950136079	-0.0279289629058779	0.0650998040155556	0.026902692818995	0.00539996210724722	0.0358565190928647	0.0150377526745916	0.0189707115764679	0.0161513274631211	-0.00146385178758587	-0.00343664078475434	0.00448013492818233
0.0614939539057926	0.0326769541185139	-0.0096239439160077	0.0351543268640567	-0.0108198212673507	-0.00462881981115999	0.00244830746482916	0.00287777374964346	-0.00524914063688875	-0.00772432053925537	-0.00679839788145875	-0.00720885346540681	-0.0113672216893956
0.0713464809291101	0.0192647559679575	-0.0116839899365225	0.0375322401069616	-0.00371401354201319	-0.00453138141840234	0.0085758213752026	0.00353619746921233	-0.00362119424825795	-0.00412269748020776	-0.00713816987239997	-0.00763485814075841	-0.0111363307686361
0.297279734748963	0.17608945878098	-0.059980993705171	0.125522633100024	0.00121595453687812	-0.00971894948922741	0.0370404223335984	0.0318419650801683	0.0194117628498831	-0.00425149747617465	-0.0149063644610666	-0.0148883505092224	-0.0160751108446338
0.461557369062885	0.14946765811339	-0.0952486369014628	0.196123528880885	-0.0169275547191977	-0.0908695268280609	-0.00163235804501394	-0.0223017728531394	-0.0598945691956719	-0.0538985407736293	-0.0655812179010711	-0.0666559379027699	-0.09866353513098
0.304910182238688	0.218640397273415	-0.062840426009299	0.125449521436267	0.116311121177755	-0.0199886509317854	0.0591046416038247	0.0378075519964994	0.0544958851119197	0.0481612351229849	0.0546766519521217	-0.00347774222945518	0.00418759860919793
0.0146980449999448	0.0247054323172901	-0.00115812312484885	0.0106602626510171	-0.00300691459817481	-0.00386941387214097	0.000518576748273259	-0.000491678596470563	-0.00293982201939596	-0.00343816423515789	-0.0053216072211335	-0.00459182684339298	-0.00560638149329896
0.00329291554555697	0.00081546671407841	-0.000103915987249678	0.0021380934689277	-0.000288320344705344	-0.000138089884139373	0.000861080251419238	0.000240128524617066	-0.000100615203613675	-0.000213205114422358	2.46727289330102e-05	-0.00069841527618576	-0.000675295013297171
0.252406957688191	0.12923679021365	-0.0479855816912411	0.116596788630861	0.0385348815154458	0.0127270556250392	0.0636123963548648	0.0429328877724504	0.0250688788630778	0.0256309685702426	-0.00171733687377418	-0.00246014261262373	-0.00779310865900906
0.0112622563575747	0.00701097485182085	-0.00116950933254182	0.00925284523636059	-0.00221589784732603	-0.00272037623077127	-0.000747005576461823	-0.00144376736878458	-0.00193081732805328	-0.00246813703904865	-0.00353303847118005	-0.00405193750031631	-0.00479933333564496
0.00539976925480372	0.0109728680852086	-0.000236228199706014	0.00372304421571971	-0.0013290404165366	-0.00082848412868635	-0.000106965048614335	-0.000536702455818578	-0.000954172086127097	-0.00107876227261147	-0.00173628712927111	-0.00153925042211375	-0.00199949189403027
0.114171099709835	0.185956939503688	-0.0179274470858761	0.0638862693731189	0.0650206016381265	-0.0169436058023945	0.02742358226041	-0.00213762146026025	0.0324724656475509	0.024038497917866	0.0172316460325745	-0.0103454268857545	-0.0150081777890322
0.0212554711615531	0.0318726109052451	-0.00174351120368443	0.0179170346597462	-0.00557810270050069	-0.00574386190115825	-0.000483150058984763	-0.0028373493720159	-0.00440656072304068	-0.00566098230082947	-0.00599469218428777	-0.00733339939040329	-0.00832133759357379
0.00163504139952241	0.00537812768200374	-6.17059045312661e-05	0.00116964052444427	-0.000826711491437871	-0.000688805216759527	-0.000192700667741925	-0.000616233233153029	-0.000808520943330735	-0.000757758354098699	-0.000863959843319954	-0.000702944137106326	-0.000795819044398605
0.454972213399507	0.194626053440785	-0.0975518852880936	0.168832492698026	0.0930192130940245	-0.0119589933618264	0.104672863544252	0.0929214076053193	0.0521300772513917	0.0405301098660991	0.0197307839995012	0.00851796033465202	0.0226777385017923
0.217177237103079	0.112679217909621	-0.0425225576092152	0.0973890541679625	0.0287701652020009	-0.0333711849017818	0.0371049062336911	0.0370336191037342	0.0114141374482588	-0.00230050984989044	-0.000998800099400426	-0.0101936041966315	-0.00068580926802958
0.179501357284525	0.230220310775092	-0.0291999044355551	0.102526194127212	0.0760777567231447	-0.00614731073588412	0.0562727271494199	0.0447287367720068	0.0239834768382426	0.0349652229936303	-0.0262517348668831	0.00754797976645055	0.00376657959777507
0.209575836289191	0.113967095942171	-0.0397772358858091	0.101171645904994	0.0332087048399673	-0.025615648130677	0.0314429341833439	0.019662608743635	0.000187672930345384	0.00379652835464511	-0.00420798605304751	-0.0140514653224893	-0.0174423247899094
0.000402054478975307	0.000180219752114099	1.08001270792304e-05	0.000111803523025818	6.18343988555282e-05	5.97729930143698e-05	0.000237662837267465	0.00012710629373178	0.000128620383694011	6.08036959349491e-05	-1.62355105009033e-05	-1.63377989730646e-05	-2.61546806596165e-05
0.270256424134175	0.188861810158277	-0.0397278046820926	0.190963548328941	0.0314109787075047	0.0570439485002224	0.0897831061386235	0.064403583939344	0.0255866637204704	0.0442274636038635	0.00625044190191915	-0.0221090298445516	-0.0392608601864946
0.264043002623995	0.177312741722559	-0.0506798064011223	0.122100825572796	0.0543849298732236	-0.0317554866381937	0.0494875007824214	0.0468116857401532	0.0245878320289648	0.011314721617515	-0.0171596660925692	0.000647183985070909	-0.0232626491410219
0.015618928962525	0.00194015894318353	-0.000642065033193941	0.0125876651348489	-0.000228642202756041	-0.000164485374259943	0.00530796597849017	0.00266572830422441	0.00156587515192113	-0.000196563788507992	-0.00226132252829236	-0.00212518658179788	-0.00238309889005727
0.0368159365648678	0.0201677708279364	-0.00515447473242123	0.0236409909817926	-0.00366895482709055	-0.00831021447232234	-0.000549786943560525	-0.00170597306387572	-0.00404912624988683	-0.00598958464970644	-0.00636157559608708	-0.011997980509871	-0.0100333843277918
0.015450873818831	0.00207752168275589	-0.000430941959960685	0.0136503040224084	0.000431275860936156	0.000311711230817064	0.00460947233181284	0.00356995973168975	0.00158477360069473	0.00037149354587661	-0.00143133533982373	-0.00209726056685967	-0.00306115084201115
0.175980419750724	0.0494861317217495	-0.0310728751531427	0.0866151933099418	-0.0225414442704343	0.0010569060600068	0.00774714638506233	-0.00226413611335841	0.0042625170077378	-0.0107422691052137	-0.0165509356731471	-0.0141758537995971	-0.0235561961763133
0.00276352155943054	0.0011344642539131	2.97054315936442e-05	0.00179412569617378	6.17186163829639e-05	-0.000173751279369914	0.00115494818426498	0.000669683195750283	0.000314675342741141	-5.60163314934749e-05	-0.000302356548683762	-0.00039772446765826	-0.000278397921956136
0.218370934740762	0.0604997872636812	-0.0398113395026638	0.108014978696743	-0.00378532312763463	0.0123970457517912	0.0295314602233797	0.0243198765404548	0.0107983382340135	0.0043058613120783	0.00409005967428955	-0.00828172054768489	-0.00925085169976306
0.164207663664481	0.110312811021594	-0.0327841965932835	0.0672146119329878	-0.00853405276663596	-0.0503926962660035	0.00147864064355657	-0.0161756738805991	-0.00909243787146571	-0.0294633745163197	-0.0341015107859352	-0.0325896456846583	-0.0314409554721782
0.137154999666225	0.151465557667358	-0.018886620145097	0.0858296818160312	0.00836125402209401	-0.00371282789470859	0.0305383739337776	0.0197107018059556	0.0238193742225228	0.00232421306369271	-0.00818364300541533	-0.00263656266217624	-0.0258046285669266
0.14843018998856	0.0903876510803259	-0.0275679370173314	0.0676139087952242	0.0280683725934986	0.00718313868892287	0.0302133713247308	0.0223082960157674	0.0226582824106564	0.0176257556412107	0.00821074889236659	0.0131529976557008	0.00059333297523334
0.0219313188023766	0.0371230661796879	-0.00235319623242556	0.0166815570939207	0.000131234568533582	-0.00830996733016687	-0.000467364916829322	-0.00339764873445211	-0.00414371529467152	-0.00408936638081664	-0.00910001878029169	-0.00813386398868682	-0.0104769462974117
0.0513095235074823	0.0199104644917961	-0.00760546647284895	0.0312291062982446	-0.00161873413687959	-0.00354850397111819	0.00751633893915171	0.000504848570478125	-0.000339387433652062	-0.00258361905399889	-0.00913208985181383	-0.00590105640594515	-0.00867983298471092
0.117538518305871	0.0813153067671519	-0.0229323675082218	0.0517531135207047	0.00840058789754042	-0.00664577669312021	0.0201651908891264	0.0141497476887128	0.00562439889406635	0.000877405602210113	-0.00440679692214024	-0.0128635883859097	-0.0148163000586762
0.228411988448516	0.171795642482037	-0.0470504575629567	0.0952591794340194	0.0266309962262991	-0.00379766725771807	0.0599001865997113	0.0199621722400877	0.0363533260100566	0.0114166644842905	0.0110078433200997	0.0258164584942424	0.0220681336824305
0.0566634392333192	0.0179412486456148	-0.00869516985907212	0.029772203443466	-0.00400551093762017	-0.00157933399189548	0.0099936442241875	0.00328308818064392	0.00348977128747834	-0.00279242246475783	-0.00457811571056684	-0.00399361163809096	-0.00828447530722045
0.0670554586758634	0.0329625626430743	-0.0107512412068529	0.0377536949469799	-0.0177864719444088	-0.0170196489934499	0.00177756719603872	-0.00289118991962732	-0.0138744871358028	-0.0174030604689293	-0.0143964295607544	-0.0224787710415984	-0.0206721802566245
0.207570218360029	0.114495167290472	-0.0390252465040575	0.0992973062413754	0.0318194450528665	-0.0219681449594981	0.0357086494887736	0.0177560400672841	0.0130087201080134	0.00492565004668422	-0.00848040330953451	-0.014986895635541	-0.0234307694344521
0.11747637469386	0.080216941757863	-0.0222612409363239	0.0514269583518163	0.0108626320509693	-0.008360193285524	0.0236435058239782	0.015755237663023	-0.00319290164701611	0.00125121938272263	-0.00065724803821951	-0.00952531769257506	-0.00979042457380629
0.290124155261233	0.178324034920931	-0.057968972497953	0.128306680321438	0.00815670081990216	-0.0150471810832613	0.0601099722263599	0.0348497510492278	0.0172554609030672	-0.00344524013167952	-0.00329593020543834	-0.013807965539608	-0.0144590344305704
0.054448392959819	0.0530317282232131	-0.00875555559497488	0.0313592702760457	-0.00707756048462929	-0.0186641428427479	-0.00356385326018965	-0.00209788380163686	-0.0063858915624171	-0.0128708516636886	-0.0136309196057501	-0.0157799414914464	-0.0190924879302696
0.468959513607497	0.220427636638512	-0.097292837039876	0.194639990548694	0.0512484032534543	-0.0561851627608769	0.0287875569957895	0.0153447499586136	-0.00914805736191737	-0.00246837975371128	-0.0223555845306503	-0.0332395477106694	-0.0384415220696125
0.164566752852918	0.111665821253642	-0.032921483392381	0.0688721517631632	-0.0124508124349156	-0.0511887345888703	0.0101625807704544	-0.0202009328593962	0.000872716235555043	-0.031819773511893	-0.0276885230691168	-0.0254070872962557	-0.0292234819089928
0.438697123920498	0.0933596360847732	-0.0916121899817006	0.178679045870897	-0.0242179918507371	-0.0299340602428824	0.0375298773433886	0.00495717773861831	-0.0108801273550553	-0.0270760260468098	-0.0420646851396161	-0.0390195241483881	-0.0534695027013679
0.356800240913087	0.229704839708515	-0.0605417223015186	0.209760035052835	0.00490274009056052	-0.0555782821238851	0.0529652798424074	0.0491290624968399	0.0185344703468641	-0.0253377710166623	-0.0388021906717643	-0.0521610509081064	-0.0540902855261803
0.0347366709538171	0.0398396481845953	-0.00514050711451405	0.0214607822290131	-0.00636293288614459	-0.0070928002147008	-0.000385455364440179	-0.00219990915862949	-0.00429417637694422	-0.0067278665504227	-0.00922178664951389	-0.0110063997561041	-0.00920653389788856
0.495099681191024	0.246174805975321	-0.110846866343771	0.174888143501703	0.100345309556066	-0.0690641823269864	0.0948637515105487	0.0350183669115113	0.0407161266774374	0.0156405636145396	0.0126248965553123	-0.00258163044989024	0.0304975289852301
0.029926747374968	0.0892762378259419	-0.0036989769375694	0.0210281678538696	-0.00840387923213632	-0.0137563616244331	-0.00582300682767031	-0.00910830717930264	-0.00659613648742298	-0.0110801204282847	-0.00474781509616949	-0.00645229949727689	-0.0151031481943386
0.0446544586190103	0.046524388680091	-0.00692132832801112	0.0271069688230828	-0.00198955127466684	-0.0025814876800248	0.00467041545451526	0.00380799235624724	-0.00229155035929593	-0.00228551947734582	-0.00699894694371463	-0.012807370999587	-0.0103670594668422
0.119344178440668	0.0745443451657903	-0.0218245785324258	0.0540300603542961	0.010357797437138	-0.00935008396195162	0.00768824852491222	0.0124544189068708	0.00665471542878281	0.000503856737593192	-0.000157038309250401	-0.00485338945146781	-0.0107394309904483
0.099632563249576	0.11466333367597	-0.0188644228059533	0.0438926127701527	-0.00509254719758265	-0.00951638003225105	0.0152094660778601	0.00947744852592167	-0.000555183025042275	-0.00730446361491685	0.00562685013169568	0.0113494837478038	-0.00927055215014354
0.0400217193499185	0.0229112528835008	-0.0035268718724414	0.0308221131964116	-0.0082223894485605	-0.0109654184018849	0.00387771157775864	-0.00545764951425251	-0.00719476274025301	-0.00959390392522269	-0.0102564698798242	-0.0106904844569304	-0.0112244045543889
0.261409139655647	0.126987357572384	-0.051265902079364	0.116291146852063	0.0484870144771521	0.0129336214147818	0.0442733702609483	0.0288903505577559	0.0289964207404341	0.030710317945967	0.0239952993543797	0.0110798976284357	-0.00781693767328556
0.36332076377762	0.219544899163322	-0.0654446794609806	0.200693240747674	0.0583066492851543	-0.0415249974714068	0.0542243410259748	0.0218464912311499	-0.0180116126130415	0.00839082590687373	-0.0312210667124234	-0.0235518757359167	-0.0373440154433587
0.498619913251374	0.250608618930138	-0.110912213595347	0.174993732854256	0.0516043046633182	-0.0731508937297995	0.100679784581451	0.0333567859926291	0.0627471218418311	-0.0107732945332406	0.0202522375128649	-0.0167959766912483	-0.0339445010915976
0.166966630563573	0.177312154891493	-0.0261609109264861	0.101399376758538	0.0290680997747044	-0.00124260390363051	0.0310927185294283	0.0298686574422672	0.0194172113748846	0.013912747935537	-0.0127485870597424	-0.00401975643622277	-0.0199575342636028
0.24045162170661	0.0578450655609518	-0.0442107390459021	0.12046563591798	-0.00399891114317011	0.00799959771692568	0.0429858665806852	0.0187162842473621	0.00417424151213691	0.00200034328687779	-0.00461149017378734	-0.0123856860290907	-0.0179267052884805
0.051468503843181	0.0171983862169363	-0.00731322120544556	0.0298561645607809	0.00181785494861121	-0.000364583117284836	0.0128016139447271	0.00824957635908989	0.00518926358517321	0.000726635915663187	-0.000709738052760013	-0.00368556082210409	-0.0061540429515459
0.00893587082479375	0.00469633682258931	-0.000531924965652193	0.0059376225062158	-0.0010055744467341	-0.001386340400595	0.00160690119882672	0.000736343201049552	-0.000250823931471031	-0.00119595742366455	-0.00133164840205287	-0.00206974741214182	-0.00279774957707486
0.259041031803176	0.10132075207481	-0.048945337898292	0.124018993024241	-0.00501005325161352	-0.0206814632242619	0.0242165770425786	0.0153493214471118	0.00757422053730028	-0.0128457582379377	-0.0235188274630742	-0.0229090506602468	-0.0398658510278985
0.0853992670372058	0.0338812753123887	-0.0146564563165115	0.044342292857265	-0.00461243973225842	-0.00820424979465766	-0.002930572155217	-0.00378067631151104	-0.00659959103800463	-0.00640834476345804	-0.0175265840949758	-0.0156373037831988	-0.0192869310477476
0.155897395049016	0.035575127077721	-0.0284682662240085	0.078405401844328	-0.000998568980577708	-0.00288871162131754	0.0240544343581459	0.00683951932708721	0.0068270369397096	-0.00194364030094762	-0.00985641344927601	-0.0199739709012926	-0.019217358017332
0.254717048618976	0.102750481398325	-0.0477815477616834	0.123947224861617	-0.00944571402367778	-0.0140146240433136	0.0274258571311257	0.016543721743497	-0.000761735986796575	-0.0117301690334957	-0.0110076387083216	-0.0357239782048221	-0.0359821703528536
0.0450585228186463	0.0473446095678549	-0.00720646630016931	0.0259948105783675	-0.00207279959969239	-0.00885289852582157	-0.000357220312555161	-0.00717062196617371	-0.00352665948736837	-0.00546284906275698	-0.00760774604640899	-0.00761621661795506	-0.00799980878226874
0.00280303985528543	0.000886495036260476	-1.64878189897431e-05	0.00162558020356448	-0.000481102569399487	-0.000196019802640204	0.000815214177734922	0.000851231091820912	0.000286404351698126	-0.000338561186019846	-0.000370241479849243	-0.000597019757949564	-0.000356190914961536
0.16406394318739	0.110580670969826	-0.0328215968801049	0.0663407009784448	-0.00449563200477762	-0.0385594415696069	-0.00983667940566313	-0.0140222157544701	-0.025559332124446	-0.0215275367871922	-0.0318365926421282	-0.0277930302110802	-0.038229049378278
0.000319810534576623	0.0013193730131552	-1.52027476459514e-05	5.73182304938108e-05	-0.000117223161348608	-0.000119812028551781	-3.39704730466503e-05	-6.71599044045367e-05	-9.77613905140281e-05	-0.000118517594950194	-0.000138942927685351	-0.00015360377411084	-0.00016808622519208
0.139253885487651	0.0326764909667565	-0.0246439982570687	0.0681533569328428	0.00532361283824018	0.00820867542183273	0.0241781855297218	0.00751811304278321	0.00501303056839608	0.00676614413003646	-0.00679113253978122	-0.0137279618015265	-0.017248998700606
0.462447855527	0.145980905150942	-0.0940411327137342	0.193798789801488	-0.0221128523733569	-0.0723105544413623	-0.000280143108453534	-0.0194939657244195	-0.0490082713265751	-0.0472117034073596	-0.0614719478971823	-0.0772176613974004	-0.0727376727634916
0.0350080494634806	0.0479272046999621	-0.00341109284945385	0.0261427464384554	-0.00714772796095581	-0.00803212627072204	0.0028281199692792	0.00228525620027585	-0.00576016703603783	-0.00758992711583892	-0.0046485342925388	-0.00801219242866241	-0.0131481677977971
0.000436238836406264	4.75610253895045e-05	9.43952900955196e-06	0.000100384826419957	3.40619528812831e-05	-7.65961127441334e-05	0.000215909119302907	0.000192376824074183	-3.53808105361604e-05	-2.12670799314251e-05	-0.000100467937696319	-0.000109708812771257	-8.02532444749278e-05
0.216586193044645	0.112490410146118	-0.0426225226329804	0.0959744887028565	0.0368561684200619	-0.0141171430805127	0.0287736680980426	0.0135048761830824	0.00809475424414938	0.0113695126697746	-0.00665837848795492	-0.005881583744346	-0.0309947242301357
0.0503900867094002	0.0691032773299796	-0.00614867886452623	0.0342108576265136	0.00151922099891012	-0.0120889612852543	0.00553726121466343	-0.00487293715474988	0.00110744937147157	-0.00528487014317208	-0.00908282755658153	-0.00900162254840662	-0.0114934042556128
0.0676503134826756	0.0903779513496584	-0.00988592158976502	0.0405734351900931	-0.00395211789978744	-0.0227702352178138	-0.00859732840270837	-0.000722917871186099	-0.0138976008306446	-0.0133611765588006	-0.0159183952030143	-0.0244905067512242	-0.0164593163981738
0.0696711320919275	0.0647085797530362	-0.0121021192780826	0.0364419653444231	-0.0065540519443187	-0.00824016169848339	0.0106846134761813	0.0058464882581845	0.0020930509864283	-0.00739710682140104	-0.00907153053361429	-0.00584039409242587	-0.0131076449578591
0.37470411524116	0.269892338338419	-0.0691146903229243	0.193482155555392	-0.00534530466948518	0.0285616025185004	0.104998202055296	0.0522140089040511	-0.00246875917252887	0.0116081489245076	-0.034960283966189	0.0345384731815692	-0.0335374486512723
0.120100479455695	0.0762567847785595	-0.0220824410837509	0.0543384397736529	0.0165965001464162	-0.00392800724559289	0.00885465143579903	-0.00114205634466488	-0.00449034393163955	0.00633424645041167	-0.00972103006158503	-0.000232758317552345	-0.00690856178181293
0.0998633477588329	0.105594642591374	-0.0130325185239072	0.0633509867278914	0.000950637240365773	-0.00681208965014624	0.0213896861944258	0.00458644244010106	0.0021408432973411	-0.00293072620489024	-0.0107616938772625	-0.0169739434466661	-0.0172706244483529
0.049793464285604	0.0697152346122667	-0.00560460842551615	0.0347428602126068	-0.000623532416271728	-0.011404883868321	0.00513625658020093	0.00382545109395017	-0.00500002826015118	-0.00601420814229634	-0.0139627863063007	-0.0119980834998008	-0.0166512334979823
0.27098891181515	0.190099576281502	-0.0552371524403156	0.112488321701445	0.0631366232428457	0.0160278521751268	0.0768454244717072	0.0815158977990785	0.0675083642449555	0.0395822377089863	0.0242504726372167	0.00851172434967012	-2.05635693353301e-05
0.0406037785997921	0.0228532505449045	-0.003485609382366	0.0306191907588777	-0.00112889042679804	-0.0102245316896274	-0.00054148778229765	-0.00169644635579839	-0.00619037594415631	-0.00567671105821273	-0.00938599449733971	-0.0150470161018152	-0.0156773910944668
0.0020223459566825	0.000413590720396624	-5.73421985274373e-05	0.00122731121471291	-0.000250940509031013	-0.000113223370275919	0.000636674893329462	4.16189160761917e-05	2.27759703240161e-05	-0.000182081939653466	-0.000308625635972381	-0.000270167777572831	-0.000616043542622884
0.270172868165606	0.192066048781479	-0.0553356561044993	0.113444525376234	0.096475258681835	0.0116654223217361	0.0677478834732814	0.0576657351757068	0.0718496331759666	0.0540703405017856	0.0301053548563515	0.0321903810731663	0.0104213801013885
0.46169052191428	0.148732986238386	-0.0949784397089181	0.196474630480651	-0.0120543155571838	-0.0912690350709746	0.0141363410908772	-0.0168382406635783	-0.0457986670232911	-0.0516616753140792	-0.0697676234958273	-0.0795012380897737	-0.0748594885050533
0.075228317527251	0.0535891972064542	-0.0126734552292133	0.0398318235549222	0.00180675680245214	-0.000100881070693601	0.0141931157018459	0.013125763896835	0.00918392529316728	0.000852937865879269	-0.00179997894568823	-0.0035426947680854	-0.00520994972880894
0.300231077400353	0.149143923413775	-0.0431431951161843	0.220089210515291	-0.0323445339051325	-0.044029805301249	0.0218021958546679	-0.0012762541870775	-0.0188473192841279	-0.0381871696031908	-0.0547847189210313	-0.0663835148474687	-0.0726116186722592
0.0821808816235276	0.108812697242528	-0.00889213304860512	0.0624875400550318	0.0133086527048797	-0.00648320348512074	0.0237540339698702	0.0103067722510981	0.0112167650024231	0.00341272460987947	-0.00548364254561116	-0.0141400080303176	-0.0175794885485507
0.125399533844534	0.127168243102128	-0.0245451911823168	0.0521494295078595	0.0188160095296334	0.0078833159088931	0.0056524017438091	-0.00344096585555131	4.62919872310508e-05	0.0133496627192632	-0.00362148210037955	-0.0197914943635863	-0.00716392228736995
0.145598243727902	0.208348350390185	-0.0229272055417055	0.0826374869010938	-0.00291866796593995	-0.00458119146392671	0.0771817813922054	0.0311126913550773	0.0134939729269618	-0.00374992971493335	0.0335215832682774	-0.0173855235347196	-0.0226662401314072
0.0367032632906296	0.0550050769358256	-0.00383953775123007	0.0268719958579244	-0.00240139942285136	-0.00206664503901095	0.00540034602074783	0.00338647635221092	-8.89079992430208e-05	-0.00223402223093115	-0.00394362761319463	-0.00708203510479427	-0.010394314384909
0.142918708914156	0.10257323577601	-0.0271331443585085	0.0626753879886241	-0.00804045154625554	-0.0345404925928304	0.00186533675413728	-0.00286847546553787	-0.00762323061452019	-0.021290472069543	-0.0220316019073818	-0.0232956948655672	-0.0218658356468355
0.116366361034244	0.0808840768897378	-0.0220006037578896	0.0513062939441973	0.00931391212547913	0.00125145918888818	0.0269379278818334	-0.00261385478844983	-0.0044305970800792	0.00528268565718365	0.00168398651666064	-0.0145115404477718	-0.0213815366816271
0.353257395958441	0.228383579197001	-0.0592866157888279	0.205332239933028	0.0377648836580916	-0.0497946943577439	0.0274016710914841	0.00430395037367926	0.00281076337283737	-0.00601490534982618	-0.00446659506570612	-0.0533247725574721	-0.067776942740513
0.0698136420895324	0.0235141900876583	-0.00566013433273742	0.0563967285724234	-0.00348778569841694	-0.0116475859845776	0.0161214975031651	0.00158241394221616	-0.00102345445959595	-0.00756768584149726	-0.00712292815824249	-0.0106137778354509	-0.016358495782888
0.00694479182637456	0.00403853282208366	-0.000673767583651101	0.00584753914283618	-0.00179040805644464	-0.00201473303333466	-0.000521245531725506	-0.000860828006070451	-0.00158224069731712	-0.00190257054488965	-0.00224369125295292	-0.00251763719125477	-0.0029161904189375
0.0355531154955158	0.0479838640191833	-0.00379372400830758	0.0260981768962689	-0.0071968825313851	-0.00743052988812688	0.00207737452629079	-0.00410481919514616	-0.000320908747786113	-0.00731370620975599	-0.0101878443366611	-0.00789210537461199	-0.0100271304651909
0.241337610867117	0.0571352383350506	-0.0450790694463765	0.119028563880747	0.00725538674815415	0.0134476156474479	0.0433831736097471	0.0203437437817792	0.00343315725449658	0.010351501197801	-0.00180153258163085	-0.0260698210301268	-0.0124508890934897
0.449360969216789	0.192784594496901	-0.097686955025486	0.165662024953919	0.0750906741118976	-0.0143544471962333	0.112862316209322	0.0544391477610076	0.0464570563073844	0.0303681134578321	0.0447393058199587	-0.00253857921492712	0.00380737458784186
0.102116010092387	0.114302826737298	-0.0194310023292887	0.0446586646326854	0.0017324185556509	-0.00240602079240038	0.0330073280921692	0.00391409604742921	0.000952169286557933	-0.000336801118374738	-0.0052774050330054	0.00348700336390102	-0.0185319974451435
0.493638095719127	0.194145962706169	-0.10868157067652	0.176879624986745	0.0495228838389449	-0.066044287169696	0.0205849066967319	-0.00833342793522346	0.0058548733165989	-0.00826070166537551	-0.033128349505705	-0.0589857264816138	-0.065280425980711
0.0414727660248789	0.0208481590034383	-0.00395067282024961	0.0298122159763484	-0.0102091261802778	-0.00904752670547997	-0.000228820723766295	-0.00264909874892238	-0.00718865924323404	-0.00962832644287887	-0.0123529887555663	-0.014358386846604	-0.0150665926134211
0.0675031198195035	0.0250905550445801	-0.00501847865405788	0.055870954436496	0.000360820527305544	-0.00170797693822135	0.0107115213991714	0.0113653817246638	0.00504501947263065	-0.000673578205457895	-0.00326563554953967	-0.00650646632718728	-0.0112561369018694
0.256788907516288	0.103016548507841	-0.0489158616086669	0.12109523508629	-0.018565628969999	-0.012068231583376	0.0276395866090757	0.00924851875699784	0.00635468254771393	-0.0153169302766875	-0.0204798054190752	-0.0262244382898571	-0.0228665291522381
0.371201458372856	0.267027022125988	-0.0676810453285297	0.194472621267336	0.128450610548069	-0.0450994700182981	0.0962892483668613	0.0320987559439729	0.0643320274791345	0.0416755702648853	0.0391078767510391	-0.00604666370661749	-0.00401645289077401
0.409825565790498	0.0931996098676185	-0.0813316782808816	0.188645637858866	-0.0011476741005953	-0.0235243152549155	0.0420943746064968	0.0166277986162512	-0.0148056698602659	-0.0123359946777554	-0.0223745433436608	-0.0367902557377401	-0.0393149975745785
0.00038583239825946	0.000113809320976535	-1.16113696713343e-05	9.29152843149359e-05	1.16098542214577e-05	0.000132793902250157	0.000233729787567041	0.000197278672962784	0.000115765926242631	7.22018782358076e-05	4.05459295001931e-05	-2.6024030204952e-05	-1.36028614736671e-06
0.0698994162645174	0.0187263349198985	-0.0110362413992303	0.036619208033308	0.000427552813423701	-0.00193502169343368	0.0103355680568766	0.00707909151342788	0.00291966333012265	-0.000753734440004997	-0.00333673860799051	-0.00771240459512325	-0.00658313346572327
0.368974542341357	0.137355405154169	-0.0689434817415145	0.185997457446285	-0.0278582263546263	-0.0685528326969937	0.00443406896412935	-0.00896518841644633	-0.0410390542463585	-0.04820552952581	-0.0591173065891499	-0.071019244262907	-0.0824110133034811
0.0286097083362775	0.0638824673004753	-0.00421787152571477	0.0175653531904027	0.00127821980557149	-0.0114889508276826	-0.00313237144467431	-0.00420027469228734	-0.00251192021841627	-0.00510536551105554	-0.00938453265484586	-0.00906380522721745	-0.0122147046231172
0.127658926231756	0.0311132976403004	-0.0217223944094342	0.0653556756754388	-0.000969992989980489	-0.000935546077445754	0.0218143488949255	0.00930080577040263	0.00712572006499373	-0.000952769533713121	-0.00327388355666937	-0.0131419419825272	-0.0134831198748277
0.103736450528887	0.0971599297595934	-0.0132087868177183	0.0677100911708953	0.0247349690876696	0.00543245922799004	0.0302778077330685	0.0266637653877922	0.0136309718900427	0.0150837141578298	-0.000380114812198296	0.00222573252602652	-0.0116922079906895
0.0165175393941032	0.0209626595023735	-0.0019829894249921	0.0120085622880278	-0.00688312147474071	-0.00721750800909395	-0.0036768295639943	-0.00514734058528055	-0.0058991178085219	-0.00705031474191733	-0.00759532181813471	-0.00836100701120872	-0.0091857632350865
0.0406594025438166	0.0216873149286404	-0.0040709954738183	0.0291662159405653	-0.00958502424148322	-0.00983789844444573	3.3705426917538e-05	-0.000491369780063075	-0.00529618888655548	-0.00971146134296447	-0.010934704912152	-0.0116270510198898	-0.0129800860385701
0.0235099961389408	0.0338266265580437	-0.0021285550425347	0.018011710392144	-0.000863519180561767	-0.00198345245261568	0.00782746331251217	0.00351081559074555	0.00282394090643307	-0.00142348581658873	-0.00324158799488778	-0.00254327875539932	-0.00408769446155989
0.118743662453769	0.0328091714934912	-0.0213734231509336	0.0585955690489727	-0.00446471374276698	-0.010639021683117	0.00352399374190769	0.00671493050548318	-0.00787952594647304	-0.00755186771294199	-0.00875550659653311	-0.0165828661261742	-0.0228464731677868
0.305976876015948	0.215863864152831	-0.063793212610912	0.123666764617827	0.00499285876432276	-0.0182414503769748	0.0564586133582737	0.057487327915891	0.016907481583238	-0.00662429580632601	0.00856189959799031	0.0102395959889104	0.00224721050059057
0.0190850755059666	0.0575754489755934	-0.00257176750228769	0.0122190794179062	-0.00706775681460818	-0.008559721986963	-0.0033989896679259	-0.00486333146935443	-0.00767774879536077	-0.00781373940078559	-0.00386602424665501	-0.00436263647794046	-0.00971659383777834
0.105538491854803	0.0768335890664921	-0.0189410914179047	0.0512861882382176	0.00475666597342368	-0.00534963672629406	0.011242919371097	0.000281407400721065	0.00546621707750548	-0.000296485376435188	-0.0165676946842459	-0.00658265257397271	-0.00938967383763771
0.11369244450956	0.184335204223349	-0.0173940403757967	0.0635767314519632	0.0108814960729501	-0.0180528823065839	0.0547434172057821	0.0140895550140345	-0.00539510431823069	-0.00358569311681692	-0.00843864885212968	-0.0102220677042725	-0.021937506139845
0.0819769660449049	0.101439708576094	-0.0146497233829568	0.039306565333131	-0.00501877972417508	-0.0143794910955024	0.0109835999598746	0.00775168902491499	-0.00848873196277816	-0.00969913540983874	-0.0178951987623193	-0.00647166949832376	-0.0182124391077626
0.0126275558861948	0.0209853297565747	-0.00146981899024708	0.00888003201873623	-0.00381344604614565	-0.00498804623313338	-0.00141481751674354	-0.0023521994661347	-0.00371192967673052	-0.00440074613963952	-0.00491431069801328	-0.00501621757489603	-0.00542519517610963
0.256399671140038	0.0751259490453041	-0.0349855072449921	0.189513659280733	-0.012459320299548	-0.00699469434991531	0.0494911444703193	0.0211137372348718	0.0171592032807529	-0.0097270073247317	-0.0253561575815696	-0.0258414720880755	-0.0340282571797227
0.0491709397272718	0.0496308049072701	-0.00759936701469421	0.0283321211378608	-0.011850431725768	-0.0153796854004841	0.000792440371270887	-0.00715242255044264	-0.00894203252213488	-0.0136150585631261	-0.0123488130482153	-0.0134564995739545	-0.0164942916969478
0.0764186734487714	0.0697610554804224	-0.0128822092609776	0.038877446970252	-0.00103892772311662	-0.0111869112365207	-0.00318590160569919	0.00300901118323978	-0.00361254809791002	-0.00611291947981864	-0.0104940906373625	-0.0179592716460978	-0.0172833328609467
0.00358356265121333	0.0226284626390028	-0.000253423908180426	0.00269077096285828	-0.00226546804650716	-0.00221990159008706	-0.00176186992354413	-0.00219252586571527	-0.00197407086280995	-0.00224268481829711	-0.00224008983859615	-0.00178968119178589	-0.00255094806074014
0.456777392519159	0.146859554523816	-0.0915899022362666	0.201556976266709	-0.0345065256778376	-0.0962058677357153	0.0031361177230706	-0.0231328802400598	-0.0362079375811439	-0.0653561967067764	-0.0540791269356294	-0.076590432646903	-0.0785836404123409
0.178065838202813	0.232382123528552	-0.0283829370677889	0.100000923875613	0.029379035182918	-0.00912482226012817	0.0331312721777567	0.0328218993134793	0.049352140957964	0.0101271064613949	-0.0097632868263087	0.0109069679839172	-0.0167543045088553
0.0626136607878268	0.0961112642395298	-0.0103809054986591	0.0340952976190248	-0.02091272612432	-0.0153372723469934	0.00949380896805775	-0.00395960540687001	-0.00300004851503817	-0.0181249992356567	-0.00539938702059849	-0.0142247241498984	-0.0230651623296511
0.171013140262137	0.164175327240171	-0.0349163072134882	0.0663664083592788	-0.00363463280632589	-0.042764747722528	0.00384653426345719	0.0246130259378479	-0.0251005981015156	-0.0231996902644269	-0.0154988349209322	-0.0212398555324075	-0.0358489402898975
0.14641672877763	0.0896474629256042	-0.0269788871568641	0.0668140258724282	0.0152809107055348	0.00231049150344406	0.0503813281085003	0.0124023390330161	0.0223825139813402	0.00879570110448941	0.00175244290956678	0.00223072788210915	-0.00218282817144477
0.317164207388303	0.0819874349029289	-0.0573608013096998	0.169326356714592	-0.0196096722597693	-0.0113890964042039	0.0360941556312217	0.0246826561943607	-0.00173209472912456	-0.0154993843319867	-0.0131854586286221	-0.0296728427802486	-0.037668617869505
0.000293579094829164	0.00130013769471745	1.24781057559892e-05	0.00010286891976651	-9.1072973089324e-05	-8.85475646946208e-05	-1.68750246902331e-06	-4.40050016315511e-05	-7.31015525520133e-05	-8.98102688919724e-05	-0.000118568768542622	-0.000126278341137103	-0.000138729811892879
0.444366858443823	0.159422855263353	-0.0942481991143692	0.172875530606158	0.0466126036914635	-0.0324607027944366	0.0965098654504725	0.0333814571292084	0.00857125973790235	0.00707595044851345	0.00534419431211702	-0.00126201283669919	-0.0179843644364133
0.126410343489598	0.126868076522957	-0.0254288486681613	0.0519401255862195	0.0127740155057433	-0.0127473502156288	0.0236340521857684	0.0322612834922376	0.011298623192014	1.33326450572346e-05	0.0109463876301596	-0.0147331940296105	-0.0115446925706194
0.15559126838427	0.11128070772306	-0.0298983810040021	0.0699774407242804	-0.0154533131266702	-0.0421813411853718	-0.00814122082939936	-0.0159243687516176	-0.00905983881519842	-0.028817327156021	-0.0263533867418433	-0.0326472978043457	-0.0354549360323153
0.270573033206893	0.190226726524045	-0.0564458191924109	0.113539271000649	0.0973976676894247	0.0166756294103662	0.0952746850448623	0.0520652726172319	0.0716746485354328	0.0570366485498954	0.045956479142502	0.0179235617713023	0.0364889385008501
0.0056939148429778	0.0134428236089823	-8.9361775360273e-05	0.00482271814086583	-0.00118240488113267	-0.00145683710941356	0.00080966910359552	-0.00086449261195486	-0.0011938286802979	-0.00131962099527311	-0.00179581539286818	-0.00169071912996507	-0.00180650901322555
0.162955381540918	0.111294051919208	-0.0321856139442394	0.0679678970010776	0.0046571668903492	-0.0432972574296478	0.00728128947201531	-0.0164478082311559	-0.0143183020380288	-0.0193200452696493	-0.0279454204007291	-0.0270788268190083	-0.0359095534966671
0.0356168282292024	0.0073299186109893	-0.00398039701861572	0.0244413857403696	0.00283379908557119	0.00389517173120157	0.0107735640970947	0.00915193309047196	0.00489992263849717	0.00336448540838638	0.00121636616251079	0.000641422855112525	-0.00224721211563333
0.490834057417662	0.202059266339344	-0.106866433473873	0.179122440359908	0.0477986458697613	-0.0702345252952178	0.00923889330444994	-0.00972150903721875	0.00279837480068934	-0.0112179397127282	-0.0511139514029904	-0.0504911434074603	-0.0582013380000749
0.0356831164817934	0.0396973481724675	-0.00527924301241141	0.0223392140933847	-0.00837980913030772	-0.0100019571785372	-0.000490895567137724	-0.0024204555377971	-0.00756979085485945	-0.00919088315442246	-0.00856358403396957	-0.0105845602105096	-0.0125789049719154
0.0221862449335458	0.0372961749032236	-0.00268251444168298	0.0149387971434633	-0.00600745013508227	-0.00639607146506422	-0.00304119308894933	-0.00254315791094696	-0.00467968855258924	-0.00620176080007325	-0.00723349765502126	-0.0092112102522374	-0.00715992142128729
0.150637298326225	0.136307711616012	-0.0298921881439238	0.0602683332938979	0.00388452720973639	-0.0107452410918123	0.0268065170784041	0.0345063401779541	0.00497642514601793	-0.00343035694103794	-0.0215755346905338	-0.010103512153618	-0.0188323770018073
0.30833428228242	0.217390167355036	-0.0641866582803508	0.1256099812871	0.0690611751871398	-0.00953510363368382	0.083004291811545	0.025253085173453	0.0219485378763413	0.029763035776728	0.0313285595144308	0.00828484855431921	0.0192001617539844
0.0960242741265528	0.124799107332816	-0.0189432734388779	0.042872692524915	-0.0137744419549979	-0.0292249607891342	0.0102439421035139	0.00551967715267015	-0.00702028578550187	-0.0214997013720661	-0.0133145812308563	-0.0124364657728208	-0.0130411156319222
0.013107436045906	0.0205050791438677	-0.000714619573074636	0.00976223602431963	-0.00235252099258318	-0.00137662835379176	0.00273572902879059	0.000390558678694721	-0.000427233474707432	-0.00186457467318747	-0.00254483847447977	-0.00356923370174022	-0.00425819795930686
0.354480782580941	0.225902539148003	-0.0594545634220292	0.205161336389012	0.0356126623115525	-0.0436361547365047	0.0666261320480468	0.0221313297544822	-0.00184880948992072	-0.00401174621247607	-0.0452086415654734	-0.0382705271720205	-0.0568993988241598
0.148150583322973	0.185845783950243	-0.0196873099432594	0.104405839041399	0.0180222522023095	0.000212834783539478	0.0391680023455687	0.0222928968850707	0.0264504389074384	0.00911754349292448	-0.0171930496066584	-0.0246564541277253	-0.0136260334468171
0.141900377424152	0.0858498350089869	-0.0279198693891423	0.0599333099300753	-0.00539458723921926	-0.00666735570137686	-0.00269871098227795	0.0131553535611896	-0.00103426842403878	-0.00603097147029807	-0.00669383337115759	-0.0149367752849959	-0.0203614103526338
0.0443980785938057	0.107413968029579	-0.00565588002202413	0.0293544809402428	-0.00269122086115628	-0.0119427871882069	0.0163202102756587	-0.00778196267352444	-0.010549944502649	-0.00731700402468159	0.002621721243385	-0.0135354262608976	-0.00350734618645502
0.156136189229946	0.112888512500809	-0.0305874212994961	0.0703304694389074	0.0170962655823215	-0.0394955494326137	0.00574357541178122	-0.0011881403101601	-0.026495883407467	-0.0111996419251461	-0.0242381154407979	-0.0462846404003079	-0.0404805837477698
0.124032227512958	0.0615731264967793	-0.0152947201730591	0.0867448228238229	-0.00630181212721387	-0.00186631593491372	0.00852150947913437	0.00958214427360803	-0.000726273606023245	-0.0040840640310638	-0.00941903591275904	-0.020110582047216	-0.0233948337154743
0.0516303181244994	0.017347687579486	-0.00821166234516776	0.0293452385657287	0.000432935832475778	0.00223841281331329	0.0110186363351267	0.00770230670034326	0.00643683977711276	0.00133567432289454	-0.00129547565165966	-0.00265684185593622	-0.00585501535296411
0.484544052352854	0.14372599418445	-0.103893862393438	0.181917491292326	0.0125520420261471	-0.0901186464208352	0.0220337858292252	-0.000315785934587753	-0.0368376144064102	-0.038783302197344	-0.0605738930717283	-0.0597419807804541	-0.0803981640542872
0.101142831043599	0.104850958242437	-0.0135169559424636	0.0619341674959323	-0.00126774211150682	-0.0114589044111066	0.0218197662901049	0.0133515423074557	0.00131633223789475	-0.0063633232613067	-0.00699898731982887	-0.0154458181239497	-0.0233459129028099
0.286882515112468	0.178704259413662	-0.0567574984843002	0.130149926696012	0.00602166209058574	-0.0169514535771858	0.0568463361773404	0.0326194676127632	0.0176081507605734	-0.00546489574330006	0.00578787080512927	-0.0130699754828977	-0.0129811044075092
0.266423179541197	0.176497035898264	-0.052302458152908	0.121228913468117	0.0057974346047413	-0.0247060064208094	0.0475434217880976	0.0479560840623148	0.00873516657958451	-0.0094542859080341	0.00774492834904794	0.00135986175032904	-0.00520827755272418
0.0108871456727072	0.00679162622944141	-0.000864289062618567	0.00922928006824785	-0.00281772777364794	-0.00288546544440429	7.66030208779623e-05	-0.000801984344779424	-0.00250145241776224	-0.00285159660902612	-0.0032005279008908	-0.00349865903706829	-0.00388976185688709
0.098841871111592	0.0327215504875194	-0.00926304138538757	0.0809944193622423	0.00393048468331521	0.00190454653775379	0.0269507300241601	0.0164648288275213	0.00813656491119295	0.00291751561053451	-0.00605562142691922	-0.0116137209519521	-0.016569767991313
0.254572916982148	0.102158140698779	-0.0477860125416433	0.124175587388488	-0.00755071576778377	-0.00131713581028875	0.0255862339150197	-0.00211867011054812	-0.00181989436268143	-0.00443392578903629	-0.0322603359546228	-0.0173764801794938	-0.0349417539505414
0.328772358551295	0.249902748778455	-0.0528121810755357	0.211461659076171	0.0535833570959267	0.0140694340932407	0.0642056327460321	0.0116330030621744	-0.00969722152883723	0.0338263955945837	-0.0116020134532582	-0.0549783649371033	-0.0504641189398379
0.0516411592752694	0.0704174615036096	-0.00668122039904799	0.0332160929967665	0.00723048040976042	-0.0139814517244117	-0.00509569262402158	-0.002579755004339	-0.000740284139290788	-0.00337548565732565	-0.0105422636836982	-0.0103242825604777	-0.0146323741530868
0.0999141372312021	0.0307500934717058	-0.00946453559916925	0.0782791871959582	-0.00138483654671322	0.00328363807942531	0.0247816508678673	0.0145677627679704	0.00584810861778969	0.000949400766356037	-0.0066518937534758	-0.0129421851552054	-0.0166950915936138
0.00918138132488213	0.0201879139029496	-0.000197808144132446	0.00816128826541506	-0.000981510525947566	-0.00394498651273099	-0.00138699751651083	-0.00281193422491623	-0.00208900468275637	-0.00246324851933928	-0.00302434347309668	-0.00415454325811851	-0.00387532884738063
0.0154996633708952	0.0271303358885289	-0.00133619739566822	0.0126095981357791	4.41054484754243e-05	-0.00387412786208482	0.000880855093710416	-0.00160046002059023	-0.00317408792256957	-0.0019150112068047	-0.00436875566412016	-0.00583600460483123	-0.00587866962668815
0.065289539908155	0.0494381433386193	-0.0109734503994494	0.0335766840793309	-0.0102753123310956	-0.00282957136599866	0.000558317640786468	-0.0019069987551755	-0.00524565262106901	-0.00655244184854714	-0.00982233337908341	-0.0165791850488862	-0.0137131028117758
0.12818744544909	0.0302739100716154	-0.0217351806237569	0.0663834593645206	-0.00712679497295973	0.00332030709073439	0.0171944332836378	0.017618223950974	0.00513907974378719	-0.00190324394111266	-0.0170812222361146	-0.0133792156931241	-0.0177929156703517
0.036039648174062	0.0550431394815124	-0.00346789122295304	0.0276789364174828	-0.00545092634989601	-0.00417126464666379	0.00656740719158826	0.0024570536478807	-0.000489907891035528	-0.0048110954982799	-0.0040514409439347	-0.00552042900778334	-0.00849952904950391
NA	NA	NA	NA	NA	NA	NA	NA	NA	NA	NA	NA	NA
0.495073215430268	0.247135108051449	-0.11017311676031	0.173918797053232	0.155778898601457	0.00234164726857933	0.0931737665033441	0.0490682630325263	0.00946226293551328	0.0790602729350181	0.0313300929045423	0.00346071345648352	0.0193449878628966
0.255317165264216	0.102712940629978	-0.0479405597667073	0.124312947910248	-0.025002638184057	-0.014218332263885	0.026841372581375	0.00709150986140472	-0.00900574703500287	-0.019610485223971	-0.0291071167986786	-0.0299720925830257	-0.0283985891844266
0.242272699251993	0.0576910058933358	-0.0452157199832472	0.119501690336829	-0.025693711068559	0.0103037726396844	0.0383215430283703	0.0297640958142138	0.0162200515730758	-0.00769496921443727	-0.00271901612965045	-0.0074002344261159	-0.0202211793511692
0.0507118406283551	0.0700532920288334	-0.00674381030133868	0.032408580483081	-0.011190267764875	-0.0126504077160978	0.00403427168074017	0.00246276541562884	-0.00391947137875285	-0.0119203377404864	-0.00754867971538353	-0.00874516578902036	-0.01460443981742
0.19343471055877	0.0514709353736164	-0.0342065495142799	0.100107753248869	-0.015985273080089	-0.0242194180541252	0.0164072662261503	-0.00735386975239433	-0.00351152317503425	-0.0201023455671071	-0.0237639223282463	-0.0392275474663082	-0.0450117150075348
0.00963808611232574	0.0411091718189395	-0.00119092526503664	0.00703624000028951	-0.00600802545274444	-0.00599399691737527	-0.00101479930139867	-0.00221035469933615	-0.00574635283692289	-0.00600101118505986	-0.00663879374689919	-0.00520295238775961	-0.00701265158237325
0.311322204341362	0.174696071446619	-0.0523342128879353	0.186581666265457	0.00134733597938941	0.0652593332126097	0.0669939106623634	0.0374290576023358	0.0215005557065461	0.0333033345959995	-0.0060025681027891	-0.0192618815939878	-0.0368923690371527
0.0263831221647241	0.0146520832206643	-0.00360437008880943	0.0185158691437611	-0.0027409435778709	-0.00369807492998026	0.00109009467172837	-0.000485506347346249	-0.00103859699817879	-0.00321950925392558	-0.00527159419908222	-0.00683735173090922	-0.00708602975161656
0.0491101379102855	0.0507489452542454	-0.00734241481471492	0.0284288842571656	-0.0048916276512393	-0.0116144005452909	-0.00829352916983617	-0.00370629693556088	-0.00547768582599951	-0.00825301409826511	-0.0130150771510067	-0.0169312776513327	-0.0160202285582902
0.493765610107412	0.243172434225962	-0.10991852781772	0.17301975682762	0.11666680645322	-0.0733105325502458	0.0384644941073206	0.0182283146964601	0.0481950321651595	0.0216781369514871	0.0196255593607255	-0.0298910924007029	-0.0628373917841704
0.0829734925408226	0.108736831012768	-0.00859625026715655	0.0610662001529916	0.014272226274712	-0.0122521647037472	0.0191771091547797	0.017838118362293	9.88443606117356e-05	0.00101003078548238	-0.00814696880931413	-0.00518694415664389	-0.0132492929818114
0.306564329387128	0.218509519446056	-0.0631986910104771	0.126493525070072	0.035531688157692	-0.0106847137341909	0.0402568189852443	0.0721615268886877	0.0291551016292745	0.0124234872117505	0.0199426394278377	0.00804297899366874	0.036746744430975
0.442118234605419	0.157506223511498	-0.0924579759514804	0.170928682228833	0.0577336705495709	-0.0245049603813898	0.0688920521475852	0.0213559543593227	0.0431848765678556	0.0166143550840905	0.0161423985518127	-0.00672942161529033	-0.0382578181636087
0.309518850898082	0.17179552525542	-0.0517053201537407	0.18632855822642	0.070298058007946	0.00213869793826099	0.0662187984876411	0.0367396532617235	0.0188613651149301	0.0362183779731035	-0.0122381617696635	-0.0185383326053076	-0.0343275255694411
0.0190350582781251	0.0560497238259331	-0.00234785549900546	0.0119947686025328	-0.00107688716047936	-0.00807716185762566	0.00114968596412455	-0.00164435724273684	-0.000891122437273253	-0.00457702450905251	-0.00844938057797251	-0.00881765299920686	-0.00880092426933546
0.0276774439916525	0.010412553101828	-0.00198704310098025	0.0222233356411375	-0.00339076865277284	-0.000341873176946936	0.0062738811078169	0.00250105974227516	0.00107196434019644	-0.00186632091485989	-0.00353126765721422	-0.00488180670104429	-0.00602323468450951
0.154444126163922	0.11299401777985	-0.0299613303581305	0.0703473835785846	-0.00417749082904276	-0.0494656142280279	0.00228592129511215	-0.00932758024544009	-0.0272549132406903	-0.0268215525285353	-0.0273914201283679	-0.0338109342911288	-0.0280995544254586
0.00905006877002142	0.0408712384065736	-0.000866253176486908	0.00732990965903295	0.000749986368821946	-0.00598898408397903	-0.00130554955205044	-0.0052054701692993	-0.00499303200947727	-0.00261949885757854	-0.00376144003203807	-0.00604783278350202	-0.00331127816098424
0.0854806990713336	0.033967265989335	-0.0146045240058936	0.0439489530372241	-0.00717781009688032	-0.0168032515682112	-0.00346443726442675	-0.00295022754404016	-0.0062677656472352	-0.0119905308325457	-0.0133855223242826	-0.0184610499399109	-0.0178241085042356
0.0278013388574842	0.0129799157961224	-0.00302006400903944	0.0198194623305443	-0.00393407714531601	-0.00582651725863029	0.000178555893226632	-0.00277863260829977	-0.00511743965778683	-0.00488029720197315	-0.00582419057457981	-0.00679399145014232	-0.00802715165638843
0.31447428186114	0.145942383441811	-0.047016386770918	0.213653894876872	-0.0442115257199995	-0.0432325347399996	0.0269568660313455	-0.00714972402547059	-0.00348517529158693	-0.0437220302299996	-0.0536152551144907	-0.054220023063158	-0.0753682300190011
0.165740198755276	0.0485151795925784	-0.0292176388556361	0.0866290284195785	0.00322487351453421	-0.032022303441112	0.0181569106844341	0.0121442241095989	-0.0112637493239966	-0.0143987149632889	-0.0177735988190663	-0.0253419009986575	-0.0324171156895821
0.365362329825143	0.217995226740866	-0.0641907183518659	0.200653011802864	-0.0042682154472084	-0.037170717430476	0.039490641088326	0.030042772485921	0.0526753733784798	-0.0207194664388421	-0.0331381688565175	-0.0518378252396339	-0.0137446014243691
0.150158481605509	0.136852639740391	-0.0299484158727623	0.0601790130332559	0.0533098893963438	-0.0102676031089224	0.0198355931542604	0.00564339619030749	0.0070866764535957	0.0215211431437107	-0.0137310214847586	0.0077069417653812	-0.0099427275759921
0.216531717344999	0.113089856558198	-0.0424234969415116	0.0984899060505082	0.00749355142903504	-0.0087150196846672	0.0222698850082856	0.0235969644718761	0.00799705412612028	-0.000610734127816093	-0.0184952785295202	-0.0118324874927995	-0.016918115624542
0.0416767859385041	0.0210824263643393	-0.00476266875801144	0.0299717162260363	-0.00482323704505182	-0.0104366622493831	0.00262213961822978	-0.0026332885885218	-0.00379571849187561	-0.00762994964721744	-0.0108198885755104	-0.0124552620286217	-0.0143266037540416
0.00352016471617413	0.000566230866208062	-0.00016756827859186	0.00223362668750792	-7.33360930623254e-05	-0.000252963830645848	0.0011927455626523	-0.000246501960208125	0.000600220158573285	-0.000163149961854087	-0.000182258756726679	-0.000568923498716748	-0.00049948194648153
0.239166975701249	0.0739955720628187	-0.028433717258719	0.195645945509936	-0.0117468705841464	-0.00313822693162361	0.0488763025143694	0.022529978771405	0.0132677372354251	-0.00744254875788503	-0.0157791426122063	-0.0240528531535534	-0.0409201631071039
0.487227371898535	0.200997762131636	-0.105927258245425	0.181448103578107	0.0351107806778656	-0.0726317707628343	0.0432896448806153	0.0517953526616934	-0.00839090356560851	-0.0187604950424843	-0.0220593858483429	-0.0390588443285882	-0.0738671749563314
0.225445115967555	0.173737565000729	-0.0457611680146346	0.0942896167424677	0.0806174882610469	-0.0144625137882028	0.0282531406031477	0.0369707264236634	0.0308468205839411	0.033077487236422	-0.000386716844674562	0.0256400896436726	-0.00422342112698057
0.301293166993609	0.181118401071058	-0.0455225764455094	0.194065665223239	0.00553885960071532	-0.00325530468046403	0.0493082729010786	0.0343023552814871	0.0242430857905745	0.00114177746012561	-0.0082373005864812	-0.0204680898356503	-0.0269501177566895
0.257540810937933	0.102044472996706	-0.0486839117117424	0.125489065518091	-0.0101705208061521	-0.0146516413318549	0.0273167092936185	-0.000756575736806597	-0.00134578003951807	-0.0124110810690035	-0.0222006333642382	-0.0345174795830551	-0.033179237224759
0.13474330249794	0.072249649079163	-0.0155683120249614	0.101936405177272	-0.0171060462839822	0.00205459658022608	0.020735635836909	0.00468145351328705	-0.00177044550849509	-0.00752572485187805	-0.0157813125876391	-0.0224063965169653	-0.0305196785652638
0.0562593523561022	0.0317851952863593	-0.00391121389713989	0.0453386379312718	-0.0164793901568579	-0.00320639711182182	0.0127863186081794	-0.00223966742891341	-0.00627961021642775	-0.00984289363433985	-0.00773415910609488	-0.0160399873698339	-0.0194237237483915
0.00323162685458325	0.00823996435804645	-0.000233597169493806	0.00230381424014613	-0.00133933789946844	-0.000864484736204269	-0.000346552095893518	-0.000497845108319407	-0.000455750949924687	-0.00110191131783635	-0.00112338736133957	-0.00163619774630665	-0.00146593336976584
0.00939130833062847	0.0417699867845795	-0.000750953089709749	0.00692368887104467	-0.00545481730806891	-0.0066773065080065	-0.00484424534153166	-0.00104357520809079	-0.0030342302919384	-0.00606606190803771	-0.00604864432701935	-0.00389903211895428	-0.00664322443881528
0.186172026213671	0.1118500174491	-0.0348974366527605	0.0876151151117815	0.0236407122726673	-0.016167795636211	0.0154814829918263	0.0268996987012111	0.0116135182895804	0.00373645831822814	-0.0087276139032274	-0.00708827860826028	-0.0163156198116888
0.0267992341068096	0.0100273779619951	-0.00187937381810308	0.0214761256418668	-0.000692162635404274	-0.00180218935458543	0.00664924618082491	0.00404168275310955	0.000247795771537718	-0.00124717599499485	-0.00182884796815169	-0.00351247824428309	-0.00599999158342393
0.225829148830868	0.171093454180079	-0.0449901589637165	0.0956383045208953	0.0224353910222087	-0.0219518935286326	0.0216558905347504	0.0382952881965862	0.016902782759891	0.000241748746788006	-0.00877805658019543	0.00948483722512966	-0.00921915955647598
0.12729532561684	0.0306729919686394	-0.0212991993766591	0.0653721810265697	0.00502933196227687	0.00393934542294377	0.0133954160706563	0.0139044840044936	0.000620011498977779	0.00448433869261033	-0.00174427510261427	-0.00612801325213191	-0.0101493417875662
0.309784673408774	0.170429943950042	-0.0511974873390862	0.184632747745761	0.0222549541042565	-0.00411358376688858	0.0841469513358415	0.0458861074200657	0.0297212630921516	0.00907068516868398	0.0555441571265265	-0.0171561320297229	-0.000556923864559355
0.0489928859053177	0.0502003334142605	-0.0078482154743966	0.0285880565336529	-0.0127995370672091	-0.0109313151921602	0.000418075300899962	-0.00498015575675159	-0.00850124725296529	-0.0118654261296846	-0.0142964016478065	-0.0153321632801102	-0.016610969259377
0.357087240754608	0.227029287630247	-0.0600003115355978	0.207148750596397	0.0324507785736386	-0.0369111077003789	0.0600265305065559	0.025823342665361	0.00123535034714245	-0.00223016456337016	-0.0201487281189336	-0.0564541388412143	-0.0457635681774104
NA	NA	NA	NA	NA	NA	NA	NA	NA	NA	NA	NA	NA
0.163561107501486	0.110294017898134	-0.0325645012747569	0.06724731235501	0.0029052757974605	-0.0246010698636007	0.00292152457490444	-0.00645264054031666	-0.0101180020757874	-0.0108478970330701	-0.0186233067451508	-0.0348659578558889	-0.026793428982692
0.311841338422836	0.173037277037069	-0.0533355661123576	0.185638568389476	0.0262552271821936	-0.000454247581461786	0.0604338915709483	0.0398753866500405	0.0396576606936161	0.0129004898003659	0.0236875487929402	-0.016114598156043	-0.0297514333761468
0.491336323125257	0.194495575568166	-0.108015468979518	0.176450308513703	0.0749318901031519	-0.00450450131893015	0.0557118306166561	0.0298125094342447	0.00625950638571743	0.0352136943921108	-0.0426579770156554	-0.0579209850543588	-0.0418258740690967
0.0976963087514097	0.0681313625674995	-0.0176302605246157	0.0457512017641465	0.00210548741224864	0.00133050022804826	0.0216176189435129	0.0134122142766928	-0.000729313639160747	0.00171799382014845	0.00215471043864045	-0.00453786603103074	-0.0115162557565114
0.163012191722616	0.0472407724633065	-0.0283039117167811	0.0863829425530266	0.00894512775201639	-0.0188734570392794	0.017082225444967	0.00680035186299119	-0.00816885437577891	-0.00496416464363153	-0.016786946985851	-0.0281420904529831	-0.0245765556695042
0.00358342858319526	0.000296151178836372	-0.000121007799185916	0.00269900432265582	-0.000165324915308409	-0.000216226614868132	0.00105163682205408	0.000601405199704872	0.000121127906073004	-0.000190775765088271	-0.000343953915492171	-0.000763250210815229	-0.000714416782680273
0.267072950724254	0.17665546422709	-0.0530297781332707	0.122161121071074	-0.00762536014456766	-0.0115390337312912	0.0236602298139919	0.0248172187743436	-0.0146809880443919	-0.00958219693792944	-0.00632953445889817	-0.0289495249459521	-0.018456973091395
0.254801942418154	0.129577354501093	-0.0496576791073192	0.119083078996385	0.0192730562456214	0.010695948540457	0.0496535926697332	0.0492834822397706	0.0354308031830511	0.0149845023930392	-0.00373289971998236	0.00551434099601317	-0.00301902415712113
0.075910838014427	0.0709556431443951	-0.0132235041891662	0.0382182905857812	-0.00860373905997384	-0.0123190601538668	-0.0028850459968064	-0.0044320429888639	-0.00922235785902492	-0.0104613996069203	-0.0149177341263685	-0.0158449139130438	-0.0136210255060236
0.0407473376838455	0.0106748352097139	-0.00327609460821145	0.0313250816615163	0.00011478505274324	0.00253949724519545	0.0122468235257016	0.00631127266308117	0.00411129254819237	0.00132714114896935	-0.00213171247956726	-0.00567043183268227	-0.00523885872187623
0.0122495251331446	0.00173604204284688	-0.00105485241729041	0.0101863062054227	-0.0008776442276695	0.000107374079697365	0.00176636786046871	0.00159144473846682	-0.000387914252499007	-0.000385135073986067	-0.0020297852264373	-0.0021120996398857	-0.00270975504694774
0.497976900572205	0.196572811684616	-0.109077855371344	0.176341563112931	0.0550566949466604	-0.0682456199488371	0.0559777754710316	0.00375564439915699	0.00487706303442714	-0.00659446250108831	-0.0355466803207788	-0.0405111500167792	-0.0549129703080989
0.0832352968928958	0.0995325727617286	-0.0158983322881712	0.0389241133468652	-0.00680973590319975	-0.0154463222921589	0.00105909468778191	-0.00347865786042653	0.00391669911460697	-0.0111280290976793	-0.015510854550084	-0.0184072947969325	-0.00896677220704895
0.0763045062500952	0.0534822288316229	-0.0134395211015298	0.0373979038524725	0.00768732693504637	0.00115843497543873	0.018256425538698	0.00755224454506509	0.00665648605026249	0.00442288095524254	-0.000730183828031389	-0.00474852938731023	-0.00915405173039786
0.185808023081544	0.11273247647899	-0.0348364933812353	0.0858500835313672	0.0431879161766437	-0.0109468774537858	0.0394678133892831	0.0304226108126902	0.00693899689195066	0.016120519361429	0.0121497868322421	0.00413255812986527	-0.0225587079552397
0.167715807802056	0.176798227251137	-0.0249237314110223	0.10147921430393	0.0166544424226998	-0.00145933921985494	0.0209277127961461	0.0459577348567764	-0.00311079290049218	0.00759755160142245	-0.0217107153842393	-0.0182976304931933	-0.0266053423143137
0.133465501328475	0.0723359876139394	-0.0149105286980888	0.101271491097154	-0.0176236834418714	-0.0017898177495331	0.0278238934084458	0.00802704252570166	-0.000958908455345991	-0.00970675059570225	-0.0216798631764231	-0.0248868639241671	-0.0234003627990013
0.21044755061194	0.114393106811808	-0.0410897652768878	0.0987304300360882	0.0318052986603718	-0.0235243504941665	0.0242438096700934	0.0206117912955395	0.00999980024804509	0.00414047408310267	-0.00490975463628285	-0.0190014151750519	-0.0144277514774872
0.26173135620893	0.127112901914774	-0.0517447706998743	0.115060121302791	0.0422169287384547	0.0103899876508605	0.0673967545920871	0.07170225376676	0.0324265188803373	0.0263034581946576	0.0205251637269739	0.00866002887733403	-0.01571898013169
0.0151149605059122	0.0566231095250333	-0.00157025609578291	0.0120436868298988	-0.00782961669376833	-0.00869700456759299	-0.000722213390447576	-0.00473026533378006	-0.0028432223394137	-0.00826331063068066	-0.00799506092562381	-0.00511793868001231	-0.0092625994950415
0.467151317105895	0.222124833717832	-0.097666095674207	0.194621432730736	0.0513065226758795	-0.00351665795640288	0.0307655132384019	0.0387119677278008	0.0088456099191152	0.0238949323597383	-0.0564518622023654	-0.0425596309600869	-0.0899668617549245
0.206609042067482	0.117020507848995	-0.0388160573043098	0.0983830415048931	0.00653505682350625	-0.0219166728030296	0.030405924343599	0.0200123739016181	0.00913066122652656	-0.00769080798976168	-0.00356777096901423	-0.0146039226049834	-0.024431819327726
0.0952915378595255	0.124420230438155	-0.017895063430783	0.0433109981517688	0.0155359414316459	-0.0309658667572707	-0.00364177602442596	-0.00779027612048655	-0.00753545950492006	-0.00771496266281242	-0.00360125037665694	-0.0090941597091717	-0.0187951336628697
0.00837791350426305	0.000449379015958909	-0.00011805977315753	0.00721631124564765	0.000603437609098671	0.000632588877707471	0.00430979627222255	0.00240609404582176	0.00217681636985287	0.000618013243403071	-0.000314150529592312	-0.000900219875031126	-0.00134555129124476
0.148372472096613	0.0887450317061423	-0.0272718590489907	0.0671247668180589	0.0317712734707721	0.00677133569765795	0.0394446629645795	0.0225005666689558	0.0252349241325164	0.0192713045842151	0.00941629497831864	0.00232024015218724	-0.00739343512780813
0.000403774633727473	0.00173402973495439	2.51534881809012e-05	0.000302470184552666	-0.00016398603261648	-0.000163565222111551	-4.2269627267999e-05	-2.94165386870646e-05	-8.83412552460708e-05	-0.000163775627364015	-0.000152609243586893	-0.000191920522524379	-0.000192789599913779
0.022927188329133	0.0369596979055232	-0.00207190613277241	0.0173159228557678	0.000202929533724173	-0.00970898422470792	0.000308961930925139	-0.00486754660084041	-0.00818910221613028	-0.00475302734549187	-0.0101707359949987	-0.0108772770429358	-0.00787379498094865
0.240639281123875	0.0733852794623938	-0.0289835637228154	0.196780709433784	-0.000802676689109466	0.00187408885455351	0.044813251758821	0.0254240380143844	0.0141383774249877	0.000535706082722021	-0.0173722756145322	-0.0273000162878942	-0.0403004324516622
0.0365204072680418	0.020626803009586	-0.00541737714595567	0.0241759814133366	-0.00368095656862839	-0.00389276598062432	0.00478066466567377	-0.0025636124275273	-0.00135797728066192	-0.00378686127462635	-0.00609603180844788	-0.00765021878891149	-0.0101041886475564
0.244065986627094	0.102507074468563	-0.0439188031843046	0.125995108374666	-0.00688951603408211	-0.0140289942013271	0.0192910219631901	0.00462592229082423	-0.000805300183000623	-0.0104592551177046	-0.0204481814494328	-0.0332776623330693	-0.0540753908539606
0.010801879186495	0.0245038118023291	-0.00110229283517666	0.00813523449227788	-0.00211654895772331	-0.00286472588742253	-0.00071274075006891	-0.000971247485268969	-0.00171350888167341	-0.00249063742257292	-0.00261549467796449	-0.00317812112993775	-0.00286688465912104
0.497573993734817	0.250811459128704	-0.109676868416657	0.177378625189295	0.0343405581406537	0.00720612856991654	0.0946262355117554	0.0321671702828547	0.0216061370597672	0.0207733433552851	0.0160895989415942	-0.0117982737421513	-0.0582491198502638
0.289078976654854	0.177524492004808	-0.0578017004610123	0.128744838998349	-0.0364126534071859	-0.0104417854095895	0.044859377776449	0.025269870637082	-0.000698122324831574	-0.0234272194083877	0.0286280366503336	-0.0216844291907912	-0.0291872785587182
0.302438012927027	0.215695664763796	-0.0617105496799052	0.125184211482821	0.0111890587421593	-0.0123517687464205	0.102976438387307	0.0433770063075247	0.0290150527989197	-0.000581355002130635	-0.00781930442385992	-0.0211771236524667	-0.000993887897946133
0.0844236678338777	0.158127193540727	-0.0120957780307828	0.0472132254895725	-0.0146374030043044	-0.014716638984612	0.010310674525079	0.000901582342273291	-0.00564082524976017	-0.0146770209944582	-0.008443835860001	-0.0214045247765786	-0.0195217832837413
0.288340794199766	0.177596115516454	-0.0566763421628695	0.129263564259267	-0.00142561480681758	-0.0165708226283123	0.0573262090473395	0.0203392725093923	-0.0104411810595773	-0.00899821871756495	-0.0246448631292689	-0.0132067103252205	-0.0200598605770763
0.0675439703383828	0.0893791785097404	-0.00909956584241401	0.041859297639384	-0.0170342848963111	-0.0237513152812788	-0.00922153890657895	-0.010087089785301	-0.00690979389523284	-0.0203928000887949	-0.013412655513519	-0.0217978202989748	-0.0234912382962664
0.182447572922756	0.0800845785413933	-0.0305270766874609	0.100580420683386	-0.01130392179503	-0.0282190443208169	0.00499263693348653	0.00311935486158851	-0.0027184283129256	-0.0197614830579235	-0.0185659490339742	-0.0219090341716309	-0.0260882574291764
0.100014037155392	0.0315058645181479	-0.00946555169353375	0.0796751131026177	0.00133209605410813	0.000530411549208978	0.0224925729296578	0.0161992732111537	0.00517596132787319	0.000931253801658552	-0.00765783624864284	-0.0117307452249979	-0.016228600855506
0.0781663630964229	0.167691908437761	-0.0118830930582141	0.0439660796714576	0.0043876607135992	-0.0259710624587831	0.0273654928580484	0.00602067539142689	0.00279757416755064	-0.0107917008725919	-0.0196664409378895	-0.0268171086487498	-0.0275031960765256
0.292834050478362	0.179287375963957	-0.0589013435337694	0.130389499463873	0.0137679610835827	-0.0129285231250597	0.0231444040511475	0.0233956949128678	0.0228537032184552	0.000419718979261574	-0.0331266633047058	-0.0240799909359037	-0.0226054847034048
0.00622574236582105	0.0142159072636159	-0.000426828836530706	0.00466614485694911	-0.00115657806504776	-0.00201417095223238	-0.000259269289311987	-0.00085755270984459	-0.00124729491930635	-0.00158537450864007	-0.00203605476813844	-0.00214010436721339	-0.00270773476026654
0.370680239932972	0.269895143267838	-0.0679110623946691	0.193168987427016	0.122729404887434	0.0228850060620107	0.0417757609092046	0.108699437637053	0.0347857112724501	0.0728072054747225	0.0225861368515352	0.0304270753333324	0.027863194686037
0.0492888540190926	0.0506943228228854	-0.0081836077415307	0.0281469260251505	-0.0119655669887641	-0.0186797585925077	-0.000997375080282595	-0.00722670735724053	-0.00735531047569191	-0.0153226627906359	-0.0111026682587145	-0.0147865811863811	-0.0155365112481685
0.128148501782767	0.126551851646627	-0.025027073706748	0.0508150380790808	0.0123638922975672	-0.0122530620426573	0.00622733080850427	0.0108429614998043	0.0100783441920725	5.54151274549386e-05	-0.00203639427120975	-0.0178135683089671	-0.0131967464762967
0.0276787151654597	0.0644827873424995	-0.00390687260756755	0.0187192309872883	-0.00535319357634987	-0.0113560741574982	-0.00468408230627005	0.000169230719067975	-0.00413741496748654	-0.00835463386692403	-0.00955752139179416	-0.00732363034549678	-0.0102605732413349
0.119633705178887	0.0322090879283797	-0.0210838707700647	0.0588410411123828	-0.0161768880783739	-0.0283520929967382	-0.000703931787484555	0.000687581753276711	-0.00519886305868188	-0.0222644905375561	-0.0118876958976471	-0.0183602938801	-0.0203059606045619
0.0692596560037498	0.0650211971679927	-0.0115580556113097	0.0377526947637356	-0.00299902644551342	-0.00173208357128059	0.00514635224100571	0.00118534840819025	-0.00207086997474221	-0.002365555008397	-0.00326717718545251	-0.00987091336393182	-0.0127568914103919
0.15671486343482	0.111803546791453	-0.0306781804252829	0.0697663081985271	0.0126397079623867	-0.0398523437021997	0.00498485894523254	0.00423795112017683	-0.023448331480266	-0.0136063178699065	-0.0321358334528934	-0.0282939632280244	-0.0328789606674514
0.374360944799885	0.269708956149824	-0.0679861041625459	0.196228996951752	0.136539266600358	-0.032035993549444	0.0799562330513277	0.0918341502172276	0.0405119426164996	0.0522516365254571	-0.00163193880252138	-0.00333010354961993	-0.0425437880121284
0.0141141065406299	0.00740300042167025	-0.000932986416736654	0.0100790845043282	-0.00313203748866876	-0.00273510515948935	0.00104683865799124	-0.00038132328601094	-0.000642166839245282	-0.00293357132407905	-0.00279291008879942	-0.00326623462597859	-0.00426644439674408
0.059879417065479	0.0172405587577639	-0.00979790884520471	0.0308269248259205	-0.00256337621321357	-0.00119045300731005	0.00949838171927267	0.004539247544602	-0.00462090738123715	-0.00187691461026181	-0.00637377314740611	-0.008600190903436	-0.00935258601443018
0.00492935764905782	-9.83653784195938e-06	-0.00014527801925403	0.00260630503938176	-0.000100139949956831	5.79852018024567e-06	0.00159776854375615	0.00117280827925332	0.000681929073594569	-4.71707148882927e-05	-0.000476891024494383	-0.000804597260185037	-0.00117763884943639
0.13446088755218	0.0721004869611858	-0.0152464864905443	0.101379292016841	-0.0126699331500649	-0.00294516239365511	0.0145898362336583	0.0084738150838404	0.00467872142925121	-0.00780754777185999	-0.00978488961620619	-0.0170416211801033	-0.0326222767970894
0.0638560169761545	0.0495693460604372	-0.0109715117835087	0.0338726575834061	-0.0143827644104348	-0.0140695786386518	0.00105720836924257	-0.00911129806501203	-0.00703155074416732	-0.0142261715245433	-0.0124461979364886	-0.0140736388322283	-0.0126508726329898
0.16293374047997	0.111170314956059	-0.0328149706726924	0.068327589480588	0.00320245745778772	-0.0462563432849095	-0.00191119859042971	-0.00807415052811378	-0.0067930841706394	-0.0215269429135609	-0.0286413456629622	-0.0281241704831439	-0.0264886756944895
0.0217148575749029	0.0369827451869592	-0.00274089287069252	0.0151181506920661	-0.00687691844581822	-0.00475142701163174	-0.000712122293082058	-0.00298430475173922	-0.00630667197403434	-0.00581417272872498	-0.00658154118936467	-0.00607705491868664	-0.00716232390023996
0.0646326066909157	0.0906166147066234	-0.00829053653560083	0.0403603762247702	0.00944060985894327	-0.0184502579841011	-0.00466534902603825	-0.00570446067935315	-0.0105526912622327	-0.00450482406257894	-0.0175969225786503	-0.00999785121491097	-0.0257120116526645
0.481662201050217	0.143764376161517	-0.102466124601953	0.185203518493026	-0.0337741925192011	-0.0809984142482906	0.0153136350667407	-0.00996290142351641	-0.0219048507010826	-0.0573863033837458	-0.074005837548646	-0.0793611525055801	-0.0944700005219383
0.19470922089742	0.0503182017010536	-0.0349243033345806	0.100737650963584	-0.0196500711560937	-0.0254908068558581	0.00844849545886067	0.00396451618655913	-0.01433802050552	-0.0225704390059759	-0.0310815837133319	-0.0339934767701868	-0.0438802327487083
0.00187159730971948	0.000458621414142943	-4.59419109346019e-05	0.00119924909104977	-8.72819205854495e-05	0.000141444376282615	0.00112657366189896	0.000453263601716586	0.000179677137876129	2.70812278485829e-05	-0.000151931710599807	-0.000280747732579534	-0.000350402646837192
0.492265320134286	0.197836358726004	-0.108275892236226	0.177597791382036	0.0854957171133987	-0.069520120822959	0.0538400393499041	0.0101146332216804	0.0078326824404899	0.00798779814521983	-0.0478712400997263	-0.035094800731741	-0.0234450630497952
0.00964464289262661	0.0200683349677256	-0.000649163398867097	0.00851701996823875	-0.00444829153342814	-0.0044924173244828	-0.000726654501655551	-0.00222343101717164	-0.0027554835246451	-0.00447035442895547	-0.0030835309249525	-0.00390843931670501	-0.00557981739713405
0.0404993848485362	0.0209001772028955	-0.00388756232324287	0.0300536950138271	-0.00570722868811696	-0.00840658760634341	0.00137369699473597	-0.00107759918366079	-0.0044431779801745	-0.00705690814723019	-0.00994562040349724	-0.0111014903090798	-0.0133708114030377
0.218376260501139	0.0604814374775922	-0.0400550297924752	0.106236847000042	-0.0177004234840626	0.0136099087173478	0.0332244592994625	0.0187180434621084	0.00794026938871711	-0.00204525738335737	-0.0052138535000254	-0.0116918697215228	-0.0133498456575075
0.000508711083574604	0.000106764101919019	-4.03981009166303e-05	8.44740542123954e-05	-2.04448991548647e-05	-0.000105289200347278	0.000113458962731296	8.07903333794591e-05	0.000107700695804265	-6.28670497510716e-05	-6.60257944983907e-05	-9.38995122107358e-05	-0.000175937941455291
0.298950810153127	0.14763043899048	-0.0409273333601278	0.22035975749823	-0.0176120077715625	-0.0433770946169287	0.0240821221053968	-0.010619533880931	-0.018710045332509	-0.0304945511942456	-0.0547629589296133	-0.0663553920382426	-0.073058701796451
0.139431966481486	0.0840790462923103	-0.0274102279674378	0.059894589773707	0.00995754161004775	-0.0361450006961029	0.0164726390615527	0.00938579842601911	-0.00204615872820973	-0.0130937295430276	-0.00407745463687609	-0.0137875224962391	-0.0181543731045473
0.0944996968412024	0.0292822274668045	-0.0160224064310998	0.0486830894747441	-0.00315529069196391	-0.0154359584827613	0.00465713916365329	-0.0085936384279596	-0.000783428730252056	-0.00929562458736261	-0.00864312278954821	-0.0152887200203674	-0.0153682930256074
0.130438273700134	0.0842662133895641	-0.0240449990662385	0.0614791415184269	-0.019434986297882	-0.00587292948159518	0.0177765609409595	0.013961268533927	-0.0114707208425589	-0.0126539578897386	-0.0116577778196528	-0.0241291962313154	-0.0258894451690942
0.365061897728083	0.136184592456757	-0.0678109567267701	0.185963814582971	-0.0292151054044458	-0.0591458252222835	0.00733727928232408	-0.018437532521941	-0.0463666338050616	-0.0441804653133646	-0.0674334001253615	-0.0637099921207865	-0.0857531473981516
0.00333128219497824	0.000667589921326997	-0.000145890069512539	0.00208114515978528	-0.000195997831590414	0.000240125899447044	0.00139032326097152	0.00071816736334979	0.00052833259239562	2.2064033928315e-05	-0.000499361099452399	-0.00068443852312797	-0.000637150215133349
0.320795547386805	0.209437592695425	-0.054536925749532	0.18016530044719	0.0247283135154832	-0.000366990264051403	0.115496440183714	0.110383033632489	0.0531677753110558	0.0121806616257159	0.058953424738061	-0.006979515340238	0.0266827716993894
0.148113765257106	0.089676977422543	-0.0275486124493275	0.066204918241428	0.0173277068798759	0.00895892649831623	0.0290871254461592	0.0335769998271185	0.0169567504993365	0.0131433166890961	0.0110794312459369	0.00273845203757631	0.00136734081332154
0.314395473435586	0.14790538609147	-0.0478781164699023	0.213589246221558	-0.0398053935969022	-0.0475347344776293	0.0216615261030424	0.0085033965199488	-0.020754203123703	-0.0436700640372658	-0.0422121720092204	-0.0545084969143051	-0.0661640371391913
0.0302800739332674	0.0866326950426284	-0.00371482173338743	0.0204665708901754	0.000991769875532397	-0.0142351385509349	-0.00230349919420242	-0.00893154311091311	-0.0109152003402076	-0.00662168433770126	-0.0117647383987631	-0.012949960293593	-0.0158300989792093
0.0629474814795612	0.0246025480053269	-0.00584743918876464	0.0462115751164831	-0.000649528871186945	-0.00100429264711818	0.0139391127284714	0.0102791103221742	0.0052930289679323	-0.00082691075915256	-0.00130186969747474	-0.0102864731802223	-0.0096429402233336
0.0836385108341221	0.15664230293612	-0.0123999915088706	0.0469637181276477	-0.0131805398652156	-0.0159903889766882	0.00766785242612163	-0.00392911225423839	0.0223361753140886	-0.0145854644209519	0.0140958263742936	-0.0155581529668128	-0.00134727261956047
0.0989949720620494	0.0311360566142991	-0.0088865631845651	0.0783611321014666	-0.000268353826492512	-0.00170669748326606	0.0232279649798197	0.0151145589974136	0.00534292942694313	-0.000987525654879293	-0.00788359143035201	-0.0117133932369962	-0.0172114452084985
0.493023257145028	0.196940081813729	-0.108415915041214	0.177066922495665	0.0538417987560389	-0.0700936094675229	0.043506221914018	0.00969974865715378	0.00249568331688749	-0.00812590535574198	-0.0433162185122367	-0.00143505505372438	-0.0440242727680904
0.0718263900349976	0.0639495098673866	-0.0124201489726837	0.0381447845968045	-0.00995886403273105	-0.0174495409988548	0.0114642048153798	0.000209657605500471	-0.00442191007172722	-0.0137042025157929	-0.0116409746052255	-0.0178252082923205	-0.0114223432446356
0.0669200909082498	0.0325329731629176	-0.0106130113022156	0.0369879787408797	-0.0166814676028619	-0.0166634473327916	-0.00319886575256396	-0.00639532256111715	-0.00876652708517184	-0.0166724574678267	-0.0188519612696355	-0.0182955110978956	-0.023287823831523
0.445140574305479	0.160897965920645	-0.0941785989951968	0.173862405129306	0.0436136709160888	-0.0194542942786405	0.0612468471238243	0.0488395732717581	0.0177684281460478	0.0120796883187242	-0.0172233779097819	0.00913832359710093	-0.0103595955706762
0.130581414212719	0.0853591950014435	-0.0244410702426554	0.06137613746576	0.00788556418882616	-0.00628650726137957	-0.00772108174898423	-0.00627699685171687	0.00239403522982978	0.000799528463723304	-0.00670075071703344	-0.0155150436929012	-0.0129717385881561
0.022779718882918	0.0635331692173984	-0.00303813470080201	0.0158912595067643	-0.0125090109586229	-0.0102795271847087	-0.00823944341793698	-0.00956317613780077	-0.00141701436129728	-0.0113942690716658	-0.0125077263928327	-0.00593765195037005	-0.00572387927999509
0.340247818838769	0.160020111191597	-0.0548550975446039	0.214330111892071	-0.0448827086201008	-0.0503704944888678	0.0284748001607519	-0.013720841722499	-0.0283877567607016	-0.0476266015544843	-0.0561601434973794	-0.0684198473850724	-0.0790553625625535
0.27072787173295	0.190088867020766	-0.0554231600073358	0.113063981226156	0.0636223727487301	0.0189093284800676	0.0806411360307217	0.075005422372515	0.0483315138284831	0.0412658506143989	0.0733745449056982	0.0242272181061129	-0.00173564372790147
0.0817591725353077	0.0591200997333813	-0.0137011333875355	0.0415409192075581	0.00602171352531998	-0.00284032910778088	0.00978444779774265	0.00542801501149259	-0.00101856319933191	0.00159069220876955	-0.00432350075056756	-0.00710628633613203	-0.0126576376232182
0.0156251758214805	0.00194104549948686	-0.0004557771182891	0.0133753774223905	-0.00188632387979419	-0.000251108113867794	0.00555475180791009	0.00305362139757813	0.0016750572101743	-0.00106871599683099	-0.00120651959864164	-0.00235413780739544	-0.00403507078107984
0.04522682859296	0.0151053882899137	-0.00631410180232862	0.0274275291546698	-0.00286569280271669	-0.00793384307865788	0.00432246241120063	0.00048516913770115	-0.00362729701913623	-0.00539976794068728	-0.0064005143266847	-0.00892042231754132	-0.0099591535004716
0.112155661717973	0.028451998435896	-0.0207461154063769	0.0518143285710657	-0.00176596677607112	-0.00363424321790769	0.00744681076929361	0.00875530478101398	0.00315144114701492	-0.0027001049969894	-0.0129908812661282	-0.0111654332604497	-0.0195429286519471
0.0959212242435294	0.0666657891556334	-0.0170272433697629	0.0447535357857476	0.0147367106802986	0.000111642419101096	0.0203158588503646	0.00816218243466096	0.00374015574026929	0.00742417654969986	-0.00400030367729463	-0.00832573312984876	-0.013031219100351
0.271366303829771	0.188654648558246	-0.0555720638246443	0.112979449642651	0.109987323039353	0.0443825222524401	0.0753208320059784	0.054461287260065	0.0844729053185915	0.0771849226458963	0.0377826667523461	0.00562240512770573	0.0312855586497892
0.22762316201908	0.123555854570584	-0.0429706652390322	0.105046749670544	0.0489862898622646	0.0209482246543768	0.0527566189257098	0.0518212746217558	0.0368762903845639	0.0349672572583207	0.0192049573520411	-0.00514636427042844	-0.00653427213452176
0.0829842539442731	0.107049959390192	-0.00729166148688704	0.0634437797029853	0.00262459344672886	-0.0182335356016114	0.0337190255590105	0.0174958129512748	0.00716801269811304	-0.00780447107744127	0.00318409639635805	-0.0101277051448397	-0.0126977801544053
0.019216625870263	0.00708055133873052	-0.00146534815726917	0.0131516617247695	0.000193305479742088	-0.00169390288539384	0.00439807807973133	0.00168584646943464	0.000358040625649484	-0.000750298702825874	-0.00195179599344609	-0.00252504121234463	-0.00366969651771229
0.371621497294531	0.267048599142807	-0.0687801416607048	0.196093860755315	0.0201024587555473	-0.0405966512325157	0.104284867149754	0.0766545594800643	-0.00545462866908603	-0.0102470962384842	-0.00649407689992276	-0.0213123709593634	-0.00163768113580531
0.268948307899754	0.190620805583559	-0.0543903394995118	0.111925911737949	0.0583060230481245	0.0205027134794079	0.0735304143411542	0.0468361541162997	0.056975310972372	0.0394043682637662	0.0355479931568649	0.0322566688108439	0.0147704806439574
0.409431707551439	0.0938839975671126	-0.0806808789553843	0.190942352790546	-0.0218242495582394	-0.0148244637692149	0.034977206023839	0.0160640483260077	-0.0144697959448021	-0.0183243566637272	-0.0248855157137405	-0.0481056859347118	-0.0499932483867833
NA	NA	NA	NA	NA	NA	NA	NA	NA	NA	NA	NA	NA
0.00705798286821014	0.00395273254600768	-0.000807633715838106	0.00515105986665913	-0.00243834656636981	-0.00186750572096819	-0.000827848373176975	-0.00105793703167242	-0.00156900498825197	-0.002152926143669	-0.00245776769486011	-0.00255975582112221	-0.00317456906927419
0.404863050883919	0.09361300833552	-0.0784393278419138	0.194062704628437	-0.00734790794951073	-0.0201024323907293	0.0244214108500274	0.013876339435281	-0.00771064100940699	-0.01372517017012	-0.0286563922940737	-0.035768629287036	-0.0443930007581478
0.319160301481963	0.212474062404158	-0.0556908085287164	0.181838458485737	0.0330672266356629	-0.00698699497563138	0.122110454120525	0.0883138236374134	0.0566642191503999	0.0130401158300157	0.0584191812337106	0.0481744169958113	0.018341900159088
0.0630021070447074	0.0239577393986167	-0.00597335905863411	0.0455463673047114	0.00424811037319577	-0.00107258217421672	0.0163910002895963	0.0113702561403485	0.00385157466578309	0.00158776409948952	-0.00501469616287448	-0.00706566247705612	-0.00972927369096918
0.311115375397592	0.167455703870603	-0.0518104981259808	0.184591921877292	0.0301567675377886	-0.00378394579693436	0.0577684598552977	0.0646952484062731	0.0282670878451341	0.0131864108704271	-0.00611981453440769	-0.0192438990479958	-0.00604959911620762
0.162074296921643	0.110472140921181	-0.0316688181002283	0.0687749584771626	-0.00253261892786638	-0.0506446748914755	2.01894175304584e-05	-0.00236710219528488	-0.00606218349636489	-0.0265886469096709	-0.0194065219477961	-0.039801181475894	-0.0431732227466216
0.0409851257385047	0.0227929492580781	-0.00356456885564426	0.0303042766500215	-0.00864427996994738	-0.00896836469760326	-0.000637442147979624	-0.00271157324345237	-0.0099261998763078	-0.00880632233377532	-0.0135464255182748	-0.0132273844404309	-0.0149538326554689
0.00607823490908354	0.0131508617244598	-0.000301827123512825	0.00455507301012508	-0.00155830598296827	-0.00166939579011069	3.04507089778803e-05	4.86521727819907e-05	-0.000906203676238486	-0.00161385088653948	-0.00132643639268833	-0.00198730692079794	-0.00293063234022595
0.489680060206772	0.19777279456522	-0.107774407988583	0.179318155589465	0.000391663034533585	-0.0732918882638606	0.0208829538764748	0.0003371435350214	-0.012154389778552	-0.0364501126146635	-0.0371138481042834	-0.0433595173629386	-0.0679976768641654
0.218256867746981	0.0606387119619277	-0.0395246206921857	0.108041935201736	-0.0144872837379609	0.0109301631449434	0.0337533535720328	0.0329269240482906	0.0199607548520151	-0.00177856029650875	-0.00510890093868022	-0.00583791499407926	-0.0126217550173874
0.0510873385420659	0.0711924713024314	-0.00647573880351252	0.0341226477961941	0.000265647827828279	-0.0131327718359711	-0.000951309540131229	0.000135487614071741	-0.00781730797908324	-0.0064335620040714	-0.0158142580252938	-0.0133937349621633	-0.0117678259355569
0.0026644740675783	0.00624176212027949	-8.10119562740545e-05	0.00194229093867558	-0.00100687115741126	-0.000931338366913108	-0.00013140214001446	-0.000417966001637346	-0.000644512302930069	-0.000969104762162185	-0.00103800349472039	-0.00109445736661783	-0.00126461143122752
0.183100142708239	0.152133637219118	-0.0370608993581034	0.0749193482015506	0.0854118712198862	-0.00106282304896266	0.0492355975936763	0.0399192691112231	0.0287623312276696	0.0421745240854618	0.0157712230578261	-0.00368501672590002	-0.011860386977416
0.072906302188619	0.0521025953845787	-0.0129588076196141	0.0376905766748701	-0.00487015616511152	-0.00925443491343712	0.000277894386873506	0.00104982255596635	-0.00363628055641849	-0.00706229553927433	-0.0124925053975002	-0.0127305631972946	-0.0162483856457104
0.0335046236737821	0.0144061194451424	-0.00459257311107103	0.0206815741978291	-0.00972806613782765	-0.0061224108615032	-0.00146045908055852	-0.00452537847367731	-0.00500035752543193	-0.00792523849966542	-0.00876064781046136	-0.00974288300913492	-0.0111414432593368
0.0219320012250192	0.0638470361677421	-0.00235908403107689	0.0158440100013091	-0.0113616514636565	-0.0100400988653863	-0.00711366890681325	-0.00820224009840772	-0.0101968922689554	-0.0107008751645214	-0.0111154451168398	-0.0126799183509117	-0.0131775008506388
0.0681098189657403	0.0321253888928245	-0.0114998157125456	0.0355235442065704	-0.0206119300253244	-0.0200176399500717	-0.00252178181855332	-0.0052607380864249	-0.0133233727450082	-0.020314784987698	-0.0205849503162808	-0.0204361780015952	-0.0196645568727979
0.0709880472788887	0.0774462837430634	-0.00877614435246168	0.045654850650088	-0.00420022599440467	-0.00102352016416089	0.0106743296351311	-0.00151147962544304	-0.000175795017226837	-0.00261187307928279	-0.0110407838505421	-0.0126265321590971	-0.0171828209929484
0.453357539484585	0.193221141354067	-0.0979210111790317	0.168982950228313	0.0939872284225121	-0.0136391226005484	0.0795196462978335	0.0645310767805028	0.0695649805062008	0.0401740529109818	0.0219228094685881	0.0236383831079251	0.00173321253741521
0.100047249915038	0.116471397628417	-0.0188513402220646	0.0460386032390682	-0.00583067258725328	-0.00725743741663792	0.0177857037562862	0.0281083457800421	-0.0017328998119707	-0.0065440550019456	-0.0055297165867184	0.00286105151864895	0.00309982273865207
0.0462485351610104	0.106576523708204	-0.00674552097439352	0.0287907923094241	-0.0136149409326563	-0.0149455060503645	0.0013786877687666	-0.00505402478469593	-0.00701587914630596	-0.0142802234915104	0.000719634607510004	-0.0126794316375689	-0.0167171836435842
0.261963063740795	0.127851265333265	-0.0515771593533027	0.114165658004045	0.0211873963292578	0.0487470483455136	0.0593925520820891	0.0552899816326312	0.0199064574159834	0.0349672223373857	0.0227974568662385	0.0119171462541011	0.00499066871729353
0.298610388047863	0.148019803385919	-0.0413187496958334	0.219572873914352	-0.0183130912221773	-0.0441476430884856	0.033968020584646	-0.00466886945568384	-0.0237365776397019	-0.0312303671553314	-0.0613673393289985	-0.066352342253558	-0.0639703692804036
0.134979275826916	0.152072238427692	-0.0178579685327326	0.0872717166620531	0.0154547069732544	0.00187226041095132	0.0448491460877161	0.024402216669383	0.000159996582250382	0.00866348369210287	0.00522680790266375	-0.0219389952652266	-0.00697512923412033
0.0278957299878626	0.0651359739819315	-0.00395484562371104	0.0179125738410167	0.000197619117744796	-0.00998272029469274	-0.00239718815962741	-0.00208260532858973	-0.006660883531592	-0.00489255058847397	-0.0085522476691652	-0.00564505576606589	-0.00587997319398461
0.178617156559283	0.231197321000756	-0.0281227845614518	0.102386181966156	-0.0241846180803927	0.0260307427853669	0.0271327397207923	0.0314514571270443	0.029845867659348	0.000923062352487125	-0.0116820351502971	0.0179557666260053	-0.0342140040124911
0.0568361072889604	0.0287166828997744	-0.0094489335725807	0.0315828664676697	-0.0101917567376322	-0.0130583887061817	-0.00156919259218906	-0.00458948135729373	-0.00566269133311939	-0.0116250727219069	-0.0126239724518296	-0.013992712608347	-0.0144379994533272
0.291066198332938	0.177836140922013	-0.0575839236757545	0.131434896751704	0.0427769202583748	-0.0201721712564473	0.0375613477669778	0.053143452486498	0.00769850765325031	0.0113023745009638	0.00178331863264125	-0.0219372122011249	-0.0407353450481501
0.07583631365066	0.0852423982705243	-0.00914617004612586	0.0497708528522672	0.0208987594339635	-0.00420723332593352	0.0162654331959636	0.0131649138392857	0.00937036949441124	0.00834576305401499	0.00108563648065645	-0.0032281951434617	-0.0109104520765421
0.31662716171129	0.081727948885476	-0.0563659551766526	0.167809349344443	0.00954756199999746	-0.0112479288126335	0.0386038035359421	0.0273952173634149	0.00406084657798073	-0.000850183406318039	-0.0183134061031882	-0.0221191057039284	-0.0404602001209237
0.185547230531138	0.111940781190213	-0.0347219421555812	0.086730690425932	0.0161212211654282	-0.0103588680043989	0.0468247014240818	0.02216151031403	0.0218915858992732	0.00288117658051462	0.0105263528591564	-0.00687193815582701	-0.00127262397242517
0.0830128617122765	0.0984300283582664	-0.0159624834159031	0.0380468345626541	-0.00863210213208115	-0.016988644384969	-0.00550470972445523	0.0106069617781532	-0.00766548449102882	-0.0128103732585251	-0.0143737132364191	-0.0169984129375108	-0.0155883313908017
0.037236553728298	0.0211045784205327	-0.00561591357989576	0.0235451888215942	-0.00115770684028845	-0.00318660979910315	-0.00223616649433544	-0.000434437258124969	-0.0033154041207477	-0.0021721583196958	-0.00557182744512765	-0.00891032637745694	-0.00869175416432242
0.0824350631874744	0.156950670143315	-0.0117007485127996	0.0463852617434494	-0.00899924715594375	-0.0143139077808055	0.00699859635543418	0.0271480486999336	-0.00343843686875392	-0.0116565774683746	0.0163420103619627	-0.0200043671466675	-0.021516943480039
0.29223740968208	0.177569275259036	-0.0569064091456669	0.130396309985949	0.0277467412043689	-0.0147820115846655	0.0425787218871139	0.048164560137593	0.0136465223453286	0.0064823648098517	-0.00320012816012771	-0.0124830090396853	-0.0125162900996335
0.223106423998319	0.169691225926088	-0.0439169649175492	0.0955063315301505	0.0582093152431209	-0.0258455299861985	0.0240879772660839	0.0179821767697708	0.0234537793538184	0.0161818926284612	0.0106390627693352	-0.00967002091552352	-0.0107017876014134
0.0157084241111039	0.00168511130530738	-0.000533594017689713	0.0130261623308149	5.39987431039148e-05	-1.39715205583549e-05	0.00547034781097694	0.00342424898355078	0.00100899117442061	2.00136112727782e-05	-0.000860006196412477	-0.0029536504212581	-0.00305495000018951
0.305007873440913	0.214115801227218	-0.0629448761576394	0.126215531358503	0.0663507961527878	-0.0145794611580468	0.0343389259483695	0.0774667224886502	0.049133569147591	0.0258856674973705	-0.0109375990459712	-0.00430726241996271	0.014385415863003
0.194464796900787	0.0505505805912247	-0.0353210149413787	0.0995536914464332	-0.0230212800479211	-0.0165058270925605	0.0243433384481711	0.0154563448820145	-0.0139092092416808	-0.0197635535702408	-0.0249786003368277	-0.0239425703471503	-0.0474013206629354
0.0716015805034525	0.0632323034870289	-0.0121963569616645	0.0372259831785914	0.00419280498103179	-0.00349662806343674	0.00641125864132715	0.00758641424471768	0.00421024943149459	0.000348088458797524	-0.00639443915661445	-0.00856052215058647	-0.0094249743765815
0.0504739370603896	0.0168192030247449	-0.00738360631747049	0.0290986654847122	0.00113442717880267	0.00338097058398219	0.0107632392871896	0.00785151868148699	0.00635411180302165	0.00225769888139243	-0.000528405024499558	-0.00341721038875517	-0.00682430971614253
0.0352890384756136	0.0478311131353632	-0.00399742322645372	0.0255092999346673	-0.00804389652195011	-0.00866514955558641	0.000289823325612476	-0.00447861112941721	0.000413727768942961	-0.00835452303876826	-0.00498532780488374	-0.0089795658281862	-0.01180400072973
0.0728987479106987	0.0181164484697759	-0.0115815500056151	0.0374612284988568	-0.0138869767228797	-0.00393606551288735	0.00826297543297959	0.0031288928671445	-0.00581819286200193	-0.00891152111788354	-0.0112723292888986	-0.0140896094051546	-0.0153676724428792
0.140839917839997	0.102146507167095	-0.0280258990437754	0.0615980870289685	-0.00643767190436281	-0.0312718086582006	0.00576510408573927	-0.000662816151344059	-0.00625908438054923	-0.0188547402812817	-0.0191418216973824	-0.0177368102978288	-0.0359817960597072
0.0271418982819041	0.064642911961946	-0.00374854638878062	0.0173815795972117	-0.0054862794449277	-0.0102447610927298	-0.00212210779181658	-0.00555915443518142	-0.00758384580193597	-0.00786552026882872	-0.00957366116482402	-0.0117328399266078	-0.0111548707674793
0.031208214761523	0.0156829407490508	-0.00295661326107905	0.0217321018176363	-0.00407580394169578	-0.0078959098117501	-0.0014508709044776	-0.00350745307399777	-0.00443265814485896	-0.00598585687672294	-0.00909302506329668	-0.0103661257566103	-0.0111277179127394
0.0456598814877426	0.106598481882893	-0.00618903881191855	0.0297855427647985	0.019643803299991	-0.013655956224948	-0.000377949599513476	0.0118204856230184	-0.00651819563386265	0.00299392353752152	-0.0155702341440248	-0.0139263988858446	-0.0146342075098811
0.317451012366692	0.0839642678455959	-0.0566481221282316	0.167783686809956	-0.00521111513197164	-0.0015264485207197	0.0335475448400864	0.0143338165134165	0.0133342936055577	-0.00336878182634565	-0.0134038814605935	-0.0247685670904537	-0.0337134737562974
0.148173054608233	0.137495748455742	-0.0298843466840433	0.0605967328069826	0.0566936495677773	-0.00290247418504419	0.0248559939370807	0.0146331854280062	0.0107077794506162	0.0268955876913665	-0.0153890153892803	-0.0083878093130704	-0.0144078762356316
0.305379829373148	0.21843001706525	-0.0640822463344008	0.124084617785549	0.0506614121437629	0.0404310003845018	0.0530416061001519	0.0635082996912498	0.0717025322964869	0.0455462062641323	0.0217080166704587	0.0254825347366305	0.0165681623723745
0.112553556170794	0.186741191639376	-0.0171676643843492	0.0630087902207609	0.0120593971951059	0.00186302958877554	0.021095781701341	0.0424305554143727	0.00713218251545564	0.00696121339194072	0.0174274509453544	-0.0068508990649459	0.0125938189803103
0.0221843863899682	0.0366115994432032	-0.00103152845597886	0.0182416815047474	0.00391030737432595	-0.000501099075735891	0.00763803031042988	0.00361247405354031	0.00231184520036042	0.00170460414929503	-0.00355769555271639	-0.00505426191415007	-0.00502287099486275
0.0731796030228216	0.0522030593430472	-0.0133209011907926	0.038302479380077	-0.0119321545496575	-0.00973625218052673	0.00464157832628159	-0.00584418800855088	-0.00628289440420968	-0.0108342033650921	-0.0125312634642378	-0.01577440606883	-0.0155148931136124
0.0920308006601827	0.0630203715183812	-0.0163633546373044	0.043896729293477	-0.00133201420598363	-0.00265538885936244	0.00254013713971141	0.0047373450200148	0.000229445709718043	-0.00199370153267303	-0.00955323779758564	-0.00777050149625139	-0.0146058254762349
0.0784576108139244	0.167599598835146	-0.0124152070877651	0.0432941766192834	-0.00887816987926712	-0.0210349044177477	0.0183691854230324	-0.00523692566302716	0.0046286428998583	-0.0149565371485074	-0.0137447048822766	-0.0232635082261769	-0.0340484978356177
0.216516084285556	0.112380206320291	-0.0424051497848353	0.096396482021668	0.0329429593850645	0.00652232026238952	0.0152004217122792	0.0194759368407463	0.0086554868398305	0.019732639823727	-0.0204509502874324	-0.0011118309103566	-0.0340818530516645
0.494287038125616	0.244418248148194	-0.110031748828239	0.176325873266668	0.0954189102777712	-0.0561750058506247	0.0885445994735365	0.0836202585895188	0.0378299556630298	0.0196219522135732	-0.0201262281052835	0.044373399216153	0.0161965068289708
0.0622730849372619	0.130605728248293	-0.00914932340408903	0.0372564050703522	-0.0188889210435735	-0.01638124768877	-0.00743584834138616	-0.00864337563952879	0.00783637396940775	-0.0176350843661717	-0.000892656554549169	-0.0204093430881115	-0.00703377934895131
0.434565400775089	0.093533745862556	-0.0906088329760871	0.177595180753427	0.00424792180964095	-0.0269521191086164	0.025233366871741	0.00808214612868557	0.0045828941805453	-0.0113520986494878	-0.0241050395964136	-0.0410534325596797	-0.0497368088577292
0.080082166748677	0.100468231780895	-0.0145010328920463	0.0383726993967219	-0.00647081434245927	-0.0146431843092097	-0.00514608119033631	-0.00210885889049409	-0.00660013187727514	-0.0105569993258345	-0.0107538654155177	-0.0181425383407602	-0.00690623524315834
0.0640729801950662	0.022918800127919	-0.00586269434977929	0.045659143584446	-0.00155814316562822	-0.0014639588241442	0.0130108821923249	0.00829873332127341	0.00544499987800139	-0.00151105099488621	-0.00348784484528183	-0.00684515983539002	-0.0102778906444873
0.266164598920723	0.176343383654639	-0.0520277059812579	0.120490090804867	0.0197417453068762	-0.00495786217610183	0.0576549702434404	0.0617120736624329	0.00722779125202555	0.00739194156538719	0.00362629937210607	0.00206100448274488	-0.00367231760582687
0.371385503103991	0.269073959908005	-0.0688522787162283	0.195176857610181	0.00266776119029466	-0.0392200409858532	0.0763291734619316	0.0319393301663864	0.0724802805261761	-0.0182761398977793	-0.0315219171127663	0.0177531559685581	0.00068109422628676
0.321079218338966	0.214233207415897	-0.0559381902779487	0.179975899541043	0.0302224324160588	0.0667163548962591	0.0545091621451368	0.14427620953264	0.0460683388014808	0.0484693936561589	0.00782754702330951	0.0826149294671989	-0.0191241017250287
0.0552346198018471	0.0539428153429652	-0.00897094171149946	0.031240020592691	-0.00897603996456783	-0.0131421347241243	-0.00460244316662228	-0.00707003066862356	-0.00687783104377156	-0.011059087344346	-0.00760489813488226	-0.0110587347630898	-0.0168978249637321
0.00871164529494953	0.00462879898635309	-0.000550320046165726	0.00580734760082408	-0.000340866686830876	-0.000895555526626688	0.00208172438775249	0.00117077999208398	0.000309384394274245	-0.000618211106728783	-0.00118259126997348	-0.0018296103432983	-0.00215836840125747
0.00879849021214431	0.00480038900749323	-0.000834507872331785	0.00745526957797574	-0.00235239554425715	-0.00252248033638867	0.00012110814152002	-0.00114823320725758	-0.0018804058577845	-0.00243743794032291	-0.00315488603606601	-0.00304443806332278	-0.00375014685304749
0.0631559187395628	0.0501505476337253	-0.0108477586092205	0.032882588123472	-0.00255811296291588	-0.00810340108181195	-0.00198353087099779	-0.00521679202694013	-0.00721746151494879	-0.00533075702236391	-0.0106651319984871	-0.0123599288157997	-0.0130949968455558
0.134215042276496	0.152359317709987	-0.0183329737509319	0.0868040593741078	0.0225831584839912	-0.00665879765670654	0.0322731612455821	0.0358872271356238	0.0100915230746067	0.00796218041364233	0.0209923927563563	-0.00691208932461562	0.000383961547124057
0.225059538165735	0.170978245523551	-0.0444386483148954	0.0942829028065	0.0444035293579313	-0.0207834224777658	0.0616176516285216	0.0357147766621006	0.0306454697089134	0.0118100534400827	0.00213979964015576	-0.026934854539837	-0.0136183378970439
0.29174334363412	0.17835819868375	-0.0572543530138968	0.131115768823235	0.0385040724004251	-0.0212582079207019	0.0409910470637543	0.0402441498477074	0.0186094459879309	0.0086229322398616	0.01124192845976	-0.0262311995084261	-0.0197329800815781
0.170510532715311	0.16537299043284	-0.0348000393027135	0.0686341891247815	0.0174100243955197	-0.0570187201481501	0.0287121907643558	-0.0207250430653806	-0.0174037538289956	-0.0198043478763152	-0.0110754936415454	-0.019959031509224	-0.0268522821841301
0.497621212825952	0.241836316801583	-0.110808223019049	0.173292211790673	0.156376593882854	-0.0686586506554647	0.0877769342838126	0.0775888961051198	0.0627063634301983	0.0438589716136944	0.0470735735302505	-0.0490037995945467	0.00478677496036367
0.452676043783407	0.194704543437118	-0.0978332603510026	0.167585575215191	0.0702109944333654	-0.0166457880586775	0.0892841278320446	0.0572200419141117	0.0789118791394242	0.0267826031873439	0.00339063060538103	0.0128433371050711	0.0229330990027797
0.0190288160606483	0.0555105767188599	-0.00221570155795245	0.0127113053216211	-0.00747840874170988	-0.00787000723678118	-0.00423890448383981	-0.00557983921423407	-0.00160413602642316	-0.00767420798924553	-0.00822305502866104	-0.00855934588559553	-0.00944683496115882
0.268216880945292	0.190268404118098	-0.0551022872195034	0.111602924270869	0.0118228576714153	0.0165407909241558	0.100780078584967	0.109244968309141	0.0453622932425778	0.0141818242977856	0.0110744446389444	0.0297166574120766	0.0268498880127255
0.0062866657138181	0.000484403260960892	-0.000533174296562302	0.00460488315311091	-0.000272349290208618	-0.000687851936379894	0.00126773839714036	0.000581390663867006	-0.000282049187572481	-0.000480100613294256	-0.000683045695876613	-0.00145695286154482	-0.00196805780346282
0.464768121715075	0.223102735837283	-0.0974312950006282	0.195262188183943	0.0113330266681398	-0.0605977574187272	0.0583292425290823	0.0335481713105464	-0.0270863354018902	-0.0246323653752937	-0.0329791288674131	-0.059455798664812	-0.0364465762418631
0.0682005987096145	0.0903944373671121	-0.0099623065972324	0.0398002540869115	-0.00574317147115502	-0.0219852520124713	-0.00773495507337024	-0.0127812502319882	-0.00684560477760759	-0.0138642117418132	-0.0186492410197582	-0.0249428786625849	-0.0243125748509199
0.41274723986201	0.0938445674571354	-0.0820969731279184	0.19104443654659	-0.000506009600658774	-0.0235262066641446	0.0288425211533921	0.00963139127710488	0.00607722997343418	-0.0120161081324017	-0.0289888351894633	-0.0434904179639378	-0.0495320559134
0.033510254977067	0.01485124562482	-0.00462844572996352	0.0218488228787719	-0.00530238864331408	-0.00808406506536367	-0.00137090110944688	-0.00321653384781705	-0.00404934909841629	-0.00669322685433888	-0.00667610970211833	-0.00995474284448398	-0.0119246878088054
0.176162864242397	0.0947268935488776	-0.0345346634198249	0.0766010513847753	-0.0149315325713457	0.00486419527952667	0.0461353521918032	0.0312419791157099	0.000681452421473244	-0.00503366864590951	0.00532793007372068	-0.00306085190711111	-0.011915809515973
0.438389371099487	0.0933821356696681	-0.0912699188353038	0.177845932169489	-0.000863568641691181	-0.0312863030162465	0.0271698918183379	0.0197628280871242	0.00279946194280623	-0.0160749358289689	-0.0373660629157103	-0.0389569423826627	-0.054167771188034
0.095625766304753	0.067456714495594	-0.0172730691652265	0.0452795658633167	0.00578741530390235	0.00992505088979057	0.0233239783044676	0.0172343624572405	0.00847705905040468	0.00785623309684647	0.00425571572500277	-0.00732861035941834	-0.000867502977717483
0.167883644608833	0.177491570991793	-0.0247727457415666	0.103436359328568	-0.0257851768877622	-0.00581208320524593	0.0153846015865436	0.0268989863585892	0.0447583010744045	-0.0157986300465041	0.00669155333091068	-0.0318142410009465	-0.029882312769298
0.0671413812487471	0.0907382028060117	-0.0098586581390073	0.0405312052410511	0.00376781641149027	-0.0200523414812743	0.0010270075861428	-0.00877069947326437	-0.00603174843000984	-0.00814226253489204	-0.0208899219457492	-0.0202300739678255	-0.0209830916273485
0.021567189924926	0.0371823219128216	-0.00245634801291495	0.0152095826393078	-0.00597994081485447	-0.00511298187357554	-0.00211559238565522	-0.0031660745287355	-0.00368734948697419	-0.005546461344215	-0.00603243507591647	-0.00604962878518452	-0.00696611629963833
0.03081993627466	0.0162893621213159	-0.00278611383635106	0.021185986526081	-0.00504173048712742	-0.0075833712253588	-0.000283459379581352	-0.00256363474627024	-0.00536942719371644	-0.0063125508562431	-0.00891386866538678	-0.0106949179911733	-0.0111645493069459
0.282406812672245	0.0873769876299937	-0.0401751763367282	0.197133490241292	-0.016137475866961	-0.00308512126650096	0.054196986151878	0.0266089796060425	0.0113852044983596	-0.00961129856673093	-0.0334626646460209	-0.0345025761768459	-0.0417704234982658
0.03961200108396	0.0449695624030681	-0.00615077129036679	0.024573205794512	-0.00623941754386096	-0.00738580169625428	-0.00555503431417737	-0.00407222221837972	-0.00569822532526481	-0.00681260962005762	-0.00792948787114876	-0.00856102942395164	-0.0130281711476897
0.338782420209368	0.159494000756984	-0.0538861108920918	0.215000315575902	-0.0383749531711444	-0.053691014248417	0.013383642182149	8.57249170243546e-05	-0.0186266476363284	-0.0460329837097808	-0.0452826389041068	-0.0554193868358019	-0.074858996497949
0.0676801667780711	0.0257185975331231	-0.00454387370576184	0.0578801811529651	0.00189638044838716	-0.000267416543068832	0.0177259090549719	0.011668704161626	0.00369691037632559	0.000814481952659166	-0.00631676160941037	-0.00684197160002716	-0.0166658407050812
0.0231050905459708	0.0336648095844174	-0.00187372855670038	0.0178701377853285	-0.000570384801525253	-0.00111031547317493	0.00668704910903156	0.00306164716552515	0.00290239460911722	-0.000840350137350093	-0.00230979640143129	-0.0030808173683372	-0.00516994722325717
0.224477314494466	0.170238603415867	-0.0453926140341549	0.0941056970001722	0.00448529668499126	-0.0151410364448354	0.0567129055755435	0.056663037795268	0.0397964444998496	-0.00532786987992204	-0.00871471294459697	0.0131323077108332	-0.00696165372747073
0.163986107143365	0.0479598339835083	-0.0289534520038043	0.0882408996398349	-0.00795978006426332	-0.0141938844904506	0.0120392708085219	0.00396371514319202	-0.00327056435407222	-0.0110768322773569	-0.0115801622582887	-0.0223057601581219	-0.0346940686474483
0.147644684045294	0.044836944697312	-0.0131224908017472	0.132881273721422	0.00224226141479641	0.00545398603617481	0.0455021703292553	0.0298478652271901	0.0168436100627859	0.00384812372548562	-0.00964793173424011	-0.0144962932549218	-0.0189552482640715
0.416692534822933	0.179079777479412	-0.0842838434556253	0.187973352772801	0.0369795392265575	-0.00972868482293959	0.052773138991472	0.0309126096451411	0.0405028978200749	0.0136254272018089	0.01320277458931	-0.02551511301533	-0.00789231879366653
0.142028810447595	0.0856239658800861	-0.0277589554099756	0.0611932043832605	-0.0227466637521525	-0.00871574942310219	0.017274207435589	0.017765362763794	-0.00139796813252799	-0.0157312065876274	-0.00465475188219075	-0.0127491583401924	-0.0306225823046599
0.0147536445388509	0.0565402183426405	-0.00113842114548665	0.0116805986031908	-0.00698568224828819	-0.00831207459319658	-0.00402047210726998	-0.00575148768444667	-0.00679310054341633	-0.00764887842074238	-0.00827986209282724	-0.0059391587183552	-0.00827637198296199
0.0920263641910628	0.0297093285479971	-0.0100520292942071	0.0636854304185581	0.000196898515809479	0.000601822419202563	0.0221002393100889	0.0130700741097938	0.00797936670951763	0.000399360467506021	-0.00555677335555763	-0.00874476361762916	-0.0126436824221002
0.0297359001679467	0.0132265332092682	-0.0044630311486366	0.0195970254899182	-0.00738110932654798	-0.00564282471136625	-0.000906123590454694	-0.00295643080157648	-0.00408406122713752	-0.00651196701895711	-0.00647334833745843	-0.00871673218111037	-0.0097390521352184
0.078336291310397	0.166745925663556	-0.0120085582885052	0.0441887061283772	-0.0067899149309793	-0.0256874383782991	-0.00201948983926613	-0.00297560391728049	0.0027491962074984	-0.0162386766546392	-0.0236425243306144	-0.0232472910140934	-0.0306626633820792
0.0645013726459036	0.0970679553041034	-0.0111085400950461	0.0343246533026939	-0.00641789110556257	-0.0248982827301516	0.00637346951088107	0.0041760416507141	-0.00198231345784278	-0.0156580869178571	-0.0172841577911516	-0.0141649821241104	-0.0154286718919555
0.0777113131512118	0.0256181200864663	-0.013579180468637	0.0375242044441878	-0.00762665291164452	0.000662329282496515	0.0106633324232898	0.00319459275118518	-0.000120669872474888	-0.003482161814574	-0.00466035368497043	-0.0138084429874698	-0.0106346060060675
0.0151440785614117	0.021829194467411	-0.000933358963468462	0.0133695515092663	-0.00607596747930573	-0.00573230615712549	-0.00221917965384846	-0.00362929335423015	-0.005163138740454	-0.00590413681821561	-0.00591928399131813	-0.00664787545970249	-0.00745343974246941
0.146969159445119	0.0911021936072186	-0.0270647666738958	0.0670877989451414	0.0100639040890831	0.00579481693561923	0.0348712086957533	0.0239818077976806	0.0181240053314094	0.00792936051235119	0.018649094059265	0.000352233702409638	0.00233225030653039
0.0101011376009581	0.00280220155304317	-0.000400670437535651	0.00907328635591301	-0.00215099243060428	-0.00104282295002016	0.00140324092787176	-0.000533279826485754	-0.000707091891852604	-0.00159690769031222	-0.00273833726063398	-0.00277417516608095	-0.00354627414934492
0.049303697991204	0.0500059241524486	-0.00796005924239825	0.0284791491570687	-0.00934087332509757	-0.0168371587799801	-0.00414250398908754	-0.00660343911415578	-0.0106957424800394	-0.0130890160525388	-0.013316913214532	-0.0186582445941819	-0.013121534562538
0.0767195470915559	0.0704949065432608	-0.013020484095184	0.0385329390660022	-0.000776240770276701	-0.0193466865061486	0.000910876307532074	-0.00882742140321993	-0.00811287204871429	-0.0100614636382127	-0.0207086427967196	-0.0219606456162102	-0.0143674019399076
0.311576840521772	0.171845382876258	-0.0522654957516946	0.184792551886796	0.0270099427363379	0.00602028932490012	0.123135048995948	0.039770412907338	0.0246171368853585	0.016515116030619	-0.00432744195299561	-0.00913347235252809	-0.0339403590891558
0.493926582744707	0.197367503627038	-0.108773236867972	0.177374863707116	0.0287226539544095	-0.0597494623415077	0.019315933620809	0.0327203767198996	0.00173497980415993	-0.0155134041935491	-0.036550438060831	-0.00706721216948103	-0.0381845709035509
0.0123706432381858	0.00113656880535114	-0.0010760081265424	0.00995838523419096	-0.00128795341222636	-0.000845652784398158	0.00264646851086806	0.000985262644669709	0.000158688730158011	-0.00106680309831226	-0.00149047700178915	-0.00266902538534093	-0.00311043641937722
0.1700634398138	0.163044012356579	-0.0338036407062265	0.06867392140352	0.0330845268102034	-0.0344541415149808	0.0246589395349492	0.00137308292605448	-0.0189813772845985	-0.000684807352388683	-0.00372083503866594	-0.0165945393843004	-0.0166513150738786
0.0503194782266414	0.0879730138167632	-0.00507970172639186	0.0369725492617279	-0.00356099907900944	-0.0114337477497776	0.00166054424905099	-0.00442106596403136	-0.00529496809949507	-0.00749737341439353	-0.0141601567739119	-0.0130958132157673	-0.0141732631818034
0.46390860819051	0.148176400773031	-0.0939485530144933	0.198962748907679	0.00211786432206645	-0.0569093685725683	-0.00979210841094647	-0.00779441155564803	-0.0219974215081286	-0.0273957521252509	-0.0663743612088459	-0.0748759492089556	-0.0810217560808486
0.308763551524567	0.172216573360459	-0.0522928875753912	0.18538605446004	0.0147536382092692	0.00022897956401241	0.0596408245420986	0.0412126265295961	0.0392592658312969	0.00749130888664079	-0.0125032549715722	-0.0105208213515889	0.00478676803927724
0.452299244094271	0.148517237688191	-0.0913732878206112	0.202070872750558	-0.0127715364186821	-0.0704884402840151	0.0192309475182391	-0.0158323596374271	-0.0411519238864548	-0.0416299883513486	-0.0651421171420817	-0.0747073876579681	-0.095912194571129
0.00150844823016982	0.000237993305868044	-1.03180505912999e-05	0.000731179846910565	8.0697412788278e-05	-3.37929018006694e-05	0.000649638319442433	0.00029735499249432	4.31699906759207e-05	2.34522554938043e-05	-9.34447940317443e-05	-0.000321889553005718	-0.000297399326980339
0.130030780099548	0.0853299728810348	-0.0236913899400246	0.0610789024224382	-0.00119410544409659	-0.0320899354350747	0.00345010142155802	-0.00416676602310298	0.0036476861146835	-0.0166420204395856	-0.00609973963963273	-0.014140818781321	-0.0198028605025463
0.0251107728968983	0.0152733136528433	-0.00269858338567507	0.018325285415956	-0.00230999380720194	-0.00365798489426301	0.0014816601251906	0.00143736265485379	-0.000704103593705787	-0.00298398935073247	-0.00656697539797118	-0.0045481810123954	-0.0063145491426712
0.0109587976529015	0.00719492395751617	-0.00114862442177288	0.00906844296549532	-0.00265050068339564	-0.00213208308650124	0.000228508954513786	-0.0012219369141578	-0.0016930736567855	-0.00239129188494844	-0.00305475828386238	-0.00344051304660814	-0.00429105466101916
0.0710679005910782	0.0637201240587734	-0.0122988676276718	0.0369707289864638	-0.0113536832052967	-0.00751332167888022	0.0121650483781889	0.00693163213694471	-0.00622624583755814	-0.00943350244208848	-0.010367817675722	-0.00771498170099785	-0.0088579869627896
0.0419942514057903	0.0191707389032191	-0.00660269302688906	0.0259813390873147	-0.0111625844442515	-0.0129339263141467	-0.00198655791641773	-0.00320273264600342	-0.00765989705184716	-0.0120482553791991	-0.0129562046812166	-0.013838175677918	-0.0150385492864345
0.0237311171476636	0.0329079116502931	-0.00197973200803047	0.0186253275574162	-0.00497565606474121	-0.000858161674879811	0.00663346748087824	0.00374797281571591	0.000737382791326159	-0.00291690886981051	-0.00132630184250444	-0.00226616796745294	-0.00511049190974979
0.450933053047203	0.194053233102334	-0.0976876551172124	0.169699121206495	0.0952208750288484	-0.0148440018231786	0.0780162934810486	0.0498374713535349	0.0224498186850114	0.0401884366028349	0.0127205680739112	0.0455235092777963	5.83402445883952e-05
0.315884560684243	0.145658063980235	-0.0489592644841059	0.214052061151301	-0.0396360831557627	-0.0438608124185612	0.0282394661816722	-0.00231047392239547	-0.0290586915834992	-0.041748447787162	-0.0524446023152	-0.0594642981697674	-0.0752471321108533
0.061224210529884	0.0330649045764262	-0.00973825401384631	0.0349345405250219	-0.00533974296020039	-0.0119452494002988	0.00719684298083641	-0.00619326739925474	-0.00409431755893887	-0.00864249618024961	-0.0116870080216244	-0.00893330958686979	-0.00930618013734417
0.00073691078669125	0.00276683379333662	-8.85717577602039e-06	0.00043952072909413	-0.000413861436381836	-0.000374703024289587	-0.000256510386812937	-0.00028813871163449	-0.000351992497028206	-0.000394282230335712	-0.000422439337111742	-0.000449766065911244	-0.000491342657264618
0.163961742031029	0.110200358351404	-0.0325475416662728	0.0690669432224013	-0.00246038987978428	-0.0505125021014233	-0.000214246814296354	0.00673915144106949	-0.0146769984296968	-0.0264864459906038	-0.0182711726767545	-0.026893765627643	-0.0349190729403281
0.115502485141472	0.0804548648099311	-0.0221816949576476	0.0515685335834663	0.00302765376608267	-0.0343963562381065	0.0221640927569512	0.00795826318004315	0.00893506834546852	-0.0156843512360119	-0.0195182358135566	-0.00398888946714665	-0.0166544188033848
0.0191569186877056	0.0305445042820276	-0.00258039672673904	0.0131781108552722	-0.00320436473459279	-0.00549724941217679	-0.00125812052599862	-0.00258254451455917	-0.00524953452861754	-0.00435080707338479	-0.00461103707769359	-0.00614121132136124	-0.006457254060044
0.148212361828295	0.0908268035591256	-0.0268955112876008	0.0678981295779946	0.0105877706594209	0.00425675455657848	0.0403958719800769	0.0081420885760643	0.0181904666618521	0.00742226260799972	0.000254328597390385	0.010093419530474	-0.00393813976581148
0.130183653989521	0.0479646316801601	-0.0239839963870604	0.0608451424498379	-0.00666997941039407	-0.0335223331712049	-0.0112072523425352	-0.00874634820065361	-0.0155009160447833	-0.0200961562907995	-0.0247064299301964	-0.0255747218588157	-0.0377593839345328
0.485551363812862	0.144092924488719	-0.105489413066722	0.18447876772381	-0.0115213466978736	-0.0976387632824407	0.00295031682648128	-0.00791282358266299	-0.0367713764871379	-0.0545800549901572	-0.069494085018733	-0.0756646321836408	-0.0866689643110717
0.184040243826062	0.151693844904075	-0.0369003550986366	0.0764257216965362	0.0510982813439678	-0.00118044696282915	0.0622808444299337	0.0231988173977409	0.010897143944294	0.0249589171905693	0.00164271158008963	0.00265544278700347	0.00938495651211371
0.312726220751428	0.0823634837986961	-0.0559837282664064	0.169832029674995	0.00641768434174772	-0.0104125828293324	0.0446815245155417	0.0213674319035609	0.0146337877693655	-0.00199744924379236	-0.0165274992232652	-0.0286145268719952	-0.0319935112418042
0.0612507122025895	0.128205071551303	-0.00922949967144578	0.0357453360444837	0.0275786385117748	-0.0151669063389513	-0.00460161524944746	-0.00977181437948136	-0.0119487671596148	0.00620586608641175	-0.0165105075268106	-6.02496794834054e-05	-0.00750038080993887
0.0503640724678851	0.0695444952011134	-0.00661425695257119	0.0341636491063413	-0.00357414009993183	-0.0122691424580397	0.00882959326432342	-0.00124812103512959	-0.00563301123147929	-0.00792164127898574	-0.0105476367956341	-0.00729411722493137	-0.0138047327603278
0.252446726277535	0.129499351501056	-0.0488112527783066	0.11583229384421	0.0216192536263943	0.0122474513115282	0.0297116859779974	0.0401261279918049	0.0247996323590742	0.0169333524689612	0.00766495102955195	0.00701604020301388	-0.0105550219865675
0.00083638201810191	0.00227359328480405	-2.771883474775e-05	0.000424338991745354	-0.000156384701881362	-0.000219499801368126	-3.70752464908939e-05	-8.59204081642447e-05	-0.000223151171794553	-0.000187942251624744	-0.000222208274361907	-0.000381243465568078	-0.000378239309256481
0.146506272395556	0.2128158158338	-0.0232415524123751	0.0817855756601056	0.0903256975515194	0.0130537300198362	0.0280202714194593	0.0345193150489856	0.0203524959671712	0.0516897137856778	-0.00914048125024769	-0.0126946625099855	0.0299916482823438
0.312578561794038	0.173286889710432	-0.0519145538635918	0.186954929398516	0.0152409923907487	-0.00364163397655304	0.0670796102387033	0.0672755751467533	0.0177664230235359	0.00579967920709784	-0.0054843468411872	-0.014480905461875	-0.0346419681692078
0.149764839047101	0.135563659443293	-0.0303766017497745	0.0607229723169768	0.0202794592486623	-0.0131310234095133	0.0184928570402769	0.0153805995773683	0.0079543322983705	0.00357421791957449	-0.0105684490252157	-0.0341955910897181	-0.0259823034660992
0.022125952364807	0.0372790073094616	-0.003031956727482	0.0158584311393398	-0.00404600395989897	-0.00688521565191834	-0.00207726071286128	-0.00327367530439444	-0.00374266739401596	-0.00546560980590865	-0.00597908391536926	-0.00701002645020998	-0.00720807218570219
0.0678513697274353	0.0252473438307735	-0.00465912120230107	0.0575662214327233	0.00136038390027295	-0.0109812715328502	0.0189073187871765	0.00879830933437717	0.00437518663372245	-0.00481044381628863	-0.00580512866987213	-0.0076138384639233	-0.011179848967204
0.492300107784861	0.197351849034796	-0.108887903253696	0.175157123827533	0.0414036875309434	-0.0794423449323157	0.0420527200002835	0.00851281327737013	0.0126371344349814	-0.0190193287006862	-0.00884614454375365	-0.026837594515159	-0.0514130162061903
0.450954334160004	0.147631330429176	-0.0909030960831172	0.200692245532181	-0.0129359590731035	-0.0751149119687507	-0.00777808525919277	-0.0262808401762435	-0.043543838152659	-0.0440254355209271	-0.0646399926004345	-0.0683939512419279	-0.106379919093828
0.103393677140146	0.115878152732548	-0.0200106291014116	0.0445870120062974	-0.0106994587634401	-0.0104957805563176	0.0137244383745225	-3.83125228718417e-05	0.014392755223012	-0.0105976196598788	-0.0151358409480912	-0.0078544763401939	-0.0193013745706545
0.16726309507904	0.0966348254270567	-0.0311379072943659	0.0788907245958382	0.0187251023769915	-0.0315827075553862	0.0315139437663394	0.0273638835458178	0.0111195422656644	-0.00642880258919734	-0.0113050858676478	-0.00778947892678916	-0.0137265494420094
0.000382305239215698	6.032366829492e-05	-4.26566300801827e-06	0.00015140331623764	-3.58000404883213e-05	-8.68301573887647e-05	0.000121199827751032	1.24753153059922e-05	2.33515544496735e-06	-6.1315098938543e-05	-5.87560062513868e-05	-8.00435141225814e-05	-0.00011462070357278
0.445303618665658	0.159622729156285	-0.0942439575823676	0.172760022726611	0.0665359987681369	-0.0356470178239004	0.0655191382648559	0.0670186184491971	0.0280149181092072	0.0154444904721183	0.00516698485107603	-0.0157401695464008	-0.0289999009423705
