# Supplementary material for: Measuring re-identification risk using a synthetic estimator to enable data sharing
Source: PLoS One. 2022 Jun 17;17(6):e0269097. doi: 10.1371/journal.pone.0269097 (PMC9205507; doi:10.1371/journal.pone.0269097)
Supplement: S3 File — (ZIP) [file pone.0269097.s003.zip › nexoid/nexoid.vineCopula.1.11.csv]

risk_act	entropy_est	ital_est	hypo_est	g_err	g_vine_err	ave1	ave2	ave3	ave4	ave5	ave6	ave7
0.494080388648372	0.196994298199453	-0.0976072832821773	0.165109150415169	0.0381050619162538	0.00195592304965853	0.0642279432687813	0.00192763042089472	0.000674658912616533	0.0200304924829562	-0.0240876448130495	-0.021756902073034	-0.0560286253269495
0.0738841844600187	0.0242355896339441	-0.00559093999801312	0.0542014360511493	0.00246479884673906	0.000745885447911168	0.0225284915074272	0.0138495548014651	0.00748601982001781	0.00160534214732511	-0.00533460050392642	-0.00826218296193687	-0.0119881933187575
0.142060442936365	0.0534230321674764	-0.0237293551548485	0.0625147627220523	-0.0323634772532805	-0.0391052932877466	-0.0161270545209801	-0.01309797833624	-0.0285224295108019	-0.0357343852705136	-0.0332135694551923	-0.0374052645025292	-0.0371707417859695
0.290182531734964	0.180434641331705	-0.0507073350810646	0.121778862224305	0.0534163365956978	-0.0233076838417647	0.0429510692553363	0.0345988364304569	0.0160397066386389	0.0150543263769665	-4.7684980495899e-06	-0.0214279110996251	-0.0138925470472964
0.443155860398462	0.159846369395177	-0.0828912543482452	0.16360993185187	0.07475126543691	-0.0261090145823437	0.0650109208092623	0.0451710766447431	0.0196504797707225	0.0243211254272832	-0.0192175455694168	0.0268313806728001	-0.0112894634223943
0.482281667299032	0.144297245860783	-0.0917645611223817	0.170525843102775	-0.00633912397651981	-0.088098664279349	0.00908336856924247	-0.0226894898712766	-0.0418067352095159	-0.0472188941279344	-0.070392829519772	-0.0730402924848608	-0.0819176253451313
0.26962813074792	0.189200562655584	-0.0479972879834819	0.104167717549115	0.102256887214492	0.0165232967346813	0.0835411854233796	0.0635920700046798	0.0695085469352963	0.0593900919745864	0.029343498746516	0.0559146778206758	0.00160299311468398
0.298034624186215	0.175289657862623	-0.0536235772220441	0.117691225317992	0.024784313977321	-0.0116500119820043	0.0602618554396608	0.0297800705211754	0.00848022898927908	0.00656715099765831	0.00488581585590009	-0.00451945600036446	-0.0176077591867518
0.0421559155403303	0.0107969804566378	-0.00250584414586	0.0315172890758934	-0.00224104472219532	-0.000618123182279287	0.0116772623252888	0.0074237086530892	0.00364299572318953	-0.00142958395223731	-0.00337270537153658	-0.00660003564584806	-0.00957106161742467
0.113749667344713	0.187143157856174	-0.0161981470579057	0.0594534507079078	0.0475942674414422	-0.0129139788303147	0.0178958919080093	0.0386027854676248	-0.00748066020799001	0.0173401443055638	0.00135409526902797	-0.0189076258204913	-0.0162297412089886
0.0689168517733211	0.0190957434113693	-0.00948831305406484	0.0345949844308635	9.30300201077705e-05	-0.000671763096672218	0.0099227893877495	0.00513798579521281	0.00346387016337309	-0.000289366538282224	-0.00241166881632136	-0.00614362074590392	-0.00786924307158882
0.465661130937552	0.223607712803008	-0.0869745173370968	0.179010634087599	-0.0105783895915693	-0.0712295484054705	0.0105752005503272	0.000936226990351563	-0.0175191618439972	-0.0409039689985199	-0.050071882215877	-0.0523654139491079	-0.0328103418724254
0.176956171565968	0.0941546190485084	-0.0301075473091098	0.0714827454224976	0.00417854547764507	0.00429202279074983	0.0367415081827383	0.0295448913025582	0.0178036758388189	0.00423528413419744	0.0103511239886775	-0.000152771666031781	-0.0247421130885543
0.108683352114991	0.0289748696726564	-0.0172443314277166	0.0488843086517861	-0.0131250272100131	-0.00420912909581092	0.0144386310579745	0.0074050111634571	-0.00252520780794535	-0.00866707815291204	-0.00529166193560229	-0.0118042061600936	-0.0194000185279121
0.149012141456761	0.135050401655738	-0.0267769235552256	0.0547117191267023	0.0364826963114226	-0.0127107755954561	0.0410279432588152	0.0185037176911491	0.0113057352926217	0.0118859603579833	0.0127153590585623	0.00593656550021152	-0.0154698887791401
0.264421576888291	0.174795398214252	-0.0451541192678371	0.11196617729393	0.0599617551754869	-0.00966446609771582	0.0437095990401357	0.0192029278672116	0.0271867467041665	0.0251486445388855	0.0138764710347283	-0.00118851964579575	0.0125790103940353
0.260570117768155	0.127497896737233	-0.0457714221116015	0.106024788287259	0.0235367665212171	0.00746167627850092	0.0686735868929407	0.042795060097112	0.0338232591477848	0.015499221399859	0.0108963395660005	0.000356622690079411	-0.00166619838224208
0.0431536398246745	0.0479198664105168	-0.00583541995050743	0.0236374335906403	-0.000702266295790434	-0.00469473658523456	0.00533732885042059	-0.00147858630007785	-0.00438704639258567	-0.0026985014405125	-0.00830887235714892	-0.00584031410215424	-0.00724620461023247
0.0839272733847257	0.157095835148547	-0.0115587517682545	0.0427944075881921	-0.0103193319519252	-0.00748444442905795	0.00702195177352731	-0.00226025302162074	-0.00951207329243857	-0.00890188819049158	0.0112808862620617	0.00639690364357533	-0.0220295778525918
0.326795827520103	0.250363198247699	-0.047715336203897	0.191133046283718	-0.017123103379131	-0.0430996025640841	0.0451595387228276	0.0031961384114601	0.0313384691947531	-0.0301113529716076	-0.0456671721876493	-0.0492912134069555	-0.0546286522910083
0.082162557196821	0.107617750672648	-0.00775349133023258	0.0564831080285687	-0.00190901631700423	-0.00297061533363158	0.0206843144868408	0.0159426254561314	0.00689389586731093	-0.0024398158253179	-0.00781234376590527	-0.0131824179243431	-0.0189111482468294
0.0408486757949294	0.0213854723288483	-0.00422065820484512	0.0265954435619476	-0.00575532567573134	-0.00774424976627965	0.00233870991301179	-0.0008884275501886	-0.00740943656467951	-0.0067497877210055	-0.0111314345112556	-0.0120964220038894	-0.0156196471561912
0.00271899498352915	0.0063144911069971	-5.06131434105618e-05	0.00170874184534257	-0.00118932699948315	-0.000941123803347181	-0.000139870309687959	-0.000477358117458136	-0.000945633671966618	-0.00106522540141516	-0.0010479494935572	-0.00128757366148612	-0.0011364606466544
0.050771650178907	0.0612642026175054	-0.00573009251970072	0.0299657802227537	-0.00493854016986433	-0.0104089981361163	0.00137184679127322	-0.00351527471388665	-0.0060117873259495	-0.0076737691529903	-0.0126514839722381	-0.0130985168867643	-0.0139898085524683
0.0514231357636602	0.0614349069534195	-0.00616487352332939	0.0305413326084093	-0.00978583023560396	-0.0116632522372916	0.00116978583370402	-0.00363875139632638	-0.00616176863817675	-0.0107245412364478	-0.0116264618298389	-0.0146115325105787	-0.0132400028382798
0.14119918198563	0.0855201677852168	-0.0245650420692828	0.0561787515223956	-0.00375140072565008	-0.0234442848788252	0.00799336803539805	-0.00484203579128645	-0.00782857814627438	-0.0135978428022377	-0.00591473350806881	-0.0098221003609065	-0.0169484619478089
0.436660585325603	0.0928702130248172	-0.0810698538831919	0.166366411238396	-0.0196786955451286	-0.023795213752356	0.00766575389030166	0.00582942480454629	-0.000404846467653763	-0.0217369546487423	-0.038756757106511	-0.0369612363248504	-0.048419396771573
0.130055495429234	0.0850366217796456	-0.0214912954573956	0.0566075812892222	-0.00272972822015843	-0.0109086540763872	0.0135199678046797	0.0143683268028452	-0.000918929972105909	-0.00681919114827281	-0.0107015275240885	-0.0206504425349415	-0.0116560803455138
0.318796298871925	0.0835891847602824	-0.0510439968747667	0.155014775181452	-0.0212096469575704	-0.0138953703015096	0.0442002687464923	0.0237280049558666	0.0102218148421022	-0.01755250862954	-0.0135188007318823	-0.0244740835627198	-0.0373387673642197
0.447507103658106	0.15414828459804	-0.0849388503560545	0.159377166154872	0.0170996399422215	-0.0104801649708303	0.0742066397655344	0.063896222325287	0.0452786377327747	0.00330973748569563	0.0139393203175835	0.000765020289219431	-0.00305978980525268
0.130617239993871	0.08466311851197	-0.0211326875583307	0.0566226719648448	-0.00180268541860523	-0.0308796154975196	0.00435274580919198	0.00934712350278546	0.000400296047472659	-0.0163411504580624	-0.0176173416251338	-0.0223827514294758	-0.0178663407618244
0.498654442660517	0.24789153654846	-0.0978685647176137	0.16197035696097	0.123056065376006	-0.0726487272959772	0.0272937374124413	0.0463424132348036	0.0153975055486486	0.0252036690400146	0.0502588548408917	-0.0262300611956016	0.000480626791839744
NA	NA	NA	NA	NA	NA	NA	NA	NA	NA	NA	NA	NA
0.0100474691902435	0.0197303006280197	-0.000570239407543067	0.00765554623635837	-0.00472311435797245	-0.00432937840137959	-0.00204507224591408	-0.00299163987707847	-0.00299702751942081	-0.00452624637967602	-0.00451977361566897	-0.00470491251382767	-0.00444528706663233
0.206763221028341	0.115799577784642	-0.0345590625027315	0.0923471541402969	0.0333219440186175	-0.0333049537117558	0.0332718152229479	0.027429284232964	0.021576398845379	8.49515343087637e-06	-0.00605537772400117	-0.0214290166221395	-0.0208504687717082
0.372927924339104	0.268261232741666	-0.0611106095595815	0.179122006533646	0.13346987262719	-0.0472446325801251	0.0671180391915995	0.0606045107770686	0.0686888894987977	0.0431126200235326	0.0408506849643257	0.0150385155612871	-0.00351305796597928
0.0643012594458891	0.0227653553222169	-0.0057905277984898	0.0432424870227765	-0.00124573031892228	0.00121948236664991	0.0165659402509727	0.00863962183307922	0.00648226857088982	-1.31239761361895e-05	-0.00450980912340952	-0.0085852035798069	-0.00982100589776481
0.162172908040031	0.109588486123973	-0.0286928999750786	0.0634439862331766	-0.00631769679381169	-0.0419343996015332	-0.0024916859579921	-0.00794479918512536	-0.0194405516679514	-0.0241260481976724	-0.0171923718636651	-0.0402865475828344	-0.0393684774265175
0.4545908888583	0.149643537142328	-0.0817743969211177	0.185811401429834	-0.0229382438572707	-0.0868268574962332	0.00412881085638678	-0.00594646451344794	-0.0243882102056648	-0.054882550676752	-0.0676269041246515	-0.0764453300242731	-0.0837258920181906
0.0863179192741714	0.0257541786059362	-0.0131782556270273	0.0412774703430349	0.0025822830446221	0.00168115731498766	0.0126130163563351	-0.00472764536370564	0.00575904699483322	0.00213172017980488	-0.00784700359960903	-0.00066147072772689	-0.010012998552495
0.0268847383299599	0.0641864562191795	-0.00311305181624641	0.0169030989484555	-0.00429577607979888	-0.00931901661504788	0.00209180004768825	0.00130974654015713	-0.00599567854931282	-0.00680739634742338	-0.00775414484190343	-0.00927763938726065	-0.00951386110259049
0.150302151467661	0.183568194156191	-0.0187604615654551	0.0975490800600791	0.0019714459433029	0.000711576474885484	0.0410196959256969	0.033506119780581	0.000368814398713502	0.0013415112090942	-0.0209298346762529	-0.0110967302696073	-0.0122104060690266
0.086580898118771	0.0748706772916849	-0.0135455286247479	0.0384638331538735	-0.00431627119625608	-0.0144570010883953	0.00733573194426086	-0.00777766070702822	-0.0065094231996936	-0.0093866361423257	-0.0213489850345926	-0.0136691183668527	-0.0133455947956886
0.316899156590465	0.0820826486543741	-0.0502935803997547	0.154907369644962	0.00679859573990232	-0.00843167725903887	0.0419794316634909	0.0236194080482645	0.00312068877698413	-0.000816540759568274	-0.0273586151508622	-0.0291515069556623	-0.0427466904706605
0.484575872758752	0.145886978725764	-0.0937421552846997	0.171041734841754	-0.00545661666968456	-0.0722192063131714	0.00764144699038943	-0.0176238969901668	-0.0266351644414706	-0.038837911491428	-0.0629001302476445	-0.0730095625541528	-0.0874033113432464
0.0915103327460332	0.0306230588225851	-0.00846963707209517	0.059508645450149	-0.0046776175633873	0.00175400490675737	0.0209239486071453	0.0142448165747717	0.00791840585138992	-0.00146180632831497	-0.00256927450694215	-0.00835902945268131	-0.0123355531744742
0.149071169414432	0.208873370355108	-0.0215256169207285	0.0734981397439049	-0.00592626650442962	-0.00645743873147869	0.0181619753244654	0.0139546203571909	0.00384300270964227	-0.00619185261795416	0.00335596210041803	-0.0194376466243849	0.0262729251684121
0.353355542427566	0.230744810282887	-0.05362237674619	0.190541690608809	0.0370407368325773	-0.0511897026337453	0.0508685640566407	0.0534084915280705	-0.0192429023429215	-0.00707448290058404	-0.0337461724750941	-0.0537982278260494	-0.0695186762243225
0.206064535891659	0.115885727099225	-0.0356827356144553	0.0913303471537049	0.0294612503687662	-0.0150802685751799	0.0295746125531939	0.0197522230415973	0.0207799499129102	0.00719049089679316	-0.00984737178566811	-0.0234327455523525	-0.0141427337715941
0.0743328527087839	0.0534643132315914	-0.0120110857878161	0.0343470166479671	0.00705576214755495	0.0018585069712142	0.0190522906147237	0.0108855155913006	0.00379722784056837	0.00445713455938458	0.00148844923684194	0.000230933465051417	-0.00617254711113484
0.0355201605655807	0.0391560425514962	-0.0043356198097513	0.0207592217857092	-0.0030184212870542	-0.00946976674754322	-0.00466104799012079	-0.00370183637871808	-0.00573457604214791	-0.00624409401729871	-0.00831747823539779	-0.0122219748587622	-0.010430600184924
0.0225026666708103	0.0363636908480963	-0.0014323390627319	0.0157023146512479	0.00213001679949208	-0.00130228856863449	0.00485458787616463	0.00524591686365244	-0.00029005186267227	0.000413864115428795	-0.00172573222860558	-0.00394825315423805	-0.00570504790177331
0.127527883470851	0.127237800282033	-0.0216990201146267	0.0484165657616326	0.0113709014206331	-0.00967871218028964	0.00862201004381208	0.0221305972936864	0.0203430328722711	0.000846094620171739	-0.000802262858764502	-0.0111977346172682	-0.0221508384011848
0.482280570691557	0.146434726841727	-0.0916698463648722	0.172909336242434	-0.00819036376426718	-0.0729464700497559	0.00618166719675273	-0.00449033463817528	-0.0388550720908729	-0.0405684169070115	-0.0729676329109271	-0.0860353535045978	-0.08589491927424
0.0569880945966105	0.0290015286215286	-0.0080728412328924	0.0278049552906399	-0.00829555137845939	-0.00743576618844174	-0.00325059041611891	-0.00293763734476032	-0.00733055085515329	-0.00786565878345057	-0.014571197135367	-0.0136425351902087	-0.01752099544351
0.207028486944919	0.115705178037328	-0.0353731259753558	0.0908432804299295	0.0233541393656497	-0.0175013457845691	0.0309950224892949	0.0193440829229521	0.0139169054801214	0.00292639679054033	-0.00495181404373743	-0.0178698464854038	-0.0171494599109009
0.0196461412320974	0.00503235071387579	-0.00188313552705906	0.0132848544680386	-0.00119310229778593	-0.0010924446002786	0.00234041152507517	0.00135016307502757	-0.000364777675556992	-0.00114277344903226	-0.0026456437365963	-0.0033319831484884	-0.00377211640734995
0.0946164266807227	0.0282028145932148	-0.0146649510104671	0.045448223399187	-0.000960162830262817	-0.00104183759937454	0.00204217809767439	-1.68718978510313e-05	0.0015340448031845	-0.00100100021481868	-0.0185787103481286	-0.0269369496007259	-0.0225595552523531
0.415771305641604	0.176232256419514	-0.0753822730509821	0.171614093857871	0.0757156598022964	0.0392102213442651	0.0642116473634391	0.0369845551539406	0.0317125133987822	0.0574629405732807	-0.0124060441004298	0.00596791220246512	-0.0216833761682926
0.00357016701741689	0.000241620342005999	-7.81311659277932e-05	0.00236903912211424	-0.000335868117361066	-1.02949973647768e-05	0.00074929299303435	0.000546621552288541	0.000119393437907428	-0.000173081557362921	-0.000582978037218214	-0.000765798960297002	-0.000869899997037698
0.0413912098277116	0.0210265538665726	-0.00409482594257624	0.026665449706089	-0.00482169886277906	-0.00928292952442752	-0.00171430723999954	-0.00251755915635732	-0.00732182479767614	-0.00705231419360329	-0.0101275762082734	-0.0126951578177945	-0.0144480268677116
0.0283816605173251	0.0120169029034657	-0.00310168397798622	0.0180463554308544	-0.00624123643423467	-0.00413603259733281	-0.000454428482118047	-0.0032270921722069	-0.00305120025097701	-0.00518863451578374	-0.00656739371991635	-0.00778307946459096	-0.00913933605403453
0.00942568140350598	0.0404256473532599	-0.000959718233040989	0.00660260369541926	-0.00607443487894002	-0.00633753294850734	-0.00458214260753919	-0.00566130717626204	-0.00579231302776047	-0.00620598391372368	-0.00626314163509452	-0.00619191107981864	-0.00487866358622625
0.038108850514067	0.0197439557139789	-0.00541236455322779	0.021644413578271	-0.00842841344244836	-0.00351863464529673	0.0020124987140239	0.000329931357804819	-0.0058509149637803	-0.00597352404387255	-0.00922713142355983	-0.00941826426828887	-0.0117641987408256
0.130246995140529	0.0855999410026239	-0.0218486885914878	0.0559173016960368	-0.00232872492932085	-0.0133388293486347	0.0177530384111342	0.0118341962043354	0.00146478432816072	-0.00783377713897776	-0.0236837404159245	-0.0213020680279566	-0.0171322655830507
0.483064214179377	0.143988571323886	-0.092574071945584	0.168659747931727	-0.0133271415832105	-0.0749216861545952	-0.00553090663435957	-0.0121566754128721	-0.0390954943166458	-0.0441244138689028	-0.066377098312197	-0.0756110861830533	-0.0852328942755713
0.285131151979991	0.0862593492981482	-0.0376241731541903	0.182186414993067	-0.0141150031358077	-0.00560428650646694	0.0484072387015652	0.0231336899903655	0.00418668960857599	-0.00985964482113733	-0.020147038140992	-0.0404632210516904	-0.038191211295944
0.0139597585579127	0.0247303096401636	-0.00124486714544716	0.00890748586032952	0.000899930642523469	-0.00386368185905281	0.00111775104425686	-0.000623278311554475	-0.00193705279103879	-0.00148187560826467	-0.00374668962958333	-0.00445607406142198	-0.00617238221425072
0.224920341393555	0.170040208433718	-0.0406453089141459	0.0882681026876181	0.0339910189636991	-0.0165079058266888	0.0661227567866316	0.0407525992729071	0.0392016107600064	0.0087415565685052	0.0365696742909988	-0.0111932681666499	-0.00645528477013693
0.0629260551001865	0.0498284778108398	-0.00930891823399482	0.0308033525166435	-0.00727486794721853	-0.0130196865949514	0.00672696357139906	-0.0011336398806623	-0.00178665601104646	-0.010147277271085	-0.00879119824729448	-0.0122427415944366	-0.0158184980551575
0.152742724559144	0.112646357289493	-0.0260326966131354	0.0648804613124896	0.0145791981391957	-0.0382056189482649	-3.47365619104978e-06	-0.00192934448032311	-0.0195304515402929	-0.0118132104045346	-0.021455958391079	-0.0295685178931698	-0.0360835144238751
0.0750903213595157	0.0534438409609833	-0.0121436048280622	0.0352907633885158	0.00465198835470602	0.000689522127906544	0.0168768574684517	0.00874791123272778	0.00898365614385732	0.00267075524130628	-0.000894434784585063	0.00511589240312824	-0.00490991562470788
0.012899754259728	0.0205436816220381	-0.001028172428991	0.00820082641274159	-0.00213589161747646	-0.00151778169093332	0.00220087558480333	0.000917555902246852	-0.000627967289055105	-0.00182683665420489	-0.00221652317713574	-0.00363355032523017	-0.00441223471097833
0.447891912052296	0.157079249815737	-0.0860589184367338	0.160036974063332	0.0739332402571862	-0.0200258916749024	0.0696885840141248	0.0574285914401592	0.0237839130294238	0.0269536742911419	-0.00994353979946927	-0.0167051940786134	-0.012874289431969
0.496459164168131	0.248087056415362	-0.0973437159948445	0.162230053732758	0.129614727258506	-0.0268547837556379	0.111027273387106	0.051831820760194	0.0343537102476388	0.0513799717514341	-0.0168872511226012	0.00985853346634519	-0.00283571672913091
0.493102649667961	0.200830536360082	-0.095805654201977	0.167734993608985	0.0505994570057511	-0.0326193197939064	0.0635446349506371	0.0114180991664151	0.00744954964420741	0.00899006860592233	-0.0286239812815126	-0.0439704244981326	-0.0666677461809644
0.187022119528145	0.151025263248732	-0.0336818079921151	0.0699578451381907	0.083633572753174	-0.00151332277120406	0.0479095146747403	0.0168474429921268	0.0339236550485893	0.041060124990985	1.63322884935979e-05	0.00207327395271822	-0.00834555062114054
0.264258627820182	0.177400124272336	-0.0455579783341084	0.111128305626187	0.0345322629311526	-0.00732696106257985	0.0540337295577548	0.0388474841355254	0.0215051527696867	0.0136026509342864	-0.00246264506446531	-0.0119152271984021	-0.0187419549383514
0.320929940205654	0.209650186432394	-0.0510576668919926	0.165625333053898	0.0409953696792875	0.00428256142861527	0.126355593281483	0.107088745527013	0.0626774336312557	0.0226389655539513	0.012037474711909	0.0508392325665037	0.0168098040700115
0.0452710447162689	0.0158957518171265	-0.00601773173275871	0.0248240486097632	-0.00654682811725101	-0.00526678659802833	0.00349140807682286	0.000944511340769956	-0.00324209385585604	-0.00590680735763967	-0.00652924400607307	-0.00981318121201713	-0.0102196583625178
0.298655682097084	0.174828779715217	-0.0542980114870851	0.11801836663885	0.00480805151296337	-0.0197839383435284	0.0600918012128944	0.0317290542645507	0.0290857351539082	-0.00748794341528247	0.00591431624953576	-0.0429479533888559	-0.0148022176513409
0.355147821582639	0.228926368261898	-0.0533995773033131	0.19240370396557	0.0109293973444888	-0.0484058403232827	0.0309287326036223	0.0367555166054515	0.0214601616156701	-0.018738221489397	-0.0446462856845554	-0.00469950128369812	-0.0176183496693011
0.0824591825134835	0.100329836312473	-0.0137371535141263	0.0361492643326296	-0.0060345468876762	-0.0246823307494866	-0.00386018981455818	-0.0023779169582011	-0.0074341735286054	-0.0153584388185814	-0.00129660566451925	-0.0106520373868786	-0.0202195764758365
0.297836850399906	0.177213982491191	-0.0539912361567581	0.118472373388761	0.0114658495049835	-0.0239669008987495	0.0476693786294177	0.0490131872271282	0.0187244561672372	-0.006250525696883	-0.0248450422250126	-0.0135538758479943	-0.00269961058389623
0.134342138951891	0.121781375532667	-0.0171725939421169	0.0754730114340211	-0.0005768121692174	0.0228152369410851	0.0270409796475658	0.0132375010334302	0.0184006595968588	0.0111192123859339	-0.00930440066546603	-0.011962301284763	-0.0117852856739484
0.454830568606809	0.149112280722923	-0.0823064422047438	0.186154667299137	-0.0198615870496485	-0.081588964002744	0.0222179095470905	-0.0274464252382246	-0.0296147477779294	-0.0507252755261962	-0.0668828019359664	-0.0768729743504608	-0.0774267374430587
0.15234962552099	0.111663110175457	-0.025849852929161	0.0640097791482969	0.00853127550348665	-0.0526969232142163	0.00748316207524288	-0.0100697172058562	-0.0196482088971691	-0.0220828238553648	-0.029399452599481	-0.0361117866236128	-0.0386941355455866
0.254381779784492	0.102057939373624	-0.0425351501949186	0.113708783140593	-0.00765032414973207	-0.00700103748208381	0.0221917737420759	0.0117691380205232	-0.00383100610698511	-0.00732568081590795	-0.0172797373603472	-0.0252602970359901	-0.0296480518193614
0.321803924532738	0.212392526950716	-0.04907178825883	0.166047579328734	0.13869807521993	-0.00838917026130009	0.105771047738024	0.108387971735422	0.0288160095383926	0.0651544524793148	0.00280056699794351	0.0186762359353658	0.00614253633900408
0.415808613945804	0.177544718550971	-0.0742775965739718	0.17175632018309	0.0191703308963355	-0.012742279002288	0.0698103016306194	0.035658906216553	0.017359229837933	0.00321402594702375	-0.00591763162232128	-0.0201284551126195	-0.0166289066560509
0.00148439021241274	0.000312971698176596	-2.21764798374921e-05	0.000818909316144701	7.72741371507072e-05	5.37292520908896e-05	0.000668151709858793	0.000450179259193117	1.1544943893965e-05	6.55016946207985e-05	-0.000243533157606434	-0.000228633865622647	-0.000431367733571435
0.00932745845929645	0.0403366750827382	-0.000903148759139079	0.00647228091890601	-0.00576914543185165	-0.00557328912736589	-0.00436451398261488	-0.00538025780708312	-0.00564696226722208	-0.00567121727960877	-0.00313907674442492	-0.00649425643129638	-0.00416443723151783
0.483393203437613	0.144931869641407	-0.0920026370500287	0.172544958545887	-0.0153282583293144	-0.084239906822866	-0.00157527771578492	-0.0111698315806312	-0.0348625319747202	-0.0497840825760902	-0.0749719363924958	-0.074305210405702	-0.0857212430420895
0.44864480755385	0.154832103007199	-0.0861557950418895	0.157727896858148	0.0766476432631558	-0.0079564444453834	0.0833416378555257	0.0313364874299114	0.0363541418435548	0.0343455994088862	-0.00161169340092671	0.0256525158972805	-0.0199125049040114
0.0483306039698022	0.0173178440563962	-0.00310146159846051	0.0355537595290629	7.7102255120462e-05	0.000280056992300076	0.0161742504682194	0.00600308895380868	0.00609566754263338	0.000178579623710269	-0.00221244378447624	-0.00614579207718028	-0.00669385306913587
0.0364355462477034	0.0543920074871738	-0.00312979146907557	0.0246948283519487	-0.0024538584569759	-0.00308341138573851	0.00728409564556836	0.00298945576606697	-0.000470003175420446	-0.0027686349213572	-0.0052985733258515	-0.00703476179734943	-0.00895226109125414
0.0363751591530934	0.0405611305491335	-0.00465154364769038	0.0210595640886015	-0.00995280671591749	-0.00907530051347751	-0.00147986600682733	-0.00498969189288938	-0.00604785426031321	-0.0095140536146975	-0.0104448975242962	-0.0125017201993679	-0.0109382248234452
0.451528363437552	0.194741143753686	-0.0876733622278194	0.156178816983876	0.05757927735638	-0.0215307117925349	0.121854347141116	0.0550920446192603	0.047905470880896	0.0180242827819225	-0.00977436527421255	0.0316294465555089	0.00252223561682374
0.00144444659987672	0.000240390139307105	2.58263077341295e-05	0.000664587889585963	7.71437933032688e-05	0.000164797960790071	0.000516803226360914	0.000463970280237696	0.000257245686420563	0.00012097087704667	-8.15257607656448e-05	-0.000122054046877756	-0.000289866934989122
0.163826554395975	0.094931081262161	-0.0272051899913297	0.0712536536365109	0.00561370547445655	-0.00112305114976338	0.0297215069456192	0.0157865262465248	0.0152232567521887	0.00224532716234657	-0.00228105971529505	-0.00136924235294253	-0.00922920901544616
0.272013914655113	0.187769073317426	-0.0365943503867723	0.173021118475268	0.0171671488302271	0.00204534031020576	0.0677774269967038	0.0732637792337931	0.0255733233284181	0.00960624457021647	-0.000521541561207151	-0.00837668373769279	-0.0244706881193798
0.24111796672901	0.0741145741346171	-0.0281243800226412	0.179324790750507	0.00357411821234979	-0.00010796301406571	0.0537250624486225	0.0193923721328471	0.0141424377110442	0.00173307759914204	-0.013439231384066	-0.032462130802217	-0.0408890429712664
0.0705431836701665	0.0532421351584737	-0.0111101814155893	0.0349194614487003	-0.010863251696834	-0.00970811048851382	0.00650652277991566	0.000164432437835926	-0.00293324399729818	-0.0102856810926739	-0.0112377626212458	-0.0111762064917927	-0.0148178292472295
0.373496996340985	0.270839996393481	-0.061248177084258	0.18008416754643	0.00739425320891446	-0.0478177563830562	0.0667097477178843	0.00485869659817123	0.0343548338725778	-0.0202117515870709	-0.0319327907097272	0.0255621717836343	0.0152888493316612
0.117919859018159	0.0752570890556986	-0.019365739447184	0.0486970064265887	-0.0113631521994996	-0.00355695619056288	0.0244750226979564	0.0125446743703637	0.0119315089420958	-0.00746005419503125	0.00163753924729881	-0.00280800098057164	-0.00657137180628269
0.136266721996628	0.0743595989630862	-0.0157308200139556	0.0932049959420293	-0.0139741944643558	0.000460635595118219	0.0331238849243402	0.00323686563190087	0.00319344556367485	-0.0067567794346188	-0.0123575257251813	-0.0212142242245474	-0.0324958861822602
0.493855825217149	0.196560569702475	-0.0963712221892583	0.163039882897307	-0.0173230311979966	-0.0656115430121196	0.0658416100929189	-0.00706788406836362	0.0401992652065808	-0.0414672871050581	0.00418150922700178	-0.0432393211720234	-0.05395139395882
0.13629415831286	0.151015982841552	-0.0167601073268075	0.0782046778199046	0.000696904748886812	-0.00472132441839782	0.0185567646703709	0.0427928455308892	0.0224456014644584	-0.0020122098347555	0.00715601282614797	-0.00485952765798292	-0.0119446481996786
0.417719876648403	0.176909112433565	-0.0746511163716027	0.17315328629833	0.0334661207521079	-0.0176500754373085	0.0711981988631908	0.0355609454023494	0.0373151411519053	0.0079080226573997	-0.00881493978417647	0.00126009275455413	0.0234029177154283
0.303287793927587	0.219255109879988	-0.0568458936158566	0.113864622120956	0.0732346142340026	-0.0138667396565601	0.0732706702560689	0.0977371505733319	0.0440987628101072	0.0296839372887212	0.0359161339760896	-0.00723238088476474	0.0262865210077723
0.141582751513372	0.102265372234482	-0.0240856477492069	0.0571204743243423	-0.0107115298277438	-0.0302227958149252	-0.00127751460615227	-0.00620000538024948	-0.00901543095031701	-0.0204671628213345	-0.0217300687741472	-0.0212514266399009	-0.0281055811736173
0.0777706280284901	0.0710681020881841	-0.0116557488132785	0.0361612540106129	-0.0107621321959634	-0.0142685385169786	0.00450907478756618	-0.000444998546731301	-0.0152174465690761	-0.012515335356471	-0.0103117498956246	-0.0204457004985577	-0.0230201622594093
0.420138507888453	0.176133313623633	-0.075786739790466	0.174593892697185	0.00250783239291796	-0.0193189375128666	0.0484377436476617	0.0366277553915478	0.0426588645870651	-0.00840555255997427	0.00273129114694298	0.00295832906275478	-0.0135715235706479
0.0742423361814814	0.0537720345379489	-0.011615409938823	0.0338456358715485	0.00721410841885721	0.000758412286787802	0.0134366694119682	0.0152096761054967	0.00758932767218222	0.0039862603528225	0.00157655029140331	0.00234927439650705	-0.00654561569590886
0.000839840281992761	0.00224692918003999	-2.20133148082214e-06	0.000469589985655427	-0.000265376954696616	-0.00017322994113714	-1.71023564821997e-05	-0.000220640731070682	-0.000251702168663982	-0.000219303447916878	-0.000190206343655152	-0.000321614698905789	-0.000455999629130591
0.111713342444752	0.0281818041633089	-0.0176082830075859	0.0474229908310781	0.000775611390675696	-0.0026232406992386	0.00955725143116493	-0.00292460071658251	-0.00473121167123182	-0.000923814654281457	-0.00421553772211367	-0.0121573875483151	-0.0144136174148421
0.0414227715344368	0.0201717619688446	-0.00518865005693733	0.0246428661754456	-0.00943979150430976	-0.0154016115840974	-0.00084272538666294	-0.00521482331059582	-0.0084606992960784	-0.0124207015442036	-0.0119626268254438	-0.0136851351148361	-0.0133713780231125
0.0220812179765387	0.00989417818110625	-0.0023547473082011	0.0148657243253973	-0.00461560519311929	-0.00334454621796793	0.00126259611065025	-0.00124773983288932	-0.00170231563479255	-0.00398007570554361	-0.00466397883697277	-0.00532810604285698	-0.00623391964548956
0.403539562575086	0.0946041698805363	-0.0705039090622248	0.180131795883787	-0.013462389945082	-0.0185503662244483	0.0303617724645726	0.00555493291733233	0.00750605553216771	-0.0160063780847652	-0.0198966442843193	-0.0455938088661888	-0.0636427888467304
0.0642248650620364	0.096645996159006	-0.0104653248766473	0.0314174790322934	-0.00693886177431006	-0.0120972379054038	-0.00339295014931523	-0.0113170209069635	-0.0110288297843453	-0.00951804983985691	-0.00813986210104233	-0.0178352780630168	-0.0198354169240799
0.0231562292165621	0.00919563038611179	-0.00270124383854839	0.0153538607569326	-0.00422186515412028	-0.00641613985641968	0.00129461808349699	-0.00201219678350191	-0.00231174443562876	-0.00531900250526998	-0.0054899351563257	-0.00670224043566149	-0.0078021922219152
0.00112513969987316	0.00338213056113454	-4.62644583289738e-05	0.000807348910789583	-0.000391530136418272	-0.000409163135175536	-0.00015299336144305	-0.000220588274261054	-0.00026393435234409	-0.000400346635796904	-0.000440489334884807	-0.00056049488558304	-0.000512678131697648
0.305518410421114	0.218735685767751	-0.0566295560338519	0.116132270337728	0.104234156731395	0.0343091306037848	0.0830871882075837	0.064199561508009	0.0211554089815691	0.0692716436675901	0.0395211793375373	0.0242359192106978	0.0254389297999213
0.452176376999096	0.194434174683317	-0.0874548289418595	0.155873585613292	0.110200897911935	-0.00984792426565601	0.0871195346023107	0.0715590303091795	0.0228937684575382	0.0501764868231397	0.0189236142580078	0.0203737660809853	-0.0145630823846017
0.413022330124362	0.0945403643752182	-0.0748899008154008	0.174420636665995	-0.012325404565008	-0.0196037628293455	0.0114391277520594	0.00969014543885116	-0.0147296906354522	-0.0159645836971767	-0.0347111280327631	-0.0369144881986742	-0.0512460804320665
0.023171503050996	0.0337775884240918	-0.00175508755626847	0.0165475335620645	0.000124962692700903	-0.00110929648068067	0.00747160228618702	0.00535876394509588	0.00277877280910827	-0.000492166893989884	-0.0013722625464673	-0.00238096525602922	-0.00427099694001571
0.415812995154008	0.177706436910748	-0.0749826650010261	0.173165402172409	0.00227346899835107	-0.0203333299021311	0.0485636160660921	0.028404364357157	0.0257981691960805	-0.00902993045188999	-0.0147136698866266	-0.0163105870449471	-0.0226478468540001
0.0162142796604347	0.00328566267592886	-0.000673706704795506	0.0128756981304941	-0.000812025808762756	0.00152232395826398	0.00586111891598353	0.00421898601346988	0.00163766735886918	0.000355149074750611	-0.000482679665440355	-0.00151418489838476	-0.00248078579532473
0.123113709204871	0.0614522736135861	-0.0138656013752767	0.0775227066280825	-0.0109146859686321	-0.00278518911096162	0.0145782053326675	0.00881765323688544	-0.00408213246280244	-0.00684993753979685	-0.0175920967088168	-0.0157023353012443	-0.0280228849012445
0.172513337065355	0.164172995560706	-0.0313431826783193	0.0630071293568527	0.00426962202706488	-0.0413706264380333	-0.00391291329525401	-0.00929929192652695	-0.0152626938346037	-0.0185505022054842	-0.0154845091639884	-0.0250865226405271	-0.0258113117814485
0.00338936244543922	0.000721368264790713	-0.000144538594038217	0.00198693114278638	0.000167299327137321	0.000198757833132564	0.00103177283124592	0.000581191269456056	0.000403047168810186	0.000183028580134942	-0.000303067379896139	-0.000874853692679206	-0.0010297577384757
0.0191488595946181	0.0309057472841527	-0.00226783776685689	0.0127871880212889	-0.00448636138718776	-0.00701624294979362	-0.00140511058519265	-0.00308293752457391	-0.0049106239081562	-0.00575130216849069	-0.00601375650881491	-0.00662234015211784	-0.00665016734393938
0.311294504344595	0.172104684777214	-0.0470938973620069	0.169459358530094	0.0587750622465288	-0.000177786978695471	0.0934132210718104	0.0347683057080146	0.0235323887302371	0.0292986376339167	-0.00101233846068288	-0.0139282837269033	-0.029563635372473
0.34223249461045	0.156096174892317	-0.050548222494079	0.19866590874324	-0.0101718381163468	-0.0483649801715637	0.00958210526295417	-0.00431076897650995	-0.0139397545215477	-0.0292684091439552	-0.0652439362467285	-0.0532706285647546	-0.0850474417293244
0.114374883246746	0.185729235966923	-0.0155451251645734	0.0583406821279406	0.00698278697819255	-0.0225649408216217	0.0488253947355774	0.0375522807311694	0.00883292671765287	-0.00779107692171457	-0.000420709027854543	0.0108258202437113	-0.0230292132849625
0.176822224273465	0.0507156618245975	-0.0283035932992987	0.0796042742523399	-0.0104039295102368	-0.00637003066547867	0.0220971121294772	0.0160242435419614	-0.00151875771009422	-0.00838698008785774	-0.0244779125364705	-0.0233155529116178	-0.0225288989839702
0.070843960002176	0.0776013655865234	-0.00862249805412358	0.0423547144478147	-0.000754241323013105	-0.00814155244015849	0.0129747814687342	0.00211870648286802	-0.00273949423603852	-0.0044478968815858	-0.00371443105103594	-0.0139641581474856	-0.0152242248238335
0.311408789254772	0.171203324412864	-0.0460506990594191	0.169760006149596	-0.00727953721364027	0.0712066835140671	0.0517441238484135	0.0728443431098699	0.00673914530118702	0.0319635731502134	-0.00157048573659369	0.00714107477765014	-0.012594514415029
0.316061774555545	0.147419626315054	-0.0435080657877515	0.197135002641113	-0.0406790034069379	-0.0429686554594508	0.0217650097582114	-0.00478104111436867	-0.0253336286533731	-0.0418238294331943	-0.0605596818198917	-0.0490075115403234	-0.0729386661281509
0.0150278513169741	0.0567728562318767	-0.00116723234947735	0.0107416474250428	-0.00252142888137685	-0.00866445456305134	0.000303623019496949	-0.00521289784499396	-0.00133826547071325	-0.00559294172221409	-0.00869739020438335	-0.00393633437501931	-0.00807777279377652
0.482930323110457	0.144290126759386	-0.0920296226550529	0.171838767190122	-0.0455696706384482	-0.0825205050365421	0.00420441504176255	-0.0109861927536419	-0.0296265391028693	-0.0640450878374951	-0.0576492904597693	-0.0778865865617615	-0.090737231657649
0.36397795447152	0.216601618128885	-0.0577292461951655	0.182784084621954	0.0173648433330261	-0.0464777070033012	0.0608883106939227	0.00513544104046948	-0.010279097869995	-0.0145564318351376	-0.0436106825816368	-0.0443658995749578	-0.043794175284748
0.492260753610667	0.197505237551593	-0.0965775561387551	0.165502474183261	0.0528738650930067	-0.0545950316410161	0.0147835748740557	0.0218467466719622	0.0106935881829413	-0.000860583274004734	-0.0162412982507334	-0.0063686252064788	-0.0428657372683924
0.150010040631735	0.186007629725356	-0.0181209931199468	0.0962310506662185	0.00672042490943248	0.00352407060819007	0.0362472666093979	0.00355925357093151	0.0259141390590611	0.00512224775881126	-0.0186431829243092	-0.0163994732665858	-0.0140958593889701
0.0521130993470473	0.0609968574265528	-0.00672021720311586	0.0310745451432899	-0.010046238196812	-0.0115941064126959	-0.00252873213013027	-0.00341595542501075	-0.00684297867218327	-0.0108201723047539	-0.010219752113056	-0.0177431698834713	-0.0181517185500019
0.187912957108643	0.111638660247715	-0.0319295650937146	0.0775728026862983	0.0277792597199324	-0.0197059070131917	0.0342369079208195	0.0168887954378009	0.00911454787705435	0.00403667635337029	0.0020909354505044	-0.011323413760076	-0.0237425376616145
0.130808463334201	0.0488518971557793	-0.0212836140597958	0.0563778999368856	-0.0106362941363358	-0.0322510077855983	-0.00991439588549786	-0.00704435839137296	-0.0174308311509868	-0.0214436509609671	-0.0267188526835548	-0.0258443301809742	-0.0295638259435521
0.116512790621276	0.125800870450768	-0.0125986195815362	0.0763086480464678	0.0094438637293183	0.00182047502876866	0.0321390387240164	0.0182419318721747	0.00974996718140181	0.00563216937904348	-0.0037014047694898	-0.010472481337681	-0.0171198161743204
0.00906369400664641	0.040223619736703	-0.000687883329365639	0.00655406001356139	-0.00596644949777978	-0.00555676758613599	-0.00406816186310889	-0.00517109594061094	-0.00522448624343915	-0.00576160854195788	-0.00580485359289999	-0.00313515912028015	-0.00631229568996879
0.0373851931810822	0.0447447134651187	-0.00362109594038477	0.0246791069683319	-0.00300473772295087	-0.00444408940261234	0.00545830823375	0.0022203355046414	-0.00102880787402321	-0.0037244135627816	-0.00664676262527633	-0.0073675862613522	-0.00896644610279453
0.243777316433712	0.0564598720135716	-0.0403305801772304	0.11057939253773	0.00289367376731384	0.00860503423014555	0.0412569864441337	0.0326625022277983	0.00137520340979949	0.00574935399872969	-0.0166565828319053	-0.0100781788382899	-0.0159646396420966
0.460421680560261	0.14927841531782	-0.085883766380173	0.182543409889155	0.0087388900901933	-0.0850718168103746	0.00276393405960063	-0.00599569968770741	-0.0349402592166382	-0.0381664633600907	-0.0431551879971274	-0.0736060626762302	-0.0947057397100969
0.0516244376116484	0.0608783403022269	-0.00585413176951105	0.0313400202760694	-0.0104949491186503	-0.0095477261282278	-0.00127526437575159	-0.00526652600792359	-0.00749588259458619	-0.010021337623439	-0.0128596298243308	-0.01621261171448	-0.0184688648055735
0.298238752379781	0.174563100049613	-0.0526307736686762	0.118111086396131	0.0281560411623708	-0.0125125377353292	0.0463416245303759	0.05929140780113	0.0140849196820708	0.00782175171352079	0.000576987275057894	-0.0133886428437712	-0.0162102032338606
0.365187562601943	0.218006049945745	-0.0574478004226865	0.184251996963224	0.0255320113823395	-0.0433817743563709	0.0619935413692166	0.00897561844320111	-0.000364668417476344	-0.0089248814870157	-0.0266778498623946	0.00376017697562547	-0.0602867889594039
0.411323904436654	0.0937570830575229	-0.0729939277970946	0.176863934057622	-0.0342592030747742	-0.0229190651050795	0.0266205510488955	0.0102373521666271	-0.0174656103684513	-0.0285891340899269	-0.0302949285274476	-0.0582429924176421	-0.0571304086536474
0.0217125211888851	0.0371520041671349	-0.00274463394340742	0.013751039063313	-0.00255030468028819	-0.00717918523505744	-0.000645415693146335	-0.00354138665673327	-0.00541253978173828	-0.00486474495767282	-0.00501893774982446	-0.00705000426450004	-0.00670533960117453
0.495901972837293	0.249143860228455	-0.0985621373820559	0.162833604592908	0.140195747015225	0.00278860824705507	0.0976054160482268	0.0282637471223856	0.0549382353163849	0.0714921776311401	0.0269870226117044	-0.0448430916647422	-0.0366649647742905
0.17274957377416	0.164876816879946	-0.0320059095282029	0.0626744481850225	0.0307814091278896	-0.0471130173406462	0.0306945393516011	0.00390812280128719	0.00777117831926108	-0.00816580410637829	-0.0219548209485267	-0.00955250409124964	-0.0298546243414953
0.0561647497066688	0.053601259740256	-0.00835908016149266	0.0291190789618674	-0.00415671990190377	-0.0202335113693649	-0.000624991701233452	-0.00649774489060144	-0.0064851479729999	-0.0121951156356343	-0.00992903834423801	-0.0136797594223489	-0.0182458682432151
0.297952898354547	0.149271086793398	-0.0400255045362585	0.200439109343998	-0.0356340824629839	-0.0476418362314537	0.0332102986769856	-0.0170579593552772	-0.0305798339387914	-0.0416379593472188	-0.0376906047416869	-0.0658281944154875	-0.0602523067251812
0.298976473556996	0.148238272015211	-0.0397923414557168	0.200071789242019	-0.0161882188360941	-0.0467411014881389	0.0210735715887541	0.00426114309847103	-0.0188802091658475	-0.0314646601621165	-0.0455053071011756	-0.0670420747712603	-0.0833555063135407
0.0870794075583334	0.0189258821373792	-0.0123408172909432	0.0434541821251185	0.00558113780695269	0.00434244349338551	0.0211810111966357	0.014762966259774	0.00644876638186501	0.00496179065016909	0.00121458519386936	-0.00305695028004413	-0.00351324448778555
0.264401631002485	0.176502709642754	-0.0462837882168441	0.113331875018129	0.018162785104285	-0.030295024207712	0.0560271404784625	0.024221069716738	0.0137099231184734	-0.00606611955171349	0.00544505575610321	-0.00970052507300551	-0.0159074296602991
0.265008616648977	0.176027207158971	-0.0465035728450718	0.11212552783626	0.0561776673461307	-0.00584669296541757	0.0372314165404929	0.0189088606776867	0.021092717273084	0.0251654871903566	0.001988257709995	0.00893520796529212	0.00370885750106825
0.281642289494416	0.100344328037487	-0.0490670695271576	0.122666893036341	-0.0158160912000346	-0.0354258602072928	0.0210252061949188	0.014810419536634	-0.00423471493280397	-0.0256209757036637	-0.0268923940390703	-0.0425567364091013	-0.0423874002036079
0.0443520803511122	0.0471375504137391	-0.00592297093702612	0.0245181123512373	-0.00758919726264348	-0.00522241841954114	0.00391069559630727	0.00341634634171765	-0.00472109055559031	-0.00640580784109231	-0.00985944514465371	-0.00504882656502411	-0.00863840145455213
0.0855420894098796	0.0245497665521111	-0.0129258721364133	0.0402028305984962	-0.00774337608127622	-0.000361685438888384	0.0111434824339248	0.014513379940161	0.0107489316179404	-0.0040525307600823	-0.00126129949611588	-0.0057392655729606	-0.00894811672345645
0.162418053456651	0.0974540566652567	-0.0269097874824398	0.072115631095063	0.0192713470130759	0.000696607440823588	0.0272535443644231	0.0253352757075199	0.0173726730116341	0.00998397722694974	-0.00462234019282876	-0.00163668865578837	-0.00740496841857047
0.129299368509859	0.0855039914846171	-0.0208322802384937	0.05613079144509	0.00430108368774529	-0.00625720763156921	0.0194162883279677	-0.00763917864992561	0.0043341900243514	-0.00097806197191197	-0.00808307212519679	-0.0116886160636795	-0.0104171377514731
0.100824957381166	0.115777101185496	-0.0170707275034148	0.0408121888406069	0.00256743654783149	-0.00861778296375926	0.00761588344232149	0.00118455668111127	-0.00235889500572288	-0.00302517320796387	-0.00570477366392856	-0.00523023020738743	0.00300328863857037
0.104201235160686	0.0991115408019135	-0.0127496179311859	0.0613534835225147	0.0138176444870378	0.00225803759310707	0.023114681086221	0.0222712208758299	0.00923778672292865	0.00803784104007244	-0.000488845820014558	-0.00328921514757437	-0.00988457286672871
0.00842478189153742	0.00445244850903969	-0.000232508279381984	0.00528354351597287	-0.000547070938754241	-0.000664436002878687	0.00202385529254616	0.000939593758532737	0.000116285472064019	-0.000605753470816464	-0.00123129478740315	-0.00171769946673216	-0.00241398298271834
0.0149401766327055	0.0570255161733835	-0.00154416540912069	0.0101615575615919	0.001909397798797	-0.00872514917379861	-0.00101094803874541	-0.00685892567266151	-0.00553489975204468	-0.00340787568750081	-0.0078099715169074	-0.00921033475477338	-0.0065061325089073
0.00821426159544679	0.00842668205176926	-0.000888708440552706	0.0058068315686814	-0.00104796418696642	-0.00127888016993876	0.000794824371163254	0.000279718352241515	-0.000569577310865008	-0.00116342217845259	-0.00182596277691749	-0.00228642133412613	-0.00260253255659353
0.0451824793583416	0.0472116384589167	-0.00643100611935184	0.0244145827671809	-0.00211842625017247	-0.00551099687838182	0.00537426047038617	-0.00355268446970011	-0.00172560484523674	-0.00381471156427714	-0.00978946844265982	-0.00931820490137306	-0.0120816523955421
0.091495142050548	0.0639825020521371	-0.0149720604859785	0.0395704994732772	0.00460321532769979	-0.00453974855856303	0.0149801124969724	0.0134793149413016	0.00029355192887251	3.17333845683831e-05	-0.0142275728583504	-0.0161300144049589	-0.00873777209129478
0.00843324973305351	0.000551665724334871	-0.00019471651794504	0.00650326810218497	0.00084098552451126	0.0010400145427892	0.00361344721049581	0.00246644019045172	0.00168508790251508	0.000940500033650229	-0.000525460964549928	-0.000881053160711041	-0.00128391568897333
0.0234114955294652	0.0336278935229112	-0.00190260999593056	0.0166057217973732	0.000669762710411692	-0.000470940936458508	0.0053826898792687	0.00110451281278554	0.00262801439016412	9.9410886976594e-05	-0.00193138415510474	-0.00362050000509815	-0.00475182135440654
0.0350972630814431	0.0388707775068228	-0.0043872396039179	0.020634181966122	-0.00787465483265717	-0.00769546573223649	-0.000696355108939756	-0.00591676153450921	-0.00351374439238558	-0.00778506028244683	-0.00861798914040827	-0.00971611611608015	-0.0123487114363004
0.0228752811875707	0.0362558667608104	-0.00151692803138211	0.0156320654704704	-0.000982439188385923	-0.00243188310694857	0.00538500997942603	0.00396502382988569	0.00272912359719535	-0.00170716114766725	-0.00397035132286196	-0.00270064178330106	-0.00579390556230123
0.0649577763290795	0.0495975955993199	-0.00996250694873465	0.0315168271534106	-0.00443003915037481	-0.0107938713535633	-0.00100738812472077	-0.00158528749872099	-0.00354926522597636	-0.00761195525196903	-0.0112798022990921	-0.00875351704006666	-0.0128185993966376
0.49165835958871	0.19414343614536	-0.0961914926924507	0.164182883331731	0.0433411312977818	-0.0703656339352401	0.0459774847426107	0.0415049193429209	0.00901899496506536	-0.0135122513187292	-0.0426049371948521	-0.0400813650581478	-0.0466027192398775
0.0455690321747194	0.108159399209182	-0.0057107991173169	0.026350394214519	-0.00486527677749592	-0.0142221248704456	0.0135400320194989	-0.00437137515009874	-0.00696588123368187	-0.00954370082397074	-0.0161865481830173	-0.0139297487343815	-0.00549008913813119
0.45085029393412	0.193176966963893	-0.0871440394986744	0.154861062112001	0.147047785636462	-0.0133266481995019	0.0854098485807063	0.0422069556192472	0.112915910858312	0.0668605687184798	0.0632341978258766	0.0123440945272206	0.0291557315966964
0.446697159322192	0.15589436071445	-0.0843371136133904	0.157646013242177	0.0292801008713427	-0.0243770316893794	0.0463701862504944	0.0689165311408463	0.048289015364898	0.00245153459098169	0.00108383242711541	-0.00835957159924205	-0.0316736630517074
0.141468064720254	0.0535991283555131	-0.0233513269205602	0.0625712630858388	-0.021410792375572	-0.0395517151763801	-0.00278080465477509	-0.018158296918589	-0.0162772718098659	-0.030481253775976	-0.0423710301115488	-0.0344495844493697	-0.0412063424719782
0.197715772534994	0.0511077680359859	-0.0324025262625507	0.09163691455257	-0.0191472413769673	-0.0195678303277208	0.0118391135565948	0.00113864213590906	-0.0144381577232391	-0.019357535852344	-0.0303288567289715	-0.0211104320628608	-0.0473594647417552
0.216842958641388	0.114274859461908	-0.0370049354261241	0.0901627703416835	0.0242057425459776	-0.0301908967477434	0.0220073427385058	0.0232648047500311	-0.00432506846067404	-0.00299257710088291	-0.0259215301937558	-0.00796083752627791	-0.0169508320308576
0.142541731249804	0.0856119723520457	-0.0245126047306069	0.0559819181690097	-0.000968884662671005	-0.00809880896612367	0.00144674371020795	0.010883736111526	-0.0127102085452828	-0.00453384681439734	-0.0138115380091804	-0.0205009039117575	-0.0216362895073721
0.022930951087095	0.0359744139819435	-0.00221934526192305	0.0160819698757489	-0.00601429804922144	-0.00873639266660614	-0.00286730978264611	-0.00140298115935294	-0.00444230502414639	-0.00737534535791379	-0.0080846743668128	-0.00855631882408721	-0.0108993595664858
0.145342747251636	0.21172038991545	-0.0205433565860773	0.0746559781655458	0.0894950132059633	-0.00583195605428979	0.0805314903246906	0.0831875411809948	0.00736263761698597	0.0418315285758367	-0.0131968974835515	-0.0151364820468568	-0.0225868137488664
0.374406649889375	0.273263491079396	-0.0619245827855804	0.179781478702232	0.0653243048610267	-0.0413154549745619	0.0717754875886498	0.0731601940612286	-0.00153273456295699	0.0120044249432324	0.0548223369367339	0.0175686778390237	-0.044871756815597
0.143697272092127	0.0528330630368222	-0.0237684819812403	0.0633060830529764	-0.019605848095301	-0.0244339957112378	-0.018238637562081	-0.0242829995749463	-0.00896125081043025	-0.0220199219032694	-0.0393297135860999	-0.0372061648858478	-0.0425030770215612
0.306068276516841	0.216695782008887	-0.0556643615386642	0.115123133140541	0.0853888068759013	-0.0307439990018812	0.0995032633178448	0.0635097712852065	0.0146643743326734	0.02732240393701	0.00607017367525825	0.0129784492577588	0.0090504980602763
0.129504501223887	0.0491044134172988	-0.0210729328970823	0.0556844016496681	-0.00742806330145641	-0.0263405171036537	-0.00715798129140241	-0.0130804670026676	-0.0159040925286009	-0.0168842902025551	-0.0263940043467743	-0.0233284696825694	-0.0275703487677578
0.326540746280536	0.248070262969592	-0.0472132006068965	0.192598541545401	0.0105046829946057	-0.0418730822655436	0.0681323206885742	0.0292484665020714	-0.00349480375249966	-0.015684199635469	-0.0331463276397073	0.00821222473362387	-0.0632669023455989
0.328162302756054	0.24905776213453	-0.0479697157728075	0.193144512632671	0.0441193849080934	-0.0516902812990345	0.0589972858398436	0.0203441601422831	0.0265565052699412	-0.00378544819547061	-0.0288166281098119	-0.0408491577057747	-0.0564141091066467
0.370711299120579	0.265816538344965	-0.0596232883430499	0.179437337762924	0.0756141419119424	-0.0434347385717883	0.112778780182398	0.052343107625032	0.0540821248834539	0.016089701670077	-0.00853948921735653	0.0331956729053797	-0.0483440333737108
0.285418390225697	0.0862251154680998	-0.0366650643956123	0.182039277647889	-0.00383709867647469	-0.0041818968474569	0.0493918296244106	0.0302530594900605	0.0130819003590648	-0.0040094977619658	-0.0355624798258141	-0.0374188694611967	-0.0490255734813863
0.0396162512974178	0.0105283692978776	-0.00270169006534826	0.027482177320608	-0.000912558531059711	0.00430039714413587	0.0127118794270918	0.00811313499819243	0.00396513980661498	0.00169391930653808	-0.00164299335737252	-0.00305695067736058	-0.00610186385899668
0.461574161018641	0.148017579183947	-0.0851849646567344	0.182847336748315	-0.0312211316249538	-0.0700150003374456	-0.00684057418738654	-0.0204723611077371	-0.0274760404031669	-0.0506180659811997	-0.0678816045158402	-0.0810675114490135	-0.0898352645599899
0.0608801727247741	0.130610788722399	-0.00785982096497567	0.0342368149424352	-0.0124747648775587	-0.0165504623468155	-0.0016937930084031	-0.00751705226657334	-0.0126808174033399	-0.0145126136121871	-0.0165503160125841	-0.0196580897807886	-0.00637576452013259
0.00786124494114279	0.0087928562591044	-0.00068314680541248	0.00591192704661469	-0.00120115479284077	-0.00154703343004472	0.000830242606629408	0.00020229286046889	-0.0010050490963834	-0.00137409411144275	-0.00186053130148637	-0.00223451224644692	-0.00266790467410667
0.207720798647517	0.0575921907324115	-0.03232957592629	0.100468787211688	-0.014810377998961	0.00948875526839488	0.0251764047813563	0.0266051743511904	0.00821591517439707	-0.00266081136528307	-0.000968596757002088	-0.00711205769807527	-0.0134758061623854
0.00493102162513443	0.00050911214740279	-0.000132714371053009	0.00404031129609169	-0.000442337645952777	-0.000266729485943605	0.00104907686069386	0.000529927234243704	-0.000319436032727787	-0.000354533565948191	-0.000895739916970402	-0.00103904337988995	-0.00124197674953407
0.0625316454306682	0.0318427845898619	-0.00880296587693825	0.0335557745033608	-0.00467645983954781	-0.00242482857781366	0.000130996170947001	0.00394638717739922	-0.00268920109486286	-0.00355064420868073	-0.00665318342259291	-0.0147384738028779	-0.0114527566813084
0.164842646160726	0.110370481231639	-0.0288930500800696	0.0635075444108911	-0.0133835157934932	-0.0493635116825452	0.00148003385123902	-0.00243468981453229	-0.0229814767274386	-0.0313735137380192	-0.0324252496510173	-0.0257368316972602	-0.0338873015035309
0.0779815893204379	0.168673281843285	-0.0108398080287514	0.0404359922622802	0.0195991223124816	-0.023249467151569	-0.00506994818071231	-0.00245738674916873	0.00359013098656492	-0.00182517241954373	-0.0156016063380133	-0.0230214045450467	-0.0205155833548335
0.165956395305465	0.0479460806528844	-0.0256321101287846	0.0800643790167742	0.00410189062900312	-0.0141629099211543	0.0161651791600085	-0.00423240433632147	0.00314017230977795	-0.00503050964607557	-0.0153818764301193	-0.0177948508161207	-0.0261885296307368
0.0105903183064273	0.00245223727359924	-0.000635440852043518	0.0078772766037853	-0.00258465256782578	-0.00175526578415384	0.000877140594594827	-0.000608790587220112	-0.00152921063534795	-0.00216995917598981	-0.00274087911574982	-0.00415270568878836	-0.00401960788998159
0.142793144060816	0.053207674623133	-0.0235411972627721	0.0637691360300993	-0.0226983564228546	-0.0385036060413768	-0.00642168342664037	-0.0246111745284435	-0.0232670808264908	-0.0306009812321157	-0.0260818712974801	-0.0456887171024008	-0.0482974591732711
0.227220285321115	0.17096767935289	-0.0406841043798902	0.0863086618739813	0.0276878024049548	-0.0226722576890487	0.0390484551491113	0.0616652911749125	0.0214421635673972	0.00250777235795308	0.0286576828645727	-0.00317910970836521	0.0161075570423765
0.0699024380589381	0.0770832305728403	-0.00826571881421526	0.0416008781999963	-0.00380263742669684	0.0020063696997175	0.0125531500100063	0.00414566513224762	-0.00310022161341826	-0.000898133863489664	-0.00948887571314475	-0.0145231550143197	-0.0172485951614425
0.0815954561436688	0.101155204661542	-0.0137108238029636	0.0366860538092623	-0.0140804306105756	-0.0126515201901754	0.000658414594877699	0.0112200698499882	-0.00695386459394472	-0.0133659754003755	-0.0144123565149152	-0.016406014190528	-0.0202915029572
0.0481373628884318	0.0826296293911347	-0.0073659214643434	0.0253187131222739	0.00983774677070522	-0.0187041030022656	-0.00445532652654389	-0.00684674121980306	-0.00111418428792678	-0.00443317811578019	-0.0147478002328938	-0.00780296918536916	-0.0166807995681718
0.11306577348594	0.186694093586808	-0.0155880236956683	0.0588179767294338	0.0608751081247173	-0.0036808795075564	0.0302511517101198	0.0386599146901024	-0.00514676614230604	0.0285971143085804	0.0243154123434527	-0.0078543501232686	0.00780939661558604
0.145065499880568	0.209221367198341	-0.0197414288544456	0.0751875235837363	0.00219251432179984	-0.0103990512596184	0.0746568410467848	0.0609812708813736	0.00777657292453929	-0.00410326846890927	0.0358411461772868	-0.0197751537933303	-0.0112648535371475
0.0780573635219776	0.0702837522025688	-0.0121847969955587	0.0353374936941586	-0.00325832391469184	-0.0114209135683451	0.00837694364084998	0.00442726670391119	-0.00552407630585253	-0.00733961874151848	-0.00680418815251586	-0.013490634086885	-0.0140356092754326
0.114072511334997	0.186776038598531	-0.0157105211070184	0.0584868292450381	0.0629906915891776	-0.00354287184314454	0.0168115378314521	0.0163587517642197	0.0171777402417622	0.0297239098730165	-0.0180094746752786	0.0109507641607892	-0.00198874137274158
0.141822448089317	0.0866093257304873	-0.0256434948297622	0.0550215107890052	0.00406000459490319	-0.00871832310718015	0.0151022287017334	0.00919246155537706	-8.48657173124212e-05	-0.0023291592561385	-0.0205114324082042	-0.0172532236702556	-0.023415595237445
0.116895703031917	0.0801885704278031	-0.0197124605362744	0.0483310008001923	0.0107856883046012	-0.0208903958882305	0.0188616452982078	0.00336822490153509	-0.0135755087112048	-0.00505235379181462	-0.00355323197998833	-0.00841384248832344	-0.019805394284054
0.120672000265997	0.0480227511107319	-0.0200112514311563	0.0550486363869327	-0.0195377100716023	-0.0296046144288081	-0.0154275625540989	-0.0047817866747599	-0.0132890090718147	-0.0245711622502052	-0.0283144280377214	-0.0308853365168439	-0.0326294748709034
0.143047822863012	0.0525295186418981	-0.0241476070846674	0.0630330377842197	-0.0208522202772394	-0.0334901518377887	-0.0124781552460696	-0.0106929657936262	-0.0343876822914163	-0.027171186057514	-0.0427415809537288	-0.035945494812579	-0.0459428690728403
0.125312065420402	0.127530412682568	-0.0217716010847002	0.0480549841486067	0.052149619490933	-0.00829272138758869	0.00983907992035002	0.0167077510041443	0.0227638230126969	0.0219284490516722	-0.0192727270470326	-0.0167670008231126	-0.00310811078609982
0.438798290373199	0.0936596626099819	-0.0812565217793951	0.167217505896619	-0.00714372994490375	-0.0269258589590419	0.0325310927793298	0.0212887998918393	-0.00559672895079988	-0.0170347944519728	-0.036446602164285	-0.04057339910844	-0.0650714643654617
0.00140614070861804	0.000344540228364832	4.5643380725172e-05	0.00075387106560782	-0.000129272598312118	-6.57585185481725e-05	0.000718140167423497	0.000322371721034062	0.000272676798013322	-9.75155584301453e-05	9.23059539743496e-06	-0.000279918382806179	-0.000306260961322598
0.0955557304713715	0.0681284106849031	-0.0160331815381731	0.0431983433233246	0.0143777419464541	-0.00111708374176159	0.024583421920432	0.00999344837879275	0.0118335120000395	0.00663032910234625	-0.00548531938765738	-0.00845250397992894	-0.00642535441917857
0.403308517964389	0.0922303226538562	-0.0700448161085563	0.180473010648135	-0.00890953709636594	-0.0227280987231974	0.03690786064336	0.0102063683754926	-0.0089733150141908	-0.0158188179097817	-0.0239916413246593	-0.0420309245013976	-0.0611540053981038
0.0237851177338328	0.0332449197246487	-0.00192458595470568	0.0164619897600265	-0.00196190312402107	-0.000382856943739428	0.00579965135264011	0.00397560597858244	0.00199586814805013	-0.00117238003388025	-0.00273142089505167	-0.00311247431532533	-0.00556738860308349
0.321266277341752	0.213433478083512	-0.0500869129321251	0.166257390438349	0.0449030575873408	-0.00230991836490668	0.0717626866814164	0.0448088909770729	0.08097567477198	0.0212965696112171	0.0055647800977594	0.0132983632112678	-0.028566964456139
0.0624363516119536	0.0963081729594451	-0.00945611685949861	0.0308047391093183	-0.00529510448834946	-0.0139321298877691	-0.00107451544439448	-0.00399679508199771	-0.00856166597409182	-0.00961361718805926	-0.0106362643174735	-0.0196710093451044	-0.0182781204430717
0.193415137060511	0.0511142172416364	-0.031530704618456	0.0914262484736125	-0.0012768852904054	-0.0219489423858761	0.00916284641846377	0.00691660526897719	-0.0130074139855068	-0.0116129138381408	-0.0139888458831281	-0.0367678693279098	-0.0304652400222883
0.0147069175586357	0.0248816729059651	-0.00134360059565508	0.0089714236590279	-0.00345910064941886	-0.00461907524228201	-4.05841756995415e-05	-0.00209175932059221	-0.0032261359115856	-0.00403908794585043	-0.00422010396952195	-0.00561689235332835	-0.00503576208467558
0.451773706333329	0.151973167200218	-0.0821636181432654	0.188933934484748	-0.0152040419855601	-0.0927981138075703	0.00720384359129222	-0.0172424427447139	-0.0283018290196708	-0.0540010778965652	-0.0698120613375551	-0.0737724264133895	-0.0758811575779418
0.0742277236009221	0.0242419913229847	-0.0054906284452742	0.0546447361048485	0.000162061663633958	0.000135448699489699	0.021812183525301	0.0136799263420637	0.00594007698254845	0.000148755181561822	-0.00403380021621255	-0.00783756018756789	-0.0124946978840657
0.0998252479239394	0.032343549223834	-0.00852989033584629	0.0725089300384855	-0.0015860532217666	0.00129478936953388	0.0276132986004905	0.0157580030349198	0.00603527042695133	-0.000145631926116357	-0.00535061235447994	-0.0111219672645741	-0.0164545290737746
0.174799020842575	0.0496786399460444	-0.0277675196942524	0.0793688453326808	0.00706590103211349	-0.00588502178306918	0.0231376135501472	0.0110046721124498	0.00442291592303681	0.000590439624522154	-0.0100838113617638	-0.0173184720982479	-0.0197414847502381
0.217675135000227	0.0606687618529923	-0.0352842553352595	0.0993396885549029	-0.0126060930897749	0.0122308641630114	0.0396016948831822	0.0206475071889552	0.0177322204389899	-0.000187614463381752	-0.00846837744595924	-0.0159364984163719	-0.0195523357426993
0.119739654223036	0.0760306433855203	-0.0204655368306594	0.0495747330059387	0.000546244351881234	-0.00354806913081027	0.0245837007223872	0.00850538168417796	0.00858550058095874	-0.00150091238946452	-0.000631839461576564	-0.0172342715195726	-0.0269399566147624
0.17918924228578	0.232269334322823	-0.027083830113	0.0934782212259008	0.0176737068362565	-0.00317121122455147	0.0479312865569508	0.0376995730491458	0.048680469733576	0.00725124780585254	0.00520077363829125	-0.0251259798256374	-0.0075612351780166
0.170947735398435	0.163153209811668	-0.0309753679484566	0.0625050769998773	0.00987346977454748	-0.0421009219694695	0.0136932365819674	0.00467144908513895	0.00763158750346199	-0.016113726097461	-0.00540019430541924	-0.0288492453216099	-0.0353864365129226
0.152913809781574	0.109527963128314	-0.0249918106972288	0.065760325906784	-0.00866873009173286	-0.0275542325999761	0.00561088834823481	-0.0120852436643544	-0.0244233052195017	-0.0181114813458545	-0.0314731489571002	-0.0270866779654119	-0.0365154692067767
0.00279796059668869	0.00646867749186035	-0.000187777866213543	0.0016977837861853	-0.000974067802865523	-0.00105371176532963	-0.000171790718392749	-0.000632606554881332	-0.000841149987426089	-0.00101388978409758	-0.00111662656862688	-0.001343990077884	-0.00127862085853101
0.140910281752532	0.0856952326446259	-0.0241762523488578	0.0560416492271514	-0.0218751475341959	-0.0119032109287233	0.0229754824039295	0.00561692108069858	-0.00990601054749116	-0.0168891792314596	-0.00443754966485913	-0.00931122941390125	-0.0136218942819923
0.292197404323648	0.17939200980756	-0.0522172426985121	0.121261066568352	0.0440812512524335	-0.01464733024421	0.0364903836351054	0.0287943617617729	-0.000844076595926502	0.0147169605041118	0.00431916752600853	-0.0270979376036384	-0.0325362566820983
0.105144845262167	0.0971035204567481	-0.0118730105423662	0.0617954846531841	0.0113946731099701	0.00308200496013472	0.031156695522298	0.0145768359811615	0.0203333666560797	0.00723833903505239	0.000266671878548327	-0.00908546340685858	-0.00807556226716588
0.362686605531151	0.219477147659194	-0.0583870160609822	0.184089501766111	-0.00503059998113026	-0.0367420177626986	0.0425103756952651	0.0227803640557496	-0.00245651378190676	-0.0208863088719144	-0.037570556635822	-0.0287604034842081	-0.0310178334925157
0.0309401736976944	0.0839038356275267	-0.00342168123526736	0.0200016727795143	-0.0136958562296534	-0.011129563212134	-0.00711508717161167	-0.0091088596683534	-0.0110363411524327	-0.0124127097208937	-0.0147975130760961	-0.015898265163012	-0.0161504696243319
0.498566302024604	0.244400217106973	-0.0982585730560542	0.160979840696121	0.0479727274028426	-0.0595078516459969	0.0423283998637534	0.0171683431317258	0.0505504723074423	-0.0057675621215772	-0.00202707150449022	0.0154864119617156	0.00794388833395959
0.00510287596868778	0.000454056339647428	-0.000113619445704751	0.00305594244405819	-0.000278079084655242	-0.000513159657217426	0.00184275572589143	0.000753352404755894	0.000271373902965301	-0.000395619370936334	-0.000859927423110429	-0.000953237664912138	-0.00111596129253188
0.00786961899665556	0.00866695232383268	-0.000581353005292236	0.00613665406935929	-0.00133244744773374	-0.00135195341280188	0.000575002773651584	-0.000160480371521174	-0.00023095805275805	-0.00134220043026781	-0.00202628174555685	-0.00211112700528408	-0.00232093576815412
0.484313543725149	0.144030741673323	-0.0935615458423298	0.171785956002217	-0.0258005449521286	-0.0999286121676548	0.0129729429296601	-0.0227526395323182	-0.0310798077673637	-0.0628645785598917	-0.0597376542886626	-0.0841508145733857	-0.0963999442519317
0.0166488996417318	0.0297316574316098	-0.001805601523237	0.0110894899290971	-0.00167470185164741	-0.00406319798480641	0.00121867552577769	-0.00142252865007124	-0.00136770385546973	-0.00286894991822691	-0.00367420332272423	-0.00456680199382513	-0.00580766535970509
0.143089240143594	0.0523635613770825	-0.023866547131438	0.0634035249808592	-0.0221150792589625	-0.0402231880829309	-0.0207816652493761	-0.0245844801803014	-0.0250819107047201	-0.0311691336709467	-0.0358000875097015	-0.0313415477458843	-0.0376318630582069
0.361711190344651	0.216743079563456	-0.0576413791366274	0.185143628767931	0.0589584506890979	-0.0320508385616571	0.0343165138770397	0.0456682626259897	0.0128477126090438	0.0134538060637204	-0.0152349300148727	-0.0300272762171686	-0.0472923119266382
0.0403739775345436	0.0103801222172429	-0.00339085475037419	0.028150963568823	-0.000815970522502395	-0.000444342417149447	0.0110848945034839	0.00662066229918355	0.00366198667395277	-0.000630156469825921	-0.00279186459294963	-0.00404443858775656	-0.00646304621629847
0.161481738591258	0.110916589215525	-0.0276918043340929	0.0642699227384214	0.0108693826591867	-0.0238760715971863	0.00680723112918194	-0.00549438182582657	-0.0240459774131358	-0.00650334446899978	-0.0232663626862435	-0.0333257941628142	-0.0270266752244715
0.362766060209579	0.219155074607241	-0.0573454031030829	0.184788529067548	-0.00764447505544008	-0.0354873312475388	0.0468035343519069	0.00201705352661585	0.00368513198132259	-0.0215659031514894	0.0178214485596474	-0.0516829263093787	-0.0561270159265816
0.311873293365548	0.0828727849769046	-0.049804235126265	0.154905640988346	-0.00204621706220026	-0.00500997594698099	0.0359929247600109	0.0186776047144773	0.00620968243004211	-0.00352809650459063	-0.032998513258126	-0.0266564722524762	-0.0358271851456848
0.127517381229965	0.126881291924335	-0.0226473037308702	0.0472500007237044	0.0101990775990659	-0.0114914878166081	0.0193283509807171	0.0262508626349849	0.00695044996474892	-0.000646205108771086	-0.00650709833821995	-0.00516710828148829	-0.0125350496408944
0.127622142474064	0.127971801652135	-0.0235424436583761	0.0484146869898899	-0.00108333691057655	-0.00596576191404524	0.0063904651545223	0.0321254783721216	0.00186666474571659	-0.0035245494123109	0.0111879609093562	-0.00738860078591	-0.00787301688761871
0.101911934752828	0.11392623194758	-0.0165070905781057	0.0427738596333067	0.0292068407640455	-0.0102826505052255	0.00149448785528837	0.00600418050851129	0.00361477726760864	0.00946209512941	-0.00640706613748003	-0.013807956492351	-0.0178196826041146
0.00119020363084249	0.00347647724500896	-4.84937976121618e-05	0.000782598017424722	-0.000183480103483428	-0.000638389426189149	-0.00020529974076476	-0.000119301329503448	-0.000241548442337095	-0.000410934764836288	-0.000471666459217221	-0.000625139196171333	-0.000562447386912
0.328654122096662	0.250311868486166	-0.0494611457347443	0.192066088985514	-0.00153637229762926	0.0151453657115564	0.0471044852232796	0.0617677614446951	0.00280017398175186	0.00680449670696354	-0.0100287720819169	-0.039747650044199	-0.0540631221253347
0.0221007071675674	0.0367185687142463	-0.00160394655779875	0.0165085154518849	0.00379117712760554	-0.00055655207288664	0.00632801827163545	0.00297180154214237	0.00174130353748784	0.00161731252735945	-0.00165996023238654	-0.00393309487208146	-0.00514645834579133
0.0510211590968693	0.0612319297795289	-0.005504482965702	0.0309266262209872	-0.00785121721361823	-0.0126479464774304	0.000577893873744122	-0.00231774908597007	-0.0070808811998662	-0.0102495818455243	-0.0127076620373712	-0.0161021047238732	-0.01635409298078
0.162957635121477	0.109472117952814	-0.0287405491920977	0.0637576121367024	-0.00885699833537198	-0.0365009327854202	-0.0139564220778055	-0.00754360831393694	-0.00647653948300886	-0.0226789655603961	-0.0306561987173588	-0.032401894984214	-0.0338982550137769
0.216708226984339	0.112548087623482	-0.0377403531405439	0.0895409039788957	0.0200843917836871	-0.0172941961722883	0.0308414757762606	0.0217741026277605	0.0281720294066952	0.00139509780569941	-0.00927254000452934	-0.00859790171785935	-0.0285496478182361
0.137188005045215	0.0323503805340701	-0.0205482421164837	0.0629754334062547	0.00207045660666907	0.00737434810720494	0.0253980111842082	0.0193872739745741	0.0139171271435365	0.00472240235693702	-0.0018699828306572	-0.0130666839116501	-0.0159704312339041
0.0192820784099273	0.0305394645455527	-0.00210921433879462	0.0120010305573904	-0.00285984263342049	-0.00544255740378819	-0.00157840856417289	-0.00251116269369036	-0.00398013294332525	-0.00415120001860434	-0.00602808754706117	-0.00604235511125181	-0.00775725733584258
0.456006250791536	0.196878728115616	-0.087732482437106	0.155401600021595	0.0932099867439101	-0.0134753339705092	0.0478799513492462	0.0966646200595955	0.0754713753917829	0.0398673263867004	0.0099102672457741	0.0274879631082014	-0.025881878782518
0.177588807896635	0.230660652132002	-0.0261588174030063	0.0935231649167281	0.0454056447207344	0.003520337817082	0.0740742883813323	0.0107518899701984	0.0124691667584779	0.0244629912689082	-0.00989803556588997	-0.0122208018212774	-0.0299270238425701
0.183185108770959	0.07839473465528	-0.0288415993463517	0.0914215850807391	-0.0121129613272373	-0.0088624766813524	0.0143134702250372	-0.00924318540653904	-0.00584417966791181	-0.0104877190042949	-0.0120268629947868	-0.0284621377990182	-0.0338878463218945
0.321575318499657	0.208937598121749	-0.0508503059049762	0.165650056044371	0.163839228056275	-0.00565331411406472	0.110337893928265	0.0491919777318885	0.0183595700666156	0.079092956971105	-0.0120814804031204	0.0099322389263663	0.036564116279434
0.370935198138882	0.267313334626451	-0.0609681218952929	0.182663167415777	0.0101182383938931	-0.0419013194908113	0.0704685648541967	0.0302827550905655	0.0352243480182066	-0.0158915405484591	0.0381465119432523	0.0232891624852944	0.0294178819639765
0.17579639545158	0.0517804289389242	-0.02909583139066	0.0808302312708323	0.00129281544251031	-0.00813762116376399	0.0221041047636561	0.013153865148761	-0.00603018943766276	-0.00342240286062684	-0.0194804029663874	-0.0196068421019729	-0.0261626428973819
0.281445426018637	0.0877319256713381	-0.0356185346803376	0.181197740685888	-0.0021780626836293	-0.0010818242049499	0.0419440376326297	0.022377744220207	0.0116777716430392	-0.00162994344428957	-0.0143504446177905	-0.0259254623657355	-0.0339895932078286
0.000339711552744896	0.00123089349745405	-8.88121929283928e-06	7.35186185451504e-05	-0.000144000171520443	-0.000139310485383228	-5.42157587378288e-05	-9.20318535781491e-05	-0.00011602252730159	-0.000141655328451835	-0.000155898747805606	-0.000137067398415165	-0.000186180311566243
0.0273371858450458	0.00636504202690633	-0.00116692031375822	0.0194611177709121	0.00114006579180429	0.00283119887462614	0.0126501478001811	0.00547114597096032	0.00418308052987284	0.00198563233321521	-0.000600958438182725	-0.0022957170059913	-0.00327232984928402
0.154681705022695	0.0359224735994897	-0.0248422799777132	0.0713562781044849	-0.0156317677538794	-0.0326412588129432	0.023148781894357	0.013509792291529	0.00758880293534972	-0.0241365132834113	-0.01865576207366	-0.0119217305046101	-0.0274265726796466
0.0225532909674885	0.00503597271683524	-0.00104920786025491	0.0145132102024869	0.00171961753221452	0.000796122203530498	0.00784947579132158	0.00546841975819819	0.00318706534535329	0.00125786986787251	-5.08978376311531e-05	-0.00223903922502597	-0.00288672762163273
0.0816814026410013	0.102124422891323	-0.0134530875755978	0.0355118772557874	-0.0118360796672086	-0.0228563204202218	0.000924311376195197	0.00939615458674065	-0.0117390003961611	-0.0173462000437152	-0.0106219863864043	-0.012759973547678	-0.00829097496048238
0.0346022044489855	0.0492288553714208	-0.00342478751274202	0.024393233204845	0.00179876985688432	-0.00675876547102688	0.00347927119608996	-0.000811029888138123	-0.00399556011710979	-0.00247999780707128	-0.00595174790390068	-0.00596560531947602	-0.0132419214738797
0.000823472522707651	0.00220292283044589	1.8354303998307e-05	0.000485567052106531	-0.000228123641541946	-0.000163839971055326	0.000135303169906364	-0.000105764211415295	-0.000137219347810028	-0.000195981806298636	-0.000324218151366962	-0.000327168768351329	-0.000393688619420468
0.153681758301079	0.110720269059118	-0.0264475505316038	0.063618785940058	-0.00919330241294902	-0.0352721095509686	-0.0034297952382468	-0.0123156669487	-0.0114852829898621	-0.0222327059819588	-0.0283834983113992	-0.0334363062552409	-0.0432048820472488
0.119797539849246	0.0466891391101563	-0.019161767577178	0.0537743659359314	-0.0140311346036844	-0.021417016906131	-0.00931653606020934	-0.0163553195240111	-0.0196551610792314	-0.0177240757549077	-0.0262214598626475	-0.0320447996139591	-0.035610802902151
0.089116460394061	0.0187622530729172	-0.012994171941869	0.0426957373070951	0.00732158058511957	0.00394146173074301	0.0196801419400723	0.0142072203426415	0.00893708328005946	0.00563152115793129	-0.000742470166684633	-0.00327807025728938	-0.00618047514453116
0.126975784809176	0.0308696191848953	-0.0195529805615462	0.0601549445617066	0.00261171590929671	-0.0168195328075223	0.0213643266490677	0.0143280856189539	0.00915709897280975	-0.00710390844911282	-0.00722177911237853	-0.00701153927691443	-0.0109667450782745
0.00667761421377397	0.00408767900277598	-0.000700458506179684	0.00480509068010071	-0.00163365549994323	-0.00157794248102154	-5.07348125185283e-05	-0.000749404940185641	-0.00139625983140439	-0.00160579899048238	-0.002235055611754	-0.00237766140982699	-0.00256983388945383
0.10126706238837	0.114513676887552	-0.0170117694192378	0.041710505340009	-0.00689817452363672	-0.0260220617554272	-0.0012177879174058	-0.00118618078720432	0.000736869810544175	-0.016460118139532	-0.00777817267198036	0.0035255732534645	-0.0123834293823186
0.154542720751437	0.111527988167012	-0.0266696569103217	0.0655827072068941	0.0104132032272347	-0.0401253419557772	0.0117979254193986	-0.00723540296545822	-0.0177506229127786	-0.0148560693642713	-0.0196227666496268	-0.0245982384565427	-0.0351152186870708
0.00522793097861411	0.0115993742003284	-0.000253929779904715	0.00360718487239662	-0.00218944109688087	-0.00154956985720707	0.000197749922434211	-4.1143485602942e-05	-0.000851479910163986	-0.00186950547704397	-0.00160632784209454	-0.00169227757631831	-0.00181633731719249
0.262897025073451	0.176558007444483	-0.0450985984357716	0.111652610687825	0.0280487691865063	-0.030875074969962	0.0752704940020604	0.0435870660557929	0.0195965261139514	-0.00141315289172783	-0.0053194149701149	-0.00787051895313634	-0.0214532367773965
0.0512697074146625	0.0862131186728408	-0.00517060725923619	0.0342206933699116	-0.00412012125520978	-0.0115491335649958	0.000808015182324276	-0.00405972637310597	-0.00186509789030902	-0.0078346274101028	-0.0120034889684751	-0.0185644633752022	-0.0142053532844053
0.105634850288854	0.0785385441390524	-0.0164293152414446	0.047478164248241	0.00728962334907314	-0.00220655834891952	0.0141860956131465	0.0114965032100424	-0.0124358344968552	0.00254153250007681	-0.00501042774215441	-0.00958039090754957	-0.0215513816019611
0.0152384991475347	0.028108470362609	-0.00155702565227936	0.00946818346907178	-0.00559149611287854	-0.00512213445963402	-0.00188481903131779	-0.00271945487852449	-0.00377915528108338	-0.00535681528625628	-0.0050632184043439	-0.00509819965430997	-0.00629228892136985
0.0849778353035382	0.0734180612227825	-0.0138675442156841	0.038145537499163	-0.00877885135180755	-0.00947156788844043	-0.00177038212754634	0.00298207637847045	-0.00606695224231446	-0.00912520962012399	-0.0158325754110337	-0.011869669185098	-0.0141046104043961
0.371238152592637	0.269316215961373	-0.060404812419705	0.181059656865523	0.144570271272067	-0.0352975826008195	0.103487054301063	0.0377373261812306	0.00793545126406936	0.0546363443356239	0.0286619282283562	-0.0153583037283376	-0.0265511263715605
0.0222628534701494	0.0367038142133737	-0.00173010215396179	0.015209990086505	0.00295302459071158	-0.000176686492835771	0.00684205005424338	0.00349760234608453	0.00180947113652479	0.0013881690489379	-0.00323976764494705	-0.00357406426529021	-0.00532854961316563
0.0620375896491393	0.0971904562377813	-0.00863417103929325	0.0320727977375513	-0.00574854682390056	-0.0239857744048549	-0.00469018209752908	0.00523945748253917	0.00376565674737826	-0.0148671606143777	-0.0160599186103097	-0.0143016469499969	-0.0152253956509669
0.258217137652808	0.127130387623087	-0.0454874020188178	0.106189591985412	0.050421485083526	0.0163399788486173	0.0694656604914458	0.069939101554774	0.0447568790477725	0.0333807319660716	0.00614565617362173	0.0124717334970409	0.00604477550294275
0.404383333069391	0.0923065362569429	-0.0702609697164594	0.179595678451935	-0.0274308473589561	-0.0244502961897454	0.0333290738712319	0.01065814455037	-0.00681967294064512	-0.0259405717743507	-0.0297826348163204	-0.04326926913347	-0.0523288973695485
0.0226593312219262	0.0374998892517525	-0.00301560909569487	0.0142142579529014	-0.00472329744184494	-0.00739771570615894	-0.0011913184109833	-0.00375086171608938	-0.00554940221462141	-0.00606050657400194	-0.00878235012606757	-0.00886196808034839	-0.00915373418070831
0.466016839715555	0.223043274668227	-0.0877163174187096	0.180516834204223	0.0431118431695873	-0.0803785414977229	0.016813586822327	0.0282230319968763	0.00996003087660335	-0.0186333491640678	-0.0265883330160407	-0.0568295350263154	-0.0433097359854093
0.371981265350594	0.268414373004352	-0.0596520104574319	0.180010165231232	0.152869141507331	0.0126268514670859	0.0320422173624536	0.129093274388843	0.0290149866789039	0.0827479964872085	-0.0204086777769056	-0.00253500072569057	0.00709240159241498
0.0150284805342264	0.024673846528463	-0.00144254991096114	0.00913200551050699	0.000546465819498293	-0.00526671117525906	0.00061594612592039	-0.00019316231962096	-0.00331252623120306	-0.00236012267788038	-0.00351046064737312	-0.00523876131324177	-0.00622355384651828
0.494363774538629	0.197619347303393	-0.0961717959093409	0.16641556111755	0.0651028622386307	-0.0703744535553339	0.0315100981408346	0.0249895174109972	0.0123684713928033	-0.00263579565835159	-0.0342262894072243	-0.0318779083861086	-0.056559514580825
0.374505629000648	0.270447218292091	-0.0631666438880122	0.180769331746871	0.00257585023604956	-0.0435094029764322	0.105641582848927	0.0282822831896762	0.0745052528244614	-0.0204667763701913	0.0177153819272652	0.0176154284219566	-0.0286046845263123
0.36719642237985	0.135952741130556	-0.0620298518885451	0.172751649455565	-0.0302150377072481	-0.068178681723146	0.00158644765518201	-0.0356236818872397	-0.0374199949358895	-0.049196859715197	-0.0651472530214702	-0.0860437606066306	-0.0649546233908802
0.0564551082191234	0.0277823677208805	-0.00821111013453599	0.0281815205180229	-0.00837913615700063	-0.00820436368492183	-0.00419795586574774	-0.00564074899057453	-0.00622810004895796	-0.00829174992096122	-0.011504435598311	-0.0133475830295945	-0.014888612130318
0.495889451583033	0.247770645861355	-0.0984959075700782	0.162514597368199	0.0478142741586055	-0.0588365818516042	0.0798197816267238	0.055584592043359	0.0638482484691317	-0.00551115384649942	0.0153369602710702	0.0173881828202457	-0.03239205581312
0.0446361894965534	0.106634735864369	-0.00548217908877237	0.0271263848100382	-0.00431638346043443	-0.0113632541440677	-0.00245872262798521	0.0115053491979647	0.00988817342794518	-0.00783981880225106	0.00132715833540893	-0.0161923787326125	-0.00433039123442443
0.0483641461278963	0.0503213992521172	-0.0069232112013267	0.0258952701411793	-0.00504679852976234	-0.0111703932645109	-0.00567336580925695	-0.00573512830410856	-0.00769552131780749	-0.0081085958971366	-0.00907181170952145	-0.016350697270524	-0.0158144017772984
0.291831077113483	0.177711922604619	-0.0515583340905188	0.12046194575609	-0.000515559815446487	-0.0245842195720127	0.0468442099300223	0.0606655940183244	0.00711670939609982	-0.0125498896937296	-0.013906758103453	-0.0133743868237175	-0.0281673405078277
0.0140552746344385	0.0249405022292051	-0.000881529629920708	0.00923747211606597	-0.00201762858686349	-0.00343878702179272	-0.000673530999176884	-0.000950146096750037	-0.00326013187659973	-0.00272820780432811	-0.00353800590745422	-0.00541321538243672	-0.0045190572554242
0.0507934352540861	0.0707818458132345	-0.00592286793148434	0.0300650029660705	0.00638926494613786	-0.0133056237166118	0.000153991094929383	-0.00543229642495862	-0.00500008763651025	-0.00345817938523695	-0.00937118995346501	-0.010414679586261	-0.014496019007934
0.262066542448195	0.127796250434683	-0.0451110743196566	0.107104908976827	0.0234405286193882	0.0157065379637415	0.071487751465432	0.0388243178323067	0.0303103082593151	0.0195735332915649	0.00982178540591855	-0.00211594287822897	-0.00785667550864494
0.195917309647617	0.108006737539574	-0.021139854996177	0.150636349717092	-0.00740863958838547	-0.0275445366596022	0.0127255936247328	0.0153573778519958	-0.0146569387983816	-0.0174765881239939	-0.0256621078407969	-0.0514932133152196	-0.0509650131405116
0.417892585943223	0.17649685330821	-0.0752709296015461	0.17278194918683	0.0355380116709484	-0.0224770672502031	0.0528434903408134	0.0303900275550609	0.0107909133806753	0.00653047221037262	-0.0332979314655357	0.00275746506936336	-0.0136357314140351
0.101691839497122	0.104508304678926	-0.012512277414597	0.0578532445100232	0.00662879597133917	-0.0102813732241526	0.021074697619804	0.0177328394080147	0.00113204481697425	-0.00182628862640671	-0.0143610760041613	-0.0125115917574758	-0.02251784846721
0.131733377187432	0.0486789538030312	-0.0221656886609994	0.0560634623452367	-0.0125879220709358	-0.0251110714225152	-0.00306001669194039	-0.00967141475192448	-0.0194260615123386	-0.0188494967467255	-0.024757465721234	-0.0271732497718394	-0.0356934713801744
0.126443489593805	0.12926899730366	-0.0221935653069905	0.0485705072514392	0.04467256340199	-0.035079027785187	0.0412270452424107	0.0136174781744488	0.0227873843058991	0.00479676780840146	-0.00233153268274885	-0.0202278513789891	-0.00754711555417428
0.000663939748883401	0.00252095490238817	2.26119745137786e-05	0.000399283039706848	-0.000284485206100942	-0.000293408519451764	-0.000223991192197164	-0.000298484723006429	-0.000270303152023155	-0.000288946862776353	-0.000369050223879771	-0.000373670705238125	-0.000399202626735831
0.260587672622347	0.127783351365524	-0.0457473937952502	0.10493155153372	0.0447804823094158	0.0159002919284666	0.0548764508990739	0.0502401131352727	0.0429574276977548	0.0303403871189412	0.0214717786148741	0.0146414241010667	0.00149526596810723
0.05873068481423	0.0171569517078197	-0.00849367839868095	0.0282181578579089	-0.000692579682373219	-0.000396207434213869	0.00868800787531651	0.00532113274134116	0.0022873614746087	-0.000544393558293541	-0.00613202638837258	-0.0066403398364057	-0.0070802362652017
0.0354820096434304	0.0400503863534794	-0.0050147598638786	0.0193304879678803	-0.00612610112708168	-0.00790377149471564	0.000174462660633881	-0.00275440093138337	-0.00436160709963863	-0.00701493631089866	-0.00813957128054124	-0.011202983666383	-0.0128199560025839
0.0278232614315071	0.0106170545266732	-0.00181860996983449	0.0197061596467436	-0.00108460608312663	-0.000540303160800667	0.00515966326628697	0.00130734390654125	9.24851011599101e-05	-0.000812454621963651	-0.0034821011684792	-0.00615270884625716	-0.00611062504666829
0.224177208967928	0.17151196555309	-0.0413101540917399	0.0873462043119307	0.0574094846869798	-0.0213610317331004	0.065088885948749	0.0389241022604444	0.0295436206911891	0.0180242264769397	0.00975597869755876	0.0122064665460113	0.0128413909978268
0.0822370824822851	0.157010490818488	-0.0106917341772482	0.0430762996351897	-0.0110018965760784	-0.0144804816886244	0.0081836009105172	0.0263613287604782	-0.00400458752169436	-0.0127411891323514	-0.0132168371210747	0.00696717424733465	-0.0229356134140227
0.228666161067482	0.124050308144452	-0.0396474026363899	0.0984502555019132	0.0556209271333271	0.0164620848461317	0.0670775807288927	0.0519226259224776	0.0354526385309592	0.0360415059897294	-3.06289541901483e-06	0.0138511293388832	0.00766732103698017
0.0222508430249211	0.0373663995276868	-0.00275902448629527	0.0145828405450813	-0.00501243763631415	-0.00788628457394924	-5.69934525798191e-05	-0.00284193250060452	-0.00375447138488791	-0.00644936110513169	-0.00575402052873058	-0.00848789576952873	-0.00787809438939956
0.315173754362365	0.14737710181174	-0.0448200744368082	0.194211779661358	-0.01028613071165	-0.0469807955766858	0.0178691564653859	-0.0155935355845465	-0.0136264196095128	-0.0286334631441679	-0.0432342881334111	-0.0604772247300795	-0.0666373084752275
0.0723219938774241	0.0526271892800637	-0.0117224793277057	0.0350536612315955	-0.0101934506890932	-0.0180369897010244	0.000509012556720798	-0.00649254159131095	-0.00724820017336988	-0.0141152201950588	-0.017653783438389	-0.0168521651951562	-0.018551703876246
0.22543364913471	0.171009044597891	-0.0407080816543157	0.0870321593053336	0.0498254476716989	-0.00269654007500783	0.036709690711011	0.0464869319249057	0.0215190881429791	0.0235644537983455	-0.00492397869049435	0.0102545255491511	0.00715953863044222
0.137590444160598	0.0323369830350933	-0.0217255044019602	0.0621655003670565	0.010654059878709	0.00994121667881939	0.0258394904713855	0.0101544422087742	0.013854456953029	0.0102976382787642	-0.000439490105777568	-0.00569704864927092	-0.0099028810919348
0.194409435753437	0.0512678847517389	-0.0319578636780031	0.094221862779848	-0.00807732787529772	-0.0176129125915258	0.0200202772981678	0.00905244417516213	0.000400484558516406	-0.0128451202334117	-0.0121357202676723	-0.0265086398493043	-0.029959197403478
0.114606534328599	0.078982531809514	-0.0184061246109537	0.0485281856221893	0.0121601389215664	0.000863578271409635	0.0202023840905072	0.0122687607441003	0.00345894139106519	0.00651185859648802	-0.00301571620119852	-0.00536684401288574	-0.00717273283265911
0.0336805655485355	0.0148157700234605	-0.00432032102142947	0.0201297906174471	-0.00654534327622847	-0.00792773529354512	-0.000728582723336708	-0.00360142899313317	-0.00569398105838662	-0.00723653928488679	-0.00937325676372897	-0.00919372520649192	-0.00955290453187391
0.135735165363641	0.15176715879029	-0.0166869485638875	0.0808324120591877	-0.0131553639965444	-0.00614623600843145	0.0158775332503504	0.027800999153465	0.00939338889863972	-0.00965080000248791	-0.0114298041184872	-0.00634876379897106	-0.00672053647321919
0.225043969175717	0.170476874582685	-0.0409607860694323	0.0858297716430765	0.0324067600276155	-0.0114069744454317	0.0403160819401019	0.0436395950825667	0.0343497482926182	0.0104998927910919	0.00262049254010707	-0.00878285399657522	0.00782837251122051
0.0102744535307643	0.002734356397887	-0.000685954046568757	0.00831803611690644	-0.00108777324827006	-0.00192505540857985	0.000704796576897586	-0.000593440685082413	-0.00121991669043738	-0.00150641432842495	-0.00228740329357418	-0.00342368117771212	-0.0031924318657388
0.11519811391805	0.126258646846192	-0.0127343607711384	0.077289735036282	0.00217563681801339	-0.00332792486947903	0.0323169595997788	0.0308311339362837	0.0106089211024051	-0.000576144025732819	0.0114032563428134	-0.0124119005158187	-0.0190076139737586
0.0123118298542864	0.0109699746126903	-0.000946334393129494	0.00901888856059934	-0.00239216388340017	-0.00144340278846171	0.00170067536683377	-9.04406570507599e-05	-0.00131985447135962	-0.00191778333593094	-0.00245006814457259	-0.00384149444658614	-0.00408550828737099
0.284722304328343	0.0866599035853166	-0.0366805405474248	0.182722729493468	-0.020781550771457	-0.00660220618332868	0.0452182136399089	0.031616384228725	0.00637959896500812	-0.0136918784773928	-0.0189006439888443	-0.0295725876884562	-0.0424494719633306
0.172878534531646	0.163484591317657	-0.0318981425877307	0.0618055135033621	0.0323629270354612	-0.0423905660170662	0.0158110717783206	0.00578406312017138	-0.00739715642889616	-0.00501381949080251	-0.0128545381684717	-0.0264016924531516	-0.0486355697483226
0.0453913493003209	0.0152722313039941	-0.00592149224614558	0.0251044101535134	-0.00390983323559981	-0.00502986546998416	0.000215154659859641	0.000782188272626279	-0.00417784308139992	-0.00446984935279198	-0.0088580932091605	-0.00882681129300955	-0.00956485188696688
0.245995628448005	0.10168876643809	-0.0407582920079565	0.114745382964953	-0.000831683760154828	-0.018123802512988	0.0188279979808228	0.0055748869125114	-0.00536069907330186	-0.0094777431365714	-0.0392126913143271	-0.0283260560357735	-0.0499016165672102
0.366550266398294	0.137450897855244	-0.0620939049838465	0.170345396667399	-0.0229915916189621	-0.0645315263115456	-0.00297275854118106	-0.0318988698215974	-0.0514445542774328	-0.0437615589652539	-0.0625333195346121	-0.0761990169717915	-0.0785417890134025
0.0624804860689322	0.031877564341433	-0.00901965953485424	0.03363243700432	-0.0119869904225077	-0.00403565381690899	0.0017968115925998	-0.00448585474828223	-0.00563913598895095	-0.00801132211970834	-0.00805402600893286	-0.00990881111484282	-0.0114635534079496
0.36294520817982	0.221490113057057	-0.0576500459243721	0.185534732917889	0.000705800513420396	-0.0385705706853441	0.0524489263466883	0.0562378770068691	0.0263002710572514	-0.0189323850859619	0.00125484493927752	-0.0416688001533281	-0.0618377186938498
0.0566788550528767	0.0283322533912896	-0.00804355504219675	0.0295885359465628	-0.00804076855110003	-0.0107702860095737	-0.00360239401174518	-0.00431824360393992	-0.00845484760095695	-0.00940552728033688	-0.00945142434878381	-0.0120018527454445	-0.0127070011976211
0.490992311116224	0.198824497802969	-0.0946506040786373	0.167839575361288	0.0567253414268883	-0.0865260079388168	0.035049018661002	0.000377290392461316	-0.00244418767751065	-0.0149003332559642	-0.0395711196259245	-0.0273751716138358	-0.0466815869532073
0.164130783527178	0.0973933533207414	-0.0272187687864884	0.0709018951451257	0.0102868333182921	0.00382906109363021	0.0375588189604798	0.0231688998192121	0.0119922523885259	0.00705794720596115	-0.0105219732550071	-0.0159218988493356	-0.0136706958992148
0.0556087157943252	0.0541510307333201	-0.0076868470752294	0.0292884156390651	-0.0122583633763927	-0.0114947775106321	-0.00302796370058245	-0.00219004346385086	-0.00624659970573754	-0.0118765704435124	-0.0141535730995254	-0.0165445988248624	-0.0154854300705484
0.0125716937313351	0.0203914816244159	-0.000480713016090612	0.00874351878734385	-0.00167411112971384	-0.000307938243185733	0.00217492208541196	0.000804861358402182	-0.00014381012742257	-0.000991024686449789	-0.00249636166356476	-0.00307504044053657	-0.00358238080634433
0.120204839067835	0.0468760536275352	-0.0188719567046548	0.054207885108684	-0.0108066552366515	-0.0181124739826981	-0.0101072521224626	-0.0153307094012354	-0.0159338536454732	-0.0144595646096748	-0.0294549363266128	-0.0259198587942203	-0.0294949712879449
0.14740319663036	0.0461016094890307	-0.0123833513148081	0.119351650908009	-0.00349959227879257	0.00487936339394515	0.038797893744552	0.0240965875338407	0.0118520959707469	0.000689885557576292	-0.00330328896587631	-0.0106394106645669	-0.024181654834656
0.153415653213784	0.0354112518358686	-0.0246754736092056	0.0721311240306546	-0.00210982384470007	-0.00503450391700155	0.0138927176974586	0.0146726021604004	0.0069541548275025	-0.0035721638808508	-0.0137532132097327	-0.0114717503857156	-0.0188452117375806
0.0670640122616033	0.090814182297473	-0.00838823819521261	0.038805882751665	-0.00750693028530292	-0.0212191458005703	0.00315317762874699	-0.0104856801129562	-0.012529817689684	-0.0143630380429366	-0.0161428341969448	-0.023432172409397	-0.0165859291614527
0.102269657594173	0.0286998594276228	-0.0164473026558861	0.0460171098998981	-0.0081038403447863	-0.00889282288808746	0.0101613848140097	0.00165247927465763	-0.0069943898168615	-0.00849833161643689	-0.0125493948334758	-0.016163844416836	-0.0172442112964262
0.00994982188839143	0.0197888613541753	-0.000643799665070747	0.00757522993659982	-0.0018066175985346	-0.00380520314306739	-0.000631128154236648	-0.00343528030340892	-0.00391331033274958	-0.00280591037080099	-0.00509089111465581	-0.00585107193529364	-0.00386874946461833
0.305444883867714	0.216544370358463	-0.0565844541542067	0.115248468703006	0.00648587874850354	0.0105857519181325	0.043586858828279	0.0331281735443991	0.0481629466937056	0.00853581533331799	0.0227319677465604	0.0261034956092747	0.0296381225004266
0.321812217276184	0.207769750222958	-0.0489712070775802	0.165593023866907	0.0451436833551357	-0.0111026616644426	0.173456679556544	0.106209485713234	0.0877715846617603	0.0170205108453466	-0.00832261480261703	0.0817415051621304	-0.0121015639632159
0.218312492905614	0.112768151528897	-0.0383900404896748	0.088943917477584	0.00587681494374556	0.00291100240720271	0.0306527679169571	0.0200586638297335	0.000184749750094193	0.00439390867547412	-0.007563731415904	-0.0138722049631995	-0.0171020865996427
0.0221306599981983	0.0364823002229929	-0.00223969405894815	0.0149489989467005	-0.00299593072955122	-0.00767146611333048	-0.000828900495800193	-0.00347617212500623	-0.00537594169949851	-0.00533369842144085	-0.00766794671070017	-0.00703838926323663	-0.00922029581076933
0.46476559179547	0.148996506898717	-0.0859541118994195	0.182436023356021	0.00775386525447508	-0.0660666930661858	-0.00521316218204759	0.000185210573292238	-0.0408875111710635	-0.0291564139058554	-0.0630813647342017	-0.0636734260836279	-0.0939998475902405
0.488829716138888	0.201381858525595	-0.0943567524425414	0.165662604707583	0.0656061191169527	-0.0823669521424012	0.0461057818312177	0.00613541918114707	0.0115090619414586	-0.00838041651272425	-0.0418589884807953	-0.0441133356378437	-0.00370726079220285
0.452978425429479	0.195821651922765	-0.0880933371884935	0.155069831042466	0.0536236083951723	-0.00421049111683874	0.139228992847432	0.107465121883674	0.0655020111652954	0.0247065586391668	0.056970098103087	0.0536981435051318	-0.0196864026682819
0.151930268223686	0.0356036219640098	-0.0238947791795098	0.0704703415077592	-0.00475134480323511	-0.000263752278060803	0.0244426488118273	0.00621877077369454	0.00847958703410862	-0.00250754854064794	-0.00503754604419399	-0.0162899819179421	-0.0127501608197742
0.0148517586486626	0.00765076301361121	-0.000806432748298676	0.0100513152532466	-0.00359370893556566	-0.00283784769731231	0.000365873315960653	-0.000917343912462315	-0.0014122454681779	-0.00321577831643899	-0.00374014948348149	-0.00488535954081489	-0.00501109377769137
0.492388448148919	0.195291863283164	-0.0960497078503499	0.16602458170756	0.0547134768713227	-0.0680519910338488	0.0522021635426131	0.0223990419399297	-0.0112341583645329	-0.00666925708126309	-0.0289236074723619	-0.0563937630367233	-0.0591443244331554
0.000345575536373567	0.00142462067287065	-1.49482044357783e-05	6.56372809096683e-05	-0.000141887225728239	-0.000104450704736304	-6.22523939909519e-05	-9.38168894212564e-05	-0.000121401638126051	-0.000123168965232272	-0.000166338745074996	-0.000179320891864671	-0.000191449976492145
0.0273154383919498	0.00672819929212428	-0.00119992189724195	0.0192991511077454	0.00210880827387373	0.00376197395984229	0.0111211909768666	0.00715108899582789	0.00406663421473396	0.00293539111685801	-1.54626601951632e-05	-0.00236747128728037	-0.00421694318263273
0.492021204676403	0.199361271159437	-0.0966984066822588	0.164358645312749	0.0797070400274186	-0.0687725789414724	0.0477020526222915	0.0425053382363527	-0.0126292481290087	0.0054672305429731	-0.0417952621904671	-0.023789710601905	-0.026733393285746
0.132548516950303	0.0861117722024035	-0.0225248675719073	0.0574510385528091	-0.00155036296155217	-0.00200332249814708	0.0177068131606243	0.0126972737815431	0.0055606903470645	-0.00177684272984963	-0.0155603491267037	-0.032817192353147	-0.0207515893687958
0.08448820544212	0.0343557101301036	-0.0125883534749899	0.0416727013782213	-0.00601412665210964	-0.0157368383891694	0.00378428057101515	-0.00345844035495524	-0.00283331676915712	-0.0108754825206395	-0.0100454831755674	-0.0178664703314939	-0.013765347817168
0.455918718185059	0.198803174416757	-0.0880782402827112	0.157143047292977	0.100145848488725	-0.0114008300101572	0.0412472257869466	0.101385133232526	0.0667356984868941	0.044372509239284	-0.00179538806776242	0.0201772266405372	0.0113877087933338
0.0948465454770772	0.0667145338267589	-0.0152645792580483	0.042926754966197	0.0149685516249913	0.00366603871335899	0.0209312849169782	0.00956083361703199	0.0108355905095932	0.00931729516917516	-0.0029806810907049	0.00126736397289	-0.0195194480579967
0.146132104212535	0.209983232142591	-0.0204407786306267	0.0739886456566762	0.000654774625390125	-0.0053585324449357	0.0901967915413373	0.0134953385685049	0.00650580986076732	-0.00235187890977279	-0.0124879732808654	0.0267787525475209	-0.0248298905188935
0.139696138507816	0.0332120081147095	-0.0218426083354873	0.0631049824929869	0.00367941460687604	0.00438793586444713	0.0255812495122743	0.0202181597692797	0.0126573415507812	0.00403367523566159	-0.0085912372034144	-0.00289308335834493	-0.00928149276748316
0.307159192975455	0.172444705794373	-0.0464965294560358	0.168564114136117	0.00702957188537889	-0.00524192973586557	0.0547854853823457	0.0284602010970957	0.0224153191384477	0.000893821074756662	-0.0115845044258386	-0.00490419819686222	-0.0255859243873248
0.0767135666107598	0.0719428677500215	-0.0121006806589418	0.0361739106445214	-0.00768746842046988	-0.0233859552533498	-0.00100107627349685	0.00114072469101222	-0.0102362134340795	-0.0155367118369099	-0.0112801440465791	-0.0152593880276177	-0.0196336634168277
0.123182141747609	0.0602238599123021	-0.0136974638855827	0.0774296210989161	-0.0105469121420662	-0.00445758830394477	0.0170122048590392	0.00351361429274494	-0.00497746226167013	-0.00750225022300549	-0.00929470370320434	-0.0220260243001091	-0.0284210027179834
0.0940196709058052	0.0273642329299404	-0.0138617600806391	0.04463201686624	-0.0111402737569842	-0.00246826181090182	0.00769756908504475	0.00528270330289417	0.00119265082080405	-0.00680426778394301	-0.00780953820095533	-0.0235353444373886	-0.0142323094145382
0.416949710600136	0.173493059706401	-0.0740067020080483	0.171461891760875	0.0297884645204321	-0.023422782072359	0.047986955405674	0.0603559217784651	0.0154027444091285	0.0031828412240365	-0.000927462275602142	-0.0393983379210902	-0.0346579816652073
0.102351850503462	0.113315745987127	-0.0171251566016758	0.0419650028050206	0.0343291113918385	-0.00921689745882556	0.0171932252690565	0.006422814967165	0.0124720656534947	0.0125561069665065	0.00428057551449296	0.00447776702718651	-0.0118385934976572
0.491457469300348	0.202342632885698	-0.0963219491440508	0.167834751208282	0.0825174480867654	-0.0606236502015089	0.0363051917010042	-0.00846798643812918	-0.0128755182395623	0.0109468989426282	-0.016385843584047	-0.0374403475081844	-0.0455399933458911
0.0807819759994812	0.108401347176424	-0.00733674127490834	0.057138388298409	0.0147902235842794	-0.00473196756625334	0.0241350534650782	0.0186307469333486	0.00290325505883669	0.00502912800901302	-0.0017392291466113	-0.00671172898572862	-0.0161172700828301
0.109902269295082	0.0289813728034775	-0.017611971630145	0.0485843867486677	0.000239915573637728	-0.00104985060088988	0.00926988629048776	-0.00262628825224161	-0.00514973941146911	-0.000404967513626078	-0.00823623482650589	-0.0145535468946734	-0.0127080906979381
0.437975401644816	0.0936161630592156	-0.0809194209586416	0.168122302387863	-0.00956867233274494	-0.0309121900930984	0.0200308958662651	0.0100636061291979	-0.00431498318215601	-0.0202404312129217	-0.05647430937515	-0.0484954932267339	-0.0569958319488382
0.0633192848702435	0.0237793002550977	-0.00546003374756326	0.0416454667994351	0.0010556289538796	0.00196848063523244	0.0187762311346604	0.0123177054386572	0.00231888890009681	0.00151205479455602	-0.00426254269840599	-0.00743303981476394	-0.00818698390448793
0.0556175832465738	0.0537385044793612	-0.00820604202754052	0.0297910320149824	-0.0104679179006702	-0.0201938384196984	0.00102812473867419	-0.00198459306280165	-0.00653045113084526	-0.0153308781601843	-0.0187873961444274	-0.0121947575493809	-0.0118287523603313
0.310815691105211	0.172523952148843	-0.0464812038338736	0.172349920030237	0.0536436570556563	-0.00582348107837821	0.0519540556548355	0.0349503874741928	0.0262685671884927	0.023910087988639	0.00243515735057553	-0.0191079505580725	-0.0320405005579135
0.00514432306975159	0.000635601598281063	-0.000150531720291149	0.00378453583387292	-0.000655628402915646	-0.000541467488629439	0.000916266554057871	0.000237172172654916	-0.000253521056068668	-0.000598547945772542	-0.000856930386389463	-0.00107369269624781	-0.0013365902145349
0.165385133771786	0.0480323120466554	-0.0256811729802489	0.0796091627024756	-0.00593441724070892	-0.0120853177620376	0.0116742593055526	0.014561689804137	-0.0061400857552685	-0.00900986750137325	-0.0127487595939101	-0.0181525525524481	-0.024563019203645
0.0929451492722316	0.0287939024588269	-0.0144036411324176	0.0446987598998095	-0.0127475264517111	-0.00308166841542624	0.0123942004994981	0.00709190798295287	-0.00203535770312772	-0.00791459743356868	-0.0114186700952796	-0.00965229082275373	-0.0135508876395529
0.129891962967094	0.0857521790171587	-0.0216280117204841	0.0559784064632237	0.00530107323151879	-0.00912936795092845	0.0165101334372957	0.0105371660561327	0.00611785642260473	-0.00191414735970483	-0.00622767012503406	-0.014151666724236	-0.0226436966681795
0.0994555330965457	0.104361619965533	-0.0122104011619045	0.0569147329522076	0.0110802639096808	-0.00881065310847397	0.0217305724700443	0.0154059067060882	-0.00454519444471473	0.0011348054006034	-0.010953027305714	-0.0101885690495648	-0.0119062394118316
0.0820558327583586	0.107681460939207	-0.00763354723681509	0.0567213843357996	0.00486328221836012	-0.00143038702440267	0.026355722169699	0.0184998781135274	0.00959082451944564	0.00171644759697873	-0.00960776793606186	-0.0107566643224775	-0.0168975437385257
0.115561340217896	0.186935962713549	-0.0164952439261476	0.0597341769495695	0.0686288470210954	-0.0270551627846246	0.0124639587592916	0.0422134298687587	-0.00498277605451772	0.0207868421182354	-0.00870474666869434	-0.0170746853903844	-0.0230696268371169
0.00889062684702993	0.00421175813342235	-0.00048740655745046	0.00548973739590565	-0.000896943017775634	-0.000567983690172589	0.00173151627674196	0.000905151428485776	-8.67232227582618e-05	-0.000732463353974111	-0.0012946068981877	-0.00197648198621691	-0.00242554707979362
0.218081885200798	0.113809791520105	-0.038021841361338	0.0886033438015062	0.0216520673099079	-0.0193430937506117	0.0365587566554793	0.0053539896253636	0.0200487151546458	0.00115448677964813	-0.0113018496957521	-0.000515340835955835	-0.0251116035898382
0.196669686630138	0.0507105255573676	-0.031920925496102	0.0908816282048847	-0.0144309186051608	-0.0362814681697186	0.0219598378068811	0.00106395257062833	-0.00723867385665888	-0.0253561933874397	-0.0243638445941529	-0.03140842032901	-0.0282675293252362
0.140895723816602	0.10360266805228	-0.0243521700078594	0.0571136338771868	0.0143130006419719	-0.0146401093825918	0.00481317495414779	-0.00806264582946081	-0.00429556294432756	-0.00016355437030996	-0.0119115522082697	-0.029132448279197	-0.026918685803858
0.104632279633814	0.0776569645591126	-0.0172910964452539	0.0470113936033986	-0.00149415761405787	-0.0246001395624415	-0.000489973376216826	0.0154581809636174	0.000790858002130579	-0.0130471485882497	-0.0110812498172942	-0.0142463291183575	-0.0287496758120004
0.268605633527972	0.190749712992634	-0.0485449151187348	0.103206020466692	0.124566198241084	0.0170172497562697	0.0561332719649679	0.0385800363738329	0.052200290643012	0.0707917239986768	0.0615031718124931	0.00639926999019569	0.0241830353528543
0.00352443690906511	0.0227764017803478	-0.00016240862873539	0.002466183830683	0.000445810740096331	-0.00237349720685336	-0.00187503068781227	-0.000377524938638055	-0.00209330165401725	-0.000963843233378516	-0.00233810932998841	-0.00248858565805915	-0.0015958828739907
0.412407255984067	0.0926326607897578	-0.072600152336679	0.175160498022071	-0.00674076993293288	-0.0251564712432667	0.013534428780836	0.0175415229901786	-0.00895320967865032	-0.0159486205880998	-0.0284866508893148	-0.0330506920016151	-0.0496908517665522
0.495047880316544	0.196192190715442	-0.0968875119252415	0.163574846924151	0.0294557780582689	-0.0771993835951896	0.0515644711495012	0.0245850004873537	0.00773473488615567	-0.0238718027684603	-0.0353170211334114	-0.0459929689254641	-0.036799707885763
0.217478169284178	0.0610281089683647	-0.0359041128301214	0.0991516756446374	0.00906789794739313	0.0136301454937718	0.0349534062443275	0.0202673301682827	0.0156622776582466	0.0113490217205825	0.00325013203296101	-0.0124557435075834	-0.0088048064523101
0.176249480461551	0.0510578160365867	-0.0284249733554462	0.0799677757642501	-0.00430793025342097	-0.008027900036776	0.0170294428440643	6.66474628432667e-05	-0.0140130640572197	-0.00616791514509848	-0.0105184923766517	-0.0237072912458442	-0.0388074779640437
0.048389441793178	0.0169742079376373	-0.00301760889139243	0.0355069743297816	0.00379323885361725	0.00193092865822599	0.0141793513386343	0.00846184876500456	0.00235488648912589	0.00286208375592162	-0.00198178752337749	-0.00475615892261274	-0.00745443320727465
0.340005139291216	0.157658234507337	-0.0490155304717004	0.197929303314338	-0.0356189297752414	-0.0518445196281885	0.0176135289525761	-0.00796514253991243	-0.0133527028852154	-0.043731724701715	-0.0610166092036846	-0.0624503712033073	-0.0780966791891046
0.0808083355878934	0.102159898774999	-0.0138664224266702	0.0349120195107321	-0.0108386424528657	-0.0193862963632478	0.00467281380440818	-0.0128739377849226	0.00622478606436683	-0.0151124694080567	-0.0167773336789409	-0.0168159961707282	-0.0171185715657537
0.151251156559271	0.184009386802653	-0.017301681450512	0.0967714543517732	-0.0222251628028037	-0.00481837833148474	0.0494697036258722	0.0211264414530955	0.01749203508639	-0.0135217705671442	0.0186382439883268	0.000850121211359106	-0.0249954870651533
0.135419706882697	0.152620951401823	-0.0173006256735347	0.0794269398381919	-0.0119877185722239	-0.00710264009436254	0.0296046129950879	0.0306943739403673	0.0162905104037615	-0.00954517933329321	-0.00715091099945905	-0.0109931441838475	-0.0264288829432799
0.0034310643594341	0.0228151177676982	-0.000244536192488725	0.00245088208933906	0.000549540279962731	-0.0024021790188816	-0.00150234310273616	-0.00182405642008279	-0.00205376061737155	-0.000926319369459433	-0.00217627502147186	-0.00255858990999767	-0.00234622138786141
0.051149992360554	0.0171183193651922	-0.00688968247268761	0.0274757479613245	0.00306694512634805	-9.11811720401071e-05	0.0110033863155749	0.00955567467580914	0.00510582415792736	0.00148788197715397	-1.65698265224695e-06	-0.000587622572561293	-0.00509288733992098
0.164628388420773	0.111895868699182	-0.0293039765120087	0.0644205330608534	-0.00162833253358294	-0.03689387000064	-0.00860194231537159	6.23251403610026e-05	-0.0276381347951631	-0.0192611012671115	-0.0279833672581524	-0.0386596539687497	-0.025294667560095
0.20880283216668	0.115180403214541	-0.0356370104777034	0.090007009309636	0.0254491416152869	-0.0252226739871888	0.0160051416542535	0.0155897541769329	0.0120628437077781	0.000113233814049041	-0.00866744970929326	-0.00362047372786745	-0.0363130772571779
0.142043424312066	0.0860766128425391	-0.0249479268081934	0.0561978219150443	0.00519973833863321	-0.0206417335092642	0.0138371090403802	0.0048912544380259	0.00473229927930274	-0.0077209975853155	-0.00450618712496284	-0.013743353249444	-0.0266088080931596
0.0275082544943338	0.0649154943504101	-0.00335295293952963	0.0161965314889849	-0.00702277583674607	-0.00987214092263614	-0.00593577669423766	-0.00704900221450976	-0.00550199238197885	-0.0084474583796911	-0.0101875294004532	-0.012708702015207	-0.0112734586510878
0.0020513880748018	0.000393443196310837	-5.51258804561256e-05	0.00108492066752543	-0.000121441347425993	-2.78287873172189e-05	0.000525869202174811	-6.11877874165069e-05	-0.000223421705993338	-7.46350673716061e-05	-0.000368280691077168	-0.000318698919264236	-0.000650034751929016
0.247622859657239	0.0995676537261105	-0.0392114853471831	0.11736772260254	-0.0045228199382937	-0.0174937281183091	0.0146184783625369	0.00668601303313962	-0.00592832722235209	-0.0110082740283014	-0.0273965585363253	-0.0360809963895537	-0.0456565046453836
0.164132124945206	0.111800742036703	-0.0291828754478438	0.0644479194602498	-0.00246583332247746	-0.0390427814244044	0.00889132949286786	-0.00209428917619706	-0.0168068351426103	-0.0207543073734409	-0.0193437368624384	-0.0203990804079249	-0.043243353264888
0.279648951829807	0.100371837539433	-0.0486858609250191	0.120538484702196	-0.0294390135218709	-0.0195393867904521	0.028802833835309	0.000361547933629691	-0.001738992821395	-0.0244892001561615	-0.0226668466476734	-0.0398175227233514	-0.0524279900746087
0.0227008919975873	0.00578962552444732	-0.000757852248312891	0.0152501717567598	0.00185156158633074	0.00183662020404159	0.00939466634915021	0.00575357353908239	0.00244390128826047	0.00184409089518616	-0.000563079866537169	-0.00185949572819471	-0.0034555165720884
0.0372149537343235	0.0541997894755366	-0.00365668923289778	0.0246921980976869	-0.00218387373561651	-0.00299591669140792	0.00620865479313042	0.00119002806884826	-0.000260870471311465	-0.00258989521351222	-0.00639735796642336	-0.00720661451788066	-0.00864865860074384
0.175641330608741	0.0946508688719853	-0.0305626378183891	0.0718518279288926	0.0263152968113886	0.0141366939558521	0.0369262757742024	0.0216453496106081	0.0211338504476407	0.0202259953836204	-0.0131657739515879	-0.00499713706746588	-0.00575268363228162
0.0143638821589719	0.0264852139134891	-0.00117577556321541	0.0112004844469646	-0.00167645159850721	-0.00312397823773796	0.0016947071474642	-0.000606439528471503	-0.00134575239622746	-0.00240021491812258	-0.00331111642963307	-0.00456108435111034	-0.0042474319082624
0.498055793736994	0.247195689004298	-0.0993396424037563	0.164813579105212	0.149635717341364	-0.0711150796903611	0.0486782302543598	0.0408148224676891	0.00586097250072071	0.0392603188255013	0.0238786043498125	0.0169254698014276	-0.020277929092804
0.0145827458325238	0.0090225448449762	-0.00153075943892724	0.0105637772321096	-0.00330298231189158	-0.00333985892054729	-0.000879966092768285	-0.00224396120629349	-0.00200695377166432	-0.00332142061621944	-0.00395617645077297	-0.00510620807217186	-0.00486228236022761
0.194489696449834	0.0508674159655595	-0.0318434407471805	0.091893895444212	-0.00416140979175594	-0.0227515158723096	0.00424753955985435	-0.00254815919322202	-0.02009295646959	-0.0134564628320328	-0.0216450631072111	-0.0364342413773216	-0.0318001647282788
0.101455328352465	0.0313871393867324	-0.00885015847632027	0.0726944002095722	0.00181110874026826	0.000813622505938222	0.0259757065778284	0.0157498419650554	0.0074226821903076	0.00131236562310325	-0.00733109613043476	-0.0136739653263169	-0.0154535962114227
0.442620182460105	0.157186841127386	-0.082189619208079	0.160402557405284	0.0630799064933968	-0.0185116191993538	0.0720463993148794	0.0502813036351124	0.01949596059025	0.0222841436470215	-0.00309575235884796	-0.0183131608807016	-0.0152012479286293
0.0648072653562564	0.0497859711209451	-0.00994226175680616	0.0316982543100131	-0.00290649074222296	-0.0096484326344163	-0.00194340727167226	-0.00348769692046944	0.000976621786995188	-0.00627746168831963	-0.0109341016560619	-0.0121852427991458	-0.0133174532623035
0.163132468261872	0.110856350580963	-0.0290783673970213	0.0638381166895082	-0.00118228656667416	-0.0274051458455862	0.00493561214559055	-0.00454701453022974	-0.0224924165013226	-0.0142937162061302	-0.0280829351598973	-0.0239819227888233	-0.0240757127170604
0.491927801485112	0.19478368681508	-0.0958259082038019	0.164360725713636	0.0375328970251608	-0.0878534090385349	0.0413626673199017	0.0333738261659259	-0.00127466177415636	-0.025160256006687	-0.0317811610701335	-0.0230111128761837	-0.0473521062787909
0.0130251004828818	0.0212159140771355	-0.00133671308940429	0.00841030999118796	-0.00509368138851691	-0.0052036935601897	-0.00257787494516438	-0.00253006002925093	-0.00349700377551452	-0.0051486874743533	-0.0047929376794633	-0.00519728882422797	-0.00553165427451697
0.114653622954307	0.0801811574868307	-0.0188856027740034	0.0474654917613819	0.0106808890580616	-0.00249114035465112	0.0212432061459443	0.00299000696453777	0.00841446251713875	0.00409487435170523	-0.012491153989967	-0.0199259270152656	-0.00898294697409568
0.291468047115592	0.178069062367281	-0.0519685920712144	0.119622153770066	0.0548013488376489	-0.021296526162596	0.0286623429280841	0.0438382323788811	0.0353754017191752	0.0167524113375264	0.000982157198527289	-0.0336979925668746	-0.0212182878853029
0.216955332288485	0.112289757896758	-0.037815844656162	0.088258352218927	0.0138698682176288	0.005712562825129	0.0235896680971595	0.0139217811484366	0.0200309177146384	0.0097912155213789	0.00345475765488826	-0.0129573357837112	-0.0168871116183266
0.152618967261773	0.110742582718105	-0.0254006097981407	0.0651018143891725	0.000795689347295347	-0.0455397496568054	-0.00890876923292255	-0.0108676333659649	-0.0169441312755003	-0.022372030154755	-0.0365171246645844	-0.0320573426327624	-0.0271855638723246
0.0154392590454835	0.00190984779534662	-0.000456849780987433	0.0115400776320996	0.000511294465476615	0.000396835448809002	0.00513386460765725	0.00303733267981325	0.00154006137157736	0.000454064957142807	-0.00128335343164429	-0.00187611756804654	-0.00234356012661689
0.490083364480243	0.196119917827312	-0.0961970791144213	0.16482750466138	0.0664795231035158	-0.0739380919275829	0.0310533695397925	0.0137346382381375	-0.0126654337898632	-0.00372928441203357	-0.0253052287072481	-0.00281082854009396	-0.0757454658707306
0.495024449877586	0.245046321393165	-0.0972826061988135	0.162185421563298	0.0365194633647585	-0.00793819538333262	0.0579341994869126	0.03593080089913	-0.00669364969091679	0.014290633990713	0.0153735043308159	-0.0191236893056965	-0.045586767002752
0.0849765574447872	0.0256655043266627	-0.0132256137272984	0.0396077062125299	0.00485699914873193	0.00262371933326895	0.00871934764549404	0.00479737792351674	0.00265244342827586	0.00374035924100044	-0.00327762213216526	-0.00338892543589499	-0.00843561958749546
0.320382890541321	0.212226354729119	-0.0503408286894279	0.165740583335458	0.14173819797566	-0.000883351752424377	0.119486535120045	0.056645071458665	0.0333515830536136	0.0704274231116178	0.00321632691294965	0.0564456195938257	-0.0227493218745415
0.184021482003724	0.15226560542308	-0.0330826300557999	0.0692043680155776	0.0332537752124036	0.00170119425019238	0.0468648195129036	0.0262784903598937	0.0420238728004711	0.017477484731298	0.020407031946899	-0.00250360631657845	0.00659641058843818
0.491258273793618	0.20057027860518	-0.0943674237131175	0.167850943973623	0.0405316865799764	-0.0850641137744541	0.0231546955243422	0.0102460193231831	-0.00554617012793945	-0.0222662135972388	-0.025966106947476	-0.0540476880826259	-0.039695276735907
0.00822572874961451	0.000695563789974242	-4.80265686513721e-05	0.00674752147074743	0.00034585734641863	0.00082824533234673	0.00432466885191349	0.00281705363982684	0.00161386340518286	0.00058705133938268	0.000136533717129199	-0.000614724075453498	-0.000976146404651329
0.0998436919280307	0.0312396055060885	-0.00948240414821541	0.0711310049523915	-0.00208905874874898	0.00148367826841898	0.0268008095194463	0.0169533244023045	0.00745211742619976	-0.000302690240165007	-0.00540930323804469	-0.0119532354224837	-0.0155646025411983
0.490967952350086	0.198147350119156	-0.0961912162858909	0.164885355949623	0.0466416609572839	-0.0248191959968535	0.0341819321106125	0.0371145038372062	0.0240679996369975	0.0109112324802152	-0.0380098294840673	0.010182569019244	-0.0381665155936635
0.0773352021481404	0.0251477116387975	-0.0110475723730667	0.0365789418631075	-0.00448062584327905	-0.0143427240070635	0.0119797085056763	2.15125944134087e-05	0.000280028026551193	-0.00941167492517125	-0.00749538789367629	-0.00859443945157951	-0.0111103480472102
0.029046055714785	0.0651685090680661	-0.00401900585156676	0.0160727741573122	-0.00872366171195902	-0.0127608066108213	0.00148410829967293	-0.00654098081941178	-0.009299443221575	-0.0107422341613902	-0.00596167676857307	-0.0115777577004516	-0.00890025523070834
0.0985643229711642	0.115489831215789	-0.0159429511908461	0.0422967231200443	0.0334507602531633	0.00214877822391148	0.0104374170241081	0.00391672067845351	0.00259366425739063	0.0177997692385374	-0.00589115863386375	-0.0104101410728729	-0.00248888727141636
0.417721577106027	0.173528366890405	-0.0756927187272984	0.171019279457084	0.0738524306580514	0.0374172374119765	0.0461342636989028	0.0365718309121326	0.0287117357535936	0.055634834035014	-0.0191511134441824	-0.0380964946350465	-0.0115035958125392
0.0475136983585782	0.0815601135427187	-0.00715581968071297	0.0251310439628235	-0.00754504157956183	-0.012052478902416	-0.0065707954250713	0.00219100467960649	-0.00787402784454924	-0.00979876024098893	-0.0136239073813786	-0.0136796613416916	-0.00752675944882485
0.000716936906087359	0.00275275428218323	1.69092387213672e-05	0.000343811265368575	-0.000367267399962616	-0.000344667452364158	-0.000183780715146603	-0.000257693958411863	-0.000365199374619141	-0.000355967426163387	-0.000434102970431103	-0.000413213806339475	-0.000456823979135
0.0456721497687404	0.0150633361706023	-0.00643015698212408	0.0242029807104237	-0.00349106580184778	-0.00588553223099941	0.00082697432558599	-0.000786587043495018	-0.0027514654837054	-0.0046882990164236	-0.00671888165812809	-0.00909368531694899	-0.0103610280591573
0.272891093786373	0.188312764837537	-0.0368862078296305	0.174061100774182	0.0148133672253395	-0.0019685376175454	0.0794557708724103	0.0616427908401619	0.0133569785686441	0.00642241480389705	-0.0141084951176045	-0.030416996042357	-0.0234121250336868
0.269072200625205	0.190606150763743	-0.0484099673294832	0.10398748169545	0.0555582457671894	0.0141639649180772	0.0682997495338496	0.079938118301756	0.0860360123735009	0.0348611053426333	0.0218859314165501	0.0369756923125442	-0.0202113887546757
0.20788837214453	0.11616581183759	-0.0357180958304586	0.0909900654678353	0.0321815958312631	-0.0158390121426384	0.0312651439076719	0.0180174057648886	0.0080152714802211	0.00817129184431237	-0.00519226834621578	-0.0117171730654798	-0.0154975752983979
0.0822511420470116	0.156116605326399	-0.0106617681134091	0.043525169693467	0.044393854925732	-0.00637966527570195	0.00573316968815321	0.00246059714104324	0.0208257337679943	0.019007094825015	0.013023181166701	0.00678749288688438	0.00202074516372205
0.0853788512067042	0.0739990156458887	-0.01404089629417	0.0376516223144293	-0.0202387528664477	-0.0132332704991638	-0.00482458147867423	-0.00335367123043576	-0.00407130123766186	-0.0167360116828057	-0.0146576601542999	-0.0140274269513245	-0.0220957802156694
0.254369023675199	0.101204474521302	-0.0418830094177506	0.113374033214557	0.000436652685700145	-0.0154589053546223	0.0175267695252457	0.0182258369128393	-0.00475844884358623	-0.0075111263344611	-0.0210403556046175	-0.0436436799375381	-0.0401284232441983
0.04508289156305	0.0466104778063576	-0.00662361211828529	0.0244084781972644	-0.00179973725915848	-0.0112773972225195	0.00401144531297162	-0.00236697814788692	-0.00499484980855622	-0.00653856724083898	-0.00976561535908946	-0.0106497244198147	-0.0123216064441614
0.0573393507678858	0.0277865522140685	-0.00789173274267006	0.0289294309978583	-0.00657006408786473	-0.0133445192730268	-0.00316063133183028	-0.00375595019295343	-0.00649347408628364	-0.00995729168044576	-0.00969942741130902	-0.0132500845593553	-0.0172117234366969
0.4450810824148	0.161114065294332	-0.0836941945070748	0.162165082273684	0.0545932150262008	-0.0310745477971709	0.0460213079896567	0.0536746682254912	-0.00304165221750247	0.011759333614515	0.0107047000785944	-0.00239473422824193	-0.0246318621668777
0.0331112659134693	0.0146075721937893	-0.00430757409944143	0.0195637321332006	-0.00717766003690408	-0.00677048868684035	0.0004801715761922	-0.0031456265733554	-0.00579446398497857	-0.00697407436187222	-0.00980080882561657	-0.010407465751413	-0.0088824153757507
0.229873214774942	0.123599931572246	-0.0391298955616736	0.0987261617822251	0.0456921474232639	0.0110524143316027	0.0624165367821052	0.028390042467985	0.0522151127509299	0.0283722808774333	0.0359878670326901	0.0140127439934887	-0.00919607099378419
0.483667915306894	0.144817863402931	-0.0916754823546734	0.171542630042842	0.000776080386838129	-0.0733097943337967	-0.0182322014676648	-0.00991084019941213	-0.0181974323165668	-0.0362668569734793	-0.0648488136219512	-0.0712281149730209	-0.0798190956047201
0.146144196763903	0.0449539014335018	-0.0112891840404383	0.117973868853448	0.00298780703398263	0.00539149292444038	0.0452002143343887	0.0276061050506846	0.0175391299837246	0.00418964997921151	-0.00220131214612729	-0.0157067887597454	-0.0215630111844264
0.113635530658399	0.0812553504751339	-0.019521816837542	0.0477782687276177	0.00236944680084016	-0.00159356102724206	0.0162550658808093	0.00958669492993094	-0.00715240221792167	0.000387942886799053	0.000498783225908517	-0.00558968353457213	-0.0146730489351599
0.241404300193443	0.0571908370629386	-0.0398927217642351	0.10957376643911	0.00944981765952285	0.00261987558841814	0.0253733067124067	0.0286513231958265	0.00858741790030848	0.0060348466239705	-0.0184933395741294	-0.0139438765430804	-0.0273168696050997
0.0394506534361464	0.0444628589637221	-0.00526146906611299	0.0231772731185478	-0.00715200301380175	-0.0071510529823121	-0.00240474713232829	-0.00331385551021707	-0.00649616591963421	-0.00715152799805693	-0.00998586682650626	-0.0112647409197841	-0.0107575990234657
0.25494706999792	0.129926815955176	-0.0440106701289376	0.108940353938887	0.0411177632585771	0.00939318220914354	0.0621982754147638	0.037881523129534	0.0375336138129594	0.0252554727338604	0.00687179733916293	0.00859162805810582	-0.0106434734152635
0.0272632474504817	0.0638327756168671	-0.00337946926194389	0.0162795578331866	0.00297885013764632	-0.0107011416088303	-0.00135105876663288	-0.00445436031131739	-0.00913263978920721	-0.003861145735592	-0.0105527580002077	-0.00975407575794315	-0.0103611103652188
0.132722139555615	0.122242355843299	-0.0166928560397638	0.0747763732992444	0.00347675196803726	-0.00222493731705134	0.0476659703063949	0.0207739761082043	0.00769930215156261	0.000625907325492947	-0.0092795736500437	-0.0152275835731318	-0.0188229593878027
0.264195270454375	0.177684865337683	-0.0458322120706794	0.112683264552389	0.0518177187835618	-0.0108548502343587	0.0580974207566029	0.0311036007044205	0.0218050341293378	0.0204814342746015	0.00521939525868914	-0.0037079676683901	-0.00946623615967712
0.0234753511609098	0.0632180826400529	-0.00268530419808523	0.014376828926911	0.00560709067857278	-0.0115308292152271	-0.00880624745180814	-0.00125653810026569	-0.00238361565106861	-0.00296186926832715	-0.0136836499049833	-0.00571790543912817	-0.0143089279253291
0.0378961315510718	0.0460916182673857	-0.00457217097470321	0.0244265741279408	-0.00126083371236999	-0.00415272765538142	0.0065829857775438	0.00251745749217953	-0.00138964481799798	-0.0027067806838757	-0.00513100485138871	-0.00648094121062061	-0.0096971563589882
0.0713581918700711	0.0645332949401677	-0.0107813801614446	0.0349617754155578	0.0021799148180229	-0.00435506920658958	0.00314802112090197	0.00476210514115641	0.000861773765682861	-0.00108757719428333	-0.0120249919641841	-0.00985765397221907	-0.0146990523896361
0.000435994068460422	6.94780706003687e-05	-4.83947454696693e-05	8.87229523334192e-05	-5.01936478600788e-05	-0.000138599681661642	0.000101247741705586	5.00431573006094e-05	-8.87983403623276e-06	-9.43966647608606e-05	-1.82999743334014e-05	-0.000132964118419667	-0.000117246195536493
0.0698624675399694	0.0771890236821744	-0.0076184461497613	0.0409002751289327	-0.00643008219596886	-0.00512797219787937	0.0129601885229867	0.00476145284372451	-0.00233958788766346	-0.00577902719692411	-0.0121540767181975	-0.00804596708497532	-0.0188244024123755
0.259653662775838	0.126857212996223	-0.0461240391043231	0.104423210484238	0.0413111243329629	0.0162953438141788	0.0512117166257421	0.0529329215099514	0.0419413233259584	0.0288032340735708	-0.00657772554745623	0.00168350239169213	0.00412168404174418
0.0281871454179815	0.0135650612493169	-0.0031553404821675	0.0188643147117325	-0.0059055875679327	-0.00465365142459301	0.000459237644702147	-0.00295616193736204	-0.00585069343259628	-0.00527961949626286	-0.00697883006943599	-0.00721133867210441	-0.00967867868873794
0.00278708450400961	0.00644167736027865	-0.000174501264734662	0.00188339520887115	-0.000932234148421938	-0.00105241744547679	-0.000154336717953312	-0.000420911569599733	-0.000815460158701864	-0.000992325796949364	-0.00108735614944323	-0.00129860653154527	-0.00149157499258369
0.184177196312063	0.151732791719446	-0.0329953207058299	0.0695616550832392	0.0685800628060843	0.00500187605496058	0.036476538653031	0.0684910976343954	0.0332346946183077	0.0367909694305225	0.000722523630359628	0.0215237607653622	-0.00124929248985403
0.0271963391292306	0.0103214088835156	-0.00179682159877642	0.0194710233055462	-0.00292161928766327	-0.000176552176209644	0.0068095647893265	0.0013583462068118	0.000420080616553509	-0.00154908573193645	-0.00426747534367054	-0.00392888714261028	-0.00565757654153832
0.0766554415278083	0.0258531848005168	-0.0112110889746658	0.0358011834879139	-0.000732919195282247	-0.00217192263626147	0.00612433033171381	0.00763708412004618	0.000773600501552452	-0.00145242091577186	-0.0110980594654197	-0.00665659390677373	-0.0134387204386704
0.186619741945008	0.112641214430372	-0.0324010875569578	0.0785169403605409	0.0296860357608088	-0.0108477437209807	0.0255754166541325	0.0216433077428789	0.0183914523495566	0.00941914601991406	-0.0133669673177504	-0.0147906746664342	-0.0147402054620563
0.461779321341919	0.149206145673105	-0.0841774129729835	0.18349189127947	-0.0279121207810246	-0.0706532817123705	0.00782461057135098	-0.00801300328164256	-0.0493572342509304	-0.0492827012466975	-0.0773408211503065	-0.0736761576704243	-0.091468622679713
0.0379195962125057	0.0201655463227023	-0.00489201524221496	0.0220782740874003	-0.00561262717296585	-0.002714209014593	0.00199952439077425	-0.00199577067372033	-0.00434027078642652	-0.00416341809377942	-0.00641551449368398	-0.00827590163088206	-0.0109736581710663
0.228124502989814	0.121832726891845	-0.0378664193698836	0.0963065479189488	0.0223752911018535	0.0102726845583304	0.043998180104353	0.0626681047401182	0.0422954656827818	0.016323987830092	0.0244933408075016	0.0039864337578665	0.0106325462729184
0.452378144196956	0.149239852505106	-0.0819919568401357	0.18626499320512	-0.0193815890866036	-0.0990753119850899	-0.0125857022332458	-0.0122378862408647	-0.0321347039053648	-0.0592284505358467	-0.0764414837794729	-0.0705339039568041	-0.0806003379713239
0.00611200622922637	0.000264574057933021	-0.000339897788341344	0.00427248878915459	-0.000535766365532811	-3.42388298722306e-05	0.00118700215330352	0.000883580268994234	8.50384981647629e-05	-0.000285002597702521	-0.00108458408989025	-0.00136527568823094	-0.00147216847970053
0.410411063489598	0.0944817909232816	-0.0720725654715538	0.176646583335197	-0.00195923865713404	-0.0259151036577159	0.0258796492713014	0.0105383433190102	0.00269644848765338	-0.013937171157425	-0.0440275778256733	-0.0378827956138279	-0.0447446742776901
0.1478296011401	0.136133050814661	-0.0262652054534969	0.0555178900569065	0.0163276312821624	-0.00745030554453607	0.0244630845518164	0.00686657194231552	0.030793888743613	0.0044386628688132	0.0126157599386415	-0.00926666895149833	-0.0136566626270995
0.063802366759181	0.0968506265866606	-0.0094646565163095	0.0314773766900139	-0.0137405600345993	-0.0157919072044492	-0.0037692848553839	0.0059716195149159	-0.0130159524927382	-0.0147662336195242	-0.0115837011104076	-0.0128295097329374	-0.0132270970300603
0.0404680107891303	0.0107292788154323	-0.00314192696533112	0.0284847128534697	0.00209886855948601	0.000722559554975091	0.0124639577207442	0.00757793621404421	0.00416985945037556	0.00141071405723055	-0.00154363514265891	-0.0024609951747662	-0.00463032491843361
0.146290942399359	0.211074788484707	-0.0207979322580497	0.0747502011542755	-0.000599842553320712	0.024760479905961	0.0791201628365171	0.0346456216736861	0.00807176194081202	0.0120803186763201	-0.0109687630564129	-0.0155774814789368	-0.0223020832722131
0.102456960910117	0.0578787618591429	-0.00912027937700305	0.0753689815142395	-0.00524523748327069	-0.00346414910145421	0.0190480278266115	0.00804745719339491	-0.00264658497232011	-0.00435469329236245	-0.00928079967845079	-0.0172463531468846	-0.0202366580116986
0.195055431517238	0.0514216674775163	-0.0316840974226063	0.0915962925148093	0.00198220826141637	-0.0195538155669669	0.00388980205097716	-0.00550542830811787	-0.00255567535826612	-0.00878580365277526	-0.0243410429173929	-0.0224318695356419	-0.0356731324589909
0.142361710638785	0.103390598517349	-0.024644999446653	0.0565936781888177	-0.00522786957398894	-0.0317329753548606	0.0077248271473726	-0.00224384956662213	-0.00524426229944289	-0.0184804224644248	-0.0162786349707982	-0.0290191092770847	-0.0293260361240924
0.0290902179644736	0.0127789597930433	-0.0040722280224164	0.0182379844265815	-0.00514942010975258	-0.00553376156101748	-0.00117847927548409	-0.00209907976126602	-0.00384470844726657	-0.00534159083538503	-0.00654736351414223	-0.00805963124027232	-0.00900217321544388
0.123272545400531	0.0616555016917012	-0.0138586903569143	0.0791043979483436	-0.0124853017552975	-0.00195836765463235	0.025350533059962	0.00308616464132391	-0.00360115115770274	-0.00722183470496493	-0.00751365043288144	-0.0199517085793254	-0.0269717074767213
0.0106365822738	0.00669169898763687	-0.000779853322426222	0.00832455049658873	-0.00221604004450365	-0.00259582319731616	-8.60777144895686e-05	-0.00042474033706574	-0.0018752145889746	-0.0024059316209099	-0.00255289713268373	-0.00320423001499558	-0.00391558299181794
0.0515393047554114	0.0169212397915239	-0.00680357662002894	0.0272236756340425	0.00151493727108754	0.00169525581976048	0.0134784078276976	0.00810154737381854	0.00413082935394114	0.001605096545424	-0.00026184578779883	-0.00139512943284718	-0.00420395845488718
0.171497609894045	0.162822037830053	-0.0306820043837999	0.0619300142072478	0.0159140546623176	-0.0417734618369817	0.0223884807790044	0.00479022446465224	0.00390178476750244	-0.0129297035873321	-0.0165075501362995	-0.0129992846812721	-0.0434253224506891
0.0804417626414027	0.166437575092425	-0.0116874558128832	0.040675966978691	-0.00876073363778419	-0.0308924880691426	-0.00711530434892968	-0.00675223575971029	-0.000959041220615603	-0.0198266108534634	-0.0247680641157234	-0.0251373994986003	-0.0237372351490171
0.0965539827618745	0.122578920750332	-0.0156496977653811	0.0397321695639751	-0.00344487676849566	-0.030707631353716	-0.0113905335270006	-0.00311045822823781	-0.00477263918197159	-0.0170762540611058	-0.00334863362107669	-0.012232102987241	-0.0288259140445631
0.0134192572927895	0.0225697019485236	-0.00104910493717425	0.00976495412755356	-6.71413574861168e-06	-0.000325140932042906	0.00301498718685164	0.00165733921289299	2.33197700407733e-05	-0.000165927533895759	-0.00159662826918192	-0.00262981192555365	-0.00355747309492048
0.119800415264733	0.0328002728380722	-0.0194214343596981	0.0546800430369356	-0.00745471942102972	-0.00954933763552958	0.00842603168137628	0.00488011987942753	-0.00155108398507402	-0.00850202852827965	-0.0153413294034369	-0.0147458631881931	-0.0225342859303957
0.418189075096118	0.176032855237927	-0.0751042628120687	0.173647176155932	0.0268242830996392	0.0417074277931842	0.0762917656526871	0.0860105151455025	0.0434708443955268	0.0342658554464117	0.00193834056910497	-0.000144803014010764	-0.0236221464376951
0.150814998901725	0.13728547749364	-0.0268057019459085	0.0562116769270384	0.0176180673264137	-0.00953670575538948	0.022911209197253	0.00677058904847272	0.00807167101641704	0.00404068078551212	-0.00985679624691826	-0.0158194510990594	-0.0286366264822809
0.081827150420351	0.100007212838182	-0.0132972562186315	0.0357064176356586	-0.00791028764381697	-0.0150369083279439	0.0172243488145137	0.00629273525947527	0.00276259488435082	-0.0114735979858804	-0.0146768935044563	-0.0144717096768614	-0.0188260822746045
0.489831887751039	0.199713658883577	-0.0944540540314491	0.167774098426664	0.0317519222662161	-0.0702233292919805	0.0324558715865828	-0.00594965354712024	0.00714068795351874	-0.0192357035128822	-0.0201832381528922	-0.0214406039603695	-0.0457058727858313
0.271629883279839	0.189876617853011	-0.0362243926022873	0.173286508522085	0.0292899872124784	-0.00183648399771713	0.117207616323992	0.0464842132442991	0.0129575345098988	0.0137267516073806	-0.00158269958448271	-0.0134456804367311	-0.0273868402230488
0.0018692782065607	0.0145866189121344	-4.45550795232018e-05	0.00119009848115338	-0.00143332121666865	-0.0014943372489936	-0.00119268198462779	-0.00124635550490049	-0.00140284243238334	-0.00146382923283113	-0.00141775670322375	-0.00147429324643194	-0.00148965815621848
0.152669653960792	0.134642728716304	-0.0274990398046029	0.0552062067075046	0.0104235823176338	-0.0426875746935759	0.0038586813873337	-0.00964975583383171	0.00937032752090583	-0.0161319961879711	-0.00594619631481019	-0.013351309407377	-0.021797889981853
0.0185917455310512	0.0305996199600051	-0.00219446301309427	0.0120981430815184	-0.0063410875436797	-0.00485291138868233	-0.003003777445444	-0.00297046352241291	-0.00350733651867109	-0.00559699946618102	-0.00525370002192193	-0.00593769595914782	-0.00815846170987607
0.016019930585296	0.0212724971683318	-0.00123976059918818	0.0114833091451212	-0.00660286361094746	-0.0065613646866522	-0.00283191227412637	-0.00413636343911434	-0.00528759634936819	-0.00658211414879983	-0.00685502764480579	-0.0074303335519143	-0.00772453774460908
0.10182067051319	0.114505019828016	-0.017100592989555	0.0428954701793233	0.00477000542360362	-0.00080223773617763	0.013349427617894	0.00515912099567065	0.00180134464020196	0.00198388384371299	-0.0140721353668741	-0.000592372432286908	-0.0104277591106352
0.00682661450331522	0.0014421632622113	-0.000338927361964563	0.00462160214760452	-0.00187759190409902	-0.00129050341158281	-0.000130911384122218	-0.000314833173698836	-0.00132237222223864	-0.00158404765784092	-0.00183347294845212	-0.00260404676843347	-0.00276188997315671
0.0823444025950758	0.101486814055589	-0.0133149114365858	0.0364855887572221	-0.00621299783773038	-0.0149033685938438	0.000321841013579779	-0.00236409935092011	-0.00918919729944101	-0.0105581832157871	-0.0142953459169361	-0.018365849227485	-0.00763785675234019
0.324552676308923	0.210087501587761	-0.0499283737836834	0.165781814759496	0.154646111997156	-0.00680136681858928	0.11628382511621	0.0555979942984147	0.0882996780821768	0.0739223725892831	0.0880299206717929	-0.0088804223824917	-0.0200142740761961
0.275425156603978	0.187093345148862	-0.0378362012339293	0.173566411245803	0.03537964512657	-0.00311147703863579	0.0681145104406412	0.0392234973866982	0.0173498631798951	0.0161340840439671	0.0438600998001628	-0.0119205783959468	-0.0287346963711996
0.372406500019843	0.270814653342324	-0.0612492245558569	0.180696632158516	0.0403243220096927	0.0208256073870458	0.0580134463360684	0.0753742372775129	0.000882363989544666	0.0305749646983692	-0.0150699467235244	-0.0219293727908557	-0.0376031054397732
NA	NA	NA	NA	NA	NA	NA	NA	NA	NA	NA	NA	NA
0.00535774777409034	0.0112667101917617	-0.000165901198155257	0.00374684527332924	8.88417750640781e-05	-0.00173944173640769	0.00020890872021151	-0.000635700573090598	-0.000483940836036546	-0.000825299980671807	-0.00147245692943535	-0.00175341330038686	-0.00215176716698609
0.00314275411607405	0.00078421316754361	2.66361718193452e-05	0.00204043093407088	-0.00023194832046233	0.000492130486165884	0.00185033924633344	0.000927897656107877	0.000166401616451736	0.000130091082851777	7.00738591625301e-05	-0.00064506674260146	-0.000541685002628934
0.154148956567609	0.034189252850097	-0.0247652628686957	0.071140182272764	-0.00183324492961834	-0.00350352064955767	0.00624541020855987	0.0153271044068251	0.00502144042776476	-0.002668382789588	-0.0166562233163283	-0.0254014946718186	-0.0189706279261404
0.00554948346586809	0.0113822004846842	-0.000183399760599424	0.00337599095564277	-0.00115508430266013	-0.00144819099567876	0.000250490886376763	-0.000610297815250381	-0.00155413603170707	-0.00130163764916945	-0.00183926725422637	-0.00228325171139375	-0.00234893225799453
0.0286225606600777	0.00990074826842485	-0.00259666902428232	0.0200502529482445	-0.000551416639369338	0.000867077730817754	0.00657681847233497	0.0019955806984634	-0.000748630534699268	0.00015783054572421	-0.00288583137926304	-0.00404246271724671	-0.00600496392977055
0.0785067715369207	0.0712966876914728	-0.0120324127025985	0.0363492171140739	-0.01348487728605	-0.0237124642496497	-0.00298511261915063	-0.00440294223827199	-0.0149526809766527	-0.0185986707678498	-0.0216649521099234	-0.0116124326076835	-0.0169839238634711
0.0478272725290428	0.081418189094024	-0.00719866901762954	0.024882815871881	-0.0106907233636068	-0.0169409242310457	-0.00376267027429	-0.0114699182358409	-0.0101735469250259	-0.0138158237973263	-0.0148579707660524	-0.0146270373379207	-0.0178185837696928
0.271989727978367	0.189053963244432	-0.0499943778156452	0.103086242657985	0.0813820083182533	0.00869019692312717	0.0917395570628532	0.0355199253312418	0.0364812584748207	0.0450361026206902	0.0309226549237637	0.0493698227180443	-0.00386040716773101
0.104936244619002	0.0775684980175372	-0.0166046641269538	0.0477815227953975	0.00106450199268864	-0.00615266138173831	0.0245236282210437	0.00566477842441314	0.00458549455028791	-0.00254407969452485	-0.00972867696105555	-0.0103826191208502	-0.0114113508396339
0.16434918268015	0.110380004449997	-0.0291850320517429	0.0632242378899334	-0.000228025211521515	-0.0423115139861323	0.00508555638689612	0.00146923168394381	-0.0221692530926238	-0.0212697695988269	-0.0278793126518577	-0.0289916241788341	-0.0470110991058771
0.49728513639526	0.245934375136733	-0.0980127110356788	0.161590263420389	0.041536626789017	-0.0489232527641743	0.0271265181005339	0.0568237190964127	0.0122070026668684	-0.00369331298757858	-0.0237064930382547	-0.00644543123498464	-0.038468223232156
0.0340011243051271	0.0148594010530447	-0.00501586289934774	0.0198250656052502	-0.00593075862266135	-0.00847512873294677	-0.00172842457703737	-0.00231897120920871	-0.00587734188078927	-0.00720294367780407	-0.00851599731862633	-0.0098706478447574	-0.0116867286351519
0.0269227008855989	0.0638542892683487	-0.00352613209784581	0.0162728441148749	0.00517666086455106	-0.00695736997665669	-0.00204181862293472	-0.00526617750376368	-0.0012358833768492	-0.000890354556052818	-0.000689533053805737	-0.00603254962522884	-0.0120694434200742
0.0457957971423128	0.0155988016390029	-0.00620264928765175	0.0254757534016893	-0.00548143752033282	-0.00546991106476181	0.0032546766502648	-0.00100401545039717	-0.00504172203133754	-0.00547567429254731	-0.00899340859415401	-0.00890888183406389	-0.00944645140859623
0.415608701470872	0.173585963201769	-0.0743456612186691	0.172500862317265	0.0289334028377479	0.0398872999019012	0.0482268269647988	0.0307064460706697	0.0439776283816808	0.0344103513698245	0.00767115454347556	-0.0374559319009588	0.0164323990600412
0.000258770385531313	1.64624487986065e-05	-8.84480841550033e-06	5.40219702610892e-05	-5.31651778466676e-06	-6.47148844160684e-05	8.72020960585381e-05	2.99404894186007e-05	7.27648521045533e-06	-3.50157011003676e-05	-3.5897831569158e-05	-8.11017993449866e-05	-7.53954835530585e-05
0.00115453029796674	0.00368788280420085	-5.1915095781686e-06	0.000637248131490203	-0.000327912456696903	-0.000392516775854149	-7.88518825367555e-05	-0.000284921593317282	-0.000418829334230969	-0.000360214616275526	-0.000441507648161718	-0.000480123484689442	-0.000547236389416208
0.0295258688475021	0.00858103174417732	-0.00249367348494133	0.0206910116494262	-0.00145154105746721	-0.00186896862922233	0.00544264683586203	0.00169515846614586	0.000856082733674903	-0.00166025484334477	-0.00511324135992945	-0.0065082292540211	-0.00699845365307528
0.0145647153814293	0.0240151691973953	-0.00121968620455945	0.00928661524701021	-0.00329898321402401	-0.00375529950555246	-2.01940315330846e-05	-0.00065109435231833	-0.00281895264756548	-0.00352714135978823	-0.00392401101945789	-0.00410283313694759	-0.0045123914105994
0.306204268095025	0.216016104714652	-0.0565683288028092	0.114607833900242	0.1008245185822	-0.00966259797782437	0.0770615000787149	0.0996491307978552	0.0148407569748625	0.0455809603021877	0.00529580161896726	-0.000884690034942737	0.0205467624016281
0.130963943816961	0.0848608360776672	-0.0217120739299274	0.0557732509216654	0.00236098963212533	-0.0108296583238245	0.0129632935626275	0.0108127770820573	0.00350568524242703	-0.00423433434584958	-0.0164860322595728	-0.011004471857075	-0.020129602549032
0.0372734197303169	0.00676205763515504	-0.00428152249129977	0.0219955839649042	0.00262774220640113	0.00126419048875071	0.0103474757951919	0.00665784307891035	0.00498713847439275	0.00194596634757592	-0.000331104980579977	-0.00258800381069033	-0.00353550731283826
0.0676429379588408	0.0317387578087434	-0.00976442614604329	0.0335675727846273	-0.0141956834995927	-0.0110474931452968	-0.00434934878078228	-0.00313187487944525	-0.0146532463337393	-0.0126215883224448	-0.0199918018393893	-0.0166727774349325	-0.0190400839975314
0.163038019328587	0.111963013090948	-0.0283036321208042	0.0637748534738512	0.00595914661674066	-0.0464974829923144	-0.0118010858381477	-0.00704935702035353	-0.0217422188295371	-0.0202691681877868	-0.0173097220740141	-0.0281886405548548	-0.0377172875418847
0.306085936536069	0.217157940204575	-0.0569737683814325	0.116162652804518	0.0507299282079256	-0.013116254533463	0.0525949698683685	0.075377472686021	0.0560151285756538	0.0188068368372313	0.0247065798618317	0.0039726146657228	-0.0225429790477307
0.491108420089788	0.200685860850783	-0.095448783163915	0.166513834663279	0.0427811955286852	-0.0658148938356383	0.0359080640991063	0.0102011105733677	-0.00956288690429202	-0.0115168491534765	-0.0432961494515931	-0.0378263837968874	-0.0650316989777791
0.35505070877124	0.226506539467081	-0.0546222448910544	0.190989288066901	0.00943888474246696	-0.0459743302071432	0.0506941406580289	0.0325924878573604	0.00443955495429382	-0.0182677227323381	-0.0153815847613118	-0.0359506055478148	-0.046664341870425
0.121695070356277	0.0491713621075869	-0.0196350910336823	0.0553843689351484	-0.0131931148964135	-0.0280481449185822	-0.0119673396579709	-0.0123957662458075	-0.0166654966014498	-0.0206206299074979	-0.0176756415942	-0.0241713399057109	-0.0280717620688654
0.125679764599582	0.127620967655156	-0.022187241124273	0.0488866832243144	0.00929983276719606	-0.0256631924676367	0.0301788534010965	0.0130484751520268	0.00180515230371789	-0.00818167985022032	-0.000123706674364316	0.00690509179698651	-0.0240079425604387
0.0186889608098422	0.00533043027187272	-0.00168556135365546	0.013165466709578	-0.000392501064523511	-0.000405297842628306	0.00356701466831314	0.00105877231487016	1.9253869963945e-05	-0.000398899453575907	-0.00198621557709307	-0.00263667442657327	-0.00348188731755524
0.084511830113673	0.156725290076362	-0.0114457570494546	0.0433545284677187	-0.00951081265637707	-0.0123244841649552	0.00723785901200819	0.00103157334647475	0.0263224596815303	-0.0109176484106661	-0.0160251635092372	0.00147079819214879	-0.0212490767831835
0.00737550608605031	0.00039511569096816	-6.30294396889485e-05	0.00532049254902037	0.000402168302491463	0.000365552083315258	0.00319866762950542	0.00182613638117566	0.000925439037577701	0.000383860192903361	-0.00066108328353984	-0.00118010365993495	-0.00159212187365513
0.0414300683879842	0.020188668506955	-0.00555107439867285	0.0243471006631261	-0.00662567618818763	-0.00749059146547476	-0.00413561215021858	-0.00636952287226032	-0.00932854786961647	-0.00705813382683119	-0.01204967815897	-0.0128192204006671	-0.0146648648578031
0.0201761631132808	0.0556195294714605	-0.00280377520852672	0.0113355405278811	-0.00794343577227312	-0.00863514231120098	-0.000115553892747554	-0.00633096400060464	-0.00205373492903377	-0.00828928904173705	-0.00930484863700311	-0.00962066211125393	-0.010199306011745
0.418048765997368	0.175513164741688	-0.0753339747541865	0.172812243385057	0.0515498309673484	-0.0140655476785588	0.0780918540570055	0.0591453845031868	0.0215467439427069	0.0187421416443948	-0.0211992104497782	0.00268629745494625	-0.0285894826547109
0.483382142204949	0.145691001950563	-0.0924192874850195	0.170293160600382	0.0245861198069449	-0.0840662899213774	0.00055324522598299	-0.0113063680989222	-0.0353676974093876	-0.0297400850572163	-0.0661861785832936	-0.0732423115914638	-0.0862205811600592
0.453758835425998	0.194549946716912	-0.0873602105780105	0.154137227565285	0.0244039025314151	-0.00918481418717287	0.0917107500349602	0.0945292991059269	0.0866007757207013	0.00760954417212112	0.0112963195201176	0.0399619365907339	0.0187235276237122
0.37223119570664	0.268144394892976	-0.0614014415924897	0.17887806821336	0.0741476359647652	0.0240996376869875	0.0961620081508943	0.0864364271279266	0.0102276865080649	0.0491236368258763	-0.00398753557277232	0.0112180001404877	0.0107894526557752
0.163750732442604	0.112258531381661	-0.029136590259448	0.0627464250247166	-0.0028473328046271	-0.039420099981265	-0.00805835854249765	-0.00402623817685424	-0.00730617534275907	-0.0211337163929461	-0.0378679319075831	-0.031080304835161	-0.0242658891841628
0.0046835671406115	0.000115427469894586	-5.14060798889413e-05	0.00259681223693124	-3.16940113966801e-05	0.000426951730969521	0.00180290449619796	0.00136569247742462	0.000676535531282974	0.00019762885978642	-0.00041860046776239	-0.000703537461374133	-0.00102725507690123
0.057516826831443	0.0480751271174441	-0.00842342079298658	0.0292921760962427	-0.00176382627299033	-0.00553487075128607	0.00589470852191416	0.00667746514049165	-0.000717829468226093	-0.0036493485121382	-0.00240999861056664	-0.00739456945194863	-0.00824233649157622
0.105174515711968	0.0588382484973069	-0.00965007535949632	0.0751463811902996	-0.0233000848046699	0.000707645836695456	0.0140019908092276	0.00998062861911911	0.00492325256434523	-0.0112962194839872	-0.0183206616542454	-0.012986500853518	-0.0261930804933634
0.292034688643832	0.179832725384553	-0.0520501032565226	0.121035572850454	0.0332960760414875	-0.0226664753754943	0.038770028585683	0.0385766150743583	0.0280041140948243	0.00531480033299658	-0.0033373753392153	-0.0098150107269408	-0.04348722705015
0.0984660616962717	0.0670490211627629	-0.0161429441174489	0.0426033032223568	0.0154145706078073	0.0109391754917503	0.0214891893884392	0.0154167945260783	0.00544836828142936	0.0131768730497789	0.00477265206694388	-0.0044217256321949	-0.00726723161268761
0.496299998332514	0.245920314063632	-0.0979380656398158	0.162429116446121	0.0328219991844342	-0.0629717541044481	0.0615696402929529	0.0354702919583448	-0.00129387139796211	-0.015074877460007	0.0297094892946486	-0.0346018596314345	-0.0351468512479047
0.171276365185518	0.162523724904599	-0.0307991742436917	0.063340687726492	0.00990573668014932	-0.0487770954403577	0.000186030708096779	0.0229519871302018	-0.0110189491170082	-0.0194356793801042	-0.0204891206361595	-0.0234746214765617	-0.0394907592273605
0.000244251552403157	1.8794821230352e-05	7.40704901585189e-06	9.1569520171551e-05	-3.52879052914519e-05	6.96617883371212e-07	8.66872978740427e-05	7.25251876038514e-05	7.55211070955808e-06	-1.72956437040404e-05	-4.97630937911135e-05	-5.89894475554628e-05	-7.53908530853886e-05
0.218530922980494	0.0607307923468186	-0.0357823498943711	0.099109465472251	0.0138654225551907	0.0125148277163715	0.0423419323820077	0.0200898732055638	0.0232228418467101	0.0131901251357811	-0.00244759257683472	-0.00319020079329746	-0.0196848437111421
0.0774105099407525	0.0714568828199347	-0.0119146842600802	0.0359234943653748	-0.0140739983041548	-0.012833635267576	0.00141991324965089	-0.000243129640281933	-0.00705139467182558	-0.0134538167858654	-0.0131199658879524	-0.0184189352868815	-0.0193914666148323
0.0316798645062218	0.0390496707176699	-0.00426871827138354	0.0179892989000552	-0.00355923645040783	-0.00650200337980996	-0.00176786618527663	0.00176034276740086	-0.00165344767382364	-0.0050306199151089	-0.00799708638676202	-0.00559325271352653	-0.00855456564989402
0.00365104757714387	0.000330074733901802	-8.00837070693812e-06	0.00245321492758148	-0.000292318543635082	-0.00052005971136088	0.00107324441789423	0.000288784290172186	1.81600676284407e-05	-0.000406189127497981	-0.000692446970315657	-0.000737417474106228	-0.00094943428447285
0.00343348916620189	0.0231700788407773	-0.000245377333832964	0.002550415073926	-0.00164841763728721	-0.00232350216369046	-0.000352386404143607	-0.00199720634458623	-0.00200900624974877	-0.00198595990048883	-0.00156147943409247	-0.00175456143096556	-0.00244522706272211
0.0468533450888733	0.0820064984890343	-0.007012651488814	0.025158834739976	-0.00893362529565251	-0.0127272055149106	-0.00271211410994804	-0.0066758982597015	-0.0115403884517624	-0.0108304154052815	-0.00745751556446259	-0.00658379403646801	-0.00925406069343152
0.0942262299946613	0.122867351228478	-0.0154305600076916	0.0396669182892559	0.000997059673376183	-0.0316208874737832	0.0078042750868261	-0.00402750339502092	0.00471857797059437	-0.0153119139002035	-0.00808060878022171	-0.0178055140226175	-0.0186638372885787
0.264314733361705	0.175888254364837	-0.0456969618171283	0.112548851047188	0.0566589608643423	-0.00867020466236151	0.0414203258607174	0.0200096231884475	0.0217065516196435	0.0239943781009904	0.0166868434011888	0.0197775658485007	-0.0196531980524721
0.0438664632817128	0.107373001685205	-0.00518037400917812	0.0272852680937829	-0.00850161322048328	-0.0115484089301016	0.002495067298787	-0.00655903318084559	-0.00532515278063349	-0.0100250110752924	-0.0106555285206681	-0.00896195226636436	-0.0141810140000008
0.0154207423993711	0.0269054226857316	-0.00132818028630589	0.0110016258342816	-0.00212161178377113	-0.00357149603765823	0.00164652157023324	0.000231580101273663	-0.00430434505452617	-0.00284655391071468	-0.00518567351174481	-0.00528938185515662	-0.0063115034744681
0.26191036859118	0.176603964309684	-0.0450033640001054	0.11159074813832	0.0609010500591239	0.038238458108687	0.053698651666189	0.0380424785556019	0.0422879731511214	0.0495697540839054	-0.00625288340171776	0.0105920697152158	7.11487819416989e-05
0.113566647519613	0.186669172916305	-0.0158664166754876	0.0583122512802238	0.0589474163561271	-0.0022426849073069	0.00875721446542009	0.0146679233749556	0.0110243372120148	0.0283523657244101	0.0108926004141814	-0.0102188187158397	-0.0199031854995035
0.0499372805468141	0.0612291650424256	-0.00576592255479425	0.0301949359898166	-0.0108934392380259	-0.010673920900037	0.00344475302885615	0.000927013292183157	-0.00683600814712076	-0.0107836800690315	-0.012311294542197	-0.0136934174052486	-0.0153616681536348
0.187729963473203	0.152133810548778	-0.0343757057195879	0.0695063069070565	0.0691699455702976	-0.000487867432371059	0.0699896431949528	0.028508314817566	0.0137580409419548	0.0343410390689633	0.00297152338891157	0.00141801655567786	0.0179265405177244
0.0454562530854163	0.107629279920925	-0.00544997080307361	0.0270608580822981	0.0219423171243252	-0.0140125797300124	0.000613843049609243	0.00899233331025075	-0.00419815024765002	0.00396486869715642	-0.0159004410364858	-0.0160302765691932	-0.0192782468610296
0.0141955076633652	0.0565655779516446	-0.000988808018183816	0.0106559393283878	-0.00740546306191745	-0.00741825956485055	-0.00363452563505969	-0.00378358558976194	-0.00438783745568456	-0.007411861313384	-0.00713676326252611	-0.00749458815052939	-0.00579392434943521
0.101437250284931	0.115059982970056	-0.017105600128425	0.0417777363800383	0.00362764091053537	-0.00661986301852355	0.0125825685456206	0.00122369784539376	0.00542522783396272	-0.0014961110539941	-0.00359558578676268	-0.00775197911954176	-0.0172341234788091
0.196175034674065	0.0512024210002218	-0.0321496757021231	0.0929767295533554	0.00567877673458897	-0.0370798648714483	0.0171199042911051	0.00532603195415227	-0.000973770150333286	-0.0157005440684297	-0.0205554008516046	-0.0233921089673677	-0.0314978720407704
0.153021428732583	0.110868486116996	-0.0255636463166124	0.0644902322021871	0.00150392370981597	-0.0372275255348355	-0.00144767092265977	0.00075429423568657	-0.0250069344497732	-0.0178618009125097	-0.0169713762484463	-0.0372488214181848	-0.0262139368252126
0.026886766989244	0.00597717169787456	-0.00285418233615525	0.0183822343765087	-3.727267548383e-05	0.000677251784172914	0.00680616954419142	0.00504109100294724	0.00222959787030865	0.000319989554344542	-0.000693370314474518	-0.0021550182873007	-0.00320788098297107
0.167441111915974	0.176937147768724	-0.0227144544899689	0.0918982573003914	-0.0197069955655853	-0.0019467642490251	0.0175581393095071	0.0116516336551654	0.0177840059253697	-0.0108268799073052	0.00570273958883796	-0.0204731677847652	-0.00935875552246937
0.0488625347432584	0.0506549897736017	-0.00710037955055549	0.0265351074863573	-0.00450737042537756	-0.0110857634477763	-0.00184073484877713	-0.00255025603615297	-0.00723366353728089	-0.00779656693657695	-0.0127442861284728	-0.0123693687634047	-0.014647925717748
0.175412828470637	0.0959086838285634	-0.0299305542718849	0.0701945873499942	0.0103732977102122	0.0164059300129971	0.0419604133881283	0.0332053886695982	0.0108413030124075	0.0133896138616046	0.00100960022178773	-0.00490699786545354	-0.00770163744675786
0.360486610388776	0.218555569855103	-0.0572823484676617	0.183272532571768	0.00811848630700968	-0.0371702316047233	0.0712690970324307	0.0158768887515563	-0.0155390615512685	-0.0145258726488568	-0.0302901997614169	-0.0186683715074198	-0.0593961700078301
0.163214491892181	0.0973926345908637	-0.0268828384308797	0.0721642126608239	0.0139342001216478	0.0013913922343155	0.0299243161597075	0.0287349398600541	0.0155871238697153	0.00766279617798168	-0.0123627136882939	-0.00260610200842407	-0.0142947954144498
0.0288535886296843	0.0128729449942658	-0.00359460032734526	0.0184886534621646	-0.00605986832860646	-0.00470333053293177	-0.00128444469788585	-0.00303065106650178	-0.00561493737329714	-0.00538159943076911	-0.00801563144667283	-0.00750414769656138	-0.00926592253220957
0.030249459272838	0.0822057748190839	-0.00339708922374928	0.021172520436866	-0.0131495536870431	-0.0108935019747289	-0.00599714673034938	-0.000446866547761438	0.00210901598937013	-0.012021527830886	-0.000887440375077264	-0.0147066476722502	-0.0046281905113562
0.0152980849973491	0.057641037148077	-0.00162785420427464	0.0107052554986747	-0.0080811266908731	-0.00792757916985057	-0.00137847872351102	0.000274330436134777	-0.00198849059209415	-0.00800435293036184	-0.00864071388475096	-0.00507834153878723	-0.00911560401231488
0.100669025830122	0.104631912376015	-0.0125122369013515	0.0575343800070295	-0.00537214931810624	-0.00788326338140857	0.0213184758335436	0.0119462966663015	0.000714264791035452	-0.00662770634975741	-0.00602033077555965	-0.00786436293413377	-0.0125646262635283
0.205995898152109	0.115228983631069	-0.0343160897996637	0.0915987111033576	-0.0138709926356842	-0.0167153910660942	0.0191468659087597	0.0267349952417321	-0.00488112124596959	-0.0152931918508892	-0.0180353777208472	-0.00758943945762516	-0.0240774626258712
0.495994887384755	0.246734524825532	-0.0988109466404014	0.16208260535191	0.0657932014398033	-0.0643557019218085	0.0592645635807614	0.0548384370563856	-0.00343081011527036	0.000718749758997383	0.0215272808172569	-0.0185334791857468	-0.0257510000264454
0.0761582584080936	0.0852773167146422	-0.00823016145055411	0.0455261983145219	0.00992352560028027	-0.0011655891467377	0.015311862653422	0.0114654255366402	0.00897174014625374	0.00437896822677128	0.00316022277051051	-0.0103746316146128	-0.0069629578926695
0.0628054987674576	0.0967496005135847	-0.0098227403147827	0.0313791580498993	-0.00729190444600527	-0.0180787347723946	-0.0129435911161924	-0.00497659917460705	-0.0140994837684733	-0.0126853196091999	-0.0139966124582117	-0.00683252551384382	-0.018703419582424
NA	NA	NA	NA	NA	NA	NA	NA	NA	NA	NA	NA	NA
0.173341926016563	0.164368219735275	-0.0314553518801916	0.0632698691311296	0.0351731979292342	-0.0602898062819684	-0.0096250058116234	-0.0210596416462545	-0.00103781951396759	-0.0125583041763671	-0.0225256771201271	-0.0112690356975823	-0.0270915244442624
0.142099290885209	0.102884128400063	-0.0232878717019765	0.0570041548814044	0.0109926034039705	-0.025355164501782	-0.00105320371578102	-0.00200221671274123	-0.0124622169277846	-0.00718128054890577	-0.0144859701907621	-0.0187502447179183	-0.029758557557285
0.00678622484785297	0.00391215253973639	-0.000311017524258219	0.00502153793746397	-0.00150331431793724	-0.00220546797390661	5.52577135912646e-05	-0.000946375197564429	-0.00140226535456643	-0.00185439114592192	-0.00217302931270173	-0.00267523364416457	-0.00280676404265735
0.173491336454113	0.16278578747081	-0.0313207027841567	0.0631563467359722	0.014819633018987	-0.0457597470470125	0.0374026207534952	-0.0254818648217786	-0.00806162369157579	-0.0154700570140127	-0.0190304203983086	-0.0307957364986665	-0.0261011418118774
0.116057875719439	0.0803278720072265	-0.0199577718262065	0.0473609233914266	0.00315052291981868	-0.0188964377343801	0.0106017621236028	0.00738014170423851	-0.00611212776880332	-0.00787295740728071	-0.0217150242407601	-0.0261880109587648	-0.0127095449688225
0.0713232591187932	0.0187597807173946	-0.0101143018883442	0.0358858032057549	-0.00358711008535804	-0.00208322058570988	0.01052198248456	0.000486602435841504	0.00196776284476152	-0.00283516533553396	-0.011798263197021	-0.00939203656983693	-0.0112400824563938
0.0583036035990045	0.0178914478055146	-0.00848690222509149	0.0294083225143228	-0.0009987646759217	-0.000892795580486008	0.00794376500548077	0.00350801945503752	0.00145786616348868	-0.000945780128203857	-0.00609829369256739	-0.00521649856041738	-0.00693764350821065
0.0177303781114848	0.0302814081507764	-0.00224631298884586	0.0106983897754666	-0.0029831799851814	-0.00385129398447641	4.45476643045756e-05	-0.00110008962549528	-0.00347642257967431	-0.00341723698482891	-0.00567545414234265	-0.00463304740042616	-0.00612510845667422
0.00326077423468043	0.0081985328436748	-0.000134401695878047	0.00223736477919423	-0.00118407643646594	-0.00120883147640011	-0.000163086866163728	-0.000488896296242705	-0.000606459484669654	-0.00119645395643303	-0.00136953971073545	-0.00146203584829475	-0.00151734034578249
0.0453308088201341	0.1076351580916	-0.00543143777873412	0.0270385857535416	-0.00688944283796562	-0.0141528429513877	0.0170265845190105	0.0099550630534307	-0.00795359383141935	-0.0105211428946766	-0.0143063532239502	-0.0129155472401057	-0.0149089462461598
0.0489414729833181	0.0501760456363351	-0.00751921348230163	0.0258485715914325	-0.00334034089009554	-0.0149959811107878	0.00400895415743736	-0.00762166906651352	-0.00804979893904776	-0.00916816100044168	-0.0133004321252588	-0.015983980917754	-0.0162072595227495
0.297634201683247	0.176394174772761	-0.0539424985391739	0.118495391268651	0.0192120817081572	-0.00434214719123333	0.0520171861004007	0.0335733441719951	0.0237932033766802	0.00743496725846193	-0.0105784729295291	-0.0162900614514414	-0.021957572325946
0.46264327143892	0.148127981441902	-0.0849421943317221	0.182565136645987	-0.00260589791968668	-0.0908989546375788	-0.00218338806546792	-0.0232680265166777	-0.0470793189492263	-0.0467524262786327	-0.0617510381745659	-0.0696725434935701	-0.0870875237137891
0.125311301747486	0.12666259469798	-0.022348784490393	0.0479878813011933	0.00637301719606015	-0.0310195483355151	0.0191125824167673	0.0126713937948718	0.015101810073719	-0.0123232655697275	-0.00335139495615501	-0.0167522098804654	-0.00934885482367144
0.419567256431812	0.177225321478669	-0.0751314485311321	0.17292552608335	-0.00969750223718485	-0.000364752428964887	0.0410308898797563	0.0373479195036269	-0.00375233455787644	-0.00503112733307487	0.00910884487582747	-0.0260296220256857	-0.0523658221319193
0.05130736239292	0.0694390441790419	-0.00578861795399624	0.0307502067502156	-0.00927599332177775	-0.0142704377957413	0.00826819006193886	-0.000760599728153344	-0.000692568552293181	-0.0117732155587595	-0.00995501541516614	-0.0114737185666608	-0.0129271883847646
0.0839735054078228	0.156535106483629	-0.0115269006740393	0.0425990312346538	-0.00730302094763011	-0.0148035765537639	0.0352736329374013	-0.000341134627334136	-0.00993937134136988	-0.011053298750697	-0.0166464252027856	-0.0184745681681104	0.00137107773767807
0.0822942253680717	0.108368963070322	-0.00720735795272098	0.0578897619187178	0.00605231209019616	-0.00469846838746446	0.0245121575647515	0.020011312367995	0.0132358921065975	0.00067692185136585	-0.00185110749419623	-0.00988317829672387	-0.0108017318354146
0.301046145507065	0.18204612829466	-0.0422526996129374	0.176609249629039	0.0635786833615076	-0.00789899671241528	0.0567516060444976	0.0352795784111733	0.0676980131728883	0.0278398433245462	-4.16929304807856e-05	-0.010072921659713	-0.024694442045601
0.185794009297114	0.112856651099303	-0.0315957755791839	0.079294693904738	0.0240527199729827	-0.0162205694923241	0.037145199986191	0.0228034211572931	0.0223064239721328	0.00391607524032933	-0.0119241422585409	-0.00531908709321482	-0.0148886283566252
0.0373065784977935	0.0128588174837224	-0.00166691739160436	0.0258385564287996	-0.000172624424021869	-0.0011045387322148	0.011664905775136	0.00729073362671032	0.00194797461732458	-0.000638581578118337	-0.00259788369788232	-0.00556759512783101	-0.00698048779449677
0.0088120203227344	0.0047263991517508	-0.00043766728821968	0.00541110930654837	-0.000803245628364712	-0.000829155581483144	0.00207245334370383	0.000867612288952373	0.000102823325455297	-0.000816200604923928	-0.000934239894908309	-0.00193248577481173	-0.0025314095924599
0.0769942163653431	0.168170421090561	-0.0108077171396359	0.0409566258233106	0.0151877772801397	-0.0261605414226263	-0.00487061000943506	-0.000491494676557944	-0.0136796434857956	-0.00548638207124333	-0.00229286428962112	-0.0130257400544092	-0.02337121464605
0.10315292207475	0.0968081251227662	-0.0113746160382703	0.0602385828370383	0.00309951000880605	-0.001224640128136	0.0315992067398795	0.0167112395562412	0.0114453056337804	0.000937434940335019	0.00965227345956532	-0.00726735977318851	0.00124690729975244
0.0106580263069523	0.00701789973958226	-0.000550116599902542	0.00847269857794661	-0.00236218202980788	-0.00279439055585474	-0.000389064143357792	-0.00108733366136447	-0.00197910433947333	-0.00257828629283131	-0.00291004951967526	-0.00274592280763638	-0.00337413337782157
0.126674429930884	0.126767753846635	-0.022574355011448	0.0481955192910387	0.0116584152146604	-0.0343759110805555	0.0240094127327679	0.000300164342473791	0.0146963852539364	-0.0113587479329476	-0.0155584836649575	-0.00718502127536072	-0.0110077777146984
0.183557097314122	0.152515698444215	-0.0330886777885682	0.0687285793236948	0.0210483375877712	0.00107055317330665	0.0447173705825314	0.0396868207618221	0.012893204832645	0.0110594453805389	0.0298264169617163	-0.0171559052791516	0.00168047418482939
0.149252424958967	0.0908123587576488	-0.024907236967448	0.0629352656184354	0.0198684671434137	0.00796554443340908	0.0416030035831794	0.0308662721146356	0.0232704446137479	0.0139170057884114	0.00781257284181516	-0.00057497463423925	0.00243045716945087
0.0527805671346536	0.0757675979466817	-0.00449532543097061	0.0369175112084162	0.00107579278414981	-0.000294446971269603	0.0173498519605142	0.00726040284826067	0.00469919756740151	0.000390672906440098	-0.0045909162940084	-0.00707900630263275	-0.00875387463120874
0.0290225503967476	0.0130949818551718	-0.00363868173203191	0.0186081661022723	-0.00779513402228076	-0.0054864860329254	-0.000976659150066922	-0.0026898602345114	-0.00380914620021277	-0.00664081002760308	-0.00711608637463006	-0.00876771922458133	-0.00950412595254134
0.00984524056926055	0.0199192480887536	-0.000764362055502071	0.0076250457764189	-0.00442961373002623	-0.0048056053635723	-0.00146192708007933	-0.00130586449953687	-0.00270477349318922	-0.00461760954679927	-0.00399665445397935	-0.00454040786759073	-0.00411153724921514
0.164488949336796	0.177833572202066	-0.0218730273432945	0.0920764690380951	0.0336378750880399	0.00161588462070933	0.0439161006122387	0.0109044696867548	0.0171780452375484	0.0176268798543746	-0.016122949539996	0.00449178818766305	-0.0261270570280007
0.0033288683404301	0.000727578614068101	-0.000113422130191708	0.00186403052288676	0.00072132512048385	0.000228683111713656	0.000927497313665549	0.000359705753012936	0.000378084223058332	0.000475004116098753	-0.000224377689340597	-0.000284449362448472	-0.000652093637605227
0.149395086481122	0.090300154447229	-0.0242009918197265	0.0626955898013359	0.0163919229225551	0.00470884187844406	0.0397445243206957	0.0327140133438466	0.0314737685195292	0.0105503824004996	0.00762408910646681	-0.00220707688697133	-0.00106242997807302
0.00547829317476442	0.011718182916851	-0.000398568625230426	0.00343072498671224	-0.000870784104457634	-0.00149673550444626	8.81621026512722e-05	-0.00041657053298586	-0.000925920698989585	-0.00118375980445195	-0.00103733099362171	-0.0018594942313421	-0.00155059182456424
0.0571663782813678	0.0280363144507251	-0.00837764098628738	0.0282810620350869	-0.0125095742555305	-0.00790412046201348	-0.00281344347531674	-0.00405025122450001	-0.00938542096080532	-0.010206847358772	-0.0147398102230694	-0.0158082358317801	-0.0169821083592006
0.0626670700127568	0.130731970497314	-0.00866388807540485	0.034326369233172	0.023863283718191	-0.0171036439635061	0.0172914253950965	-0.00595482605457519	0.0112347532958736	0.00337981987734245	-0.00254713070867474	-0.00273335616796289	-0.0219049882945396
0.0302198134842069	0.0892404827795736	-0.00392800978400482	0.0189763208552763	0.00703080122377355	-0.0139970321206653	-0.00380183356406355	-0.000573721778539583	-0.0101038286742068	-0.00348311544844589	-0.0127685635764667	-0.0162237145792561	-0.0129493552333823
0.0459826403631344	0.0817552589800945	-0.00687904020624444	0.0249828551834392	-0.00750072629750435	-0.0151026809345685	0.00520672300033267	0.00354543153650981	-0.0128731090249575	-0.0113017036160364	-0.0122193083799139	-0.0131765040781821	-0.0109710632345116
0.0574575199410087	0.0282307537286969	-0.00829931731703448	0.0284901167014514	-0.0105899359506382	-0.0107337500822378	-0.0046495348142537	-0.00344464443334302	-0.00712319577272489	-0.010661843016438	-0.0129091117305433	-0.0140812284011874	-0.015153859281196
0.141759324206778	0.0518613931182121	-0.0227579188620939	0.0636955848088697	-0.0335987616097087	-0.0454298491871632	-0.00738343610038825	-0.0169569876186398	-0.0277630132024867	-0.039514305398436	-0.0351764724515363	-0.0366981815894038	-0.0439242548425727
0.490724266131866	0.198719933038336	-0.0949253430685563	0.167907456440646	0.0228185167167652	-0.0818646184658969	0.05639693015706	0.0471875408697696	0.00572287262800786	-0.0295230508745659	-0.0442092782386195	-0.0461635553481845	-0.0843103489242676
0.16592893415878	0.178743399216173	-0.0230363053538526	0.0935092308292326	0.0391535965490979	-0.000813724932757109	0.0476711682279633	0.0387778086876006	0.0119201542692129	0.0191699358081704	-0.0135686141362199	-0.0225483675469983	-0.00139714196565879
0.137291966004689	0.151705862426871	-0.0178902440052078	0.0793931563934571	0.0158388319189884	-0.00181783849141526	0.0480252995645641	0.0141223063501184	0.0162614526910667	0.00701049671378659	-0.000843913041695649	-0.0124562398055564	-0.00671498245643015
0.0914234885337241	0.0309819670214499	-0.00935605867714091	0.0594183967503087	0.00124155601677922	0.00360434407137307	0.0230838170346443	0.0123594710515347	0.00797579393088144	0.00242295004407614	-0.00535837784036657	-0.00790232119300457	-0.0141545605015711
0.443388364803703	0.159230492059307	-0.0826856425152204	0.160585306078473	0.0588361231189206	-0.0331749138930273	0.066841260087244	0.0585457107209864	0.00445504734564006	0.0128306046129466	0.00668122784639347	-0.00353595833566905	-0.0172410016355296
0.176979979534247	0.093250430281228	-0.0310428253454934	0.0705665261215503	0.0184331092875583	0.0139864931221308	0.04253964080007	0.0229044337127295	0.000744893591457046	0.0162098012048446	0.00024610775816955	-0.00693924447135097	-0.00879943308140874
0.461919513752295	0.146158756745851	-0.0859847431646361	0.183800832821459	-0.0321018332670027	-0.0836443187310186	0.0157166079813849	-0.0198121437529857	-0.0378178785516421	-0.0578730759990106	-0.0589255894436151	-0.0630632657046671	-0.093832496293177
0.0625484488442451	0.0318861250876674	-0.00883573967699008	0.0328611178959504	-0.0137789989043053	-0.00253804888195375	0.00348355131399228	-0.000680187106754451	-0.00299528333904488	-0.0081585238931295	-0.00905045186053774	-0.0125055752222598	-0.0167658997993718
0.453746485811743	0.14741741490122	-0.0821006201854895	0.186237737164371	-0.0396174477657974	-0.0830309487156238	-0.00888631644947269	-0.01600892640661	-0.034925140936049	-0.0613241982407106	-0.0620489594178082	-0.06832846728275	-0.0859285038906012
0.118214210500488	0.124977150785099	-0.0135159453965432	0.0773132102180278	0.00551965324731063	0.0198089539358378	0.0310514459588633	0.0144535815564997	0.019797235569864	0.0126643035915742	-0.00337490246185261	-0.00946075127846814	-0.0162012337520992
0.02495014798161	0.0151069002732982	-0.00267318236041704	0.0162850100929862	-0.00259767177350659	-0.0025740785469714	0.00334526082403362	-0.000458856342281447	-0.00133795760252984	-0.00258587516023899	-0.00310829135917704	-0.00529896530869433	-0.00505037279187989
0.0899567825249782	0.018485906101711	-0.0126908012857765	0.0426959517437709	0.00177849769872572	0.00247585498310909	0.018521803194414	0.0127880544582887	0.00827930562375195	0.00212717634091741	0.00185964478924069	-0.00261174537260267	-0.0079510296847535
0.135290558338871	0.153102805954295	-0.0159683316209951	0.0791243681453256	-0.00258127870801822	-0.00529780087300319	0.0274043399662798	0.017523734562357	0.00406813372671755	-0.0039395397905107	0.00579068530805216	0.00122528383798085	-0.0138738683344894
0.172777068216547	0.164470217947235	-0.0313227613567519	0.0630342266544036	0.0272118286699852	-0.0486336425270026	0.0064436541788167	0.0118304769942661	-0.012567984505044	-0.0107109069285087	-0.00970076501514422	-0.0328462638785968	-0.0188161534872989
0.419189616078703	0.176980293136677	-0.0751525368059707	0.17307359554667	0.0576856998727073	-0.0184408867173401	0.0727443460862884	0.0211435810858878	0.0764538316643458	0.0196224065776835	-0.00678736400011304	0.00273269507501683	-0.0307260175112988
0.242135600071331	0.0581949280496411	-0.040830831993015	0.110228313410304	-0.011439740310272	0.0127962294332961	0.0436019752710017	0.0257720977877139	0.0183882050203396	0.000678244561512054	-0.0194742031182398	-0.00874628219372567	-0.0142352228900441
0.0615230362716726	0.129761870086159	-0.0076147207333254	0.0344904414242733	-0.0133190130131352	-0.0164569158520153	0.0231723134462558	-0.00782386896139344	-0.0115419388509056	-0.0148879644325752	-0.0185019017264307	-0.00430312716697234	-0.0240680301953487
0.0412204489534433	0.018801930357895	-0.0054602666828797	0.0233522510607129	-0.006053185004175	-0.0118282041072162	-0.00115931704798007	-0.00641173955599308	-0.00544215877337975	-0.0089406945556956	-0.0105648715848684	-0.0133611290042926	-0.0158147031110849
0.0654199653780622	0.0893964957609105	-0.00777836223661903	0.0384077839622136	-0.00791496141836073	-0.0194129451924116	0.00433972103710278	-0.00470887955024018	-0.00159654554052767	-0.0136639533053862	-0.0183724310204307	-0.0152008553910002	-0.0234126458848199
0.227243185235163	0.170610322573314	-0.0418252972742946	0.0871650835102345	0.0340869087423102	-0.0171748865635205	0.0453741100107148	0.0249895460457017	0.0343758308099392	0.00845601108939484	0.0338108396751708	0.0182526836892258	0.00603907840793813
0.177126118413881	0.0506752666757199	-0.028205194259049	0.080872676892636	-0.00257598839698928	-0.0258678574356688	0.000703743997223144	0.0133916053655729	0.000827044980116681	-0.014221922916329	-0.0105644896316642	-0.022060506317393	-0.0270203873881269
0.317738507577814	0.0847021706003672	-0.0504766681486872	0.155879174103369	0.00689467780309783	-0.0136394053636237	0.0395670605611734	0.0233405871059281	0.00769206006848927	-0.00337236378026295	-0.0151508056886933	-0.0308573888877917	-0.0391246998502212
0.0507307862650284	0.0591920805268045	-0.00479763494244502	0.0324680367603407	0.0037465402501533	0.00828107530714336	0.0104897475125488	0.00511781340785991	0.00835761259786755	0.00601380777864833	0.000905458661433628	-0.00141440263074036	-0.00761284907931845
0.224448138052522	0.170790908765865	-0.0408341066227027	0.0857644825074282	0.0982864952989384	-0.0238610647386294	0.0488347925464238	0.0275947321949657	0.0479534295504126	0.0372127152801545	-0.00368244932195413	0.034264511883611	-0.00783567041880442
0.108062072013781	0.0291414686839025	-0.0171591594024421	0.0484553701706121	-0.00110619721334262	-0.000162671635617131	0.0144086713233511	-0.00115266429237754	0.00464643505147956	-0.000634434424479871	-0.0117724861152053	-0.0103637189344649	-0.0186398485836453
0.2895918569547	0.179228139455288	-0.0526325792264888	0.119688786473649	0.0448532510201787	-0.0109012701193846	0.0624447313718196	0.0210707228801013	0.00212093232632032	0.016975990450397	-0.00354068572245109	-0.0168864344049507	-0.0151672763107739
0.193728554077612	0.051559797789516	-0.0301882059166321	0.092865462135689	-0.00343149775844287	-0.0240415892824679	-0.00093769053296297	-0.0101780457941967	-0.00493244882936214	-0.0137365435204554	-0.0248787625718884	-0.0217418771512433	-0.0368561801463502
0.26339048903033	0.129019304584	-0.0470571646764236	0.105060044003795	0.0146962258949658	0.0124449871557622	0.0622630706885048	0.0375069924187988	0.0389353876791717	0.013570606525364	0.0213117634918928	-0.00026286136542053	-0.00360185411234293
0.0242848902902777	0.0334375633611005	-0.00229355972003029	0.0162905761719872	-0.00144402649974328	-0.00259558957860182	0.00687102782483173	0.00507133896728141	0.00152650326502282	-0.00201980803917255	-0.00227085684923599	-0.00422629920172574	-0.00405189735814498
0.0766416353394271	0.0256530910930308	-0.0116410502494868	0.0356724447758566	0.00126133483279027	6.81224479356507e-05	0.011052689562974	0.00534329770128684	0.00234581361395744	0.00066472864036296	-0.00984120866612662	-0.00674959461859842	-0.0140400916773345
0.14106009077542	0.0549639213113669	-0.0226913853013808	0.0639304153853874	-0.0133698915291498	-0.0457816108749634	-0.0213218295354696	-0.0137061850397646	-0.027046344021026	-0.0295757512020566	-0.0379829666174211	-0.0270617236762676	-0.0404728365927162
0.31411676244646	0.146987714678935	-0.0440991047483629	0.195856826941447	-0.0199692441512944	-0.036879799386286	0.011903488837617	-0.0123281129366714	-0.0321322404148707	-0.0284245217687902	-0.0289500527870455	-0.0633010422279388	-0.078211306343744
0.28033408697412	0.100584826574847	-0.049064649281869	0.12253878956915	0.0031759856828194	-0.0289383718227693	0.0265693857672263	0.0141770874683932	-0.0178252650964408	-0.012881193069975	-0.0233148068481492	-0.0352721946181615	-0.0519890234633783
0.00809231073652078	0.00870327929336255	-0.000756233219686674	0.0056158375671387	-0.00184357750467922	-0.00168225917181548	0.000610337167662421	-0.000174205974648095	-0.000809545818013185	-0.00176291833824735	-0.00208235960438945	-0.00201201965286595	-0.0025179346940057
0.00347849845418749	0.0224516015648389	-0.000109601924657718	0.00256521052400016	-0.00232529128450746	-0.0026214075724111	-0.0017663200110074	-0.00187046377334205	-0.00227417169565603	-0.00247334942845928	-0.00130659682008409	-0.00244296027552957	-0.00182364719741454
0.0689411941553895	0.077060281236192	-0.00805048653018969	0.0414005340788242	-0.00434771711052127	-0.00711142586211107	0.00825378650283526	0.00576976704265303	-0.00181686788028537	-0.00572957148631617	-0.00835979234457615	-0.0120004714135968	-0.0155967631691775
0.104745292149938	0.0779891206419397	-0.0164242151034369	0.0470858217113311	-0.00344550807453693	-0.00431410986272929	0.00237898474386143	-0.00361132044347265	0.00426595241564853	-0.0038798089686331	-0.00621472247618571	-0.00867761402770374	-0.0114860678103852
0.0772421706597317	0.168869983870204	-0.0105894346177883	0.0402630116855957	-0.00701357613024391	-0.0203963178030193	-0.00300397336834141	0.00180769604106998	-0.0126980448824524	-0.0137049469666316	-0.0208594836065724	-0.00246791596922522	-0.004793984952406
0.205566721844755	0.115377396107096	-0.0350310285093726	0.0909541406291152	0.027724088116794	-0.0270002133571181	0.0265757773553245	0.00545140678019548	0.00734215296456656	0.000361937379837945	0.00396294271653239	-0.0179066300445972	-0.033024916302595
0.141460912410136	0.100737779298576	-0.0242292768802152	0.057179885558472	-0.00803351277990397	-0.0350151168331872	0.0106117576735995	-0.0128395851116391	-0.0128934596097768	-0.0215243148065456	-0.0155035881213333	-0.0274475331824544	-0.0254553844185883
0.242512303459656	0.0572572742577907	-0.0398863385135823	0.111733311145349	-0.00268658492293311	0.0060306416890562	0.0383199833291819	0.0272060563137776	0.0185266174090065	0.00167202838306155	-0.0057547864966363	-0.00315972307885423	-0.0166269632066225
0.30427847874263	0.218639032038916	-0.0558619179829855	0.115476235183452	0.0334136390385221	-0.00910100807843495	0.0939674022464929	0.0521501500431732	0.0468271937746476	0.0121563154800436	0.0441893277009242	0.0224394771943857	0.00194852074851681
0.292714597844223	0.180191829526989	-0.0525613142474221	0.120446341723529	0.0184687384059917	-0.0154972875055754	0.0242927577939935	0.00651832824708626	0.0100302276485308	0.00148572545020814	-0.0243551173217134	-0.0260790130155458	-0.0321820885856358
0.0161542653734662	0.00312729102780486	-0.000758995111232296	0.0125473460489136	-0.000267376471940899	0.000850752817320572	0.00632147456429425	0.0048405420121386	0.00306447095424315	0.000291688172689836	0.000763854467211396	-0.00163968896366433	-0.00186806125359012
0.0950692501617376	0.0275158401457658	-0.0144000735293803	0.0447921345482191	-0.00432036324138131	-0.00619142964901999	0.0132727531340193	-4.59606059288187e-05	0.0015505068191331	-0.00525589644520065	-0.0166519260060716	-0.0162682073423329	-0.0180236278395287
0.0281710465862894	0.0641456302861545	-0.00374962841587467	0.0166553237743871	-0.00735931815951798	-0.0106307393396592	0.000753791940424287	-0.00508439860013219	-0.00771550779877131	-0.00899502874958857	-0.010234805227951	-0.00684554063633789	-0.0130682003939323
0.486404283519973	0.145494532705336	-0.0940025292784616	0.170997713956198	-0.0261277317924179	-0.0934803664494076	0.0118590759125461	-0.0124736571033207	-0.0205768258076797	-0.0598040491209128	-0.0719946335691677	-0.0544234082920004	-0.0874214777902606
0.253852874452773	0.129946716297492	-0.0438405480325159	0.109118657501761	0.0384336902252136	0.0120388910234872	0.0629342863955746	0.0340608754273123	0.023741493902656	0.0252362906243504	0.0153250272192678	-0.00392513157022667	-0.00804452711589182
0.00683562211676038	0.00149653174916551	-0.00027931939748794	0.00496842237543039	-0.00187043679858991	-0.00160265426635387	0.000152278354257041	-0.000341933771956442	-0.00119408149589487	-0.00173654553247189	-0.00186273802972829	-0.00242579116831804	-0.00267419556565119
0.25610549280494	0.103441498546937	-0.0440601631790224	0.113984907171113	-0.00634780417486255	-0.0327365985814642	0.0255294297040846	0.0159347087875445	0.000326207381945609	-0.0195422013781634	-0.0237273475462231	-0.0246065142130301	-0.0366517319670809
0.0834729219474904	0.10781760225916	-0.00815192151932505	0.0571302276731982	0.00972662980368763	-0.0145682119924563	0.0256976497635493	0.0188153091459983	0.00457075585866894	-0.00242079109438434	-0.00131051910931576	-0.0107907763745649	-0.0144828808310132
0.0935568379801986	0.0627157221868723	-0.0155269678933371	0.040748149889188	-0.00426230035457219	-0.00552267870852835	0.00665300881360043	0.0045592329775571	0.000684015094900792	-0.00489248953155026	-0.00813661279444765	-0.0115147300023041	-0.0191575539880324
0.0147671740067159	0.0566596442237658	-0.00117794512973009	0.010625351606745	0.0018376669275128	-0.00769852469063836	0.00126080786838589	-0.00426380707716401	-0.0077624159214632	-0.00293042888156278	-0.00288405706772282	-0.00944799512426152	-0.00888005588440194
0.0638302302514873	0.0972844031404775	-0.00993802374036314	0.0312498329196938	-0.00687798220117535	-0.0250500176656327	0.00170184419647454	-0.00270828417370764	-0.0041612240967064	-0.015963999933404	-0.016396901174495	-0.0176943029786256	-0.0121491120406549
0.00100985752059161	0.00338710643324814	3.72517133176839e-05	0.000607959737268899	-0.000379883757373407	-0.000345097141601591	-1.5849250208909e-05	-0.000205460527374792	-0.000184261101015731	-0.000362490449487499	-0.000376702511538423	-0.00051269272077522	-0.00047962302312617
0.0335306876394516	0.0149818703354623	-0.00430462239456331	0.0201072009128724	-0.00724791235946762	-0.00924900027668927	-0.00145401655427934	-0.00406131065182453	-0.00525779185005198	-0.00824845631807845	-0.00775429673551361	-0.01068387073445	-0.0105514512091163
0.132362601097504	0.0491240525240293	-0.0220304922730897	0.0569355657778864	-0.0202155273174895	-0.0281816477088778	-0.0138188727718045	-0.0080766074143125	-0.0105663787042877	-0.0241985875131837	-0.0278237327949218	-0.0294769830385282	-0.0291778008733825
0.466795318005843	0.22187585640491	-0.0869445513934447	0.179342298626779	0.030086996023051	-0.0710424879630922	0.04633321580134	0.015606576458068	-0.0143058537981717	-0.0204777459700206	-0.0483778174447888	-0.0340987026693102	-0.0451243298770592
0.014046165237489	0.0090579693616572	-0.00100045258837843	0.0106018602171447	-0.00414175917638302	-0.00302218144938424	-0.000442821126787441	-0.00116750763448328	-0.00206331025325795	-0.00358197031288363	-0.00418986240272747	-0.00419521350153012	-0.00543484171353832
0.450459407661413	0.155458177285237	-0.0849291097295356	0.157803567789053	0.00215198402867933	-0.028938196453257	0.0729538853055795	0.0667507931260804	-0.000151358871876839	-0.0133931062122888	0.0141105092778207	-0.0120779580008828	-0.0319105831179832
0.0370410088881095	0.0451389111590227	-0.00359604701493611	0.0246272037544827	-0.000992974297182217	-0.00361683813797915	0.0065840184816331	0.00520780317891791	-0.000721870011093508	-0.00230490621758068	-0.00521825129544472	-0.00774553873893393	-0.00819429939002072
0.07742198533311	0.166377037794166	-0.0102077472655317	0.04026235551407	-0.0105466939390684	-0.025736320626078	0.0149070335986261	-0.00711470110185874	-0.0152862621921361	-0.0181415072825732	-0.0218667458319573	-0.00406083995204116	-0.024732953549844
0.366111189639714	0.134883381504553	-0.0606898842617707	0.172399612995279	-0.0307588684007322	-0.0641417023986334	-0.0105682611688458	-0.0120456542514634	-0.013400210283587	-0.0474502853996828	-0.0578842623283349	-0.0718624859726964	-0.0759004434333813
0.137711766444706	0.104478483686143	-0.0233724443322632	0.0569256290851248	0.0162375851630096	-0.0170414981272331	0.00453940478098377	-0.00139930539801086	-0.00169847669325596	-0.000401956482111748	-0.0182519729485009	-0.0254136130971598	-0.0294956434267294
0.0781567477397804	0.167075367767321	-0.0110669959501206	0.0397939124432598	-0.00668917833912035	-0.0283963152366294	0.00287115100248979	-0.00571372104205321	0.00323215734784843	-0.0175427467878749	-0.0188385639405863	-0.0256472787709664	-0.0261724887885719
0.00596153537093862	0.000612328644442032	-0.000248340318388937	0.00430365587866286	-0.000601152208105255	-0.000722618642779579	0.00141796071138763	0.00103456991383833	7.07048608141157e-05	-0.000661885425442417	-0.000973950913060707	-0.00124454956944143	-0.00150456241612716
0.0762541897240399	0.0709041099609007	-0.0121613191629634	0.0358535887670379	-0.0114296595251017	-0.0122381249413133	0.000607146568724889	-0.00116948412010852	-0.0107233357802715	-0.0118338922332075	-0.0124492653589265	-0.0176620081828274	-0.0191230519853618
0.068588478718967	0.0317583029196396	-0.0103608447484978	0.034018718141876	-0.0153960969838169	-0.00971356786214352	-0.00336653095523759	-0.00839451285452436	-0.00876137802415718	-0.0125548324229802	-0.0161723909179992	-0.0174198595349629	-0.0207173044009303
0.0825225540885151	0.157596806406592	-0.0109160587293034	0.0436010383387158	-0.00859159746786334	-0.0145324549532288	0.0355204914623157	0.000309695498427284	-0.00625210054394457	-0.0115620262105461	0.0142811794506838	-0.0205882135279933	-0.0251044871527422
0.373971948507998	0.268668121772909	-0.0607374865157573	0.179166369466745	-0.00473301635225742	0.0331608858166286	0.0782279382934647	0.0443690213842363	0.0172799246311139	0.0142139347321856	0.0346907416856798	-0.0346463373882997	0.0424748547908994
0.0703874235944004	0.0195107022651904	-0.0106705733999487	0.0337148024218182	-0.000482288020284632	0.00104369101609483	0.0115242809825026	0.00687648047667887	0.00291620817446386	0.0002807014979051	-0.00430982622627066	-0.0073176472114658	-0.00840439605898593
0.296990184435998	0.174985002755619	-0.0535065062597507	0.117602463517175	0.0292194956607254	-0.0176282667399622	0.0362149418279891	0.0412848858238751	0.0168421711442898	0.00579561446038157	-0.0089938998558684	-0.0181052005582386	-0.0109373886772237
0.120362595539736	0.0489229500149353	-0.019138218894148	0.0545774747515217	-0.0168165355797386	-0.0336253318741068	-0.00933144250921222	-0.0154479878812947	-0.0207077468098984	-0.0252209337269227	-0.0281099083649772	-0.0318795139324328	-0.0288450668522494
0.268206657985298	0.186938840600785	-0.049079723494818	0.104189766525656	0.0708980227635143	0.01673551273223	0.0993957090460645	0.0553388204295031	0.0621153698202445	0.0438167677478721	0.0303015231213041	0.00978093003749569	0.00823999366439182
0.0924633992115567	0.0311689015923106	-0.00903872802664853	0.0603400991850846	-0.000859710377615938	0.00257729004039253	0.0214564413653434	0.0126889946248834	0.00813151657042402	0.00085878983138829	-0.00211167486537978	-0.00766631858384129	-0.0124950218988792
0.243286108672197	0.0570881783275866	-0.040825781351159	0.110058768826342	-0.0181095901530776	0.00603289842869992	0.0378459405267024	0.0290973319198873	0.0146497486570602	-0.00603834586218882	-0.000598161463206043	-0.012639303976191	-0.0222069566462135
0.490577859080673	0.202481961352214	-0.0951969995944575	0.167347449860291	0.0234636019336225	-0.0784813817256898	0.060615853832043	-0.0111879589900107	0.0146397036492135	-0.0275088898960337	-0.0311474947015559	-0.0415126857947775	-0.0706996380475524
0.15531788382624	0.112247265023712	-0.026908373409274	0.0649806405472028	-0.0040268622378587	-0.0399374649536607	0.00739568665233348	-0.0159736250332507	-0.00642763004932959	-0.0219821635957597	-0.0171795476227205	-0.0285128460363715	-0.0352530641770239
0.30537478183112	0.216720073955275	-0.0567105300957109	0.114421120569151	0.118085125251124	0.040825509009179	0.0424108783397861	0.0893584545703563	0.0872792671487354	0.0794553171301517	-0.00432407831818277	0.0288366518066346	-0.00909505852319487
0.031913631968578	0.0402542187267518	-0.00432300904598721	0.0190131454199083	-0.00204707338355265	-0.00836011236321737	0.00165181394817135	0.000293022394979608	-0.00485521623570553	-0.00520359287338501	-0.00492732310630015	-0.00473338962056183	-0.00872010557676542
0.264518387695088	0.128134553091955	-0.0474262548618927	0.107630610485375	0.0403953184137318	0.0246183217280793	0.0690858327397521	0.0257267526170052	0.0247644295259103	0.0325068200709056	0.0229226883494897	-0.00969141038390758	-0.00907856112415867
0.0278632623903815	0.0064665095640807	-0.00132807797144734	0.019568662017086	0.000275702297053339	0.00175187492459401	0.0118229678394137	0.00710962112486602	0.00423649904277326	0.00101378861082367	-0.0014288447653962	-0.00282995591750427	-0.00366279871714487
0.142245244471541	0.102906043420627	-0.0240492167148281	0.0580776193572382	0.0137917137266829	-0.0141303668338927	0.00749575826203039	0.00687255095354308	-0.00468287082907204	-0.000169326553604909	-0.0261134158218074	-0.0219203952857321	-0.0319514209322706
0.139548445946246	0.0333226141209992	-0.0228645370317701	0.0627901230336946	0.00863736829017392	0.00703320356312842	0.0204649986581048	0.00644446524428341	0.0098707094933945	0.00783528592665117	-0.00523926793811788	-0.00293281043406152	-0.00674285828505153
0.494808639591499	0.246720440994905	-0.0984760139588725	0.162942325607891	0.139181701254196	-0.0703030757648315	0.0362966267682795	0.0406843659518409	0.0521833496731108	0.0344393127446821	-0.000865599354467672	-0.00840987613231658	-0.0391820604294753
0.452392070816462	0.148457240759518	-0.0822123854737833	0.185610075724173	-0.0119099580442349	-0.0964324296426503	0.00308220583727609	-0.0183270562573328	-0.0429419736466141	-0.0541711938434426	-0.0704884138995906	-0.0799266623231106	-0.0781021542916339
0.0476515045680559	0.0824676076113149	-0.00708004934358712	0.0247354165896876	-0.00872501662536348	-0.0138126641940133	0.00982571626168608	-0.00511897683098392	-0.00456963555328433	-0.0112688404096884	-0.0168760411399505	-0.0147904141650245	-0.0168541889106448
0.225388605455372	0.170715620158492	-0.0402441231140385	0.0873428433588297	0.0386405622844366	-0.00625489865011872	0.0441132010213538	0.047507659529145	0.0225356110277584	0.0161928318171589	0.027765057266604	0.0247283772217542	-0.0183818592802781
0.0142773690932306	0.0241571745333919	-0.0011890744054269	0.00919965117086723	-0.00185857462234366	-0.00357423087392574	0.00233399339711882	-0.000645273894053559	-0.00218290429811679	-0.0027164027481347	-0.00447855689900464	-0.00452088333646128	-0.0047339930992312
0.0541183179934351	0.0186022992674548	-0.00751740411865705	0.0293399225622896	-0.00705529937059365	-0.00510151168385397	0.00364351442276621	-0.00316313909730803	-0.00397041752615133	-0.00607840552722381	-0.00912022285386323	-0.0106024569595271	-0.0114710740208159
0.056778262233144	0.0291597976840672	-0.00805925129021512	0.0284823062742149	-0.0102652934449196	-0.0110689144195794	0.000345855930612343	-0.0031977522552433	-0.00510600703466239	-0.0106671039322495	-0.008725510284923	-0.0140163310846535	-0.0147013708847168
0.000883322106204503	0.00235927533795787	-3.56787305568784e-05	0.000485984038703918	-0.000331605298292396	-0.000265433399570988	-3.12393158742174e-06	-0.000146459872637359	-0.000253937586461149	-0.000298519348931692	-0.000304379711807317	-0.000410729262965605	-0.000503026537568238
0.0142387554435846	0.0568603199184958	-0.00127304319910205	0.010135703139947	-0.0057325360511517	-0.00676653431290148	0.00180246600131451	-0.00620824652380982	-0.00579287682493083	-0.00624953518202659	-0.00751621284717446	-0.00758244081299464	-0.00720344127397572
0.369845285091877	0.267872149511543	-0.0610463158564231	0.179607301939488	0.0114104740028384	-0.0411638147885418	0.0684773238047696	0.116608027182218	0.0097412157668022	-0.0148766703928517	0.0648629846164528	0.0312482056495341	0.00123082829100019
0.268051619968613	0.189433142943689	-0.0486910174042986	0.103469770127789	0.0652104288567406	0.0155214092066475	0.0697416049672727	0.0778662679564101	0.0420651120688925	0.0403659190316941	0.0627848712520683	0.0338275071542986	0.0404925962779141
0.129998144096673	0.0496415745580133	-0.0208720762207922	0.0566974297144801	-0.00856906317415936	-0.0348382988648833	-0.00987307459011605	-0.00642714949487352	-0.00305141769128878	-0.0217036810195213	-0.0228201168693942	-0.0281512560267884	-0.0330360427290363
0.126199794668985	0.128040939621213	-0.0220979148848845	0.048420051132059	0.053650850623457	-0.0066847977635997	0.0211041183912904	-0.00717143488500299	0.000761919982365855	0.0234830264299287	-0.00275224288702272	0.0128779311516943	-0.0170717959993501
0.0543024364956037	0.0745761596774253	-0.00477917256940802	0.037783826620482	-0.000112504243419409	0.000774218130919747	0.0168948012248972	0.00806544696831422	0.00206609237944754	0.000330856943750173	-0.00418362075746152	-0.00765581350730581	-0.00911101301334907
0.139999853871825	0.101524946032083	-0.0235342696983362	0.0565110337821013	0.00750328476354764	-0.0311750533730644	0.00400093668417503	-0.00985076432171109	-0.014113839179843	-0.0118358843047584	-0.0168415395672002	-0.0346261700883921	-0.0268384600054545
0.272270857816976	0.188218504952676	-0.0363193449870029	0.174675223502614	0.0378065713769187	-0.00145019899322218	0.0591800134084107	0.0505070687119931	0.0222313136086573	0.0181781861918483	-0.00410710462785757	-0.0143730283795127	-0.039596775168817
0.146280173934371	0.0447325696578453	-0.0124793270986681	0.119022308788286	0.00681422535957288	0.00871219127123804	0.037517884801517	0.0311826334125185	0.0179435907448744	0.00776320831540547	-0.0109920770368837	-0.0110072268951225	-0.0182747982836947
0.140012567274104	0.102199771023293	-0.0234520306161082	0.0567801252359653	0.00646304186966457	-0.0301604005993718	0.0111397965298488	0.00594059074440212	-0.0162322594809048	-0.0118486793648536	-0.0304543642840485	-0.0113541474490066	-0.0234401738852084
0.130429883876164	0.0846825223053037	-0.021007015085989	0.0551166556670855	0.00484030834620003	-0.00686645584397966	0.0130756380431455	0.00495610605609995	0.00070442871586196	-0.00101307374888981	-0.00967512991985331	-0.0193400605052859	-0.0165652091549722
0.101520099767693	0.114614617299598	-0.0171202786149544	0.042438143111264	-0.00930977106356289	-0.00687079579762438	0.0314504914367456	0.0077028165207054	0.00591163566484287	-0.00809028343059363	-0.012436080740685	-0.0117375995713157	-0.0207232675423848
0.0194688861926078	0.0308375385268572	-0.00225962262371611	0.0124889009250771	-0.00694623879307408	-0.00610487179629381	-0.00190828563201129	-0.00411510669988375	-0.00333338685318413	-0.00652555529468395	-0.00636088350098678	-0.00855572923729154	-0.00766764838019682
0.130291130309988	0.0490169631550575	-0.0211602851872344	0.0577491399169701	-0.0159096929728371	-0.0360137989780953	-0.0124980303117257	-0.0135518338461484	-0.0126204197878	-0.0259617459754662	-0.0266729656093788	-0.0330331252899154	-0.0299342574824599
0.483590203568285	0.144373831083625	-0.0923393999582722	0.172876419234741	-0.0128402719689802	-0.0658091686942295	0.00214713738586597	-0.0167733012849865	-0.0269096125305424	-0.0393247203316049	-0.0596083953747698	-0.0757173637619378	-0.0834845108823536
0.100897376044358	0.114737722918586	-0.0170592916217218	0.0425786146555568	0.039615277263823	-0.00761656398209144	0.0340178515570645	0.00614366595669864	-0.0101742344711713	0.0159993566408658	-0.00756453847207407	0.00176621535026926	-0.0188833988315792
0.467100745538475	0.221448338672851	-0.0868735321983622	0.178931647421898	0.0204026266499499	-0.0651903040393834	0.0133259311389634	0.01493252394748	0.0124632761918727	-0.0223938386947168	-0.0331384271717781	-0.0447091665276169	-0.0585981422221306
0.0343918638618952	0.0482761054885697	-0.00298520024725433	0.0237227466800214	-0.00684575063529461	-0.0057519903926539	0.00354634023472088	0.00375681702130478	-0.00469835874024071	-0.00629887051397426	-0.00471781974373035	-0.00755177298589307	-0.00746142584515794
0.0824583447747779	0.107727952155577	-0.0075956773903197	0.0576019515903299	0.0166617920882015	-0.00188944219101451	0.0186058674914217	0.0138653344027518	0.0116770513856393	0.0073861749485935	0.00466926507734483	-0.0053226976201311	-0.0114570293819862
0.0489603375494621	0.0503175603694711	-0.00661041358096844	0.0266612205215511	-0.0122863848556702	-0.0124156399166717	-0.00635993867831634	-0.00637697436787841	-0.0129308821058694	-0.0123510123861709	-0.0102353301723045	-0.0153372661277412	-0.0150128004430712
0.184636994896908	0.151645553371402	-0.0329603489740141	0.0689208228612184	0.0303839656603322	0.0176653283764387	0.0294789787275515	0.0291614765925058	0.0135510741188434	0.0240246470183855	0.00650502860961261	0.0031754584693573	0.0203034892451142
0.0195552074887911	0.0559112165897599	-0.00265080862292246	0.0114690527443942	-0.00697529031920199	-0.00766926587857509	-0.00361753145646599	-0.00628361269519367	-0.00101314698681845	-0.00732227809888854	-0.00913649726480233	-0.00362830107207671	-0.00899254707930589
0.09645755896989	0.0676467336377051	-0.0153766269717923	0.0425852772418371	0.0187969192574874	-0.00995328720398607	0.0231071595032601	0.0163781423038751	0.0101216714429702	0.00442181602675068	0.000448648293841572	-0.00756254319731693	0.00161531143981192
0.490357154299408	0.198118854592737	-0.0942661746957192	0.167885963971945	0.00688388849637278	-0.0715120726882338	0.0383946956569921	0.020223014887118	0.0118093291696051	-0.0323140920959305	-0.0278762538273601	-0.0311018870165246	-0.0652141037199906
0.0147122339912221	0.0293481978766261	-0.00209067720399675	0.00928025258959593	-0.00494587944949926	-0.00350864685606813	-0.00057473587067111	-0.00250393386946525	-0.00304083064757821	-0.00422726315278369	-0.00502471146933671	-0.00647784805962119	-0.00585446237826872
0.296425612197019	0.175745973186446	-0.0537956475893551	0.11761955493248	0.0341590640982597	-0.0051487508471712	0.0662013150215295	0.0166726295857099	0.0229540714821196	0.0145051566255442	-0.0124131097150653	-0.0179986603491242	-0.00590940037140791
0.126479405884671	0.127108531825566	-0.0228154907313745	0.0471501308430083	0.0168655090272755	-0.000755952102978463	0.0213615402467681	0.00812418240979201	0.0243488434305796	0.00805477846214853	0.0180654933727738	-0.00618848266764271	-0.0133781843258629
0.0560320778997476	0.0528777919794506	-0.00854629334889358	0.0288845754392037	-0.0049282836669248	-0.0127983366078407	-1.47125313048196e-05	-0.00407345979952412	-0.00789328869463544	-0.00886331013738276	-0.0118827752190255	-0.0160745362237541	-0.0192670205720722
0.120799289337045	0.0472565181098248	-0.0193501575979241	0.0535092318530388	-0.02199376510276	-0.0202904875141084	-0.00794415650745048	-0.0099063362232575	-0.0204810658208028	-0.0211421263084342	-0.0251690016839434	-0.025254470694068	-0.0340473028335131
0.484608787650369	0.144803499190675	-0.0923944673105128	0.172925353058034	-0.00726121183589634	-0.0763813167057873	-0.00564924885696944	-0.00220361130380453	-0.0253353319496705	-0.0418212642708418	-0.0567414597666025	-0.0707779430254196	-0.0804762079514825
0.404451324991949	0.0922178801579407	-0.0702922885698174	0.177778604449287	-0.00449156886274815	-0.0236485309659577	0.0395820948585597	0.0200979347903527	-0.00475241002098953	-0.014070049914353	-0.0281820137824288	-0.0365108404669333	-0.0466545009884552
0.0235288841747199	0.0339322478312	-0.00207185865844152	0.0166425695667032	0.000479163807979265	-0.000949428876784338	0.00711322924186963	0.00118314721525373	0.00206131564715461	-0.000235132534402535	-0.00194707007789994	-0.0031646298960547	-0.00435514765918415
0.403001356532242	0.0936645962068031	-0.0693698764334553	0.180715027882138	-0.0155714783953205	-0.0433797107333508	0.0279213888048747	0.0182545301037331	0.0011020117063657	-0.0294755945643357	-0.0298456733044262	-0.0438656116174262	-0.0488543831413749
0.178736886507883	0.232427745511888	-0.0256591532462115	0.0924825506712966	0.02661972272818	0.0280849961090322	0.0411341203818258	0.0199774417054258	0.00809302546376733	0.0273523594186061	0.0133055174724265	0.0207306154591904	-0.0143944717751225
0.0439452907692774	0.0469835805882039	-0.0064429561823429	0.0233379504106491	-0.00139154079419291	-0.00824116677562837	0.00401079187516235	0.000498297232827523	-0.00622983638715897	-0.00481635378491064	-0.00789901220899286	-0.00815766820365632	-0.00581501240689625
0.313050524489299	0.14781374486679	-0.0422796776468763	0.194719324230402	-0.023567877132423	-0.0406606878536854	0.0141046390248573	-0.00181644826502375	-0.0246425084293862	-0.0321142824930542	-0.0476132125788736	-0.0657279333892428	-0.0734108607349127
0.0713707231054279	0.0194331997671887	-0.0103027380995118	0.0351149344020997	-0.00907120977638561	-0.00132059292662147	0.00662568594592332	-0.00115000624331876	0.0016632329574951	-0.00519590135150354	-0.0059392401753533	-0.00982999284226768	-0.0139749305288625
0.000526387729800996	9.96818849012943e-05	-5.0329499558147e-05	0.000124428761251866	-0.000126754294278556	-4.16640094165142e-05	0.000136099331501338	0.000103164969498457	-0.000106760889631038	-8.42091518475351e-05	-0.000131114278914977	-8.4043275948212e-05	-0.000161841542759676
0.0308696425117102	0.0820977383558573	-0.00349557946686537	0.0203302540226288	-0.00990097023214461	-0.0126930198037183	-0.00699937510381713	-0.00968703044077441	0.00219274252391418	-0.0112969950179315	-0.0143103412248412	-0.0134541745649546	-0.00651166719033469
0.0145397402453751	0.0295139712231427	-0.00166306280998218	0.00996785026752736	-0.00437032915994447	-0.00334918500505426	-0.00102505204078541	-0.00209700492417069	-0.00281459027695411	-0.00385975708249937	-0.00481584818730584	-0.00537800641746609	-0.00639051907508144
NA	NA	NA	NA	NA	NA	NA	NA	NA	NA	NA	NA	NA
0.149350345585253	0.185264685736597	-0.0187278920418064	0.0966771398642113	0.0431336885382412	0.0180857889608479	0.0475273126745445	0.0448697343248068	0.0299727271194296	0.0306097387495445	-0.016411796777313	-0.0157078770907701	-0.0129923845637127
0.165742728666517	0.0468188933214143	-0.0259970454521356	0.0809150648162728	-0.0128277834078228	-0.00887084708466895	0.0195764054760087	0.00916477920221326	-0.00681228995051122	-0.0108493152462459	-0.01895308425881	-0.0212960398630396	-0.0262475426694583
0.130187344043768	0.0844830355061692	-0.0221158672061216	0.0559547106324838	-0.0110497607791962	-0.00306148152657162	0.0128966388929528	0.0126759096959054	0.00140150805722195	-0.00705562115288388	-0.0080607258533156	-0.00964108408256506	-0.0208265201259061
0.263576936382382	0.178822750585228	-0.045861368945448	0.112415139748036	0.0242706709535616	-0.00517036464800802	0.0464210206871384	0.0259650559358151	0.032962631860233	0.00955015315277674	0.00863704341274557	-0.013719284605286	-0.0319058639855368
0.0633043054799697	0.0967296788781248	-0.00968914103895073	0.031116003607116	-0.00588296116763232	-0.0175430069069802	-0.00336921749584164	-0.00669579299436507	-0.0067718794655808	-0.0117129840373062	-0.00379702137869358	-0.0147983496948646	-0.0134178198325091
0.455285107393285	0.148427776081849	-0.0827966613038718	0.185862952390652	-0.0259696309785338	-0.078575499212782	0.0204961640128214	-0.0332292458948553	-0.0374728785258943	-0.0522725650956579	-0.0634483392170817	-0.085593838155581	-0.080983252400847
0.363599485240086	0.220275386189284	-0.0589777100299832	0.184691871962421	0.0600249688299191	-0.0363505630020302	0.0322497264018811	0.035512974013974	0.0289796430748164	0.0118372029139445	-0.0198090434813591	-0.0182063531329256	-0.0463117578881747
0.0398445202047296	0.0444480372971357	-0.00542053073406686	0.0230373568020447	-0.00813084598424511	-0.00820276756353271	-0.0016173336277338	-0.00467967449727286	-0.00333294816861592	-0.00816680677388891	-0.0113917288590992	-0.0129383784727283	-0.0106402084974778
0.109860340121096	0.029112765805391	-0.017483546681552	0.0498965848982739	-0.0147880838966239	-0.00183759211125809	0.0076808616982357	0.00957730739030824	0.00326969037223741	-0.00831283800394099	-0.00831813964911211	-0.00904571407564243	-0.0134181315644842
0.446058259113452	0.154562360346001	-0.0836320511501758	0.159284414175328	0.0707470427794492	-0.0179426699891854	0.0674037696460106	0.0538102102447316	0.0152680941873635	0.0264021863951319	0.0082498445296581	-0.00841495336478953	-0.0333027048656256
0.00323312118424305	0.000780694353266814	-6.06612599311344e-05	0.00193367548198601	0.000685883207113467	0.000523695291697035	0.00144335391324633	0.00117413097747007	0.000509063410521315	0.000604789249405251	0.000272559866273946	-0.000374452725950432	-0.000778144245835536
0.0197909018038402	0.00694146588526335	-0.00154068050486425	0.0126543630866544	-0.00236996343582046	-0.00158193065760716	0.00408609423253632	0.00148539131678518	0.00133815304238541	-0.00197594704671381	-0.00208455266750668	-0.00349674224622274	-0.00513207309338351
0.172144555090252	0.163851822547612	-0.0307846632067852	0.0629677119298367	0.0134077185828683	-0.0516293733080509	0.00132053906495483	0.0100150481810416	-0.0313083205191396	-0.0191108273625913	-0.00522834684406046	-0.0194917168461207	-0.0214931687165396
0.164880185156354	0.109762979717232	-0.0297908204423279	0.0631741255550424	0.00663841985978261	-0.0296743571416061	0.00448739925723188	-0.0101379722054357	-0.0278410804543851	-0.0115179686409118	-0.0400462232062598	-0.0275306042900694	-0.0203092116405976
0.0148072057577535	0.0265087076886394	-0.00106299006568296	0.0110416119155649	-0.00142300863503397	-0.00345870756219477	0.00267777443677478	-9.29308755982551e-05	4.7036834948562e-06	-0.00244085809861437	-0.00437565532292396	-0.0042801393019421	-0.00505466785543525
0.44504273473609	0.160254950915398	-0.0827966087236085	0.161573288486455	0.0420536621565683	0.0522172950586079	0.0462445131371536	0.0279917433371316	0.0326318431843668	0.0471354786075881	-0.00971669679894149	0.0247667574151024	-0.0373275126585802
0.0824208797112256	0.107998525814522	-0.00761871658957902	0.0565022626121314	0.0071499466684007	-0.0117517779579611	0.020252674331542	0.0173937595921905	0.000935331495083402	-0.0023009156447802	-0.00473797897850481	-0.00957105304973838	-0.00938503763192762
0.35557430971808	0.228092411460947	-0.0559484087700009	0.191107105094216	-0.0114951397204964	-0.0508469540752235	0.0985844763203264	-0.0015484173876828	0.0133436906570465	-0.0311710468978599	-0.027423762402177	-0.0530171375709386	-0.0314002778870252
0.0830145447424731	0.15646917630339	-0.0101939893349089	0.0434672080166602	-0.00850171616245292	-0.00243433217176843	0.00622309057176224	0.026856192374076	-0.00105566430300126	-0.00546802416711067	0.00896109244630386	-0.0195394600835916	0.000727684023259775
0.285029947119682	0.0869353420444262	-0.0364776823969599	0.185014395587246	0.000430749566212085	-0.00100198134120871	0.040014196769215	0.0199502500597613	0.00608947127277587	-0.000285615887498314	-0.0116469633915113	-0.0252891242405787	-0.0450085043554636
0.12105523536206	0.0773015921575645	-0.0203190476930624	0.0499761780914636	-0.00896291605299983	-0.00614166653258046	0.0197628079673053	0.0142488150742962	0.00890274977279193	-0.00755229129279014	-0.00448577519010643	-0.00752239263907375	-0.0146553230424297
0.0106183797255116	0.0233484095788595	-0.00101539676503942	0.00757509780728565	-0.000893564511935566	-0.00335195793584664	-0.000566295856460211	-0.00063776514307097	-0.00188020156297935	-0.0021227612238911	-0.00266673131722006	-0.00281063599435974	-0.00399494580455088
0.153825660310206	0.111236420422001	-0.0262064669326934	0.0640357266759638	0.00213197863968703	-0.0233219681142126	-0.00347834149308424	-0.0154347215190574	-0.0275423073172199	-0.0105949947372628	-0.0330483174940456	-0.0297153576226411	-0.0350612732165412
0.153839629215404	0.111991326307519	-0.0258327496317217	0.0644322477166452	0.00812744959270828	-0.0349065128363819	-0.00277767057422298	-0.00963181294053628	-0.0155130094125254	-0.0133895316218368	-0.0352875811554529	-0.0132025997304581	-0.0347658004486487
0.0376974659157772	0.0453599471647246	-0.00384982482590375	0.0249323538308877	-0.00198823079358349	-0.00226697905628451	0.00784375867309006	0.00305599384024371	-0.00124233880382494	-0.002127604924934	-0.00399326499206116	-0.00813712328286244	-0.00995464186737498
0.306591655504118	0.2197546788082	-0.0572943603201434	0.113761902825111	0.0911037039866676	-0.00832455037160323	0.0789608137194237	0.0548511834636446	0.0549069231129997	0.0413895768075322	-0.00729923995900977	0.00295077747073219	0.00960041422048835
0.373509589318267	0.266449588516854	-0.0617910098111047	0.179631611085806	0.12560383308582	0.0237391355772656	0.103835552662922	0.127386837161763	0.00391721254413069	0.0746714843315429	-0.0228861967536012	-0.0434846482177765	-0.00582078460170837
0.104651674658403	0.079676308418795	-0.0167423645536943	0.0462531666054311	0.00779082586159539	0.00561368167980224	0.0217969470648223	-0.0036618798408428	0.00581696612664696	0.00670225377069882	-0.00187756979986263	-0.00894940576893563	-0.0156524361010387
0.00272350551738082	0.00651313565193817	-0.000196156106145081	0.00165778776571732	-0.000841238760262033	-0.000932630251646067	-8.92209300582228e-05	-0.000379341470101329	-0.000713305196353043	-0.00088693450595405	-0.00107656283846743	-0.00109326102801413	-0.00117609405220207
0.176916993495543	0.230144068433723	-0.025960394542169	0.0929907499744683	0.0432133064303898	0.0319086646856721	0.0151033583466635	0.0617798886426357	0.0119751033633252	0.037560985558031	0.00371361398332967	0.00320194268641055	0.0172684318246013
0.021894758956911	0.031928311491717	-0.00186214548270235	0.016094542735813	-0.00770466251503152	-0.00517546400967293	-0.000672502864411648	-0.00291107730721197	-0.00492635959933733	-0.00644006326235222	-0.00679983631676471	-0.00821828443778213	-0.00905798127518644
0.149764241890671	0.183543614388915	-0.0169069770787489	0.0964808676150903	0.0387783038874333	-0.00146089199687879	0.0423331604867654	0.00743908197162688	0.020049223692001	0.0186587059452772	0.00450341691964529	-0.00086233267894259	-0.022221355464327
0.0194817561886667	0.0563485955202422	-0.0021243962624685	0.0118372336643695	-0.0064789281572826	-0.00687220856848545	0.000853177035697532	-0.00272064712183395	-0.00637920133608376	-0.00667556836288402	-0.00790970052681294	-0.0083786947563968	-0.00964840341259374
0.136421731900794	0.14938543372848	-0.0164987790816811	0.0798356672430867	-0.0240588995893473	0.0272048058891549	0.0461644420110553	0.019210683038977	0.00179723179072797	0.0015729531499038	-0.0204303755742325	-0.0138495984933806	-0.00535461770452489
0.137204665594733	0.0324495824262549	-0.021401567833988	0.0614712768672661	0.00334857739437167	0.00414361211836056	0.0253522172530844	0.017700849045421	0.0129761071468318	0.00374609475636611	0.00120037685254579	-0.00271217178227823	-0.008875752502288
0.216782737734921	0.114252792523791	-0.0383558695667026	0.0896945249132807	-0.00554523431582848	-0.0134617249991989	0.0257333952323811	0.0122472331177789	0.0318381296680607	-0.00950347965751369	-0.0073802001258387	-0.0141473162335615	-0.0215879367178996
0.452571358479711	0.194713381328374	-0.0874972525616052	0.154049623586664	0.0833755855281191	-0.0260790881586031	0.0654836009784814	0.0632118992906648	0.030523838404343	0.028648248684758	0.0110573934461219	0.0098684928411808	0.0115657707520788
0.0225367513877062	0.036527330791127	-0.00170820701303885	0.0154732183281703	-0.00141550889880124	-0.000719270924128029	0.00567683658377092	0.002295851183592	0.00307850127787252	-0.00106738991146463	-0.000372585457446888	-0.00254245296182009	-0.00479024950940038
0.290223076111574	0.1777155674965	-0.0504651503217827	0.121132392082235	0.015882638357929	-0.0214672278489272	0.0424467014442917	0.0282226481908973	0.0203908030943018	-0.00279229474549908	-0.00325416134612083	0.00783066734340832	-0.0326681088412897
0.299774262905344	0.18201363921085	-0.0426309031694746	0.176255831069093	0.0287477368972627	0.0584619987894797	0.0586195696207232	0.0693220662959825	0.0111060379202899	0.0436048678433711	-0.00116245251301894	-0.00661816595735576	-0.0090416475096361
NA	NA	NA	NA	NA	NA	NA	NA	NA	NA	NA	NA	NA
0.00170184000001499	0.00505794200926334	-7.52393447037603e-06	0.00111119077289275	-0.000821314118244618	-0.000829863791416467	-0.000519520107829313	-0.000704248745951274	-0.000702027125884253	-0.000825588954830542	-0.000633471138060059	-0.000924796824779497	-0.00102613570245
0.454589068820433	0.147789406082301	-0.0817390970349915	0.186422861318016	-0.0117463089203568	-0.0980070389531952	-0.00518680928646464	-0.0164874800818267	-0.0381952777347815	-0.054876673936776	-0.0681222316696486	-0.0637248963452297	-0.0941558035340225
0.164110427142545	0.0474965102375139	-0.0246513829291242	0.0818099578673734	0.00819597134593572	-0.0144945685483688	0.0232053625417541	0.00267767831862153	-0.00431689312050837	-0.00314929860121657	-0.0132752562951989	-0.0253196223975482	-0.0267494648616446
0.0103614383169519	0.00281444628417151	-0.000706120772348233	0.00824414692778764	-0.00183645017205775	-0.00114927772954259	0.000756547149574965	-0.000137956491111998	-0.000914671596275269	-0.00149286395080017	-0.00300387191653731	-0.00245795132389139	-0.00322756033131542
0.0454007097802304	0.106011321077722	-0.00559734260829056	0.0280862934265905	-0.0126403761969827	-0.0111030425455579	0.0198430232414381	-0.00262870636836225	-0.00980807182263204	-0.0118717093712703	0.00301731958016614	-0.013160655218268	-0.00307419247988683
0.0128698392008239	0.0114111582454303	-0.00131143492773343	0.00897489692189083	-0.00207629995240621	-0.00265516536386971	0.00112455313855262	-2.79371401780189e-05	-0.000556135132262417	-0.00236573265813796	-0.00189894363079026	-0.00302007922657043	-0.00360804397550775
0.045464073606847	0.107072152528789	-0.00547992424194339	0.027878703810342	-0.0139870893209207	-0.0144323288726198	0.0197661826776843	-0.00701685771951108	0.00561971217754222	-0.0142097090967703	-0.0103025556944097	-0.0156158104996693	-0.0168088281665264
0.489298918584976	0.200483859610722	-0.0949654006731389	0.166951006418534	0.0249481776008	-0.0693895384445282	0.0303583608945978	0.0594312693256677	-0.00154688836341388	-0.0222206804218641	-0.0256707003946943	-0.0562046163886467	-0.0643574033636727
0.00882823123403425	0.012467407685332	-0.000666357390542563	0.00527686641237234	-0.00238447216503069	-0.00180652359514088	0.00051148863718244	-0.000251427493222753	-0.00165883535602707	-0.00209549788008578	-0.00234033975582867	-0.00309240263380002	-0.00335264295476171
0.0448843891469188	0.107807137174261	-0.00580121260547798	0.0273775872207193	-0.00581453522701583	-0.0122218277391518	0.000798418507482822	-0.00621074650979656	-0.0040085694463526	-0.00901818148308381	-0.0142378500653752	-0.016975649805964	-0.0179893716560063
0.194173892071136	0.107301884179306	-0.0186575652612227	0.150826999750965	0.000629616921309945	-0.0246896298367273	0.0227990009377329	-0.00751563775658948	-0.0184134071855648	-0.0120300064577087	-0.0410027676305274	-0.0373253635193833	-0.0548205711203351
0.0884095262578126	0.0190502883985841	-0.0125273529303619	0.0439226347002069	0.00525535625327905	0.00572657570302984	0.0204228932093652	0.0142069593884817	0.00636588714646513	0.00549096597815445	0.00186581072771266	-0.0037825324656876	-0.0040951829159577
0.148763885796285	0.0891962682499822	-0.0246405344458893	0.0622174026393346	0.00843015947577191	0.0187355017287749	0.0408458789880096	0.0285787366287427	0.0123876199199956	0.0135828306022734	0.0171191573009092	-0.00778806814563929	-4.38151000339004e-05
0.146101756853315	0.207563252753822	-0.0207087221263882	0.0758778820113711	0.00048204277811939	0.0195956329205397	0.028925729974359	0.0294040287195375	0.00456247618819339	0.0100388378493295	0.0414715018170785	-0.00414456320355716	-0.0222419926692773
0.0838699864150516	0.0755021223131236	-0.012794978710997	0.0385127167816003	-0.00258091501320022	-0.0258851619428321	0.00726009369714743	-0.010622340468151	-0.00887883056036352	-0.0142330384780162	-0.0103711925440482	-0.0104810021984944	-0.0193078406280157
0.116720260413872	0.0316767946634641	-0.0175676516938685	0.0566545169709091	0.00523568357565347	-0.00582776380305804	0.0222229863816268	0.0170113100456032	0.0069404201792776	-0.000296040113702281	-2.7164058248319e-05	-0.00867111637720337	-0.013210701778409
0.217613919227253	0.114586406458145	-0.0385476071828967	0.0893626708447402	0.0362489839684189	-0.018756465531353	0.0387078941522458	0.0323564641023414	0.00931120389618539	0.00874625921853298	-0.0177308401561272	-0.014897806165022	-0.0184771937927556
0.119890483160384	0.0329964710350066	-0.0193061881743675	0.0550378472039646	-0.0184219850532387	-0.00956777282747009	0.00889568177620513	0.00556871700951499	-0.00693847806536309	-0.0139948789403544	-0.0192909778774699	-0.0163664737780023	-0.0242020401868401
0.490403931340662	0.197341011085149	-0.0944206464943645	0.166551947335359	0.0153249819111965	-0.0832003547306002	0.043535641168887	0.0394706362507489	-0.0211396665342174	-0.0339376864097019	-0.022105307798168	-0.064615971436273	-0.0401123994788827
0.327947922424516	0.250580535149121	-0.0474140329370535	0.191793282462721	0.0592284145080632	-0.0486021268329293	0.043218386395858	0.0290800621683039	0.000440315099550614	0.00531314383756692	-0.00929684363644651	-0.0401072492472285	-0.0371327222657681
0.409358053248056	0.0937051583072667	-0.0724508641113544	0.176679797994521	-0.0184430485881314	-0.0180494262087612	0.0242526822847668	0.0202316176449193	-0.0218049797597686	-0.0182462373984463	-0.0284040566867245	-0.0384008998179259	-0.0540157927375455
0.456006768596004	0.149882214225497	-0.0837920303501832	0.186545495221396	-0.00564180283725385	-0.106841664570228	0.00389656267822852	-0.0106324365470838	-0.0265241686111752	-0.0562417337037409	-0.0629845328189331	-0.0713450976368584	-0.0841241332365243
0.0111971981317083	0.0235784271187672	-0.00108000999098443	0.00750400947046655	-0.0026273071478802	-0.0023842235304495	-0.000567958784835313	-0.00241496532113131	-0.00221042619727205	-0.00250576533916485	-0.00311484131077368	-0.00351542849182323	-0.00405579845119631
0.24654988722604	0.101508202890864	-0.0412843228621866	0.114997619447742	-0.00145114860698881	-0.0231198284358443	0.020158444543652	0.0124956201063762	-0.0162627743316699	-0.0122854885214166	-0.0213313156516115	-0.0401668198095332	-0.0395966608863338
0.22450767373612	0.168445876987369	-0.0404126848856487	0.0880653926207478	0.0657087667281382	-0.0199071086096067	0.0341027073361629	0.0486365772663047	0.0176946779852531	0.0229008290592658	-0.00120543123436095	0.000207542892633472	-0.0189882520225076
0.150950747729441	0.135758800481553	-0.0264420662720053	0.055877957188605	0.0295140342940068	-0.00471140429946842	0.0163749142539827	0.00792517379405788	0.0093445032323114	0.0124013149972692	-0.0232126175583449	-0.0158469325663429	-0.0112382656117185
0.14148215258216	0.101838330695421	-0.0244120389096734	0.0572221717135303	0.0145262538127054	-0.0348289341689381	0.0090708819458431	0.00254188571663377	-0.00644155665200385	-0.0101513401781164	-0.0131634011069381	-0.0202718850435336	-0.0370554860617548
0.30480157851381	0.214904568836525	-0.0559670441527511	0.115433400298152	0.0396534329875445	-0.0213718413304756	0.0494403386705838	0.0363737055803527	0.018493961429813	0.0091407958285345	0.0117662399615132	-0.00723254755644981	0.00357996320053638
0.010980541309454	0.0236479082160443	-0.00129789805793562	0.00747492000034912	-0.00202589061573833	-0.00265670019774004	-0.000485006053790005	-0.000778905880731227	-0.00159877738870744	-0.00234129540673919	-0.00246485929750278	-0.00295382430791298	-0.00386186959124696
0.37386041547131	0.269953894575946	-0.0612467670200354	0.179223407027119	0.00747508860241558	-0.0442625889750178	0.120105769982205	0.0549232462294093	-0.0123931844373127	-0.0183937501863011	0.0588934522639915	0.0209134855763368	-0.0367931534590115
0.0310912472877699	0.0395878594057273	-0.00369471755670366	0.01880732664653	-0.00300491212999738	-0.00742632973902563	0.00288431143055174	-0.00131705198590124	-0.000996060832877947	-0.0052156209345115	-0.00377716650848096	-0.00801704514438313	-0.00672309058974503
0.0126273126823073	0.011310782038741	-0.000882417047160692	0.0094370098716107	-0.00115104528305172	-0.001193136910334	0.000117049791645583	-0.000479231397051468	-0.00106922958724805	-0.00117209109669286	-0.00232726927945128	-0.00339128835190773	-0.00415012218985175
0.00277753598609029	8.16120963475558e-05	-0.000168689409501203	0.00170183381556817	-0.000801204812948465	-0.000720942749337301	-0.000141349602062065	-0.000146028721415688	-0.000607290612370333	-0.000761073781142883	-0.00105021429126048	-0.00110173745063951	-0.00118962840959137
0.162386548816078	0.112655517369308	-0.0290239571698191	0.0638648612029622	0.00419501281298679	-0.0421438445625351	0.0171133371500591	-0.00304076353509641	-0.0181049615663573	-0.0189744158747742	-0.029570076579269	-0.0257630168786404	-0.0256347788599603
0.185780402583436	0.152292240043867	-0.0330490366180008	0.069570960055598	0.0624156882919503	0.0121865430571974	0.0715881360122551	0.0400561020457667	0.0307973176232327	0.0373011156745738	0.0104860908047609	0.0114656364109	-0.0039506934936438
0.108340206267432	0.0290471232323345	-0.0170862963179549	0.0482419148259294	-0.0133622132704376	0.000125078168197373	0.0152766835414992	0.00134104987070449	0.00444350947687776	-0.0066185675511201	-0.0137814478499505	-0.00924666682936719	-0.0163119979570433
0.415779483070017	0.176136373679952	-0.0743313885562407	0.170452299586888	0.0344331009149678	-0.0240330551901443	0.0767049323434548	0.0393215436338641	0.0100818088841482	0.00520002286241178	0.00272793376252556	-0.0211021447131593	-0.0335764087323613
0.17628696017303	0.0950162155925186	-0.0308581397786644	0.0711999707665348	0.0123979356253576	0.00117546768783494	0.0335266198215233	0.0319203837560668	0.0205166416542975	0.00678670165659628	-0.0142410566934171	-0.00810699144635171	-0.00350709373380589
0.119041278702782	0.0750063236001867	-0.0197837716398733	0.04934838292023	0.00366030209775245	-0.00396815593680808	0.0208363373288001	0.0141973720649946	-0.00275798191621816	-0.000153926919527814	-0.00398085917359381	-0.011925753294054	-0.0114925777254054
0.165247318547883	0.048249577643631	-0.0254317318460498	0.081893592421066	-0.0128427784868111	-0.00643997414637831	0.0119918376948727	0.00443032252939776	-0.00479331497635152	-0.00964137631659473	-0.00723746343663453	-0.0164626041273407	-0.0257842449533326
0.134579052288629	0.0715259983958136	-0.0143946015819342	0.0933202064423371	-0.021319708219437	-0.00625927195221962	0.0289836761464431	0.0180806150841142	-0.00840621573802758	-0.0137894900858283	-0.0210542909303944	-0.0166998497465323	-0.0275578411780111
0.305912456084374	0.218041627393995	-0.0570513628288046	0.114992331445515	0.0363407186098323	0.0286000723792443	0.0714198539030681	0.073559740071827	0.0306207077449955	0.0324703954945383	0.0218201998522778	-0.00213315532384106	0.0303689309758149
0.000757037111215276	0.00229916228611522	1.70284032111567e-05	0.000431754151926417	-2.31490679533079e-05	-0.000250075588971053	0.000104745546357444	-9.0508920619186e-05	-8.45567427024945e-05	-0.00013661232846218	-0.000281929612605761	-0.000262484920900319	-0.000338675564376591
0.219692041010568	0.0616090062020862	-0.0361818112868169	0.0985763277601854	-0.011592564744968	0.00972749979071866	0.0365888654265127	0.0257199580759756	0.0192776310243292	-0.000932532477124687	0.00149491656280942	-0.00430694237720908	-0.0119060272892337
0.156750702678269	0.111497206448805	-0.0268886737707798	0.0652772044699077	-0.0120965392907738	-0.0471203067494603	0.00079692797579331	-0.00664773021338713	-0.0212999069440587	-0.0296084230201171	-0.0387756150323146	-0.0307492556185601	-0.0445565386438538
0.0515489912558462	0.0864800932645605	-0.00524602629615188	0.0337115316580419	-0.00919565920740885	-0.0110279384524676	0.00186795162676434	-0.00123727122422134	-0.00740142750939204	-0.0101117988299382	-0.0111930406419995	-0.0144411056419072	-0.0165987693440475
0.149743989795452	0.0906245823888841	-0.0250024016763853	0.062736438325191	0.0200335574812068	0.00227638542507982	0.0388563254256377	0.0232368770614719	0.00334366075218281	0.0111549714531433	0.0104536416121656	-0.00202952814034132	-0.00135931744968909
0.187440794007671	0.110577894211006	-0.0315515713482555	0.0793000859099184	0.0278144364206772	-0.0216936513045199	0.0302480747487829	0.0172944401383054	0.0131783848567117	0.00306039255807863	-0.000309036471203172	0.00649032104827102	-0.0233887215662134
0.450105771929156	0.154469100153084	-0.0851220321593305	0.158521473312296	0.0808734363564648	-0.0263030829032234	0.0531999780733906	0.0520683082079814	0.0446292875675411	0.0272851767266207	0.0110646599086386	-0.0178587143395171	-0.0198742405418275
0.185439136834304	0.153027839397756	-0.0337582687892875	0.0686549258507339	0.0295574196493009	0.0149187662121934	0.0499589567979279	0.0313339239454041	0.0289898732967588	0.0222380929307471	0.0362121595984674	-0.0134669301782625	-0.00848763693335469
0.0997433731827997	0.0320686551178416	-0.00835467963156059	0.0734116526339109	-0.00120464418506962	0.000369489255935607	0.0275638268275568	0.0156667254816542	0.00886056448786855	-0.000417577464567012	-0.0052030080174653	-0.0106384815024139	-0.014061977186419
NA	NA	NA	NA	NA	NA	NA	NA	NA	NA	NA	NA	NA
0.0626454402389528	0.0954553051214279	-0.00885887732393013	0.0315665689469921	-0.00908133485226909	-0.0181280679091271	-0.00411766919716693	-0.00791317710000036	-0.00880866024852857	-0.0136047013806981	-0.00751532983644013	-0.0187518638431953	-0.0136592220661872
0.0078343479118591	0.00856033603232764	-0.000585279418088679	0.00558543767975807	-0.00128500359234577	-0.00121452981730699	0.000884048993481804	0.000249225911271838	-0.000798639280472732	-0.00124976670482638	-0.00171649569587691	-0.00225932401730306	-0.00231315439720562
0.029812463676428	0.015659486288698	-0.0023907638632878	0.0188112558904646	-0.00524469621298123	-0.00575815882844035	-0.000921240694955743	-0.0023736110016837	-0.00528683028507619	-0.00550142752071079	-0.00702422285319864	-0.00998501388095967	-0.0103096865548162
0.492279385208787	0.196013872446089	-0.0960154577081856	0.165317856315623	0.0527393353448976	-0.0769477123736919	0.0784530525672835	0.0056251673800482	0.00936069723087229	-0.0121041885143971	-0.0195749815931598	-0.0432269395302234	-0.0370092417314045
0.0296252644377881	0.0837100952197828	-0.00323094089173304	0.0197423828034505	-0.00950638068350475	-0.0113654945488724	-0.00443188348375865	-0.00563087318211484	-0.00978332144723466	-0.0104359376161886	-0.0123931948161367	-0.0147438944170523	-0.00425936227791644
0.453539293206097	0.196607972201498	-0.0865120601918776	0.155620998405704	0.0409005215164202	-0.00918591350275605	0.0717685894405863	0.0626282257013904	0.112241431962453	0.0158573040068321	0.0166284005640659	0.0167115847038514	0.00684520714510267
0.133641282123803	0.0851823499654011	-0.0220990244763535	0.0569819019782756	-0.0168748947832022	-0.0139279956193502	0.0129098807218568	0.00555439271232824	-0.00934263882025863	-0.0154014452012762	-0.00931600387812755	-0.0177334403975158	-0.021595112012247
0.0999232755878423	0.0306959083687928	-0.00958140262297606	0.0721179356736483	0.000545937101038438	0.000601975668535495	0.0244293973765772	0.0173892572829364	0.00773391896245473	0.000573956384786967	-0.00594419271412837	-0.0114948950872845	-0.0148866680187797
0.445900620717358	0.160418629789011	-0.083539307503109	0.162805848982495	0.0159087630282519	0.0298028820937024	0.038241754589198	0.0347890019341929	0.0194510414862911	0.0228558225609771	0.00370188035081226	-0.0361163519421201	-0.0478494881509583
0.269021740901062	0.190747335898131	-0.0493402635393242	0.104862994661152	0.0318585167472034	0.0103236012525502	0.0862962922719116	0.0456610742546325	0.0425565049835548	0.0210910589998768	0.0264471038148023	-0.0123881678720443	-0.00694718644610043
0.00843055006473313	0.000613153131626758	-8.21611656285724e-05	0.00622908447426328	0.000729964771074176	0.00107479970902504	0.00369470606604459	0.00231403284715001	0.0015399325769201	0.000902382240049609	-0.000233090757368401	-0.000721489105923165	-0.00115598819388221
0.36618900287934	0.137077579315757	-0.0616525381316123	0.169906147964236	-0.0230134987569524	-0.0632473899085472	0.002105047303114	-0.0135204388930134	-0.0260727799846814	-0.0431304443327498	-0.0691951296321059	-0.0798500871570649	-0.0801267036705751
0.0193933751471851	0.0075849668186133	-0.00127422792315385	0.0124358139174893	-0.000579380666790631	-0.000596317892957231	0.00425352626386631	0.00147272803308637	0.000681536325097189	-0.000587849279873931	-0.00251022392027059	-0.00400274981815118	-0.00419623671093877
0.0772282837139244	0.084410899345443	-0.00886397734694125	0.0458263783245039	2.73775015655897e-05	-0.00411697070335978	0.0253894377700438	0.0169563692662996	0.0104766228526142	-0.0020447966008971	-0.0031056142851003	-0.00463016293336034	-0.00737746424115712
0.118804323260729	0.0310848303193784	-0.0176953423701511	0.0583383927005947	-0.00139464099780925	-0.000495247429379841	0.0131292403569394	0.00881326545666256	0.00516989031939327	-0.000944944213594548	-0.00468211868289317	-0.0175714894741839	-0.0144572445338175
0.173708895620016	0.0496295153314451	-0.0277486144101217	0.0786288264501247	0.00555033601512553	-0.0083318137793639	0.0238547296614732	0.000350725279716552	0.00998731464408709	-0.00139073888211919	-0.0161799357372788	-0.018887312377832	-0.020063690453665
0.0741593562152546	0.0548068767209683	-0.0115534240952916	0.0347146214356081	0.000764445573513156	0.00156611352717324	0.0208755673454769	0.00958033529535848	0.0111033268714106	0.00116527955034319	0.00587262016471116	-0.00437227692309809	-0.00365328832971
0.0376632827264284	0.0194008247310879	-0.005059404762598	0.0221920411535433	-0.00229124638895294	-0.00533457217871498	-0.000459482687267948	-0.00237782363773067	-0.00137699572354485	-0.00381290928383396	-0.00781703998517789	-0.00941783824918163	-0.00911938000060866
0.0102985623253692	0.00312385540655328	-0.000526144108769402	0.0080582610049236	-0.00319628872738231	-0.00180933818859953	0.00119150306049305	-0.000838655602725367	-0.00138776504873744	-0.00250281345799092	-0.00289854252211754	-0.00301407418844707	-0.00335740844486529
0.186307845087673	0.111649214402274	-0.0312218194218515	0.0786422538573373	0.0267454456667132	-0.00479842583531742	0.0364677384278128	0.030689200051512	0.0152468281836571	0.0109735099156979	-0.00622842476030883	-0.0105374288332575	-0.007844436778987
0.305816895790932	0.220035435323234	-0.0573309797365472	0.115726311267814	0.0448100937645771	-0.000177557887763191	0.0680011888156255	0.0597903263995116	0.0501864457797674	0.022316267938407	0.0349288433823082	0.000823641016505172	0.0230850966241672
0.150095270798859	0.135619013399621	-0.0269624311479925	0.0560371395413303	0.0167415723972812	-0.0412005882993963	0.0350036397633395	0.0174629895971478	0.00396331323456803	-0.0122295079510575	0.0110744632705142	-0.00922422533454939	0.00442773710391983
0.0901376445243718	0.0642113286370849	-0.0149690433354449	0.0401071200801623	-0.000353135114142575	-0.00516023047768864	0.0111440225685529	0.00402559712716927	-0.0055721393010295	-0.00275668279591561	-0.00865226182660735	-0.00823531152465941	-0.011188043595903
0.11352650638177	0.187322465729212	-0.0167917667324791	0.0583809089315656	0.00862688772940616	-0.00875489035088167	0.0212999474934635	-0.00126228031215569	-0.00261447974174793	-6.40013107377629e-05	-0.011166768642912	-0.0157692439340041	-0.0174579656677636
0.26136607986243	0.128597363533992	-0.0473859893532597	0.106114090936468	0.0467081572213383	0.0164483853754755	0.0501794446577271	0.030592125269674	0.0300634240758308	0.0315782712984069	0.00868368865584251	0.0156043543046364	-0.00812144793607089
0.13995735238592	0.103858855365237	-0.0238245375476212	0.0573958767612235	0.00826473695250493	-0.0287728905451715	0.0136261787327711	-0.00919877004250649	-0.0171049357481613	-0.0102540767963333	-0.00952687747916869	-0.0190696241116538	-0.023251759049375
0.141163547031103	0.0536837541861123	-0.0231020324015216	0.0632973247558593	-0.0172110740152629	-0.040405686416117	-0.00546091998762488	-0.0231048138883408	-0.0293535240502482	-0.0288083802156899	-0.0397475778548314	-0.0403815188543001	-0.0391328827839714
0.305660489297939	0.218483034059458	-0.0560344109253642	0.115166078334384	0.0415547512689958	0.0181912870986012	0.0906506539870292	0.0456792615785291	0.0717772916812862	0.0298730191837985	0.056437204512774	0.0333109578395899	0.029018569553706
0.166462218975391	0.097241696220164	-0.0283713494099994	0.0727451646802597	0.0160613993513494	0.0132787676963229	0.0301849062058881	0.00704617112638889	0.0153382161853527	0.0146700835238361	0.0023862944083089	-0.0120381101295904	-0.0134184344568724
0.00168326618391175	0.00484877805992893	-9.01991812785139e-06	0.00104283419953058	-0.000345279969647355	-0.000526644258882863	-0.000161070889763673	-0.000320307843426807	-0.000470315342869833	-0.000435962114265109	-0.000574227889056788	-0.000715689726077514	-0.00100765771052514
0.493594089021875	0.24444950618697	-0.0976031010440984	0.160848036210495	0.0288806557712958	-0.04119068704115	0.0518452683279637	0.034440547592731	0.0502939838772893	-0.0061550156349271	0.0152437445490634	0.0353829826982467	0.00271225807838488
0.00172544612348424	0.00512043865538189	1.83763478474393e-05	0.00118868026098739	-0.000730023190232359	-0.000742637442554994	-0.000326492854523583	-0.000299320084165154	-0.000680261732779372	-0.000736330316393677	-0.000732782673565456	-0.000958343895245094	-0.000843010126699829
0.495134451121438	0.247391305484536	-0.0980829055397817	0.160605769072696	0.0600117291941296	-0.0783799099306158	0.0384059586402208	0.0538107939013983	0.0132437586822065	-0.00918409036824308	0.00792821059805371	-0.0116083048767049	-0.00116380847372966
0.36679528129494	0.220220772917695	-0.0598137160423559	0.186128304891024	0.00831560430159384	-0.0372120573449182	0.0614928270648865	0.0163168990243521	0.0306731230102856	-0.0144482265216622	0.00865458151963794	-0.05566082814933	-0.0625387216066169
0.0716835810900653	0.0188479064157662	-0.0111789052490615	0.0346896135349709	-0.00362788741943941	-0.00502267867460689	0.0101726893127761	0.00356304258721307	-0.000548659784047723	-0.00432528304702315	-0.00820028921796072	-0.00877639172425115	-0.0127405052061709
0.0493278686558419	0.0503151489571018	-0.00705080708934891	0.0254304032544374	-0.00382231713843147	-0.0115513141854278	-0.00183080809658429	-0.000734143430777816	-0.00626399152704587	-0.00768681566192961	-0.00951484941955539	-0.0152636800847607	-0.017010781268555
0.242188671108468	0.0569330029342082	-0.0406745838805772	0.10995354471067	-0.0205629912198229	0.00258021598906841	0.0417928065697459	0.0256557070527879	0.0167337708516176	-0.00899138761537727	-0.00775145258581361	-0.0210680803236325	-0.015513330937628
0.321745596679128	0.211696624733593	-0.0507941233359684	0.165086318828071	0.0292739019261261	-0.00437453429417078	0.0956236910829831	0.0775657578065141	0.0267838891038996	0.0124496838159776	-0.00396649980108554	-0.00694004394020814	0.0444897847690887
0.128759972805752	0.0303877645921342	-0.0204424085163187	0.0594442230842485	0.00102479365394059	0.00301518723791386	0.0205413503978677	0.0138588053035833	0.00633887182420231	0.00201999044592724	-0.00406424684058777	-0.00690084550466252	-0.00945267014049048
0.000615336590552414	-5.74423706634596e-06	-5.33963673810672e-06	0.000256436530143743	5.32800549229739e-05	3.47234917873055e-05	0.000319190970846112	0.00019388950146148	0.00013948388541981	4.40017733551397e-05	-6.69099121790935e-06	-2.84230763136003e-05	-5.69387757282296e-05
0.0719467055369168	0.0524283878667447	-0.010854292677286	0.035140474143533	-0.000915446581811627	-0.00835210377376618	0.00267369418237724	-0.00474457603863092	-0.00354196079501673	-0.0046337751777889	-0.0141462944644404	-0.012729274423727	-0.0196756689056139
NA	NA	NA	NA	NA	NA	NA	NA	NA	NA	NA	NA	NA
0.271510251841799	0.187570076832162	-0.0366874922895512	0.172110602379633	0.0133106537694238	-0.00301833604744461	0.0577081008936006	0.0467730066926737	0.039351003331927	0.00514615886098957	-0.0197655292934615	-0.0174708669479323	-0.0300648891806365
0.0642011989128371	0.0232045451546767	-0.00565317574138426	0.041419513770279	0.00230441377345071	-0.000390899592035476	0.0179094414961177	0.00367600741937328	0.00368707138163794	0.000956757090707624	-0.00326922386950242	-0.00842113916534025	-0.0100991102300999
0.0957219745556204	0.124052148861377	-0.0165950188758624	0.0396770120217071	0.0250958780639722	-0.0142406387880968	-0.00865260278388631	-0.00521771211159401	0.00978648159358904	0.0054276196379377	-0.00235347928724594	-0.0148541521209031	-0.0261238988240245
0.44940951639258	0.154162286327766	-0.0852330824769945	0.157395409401866	0.0128637413199599	-0.023837511145011	0.0473675445102432	0.0219383279400715	0.0205544271367632	-0.00548688491252558	-0.00516536052143668	-0.0218765523767364	-0.0369144346600698
0.121946228343236	0.0617703319049252	-0.0129518507507825	0.0790661293573095	-0.0218376916303662	0.000129240402440486	0.0166635611455749	0.00899442617202635	0.0070532473380439	-0.0108542256139628	-0.0142189837843233	-0.023772337613022	-0.0275308641008588
0.362509634779694	0.217163194240587	-0.057842239112822	0.184892031621231	0.0237683391405646	-0.0376994691885315	0.0572659328471378	0.0254084380045298	0.0176677585669724	-0.00696556502398343	-0.0233644921297252	-0.0316626106075507	-0.0423347732452589
0.163452734649683	0.0476359564399564	-0.0243437463915589	0.0809157793440189	0.00772346192390078	-0.0094480508401992	0.0239313940671417	0.00742951833719391	-0.00331491245566401	-0.000862294458149226	-0.0132688294443929	-0.0319317870281203	-0.0287912581795678
0.321396958832244	0.211150333767943	-0.0496203958500986	0.166264628340719	0.0261159294643083	-0.0110383945336349	0.0433204067958405	0.0863075124781145	0.0491375113956029	0.00753876746533666	-0.00405999654032257	0.0224513842281585	-0.0226797507039991
0.2279476469426	0.124268626802814	-0.038484502910604	0.0968924133382055	0.0519175741543527	0.0166128934821736	0.056354277783572	0.043597681630322	0.0194396252789117	0.0342652338182632	0.0119601783829696	0.0235994268659148	0.00881217594384801
0.105280843448889	0.0787339081496563	-0.0164074784637513	0.0474567406362565	0.0064600985428946	-0.00534461089428503	0.0197794494504816	0.0108990084132235	0.00623040008843649	0.000557743824304777	-0.00552518849123157	-0.0158558987263291	-0.0182231924463257
0.146863371280763	0.0910404251094598	-0.0243960423857104	0.0616977204901262	0.0280231467534005	0.00606918838267131	0.0385892956060547	0.0306669468057264	0.0188093875659	0.0170461675680359	0.00776607618222069	0.00646534381652486	0.00727376197874596
0.0679826092175359	0.0258845586733352	-0.00472025750790368	0.0519463929264674	-0.000506209678597769	-0.00191614767291365	0.0144846189815729	0.00567124329339647	-0.000701931175849477	-0.00121117867575571	-0.00433371286278827	-0.00905975215305652	-0.0150930967884049
0.00937427663946624	0.0124310811505909	-0.000836537223929798	0.00503445176054028	-0.00205270978316739	-0.00248447067360451	0.000101435733174995	-0.00050545209382403	-0.00191486071355441	-0.00226859022838595	-0.00328243569735444	-0.00340358411939921	-0.00359018291884822
0.121026068579018	0.0608185659315445	-0.0133846731180446	0.076978424957152	-0.0196151892955446	-0.00232211243027303	0.0262181324628628	0.00546111923403926	0.00671204500981203	-0.0109686508629088	-0.00900017237497079	-0.0141935433720429	-0.0253057801477324
0.273429135185894	0.188310220231367	-0.0364633120491564	0.174139983557458	0.0223984791378064	-0.00250531737009735	0.0527233502177001	0.0520647322907108	0.0326500975777239	0.00994658088385453	-0.00292442294519624	-0.0290148122554352	-0.0338229886348881
0.365307429455526	0.13365447469679	-0.0616744448931371	0.171040042999167	-0.00624932000204848	-0.090691450352088	0.00610300841810779	-0.0252761730676511	-0.0486292583537409	-0.0484703851770682	-0.0465548255176916	-0.082008787169125	-0.0910397641110484
0.120520851540083	0.0485903713952742	-0.0192363133006219	0.0543162244341742	-0.0108723508053164	-0.0296465495463351	-0.00588201828766148	-0.0125936000542004	-0.0218582803214631	-0.0202594501758257	-0.0251889105238262	-0.0218098111463653	-0.0257773244577434
0.114304051460704	0.186677707416094	-0.0157585734229081	0.0578465733654045	0.0155928462097426	-0.0165292412597536	0.0217142333220685	0.0501023861653059	0.00564579312553722	-0.000468197525005515	-0.0202638406203663	-0.0200768969755053	0.0029297017736381
0.0701920448920444	0.0644042301242676	-0.0108607270236155	0.0342984813587633	-0.00472711895275908	-0.0152462131857861	0.00258386825974675	0.000520632532885576	-0.0086838403476645	-0.00998666606927259	-0.00917584689183927	-0.0120482428083901	-0.0127817555100663
0.315817537719593	0.0833704226413131	-0.0503152836583566	0.156410272545173	0.00989593501605679	-0.0454482843972693	0.0438642701726235	0.0166676361743123	0.00983828293903466	-0.0177761746906063	-0.01773314118399	-0.0271285214911747	-0.0399343411260329
0.142498785199901	0.0854555639224351	-0.0260638736830312	0.0551727626343592	0.00709640271148448	-0.0125462572634232	0.00151316331349349	0.00930830792406137	-0.000680358903155098	-0.00272492727596935	-0.0218977350522282	-0.015255526250298	-0.019304825981631
0.0509688582483197	0.0613071191169086	-0.00631792827932075	0.0306358150935299	-0.00765665510368978	-0.0106816469955888	0.0024739167695974	0.00049425807289797	-0.00725211766728845	-0.00916915104963929	-0.0130963509547808	-0.0151614203586811	-0.0177895567972615
0.0274401222423022	0.00961098861752083	-0.0021291957783826	0.0195544097375374	-0.00199138895009501	-0.0014313256568826	0.00716847358051842	0.0025359811354898	0.000449427149194069	-0.00171135730348881	-0.00346463078382318	-0.00477887085267359	-0.00533517197401764
0.299641938301808	0.150013576071878	-0.0399063317589372	0.202926946451431	-0.0320225235755129	-0.035532462655039	0.0263233819727558	-0.00190389956734321	-0.0204914160643103	-0.0337774931152759	-0.0451476855686538	-0.0590311064902734	-0.0715353906710605
0.153971634646247	0.0342331217086848	-0.0237854835120778	0.0715315651523476	0.000369198472045335	0.00629159175298397	0.000150483872469853	0.0151551011646589	-0.000685228095721607	0.00333039511251465	-0.00807587428603004	-0.0120081181336712	-0.024844803796803
0.135216463095318	0.151805502343066	-0.0167643587257107	0.0775627678137679	0.0167500144225748	-0.00140817760382911	0.0375420332099821	0.0120170723917028	0.0140012259003929	0.00767091840937281	-0.0139287925087469	-0.0237135217382067	-0.018193208554047
0.0626838736963105	0.0316086189451065	-0.0093411515170459	0.0320819913573014	-0.0161955539349698	-0.00326611180620696	0.00710674855951546	-0.00595456823511176	-0.00190199382744398	-0.00973083287058839	-0.00811007000232148	-0.0127348571201952	-0.0100992310385345
0.11366807749679	0.187520493157795	-0.0166430778488654	0.0580931259601168	0.00133422609749163	-0.0286513533466104	0.0286639334998515	0.00313503200278528	-0.00203564294780201	-0.0136585636245594	-0.00856092608107993	-0.0201202083442969	-0.0197073720646043
0.046951269705693	0.0819118654173306	-0.00679974568299349	0.0249001819921929	0.00412398488452479	-0.0127698022644722	-0.00228669039102233	-0.00355169284725344	-0.00901855001859665	-0.00432290868997372	-0.0104895675187581	-0.0159829496629977	-0.0149520209861787
0.0441476872914534	0.0473254289710449	-0.00644585241187215	0.0242458599440688	-0.00385515610984018	-0.00462995863463463	0.00340316198026566	-0.00296017680833858	-0.00145129287814334	-0.00424255737223741	-0.0063530375082741	-0.00833380799298342	-0.0110227502881619
0.00616695992877771	0.000691242608817215	-0.000183445101822559	0.00453567041767021	-0.000809264304279708	-0.000735905713492142	0.00150629875659788	0.000710987757864396	-1.44640242486834e-05	-0.000772585008885925	-0.000893695964622836	-0.00143049593676825	-0.0019480979866048
0.0692462716255105	0.0247104634629595	-0.00500708817039627	0.0506689368523774	-9.01486328532264e-05	-0.0125730039831958	0.0168487427511717	0.0110203181476321	0.00470232293054466	-0.00633157630802453	-0.0114391378921616	-0.00966889523266667	-0.0120898758105185
0.369079386382132	0.269469484964661	-0.0610730151000111	0.181571896374311	0.142947923621828	0.0257888247186958	0.0333539433662261	0.0296058261356272	0.0138829034380845	0.0843683741702619	-0.0324252611400625	0.0175469256951347	0.010108655523868
0.0950136819489045	0.0668989892618273	-0.0147791800893764	0.043749148300306	0.00223593364602061	0.00114791026473669	0.0218752986059694	0.0171970743190838	0.0148106187952733	0.00169192195537865	-0.00362543837588207	-0.00225663574849812	-0.00971102894758095
0.0111015137318314	0.00149656258791384	-0.000192497326355233	0.00686011738157152	0.0010329956709884	0.00109194065678601	0.00536953854087527	0.00388583478887328	0.00200825758566399	0.00106246816388721	-2.27497059883727e-05	-0.00114630772971973	-0.00173952991810063
0.219633613196236	0.0600834740214468	-0.0362304968199244	0.0987667652755903	0.00563317316146586	0.0128848878933788	0.0417464761638769	0.0303986663175309	0.0185119486436667	0.00925903052742233	0.000527827461999447	-0.0241762500814277	-0.0222095809674054
0.492535507248608	0.19734658759931	-0.0972322475305714	0.163156650288652	0.0550729261152497	-0.0780609847693211	0.0177737404685957	0.0416182799166003	0.0112404975019833	-0.0114940293270357	-0.0445567299652415	-0.00503632588198416	-0.0427274194157209
0.014774576366261	0.0577875816723787	-0.00137159133293323	0.010685892229538	-0.00668007593849471	-0.00891202932829217	-0.00376544462171784	-0.000122234747774687	-0.00325224456419367	-0.00779605263339344	-0.0077441381390339	-0.00928126886464927	-0.00897770745345389
0.0279718516157391	0.0131271380823106	-0.00307939948041894	0.0188074379243172	-0.00493169178575572	-0.00466648721270493	-0.00141383047010712	-0.00190373056842067	-0.00322082901296146	-0.00479908949923032	-0.00734444646640667	-0.00780005449474696	-0.00814896963852777
NA	NA	NA	NA	NA	NA	NA	NA	NA	NA	NA	NA	NA
0.489682614473716	0.195572158921918	-0.0954341238394305	0.164584262310249	0.0193662442020384	-0.0657563977304406	0.0280665582149041	0.0175222564153523	-0.0114346896690217	-0.0231950767642011	-0.0441463312566329	-0.0297735729316321	-0.0394920752132116
0.261840709656355	0.128669789436352	-0.0460389224452505	0.106123532347025	0.023367291076199	0.0175754587638827	0.0550115805585396	0.0417177817723033	0.0289995024174155	0.0204713749200409	0.00432851613579849	-0.0147133388618125	-0.00628095400759537
0.00922648351771905	0.0408841438295752	-0.000847637915567872	0.00661294906895765	-0.00033856625435476	-0.00576312689174289	-0.0044015166365403	-0.00520060910014003	-0.00268607959658692	-0.00305084657304883	-0.00636432509973056	-0.00635111830566396	-0.00642050872412552
0.0856512839757295	0.0735813832532092	-0.013580345811602	0.0377087862905912	-0.00489368122233076	-0.0121473617340591	0.00418185415987968	-0.00432267411154658	-0.0130262084139366	-0.00852052147819493	-0.0161523109296657	-0.00706351907808617	-0.0214247207095899
0.0513309740820198	0.0881333147401435	-0.00505214355337798	0.0330566011270114	0.000815646351822095	-0.0138347905025303	0.0052118383602511	-0.000480545667212312	0.000271535865115913	-0.00650957207535411	-0.00947968357158284	-0.0154612535303807	-0.0145459683061999
0.0816260888798296	0.100917979594273	-0.0137487992524263	0.0361440880790197	-0.00803864065967251	-0.0137295251113388	0.000899744138688652	0.0123586535895541	-0.00995338235765422	-0.0108840828855057	-0.000354018901612532	-0.0198531993656549	-0.018999438359586
0.369537979780749	0.267925736026322	-0.0604669494434065	0.180528276418725	0.135424069158587	0.0155142867802007	0.0307446619865797	0.0741033520788189	0.0162232659958382	0.0754691779693938	-0.0214640229913195	-0.0400614598113374	-0.0175578780038581
0.16531271459141	0.177309127410609	-0.0225066002287753	0.0914104678169519	0.0361426785878277	-0.0033293961897814	0.0299530761977268	0.0227084605202304	0.0229946851839615	0.0164066411990231	-2.48258247928512e-06	-0.0181861720909831	-0.0110272043476208
0.220291377154772	0.060839785310258	-0.0367829203218759	0.0984900238477663	0.00219664610027148	0.0117914598181906	0.0382445379690822	0.0331574651746474	0.0181840087823168	0.00699405295923106	-0.00649798640760602	-0.00291524719433889	-0.00965344800129092
0.264562952004992	0.176325362280199	-0.0452232506291206	0.111511936338791	0.000882395478472298	0.016852404934482	0.043697574868751	0.0332349245632229	0.0583637891989504	0.00886740020647714	0.021111716348537	-0.00183622449993992	-0.0137716019080031
0.220095409937064	0.0595226630827361	-0.0364952323426675	0.0985525845413369	0.0120509051449138	0.01474227077561	0.0428794471001703	0.0183045814079378	0.00589018329308386	0.0133965879602619	-0.00578300339917168	-0.0153144420015083	-0.0132171515204064
0.0774624625777734	0.0249800042166124	-0.0114417881888158	0.0362864332952113	-0.00543067279030743	-0.00195972918257642	0.00939706093643659	0.00554465394262013	-0.00298108293658889	-0.00369520098644192	-0.0124127843906956	-0.00821494394110708	-0.0188363740103023
0.466410077652369	0.223869605793666	-0.0863989487207487	0.181263393889354	0.0361333075873219	-0.0760918514644904	0.02285563725908	0.0096578198652128	0.00115117320770131	-0.0199792719385842	-0.0341414102774262	-0.0435733482740657	-0.061321630137291
0.435601689692342	0.0950935999517304	-0.0802874766503101	0.166837171183695	-0.00961468385252329	-0.0314095301592796	0.032933596275758	0.0137518718913123	-0.0229479359925298	-0.0205121070059014	-0.0284900811378185	-0.0522663585181136	-0.0552629938042317
0.0064098947427409	0.00441015697814565	-0.000210695768128603	0.00465429984222657	-0.00164267446904588	-0.00142036821866082	-3.09026806801184e-05	-0.000769453389072636	-0.00101267307080824	-0.00153152134385335	-0.00170591748382734	-0.00226609725302086	-0.00234789335135346
0.266481875992371	0.17598595383629	-0.0463082330205335	0.113036237589638	0.0347374053105604	-0.0293671061820545	0.0315350212742189	0.0560027874516097	0.0200366858790104	0.00268514956425292	-0.0088718517482354	-0.00903131085479542	-0.00256270184776397
0.491443329481925	0.200900554507681	-0.096200445162178	0.167154286000266	0.0726140207006856	-0.0231430343124804	0.00514202842741729	0.0440551111174831	-0.0294762121780849	0.0247354931941025	-0.0103738139793698	-0.0408782940008668	-0.0793804132906774
0.324865269758219	0.249012256968049	-0.0478984760596007	0.192107099665095	-0.00036921027634168	-0.0329760339215028	0.0535604539451787	-0.003132565801169	-0.0147182148414226	-0.0166726220989222	-0.0163732794946804	0.0224602594713184	-0.036113436472308
0.14153356200489	0.0538641512532089	-0.0226875781767083	0.0633839190870069	-0.0180320426802192	-0.032734478310772	-0.011206305025533	-0.0202076314239956	-0.0295927522234496	-0.0253832604954956	-0.0422184201507208	-0.0361625574826773	-0.042790296225924
0.0645789007331064	0.0227832699418705	-0.00619338888411866	0.0414309919366408	0.0027886178257773	-0.00091337763001488	0.0147390996527495	0.00695182139103744	0.00433744738918393	0.000937620097881203	-0.00596465396096576	-0.00705187032064268	-0.0129511664672862
0.0129208262183983	0.00119470935715392	-0.00114875292665971	0.00893515208588566	-0.00072505668525283	-0.000743763302245933	0.00222704811207754	0.00147997947799919	-0.000464619753802286	-0.000734409993749381	-0.00184068693669118	-0.00185898946502781	-0.00325188593651141
0.136445459103263	0.15257062810766	-0.0166646046001035	0.0790963007220465	-0.0237382617705442	-0.00407734191214651	0.0578242755664111	0.00869448425557492	-0.00155065978325772	-0.0139078018413454	-0.0106775656924618	0.000543585089232385	-0.023925337976165
0.0371719509877529	0.0136978600778915	-0.00173377014486469	0.0255650578978625	-0.000561985669974105	0.000281321874401892	0.011756461461727	0.00688417768633096	0.00252103495526171	-0.00014033189778611	-0.00296864462238563	-0.00589804513938365	-0.0070874590919163
0.0483849342770244	0.0177157099611873	-0.0030094115750286	0.0351893189821858	0.00239357516199252	0.0010349558877781	0.0148661966153202	0.010488139973821	0.00568426299549729	0.00171426552488531	-0.00294244964636924	-0.00621626739117961	-0.0083023506621765
0.227354206615527	0.171054300242728	-0.0417723050966093	0.0875352654810586	0.0554578280909472	-0.027742061543148	0.0569606026028135	0.0785052920701681	0.0146417926891336	0.0138578832738996	0.000818993192289036	0.00880814025959742	0.0085163958098777
0.498793138157667	0.246799002606973	-0.0987867443137407	0.161292482096908	0.104386516868759	-0.0535922603380078	0.0223147435810891	0.0799445210916779	0.0511955905196517	0.0253971282653756	-0.0320220882343193	0.0102522789328696	-0.010624310910814
0.0405524051069397	0.0218742501855198	-0.0039618281382374	0.0264185465177234	-0.00434620781319437	-0.00829828200342937	0.000949773594278669	-0.00305694397676434	-0.00534879046364975	-0.00632224490831187	-0.0121569904663654	-0.0135859624612035	-0.0124943602506251
0.0481350677703437	0.050542168764947	-0.00669409224645484	0.0257559498134494	-0.00358455511122593	-0.0124948838103333	-0.00559362841139373	-0.00928412953405127	-0.0105772156556476	-0.0080397194607796	-0.0144491271199298	-0.0141924960456008	-0.0166703020408889
0.00469898838288239	4.06435655618794e-05	-3.39000388787916e-05	0.00257311048855508	7.12933566867462e-05	6.05191699839022e-05	0.0020268891777599	0.00129287223373478	0.000723610745539126	6.59062633353242e-05	-1.55925005530079e-05	-0.000511923208520166	-0.000751315023474921
0.00919365885593671	0.00480251258518654	-0.00105993952797834	0.00654450033556615	-0.00242947883535898	-0.00269193792147378	-0.000637388712877329	-0.00117431439573157	-0.00186353196242296	-0.00256070837841638	-0.00294701224940002	-0.00350946730387301	-0.00370679063360087
0.146785523746089	0.0448955567993986	-0.0116094084293845	0.119668641083157	0.0040806610259537	0.00699505683946441	0.0402081015076952	0.0224488530468297	0.0177430805796282	0.00553785893270906	-0.00357644502971358	-0.0163802254693001	-0.0219027661267378
0.00639370735684837	0.0135648194639807	-0.00045070256470216	0.00391318252127987	-0.00100457037868945	-0.0011770256179269	-0.000430864627803226	-0.0003653329514882	-0.00133706444184214	-0.00109079799830817	-0.00266685349873429	-0.0016960470722495	-0.00240866801445727
0.175708442573175	0.0508749843900815	-0.0285916095613825	0.0792112482363002	0.000770131548285896	-0.00605504002353341	0.0110248717493789	0.00290606225520731	-0.00451765411376537	-0.00264245423762377	-0.0236665270732084	-0.016999165177002	-0.0266130909438423
0.0400977337750216	0.0449019290360273	-0.00583646324819496	0.0235558103044933	-0.00784749209107274	-0.00816103582870223	-0.000584546944118441	-0.0038277849011953	-0.00817394830925623	-0.00800426395988749	-0.00730828700557598	-0.0108543697565172	-0.0125259826706421
0.208048268471404	0.1159816994512	-0.0363880217936295	0.0914602489399055	0.0212797304802541	-0.0144391911546169	0.0292815416448127	0.0262590283849445	0.0207542090229006	0.00342026966281858	-0.0148259270054031	-0.0199891995087444	-0.0180916687927321
0.0327452761392804	0.0153753026920329	-0.00379190691990968	0.0193130511922067	-0.0060597445852504	-0.00736360377465449	0.00204075948701021	-0.00371489535264392	-0.00454922328199684	-0.00671167417995244	-0.00752242356016079	-0.00883867264678933	-0.0101445248640869
0.0230447858171236	0.0337079191454217	-0.00170781226381137	0.016896468360572	-0.000137349168213688	-1.1682482702207e-05	0.00935483869163758	0.00199597752273988	0.00372054048692726	-7.45158254579492e-05	-0.000437528475967751	-0.00310694851231895	-0.00336172059752538
0.2641380150121	0.174651365983158	-0.0459458513263847	0.111931659863324	0.0535700232595143	-0.00985577185001085	0.0478115415606916	0.0357418551807272	0.0224467760710202	0.0218571257047517	0.021960138400501	-0.0154025156393233	-0.0241999112771097
0.491792928500706	0.200874404563356	-0.0963970462636663	0.166943796270439	0.0302491405457976	-0.0753603744352121	0.0511257923343802	0.00204672295608083	0.00729140148713547	-0.0225556169447072	-0.0107795729401833	-0.0410004648004785	-0.049502974956621
