# Supplementary material for: Measuring re-identification risk using a synthetic estimator to enable data sharing
Source: PLoS One. 2022 Jun 17;17(6):e0269097. doi: 10.1371/journal.pone.0269097 (PMC9205507; doi:10.1371/journal.pone.0269097)
Supplement: S3 File — (ZIP) [file pone.0269097.s003.zip › nexoid/nexoid.vineCopula.1.12.csv]

risk_act	entropy_est	ital_est	hypo_est	g_err	g_vine_err	ave1	ave2	ave3	ave4	ave5	ave6	ave7
0.112747814992882	0.187408819345216	-0.0139415478337665	0.0682340880280476	0.0060599325392412	-0.0154665897471933	0.0245625051493474	0.00472627382702843	0.0025430103393338	-0.00470332860397603	-0.0118747191295656	-0.0202753193309704	-0.0235629989208915
0.0851444946139691	0.0342513764493673	-0.0108917291363411	0.0478929081818873	-0.0127397144156974	-0.0158943876344094	-0.00132095990677936	-0.00191911273211673	-0.00978952670828361	-0.0143170510250534	-0.0118306387014974	-0.0121617103482309	-0.0221816898272301
0.136434827058887	0.152399333073556	-0.0150346940883997	0.0950416956884764	0.00531427629314568	-0.00432820749405258	0.0160763240805227	0.0200255882678699	0.0264813537370232	0.000493034399546566	-0.0167295966420273	-0.023947667631411	-0.00144493207004595
0.0329253497647179	0.0153112900286605	-0.00391914298622449	0.0244688476664605	-0.00765064180643717	-0.00572992268289515	0.000471602645312492	-0.00278399440578435	-0.00287131449665773	-0.00669028224466616	-0.00814102697717962	-0.00877409615939341	-0.0102741253102606
0.0148487060575602	0.00748360806192117	-0.000786011465756853	0.0115525225813417	-0.00437752834846148	-0.00328022739605528	0.000463962367712902	-0.000314124547737474	-0.00254921864349065	-0.00382887787225838	-0.00373621723933256	-0.00480680923131805	-0.00513351033056759
0.134461331971488	0.0720084954961787	-0.0136225251964591	0.113975811981533	-0.00394915362256137	-0.00113777342646015	0.0301596417261269	0.0151361494717206	-0.00365175704853435	-0.00254346352451076	-0.0152982006171229	-0.0259862141527564	-0.0294979783546256
0.0515720006881953	0.0608880831591943	-0.0060618821614972	0.0381644040727562	-0.00727127795206719	-0.0106778935854877	0.00137016281371384	-0.000899002627690132	-0.00680540726652258	-0.00897458576877747	-0.0147986994247338	-0.0158673483934262	-0.0181901752627543
0.0476739931547266	0.0182484828455841	-0.00285363174311638	0.0427621184746955	0.000743086208592432	0.00233879378415048	0.0151798193904136	0.00967107506329905	0.00495930674175203	0.00154093999637146	-0.000208107702409248	-0.00592017735253231	-0.00805683290739835
0.149201683359094	0.185482113391943	-0.0163181330765786	0.118643583756544	0.00627046171752504	0.000561335093286042	0.041059757267341	0.0227022703992137	0.00852959290835462	0.00341589840540554	-0.0055135172142978	-0.017240872673983	-0.0207501736710176
0.077188261532924	0.0708864720823134	-0.0105560649187007	0.0441976453057365	-0.0175900500201542	-0.00999400117707315	0.00433418850784928	-0.00443535370700213	-0.00757966359325514	-0.0137920255986137	-0.00638266595305483	-0.0227035182620529	-0.0148525635813375
0.299981779552344	0.148437533859789	-0.0360112486679943	0.253675497833802	-0.0398587126364896	-0.0450310572860651	0.0293418230000724	-0.0140144702858376	-0.0293776900044253	-0.0424448849612774	-0.0585793568741315	-0.0655407455677798	-0.0685626145000221
0.00984507282481314	0.00205184569293706	-0.000647726930542282	0.00728360267510904	-0.00215314773287229	-0.00276244304457336	3.67047770936171e-05	-0.00123702596417586	-0.00120958321418572	-0.00245779538872282	-0.00322803951146549	-0.0036672016290768	-0.00392363070387909
0.049541507718739	0.0165036442924557	-0.00349568097117908	0.0434404593251301	0.00240518455842549	-0.0005169659417191	0.0139873132634936	0.00906223236116066	0.0039485573840739	0.000944109308353196	-0.00320223710239025	-0.00715644960952679	-0.00887747892929114
0.252987022734498	0.12885716683323	-0.0394119395831076	0.133720626107518	0.0172194050041908	0.0335679196155504	0.0612002184114476	0.0421626471502509	0.0376891105792848	0.0253936623098706	0.0114097237526123	0.00899457330049735	-0.0105896681817811
0.0451757251651262	0.0155483586926942	-0.0056208438516299	0.0302670336878465	-0.00495879225832035	-0.00398408062842864	0.00238923783775451	-0.000946471225960879	-0.00307940233349639	-0.00447143644337449	-0.00611275009144087	-0.00847109666341602	-0.00815532256849118
0.24280509746798	0.0574054209689707	-0.0354848841905758	0.134036284220983	0.00128425023093665	0.00464861405193046	0.0429933287713648	0.0212274416727668	0.0154542704628577	0.00296643214143355	0.00126098022979204	-0.00888840123572432	-0.0177311004527552
0.375260211828774	0.269794251349141	-0.0545176518912305	0.22285584232314	0.0287200784558891	-0.0437299112496382	0.0412079229824994	0.00927722991530033	0.0327204008902313	-0.00750491639687456	-0.0421668488535188	-0.0083557970732171	-0.0255238746959732
0.0146398166004897	0.0248120404506831	-0.00160180115924986	0.0114810476892374	-0.00472604166318025	-0.00465649852736097	0.000658626745460324	-0.000247472714404944	-0.00293743576802498	-0.00469127009527061	-0.00530728938030956	-0.00512750851844838	-0.00462976459999918
0.130021153690066	0.0487869108427822	-0.0195491860065761	0.067532017046023	-0.0153411955245665	-0.0280767855490072	-0.00744891761152423	-0.0179769006550047	-0.0149490084609168	-0.0217089905367868	-0.0295280791305349	-0.0288210262622446	-0.0293561063682548
0.0164628750721104	0.00320327810765511	-0.000927256226512347	0.0154055989843296	-0.000388265264305014	0.00114177363233726	0.00623756715074039	0.00259558091772736	0.00278643668036412	0.000376754184016125	-0.00110253726462204	-0.00218436182714843	-0.00182306107282491
0.148585818938382	0.0907060536615683	-0.0216190933178669	0.0741139388706256	0.0262525626717662	0.00441825096941506	0.0399983982310389	0.0182698021617046	0.0130157002704567	0.0153354068205906	0.00477538875414604	-0.01030701726148	-0.0122236775511086
0.0816310559392165	0.10042314441712	-0.0120933812895668	0.0438076468735235	-0.00726035971519585	-0.0167152109606601	-0.00245763410011404	-0.0040926271365862	-0.0103751789581774	-0.011987785337928	-0.0082057255242729	-0.013986727511809	-0.00677095237378193
0.0191275124489333	0.0307760346213883	-0.0021645348001454	0.0151513247614768	-0.00486525837067352	-0.00589760611316421	-0.0012688305767448	-0.00276497644548777	-0.00445784808366661	-0.00538143224191887	-0.00622362368946746	-0.00691785508837941	-0.00657214908183494
0.0146972063434074	0.00693617362324433	-0.000911397347073224	0.0117467069060378	-0.00330256095707023	-0.00303534981191151	0.000843222912483647	-0.000173990403019053	-0.00165073131789608	-0.00316895538449087	-0.00332254701680652	-0.00499871412784893	-0.00475814451526965
0.0764037409559511	0.0707457501544522	-0.0105849426351406	0.0432625168835044	-0.00197467767020985	-0.0115989002648144	-0.00317593315725739	-0.00354115767560709	-0.0105300848142875	-0.00678678896751213	-0.0127236054221723	-0.0139896526769791	-0.0213957124217929
0.271584038039103	0.187632568577364	-0.0329636915508446	0.216798376798917	0.067472620010207	-0.00110830648907656	0.0667953944084351	0.0424164025235703	0.0295685316541702	0.0331821567605652	-0.00956592696616793	-0.0192599261934839	-0.0113550600359532
0.0915045148501825	0.0307019657454365	-0.00836760915916517	0.0701198471717798	0.000901799798465761	0.000234753524468279	0.0227203203368812	0.0141977820978188	0.00621085934726782	0.000568276661467013	-0.00474539461383892	-0.00745780053349467	-0.0134855989265781
0.252541581804045	0.129065601613779	-0.0389174783535775	0.132700832540567	0.0420993352736567	0.0128300330587766	0.0623640541227178	0.038521362657949	0.0266174098375219	0.0274646841662167	0.0132365101407882	0.00885529034441307	-0.0266477054901757
0.0895934784316403	0.0633472363330062	-0.0127130558597126	0.0488900561864289	0.0049233532213627	-0.0013671759559039	0.00503413175398379	0.0118954719559403	0.00188565208802265	0.00177808863272941	-0.0100790486678895	-0.0163220311629106	-0.0186163415166603
0.0757833609121379	0.0244287103779595	-0.00991564937167512	0.0438181018749036	-0.000796138600692831	-0.00131569014695895	0.00801215182599817	0.00565651846122804	-0.00603995316546811	-0.00105591437382589	-0.00618259642079709	-0.00651851583625095	-0.00927597349208577
0.262596491260352	0.126540658654517	-0.0418696975135069	0.130316523032476	0.0183375027364619	0.0160687365001728	0.0551495499062291	0.0549845222612149	0.0431114604966132	0.0172031196183173	0.0146405746431668	0.0160438630530974	-0.00775639860561456
0.00900409259991981	0.0405998069179419	-0.000552970665197668	0.00761198286293501	-0.00521156113760665	-0.00550718434986874	-0.00441200988191853	-0.00189409931844987	-0.00558096227845476	-0.0053593727437377	-0.00564053741913279	-0.00643864731092975	-0.00615725744575409
0.373225837027921	0.270636818808243	-0.054775752586268	0.221201153490187	0.127545148650407	-0.0372117415072972	0.038521344935855	0.0860516325235022	0.0338956699212339	0.0451667035715551	-0.00330033045659034	0.0257989930748017	-0.061113171890198
0.461671696360966	0.149180783264265	-0.0757073818803676	0.225396912440878	-0.028715147365452	-0.0865360702645318	0.00530068904328124	-0.02108036105203	-0.0294979313397357	-0.0576256088149918	-0.070213190991531	-0.0876909389942426	-0.0800821033259809
0.0449274708478024	0.0465622313587102	-0.00608530243429028	0.0297149381760969	0.000596131112046996	-0.00690301239373642	0.0049737504726532	-0.0036302943613686	-0.00475095474133594	-0.00315344064084471	-0.00684938301828052	-0.0130768675278795	-0.0125260640541742
0.094271964919456	0.123971347770748	-0.0141392212694291	0.0482632485160438	-0.00370052985036476	-0.015665750054859	0.00966917563046769	0.00416148350930935	-0.00481693414521299	-0.00968313995261186	0.000584443864368719	-0.010183117657024	-0.0183520504023589
0.466028685746462	0.220487247719202	-0.0773211253606521	0.218399507826325	0.0618655490868715	-0.0835156356636603	0.0148803947517651	0.0342431890149119	0.00989498943207162	-0.0108250432883944	0.00754076878851528	-0.0308846098755848	-0.050762773461996
0.0811763662080019	0.107657910257421	-0.00700555948318843	0.0690249424983559	0.0139833878489366	-0.0010180465814192	0.0177886283848682	0.0186035216421085	0.00649802690577407	0.00648267063375871	0.00213626552027039	-0.0138265206525645	-0.0101755137767977
0.0141126987860129	0.0243227078655185	-0.000976681419884589	0.0110062011617867	0.000674019847209665	-0.00389310670942974	0.00191851021604378	-0.00124532195663518	-0.00177062202196041	-0.00160954343111004	-0.00382225673514387	-0.00377500286623645	-0.00493586084683674
0.268315649095722	0.189332900418	-0.0435970272005854	0.128833685598187	0.0427979242936567	0.012561110009812	0.0709591112817085	0.043052625875768	0.0297132504102914	0.0276795171517343	0.0587762005052127	0.00581066515586653	-0.00633876161229463
0.311753937509296	0.171774664191314	-0.0429734258231927	0.210374942372956	0.0105928995384483	-0.00758653080745986	0.0699778836658865	0.0410331365940649	0.0238885132236642	0.00150318436549424	0.00186812639301936	-0.0210444901054818	-0.00100990420247765
0.141810999882362	0.0546150539448174	-0.0209158843662643	0.077425866456356	-0.0241956926070529	-0.0539224100834444	-0.00962221913519659	-0.0204353571872564	-0.0234750714108157	-0.0390590513452487	-0.0292658338359384	-0.0320256607955004	-0.0424193167187951
0.134572330070905	0.0724172964000561	-0.0134572440070673	0.115203774310882	-0.0267846160023295	-0.00134083241537028	0.0230838968916585	0.0100164929460171	-0.00203009429359652	-0.0140627242088499	-0.0206857123944109	-0.0150200794930713	-0.0290550837586965
0.45133081600671	0.195626296229606	-0.0767483099616442	0.188424441304653	0.0482305453652417	-0.0198149627970789	0.0871950465760307	0.0524929426253596	0.0169479408109899	0.0142077912840814	-0.00586507802096259	0.0131375159201356	0.012994498091923
0.092662828881936	0.0312033938037893	-0.00832972644315641	0.070197481620276	0.000603611535873919	0.00084164201876713	0.0225842861556933	0.0127598280996779	0.00759408036362591	0.000722626777320517	-0.00423591084195177	-0.0099779335866183	-0.0130439683693646
0.499482342362972	0.24462264866878	-0.0854437567202098	0.193573377532754	0.0260124480927341	-0.0739588915652671	0.0563886985944937	0.0577544737953939	-0.0122691778306998	-0.0239732217362665	-0.0201863058987828	-0.00728682834103095	-0.035868316030973
0.49344480712287	0.196965664246444	-0.0850073581034811	0.197972227767895	0.0623417347413819	-0.0712104088506905	0.0530551004492443	0.0279116560291068	0.0105230402917823	-0.00443433705465424	-0.0361946024447018	-0.0452792883081967	-0.0558102563029137
0.411737874614024	0.0930330441313838	-0.0645147354033605	0.214325564012759	-0.00108742626690622	-0.0264299792183553	0.036084340158842	0.0193380299497803	0.00321258149229142	-0.0137587027426308	-0.0309317408500049	-0.0370782860468666	-0.0489783291699605
0.179791855929723	0.232571594977302	-0.0240179228878512	0.112282604751192	-0.0274987668030299	0.0288769236527772	0.0542667306259482	0.0377948654471855	0.0446441326216784	0.000689078424873646	0.00712769705368477	-0.0273828969243689	-0.0243680592504341
0.149789823907033	0.0389651459759912	-0.0195669492737124	0.0921432707371987	0.00953037020387318	0.0046040822269087	0.0266721870368998	0.0230950091644613	0.0127163144683103	0.00706722621539094	-0.00190273753857695	-0.00529406425246556	-0.0142873860634764
0.0843520301574938	0.0335632264353428	-0.0115630984161571	0.0490814669534389	-0.00381168572181252	-0.0140731626154351	0.00345269387718355	-0.00107844320233316	-0.00274714204934037	-0.0089424241686238	-0.0134237673188897	-0.0163400425255956	-0.0181114175179738
0.0370589666608172	0.0456875466024979	-0.00388163859352592	0.0312412607765443	-0.0017265912873136	-0.00127954769696571	0.00449664186598869	0.00228249577846357	8.8820616895316e-05	-0.00150306949213966	-0.00502704794433653	-0.00785058177323737	-0.00848040892822268
0.45068302109873	0.154742777563451	-0.0763544866905174	0.191280263363622	0.0902621670410167	0.0266927588667397	0.0621067969584186	0.0289745102748066	0.0109062065753078	0.0584774629538782	0.0113914445311181	-0.0352722874478114	-0.0271433881802867
0.0375483659013639	0.0132562072752352	-0.00162496661855855	0.0296241025199898	-0.00143463043699191	-0.00123177694504083	0.0106239266137408	0.00701511810525034	0.00191782643234497	-0.00133320369101637	-0.00421874103673093	-0.00687486438836413	-0.0075255812278556
0.0126443364669298	0.0202583847990099	-0.000629134738201288	0.0104241870545981	-0.00154426817778342	-0.00119100720047038	0.00300453223123263	0.00147258307738457	-6.57746219132095e-05	-0.0013676376891269	-0.00245788162603424	-0.00326171912707694	-0.0040676680230878
0.0153103552561856	0.0212804039843334	-0.00122460174844062	0.0138722014304322	-0.00600676230964589	-0.00553164399054899	-0.00278680232063863	-0.00427937350844376	-0.00510078872187859	-0.00576920315009744	-0.00664650186610759	-0.00756299742600273	-0.00730944877860524
0.495453138525762	0.24612490989065	-0.0866338209476751	0.197958534863621	0.0935513564555458	-0.00822519390358378	0.0218030096574395	0.0465812297030179	0.00947421207194643	0.0426630812759811	-0.00346791237454225	0.0250573597945386	-0.0355514448716256
0.489030011906909	0.200439720721769	-0.0845926680573852	0.205240560019466	0.0360562248485357	-0.0665245820335196	0.021792736160528	0.0267887360557671	-0.0251221498621462	-0.0152341785924919	-0.0379479657448466	-0.0346325249435607	-0.0541727441959114
0.0312178442354779	0.0389423889862627	-0.0038150893704106	0.0227302021521641	-0.00201072225653528	-0.00676502098819356	0.00594167441324397	0.00160798061227226	-0.0011518314235145	-0.00438787162236442	-0.00787811316082025	-0.00628242142068215	-0.00734844322260053
0.154114062833694	0.111156800000934	-0.0234480170905644	0.0792429520997358	0.00801501990789077	-0.0374537174419621	0.00198892110711177	-0.0098586989301287	-0.0250786564848902	-0.0147193487670357	-0.026050457795996	-0.0319444345370557	-0.0446658388975586
0.0653313516240042	0.0495000310766632	-0.00872933988483537	0.0378506481967731	-0.00928812149840225	-0.0108695247365113	0.0028340090493997	-0.0012851793122802	-0.00721586190622542	-0.0100788231174568	-0.00886272168664799	-0.0158360979057441	-0.0144379711054685
NA	NA	NA	NA	NA	NA	NA	NA	NA	NA	NA	NA	NA
0.185194832916972	0.152527934730333	-0.0300890709756681	0.0844099775043572	0.0127924705214049	0.0024143837152712	0.0431630334918682	0.0323657860900439	0.0330916850939079	0.00760342711833806	0.00943322589838105	0.0129971715342451	0.00611171081052025
0.131304135559283	0.0487774896195443	-0.0189842408632816	0.0695548363616404	-0.000792850761055897	-0.0265682151577832	-0.00320958931388385	-0.00854448608428698	-0.0173688317523649	-0.0136805329594196	-0.0236459047303792	-0.0261310636803936	-0.0344629445266096
0.263938977840157	0.176441155904351	-0.0404905092153696	0.134432445680696	0.0164091317986646	0.0239243398543844	0.0395096694566021	0.0154131570574077	0.022114974977856	0.0201667358265245	0.00178113335505137	-0.00635852376883356	-0.0160717387198243
0.0633834077698915	0.0234824242035781	-0.00545488419537074	0.0511812626272453	-0.000671795270140052	-0.00443582250809458	0.0157587060096444	0.0102992455126407	0.00303592711883563	-0.00255380888911731	-0.00485444297518953	-0.00553357200788694	-0.00873627099190902
0.0155965723856677	0.0210443913108163	-0.00143679531464488	0.0143004801289105	-0.00645990186929755	-0.00551214498521307	-0.0027055251494432	-0.00426148467955964	-0.00466882630283674	-0.00598602342725531	-0.0066350101832477	-0.00764820214210496	-0.00721246794095903
0.0331765897255661	0.015411960901176	-0.00405102148301016	0.0240847939689949	-0.00646723497824388	-0.00548538511720449	-0.000922994344555721	-0.0017382599318885	-0.00371924877071661	-0.00597631004772418	-0.00757931316052254	-0.0102457267336799	-0.00937159213522319
0.0153060715115989	0.00214985886704971	-0.000724539547638764	0.0138582685666015	0.000518952295458583	0.000156450920691789	0.00629019746346742	0.0036180375512522	0.00215178143965518	0.000337701608075185	-0.000633476373760468	-0.00211153786149506	-0.00240532344253429
0.125364416831673	0.127064247224943	-0.0198235307736502	0.0582606423277633	0.0349331076931788	-0.00423669527763462	0.0247703008747117	0.019049532844972	0.0105815584975054	0.0153482062077721	-0.00381605934067016	-0.0143190269422421	-0.012318215658391
0.03676569826395	0.0548783636110787	-0.003760576514545	0.0317681838076544	-0.00133712375241665	-0.00418850104076288	0.00463538360027874	0.00370628887641428	-0.000831000716031698	-0.00276281239658976	-0.00673173902876945	-0.00916385396074215	-0.00824320543396522
0.011404917140996	0.0237995344167096	-0.00124068439757824	0.00925932505540201	-0.00285236222857963	-0.00321452305312309	-0.000604005700654308	-0.00140550954199518	-0.00218689116065708	-0.00303344264085136	-0.00339999442573091	-0.00391559869122853	-0.00395811984733898
0.058965823861684	0.0470234829236694	-0.00803671366491586	0.0372161828515846	-0.000718759335083446	-0.00389479416658275	0.00673500309125543	0.000867459127655131	0.00359326025649485	-0.00230677675083309	-0.00159902913965659	-0.00869934458316612	-0.0107175639244641
0.0639436786506697	0.0969479744596904	-0.00941032139082438	0.0389564184611253	-0.00629780662323691	-0.0244081618057347	0.00436428784366788	-0.00825010586736763	-0.0137869545355049	-0.0153529842144858	-0.0163017652070412	-0.0113854058689935	-0.0128555371796446
0.0837636759008757	0.157555472473441	-0.010577404028338	0.0538418792033937	-0.00459201012368034	-0.0103881685878568	0.00445216960486346	0.00351614215571514	-0.00457465711388526	-0.00749008935576859	-0.0185738485569629	-0.0229031863145897	-0.0256389080507136
0.444841241106985	0.157154945062467	-0.0741251515908884	0.194069886816296	0.0743575317976158	-0.0261855534428506	0.0595636505079781	0.0531212390983575	0.0376643787908611	0.0240859891773826	-0.0123745982199845	-0.0418579880972413	-0.0507001223211789
0.110424128048118	0.0286775417038728	-0.0162103014263061	0.0584006492356653	5.83412060068816e-05	-0.00170787294635899	0.00461182112019144	0.00856539463127608	-0.0019133016593761	-0.000824765870176061	-0.00676370835288535	-0.00918531762560161	-0.013168112516724
0.0993400581620738	0.0292121211472468	-0.013819255951291	0.0550207267285686	-0.00101779837241049	-0.00404796916299248	0.00679649862660608	0.00126087936003298	-0.00159831629951471	-0.00253288376770149	-0.00751032008191546	-0.0104148302722364	-0.0155625179566316
0.000772441460001492	0.00222376718382296	4.91527965620496e-06	0.000371568779813677	-8.95147460331364e-05	-0.000244833070039596	1.9362949350718e-05	-6.4420311285506e-05	-0.000102706603203676	-0.000167173908036366	-0.000257794642196439	-0.000246174945132716	-0.000328158238579879
0.137560505175796	0.152343803459234	-0.0163577178594855	0.0974641610653626	-0.0203507453589038	-0.00273297297040934	0.0426273320554979	0.0296822897222647	0.0175374625750962	-0.0115418591646566	-0.00187568980466757	-0.0129548138565389	-0.0123998212989695
0.258145768345716	0.0728040670701208	-0.0316019011834056	0.220664159551538	-0.0215460017685662	0.0014020634085366	0.0473688576820609	0.014978095081905	0.00362257302782909	-0.0100719691800148	-0.0231347820378263	-0.033378130178327	-0.043434738604373
0.247275872541354	0.101944783720507	-0.0359223723730914	0.141603242950332	-0.0449958641669251	-0.0104135529294445	0.018643887528224	0.0119470591304726	0.00376183088547158	-0.0277047085481848	-0.0216311785804581	-0.0288171393123062	-0.0404439290141169
0.186670949292295	0.11145754817317	-0.027694086872238	0.0962248150158136	0.0066512256933165	-0.0252126639270863	0.0407288934768261	0.0165439374934976	0.0130132580243941	-0.00928071911688488	0.00445601994183975	0.000236843122582903	-0.0130810201615321
0.419266694356992	0.176527715368397	-0.06764970103492	0.212192262448351	0.065133555367497	-0.00132158604282279	0.0485442984080446	0.0398809357927091	0.0377767397349856	0.0319059846623371	-0.0166940325479379	-0.0225933362361613	-0.0346722630457783
0.140360411238583	0.0530887773817174	-0.0201915101143648	0.0766379567780228	-0.0143905919669795	-0.0376531721875189	-0.0122281208283257	-0.0172316024906115	-0.0276325159131998	-0.0260218820772492	-0.0426573499799579	-0.0319675765375368	-0.0384491331401471
0.0225239258372242	0.0642103316302143	-0.00216239397829279	0.0185826610285611	0.00720269989164743	-0.0109741499684389	-0.00747363438602776	-0.00916925320828285	-0.00961230504086038	-0.00188572503839574	-0.0120365938599194	-0.0128600366837916	-0.00614332652033344
0.0375470840176197	0.0455791264115964	-0.00384149982334842	0.0314129959257851	0.00086385825911775	-0.00490433635771324	0.00619405173708424	0.00195820564581542	0.00129672026840615	-0.00202023904929775	-0.00440073061923243	-0.00888504409731622	-0.00890274671731033
0.04941533638205	0.0498283836259465	-0.0060450234104108	0.0308735976449465	-0.00753504597746986	-0.0159814306415784	-0.00573198961269634	-0.00305564077026028	-0.0103248719833505	-0.0117582383095241	-0.0116745668997	-0.0125715443312787	-0.016117803847124
0.0765244127335909	0.0702111476240228	-0.0109207575298493	0.0438389645695351	-0.00359856257395882	-0.0103972655564689	-0.00327324936075492	-0.00976511538823477	-0.0114366166283949	-0.00699791406521387	-0.0157553101177025	-0.0144656423741398	-0.0153230048313569
0.360186238030081	0.218682289102549	-0.0521116816946039	0.228581077235938	0.000919067283277342	-0.0439093727978001	0.0495536078074477	0.00971710000373288	-0.0152332874624419	-0.0214951527572613	-0.0317932312714443	-0.0426048999063735	-0.0610234143696997
0.254269676226299	0.128473156644315	-0.0389736088723352	0.133503525734911	0.0430635445556513	0.0114831625639466	0.0545724585477174	0.0189258059717221	0.0161222920383438	0.0272733535597989	0.0135054889921346	-0.00248817229414605	-0.00484561928541088
0.0497010828813298	0.0214955074332896	-0.00599853714958534	0.0347490511365148	-0.000433956121890886	-0.000312761846889768	0.00487131375640119	0.00129450513997588	-0.000748661357601058	-0.000373358984390323	-0.00362312516718795	-0.0042504196572075	-0.00931412711878017
0.154557503662261	0.111853376356351	-0.0234628517547139	0.0795145299491512	-0.00162504984648132	-0.0349721028816037	0.00259507633534878	0.00162965241596133	-0.0178331814138849	-0.0182985763640425	-0.0284835778532556	-0.0302616763661258	-0.0325194503087962
0.258484802273335	0.073634800423301	-0.0315482302116958	0.22086385627515	0.00296771372771781	0.00156855791271865	0.051064957206329	0.0326357681769811	0.0160355019968131	0.00226813582021823	-0.00951531878435541	-0.0295618080579822	-0.0438535105597345
0.0117949657228353	0.0210418504290915	-0.00110758424764979	0.00987045164850303	-0.00307793259088945	-0.00390233334131342	-0.00112180106888613	-0.00111680198528239	-0.00288829795611793	-0.00349013296610143	-0.00447434935077527	-0.00390415015963526	-0.0046922051220709
0.0443087849639997	0.107194946071843	-0.00494451855611087	0.0333046221738464	-0.00854544799236447	-0.012639580039682	0.00442612065440679	0.0140356637958281	-0.00867073677406154	-0.0105925140160232	-0.00992621052602964	-0.012026437360857	-0.0132517701654625
0.447761966436479	0.152941296941371	-0.0753024643389076	0.191545792848707	0.0323218557624265	-0.0245722158953626	0.0698114301918882	0.00043929960433442	0.041338850559005	0.003874819933532	-0.0102005647847744	-0.0264965911315658	-0.0450545839774968
0.32029463712043	0.209895788937599	-0.0453425291879399	0.20422120151718	0.0222190801406105	0.0651283821107921	0.0445476696077849	0.107305528313797	0.0280341631933523	0.0436737311257013	0.0092416130329035	0.0356550139343498	-0.0353552328511321
0.262929151073677	0.174294083546991	-0.0394214406065376	0.133837591899506	0.0552574180406248	-0.00913958672131632	0.0520894588567343	0.0339120014680132	0.0166926934828014	0.0230589156596542	0.0172508558919342	-0.00372489983867941	-0.00995811814397279
0.297378864279139	0.177001002807713	-0.0484311562326818	0.147109923571951	0.0310046058030065	-0.00528409243111705	0.0293268967472805	0.0232966960275385	0.0197592987490283	0.0128602566859447	-0.000765532663358381	-0.00216841267018547	-0.0121843734944259
0.363502938194856	0.218047973261132	-0.0529874209422325	0.228965933289002	0.0608557905378577	-0.0422138059626652	0.0695578356601016	-0.00150237815616683	0.0305050587283589	0.00932099228759631	-0.0386652162123228	-0.0503698727270972	-0.06686676984564
0.284745967690164	0.08612971287982	-0.0352549239551609	0.226442079769696	0.000565097973910633	-0.00016733591715018	0.0465805311021827	0.0256848650037386	0.0116603567964398	0.000198881028380227	-0.0266157117529736	-0.031181904762976	-0.0378878085150592
0.0153422138549283	0.0211912973722578	-0.00111866856911168	0.0135392277725739	-0.0058545342716961	-0.0052845021492781	-0.00269668694882981	-0.00416024126640244	-0.00506293014387995	-0.0055695182104871	-0.00646000711983735	-0.00683258083068018	-0.0078591591139864
0.0321161664909737	0.0390071285875726	-0.00384643253021095	0.0226116867081644	-0.00362760925424244	-0.00598795158916382	0.00141898645606688	-0.00102252991809398	0.000696780201083394	-0.00480778042170313	-0.00789308163302939	-0.00599591737548096	-0.00711364038874901
0.116002085323094	0.126106956105366	-0.0125259498110296	0.0925608266533199	0.00406305427111125	0.00232463849423406	0.0243767262626778	0.0283262624564004	0.00978295948132638	0.00319384638267266	-0.00324986886734188	-0.0104783769679705	-0.0162801579411605
0.461010062184728	0.147275555220583	-0.0752135063426026	0.22390586148328	-0.00561732423243982	-0.0675757194323702	-0.00734527284988401	-0.0144981820812553	-0.0294836691118514	-0.036596521832405	-0.0693934927773996	-0.0770279143035997	-0.111708835230143
0.00373993775606525	0.022777222736024	-0.000284138603731669	0.00319990743687443	-0.00206641067215618	-0.00269699122957121	-0.00200559458577029	-0.0020633798516456	-0.00236180960353999	-0.00238170095086369	-0.00186413236354973	-0.00279943433055892	-0.00274325110807706
0.134607545007131	0.151500600925909	-0.0151905672446488	0.0952680815212808	0.026914462860363	-0.00366180117447154	0.0357291379678214	0.0151867789471172	0.0108329264310233	0.0116263308429457	-0.00727310097762718	-0.00149794936923658	-0.0151497511420147
0.453065475481718	0.19662856417081	-0.0769383142331115	0.188591262242516	0.133882608912671	-0.0318923124109973	0.125592019871945	0.0603592862433395	0.0335873505233051	0.0509951482508369	0.00597665465935621	0.021271714625983	0.0108395905675718
0.452086112960007	0.196387564418383	-0.076680470448445	0.187461359507007	0.079668847152917	-0.0108379497811544	0.0724794675049724	0.0690027393101492	0.0510630972626169	0.0344154486858813	0.0176810218483869	-0.0176124671223027	-0.00261501571809097
0.0514157786103667	0.0876595626091137	-0.00500566161058309	0.042306465592441	0.000440155734543736	-0.0131747647207403	0.00252203367016948	-0.00505940947228207	-0.00875443860955921	-0.00636730449309829	-0.0104380939982935	-0.0148687471324619	-0.0145187902295777
0.0683709407021423	0.0316840150732425	-0.00877704570380528	0.0406189804501772	-0.0139778096054497	-0.0101195580422592	-0.000889243455951719	-0.0124994173333962	-0.00893709984396124	-0.0120486838238545	-0.0105557545666254	-0.0168697633647234	-0.0184439802697504
0.134088766272336	0.150794056796093	-0.014793486841372	0.0948537102671934	-0.0111150935206075	-0.0052195484913411	0.0396947545789754	0.0362676609068574	0.00416546755339109	-0.00816732100597431	-0.0145957188455483	-0.0203426133820256	-0.0269606481457511
0.194284914118285	0.109261585141847	-0.0179442709769597	0.186572451368088	-0.030681882655355	-0.0262010425977278	0.0243567239413739	0.00803872661633431	-0.0114549631729313	-0.0284414626265414	-0.026259823800464	-0.0500012183474188	-0.0568802275698332
0.177293843504781	0.230467050716098	-0.0241116769447517	0.112710057233541	0.0234565948078344	-0.00378082532844601	0.0507725478578239	0.0224642882365456	0.0492721341331153	0.00983788473969419	0.00147764956071245	0.00449734630567714	0.0202179003138138
0.266642020093925	0.17623189938183	-0.0411716387832569	0.134585036997837	0.0185172795634185	-0.00962282706590961	0.0235906669480521	0.0388982919944836	0.0242657047018811	0.00444722624875443	-0.00171636405857845	-0.0206077911240907	-0.0342249505740511
0.44516169627976	0.154053623081281	-0.0740401288614798	0.192007924488962	-0.00424002481555225	-0.0312042577752678	0.0543732317586833	0.0493984378120025	0.0374347740247948	-0.01772214129541	0.00451076382445886	-0.018427463740062	-0.00839760380132526
0.0869905582799881	0.0743001414744658	-0.0124494724979014	0.0480146444700765	-0.00273118316732915	-0.0124623945087104	0.0111482501400094	-0.00904466135692246	-0.0110523288559508	-0.00759678883801977	-0.0128919149235048	-0.0158903379135717	-0.021967051405507
0.0368029251173231	0.0166463857884172	-0.00477955855139973	0.0271814941796045	-0.0058897526340223	-0.00154557810484654	0.00303369920642837	0.00245804416609693	0.000471305545027459	-0.00371766536943442	-0.00431354273241272	-0.00751993057555287	-0.00786022091299441
0.0636570160684278	0.0500290363512471	-0.00877893147162012	0.0377931261524904	-0.0089377179443327	-0.00592232249121777	0.00233845761097121	0.000235628653126346	-0.005543589256138	-0.00743002021777524	-0.0091413828231155	-0.0105612734143833	-0.0128664136037666
0.106138848725772	0.0777227667951174	-0.0160033238145461	0.0571682738140891	0.00291598103661563	-0.00661213744666088	0.0169101676226591	-0.00236430685104147	-0.00287064788589997	-0.00184807820502263	-0.0207692850325525	-0.018730409526173	-0.0150080852547971
0.022578890894782	0.00595297603380224	-0.000645119593842378	0.0173909457448783	0.00131659831535267	0.000416562565132485	0.00965472935981276	0.00611920766309999	0.00197515559890956	0.000866580440242577	-0.00128025510805013	-0.00187990098774989	-0.00350824271826422
0.2411449434173	0.0573102803290941	-0.0352907327898007	0.134084632657526	0.00931146075618597	0.011010378386462	0.045567597615633	0.0229185136185357	0.00726888828641856	0.010160919571324	-0.00113724622632869	-0.00798669134939933	-0.026261448410332
0.000429263072340281	6.59883851104317e-05	7.02231964020192e-06	0.000117367368612088	-6.78734488520442e-05	-6.5540565671736e-05	8.72538345134858e-05	5.55707306071562e-05	4.22880366142207e-05	-6.670700726189e-05	-1.26060387018741e-05	-4.38353598815249e-05	-7.69805092150684e-05
0.413900402903402	0.0941496948712163	-0.0650064330038905	0.215097312242929	0.00380430669234449	-0.0217070868311451	0.0358744653189403	0.00222423261887256	-0.00650008006522745	-0.00895139006940032	-0.0457548327207531	-0.0476649920010864	-0.0525731017892017
0.00930789775648183	0.0405748475062012	-0.000818681378172205	0.00770769943878657	-0.00606373729612323	-0.00558859618336992	-0.00450686580219562	-0.00522607278243342	-0.00266132087756115	-0.00582616673974658	-0.00617477962362213	-0.00432892943511106	-0.00477529912615193
0.0684609635776784	0.0244727731395433	-0.00492391714389243	0.0614328793522387	-0.00314143945176766	-0.00111874566643701	0.0161211523278483	0.00577816614582574	-0.00135658833960906	-0.00213009255910233	-0.00645485576634613	-0.0153035662650724	-0.0132273604820917
0.0688665072593797	0.0249514792000137	-0.00455586089213321	0.0623059839766196	-0.00199450575243042	0.000212758898945592	0.0154753704576083	0.00768206763132787	0.000301359964309536	-0.000890873426742406	-0.00715546571796516	-0.00849439084818119	-0.0153641672600764
0.0316039548328443	0.0398073428109265	-0.00382500137295496	0.0233289451371249	-5.47045016471431e-05	-0.005038641189976	0.00299534953035014	-0.000251248524806846	-0.00168605845992251	-0.00254667284581157	-0.00622466936509031	-0.0064908283683315	-0.00886759882564624
0.015075336977483	0.0267207757309721	-0.00100589466300351	0.0135154428275088	-0.00173731857522949	-0.00390760973446765	0.000949514900311824	0.000602054758537422	-0.00196532821730005	-0.00282246415484857	-0.00365526833970179	-0.00346361912162274	-0.00539100842876796
0.141324618370452	0.0538444044807349	-0.0205766798617429	0.0773595380591116	-0.017928201029647	-0.0378783786811481	-0.00624123769108692	-0.0150409711226805	-0.0192050548792483	-0.0279032898553976	-0.0324730567162147	-0.0388375456093766	-0.0412617679203645
0.00291521704626665	0.000971897157918635	-0.000103954887023334	0.00169880042957211	2.57294843797468e-05	-0.000136629270231855	0.000553734851207033	0.000221257394796117	0.000193083488272803	-5.54498929260542e-05	-0.000354676986765711	-0.000709539081022852	-0.000688072443073554
0.0865112155807839	0.0743250255530171	-0.0121048670860868	0.0471667352478013	0.00160421090597332	-0.01114950383253	0.00220904749485533	0.0028748781649421	-0.00213207972426396	-0.00477264646327837	-0.0170439885398474	-0.0179649477211476	-0.0222810111429631
0.0403031453189467	0.0457639841176752	-0.0052022083465118	0.0291974372028756	-0.00902645220924099	-0.00950322001555632	-0.00132690979734171	-0.00341391200788965	-0.00849799481838316	-0.00926483611239865	-0.010932798399203	-0.00959113357394054	-0.0131452295688126
0.372835386182634	0.270351777965794	-0.0554230700956315	0.219878129007952	0.114973396410772	-0.0462488051120027	0.0253470869884353	0.0751686080453507	0.0402163708007434	0.0343622956493844	0.0299329241146627	0.0726143237388515	0.0112923021804589
0.184745516495615	0.151473914710532	-0.0286309009893318	0.0825355703325215	0.022810098303666	-0.00171177069797979	0.0498812027807795	0.0238272335440653	0.0219489032207173	0.0105491638028431	0.0139169839024555	0.00305614153655098	0.000474775095886337
0.00662957676231692	0.00428791479396347	-0.000660752105362964	0.00640544193711481	-0.00161309624810491	-0.00165858043289484	8.98816495037806e-05	-0.000834796287568762	-0.00124022858223857	-0.00163583834049987	-0.00228178893806488	-0.00220149590455331	-0.00245254249609271
0.354949250387877	0.226038102230506	-0.0491422393667153	0.23178524822913	0.036127814652024	-0.0513377479462981	0.0845861232066646	0.0157829273621117	-0.00343422852584724	-0.00760496664713706	-0.00907917741782671	-0.0578088267343528	-0.0725818558785551
0.0367783790310554	0.0457714024336407	-0.00304134265466749	0.0300092000630011	-0.00090591749074146	-0.00435156155417386	0.00517012526032507	0.00436565318017492	-0.00134541447204708	-0.00262873952245766	-0.00528570816773223	-0.00776316000337654	-0.00842488727544021
0.0896884257809153	0.0636223487672272	-0.0126660615723379	0.0490387953065788	0.0055067928747335	-0.00361313809017408	0.00447289163889997	0.0107954497137536	0.00365347692438656	0.00094682739227972	-0.00328037900273304	-0.00273454347612824	-0.00786775032766771
0.0303907924406155	0.0159136233391832	-0.00276764054272543	0.0234319847479339	-0.00419794382596382	-0.00690925980926471	0.00178859084170519	-0.00177668015131979	-0.00467966562503922	-0.00555360181761427	-0.00837395981691269	-0.00984143581702315	-0.0118557435351265
0.17611322116342	0.0496496698860518	-0.025421196188679	0.0974964790241674	-0.00510890766213784	-0.0114675533958074	0.0175139488879575	0.000702281707167185	0.00653897976688902	-0.00828823052897262	-0.0045161086585373	-0.0121001382518487	-0.0310837103567595
0.0548824095745819	0.053711763678115	-0.00758490898767087	0.0370706362950259	-0.00875869890430653	-0.0179536774370962	-0.00110141036822705	-0.00601442868961713	-0.0140110487033801	-0.0133561881707014	-0.0110193509454616	-0.0108850643382595	-0.0166394046210004
0.454041073407122	0.19607737459802	-0.0767511777425331	0.189328115580495	0.0933039210488265	-0.0201548776435271	0.124595744837421	0.0365873165748694	0.0922848462594984	0.0365745217026496	0.00811096178887338	0.00818941175856214	0.0500595293210391
0.496490112686636	0.25075736165951	-0.0864314625457635	0.196233309501096	0.168991479013717	-0.0143812684156533	0.0607772874716597	0.026200102518036	0.0133556142431859	0.077305105299032	-0.0164886850327756	-0.0047905416132959	-0.0155254532487413
0.196783083708983	0.107070428692122	-0.0184025900512279	0.187262041437108	-0.0361802885221768	-0.0258146778708337	0.0170745323492375	0.0037996403249359	-0.0187404132650507	-0.0309974831965052	-0.042179710911806	-0.0511270165433834	-0.0419014050092455
0.304829384968028	0.217116408756185	-0.0495202890991744	0.139301266272271	0.0693442735474599	-0.0113599899786903	0.0753261424675497	0.026461036792532	0.0226827064627836	0.0289921417843848	0.0176655086787699	0.0427434894529424	-0.0117546846658549
0.225479179660212	0.171841744021096	-0.0362338052991352	0.107912106849362	0.0626797830288974	-0.0197790480849725	0.0576114914812811	0.0397894038831871	-0.00358864498287256	0.0214503674719625	0.00534131639376947	0.017130465890026	-0.00725084604513485
0.325039067186016	0.249625428238192	-0.0422016636648231	0.238092670556565	0.0323974958088526	0.020630663300277	0.0537595835826542	0.0248010697109034	0.0161336888325488	0.0265140795545648	-0.0170740877838713	-0.0429301363867057	-0.0152312012791541
0.0113981975830825	0.0237943999097762	-0.00116451933236568	0.00926023787301324	-0.00223007124257263	-0.00225516038724949	-1.7750565776721e-05	-0.00142209288792575	-0.00204991369861068	-0.00224261581491106	-0.00272820440390254	-0.00371497359814888	-0.00421884116191036
0.411560359036444	0.0952249382164612	-0.0654099428143212	0.215781747183706	-0.0110448344756708	-0.0258108018737938	0.0374359667802133	0.017704917651502	-0.00150018586980072	-0.0184278181747323	-0.035531670752434	-0.0379202901601373	-0.0593121649806755
0.320424048817488	0.212846894924387	-0.0458904885869654	0.205687392362931	0.0332925321824759	-0.00273785548342803	0.178119664391287	0.0398883512248209	0.123339350202101	0.0152773383495239	-0.00687403593746411	-0.00667558155887049	-0.0269135867503235
0.0662774092263334	0.0918971566908728	-0.00715678244475838	0.045918189224439	-0.00761986911718692	-0.0219964557251944	-0.00922595173858021	-0.011529890683242	-0.0147333993221555	-0.0148081624211907	-0.011291336779892	-0.0174811750542785	-0.0221946234653971
0.174419863695402	0.095690639659088	-0.0276065977791257	0.0865841636711832	0.0254010716645859	0.00490039450324559	0.041015824532789	0.0293516522666818	0.0225751284493264	0.0151507330839157	0.00161904269744503	0.000588371001651267	-0.00826244954193023
0.0367241187124972	0.0459391680751417	-0.00381010847070447	0.030739892357434	-0.00236734402262587	-0.00318847969355066	0.00458159615157912	0.000989005072982573	0.000690574790877786	-0.00277791185808827	-0.0053937585850033	-0.00594256475904725	-0.00898083006866246
0.136022638291724	0.152556867599304	-0.0165022698571378	0.0962833051317403	0.0297746090274704	0.0314492604463166	0.0231081723811354	0.045696580973237	0.0238043550403702	0.0306119347368935	0.00353530030362564	-0.00515827601711544	-0.0135397510397567
0.441847214985597	0.158196361594851	-0.0737902547324347	0.195510195462407	0.0370685881302479	-0.0246376925078423	0.0650009048198894	0.0295638006596634	0.0413977322461079	0.00621544781120287	-0.0122748268049415	-0.0279825243333914	-0.028406273577537
0.000437637531566385	0.00185860151673264	1.74365345339264e-05	0.0002826005052588	-0.000134198584208689	-0.000164746329411017	-3.90582728990452e-05	-0.000117069795389916	-0.000146292744450641	-0.000149472456809853	-0.000181844191693418	-0.000211913515122151	-0.000253456504345026
0.227146775918523	0.170449252855899	-0.0366512769167617	0.106914608687348	0.0333791472181784	-0.0348521941244129	0.0612433031728579	0.0591977865716848	0.0139008336975183	-0.000736523453117227	-0.0016619282489703	-0.00292877414825163	-0.0240272012306904
0.438779091533309	0.0951125613488475	-0.0720427247127266	0.200210386985027	0.00579786868461779	-0.031550342380803	0.0272434911196449	0.0195779015351036	-0.00381605421759212	-0.0128762368480926	-0.0249723466238807	-0.0384060314793845	-0.0517864546654522
0.315832203477458	0.0815949696638553	-0.0462002585341444	0.19097006649436	-0.010618662123603	-0.00774799609785221	0.0322452328871227	0.0183873969994496	0.00105521497352606	-0.00918332911072761	-0.0169053597054442	-0.0259280021302988	-0.0374076490053191
0.415336333804868	0.17512374607893	-0.0669781767832076	0.211223209770956	0.0772696053697698	-0.0208798502096738	0.0590809383690419	0.044021800376521	0.0192202361516334	0.028194877580048	0.0414224285330544	0.00404895837319869	-0.0129340383701564
0.46603961505309	0.221458196963582	-0.0787269014448573	0.219074267089682	0.0111558684133572	-0.027783805298718	0.0828272557922594	0.0114450065882053	0.0130351819796695	-0.00831396844268045	-0.0143578877256911	-0.02080078850499	-0.0259346077655449
0.140942877119567	0.103081914970156	-0.0207441013484411	0.0681339545387556	0.00118002768778486	-0.031280785218869	0.016046242394981	-0.00536263456146824	-0.00786519173184161	-0.0150503787655421	-0.0235879530448996	-0.0249661101333968	-0.0136898513112341
0.410535986085855	0.0934676766556543	-0.065147484023915	0.214477451178284	-0.0233227717697429	-0.0148213208462739	0.0258263470244201	0.00750098535030441	-0.000748207402266499	-0.0190720463080084	-0.020991806282984	-0.0365285696746691	-0.0427721734773132
0.0101791816856063	0.00280136031244413	-0.000666617778455858	0.0095935790384617	-0.00257830041033023	-0.00217146178249376	0.000311277241828861	2.30252603251619e-05	-0.00159673766700292	-0.00237488109641199	-0.00270615120357968	-0.00304230130619891	-0.00369147971645398
0.125460857093379	0.127490116353627	-0.0190375162666378	0.0583610525032114	0.010759459815017	-0.0046948138288076	0.032864995869279	0.004311995727942	0.00242949445499219	0.00303232299310469	-0.0120425956416387	0.00172227378445544	0.00301329056491639
0.0584525626048784	0.0479133346433208	-0.00782536636658988	0.0371680311423397	-0.00703939400240762	-0.00255307762250511	0.0115808323366137	0.00458998941347338	-0.00428676238190819	-0.00479623581245636	-0.00724224295358396	-0.00654611212727613	-0.0101406671150622
0.248617836258562	0.0999300560468353	-0.0373738496315691	0.140773678684763	-0.0229482842971252	-0.0385862832754842	0.0269089210661773	-0.00763915133541213	-0.00947181840731218	-0.0307672837863047	-0.0190504996112522	-0.0260088121318377	-0.0278664961630836
0.0404709408626144	0.0446952284631748	-0.00520380163407879	0.0294764710053874	-0.00704617061687911	-0.0112433043254228	0.00042296543788569	-0.00350301638863588	-0.00561553562466219	-0.00914473747115094	-0.010470230039978	-0.011812919797522	-0.0110280202959038
0.483773055453023	0.144564221798007	-0.0814239384885142	0.207324913503236	-0.0331020569086388	-0.0912503158981429	-0.00264909554916487	-0.00952574357941199	-0.0306639294554653	-0.0621761864033908	-0.0527904084055141	-0.090858101969184	-0.0843912861607254
0.0349053204228233	0.03952217424587	-0.00374082527294026	0.0240305535861203	-0.0049872478884443	-0.00785715473189005	-0.00293617943096794	-0.00495041132935928	-0.00726872236611803	-0.00642220131016718	-0.00902420012492352	-0.0103602977253753	-0.0104685452340948
0.32176870742793	0.211748201367687	-0.0453060221531035	0.204997743222928	0.027147196512734	-0.000192944243689042	0.105327965839071	0.106989440858975	0.0356005158291995	0.0134771261345225	0.0198756200980157	-0.00759960384430342	-0.0130707606085798
0.492923135168913	0.195608472369715	-0.085170829425149	0.199952423221209	-0.000465601514454905	-0.0712480397062494	0.0240365221542504	0.00646637360671271	0.0155356026540294	-0.0358568206103522	-0.0184786221679344	-0.0108548517366082	-0.058826322272303
0.104091899976368	0.0783003308868297	-0.0150331789802509	0.0572148827812252	0.00517203182948028	-0.00288644009358399	0.0117182324638282	0.0129714613147463	0.00960997189426258	0.00114279586794815	-0.00481862797588968	-0.0137294186854585	-0.0120104143175928
0.141058182302175	0.0866419059956234	-0.0208570460677816	0.0661006489690135	0.0115410641788616	-0.000905753305175089	0.0214033510920863	0.0119822023104707	0.00106906489771849	0.00531765543684326	-0.0125189428178076	-0.00909412810690188	-0.0171925995759851
0.225985593989543	0.17032080874018	-0.0368259903936865	0.1063434374669	0.0317624885754288	-0.0110676397175992	0.0500368198173396	0.0461225998679428	0.024866886929246	0.0103474244289148	-0.0178225068610269	0.0241539475592611	-0.0170019660737068
0.189464063454903	0.15103347304272	-0.0303543521241274	0.0841978248458269	0.0613284711404784	-0.00027251568048281	0.0731798536127292	0.0273772851763235	0.0510560810159618	0.0305279777299978	0.0151144958027149	-0.00178981450797377	-0.0106660939065727
0.196194565646916	0.108881001654918	-0.0193490598693868	0.184206551258147	-0.0325871174703734	-0.0239559441354006	0.0138519999561716	-0.0047465377719271	-0.0184361951779536	-0.0282715308028871	-0.0285620917427774	-0.0363690170060376	-0.0580329024157883
0.00982263100035719	0.00206416591050147	-0.000610309957046707	0.00769347267387373	-0.00129531222142285	-0.00235078079063827	0.000577719426566358	-0.00165901302850035	-0.00209483887526465	-0.00182304650603056	-0.00339192982420924	-0.00360866498015533	-0.00443484357088158
0.139889558184806	0.102245019978899	-0.0209604319472564	0.0694073768511904	0.0194143708343156	-0.0364383489441909	0.00755363796253397	0.00173826078505854	-0.00281472009187828	-0.00851198905493766	-0.0146067198422003	-0.0243653934174212	-0.0272199737442044
0.438218655477368	0.0929581993935228	-0.0719912356209867	0.202614151215968	0.0129738112301555	-0.022943492064346	0.0203933584548717	0.00925817162549825	-0.00433934016889564	-0.00498484041709524	-0.0296352122631404	-0.0390516141406356	-0.047421333669442
0.255804842130962	0.130704636082187	-0.0408711214582728	0.133964389537721	0.0361629254737618	0.0139564635771968	0.0359689646109665	0.0487216501266242	0.0379549477518328	0.0250596945254793	0.00394621370592513	0.00947296474437986	-0.000630587964283058
0.106994176953822	0.076913074271886	-0.0146125917806719	0.0553196798375887	0.00688882435580014	-0.00216488685873742	0.0197208156012943	0.014974256924312	0.000899979387834177	0.00236196874853137	-0.00428063245892128	-0.00693875207911088	-0.0211089220208062
0.0440920682628	0.046763343141747	-0.00540234777521541	0.0286723331545264	-0.00196616200881115	-0.00691854619693843	5.2941429881978e-05	-0.00596731573315543	-0.00499508651345611	-0.00444235410287479	-0.00708382096917863	-0.010092177618915	-0.0101147379901796
0.12668631208459	0.0319105685807161	-0.0180747181858326	0.0732930232404768	-0.0129169037556962	0.00322082305983376	0.0222109554303082	0.0082471013560925	0.00132390019106332	-0.00484804034793121	-0.00366800007442741	-0.00754527906518396	-0.014441991802645
0.0684268785003759	0.031794251826379	-0.00918183989695052	0.0409158204395632	-0.0136899962949	-0.00974345431406032	0.00236921946341324	-0.00619732929124842	-0.01086348865621	-0.0117167253044802	-0.0167256734170876	-0.0184800748823886	-0.0187367273739749
0.0218014477452233	0.0318511515541692	-0.00141621834976587	0.0207548927504375	-0.00666307625143908	-0.00638396767455814	-0.000688802836765263	-0.00313300779817033	-0.00440125137900395	-0.00652352196299861	-0.00731865519278341	-0.0080522740559101	-0.00994867110310631
0.492986276513348	0.194535199881139	-0.0844373261223974	0.19831557934845	0.0537733861117594	-0.0774717628211357	0.0478625870032215	0.0567036500686548	0.00316206474612485	-0.0118491883546882	-0.0407843925669125	-0.0258507389169408	-0.0479209018287763
0.176651244841973	0.0966617248281839	-0.0277676678812514	0.0859365573201935	0.0178447010485031	0.00595800086333345	0.0189851243009225	0.0232560551040082	-0.00760069894523865	0.0119013509559183	0.00193978003480913	0.00202403038793639	-0.00598116029147103
0.258567526277206	0.0736466510093822	-0.0303406743078725	0.219159511699878	-0.0222051804855714	0.00181117029258715	0.0402109383616377	0.0215271133718024	0.00571379596194976	-0.0101970050964921	-0.0175986300906979	-0.027780001792399	-0.0359168313835946
NA	NA	NA	NA	NA	NA	NA	NA	NA	NA	NA	NA	NA
0.489443785807869	0.19897075101016	-0.0831502954339419	0.203044987197802	0.0604661900821274	-0.0759182226870977	0.0333617918942608	0.0531133835626917	-0.0126202889272257	-0.00772601630248515	-0.0402820664649234	-0.0391022389930933	-0.0413708214850641
0.288238277942901	0.179378782057788	-0.0455671372857664	0.147655032505098	0.0269357955675952	0.0130106184623475	0.0312581504778742	0.0181375100522059	0.0186170724888405	0.0199732070149714	0.000914846143253878	-0.0371219990653789	-0.0323633559983393
0.0695021253206635	0.0188856057516797	-0.0089829698618312	0.0415724156374507	-0.00367196951268225	-0.00521895575514188	0.0105107100944093	0.00562286975543574	0.00371473918518458	-0.00444546263391206	-0.00297307574621532	-0.00723351534005119	-0.00856308046466023
0.0143651669719294	0.0287506503407761	-0.00129895958280192	0.0115090385132527	-0.00414207864917526	-0.00482008603989563	-0.000492564164541194	-0.0022725255716122	-0.00336674572098355	-0.00448108234453545	-0.00464326552101538	-0.00571306254931636	-0.00614443559327433
0.120310543896294	0.0319435467635045	-0.0171025987572992	0.0660175949438419	-0.0109082820063303	-0.00716926766895903	0.0115901639861096	0.000407647267876246	-0.00496942009689628	-0.00903877483764468	-0.0179947658087457	-0.0192751672361715	-0.0265986356276071
0.290533817428197	0.179025266735956	-0.0478061086506501	0.149516468978725	0.0146711154343521	-0.0269883683938631	0.0412613084832321	0.0352390450407962	0.00420261482220685	-0.00615862647975551	-0.0227259129759211	-0.0114618896317442	-0.0363614410941219
0.114794375033939	0.187699326284013	-0.0146211529531061	0.0706256525218296	0.0205189037551035	-0.0145536242901751	0.0574432137712576	0.0443943253747936	3.33320856725633e-05	0.00298263973246424	-0.0156950560651784	-0.0202721683998955	-0.0152043351563241
0.00197784471479869	0.000469241681406718	-0.000114692649283275	0.00114979382095585	-0.000165045641818283	0.000138574358675635	0.000825571478616642	0.000381064071266767	-6.97670952461973e-06	-1.32356415713242e-05	-0.000290282275766999	-0.00021594957592505	-0.000496487390066803
0.0692389757918478	0.0241074144872822	-0.00612865505974301	0.0615418556877031	-0.000865956576527285	-0.00116491479715493	0.0139475417897688	0.0114772854600313	0.00312842265015013	-0.00101543568684111	-0.00650803137070161	-0.00862832662479922	-0.0116455361663893
0.452486020975865	0.196292473759575	-0.076377873469658	0.185879469120455	0.166678321028283	-0.0183267772096825	0.116567907787803	0.0320365629090426	0.0486441395075014	0.0741757719093003	0.0012064380684777	0.0314088572781252	-0.00305448283143067
0.147133356463622	0.0443382394224992	-0.0124127639257784	0.147136451899617	-0.00681034045401405	0.00631683963851895	0.0482746405007463	0.024454518522946	0.0106249659205195	-0.000246750407747548	-0.00895382850269852	-0.016425055383506	-0.0176673975939558
0.116466751137219	0.0316318316945676	-0.0156660037418943	0.0691391535254084	0.00269913862971617	-0.00924470280250243	0.0221574545667209	0.00909591381072855	0.00670995088204354	-0.00327278208639313	-0.00485259079202471	-0.0100826079664834	-0.0202257184674066
0.00903350706092074	0.040435418519128	-0.000538160506701964	0.00729389725292361	-0.00579572708746979	-0.00602633201727658	-0.00391578479753319	-0.0052571763575632	-0.00535851397496844	-0.00591102955237319	-0.00603678489615468	-0.00596099409205956	-0.00654658821730874
0.496793462556808	0.247793274765985	-0.0862683005543981	0.197643790278645	0.0991837659827888	-0.05258829569293	0.0862649690524881	0.0319417853659835	0.00645360239109116	0.0232977351449294	-0.0180469845907112	-0.0356111210321679	0.00180894000231391
0.0449185097139666	0.107300022238631	-0.00545963376098407	0.0341802263480698	-0.0111858395173568	-0.00720566824051903	5.55922353152813e-05	-0.0014673197632891	-0.00564396015264356	-0.00919575387893793	-0.0105050550467936	-0.0112446943586333	-0.0181848870396806
0.319981613533006	0.211130742367216	-0.0443357247203994	0.204030316621318	0.121457393305793	0.0850943932004857	0.135247239440944	0.0358639806546803	0.0594693521459461	0.103275893253139	-0.00505260565946519	-0.0119859908404519	-0.0141233346433229
0.297872726914142	0.18166430768579	-0.0386809452250562	0.218590798200969	0.0355083255398361	-0.000672486963101071	0.048281762903684	0.0428249590401151	0.028572798338879	0.0174179192883675	-0.000615899646007834	-0.0229864315618276	-0.0353360743689505
0.0474348919878651	0.017883789314679	-0.00264749725212102	0.0431597482900838	0.00415687579375098	0.00105967034543839	0.0128919098274947	0.0114149528102859	0.0044170682989343	0.00260827306959469	-0.000780189184556294	-0.00480665872036708	-0.00709686084352097
0.0422826138870427	0.0113711816526154	-0.00269103270535164	0.0385832186799601	-0.00336976802854136	-1.02178560411337e-06	0.0115860794733169	0.00489370563899832	0.00326644786738238	-0.00168539490707274	-0.00434231529719775	-0.00689528455603437	-0.00743851974879035
0.444777331934737	0.157358504419796	-0.0737832441610636	0.193196521629323	0.00790257060058502	-0.0247267994766269	0.0648086023016194	0.01863519386963	0.0102901268126481	-0.00841211443802092	-0.0198374780052475	0.0105921687613585	-0.0296459011224269
0.365854432930352	0.134174541566177	-0.0538509824568679	0.208276289899265	-0.015837153630218	-0.0860262807687408	-0.0103680766782633	-0.0191485411806638	-0.0366011774750217	-0.0509317171994794	-0.0624017697060357	-0.0749841016736745	-0.0759440519261302
0.00927967203161753	0.0195662158529274	-0.000474476543567647	0.00901105676590913	-0.00106767085445575	-0.00429376995917376	-0.00115164553543676	-0.00240217193733833	-0.00261421649862822	-0.00268072040681476	-0.0039073569587198	-0.00340983139831333	-0.00389464818752701
0.142790593247031	0.0528860240127898	-0.0208558442741791	0.0759189417541308	-0.0253560596406206	-0.0354278848207673	-0.010613778751818	-0.0164682006591644	-0.0337346825535623	-0.030391972230694	-0.0347831663253715	-0.0398078098525182	-0.0418156720918729
0.0858210746732358	0.0745687886731578	-0.0116818983070439	0.0462951809662665	-0.0108617417834417	-0.0266246000935439	0.00656977941233906	0.000223515655390125	-0.00909077457852892	-0.0187431709384928	-0.0167387924374341	-0.0154401908637232	-0.021990958387799
0.00922582283916632	0.012554933911166	-0.000606366000657518	0.00642575267646119	-0.00288467675415167	-0.0021638229250642	4.65172708793218e-05	-0.000624666197027795	-0.0016241320359953	-0.00252424983960794	-0.00267625715725154	-0.00308428125468998	-0.00352580598590507
0.305213183840813	0.218988294479885	-0.0500435488889224	0.142017908974168	0.111626341037875	-0.0100623309453936	0.056047675158157	0.0201643616673713	0.0386508725526433	0.0507820050462405	-0.00489158866244332	0.0361508510213649	-0.0166257323229675
0.0953898638919965	0.0277528725383619	-0.0125680649030721	0.054497125086363	-0.0134210017942435	-0.00175804250585655	0.00776814915654768	0.00907480261812921	-0.00323730654143786	-0.00758952215005002	-0.0175317079878647	-0.0112652228015379	-0.0208049157422957
0.126692267074099	0.127052585466839	-0.0197392104591134	0.0584994537275769	0.0222029442123272	-0.0308883332629304	0.0220304159409105	0.00109852600485549	0.0241119816053397	-0.00434269452530162	-0.0147440845858466	-0.00406689778422287	-0.015822575829677
0.1114576370184	0.18676762685014	-0.0138622548061341	0.0708069905281677	0.00483466705041416	0.00228818699037123	0.0163629529770612	0.0123773206817994	-0.00439531095835868	0.00356142702039269	0.0166275567161804	0.017758829825779	0.00784158959958713
0.129073562892753	0.0496185147014462	-0.0186794867984559	0.068534779948949	-0.0152172335106236	-0.0287047635076072	-0.0085083852296941	-0.0122142733690611	-0.0146645216678934	-0.0219609985091154	-0.0235536126455935	-0.0308448674433203	-0.0335964313132396
0.104771663255865	0.0977682509752786	-0.0107961764020628	0.0735414920202841	0.00963360841990087	-0.000222476730671634	0.0233534486189319	0.0273479344945245	0.0213556639123864	0.00470556584461462	-0.00231216645404246	-0.00686987105444362	-0.0044440762272062
0.0787374890116072	0.167001188045664	-0.0101045021745553	0.0482055965769445	0.0319334641776387	-0.0276829614025588	-0.00572616376506659	-0.0100672768080324	0.00942405506895741	0.00212525138753995	-0.0259518535957606	-0.0211689320018068	-0.0270029288920398
0.0775744754739586	0.166330424662284	-0.00919908000227575	0.0485064658910454	0.00172226403948032	-0.0268670549517112	0.00682798526057045	0.0106904470637207	0.0106136821350671	-0.0125723954561154	-0.01631990477266	-0.0193461087668076	-0.0260822406574187
0.216352378302797	0.111578970347822	-0.0344724401831986	0.11038427119455	0.0143565453070993	-0.0184542766847315	0.033357498174429	0.0214910727461774	0.0129317081193522	-0.00204886568881613	-0.0119574249666447	-0.0152613049664699	-0.0130614889145906
0.256417366189369	0.102126314943129	-0.0380201800283614	0.137987815052234	-0.0106705849430504	-0.0129118432538557	0.0213736559102997	0.0125063768473646	-0.000488015673059783	-0.0117912140984531	-0.0180969129963304	-0.0329116550862197	-0.035529992007116
0.119760343858003	0.0330660645377533	-0.0167198606494685	0.0650383332670819	-0.0176009604624289	-0.0252712981604724	0.0123902365783699	-0.016702865880178	-0.00712411487062471	-0.0214361293114507	-0.0206222389705572	-0.0292127121003144	-0.0232198045501114
0.207518508147139	0.0573477727523975	-0.0295344667698139	0.123177122942652	0.00690346202768674	0.00774594978065649	0.0308171673619861	0.0290204751435147	0.0157934996654903	0.00732470590417161	-0.00596004373541587	-0.0145137159640274	-0.0261695097271342
0.0228311711973769	0.00937571420579973	-0.00230021993254574	0.0187873125767166	-0.00515918213515387	-0.00323422983308985	0.000408839168152163	-0.00219227529845703	-0.00263195952423115	-0.00419670598412186	-0.00554166598441024	-0.00625636677741776	-0.00579606205342454
0.436768861923453	0.0948195194541285	-0.0723384443979622	0.20073380366587	0.00719004490496283	-0.0245451045220987	0.0306931113164376	0.0114087189233658	-0.00831436856325019	-0.00867752980856795	-0.0268835300256436	-0.0442674813244233	-0.0495547218475836
0.0845117314019083	0.0348323528838088	-0.0113677595727275	0.0492944551580019	-0.011796089897316	-0.0145837821714687	0.0039172979774902	-0.000877648157260491	-0.00845141344056907	-0.0131899360343923	-0.0129593725405415	-0.0196884433843099	-0.0174724849483865
0.0953363527580466	0.123489022889177	-0.0146636031522315	0.0476445162573772	0.0170029115845232	-0.0315430785713205	0.014561340392644	-0.0130882609528191	-0.0120723154558054	-0.00727008349339862	-0.0177547307171531	-0.0105093977773852	-0.0196287053757554
0.122370254210257	0.0611977305025085	-0.0124943439599049	0.0947292704881848	0.000125912382308815	-0.00486285896960213	0.0213352590736541	0.00738512816324437	-0.00285715484812475	-0.00236847329364666	-0.0184389006952644	-0.013491703114295	-0.0278471600342634
0.373857300252735	0.270428896228801	-0.0541368323005197	0.220354342196136	0.135006695629951	0.0260134702100134	0.0932485487554233	0.102087758951352	0.0116929487087414	0.0805100829199821	0.0100019160165054	-0.0417117880693245	0.00296643134698843
0.170994744956718	0.163771069872085	-0.0280273575849585	0.0752176642958444	0.0610790608264294	-0.0411613169020346	0.0163758751740656	-0.00735770520999518	-8.86175949036949e-05	0.00995887196219739	2.7797613140923e-05	-0.0245591098616771	-0.0359690829018775
0.00347649694874986	0.00824608375643764	-0.000264454052648019	0.00270141630424254	-0.00150251008798991	-0.00120620529470949	-0.00052822370309345	-0.000759538552625433	-0.00109131359665945	-0.0013543576913497	-0.00167051259051428	-0.00161951447686179	-0.00179764643691922
0.00523755399327145	0.0115778331074319	-0.000402759788149096	0.00442750585698085	-0.00105812517279264	-0.00114260959593442	0.000449350649269486	1.19262681958898e-06	-0.000565901629270304	-0.00110036738436353	-0.00171135391071852	-0.00175726556161836	-0.00210185232496514
0.0239891871650162	0.0333916309263231	-0.00220546282336663	0.0205981249485335	-0.00111287609698732	-0.00130746396105452	0.00796394003879135	0.00571681809191953	0.00227046939142984	-0.00121017002902092	-0.00360876939782695	-0.00250936673940167	-0.00538344558400792
0.444390448836457	0.157205360729727	-0.0742059486056826	0.194197757395475	0.0631569438513068	-0.0177365828847833	0.069750900659559	0.0437567965161403	0.0587292680847948	0.0227101804832617	0.0045795854199871	-0.00816542021644201	-0.0379354510817273
0.183302650493862	0.0775912701082325	-0.0256480859745973	0.111416835123285	0.00286720965521772	-0.0143581934806137	0.0278251894694089	-0.00259985665799184	-0.00696932429189112	-0.00574549191269802	-0.0214436612027548	-0.0239919902426785	-0.0357778903582318
0.0804250605446017	0.0606166931278476	-0.0108034638706366	0.04562221043954	0.00308317832487302	-0.00382385501845661	0.0100406805246005	0.00634663065073081	0.00365492212123601	-0.000370338346791788	-0.00594030582450861	-0.00543087024474777	-0.0129340714250893
0.0139857411393051	0.0215782773986544	-0.000927159568968342	0.0122423056257473	-0.00142119829226259	-0.000623334860914421	0.00360884144294846	0.00158105820784953	-0.000367826017012211	-0.00102226657658851	-0.00202954267117389	-0.00321017077193648	-0.00364056646113753
0.0938351985014949	0.0284132708730949	-0.0120543304388071	0.0520355414879211	-0.00077007914864459	-0.00497074690028727	0.00665675016926867	-0.00129809882786527	-0.00843626114300344	-0.00287041302446593	-0.010428487763076	-0.0141838500783535	-0.0137405902647034
0.166240660860643	0.109096995423525	-0.0263224648819349	0.0764109603825557	0.00190974917949219	-0.0338245194523508	5.47651129663151e-05	-0.000441894062663734	-0.0209213461751145	-0.0159573851364293	-0.028598168917134	-0.0325415398150493	-0.0398688551302356
0.0631790843005519	0.129035112802022	-0.00772921692832727	0.0412438197189041	-0.0129681557698655	-0.0171834588963777	-0.00483994537782677	-0.00967234711240975	-0.00902944312158058	-0.0150758073331216	-0.0198377820615332	-0.0033218396215773	-0.0224124202664254
0.0568171172997942	0.0286113514719967	-0.00738671219163283	0.0348797292701049	-0.0061975616023829	-0.0117714623861824	-0.000535642730139708	-0.00558827200057303	-0.00999692774458005	-0.00898451199428266	-0.010716892773515	-0.0164433392505038	-0.0166521729668774
0.118843035923669	0.0760266928744988	-0.0171046227725203	0.0588343001934626	0.0113208541386786	-0.00375915090533963	0.0159859309809701	0.0134849662392001	0.00669733398283209	0.00378085161666948	-0.00202820095248518	-0.00401298782738624	-0.0131605159162497
0.444728789168454	0.158314424988417	-0.0756549217114232	0.19803119296399	0.0638519556952065	0.0194743345950757	0.065227029622715	0.0236220421586248	0.0230563017046296	0.0416631451451411	-0.0188556069205539	-0.0110980345329821	-0.0261190037466892
0.00526292069846784	0.000333519878662373	-0.000299389897796909	0.00346911537906759	0.000169666048045701	-0.000252745683570253	0.00137425255712191	0.000779551707280815	0.000415681900259702	-4.15398177622756e-05	-0.000498958973875104	-0.000955353378537231	-0.00141967555272536
0.0357621876644619	0.0475713007797146	-0.00344595111325431	0.0299629370359055	-0.00669532955495094	-0.00858840522361581	0.00318984518088912	-0.00123273482488642	-0.00653282082387606	-0.00764186738928337	-0.00985995057234505	-0.0109138633000479	-0.0145413090391694
0.0917796123394912	0.0634130131756085	-0.0136071917022482	0.0490398770981204	-0.00441087412781131	-0.00520960148019961	0.00298421789334291	0.00971703496942332	0.000622139249247575	-0.00481023780400545	-0.00549770972923343	-0.0176243059462111	-0.0117582429974164
0.164307630891079	0.0471527411236571	-0.0233502804654659	0.0987891317234011	0.00329743217749026	-0.0139727733162623	0.0235453141389207	0.00581634917020027	-0.0089888066492585	-0.005337670569386	-0.017122393118338	-0.0219162124506762	-0.0228373647344863
0.00331270818223864	0.000665229238995281	-7.4833476402645e-05	0.00221142502106784	0.000318984996930281	-0.00013783747153609	0.000938021322473383	0.000446020573779867	0.000346885450526841	9.05737626970952e-05	-3.64364930626297e-05	-0.000441314467899925	-0.000806333906048104
0.185540110335411	0.112008354232547	-0.0275426479345052	0.0954510555401862	0.0126069199576523	-0.0254059972857732	0.0407208209450132	0.0316868352087537	0.0183052765202407	-0.00639953866406046	-0.00675654627520145	-0.000922299519935915	-0.0144615515781467
0.0456041533396396	0.107839676784871	-0.00542371784506772	0.033472574894577	-0.0141778603153	-0.013741988841555	0.0178882899322605	0.0109134131921213	-0.0101077996023014	-0.0139599245784275	-0.0101632789641412	-0.00171950059781002	-0.014969925972651
0.125978973450967	0.127148393125617	-0.0193670534338993	0.0575659384199636	0.0429301537584009	-0.00420596293904511	0.0210539657177047	0.0286957820114776	0.0137742052197178	0.0193620954096779	-0.00604543445444208	0.00103401714274112	-0.01187023209728
0.217160637330983	0.113065869399809	-0.0340353154074071	0.110126530681553	-0.0134626494622594	-0.0153368435834662	0.0323436652937064	0.0289247698743226	0.00467666857247978	-0.0143997465228628	-0.00014129915327421	-0.0088024132150118	-0.0176715585584028
0.0219316779227629	0.0372987457515109	-0.0023772449291039	0.0176323841577466	-0.00463134580463319	-0.00619527764474436	-0.00107262809101124	-0.0027215870384304	-0.00375910145499934	-0.00541331172468877	-0.00627536065097076	-0.007224487364568	-0.00710764342710958
0.29869211098323	0.174969059566239	-0.0482503326039527	0.145318328860222	0.0337682460261126	-0.00309116734142534	0.0305664682516271	0.0365079175115647	-0.00963823191237145	0.0153385393423436	0.0202993000848799	-0.0130645589135439	0.014504453382843
0.149054078639905	0.136310853954668	-0.023430994668849	0.0671114339557353	0.00183516236545503	-0.00715078516820336	0.00983465003685599	0.0198378358379304	0.0106899743055067	-0.00265781140137417	-0.0200075714604522	-0.0110913963783332	-0.0203764688492463
0.0138940627758702	0.0222706645649661	-0.00104610134859497	0.012007058212748	-0.00116571294079247	-0.000742965829072158	0.00248274963283407	0.00184875464309594	-0.000144732696308164	-0.000954339384932315	-0.00172221870015659	-0.00330670262968734	-0.00369546683487938
0.0944633286327663	0.124649088165417	-0.0146160919933869	0.0493497158990185	0.00405655786694448	-0.0134266668683848	0.0214488123106117	0.00860081818474044	-0.0119866129753975	-0.00468505450072017	-0.00793954359713518	-0.0210748982102768	-0.00592368531832983
0.150004094667881	0.13362321149303	-0.0232504829095519	0.0652234365204037	0.0477259857221612	-0.0152145632796158	0.022168837536306	-0.0033119889132657	0.00221834762635822	0.0162557112212727	-0.00260959295648941	-0.0251385313724557	-0.0295294446336222
0.118878661969028	0.0764126669993617	-0.0176262879511727	0.0600859143755264	0.0113317222173667	-0.00114801611473114	0.0160412529387289	0.0106351123840506	0.00481207903895897	0.00509185305131778	-0.00292421453131962	-0.00505865107885912	-0.00682877707897186
0.00766203119404579	0.000357764945869577	-0.000126197024856339	0.00608961486318473	0.000153595761227136	2.49820389664488e-05	0.00287372995362056	0.00189555356967117	0.000619434200461413	8.92889000967921e-05	-0.00079234852224096	-0.00116660385769902	-0.0017940798299228
0.0641480451406093	0.0502175414746359	-0.00872074339424606	0.0371374358725867	-0.0120718850439467	-0.0102481658536136	0.000846403587508301	-0.00280821924636211	-0.00360111967239062	-0.0111600254487802	-0.0101957991555624	-0.0111190294124022	-0.0157132288252007
0.453191158324528	0.195843551157168	-0.0769871069971951	0.189414167428528	0.157045749776746	-0.0180227798814004	0.0818853550241732	0.120132547207007	0.036639841600728	0.0695114849476727	-0.00365975823366332	0.00643026277541225	0.00629265606269463
0.0839414739120817	0.156750414853411	-0.00995618819959115	0.0520032947553577	-0.0112753964704099	-0.0135289620891265	0.00521136232165997	0.0242335640559066	0.0178508833628794	-0.0124021792797682	0.00853945775708707	-0.0231683160148012	-0.000512857017873042
0.258612900624723	0.0727270841811945	-0.0300777503347766	0.218823581904484	-0.0221312782393037	-0.00274514412405269	0.0502270581792391	0.0225792410779983	0.00264574431546344	-0.0124382111816782	-0.0143775182498935	-0.0245508097028677	-0.0405715788717356
0.176382720521466	0.0500306299234976	-0.0257020629651308	0.096928699311018	-0.000577924837082189	-0.00898909773019668	0.0256675697837451	0.00322069935486999	-0.00542009805574475	-0.00478351128363944	-0.0162551131201497	-0.0200723427701735	-0.028456121360964
0.490245520351973	0.200457314165449	-0.0829546647220127	0.202862852575839	0.0605376918590059	-0.0638754115270975	0.0471007352401248	-0.00420659336311385	0.00670699789833035	-0.0016688598340458	-0.0368072814605525	-0.0486832343865174	-0.0726606264873912
0.342564384015859	0.157144247230272	-0.0452942189686888	0.241365008518311	-0.0562375538518364	-0.0545272242147222	0.0052947816278866	-0.0104553950519546	-0.00445255740168771	-0.0553823890332793	-0.0489776491913515	-0.0727515732230918	-0.0726941741096969
0.0230647683435358	0.0367041765505145	-0.00245585022002826	0.0198841948373965	-0.00263930373527917	-0.00884269513685213	-0.00324362755825505	-0.00522790802646012	-0.00770676730886081	-0.00574099943606565	-0.00599245603490304	-0.00976250457036367	-0.012422457725211
0.352817574510777	0.228131588211128	-0.0487667313221019	0.234718265812039	0.0736061963486219	-0.0445922147046821	0.0596391878030381	0.0621459422049284	-0.0174416761621794	0.0145069908219699	-0.0411339395185462	-0.0490391556546519	-0.06407387601465
0.154535071793647	0.0348039945775576	-0.0226778528193042	0.087380812296823	-0.0177368462522064	0.000838833330086247	0.0144439218073217	0.00250364206340736	0.00677305322551019	-0.00844900646106006	-0.0146813467442868	-0.0118520253590207	-0.0182215313065596
0.0820539162113144	0.108861993027032	-0.00765067384703329	0.069597429747146	0.00910282805543565	-0.00431362306632689	0.024465438215557	0.0164671674946604	0.00480119525229082	0.00239460249455438	-0.00517771944720202	-0.00472967209936546	-0.00712925028198817
0.497947297681184	0.248494020230675	-0.0868267485563682	0.198317900251133	0.0838586238872713	0.0121628511285474	0.048884545428679	0.0312971643033762	0.0660774530156656	0.0480107375079094	-0.0138144287810905	-0.0269654508247854	-0.0416602648572465
0.172108853001741	0.164184555732264	-0.0280448606177818	0.0765937123750798	0.0169892212505205	-0.0442858296637295	0.00808451334423552	-0.0080885402561521	-0.0182576850587799	-0.0136483042066045	-0.00643489606358164	-0.0353936474637675	-0.0235681128073359
0.17519841879746	0.0959956577345416	-0.0276069608075019	0.0872464341223342	0.0205512151179821	0.00672815860935536	0.0391243151840462	0.0230078431054483	0.0121538143441667	0.0136396868636688	-0.0077401220194446	-0.00950495930414594	-0.00889475324464659
0.466589356626173	0.22310665321057	-0.0769110902622293	0.219371148126718	0.0580556703689628	-0.0714079961773668	-0.00663303671244353	-0.0166660250604535	-0.0276883944692557	-0.00667616290420198	-0.0537902144289507	-0.0391345573520664	-0.0574812675640217
0.115286287047934	0.0804080073536886	-0.0171269319466946	0.0581280969566167	0.00883125898970154	-0.00660743383019213	0.0190230781196446	0.0151484060398175	0.00225310603452791	0.00111191257975471	-0.00680990485002932	-0.0130731286307111	-0.0108252652495807
0.173803128663023	0.163868066855216	-0.0279383608912413	0.0761860530953397	-0.00122997174638506	-0.0579025810213042	0.012212727250387	-0.0137769370989319	-0.0150105287427038	-0.0295662763838446	-0.0158338610919874	-0.0175697371320731	-0.0263327975742127
0.0799883266890413	0.168554464046972	-0.0106430463159547	0.0502155015648393	-0.00452671733056198	-0.025284481177513	0.0181701157222813	0.00657719872421504	-0.0147603404135924	-0.0149055992540375	-0.0223169342141318	-0.0302749571081821	-0.0137845824048383
0.0613919536817605	0.0310342026668635	-0.00757174211902347	0.0385116487245943	-0.0089956763258359	-0.00316750458404227	0.00537428563213192	0.000363641710766943	-0.00373152282825498	-0.00608159045493908	-0.00960248637736055	-0.0150989584619458	-0.0119817823283751
0.162757624945657	0.111296625810202	-0.0261318947878038	0.0771850334284871	-0.00162491892926209	-0.0435074365086242	-0.00304070404664575	-0.0121250976762597	-0.0180095307009017	-0.0225661777189431	-0.0316294377140788	-0.0290616172018645	-0.0269136032063888
0.0507323222191054	0.0880516371798699	-0.00436015993126006	0.0422708625942748	-0.00363989039453901	-0.0138518741297835	-4.92748195003653e-05	-0.00180940397844322	-0.00135126840344665	-0.00874588226216124	-0.0056666599109017	-0.01317872228481	-0.0131607032489838
0.130353051838742	0.0500635314454433	-0.0194717397702995	0.0694790698198688	-0.00590597457415029	-0.0318909443406045	-0.00993765392401308	-0.0177966368241452	-0.0113250722396097	-0.0188984594573774	-0.0250532151785708	-0.023232655939716	-0.0244346624808073
0.150654219530433	0.135948250749077	-0.0244058900428453	0.0678162863786407	0.0582789081927207	-0.0116462651831842	0.015990099245868	-0.00522162328267051	0.000949389474959816	0.0233163215047683	-0.00935875792883084	-0.0215430417424823	-0.0247301996190203
0.0273721661674004	0.00691027838743763	-0.00134917121956697	0.0228699721226121	0.000922229601811812	0.00098352706732684	0.0115709026684206	0.00746230910900302	0.00483025012177225	0.000952878334569328	0.000284102594095177	-0.00288824515708717	-0.00305202265420549
0.030258212158237	0.0156694766552247	-0.00182622998174229	0.023370652719138	-0.00380288369536853	-0.00654690846130301	0.000384924321483224	-0.00136137607704235	-0.00596094108286	-0.00517489607833577	-0.0077004728783856	-0.0095918234859068	-0.0124285264771678
0.226252303603293	0.168210653152408	-0.0355666505534534	0.106664025855636	0.0316542182317558	-0.0135035646038727	0.064508827576557	0.0468367331832439	0.0370790666861874	0.00907532681394158	-0.00850213251389109	-0.00256996180536245	-0.00526129926334709
0.185399077198333	0.112319153193509	-0.0272588397890703	0.0941759363743214	0.0404374254309083	-0.0112096663994677	0.0466899926886196	0.0410972296746887	0.021575600418088	0.0146138795157203	0.000855141297765816	-0.00301971342717355	-0.01971331832435
0.0404371041913283	0.0454883706017436	-0.0053524060066333	0.0302215646816075	-0.00588607574842363	-0.0102439130804955	0.0012135352263495	-0.00379901666075962	-0.0103643561917419	-0.00806499441445956	-0.0092032532305192	-0.0101724437689516	-0.0119647225661096
0.0914221460761302	0.063764442618058	-0.0132084752450424	0.0500881245385753	0.00469711410078018	-0.00511994438746327	0.0118741130201832	0.00548517094663008	0.00461810233488838	-0.000211415143341553	-0.00723396397350523	-0.00693421570417407	-0.0150896052715554
0.0509840804543469	0.0615352352285771	-0.00583702634252682	0.0373213289927568	-0.00724641870414967	-0.0121276435339678	0.00175780523841856	-0.00234674397488874	-0.00668613127475072	-0.00968703111905873	-0.0138962188965231	-0.0163638948588764	-0.0171435180680675
0.139812863895673	0.102454752443302	-0.0211617850028524	0.0684024350408885	-0.00445799722540785	-0.0294255980585592	0.00361653610232787	-0.00148749086493713	-0.00832350805151841	-0.0169417976419835	-0.0181062978420408	-0.0204163371317405	-0.0328694051633811
0.0395763713511141	0.0109384169794899	-0.00272925159110121	0.0333729812476544	-0.000128589287892424	0.00435378792008501	0.0110483854926128	0.00900460202728233	0.00431135407039986	0.00211259931609629	-0.00121720696837049	-0.0030287328056315	-0.00558477305095208
0.458857800065864	0.146544859636057	-0.0744543669626971	0.223927308136854	-0.00666117695773494	-0.070642760114844	-0.0152824991879463	-0.00907379869876235	-0.0403631519064653	-0.0386519685362895	-0.0467554536067509	-0.0775523346516723	-0.0788344797594456
0.150975987515652	0.137889469183734	-0.0244745214628575	0.0672892202357188	0.0156740112668541	-0.0457383697167308	0.00917904332207489	0.0157755623376787	-0.00374498171886573	-0.0150321792249384	0.0124643008159899	0.0104097552879505	-0.0454997105972951
0.0345962229007137	0.0474092177754256	-0.00319677950065217	0.0298431996561716	-0.00118462669939422	-0.00642909089736365	0.00211094366495822	-0.00406295301255045	-0.000185134078331144	-0.00380685879837894	-0.00523073337470555	-0.00943682669188017	-0.0125523969275199
0.0677066732813089	0.0247395129296027	-0.00471316906093192	0.0615870895930622	-0.00406123235392197	-0.00248773796677682	0.0182014917617473	0.00999768891067865	0.00238649726158514	-0.00327448516034939	-0.00627995323311458	-0.00853539623933561	-0.0112712013378049
0.0512127859923767	0.0612799131006652	-0.00597093558040158	0.0385963283384278	-0.0115947739722345	-0.0113322856371731	0.00270080598718896	-0.00310695059875056	-0.00684339784629128	-0.0114635298047038	-0.0132328153393842	-0.0149699651614158	-0.0156850961776917
0.497482173963595	0.246868297776461	-0.0872356075495828	0.197586694591144	0.0673002926382949	-0.0528862759456697	0.0548663475487446	0.0268705563404543	0.0147552781583239	0.00720700834631255	0.0284050979756833	0.0176427658540759	-0.0105589928507335
0.0150677957807803	0.026188436680449	-0.00109498536015936	0.0138592880791634	-0.00329348385039875	-0.00371709816177484	0.00236703596035777	-0.00113751805786884	-0.00161610064171322	-0.00350529100608679	-0.00466690468386633	-0.00487530929416684	-0.00504387727267907
0.466731091359422	0.222346077130544	-0.0766813790083091	0.220455464050883	0.056075918442128	-0.0705519604844841	0.0437213517668654	0.0070525988026986	0.00149533125972023	-0.00723802102117804	-0.0231502342587244	-0.0434603014369841	-0.061271006383144
0.184489180079464	0.152375666334001	-0.0289847888938694	0.0823413035154245	0.0378994218284142	-0.00234056791211276	0.0555092589599696	0.0342946840476096	0.0366335635647624	0.0177794269581507	0.0109128241944662	0.0028355639862444	0.0170499693068945
0.172879398857929	0.164123948954229	-0.0278846233870133	0.0761960150171557	0.0268060502331216	-0.0421905542755886	0.0305846760905798	0.00702364564949245	-0.0166492966819069	-0.0076922520212335	-0.00863313605525548	-0.0237050382805216	-0.0200956539318432
0.0446074664769518	0.106019108714513	-0.00465699011230081	0.0342755688956852	-0.00170720455341263	-0.0115428122306988	0.0159700694096507	-0.00519037466274978	0.00870642965927015	-0.00662500839205572	0.00176239922067883	-0.0169963789579473	-0.0183237664403976
0.22667285663429	0.124530059439295	-0.0343413132029837	0.118468012612142	0.0183098894742375	0.0124233719658131	0.0835891932421112	0.0474738355703475	0.0399926342403098	0.0153666307200253	0.0263016375013876	0.00330071497964959	0.010856646825995
0.0528049965862492	0.0751783291766109	-0.00463609029317749	0.0459389516663222	0.00361763000667399	0.000512313489886437	0.0186079297043836	0.00845079950001253	0.0050054048707242	0.00206497174828021	-0.00126516191246868	-0.00218927154758593	-0.00761239030653912
0.176938439752901	0.232355129788976	-0.0231139856252252	0.111985841737619	0.0201943304328096	-0.00259401248616389	0.0620116531297706	0.0551048092871246	0.0259685615125816	0.00880015897332287	0.00485130490701674	0.0185206689140996	-0.0263267295281234
0.165839005681644	0.176164410845119	-0.0206329699231061	0.11409345144675	-0.0224278514882401	-0.000906940082969349	0.0177322101328364	0.0252104498468668	-0.007362747273267	-0.0116673957856047	0.000229885812858627	-0.0123638547484044	-0.00910448363494118
0.0282948977342196	0.00978419031105305	-0.0023347045511387	0.0250983385227896	-0.00219398923229901	-0.000733097621782065	0.00557015587359072	0.00315362913604001	0.00155258188832526	-0.00146354342704054	-0.00405932398360498	-0.0038109962722274	-0.00695518636205713
0.264707535135832	0.176841074572476	-0.041326596026081	0.137684325246284	0.0305434222444653	0.00187395600518614	0.0661792838503318	0.0160909232843565	0.0083591759008384	0.0162086891248257	0.0159087321074012	-0.00423823966891224	-0.0299292595642383
0.0404951576644782	0.0213159215747581	-0.00371048258686981	0.0327596906045916	-0.00841076095019866	-0.0081999492268157	0.00102169763861825	-0.0015802147204909	-0.00276133173638767	-0.00830535508850718	-0.00896589772477668	-0.0114130879754952	-0.0120875794296802
0.0319945673136746	0.0387038429347016	-0.00396738890378734	0.0234153803312251	-0.00674673701345532	-0.00449797867074305	0.00366646608851573	0.00090481084256995	-0.000730233516621215	-0.00562235784209919	-0.00673631050741935	-0.00674501986480542	-0.0073149693071542
0.00707655658152305	0.00132257579349382	-0.000637286285821033	0.00612484727448727	-0.00169110109621425	-0.0015417987778878	-9.17020206437106e-05	-0.000787840514428546	-0.00156223722135014	-0.00161644993705103	-0.00192517386751516	-0.00221154456007285	-0.00297524344715826
0.0693206397013846	0.0188271999229954	-0.00861940691801345	0.0405396725767607	-0.000593817900009161	-0.00208922160222827	0.0118457046758963	0.00468853673832208	0.00244838682178612	-0.00134151975111872	-0.00364834023608281	-0.00640295909404312	-0.00756666668807229
0.298540529456516	0.175216551751093	-0.0492513622901977	0.146006027075581	0.0285098184226668	-0.0263601627005977	0.0260747796103306	0.00213197065198745	0.0329541148839509	0.00107482786103452	0.00448705734423172	-0.00986323001729927	-0.022224313987982
0.151654543923605	0.134897179973825	-0.0241044269935153	0.0674145880708178	0.0208491177951795	-0.0149733659450785	0.0221274672828458	0.0243257868343704	0.00487498191061772	0.00293787592505049	-0.00669763235964554	-0.0121513343399789	-0.0175995365920709
NA	NA	NA	NA	NA	NA	NA	NA	NA	NA	NA	NA	NA
0.131132050015155	0.0850404234580832	-0.019451161225604	0.0668050734353079	-0.000518215771250635	-0.0337097603656937	0.0195415648165192	0.00921267887441135	-0.00545771321260044	-0.0171139880684722	-0.017974082817819	-0.0277367008924814	-0.0302339232831415
0.498524916472874	0.245608900633654	-0.0858444346039329	0.195157233154995	0.0344267898453149	0.00640904665425446	0.0656556328391865	0.0874632913217569	0.012491176212391	0.0204179182497847	-0.0289151937498927	-0.0361620554568389	0.0243038540148747
0.0445761729392761	0.0160941683291461	-0.00509604651161177	0.0297630833466579	-0.00350349354171233	-0.00311911412333732	0.00394662378668641	5.01262377506917e-05	-0.00299093546335518	-0.00331130383252482	-0.00702676969441679	-0.00852263294061834	-0.00790289836799719
0.130977931034602	0.0840462440643865	-0.0190980510930003	0.067928704913483	-0.00262218202270889	-0.000905342125620184	0.00693028082205083	-0.000365665297902718	0.00521842393070571	-0.00176376207416454	-0.0188393909063594	-0.0226853064764791	-0.0179470176885271
0.164265059857847	0.110897666872728	-0.0257030974741862	0.0772698137482688	-0.00642867388192436	-0.0405239072316018	-0.0114260631733223	-0.0107022707121738	-0.00868185614094236	-0.0234762905567631	-0.0243076552015622	-0.0269058447453071	-0.0297248546174511
0.165317929593916	0.0976226394813331	-0.02495143317879	0.0881098363651411	0.00250310645924751	0.0105010707031592	0.0209864696200086	0.0134994961277419	0.0184080667233166	0.00650208858120332	0.00167233892154672	-0.00272798765415966	-0.0130503774479691
0.265833598086391	0.175384998003568	-0.041501709789352	0.137314441505339	0.0322537755911924	-0.0148063636631735	0.0607474205767374	0.0127649743322429	0.0371790973430939	0.00872370596400945	0.00190291139798521	-0.0081124365064853	-0.00731613430478578
0.296577948039058	0.176415032427112	-0.0480915710086949	0.145197273478231	0.0338431753199266	-0.00835920941365548	0.0439838716268946	0.0404572627506277	0.012542241985285	0.0127419829531356	0.0111674638499816	-0.00858690818686919	-0.0338971924686575
0.0403412460933959	0.0207084840112688	-0.00329323667809723	0.0327353558807176	-0.0100633221389473	-0.00786444557551307	0.000514407299426561	-0.00232234005209062	-0.00698216333499575	-0.00896388385723019	-0.00897733630392672	-0.0112997387443713	-0.0131700213486728
0.0404196003743542	0.0215009096519249	-0.00392707147990083	0.0333680329988049	-0.00781084278776394	-0.00844428138157357	-0.00113529606727895	-0.00292545480723645	-0.00584421501105651	-0.00812756208466876	-0.00792217335267271	-0.012406728804603	-0.0132423623000437
0.0649904504435984	0.0971528834722583	-0.00934589507578115	0.0386397817496398	-0.00461765368691918	-0.0160958892110259	-0.00442348506869553	-0.00869340079069451	-0.0155361248827043	-0.0103567714489725	-0.0188316741967901	-0.0188542560675882	-0.0177217114489205
0.176732057549377	0.230617005301954	-0.0229819884203065	0.113323741605851	-0.00453090399762163	-0.00379745348195598	0.109926318822546	0.0183491442729924	0.0458468860710706	-0.0041641787397888	-0.0124306978712672	0.0174090137352255	0.0281489672264227
0.0142224673763461	0.00910307114137487	-0.00135978768976567	0.0135192513291321	-0.00184694841048084	-0.00284439118681213	-0.000372801554809737	-0.00228150680315799	-0.00275463764827625	-0.00234566979864648	-0.00406307770018527	-0.00377288488394666	-0.00474099220125994
0.443730985495759	0.157328800922481	-0.072504203398469	0.194850322480694	-0.0118721644687713	-0.0242835634466816	0.0448354066905308	0.0274219485054409	0.0157916635522259	-0.0180778639577265	0.00193754443420691	-0.005829934968057	-0.0106023574661012
0.494525691524631	0.247698224934214	-0.0857169717053746	0.196769441689796	0.0813825723291008	-0.0651100921501577	0.097598354990713	0.0768874969908517	0.0493892435518608	0.00813624008947156	0.016063739754567	0.0496041440087882	-0.047104116959466
0.000695847463081673	0.00269125638557174	2.02439776178849e-05	0.000337550188423186	-0.000322567439399823	-0.000373741601259761	-0.000215888814374545	-0.00032424341017533	-0.00030372813857055	-0.000348154520329792	-0.000376475524276658	-0.000384995091655092	-0.000423736050572932
0.412204461944848	0.0932024822696073	-0.0651626770790619	0.214095363944724	-0.0156286246461888	-0.0218664207726203	0.0303088447530882	0.01782209297244	0.000352454862127649	-0.0187475227094046	-0.0328958033948778	-0.044815861142431	-0.0461118891976969
0.195309432787518	0.108504449602248	-0.0199918576236689	0.187768087718115	-0.0334777860845762	-0.0240952997311034	0.0344908304043001	-0.00324720608538595	-0.00603984672726085	-0.0287865429078398	-0.0240781156293572	-0.0467089151777498	-0.0454642481605462
0.0226830285612841	0.0362516669832426	-0.0014378210651643	0.0189552316771675	0.00301808099738288	-0.000763694805040269	0.00780554819184186	0.00289582423738822	0.00107453976634542	0.00112719309617131	-0.00278263421199723	-0.00461916936120812	-0.00579899157773014
0.012866568993353	0.0118409694223445	-0.00121635115168089	0.010468627655042	-0.00102209941644682	-0.00189216823922077	0.000300958850496866	0.000863927737201444	-0.000585548145384812	-0.0014571338278338	-0.0034951979753036	-0.00383123395889141	-0.00323344319452127
0.119585230506247	0.0324032458731197	-0.0168651283516246	0.0647831836936851	-0.0179299875324704	-0.00977443652003022	0.00853962545859012	-0.0112733809421317	-0.00690867051521919	-0.0138522120262503	-0.0154670869930517	-0.0181852353427506	-0.0203387331855069
0.0400964362265537	0.0101964411841601	-0.00290874093426505	0.034467747907399	0.00215842254168593	0.00239634351806308	0.0135529212923528	0.00657855557296511	0.0053091081366353	0.00227738302987451	-0.00225308437740648	-0.00428092614347226	-0.00503633063292678
0.0514765052879625	0.0689711327501913	-0.00543020334889397	0.0382084048482941	-0.00687461125410269	-0.0122597437062782	0.00155229379609121	8.85181363463258e-05	-0.0042762177578486	-0.00956717748019042	-0.0133760557007871	-0.0115256303202346	-0.0123113816199581
0.126651600666554	0.126623214549875	-0.0199004891518931	0.0576696453846496	0.00979874614808574	-0.0410304600542963	0.0372806771998285	0.0143598585667336	0.0188744117950487	-0.0156158569531053	0.00183124492120657	-0.00843431723544794	0.00228545659764851
0.00601609935265925	0.000625406650891926	-0.000133775722262656	0.00503113594282639	-0.000155160746323153	-0.000511359413979951	0.00128718551589254	0.000930689164786725	0.000327044795209001	-0.000333260080151552	-0.000891936213310509	-0.00098823805146476	-0.00166770906723197
0.00969728597311345	0.019317318448428	-0.000666655609802121	0.00915282892410084	-0.00334869950920894	-0.00440065442488769	-0.00285267542212497	-0.00282933100443238	-0.00369877952723011	-0.00387467696704831	-0.00424192889747255	-0.00476418355679712	-0.00383064214250266
0.495572996563742	0.246819528633087	-0.086783365662672	0.197953492133226	0.0646567590121077	-0.0593789878780474	0.0939390932777806	0.0626942287375403	-0.00821323279425301	0.00263888556703018	-0.016101805338441	-0.0305948613843177	-0.00217431953777669
0.0226011749975843	0.0101725380272975	-0.00257116095604249	0.0184517782474132	-0.00422652837452467	-0.00478753926521099	0.000848716790639217	-0.000275180473403136	-0.00325529390717938	-0.00450703381986783	-0.00432514817671457	-0.00656416217871789	-0.00622825497801425
0.166325106223148	0.178343862636597	-0.0202992957879791	0.113806893068011	0.0434868878874997	0.0283392739306237	0.0326757633188051	0.00884002046925181	0.0133082433151493	0.0359130809090617	-0.0115004993006836	0.00533515790832903	-0.0115928097300014
0.0721243805126843	0.0644124014676724	-0.0102636074981489	0.0412449174947584	0.000537680546840169	-0.00432689447646681	0.00918315760897613	0.00339511472897656	-0.000774556393429549	-0.00189460696481332	-0.0121865241801812	-0.0147754087765762	-0.0149185292243949
0.466940794732984	0.223677214602027	-0.0766014472382684	0.218599600285761	0.0565023465544894	-0.0851946330187758	0.0403322847942524	0.0499470749854169	0.0247414743148298	-0.0143461432321432	-0.0455352587660881	-0.0574834412808248	-0.0532099346823715
0.355200688191903	0.226768765385277	-0.0495797363819918	0.235683249894605	0.0578256403699454	-0.0428051585124392	0.0273779024575367	0.0187792276042322	0.0164563935925822	0.00751024092875308	-0.0192412703347745	-0.062460442036564	-0.0644490106787235
0.0506015931704804	0.0597013382611911	-0.00432218984555039	0.0384006529910721	0.00453646020699813	-6.46059850990602e-05	0.0149381634056761	0.00647534365649899	0.00723798701419941	0.00223592711094954	-0.00045236692254691	-0.00484723271098263	-0.00646006110609328
0.037418323573052	0.0444954863330288	-0.00365985656791636	0.0299974828737716	-0.000396673661320665	-0.00343365279911272	0.00609849984469289	0.00153079483986814	-0.000718398034306116	-0.00191516323021669	-0.00723197299874004	-0.00738748002796097	-0.0101925023090851
0.370600082624487	0.268093237233381	-0.0550025091775084	0.218782383533192	0.0426520289632795	-0.0444487767878651	0.0686176425572046	0.0839166934638554	0.0352426072600538	-0.000898373912292805	-0.0281860777230238	-0.0260536311577442	-0.0146144130444115
0.0701669394171902	0.076205131126279	-0.00685961700629326	0.0492661924644765	-0.00475659172937111	-0.00739242706445521	0.0105345183618819	0.00314274129132615	-0.000873823500610979	-0.00607450939691316	-0.00503739712484962	-0.0144623869802891	-0.0161277538906827
0.142031864052657	0.08576507609804	-0.0216419701627116	0.0672276775646554	-0.0187653575798364	-0.00987481957877401	0.00711033709861175	0.00931865184066125	0.00706071936372191	-0.0143200885793052	-0.00960575025893218	-0.0184567869328235	-0.0145488657242152
0.416550703048257	0.176779505802926	-0.0672457759251474	0.211213900188113	0.0777388014568053	-0.0203879650264109	0.0536924848788704	0.0429106817361504	0.0150973970676214	0.0286754182151972	0.00783732474220183	0.00458321461320238	-0.0135894266079514
0.173300588316095	0.163911490301145	-0.0286232754783847	0.0758576565191122	-0.0112748517957849	-0.0393190817090372	0.0281614309124572	0.00385495877856404	-0.00447975175156617	-0.0252969667524111	-0.0140082576659595	-0.0211034024080312	-0.0202608961194782
0.0944960009441471	0.0280143349764151	-0.0124637902278907	0.0531678480272027	-0.00523992370555035	-0.00554176271833329	0.00627079975966209	0.00342947458999358	-0.000713095921581045	-0.00539084321194182	-0.00825169754951068	-0.0110110964892957	-0.0279884849398901
0.175931016226198	0.0942822613624463	-0.0267695951305559	0.0864920400108077	0.00956531711494588	-0.0264152485919567	0.0172335824587443	0.0286911583022753	0.0132458288192873	-0.00842496573850543	-0.00423251085464249	-0.00313873468051729	-0.0146239528638246
0.00843274348288809	0.000626543886711382	-0.000277233687271918	0.00768526405050399	0.000642433826663794	0.000562549207572097	0.0038756913594234	0.00287114018298854	0.00171056732716037	0.000602491517117946	8.12215584770903e-06	-0.000486954976338695	-0.00125067330696552
0.00680703336558571	0.00160187879720668	-0.000385503292677329	0.00612772263482468	-0.00172104255045065	-0.00159009363537844	-6.65122129115559e-05	-0.000563341049311134	-0.00158937810203544	-0.00165556809291455	-0.00197686827899457	-0.00237298605194611	-0.00263530244303469
0.186750714664964	0.112815792576032	-0.0283696956657702	0.0956812610499656	0.0392727639246702	-0.0255152032937784	0.0480366238123311	0.0358658528391556	0.0119006050153132	0.00687878031544589	-0.00693064078975156	-0.00501728376485097	-0.0212318065509888
0.49825924459261	0.24829074581492	-0.0873072992053346	0.197686882533534	0.0374667040838539	-0.0831939024638777	0.0587246892195736	0.0578095770815306	0.0153203151427526	-0.0228635991900119	-0.0147522802446369	-0.0153665605053339	-0.0311824044883307
0.408012144063416	0.0931528133232387	-0.064171150937959	0.22209252349619	-0.00586582259493651	-0.0169288355477987	0.03981874453221	0.0184164005143832	0.0061005721171894	-0.0113973290713676	-0.0329541876734839	-0.0363278458513703	-0.0535427438294684
0.320002666035831	0.210749164784263	-0.0436894526260276	0.203314346346406	0.048400574610536	0.00270246971655114	0.123205089600602	0.109026597943195	0.0293774158478941	0.0255515221635436	0.0505123502358013	0.0452243820311666	-0.0271890011364623
0.314032402707815	0.146295851982282	-0.0394355259836499	0.2446522864236	-0.0387183112627782	-0.0427245799551138	0.0145956353506635	-0.0037334700046936	-0.0273202176506099	-0.040721445608946	-0.0474932206710122	-0.0537677873180327	-0.070191304664295
0.00168758184640679	0.00507639026013436	1.39995859182191e-05	0.00126958151969508	-0.000719013713768905	-0.000702616255639371	-0.000395294826765184	-0.000343384243206199	-0.000912358508175023	-0.000710814984704138	-0.000614752828454711	-0.000857850946117289	-0.000925198321720441
0.175560516696335	0.051890519404763	-0.025698956874967	0.0965647395193953	0.00748522091666692	-0.00361516867660133	0.0197021909480006	0.0114100761265799	-0.00403191463133409	0.0019350261200328	-0.0143316617380347	-0.0220461679948713	-0.0171271150514713
0.0816810784476874	0.108416734515764	-0.00703852386510076	0.0686160200864441	0.00910832610282439	0.00473474987576961	0.0241147840792467	0.0220647001657673	0.011833904454647	0.006921537989297	-0.004146963291541	-0.00287841041621045	-0.00726078474196019
0.0407735213356875	0.0108458654142843	-0.00321810667371267	0.0341080089967575	0.000623564609046709	0.00182395637807842	0.0115598662755243	0.00836025594589599	0.00439456178311224	0.00122376049356256	-0.000955508225905087	-0.00378192370908368	-0.00656129626924474
0.0253955032970181	0.0153083111952397	-0.00260076298049281	0.0199869453886265	-0.00146920072183325	-0.00465200872115051	0.00242311701955345	-0.00137037520243732	-0.00160236176679334	-0.00306060472149188	-0.00510251659171809	-0.00423798107468358	-0.0062807022553548
0.218638661228382	0.112257359699131	-0.0343326247080389	0.108623723052174	0.0213457950226974	-0.022517892089003	0.0428231407784168	0.026047828497251	0.0183212285338854	-0.000586048533152778	0.00852110910795412	-0.00827012034084698	-0.0245887829206572
0.0378940680254604	0.0454085354410651	-0.00404067297269291	0.0303189679360035	-0.000771304823004797	-0.00499520257945792	0.00484835646110528	0.0014849151743978	-0.00143285314132663	-0.00288325370123136	-0.00554008467153473	-0.00896453342278334	-0.0105099543677327
0.0365897740059655	0.0554355727648991	-0.00319336521335782	0.030744879356415	-0.00257621519786567	-0.00359400255522008	0.00542272121063719	0.00273819921587825	-0.00140681046197525	-0.00308510887654288	-0.0047543810482436	-0.00690941047334958	-0.00730543130991776
0.0476517356572019	0.017912780154315	-0.00255314570551406	0.0430285570181037	-0.000597178772863804	0.00146463992200113	0.0165861886996356	0.0110005088411012	0.00281854235334164	0.000433730574568664	-0.00457273917332836	-0.00515285099642616	-0.00803180701579088
0.490392950849047	0.200259764205125	-0.0850033902309983	0.203544477368224	0.0699374722050401	-0.0960868654830391	0.0224623860333164	0.0181255415097961	0.0192376271053726	-0.0130746966389995	-0.0291298917990616	-0.000761753737785864	-0.0557411876375259
0.0156525221613954	0.00188141863460009	-0.000879227467796593	0.0148373741619228	-0.000480290242364239	0.000433776598381098	0.00442811321822102	0.00317612706425746	0.00158983485770619	-2.32568219915713e-05	-0.00222675492254288	-0.00236863089297923	-0.0027227670851326
0.0968328148911916	0.0673487631042737	-0.0142276602329366	0.0513088691973062	0.00983764124484136	0.00259593665053116	0.0196941777285143	0.0167926965433627	0.012375074643884	0.00621678894768626	0.00484147614144889	-0.00251539158354844	-0.0153515151941686
0.253981915691225	0.131087700557468	-0.0399150357388389	0.133791484374378	0.0168566692170851	0.0126314244449894	0.0680387298215384	0.0374461213758516	0.023998477025295	0.0147440468310372	0.00876677379308477	0.0131751045723303	-0.0217505346196294
0.18431137743739	0.0776036643735083	-0.0260011055529428	0.112428440692608	-0.00177346969357975	-0.0298152760036939	0.0166364814358825	0.00454710289952368	-0.00620122208385404	-0.0157943728486368	-0.0181374580183452	-0.0400310529952252	-0.0336841894500368
0.00512663824730509	0.0119195818809325	-2.43787791961879e-05	0.00450585712584121	-0.00270766831104183	-0.0026328263910637	-0.00116683399803904	-0.00179077719592997	-0.00190591664052836	-0.00267024735105276	-0.00246639894919968	-0.00274858633696231	-0.00326028285038872
0.0220402739234124	0.063606343767211	-0.00212922925391567	0.0170786973340066	-0.0114142352657405	-0.0111967333960862	0.00378224077338988	-0.00116008387087172	-0.0100559200584288	-0.0113054843309134	-0.0123802473114162	-0.00530046305664328	-0.0121582764572564
0.183780924682363	0.111293179611965	-0.0274134874284314	0.0960063371716053	0.0262411049161436	-0.0226945790219118	0.0286976421345766	0.00914434908389944	0.00660935434006801	0.00177326294711588	-0.00864981679521221	-0.000349569568363711	-0.00566329660589016
0.0785590366398344	0.070533517104795	-0.0115555548758985	0.0442550824891348	-0.00551840829342108	-0.0146391015155647	0.0048677640387343	-0.00175293975068659	-0.0101415464349506	-0.0100787549044929	-0.0119973356137428	-0.0157174375087949	-0.0157604697734796
0.495083545225886	0.244006792664165	-0.0857284122938782	0.194266704235027	0.119324616625506	-0.0648837553354948	0.0821520807508478	0.0672506269865731	-0.00366371247995395	0.0272204306450057	-0.0137875935659973	0.00222352559321493	-0.03245044969225
0.0628316775124703	0.0975171592293661	-0.00852508003680222	0.0372874558414181	-0.00992927997471013	-0.0244603469067055	-0.00346553551419449	-0.0011035517227387	-0.00411231262962323	-0.0171948134407078	-0.0162346997654246	-0.0171317722261942	-0.0137376639108903
0.142480111185981	0.0523289253114063	-0.0206658116672134	0.0752919301832942	-0.0207607948547849	-0.0447945033689621	-0.0166352036364783	-0.0243716043062189	-0.0211561424616414	-0.0327776491118735	-0.0335888018066118	-0.0361286914362059	-0.0433766755965697
0.178935265554723	0.229565424940151	-0.0238769998461744	0.113458352371021	0.00445982199122796	-0.00425592001423752	0.104724541181793	0.0317632373295179	0.0514412498754128	0.00010195098849522	0.0134837448118469	0.00358388184953276	-0.00785444227891688
0.129644832736901	0.049992009890265	-0.0193075977794582	0.0697540720369356	-0.0113518142438191	-0.0296979418950621	-0.00442900500862881	-0.0178940686973167	-0.0164766996913081	-0.0205248780694406	-0.016499674139328	-0.0341096365610731	-0.0334101416437722
0.495824101595119	0.244611709797148	-0.0866735026516436	0.198576104183501	0.0705766104105762	-0.0611136211542225	0.0396136577125935	0.0779260317739847	0.061448420065522	0.00473149462817679	-0.0260047017817421	-0.0335512753270821	-0.000134631512229699
0.0223656149694168	0.0323752269470925	-0.00200022034341129	0.0204807187627721	-0.00596988569251304	-0.00667558861423963	-0.00148532928153934	-0.00275228409119396	-0.00565786250300912	-0.00632273715337634	-0.00777231131808212	-0.00927390487460682	-0.0101495677406825
0.053899396799695	0.0750548505032632	-0.00460080695918143	0.0463030793401702	0.000815370175462939	-0.00129935078957204	0.0185775728003026	0.00511589562675208	0.00172213580221015	-0.000241990307054553	-0.00588430972846945	-0.00643638432447777	-0.00770206411147734
0.000233932820958573	2.15624974097897e-05	1.60350392777552e-05	9.37572998487519e-05	-2.91750885568014e-05	1.36590447081479e-05	0.000108044040456763	6.21509773507608e-05	5.51123601235656e-06	-7.75802192432676e-06	-3.44033649999875e-05	-4.87105502837154e-05	-3.87097534735345e-05
0.133303093150904	0.122093329159051	-0.0152303611265312	0.0895804775057024	0.000241100284878309	0.00240881103047949	0.0313791925788801	0.0176468160379446	0.0187792175311554	0.0013249556576789	-0.00750167092510537	-0.0146949840765179	-0.0187885469656961
0.264113433259071	0.127584270610547	-0.0422465126179571	0.131807244638667	0.048800848737935	0.015352368514516	0.053131683052128	0.0526759576858788	0.037880572408932	0.0320766086262255	0.0215000654256302	0.0133054474313782	0.00653010155250111
0.0856965997917839	0.0333619976372061	-0.0114164601222391	0.0500764369281522	-0.0110755327992815	-0.0163584483514227	0.0058375360165708	-0.00205117783763623	-0.00535775791123146	-0.0137169905753521	-0.0144042871485649	-0.013064793947408	-0.0171186305538999
0.0755974508306143	0.0703894729170484	-0.0101673382967671	0.0436650980833071	-0.0053037356891685	-0.0229296266735007	0.00722254981509746	-0.00631376985798342	-0.00659633787457745	-0.0141166811813346	-0.0144127473021268	-0.0159571375294026	-0.0232636841848815
0.0854548259019568	0.0736938103627512	-0.0122532668319045	0.0468760857095904	-0.00269616298560589	-0.00897254877163196	0.00434410839286697	-0.00462769332003482	-0.0113221061266601	-0.00583435587861893	-0.009892026782445	-0.0153203144326901	-0.0160416579604789
0.314448531290507	0.147857833481962	-0.0401968885420642	0.242624019139949	-0.0471647985974805	-0.0405646340882561	0.0175008192580054	-0.00516350582506742	-0.017584394883716	-0.0438647163428683	-0.0488181282043101	-0.0606470276172085	-0.0741289128916718
0.30556290734993	0.218548874709257	-0.0501030527538712	0.141565518851149	0.0265643046461568	0.0272386624148852	0.0671704532758197	0.0435249732454214	0.0333763883315554	0.026901483530521	0.00691906835349698	-0.0104401408159046	-0.0114774912139056
0.105389339367019	0.0769187855573895	-0.0146078184491254	0.0559755694626186	-3.41839700313817e-05	-0.0244592730312917	0.0147509271321632	-0.0026957131778314	-0.00259126205693998	-0.0122467285006615	-0.00406628808772717	-0.00954693088359652	-0.0159949092154911
0.0688078624244767	0.0244820843620936	-0.00478054488275996	0.0604879745536456	-0.00436297712588075	-0.00381763575171119	0.0106793601028685	0.00651954442068843	0.00246232216492469	-0.00409030643879597	-0.00945863029871928	-0.0122467899331195	-0.016640547542226
0.215414315263858	0.115094876854736	-0.0335997062514933	0.108375945345308	0.0252899848591334	-0.0206621312253667	0.0228452013353066	0.0203307429082585	-0.00310192699045267	0.0023139268168833	-0.00846154678263	-0.0182513821607159	-0.0224951792950105
0.140518619001526	0.103043112812491	-0.0211142857039567	0.0681492076886184	-0.0105547078517772	-0.0337744688919342	0.00259067772899937	-0.00772595093257786	-0.00598369107718708	-0.0221645883718557	-0.00868740746040317	-0.0186897911297028	-0.0285689957472074
0.29819491046123	0.177262393344829	-0.0480522780663205	0.144459553991962	0.0323099545610482	-0.0144081869463389	0.0406778423445575	0.0286950928366715	0.0200308570993587	0.00895088380735465	0.000319438185716336	0.00750306579483728	-0.0169467720715269
0.0438816396390414	0.0485057570941554	-0.00622167806860212	0.0292126278860855	-0.00631207765534263	-0.00708928055471982	0.00284473663088781	-0.000404579803586352	-0.000661223321856738	-0.00670067910503122	-0.00568780830762233	-0.0103136838916464	-0.00846500614773282
0.0850357747479169	0.0256053215177541	-0.0117615596988511	0.0486418138718099	-0.00597582926777647	0.00403702789745594	0.00961576666916385	0.0138566276900557	0.00779857745975163	-0.000969400685160271	-0.0040481517693424	-0.00428257467930804	-0.00574684177143317
0.00915869364602549	0.00241735386069386	-0.000311944237564414	0.00717346395310157	-0.00294278608515576	-0.00227850530318003	8.89690892683717e-05	-0.000765963072090755	-0.00164488924429021	-0.0026106456941679	-0.0032172626586908	-0.00321036693596833	-0.00292446778749218
0.0829291346944697	0.157526962944535	-0.00997331334726247	0.0520331190143682	-0.00695638768971622	-0.00293937355397757	0.0050711226696521	-0.000677123969188065	-0.0031668179029557	-0.0049478806218469	-0.0152364790525851	-0.0224786911697316	0.00301812158026012
0.000701801319572149	0.00255251897467298	2.70856357857416e-05	0.000394354844126541	-0.000377827475373659	-0.000420913737463257	-0.000225409734296583	-0.000269892857390969	-0.000318748679414215	-0.000399370606418458	-0.000409770767505198	-0.000439714969402103	-0.000422847080816912
0.0130124147481877	0.0108301576769024	-0.00124096334198382	0.0104881535661418	-0.00263661250635086	-0.00172326824352058	0.00167122955865957	-9.81492582336988e-05	-0.00184122613156237	-0.00217994037493572	-0.00238458951412671	-0.00327095539861229	-0.00390168272422266
0.105255525726463	0.0967083268016645	-0.010710680752682	0.0734727318522422	0.00344969247975932	-0.00230609418157181	0.0381734427905047	0.0125686504750873	0.0106998870349698	0.000571799149093749	-0.00468367209251552	-0.00760360946122413	-0.00997532578427376
0.00860670202104111	0.0124207276421367	-0.000355348463436662	0.00647612618435614	-0.00147053478316873	-0.00110208562187241	0.000868633423941325	3.20790351308834e-05	-0.000848837104781342	-0.00128631020252057	-0.00208625178869846	-0.00223364816547668	-0.00308907768681486
0.092847778267373	0.0307280912833164	-0.00882743595505997	0.0697430949721484	-7.29447656056814e-05	0.00310644796794192	0.024040141884119	0.0132192255313716	0.00658335937641312	0.00151675160116811	-0.00259101703180729	-0.00794603726061952	-0.0148568724124116
0.226959509732134	0.122361084016057	-0.03421787871159	0.11887225392172	0.00487859140743274	0.0149648192311594	0.0418944827359589	0.0537505360494051	0.0391494125914336	0.00992170531929606	0.0228861105935169	0.0316574529501654	-0.000471978306105764
0.149047865597133	0.185863960049296	-0.0166085472332241	0.118846508188306	-0.019094294163183	-0.00370089278882654	0.0584690251736431	0.0158076626519824	0.0145181179213681	-0.0113975934760047	-0.0191640334774453	-0.00829940812749011	-0.0320938010474268
0.373680384719106	0.271982912821581	-0.0557054624506241	0.220429591695296	0.0192190227408197	-0.037867481241296	0.112526908841051	0.0182028620523431	0.0147702027364601	-0.00932422925023818	-0.00683491349435528	0.0191303934287964	-0.0466121202094544
0.0573079776608732	0.0182352634918935	-0.00666180495238124	0.033491545117228	-0.00577900550479409	-0.00618610180391718	0.00926845388690819	0.00696280810213213	0.00248311883913022	-0.00598255365435563	-0.00325302817784458	-0.0061476731663461	-0.00656510968745334
0.0148981053348833	0.0269662027577771	-0.000933190711403126	0.0136850704879335	-0.0020767070132324	-0.00371957460601442	0.00217071814442255	-0.00173905227998263	-0.000222708847654811	-0.00289814080962341	-0.00410359031856966	-0.00573185845771343	-0.00594009778343727
0.136017417405307	0.150646477562198	-0.015231963977472	0.0951339179734625	0.0129097986876319	-0.00179531417216236	0.0422091326583248	0.000863360402662161	0.0168238125238095	0.00555724225773474	0.00483180786552134	-0.0137466972104492	-0.0122676970310763
0.135441409152744	0.152537710528946	-0.0157082799108429	0.0959730440273061	-0.0113102791319858	-0.00134438803223466	0.0602125905834167	0.0247671494420581	0.0232934212538477	-0.00632733358211024	0.00454880927595916	-0.0114529608156856	-0.0203436939681783
0.0830963065728755	0.157484666661506	-0.009942305482964	0.0517816848747464	-0.0139287087678231	-0.0159692435064651	0.00691060226118834	0.0293157992057494	-0.00935230425998876	-0.0149489761371441	0.0107205753228347	-0.0224452422110841	-0.0247454158921103
0.0704525072758696	0.0190836393274561	-0.00957934892103676	0.0416461601944992	-0.00103991415360559	-0.0023115004238531	0.0116491260719452	0.00580609236684337	0.0014452188826268	-0.00167570728872934	-0.00475653472690635	-0.00779081634452766	-0.00798053633734998
0.228640271621419	0.123765097623672	-0.0345046871822296	0.118701150233493	0.0522488637697581	0.00491066414254684	0.0659533871676312	0.0254553296105482	0.0232907777218103	0.0285797639561525	0.0139306509266448	0.0158605143581324	0.00664967882922057
0.00086861533159293	0.00215188139205151	-3.26061249025669e-05	0.000487011710029507	-0.000300368248764044	-0.000183115363635249	7.29823927459773e-05	-8.6594517700412e-05	-0.000249716872292054	-0.000241741806199647	-0.000387751971412943	-0.000378232849455629	-0.000348456708213965
0.115415735238896	0.126776386337885	-0.0120222751344585	0.0943711389853302	0.0201214114697332	-0.00360366097209362	0.0379166161610399	0.0177187749448615	0.0114054143119196	0.0082588752488198	0.00489860741503621	-0.00590431199219391	-0.0120403913314878
0.035152480623549	0.0397575635205908	-0.00434537020730908	0.0246020636942541	-0.005152520489474	-0.00837364294442794	0.000141630792453877	-0.0036028637889479	-0.00525452966449652	-0.00676308171695097	-0.00711443709912504	-0.0112482063930923	-0.0118661183803024
0.117574879333563	0.08070779844204	-0.0183074095909749	0.0589941206964288	0.000278017793530566	0.00250581637048244	0.0150434648375332	0.00339483547497721	0.00244546939492368	0.00139191708200651	-0.0112708179026197	-0.0196010304516653	-0.0127580931570473
0.00120654305723469	0.000425744696865626	-1.51450566516871e-05	0.000412996957364036	-1.84331639054589e-05	-2.28159498153538e-05	0.000409114022658867	0.000176724557560309	1.55552402222486e-05	-2.06245568604064e-05	-0.00015331173208763	-0.000335822287874216	-0.000293313384868893
0.0781593779884923	0.168459526005052	-0.00994752568592022	0.0483074828148205	0.0325775341422889	-0.0273787759946821	0.00794576908551049	-0.01171793534071	-0.0151715925613996	0.00259937907380341	-0.00306472925383298	-0.012640971069382	-0.0306992865339143
0.000422966183123545	0.000118141309665328	-1.17810359621029e-06	0.000156713535965684	9.93155361992165e-05	-1.05637171642358e-05	0.00017249384001678	0.000211202171423578	4.60856087478062e-05	4.43759095174903e-05	2.96517163615148e-06	-3.36850772517163e-05	-0.000117031996887906
0.000483350707469929	0.000140631242722346	-2.34876457539105e-05	7.02692302117507e-05	6.30305212624643e-05	-4.73819716159561e-05	0.000217397397881042	7.53339773643525e-05	2.475079435515e-05	7.82427482325408e-06	-9.26195351256968e-05	-3.77612789838122e-05	-7.26581955770534e-05
0.405591435997664	0.0938095025768536	-0.0639070262379143	0.220430013174204	-0.00193963322362489	-0.0328519755836884	0.0223768182753349	0.0246982499426891	-0.00235885343370229	-0.0173958044036566	-0.0351431783497301	-0.0577906928306003	-0.0412313141627738
0.0628894552706461	0.129846264589037	-0.00792854844580265	0.0411058764065054	-0.0154543158873023	-0.0159636028172414	-0.00473464312249683	-0.00623782154410708	-0.0124598494703777	-0.0157089593522718	-0.019302094849965	-0.0208027732776966	-0.0226930669538909
0.0634676706690233	0.0957224019203589	-0.00890462831787268	0.0380422183793251	-0.00218618762210494	-0.0124778995297546	0.00774277425790983	-0.00802495719337867	-0.00822218526869772	-0.00733204357592977	-0.0116955635645713	-0.00772782800362157	-0.0167294801533332
0.466795565084029	0.222194839124532	-0.0776973508370912	0.219414756237889	0.00943608826509884	-0.0680415780577641	0.0271740324542728	0.00635258281242956	-0.010709386975689	-0.0293027448963326	-0.0341566202151954	-0.0219743514498636	-0.0565168705561618
0.372641453784378	0.269122708744802	-0.0561930667378766	0.221826672099914	0.130201145024995	-0.0475799194389138	0.0486032427280954	0.0653635019963004	0.0234468474493846	0.0413106127930406	-0.0167110574839863	-0.0363323417532085	0.0281913914496855
0.185302621104204	0.151887862753636	-0.0296089737071673	0.083383308790637	-0.0133193399669418	-0.00190271128058941	0.0732976721873466	0.0557714466316718	0.0176684158820506	-0.00761102562376559	0.00711612131111583	0.00457405208757847	-0.0235609073772817
0.0198052340996984	0.00701398333787975	-0.00100564508840415	0.0143166549193279	-0.000986442550696569	-0.00105678381102027	0.00476841596026038	0.00151194449899661	0.00123802527096866	-0.00102161318085842	-0.00294920581102188	-0.00441863820128217	-0.00425665390164735
0.0519264380695964	0.0878689178655231	-0.0053260740643121	0.0416759722563814	-0.00152960184002968	-0.0130849814440675	0.00510901798832109	-0.00634582173256947	-0.00177307267300148	-0.0073072916420486	-0.0105935502796337	-0.0193970927750826	-0.0148090433296121
0.246771112846787	0.100876210107777	-0.0360856061189111	0.142694962646667	-0.0198634485649748	-0.011067472997576	0.0263693074820711	0.0063439427920135	-0.00449270083997572	-0.0154654607812754	-0.0290072976913463	-0.037423445948827	-0.0568260287361406
0.126310519353012	0.126960176107593	-0.0194677676253406	0.0581956809750152	0.0215316335353743	-0.00955993882735499	0.0260181058603139	0.00508396217715346	-0.00612518053173008	0.00598584735400964	-0.00279918238543511	-0.027287726392022	-0.00855905589651321
0.0192753588254341	0.0568465317902964	-0.00235365127219196	0.0142803386850818	-0.00819385781775429	-0.00723258548091	-0.00374136369818222	-0.0028503011763757	-0.007149276328821	-0.00771322164933215	-0.00740623062548239	-0.00500737291865613	-0.00942638629375126
0.00908848044155642	0.0405957961207784	-0.000849710414534412	0.00815454462118508	-0.00599305778877109	-0.00534016517891733	-0.000921133145882293	-0.00440957189846804	-0.0051426032938944	-0.00566661148384421	-0.00586074119730839	-0.00601950867951058	-0.00645366783452127
0.0322786977501806	0.0396159261445751	-0.00405741610412809	0.023061433234843	-0.00424417310828634	-0.0045457364899995	0.00284020768823134	0.00125966113327498	-0.00195081117898997	-0.00439495479914292	-0.0047899793367944	-0.00664130010300492	-0.00843859732704808
0.135963452963306	0.154020105399622	-0.0156543548013107	0.0946901968496057	0.0292474057892151	-0.00406298612978401	0.0147279182783102	0.0286309170632343	0.0165913470467631	0.0125922098297156	-0.00728729408927464	-0.0265018976921382	0.00487848936662597
0.16583236039754	0.177518518087849	-0.021031676846058	0.116153192228999	-0.00198153493307185	-0.00184410828388845	0.0409033741903585	0.0309347938319019	0.0241728638825855	-0.00191282160848014	0.00901856362698708	-0.0268771416425624	-0.00791942596621792
0.150999440450471	0.135970271613369	-0.0242696644252247	0.0668914791633317	2.88253737970312e-05	-0.0103804956887122	0.0263268042007584	0.0379390838738398	0.0269114348960855	-0.00517583515745759	-0.0198016187557584	-0.00876103187585051	-0.0099983280340058
0.496396757704561	0.246982945341638	-0.0865181702150161	0.198504145224141	0.111579773876266	-0.0593017632930307	0.0864614836537715	0.089492757642178	0.0477191089668769	0.0261390052916174	0.0599504943740509	-0.0276001285934864	-0.0470390571210472
0.209880361402688	0.0566485004130782	-0.0297224966399655	0.1222716684914	0.00871017456592421	0.00787947030720407	0.0388619134172616	0.0247414975331288	0.0143053216644556	0.00829482243656415	-0.00165535244098824	-0.0154537870588271	-0.0228237626728665
0.167695781698351	0.176975947984415	-0.0208205011277401	0.11455594718321	0.0230516195315196	-0.00366871789729756	0.0493006035367266	0.0327491941976485	0.0166219173798294	0.00969145081711104	-0.0230610681380659	0.0132212870010839	-0.0116851825279922
0.0817739232931264	0.100127437157023	-0.0123079335499114	0.0442383529220552	-0.00637605841436677	-0.016448379399904	0.00304545417510219	-0.00715743114207504	0.00782834201091515	-0.0114122189071354	-0.007699220065637	-0.016264860956853	-0.0174652969145675
0.124417081310666	0.128350482122297	-0.0189343046466515	0.0580556863626878	0.00625324759792083	-0.00367734558139862	0.0294684179133144	0.0148814006735059	0.0257693038588218	0.00128795100826111	0.0120093673420515	-0.027393474124026	-0.00522916849759839
0.193699263402934	0.0514431308558275	-0.0282436788805314	0.114613763619288	-0.0226928568330931	-0.0167159788824322	0.013506612258636	0.00708674323022912	-0.0176017240175367	-0.0197044178577626	-0.0152855102839452	-0.0302838079397853	-0.0358612921682543
0.0157229100172835	0.00193538752349667	-0.000793624598587736	0.0142303839200073	-1.17547059128864e-05	8.89536936744366e-05	0.00548002460453266	0.00333002779779881	0.0012655995981154	3.85994938807768e-05	-0.00123836851563975	-0.00259434176264945	-0.00322288667422648
0.167060068923973	0.17748723128956	-0.0208412021095795	0.113847582209693	-0.023977322043869	-0.00518811648885997	0.0193846240660915	0.0347549188519934	0.0166862769215737	-0.0145827192663645	-0.0114287015552834	-0.0238960740866828	-0.0154517468439851
0.0916383286712939	0.0306963882417795	-0.00826431369175423	0.0699825136356138	0.00278973371146092	0.001927693443927	0.0221458128069272	0.0128715170749233	0.00826313409372696	0.00235871357769396	-0.00439383754192264	-0.0071007426026283	-0.011394581430916
0.000718199385121158	0.00254563139228012	2.41098651974004e-05	0.000312700104192346	-0.000386763902212624	-0.000372653717691387	-0.000201246307425695	-0.000296579587155889	-0.000318650837793245	-0.000379708809952005	-0.000389403201262212	-0.000463899785997779	-0.000435483466486493
0.105803395416609	0.0778603911992957	-0.0151726089952496	0.0564319462036529	0.00150464552486321	-0.000650618196264344	0.0205785694899351	0.00233998980682255	-0.000365639730803058	0.000427013664299425	-0.0048593397028365	-0.0114325223277813	-0.00934190381744376
0.255627450388652	0.102479927429005	-0.0383485357968341	0.137855937732664	-0.00843284850335227	-0.0142882463293996	0.0200535555536989	0.00957441705248091	-0.00979316617854695	-0.0113605474163759	-0.0220006801323751	-0.0247771362627032	-0.0424136970919966
0.0472531211050368	0.0811544966634862	-0.00650303092897216	0.0308581680532227	-0.00644956293294421	-0.0146524113036521	-0.003956724212848	0.00241163597224138	0.000823629033274619	-0.0105509871182982	-0.0137031918321657	-0.00967664797486576	-0.0183522388754009
0.208340461187455	0.0575507141562217	-0.0296290303238705	0.122808599641066	-0.0174415416181026	0.0114226488659135	0.0391887972374225	0.0206927443552624	0.00893769183717513	-0.00300944637609454	-0.0102860254034361	-0.0174844951315635	-0.0170847402015192
0.135416523868037	0.15166073285269	-0.0155671996564808	0.0949274060231669	-0.00366692663034168	0.0312197990730905	0.0279416440445435	0.0317655158361383	-0.0016187943214461	0.0137764362213744	-0.00405534811809893	-0.0139309742452029	-0.00227145229188797
0.10129697279315	0.11456666034113	-0.0154685994489145	0.05036364697121	0.0321060173975826	-0.00904428881693495	0.0146726188043866	0.00777514249990441	0.00497060110368353	0.0115308642903238	-0.000256073144071611	3.71483643119286e-05	-0.00199701016619855
0.00286294699777168	9.91923190336703e-05	-0.000121146333993895	0.00213881132563333	-0.000655246110255993	-0.000938618749698848	-0.000127034769168516	-0.00019831415876305	-0.000630849784960573	-0.000796932429977421	-0.000944661279182057	-0.00100176471518754	-0.00119568711181666
0.437009832630839	0.0935192703646894	-0.0719562761797866	0.201000200181455	0.0127166052578772	-0.0257618099936351	0.021994309886106	0.0172513820390652	-0.0106612924938368	-0.00652260236787894	-0.0542156921778895	-0.0458109957492678	-0.0456041370734807
0.0637098079078858	0.0961993805781818	-0.00874767116294982	0.0388757630521928	-0.00758591993650844	-0.0170866004773553	-0.00296564922566944	-0.00373706319580598	-0.00463111601412498	-0.0123362602069319	-0.0110855321799885	-0.0202362083034348	-0.0146608919991134
0.0277950662764754	0.00951650282789821	-0.00195631241980529	0.0247660430467226	5.74359095017601e-05	-0.000311153121968704	0.00624462612475522	0.00422953066847649	0.000890868673819743	-0.000126858606233474	-0.00204276507106202	-0.00436569957725364	-0.00616528602989529
0.448312571402506	0.153572984335941	-0.0754649198039244	0.190827507506438	0.0130922359262151	-0.0157033967453145	0.0489948648423986	0.0366615944680477	0.0390634949830359	-0.00130558040954964	-0.00187276558519167	-0.0183196392011352	-0.0106496842909314
0.302507385690453	0.216512276863838	-0.0493506313189059	0.141069300008184	0.0453121729230802	-0.00728824679671891	0.0669074638813216	0.0802366878360857	0.0474273292935179	0.0190119630631806	0.00789495989060707	0.0225313902221503	0.0139020590674089
0.0494924916239572	0.0208567479644187	-0.00622572695443877	0.0349030149022925	-0.00315740386825814	-0.00653150210755134	0.00800520888929687	0.00168459816247122	-0.00424164971775775	-0.00484445298790474	-0.00616489973703876	-0.00510122738090284	-0.00988917559229259
0.0632389088370821	0.129127679940287	-0.00775686536612814	0.0420087141377664	-0.0158706588581202	-0.012512157087012	0.0176757926016107	-0.0097700190224467	-0.0141161139079618	-0.0141914079725661	-0.0201714352549518	-0.0213939751634309	-0.0266612217284716
0.137121180259685	0.151313425102801	-0.0157713282330529	0.0965521412894698	-0.0031431723292473	-5.20523125442929e-05	0.0308863622541531	0.0271347168929643	0.00816711350431346	-0.00159761232089581	-0.00300595201741774	-0.0119990487165368	0.00640089769197269
0.0141771291457862	0.0244668049032773	-0.000909972694101285	0.0108643943284162	-0.00120172151960723	-0.00344817058220463	-0.000569893286301167	0.000521289002190036	-0.00309442204414971	-0.00232494605090593	-0.00255379854501056	-0.00573827156853376	-0.0051934194513626
0.0123263649035732	0.00139473615437367	-0.00106071725298684	0.0109980118803548	-0.000698460845972436	-0.000761273207175551	0.00229228751831257	0.00101652681522996	-0.000192656752938673	-0.000729867026573993	-0.00109430987794192	-0.00222486640904457	-0.00229630880454252
0.12101068442452	0.0605905832572159	-0.0119823717087409	0.0934437650022724	-0.0171380398997539	0.00135605270029175	0.0244743329600997	0.00421457410615014	-0.00759373726262119	-0.00789099359973108	-0.00959500229882336	-0.016688888205602	-0.0246894093271022
0.370894239978727	0.26484167293952	-0.0545914168547029	0.218257747431857	-0.000150459140793313	-0.0444865760884189	0.0558558623458387	0.0307666723483718	0.00409819127283451	-0.0223185176146061	-0.0105446578633183	-0.0269901957360734	-0.0186394620015243
0.229406912655603	0.122908819557733	-0.0353859801783999	0.11686326178152	0.0224806353637784	0.0179963196721923	0.0830063228565941	0.0556334539308416	0.016485745404828	0.0202384775179854	0.0256382297986918	-0.00249051511917953	0.0116721994772305
0.055991355891898	0.0286265214579704	-0.00718606727565732	0.0346995474306831	-0.012305591712939	-0.00728491763007244	0.000619370955633372	-0.00599488571613244	-0.0059157311984612	-0.00979525467150574	-0.0108540777135207	-0.0128264966771396	-0.0132982967320363
0.251964731169046	0.128361382890391	-0.0385948245290082	0.132655461162197	0.0427979686557259	0.0061793185579363	0.0582367670257305	0.0461550993882623	0.0285818590567745	0.0244886436068311	0.0278689009561928	0.011948126330309	-0.0236314803594823
0.040097235200766	0.0223756488903859	-0.00361440835489579	0.0335190919485276	-0.00221188274101828	-0.00903388571405667	0.00213791944738237	-0.00393810270394675	-0.00722516536196099	-0.00562288422753747	-0.00879622591311422	-0.0124832895972908	-0.0123819924209965
0.0670435513017551	0.0911712920674421	-0.00795369218206911	0.048116678835893	-0.0141063235402234	-0.0199703542274127	-0.00421768674445669	-0.00159697273437978	-0.00866789357453587	-0.017038338883818	-0.0145344699410963	-0.0177798825086573	-0.0250567436225244
0.449327431549787	0.19269437399983	-0.0747333263740956	0.184489665618443	0.135894118699157	-0.0196729140827006	0.0867685526051147	0.0553275814728539	0.124498798380284	0.0581106023082284	0.0251685652296981	0.016872909053156	0.036876880985091
0.0146377763604952	0.00746503280092032	-0.000700944621160084	0.011826832330393	-0.00274456629401452	-0.00282140666442142	0.000967228241442752	-0.000418811778386916	-0.00190893965939954	-0.00278298647921797	-0.00345576747736199	-0.00431719443702325	-0.00516398023531652
0.304859876282508	0.21548064533071	-0.0493915864211602	0.142122148131386	0.0303236709501353	0.0247095963560343	0.0772602140081614	0.0842518409649733	0.0470532726664199	0.0275166336530848	0.0182974443080219	-0.00140350982063175	0.0246342222808196
0.105638232058795	0.095269391933996	-0.011118321136976	0.0734981363232953	0.0126629903022116	0.0223633988410732	0.0260482506489328	0.0171293077449552	0.028759537132066	0.0175131945716424	-0.00519596804911387	-0.00728019303068653	-0.00503315133622366
0.0332132333449499	0.0153470838762703	-0.00397196300262884	0.0246018370443671	-0.00732341996496828	-0.00790686419935433	-0.00179106946756542	-0.00283870959476237	-0.00512721753277477	-0.0076151420821613	-0.00779851307283755	-0.0102848573282475	-0.00964469390865404
0.06602606668154	0.0900725339222374	-0.00756006430076019	0.0473452708287806	-0.0157296806045402	-0.0196755388057765	-0.00322128746163308	-0.00678215730487845	-0.00974732957659741	-0.0177026097051583	-0.0157362347111802	-0.0204425467821791	-0.021974035051158
0.142137030608295	0.0523287374092014	-0.0207704509499265	0.0772295755373812	-0.0219365581071946	-0.0328650579000763	-0.00751433989837211	-0.0150094401829008	-0.0238259825664437	-0.0274008080036354	-0.0349819941461041	-0.0379277598015509	-0.0393460088355594
0.0759978841421394	0.0849484312641891	-0.00743396040951273	0.0538502617512335	0.0143925761344781	-0.00278373193353049	0.0219619206865112	0.0157586801446188	0.000916634899207611	0.00580442210047383	0.00749240724799292	-0.0032655187545667	-0.0077538686373502
0.0403343615138169	0.0105862556588695	-0.00298561561335109	0.0337534612022425	-0.00038724170935469	0.00238645457698895	0.0124479354413514	0.00840891510760255	0.0045274347709931	0.000999606433817128	-0.00211360013170211	-0.00297538084531671	-0.00565042495921553
0.0489586283216854	0.0504330295265976	-0.00667773646116973	0.0325858234494036	-0.0101493691879458	-0.0112958052026684	0.000156259578434882	-0.0086538651064231	-0.00746896594661956	-0.0107225871953071	-0.0100314574842189	-0.0158818594301223	-0.0163610035920564
0.322462595976041	0.210598219244687	-0.0458881490842746	0.204169896038467	0.0564280564670166	-0.0107854337415086	0.120607106048619	0.0331177063672989	0.114297844854235	0.022821311362754	0.046825544957319	0.0132986364139137	-0.0256845929348248
0.101564517440015	0.113834751048847	-0.0150249517053379	0.0497895383877363	-0.00487681066767759	-0.00892833290605531	0.00845947269535335	0.0214044565964394	0.00282576832728117	-0.00690257178686644	-0.00418963013256865	-0.0122955805714283	-0.0196202594801758
0.215771387910647	0.113296543545481	-0.0336586694237678	0.111010531698267	-0.00345044691304172	-0.0462720404337263	0.0276820811241967	0.00244573349291963	0.0121140092395927	-0.024861243673384	0.00541028187656137	-0.0036432119317503	-0.0172310827814043
0.224905518900862	0.17151989016999	-0.0362135839833376	0.106793235893559	0.0497317756216311	-0.027118503560519	0.0392482934988018	0.0360125796453206	0.037461215606359	0.011306636030556	0.010920472080834	-0.0224108284685812	-0.00678295045510968
0.0344072356356502	0.0477378556863013	-0.00279780287779535	0.0296420637603382	0.00160478796677171	-0.00685959421391968	0.00304617402552736	-0.00261381384931626	-0.00518856697547952	-0.00262740312357398	-0.00933115506202548	-0.0098131619116569	-0.0126262432585711
0.373783102940866	0.269410026986107	-0.0551299323203235	0.221001935169374	0.0622749928436789	-0.0358773018488503	0.105718416985777	0.0478341256557433	-0.00208161631028181	0.0131988454974143	-0.0232152235562533	0.037154179290439	-0.0510567719955182
0.306789835087842	0.216346224392515	-0.0504597427061144	0.143491920710332	0.0304485525453658	-0.0138898447561399	0.0945135127930749	0.0366321276080783	0.0181539302019052	0.00827935389461293	0.0281331158795123	-0.019396206909965	-0.0119244832481147
0.141306682013753	0.0844427050291835	-0.0211895195996163	0.0670487240043024	-0.00431222760279265	-0.00843652139850434	0.0139686690688358	0.00837374528931251	0.00276000204768434	-0.00637437450064851	-0.0100973040301191	-0.00759616517145614	-0.0149295578762667
0.166251868992442	0.177884921548543	-0.0222562536443138	0.115508706609759	-0.00343287026021591	-0.00360501350236594	0.0198297499949955	0.019532245899612	0.0277656860537851	-0.00351894188129093	-0.0184475944809314	-0.0279616016088866	-0.0263262596621774
0.134340367477636	0.12224786688263	-0.0170555914494894	0.0900946818603135	-0.000798529266573589	-0.0015546508264504	0.028746987128988	0.0182427699899067	0.0075671434889614	-0.00117659004651199	0.00361048449199261	-0.0141081462311688	-0.0222245018917811
0.00926385856067636	0.0126718083446785	-0.000736787733728988	0.00656076561541842	-0.00204884239107343	-0.00261491139202048	0.000245037118355784	-0.00112011482414847	-0.00207211713161352	-0.00233187689154695	-0.00248802358870314	-0.00321759535086577	-0.00374709060498337
0.0190341711971385	0.0558712145676323	-0.00225026567603706	0.0143587569779315	-0.00652072267509936	-0.00788443321572437	-0.00479738097910519	-0.00535852134127791	-0.0026273578005805	-0.00720257794541186	-0.00757918248523904	-0.00565519303914257	-0.00597022151104769
0.176737977298854	0.0503727511357568	-0.0256770301556822	0.0979605748906058	-0.00897096314277709	-0.0192108843091318	0.0249449637617354	0.0112744331813053	0.00227658974950215	-0.0140909237259544	-0.0193655041312009	-0.0192975908447826	-0.0212803266351653
0.165287436391899	0.179013650250283	-0.0207827717042229	0.113888993049831	-0.0089397015125296	-0.000284330380848685	0.0283332821840164	0.00830032014917551	0.0250972019472264	-0.00461201594668914	-0.0205391027099343	-0.015154592143481	-0.0287611272029026
0.497870463746709	0.248033196713215	-0.0855875109969298	0.195863816253643	0.0907133584830911	-0.0475756699744775	0.0917945976725914	0.0700274551527763	0.0213280109387189	0.0215688442543068	0.0156006263217457	-0.0162935692950987	-0.028218631322675
0.00944703863367037	0.0127868983231347	-0.000760286263803492	0.00683500677249557	-0.00270840422918233	-0.00239700804766437	-0.000386602409067172	-0.00111133765706777	-0.00163796727982131	-0.00255270613842335	-0.0027513449694719	-0.00355413576063121	-0.0038809849322537
0.0099734968317121	0.00159504168196857	-0.000404564892334255	0.00729050278534368	0.000146499230025809	0.000245467550232151	0.00397846007236291	0.00165459019433347	0.00133935585728861	0.00019598339012898	-0.00069509144796802	-0.00194354470055857	-0.00216596852513292
0.0027738664299913	0.00635276154546366	-0.000116614152768668	0.00181227251161462	-0.000779874584531976	-0.000738092766314842	-7.74082394336857e-05	-0.00056467445991379	-0.000805219352686877	-0.000758983675423409	-0.000988744528571328	-0.00107912524419887	-0.00149435648423592
0.139946571936967	0.103009027963657	-0.0209476229170551	0.0687201101650755	-0.000385974170115821	-0.0376561981673405	0.00542803900708733	-0.00459352953357814	-0.00346933210825387	-0.0190210861687282	-0.0207349585126128	-0.0300029748603912	-0.0287137478693372
0.0702806667750379	0.0784201383737592	-0.00760270882275949	0.0506949104729834	-0.00581039564869458	-0.00471034301848391	0.0085351814689652	0.00920073928734372	-0.00352467370779386	-0.00526036933358925	-0.0114783120076049	-0.0127313482530275	-0.0154407174235968
0.0768059232446021	0.070867165441045	-0.0111381787331682	0.0434483365542507	0.00167841418181199	-0.0236579947543896	0.00144646746619485	-0.00094544510608284	-0.00853911395648298	-0.0109897902862888	-0.0140132655350255	-0.0121262039571369	-0.0188336046172232
0.0352690079177049	0.0176537783371334	-0.00407505126193877	0.0280700828819399	-0.00217518362701863	-0.00153670824033942	0.00273334482157749	0.000543467263087398	-0.0014288304307227	-0.00185594593367902	-0.00502026465691999	-0.00627841787293205	-0.00627838649004057
0.104437402726155	0.096115849865446	-0.010752216850993	0.072279050230628	0.000917764838974142	0.000569265066065361	0.043418057843856	0.0209205000445766	0.00750970940091981	0.000743514952519744	0.00905865715042183	0.000196307252726832	-0.00937687092783204
0.207238501118444	0.0570431944479581	-0.0299455264456644	0.122316508714535	0.00709406219202766	0.010125889960883	0.0389827614799649	0.029112404212487	0.0030665009477841	0.00860997607645531	-0.00440081468757791	-0.00858465182463786	-0.0218483774475942
0.119960004175848	0.0759449602589703	-0.0181221553067808	0.0598599751657837	-0.00684206256153846	-0.00453569255815441	0.0248724826460832	0.0078899244897381	0.0120432882249732	-0.00568887755984643	-0.00147462144240365	-0.0179130320434262	-0.0201176489570278
0.142011760063738	0.0535531963096525	-0.0207461974665171	0.0766625063945153	-0.0320688964579352	-0.0517718565960268	-0.00920559885607991	-0.0155968162238216	-0.0294469800973385	-0.041920376526981	-0.0350908817496211	-0.0399786413995395	-0.0410450582544304
0.0501664099036692	0.0693545751452987	-0.00484725240025056	0.0377724332517037	-0.00938205976445507	-0.0116338581109033	0.00455056751195427	0.0012535863875309	-0.00351666817361863	-0.0105079589376792	-0.010160290454543	-0.0131797089140578	-0.0141811699048859
0.10230739829438	0.114660545052722	-0.0157333169735205	0.0510190304274141	0.0358082327324691	-0.00975165698479315	0.0206093330565852	0.0046966847238455	0.000406994658874352	0.013028287873838	0.00257280363247511	-0.0161244587327765	-0.0170056191155255
0.227066471256071	0.125097372422048	-0.034877114862799	0.119783671741969	0.0274578164979037	0.0143578667775245	0.0510027555153249	0.0495845565783182	0.0228683549743381	0.0209078416377141	0.0118024022682695	0.0171467342022094	0.00733045451563225
0.175271374980086	0.0508644968979589	-0.0258847680110448	0.0964068742171578	-0.0156802023551646	-0.0103010724852328	0.00755842693266812	0.00575115997113393	-0.00888847467712434	-0.0129906374201987	-0.0145461626646255	-0.0202588924015926	-0.0205840737803715
0.0219252493798276	0.00600325533744677	-0.000514004928685419	0.0175669559872071	0.0035467585947398	0.00170188552819612	0.00853836065869824	0.00569456047619598	0.00373182263529014	0.00262432206146796	0.000745648459911229	-0.0017508836450694	-0.00227186423696127
0.173149505671827	0.164882106684638	-0.027637857479733	0.0757050424374585	0.0439138634232904	-0.0474986653795402	0.00895707493709533	-0.0132199900910797	-0.0144940479115827	-0.00179240097812491	-0.0160931899896546	-0.0252276680376881	-0.027478854145567
0.496696495578177	0.245878691751342	-0.0867368079092146	0.197585235930713	0.0247418984105184	-0.0524494709273633	0.0573221512038509	0.0414514271757604	0.034144217962894	-0.0138537862584224	-0.0123852233575754	-0.0223778041728444	-0.0249357375270716
0.0310555947462388	0.0397510251505994	-0.00396058432268487	0.0221947281640416	-0.00665679609292462	-0.00643273249750847	0.00375000047685489	0.00130139868021757	-0.00253254419062601	-0.00654476429521654	-0.00564568706482313	-0.00724223412117023	-0.00656092521982763
0.0448694572036347	0.106591124721002	-0.00478148594731811	0.0343981060323615	-0.0125557380950022	-0.0131432023012144	-0.000951367155542719	0.0121151114863807	-0.0114904611180702	-0.0128494701981083	0.00212321296893826	-0.00428248624728084	-0.00309504403753547
0.151369654681733	0.136454824553074	-0.0246073906846558	0.0663315787945061	0.000751663710177403	-0.0123257191185367	0.0269953955779607	0.00830608314524675	-0.0051836024057472	-0.00578702770417966	-0.0202742188143545	-0.0254960351248074	-0.0216030063506351
0.147509792444041	0.211786949183204	-0.0187516007629249	0.0901316501285727	-0.00493626484757514	0.0212134580728058	0.0239790387570867	0.0171149308626728	0.00577453848008561	0.00813859661261532	0.0456882957930722	-0.0151126676317092	-0.0124585798442058
0.117532879616409	0.0802444032440664	-0.0185099109942482	0.0585473533066831	0.00601868706439383	-0.00577790023236754	0.0134117175621715	-0.00111098237230506	0.0128660984397221	0.000120393416013137	-0.00204507330506468	-0.00770681943178647	-0.026579191468356
0.49524673663303	0.245600996484559	-0.0863332735984892	0.197946495915059	0.0674622736072008	-0.0712388427760116	0.0931117900548641	0.0335077105695549	0.0312263916576208	-0.00188828458440543	-0.0352960129099124	0.0567700675384358	-0.030353018546773
0.497123154341587	0.245774791764386	-0.0857531856217264	0.195531345436181	0.0608973443894552	-0.0568266128301448	0.0769433312387041	0.0298818423721365	0.0136637778309638	0.00203536577965518	-0.0294832789636035	-0.0434720069133841	-0.0238217574556399
0.179338247612032	0.231588811294381	-0.0236213209462853	0.112106322904868	0.0362621403961111	-0.00574526485790952	0.0220831934827841	0.0775362730802241	-0.00613358671773709	0.0152584377691008	0.00809984764424718	0.00106372950486786	-0.0173245366693791
0.17795289445918	0.230240233413693	-0.0237749270154885	0.11321166258133	0.0764830570816525	-0.00484970419508685	0.0979647943353031	0.0742112135570566	0.0200381467757131	0.0358166764432828	0.0114212428565593	0.0344356359936056	-0.00540596621874312
0.245638388696666	0.101623218068175	-0.036286836986377	0.140945557506768	-0.0154616685778965	-0.0129980062068431	0.0175937999835966	0.00612600824597029	0.00331539798425071	-0.0142298373923698	-0.0201103987953996	-0.0298361166219889	-0.04690962467546
0.00509092021018341	0.000445397887432664	-6.21026293861123e-05	0.00380043075741234	-0.000224956295033365	-0.000254898322292769	0.00178534217844596	0.00116939639458193	0.000184245475625952	-0.000239927308663067	-0.000466783046399043	-0.000994216389673903	-0.00100486380309239
0.491730670547087	0.201188923998474	-0.0849925099413152	0.203603070829754	0.0111610104237894	-0.0793791635523103	0.0365094749491218	-0.0120469529622897	0.00128147850296839	-0.0341090765642604	-0.0321167515625879	-0.0315113422839594	-0.0576532397155128
0.018535663003722	0.00545664903297701	-0.00155745759197341	0.0172946559637809	-0.00122727431281304	-0.000402528861591901	0.00447577035442834	0.00199415170990599	0.000201609317849748	-0.000814901587202474	-0.00115351194593289	-0.00271207341834718	-0.00344899077087962
0.366172548260849	0.135864510173888	-0.0545989117478327	0.207367803645848	-0.0119756337395049	-0.0920804107810325	0.00105319720980013	-0.0266209652025657	-0.0428815642999744	-0.0520280222602687	-0.0623792095237023	-0.0639114501669305	-0.0847047589038718
0.0139809465991491	0.0218831968230301	-0.00100731072502146	0.012031700434149	-0.00147200814362078	-0.000514046680567874	0.00321359991291436	0.00129361201538184	-0.000265071319798074	-0.000993027412094326	-0.00237327309500733	-0.00332721872438529	-0.00383887088666267
0.146872761481798	0.210078793155729	-0.0186981901493848	0.090044570514602	0.0886869694286316	-0.00811211320662172	0.0866204021900849	0.0612855448987446	0.00787726266476954	0.0402874281110049	-0.0140038968483702	0.0242989785258911	0.016833257762162
0.287516347919221	0.178238975262119	-0.0450541243633791	0.146614823638683	0.0159868888360761	-0.0333800270518602	0.0347203510796686	0.0420322129669807	0.00947921757800085	-0.00869656910789207	-0.0155383018062984	-0.0134908824809702	-0.0398903373211431
0.299768650737118	0.182075776101758	-0.0399066283087824	0.21926856790494	0.0175253886228358	-0.00444497538423261	0.0652384411569901	0.0401300778742959	0.0385141325355517	0.0065402066193016	0.0208706334960732	-0.013754899167663	-0.036370604731787
0.493467296328426	0.196393218659105	-0.0860610720855433	0.200369743385139	0.0544915964919023	-0.0708539497835884	0.0298440498340427	0.0294743105010093	0.0217911035470518	-0.00818117664584306	-0.00603244390958191	-0.0420150799791243	-0.0445037324141092
0.0197652110443815	0.0308554962194946	-0.00242001521662294	0.0155203967420091	-0.00491881155280382	-0.00578013195821043	-0.00274029496111004	-0.00327311345836763	-0.00470615393292384	-0.00534947175550713	-0.00803449765220924	-0.00699902143232992	-0.00748861990970348
0.292446754853542	0.180863250101486	-0.0461272049932926	0.148270673543445	0.026001163610777	-0.0146962376335689	0.0565839686166087	0.0213779782990743	0.0178300708835317	0.00565246298860406	-0.00759064773906876	-0.01815243899269	-0.0157938450373987
0.13377252825833	0.0728434149710047	-0.0123561608526387	0.111942648860911	-0.0215597202679004	-0.000721084941494726	0.0308673978187074	0.00227830915964647	-0.00194665488315626	-0.0111404026046976	-0.0206127377497264	-0.0300574874551841	-0.0197750616305603
0.114166906535137	0.187341954995731	-0.01429306354889	0.0695060843099053	0.064145575712432	-0.0137613120874394	0.0287847961937727	0.00381539408547138	-0.00782582362492446	0.0251921318124963	-0.00884691342525594	-0.0169089627141989	-0.0190151608255483
0.0532741592576002	0.075373384363453	-0.00444960790959478	0.0456775380879837	0.00140281794864814	-0.00303678844376152	0.0174264227393193	0.00984699297498257	0.00287438522885697	-0.00081698524755669	-0.00448426298716433	-0.00661094819132396	-0.00943029259190094
0.0309934478821391	0.0827862777016389	-0.0035574443014344	0.025153118291972	-0.0103186601242146	-0.0109357803621721	0.0106672655048554	0.00589472268767572	0.00361384002755515	-0.0106272202431934	-0.0143076394426933	-0.0137615161891465	-0.0167518415335658
0.305314519931698	0.216036359671868	-0.0504947353427182	0.14232154306529	0.0110279652747404	-0.00952307231694238	0.0792566300140521	0.0414362370604955	0.0150835981885902	0.000752446478898994	-0.0244904528502538	0.0107283998832309	-0.0120830920374209
0.135867627137894	0.0725271284737168	-0.0142713664267959	0.114963045535829	-0.0265439668869878	-0.00176011909161075	0.0217071555856125	0.00699125793469069	-0.00435517110941061	-0.0141520429892993	-0.015103776595241	-0.0253632564246275	-0.0281200242311601
0.313171375359519	0.147179821305627	-0.0412768702472706	0.244730768846968	-0.0465393558598481	-0.043699905738085	0.022528819457442	-0.0143926633140166	-0.0230643519677495	-0.0451196307989665	-0.0457216515981661	-0.0512944963629422	-0.0683463884840205
0.178154131983688	0.227814896299007	-0.0245574048844237	0.115057805191613	0.0062118305911667	-0.00540122499188797	0.0840767264745471	0.0200280121366222	0.0447475077060237	0.000405302799639379	0.00228746258614074	0.00371071010255056	-0.033795817596723
0.409224116650275	0.0941857958905478	-0.0643682838796993	0.212374060664243	-0.0133117450443885	-0.0238512037577888	0.0288022790385021	0.00986177767036639	-0.000509382963334637	-0.0185814744010886	-0.0314739176888986	-0.0583630992974599	-0.052761376890485
0.0511490106978436	0.061322887572282	-0.00537686090626792	0.0374312964156442	-0.00747303506680918	-0.0120198993180789	0.00100928137169472	-0.00207550213728985	-0.00680141801727099	-0.00974646719244403	-0.0118215815440717	-0.0145295387815921	-0.0194153196901535
0.0224024056548017	0.036294259957659	-0.00156689393938204	0.0194893110628437	0.00300156677107007	-0.00134575348415433	0.00540677679040298	0.00259375413927998	0.00174452948522402	0.000827906643457874	-0.0022481162060761	-0.00413616399608084	-0.00581543188253884
0.0320299379280443	0.0392360766556156	-0.00392074725696559	0.0223891218863206	-0.00825788403647249	-0.00449434484557463	0.00217943495279313	-0.00166249826579872	-0.0036536844522166	-0.00637611444102356	-0.00461886093127871	-0.00717219471862079	-0.00904386836650787
0.305305752378419	0.215067263170716	-0.0485504277026723	0.13915795712653	0.053997408819316	-0.0141356783147119	0.0449700472477184	0.0301635214784706	0.045259853371054	0.0199308652523021	0.0583665164444086	0.0132645364981137	0.0166059866126253
0.073598439066616	0.053535349718221	-0.0102741517905878	0.0422045654792762	0.010266163806926	0.000989366990043095	0.0163803570440621	0.0109359120154793	0.00592714528053799	0.00562776539848457	-0.000733044188374624	0.000575703706130318	-0.00606962402234092
0.0657041083107963	0.0911897350456641	-0.00772180218060729	0.047307224649481	-0.00467607982787532	-0.0201191532978753	0.00493796294792238	-0.00459834035099904	-0.0113488854018569	-0.0123976165628753	-0.0140705472665896	-0.0255852745347174	-0.0164973190373552
0.41654788985795	0.17640418657781	-0.0661954020477404	0.209665011460115	0.0279156588015849	-0.0162139050719926	0.0430376785984138	0.0615768714596755	0.012755376955528	0.00585087686479613	0.00903360504008383	0.00682579892473378	0.000883491762121547
0.186418188013966	0.11280717559801	-0.0285694293212585	0.0960353659333028	0.0375685674283327	-0.00847115394347292	0.0301726701436688	0.0279123041943269	0.0166317410713716	0.0145487067424299	-0.00890378355085661	-0.00312806514935593	-0.00994503951379941
0.096218193866665	0.0666146048542371	-0.0141456648295651	0.0511056541514074	0.0169980866835138	-0.000869842414742431	0.00787990009752258	0.0162907253479	0.00149008004004698	0.00806412213438566	-0.00364944465350436	0.00225502961455605	-0.00876262947036165
0.139806234945482	0.102785362139784	-0.0205742102358085	0.0673335515091029	0.00172057322876304	-0.0345646691258243	0.00147359648534928	-0.00379670788727915	-0.0154359291591209	-0.0164220479485306	-0.0213342061108611	-0.0271544543896047	-0.0214920818040744
0.253162318878684	0.128837552079216	-0.0389703118584947	0.133572567195908	0.0150422802980382	0.0034023703896694	0.049875106523246	0.0366018822331406	0.0288445645772092	0.00922232534385375	0.00555758015755953	-0.00721353251444212	-0.0129403340560584
0.459950750029869	0.148965966372735	-0.0747506665449357	0.223429821726216	0.0107389798756138	-0.0806948812928618	0.00856592742577339	-0.0134062641096965	-0.0305708170914221	-0.034977950708624	-0.0612002904016029	-0.0916984016229643	-0.0754153838263149
0.363082902064088	0.217544175041691	-0.0521576711212422	0.228737724074571	-0.00467961041076448	-0.0452066395493585	0.0319256250321606	0.0168898292486676	-0.0226796033688487	-0.0249431249800615	-0.00173647326548187	-0.0236257675618031	0.00629255251392397
0.462271297233612	0.148313057366982	-0.0749921963813975	0.224234405272794	-0.038031144281044	-0.0777730163385627	0.0236238923551972	-0.0249225731417412	-0.0433981963390688	-0.0579020803098034	-0.068662496282459	-0.0793092455583463	-0.0847521159402106
0.125357180846904	0.127518363748114	-0.0188853211937815	0.0584532376866583	0.0151687432830396	-0.0258492652083617	0.0215438611992241	0.00580369899813812	0.0177861926703899	-0.00534026096266108	-0.00704548127552396	0.00433722524439356	-0.0134054646219869
0.0477185499133427	0.0819546775354333	-0.00652683637882132	0.0304430535436717	-0.00811404295409771	-0.0107648951450607	-0.00271639800163237	0.00413616013092587	-0.0114391103941653	-0.00943946904957921	-0.0138607812240503	-0.013411544024313	-0.0158774049591015
0.0736488663241911	0.0239417233436912	-0.00487507738185128	0.0659206873248857	-0.00187718684946871	0.00102134497829427	0.0220019387321571	0.0116679822651908	0.00744414317790726	-0.000427920935587217	-0.00351453007215347	-0.0065984577301213	-0.0116683554685563
0.0148340150316464	0.05710527050929	-0.0014482254834362	0.0131703123033512	-0.00546694182966646	-0.00861837401654981	-0.00561467189201013	-0.00698132581146403	-0.00343342003935261	-0.00704265792310814	-0.00378507527952976	-0.00907123624832024	-0.00429583628708831
0.306124375045179	0.216940270490126	-0.0500213608205867	0.143183995947298	0.0840211385265311	0.0295430862551486	0.0764754060594412	0.0459036704942799	0.0169335562316192	0.0567821123908399	0.00364513894753282	0.0313263922375592	0.0265553132271673
0.0507213037606731	0.0690955756925758	-0.005350843509148	0.0389080192748708	0.0067464741972379	-0.0133457519555222	0.00675434478222473	0.00170672140315712	-0.00358690942311551	-0.00329963887914217	-0.0101300324676853	-0.00958201820679233	-0.0108141090921879
0.00602329815054716	0.000577879509936404	-0.000260650733646875	0.00505341750529369	-0.000566711587863304	-0.000250600034608989	0.00164321498363296	0.000469918220371153	1.30716307564695e-05	-0.000408655811236147	-0.00100116375014165	-0.00117176374042936	-0.00178342788907104
0.0819750333019049	0.100218997035333	-0.012345018056005	0.043086348318265	-0.00580825947405096	-0.0154174656346486	0.0146564526207734	0.00263625956913634	1.32381663798253e-05	-0.0106128625543498	-0.00941045925588635	-0.019445746936281	-0.0286078167709061
0.00684496598555225	0.00163531415132483	-0.000348465702668425	0.00597771946309008	-0.00153576458311686	-0.00159458200289486	0.000310902363361096	-0.000355233056881998	-0.00132502507323447	-0.00156517329300586	-0.00239110008851321	-0.00208575188776307	-0.0027338394245741
0.255479362379714	0.102806941210592	-0.0390260036887456	0.13961725380903	-0.0201482356034856	-0.00975011163640849	0.0227087490952219	0.00995067553531953	-0.00821986514580772	-0.014949173619947	-0.0174221833653927	-0.0331478958651696	-0.0287743198457248
0.186133066956842	0.152947251823681	-0.0302404990887442	0.0849869559179018	0.0182205972265833	-0.000255569393043859	0.0425243580725228	0.0653666779564895	0.022841119331272	0.00898251391676969	-0.00120036762099079	-0.00154687153400226	-0.00268209281599963
0.370711744045633	0.267080488939749	-0.0547262482365559	0.221255443260831	0.144811562537452	-0.044651203002484	0.0696783485140579	0.108678562415531	-0.0151851320906605	0.0500801797674839	-0.014104385586276	-0.0413815907233653	0.0249887511636148
0.174169210476126	0.0511076467805237	-0.0248486736051973	0.0973517077215711	0.0121178104828039	-0.0236450183087464	0.0258093994065294	0.008898200534289	-0.0157217703356871	-0.00576360391297123	-0.0179648627225319	-0.0233250107106326	-0.024981054853522
0.0708546559132589	0.0643178260405207	-0.0102333572031839	0.0431760142622912	-0.0056574320979365	-0.00548043021011924	0.00619176098235885	-0.00524763386076982	0.00314578869603077	-0.00556893115402787	-0.00984397974324656	-0.0176378135269491	-0.00787771578681538
0.018934717980224	0.00534487718356731	-0.00184439839930436	0.0172566195543645	-0.000815677390558548	0.000181232980039494	0.00394907146838964	0.00215475782328241	-0.000222602682661319	-0.000317222205259527	-0.00181906126416765	-0.00329750529877643	-0.00380321884771917
0.0301279647636769	0.0156999253991538	-0.00230347258741303	0.0229254265126363	-0.00734103484531734	-0.00629393127922456	0.00100707741754162	-0.000876335881082799	-0.00509132946417583	-0.00681748306227095	-0.00838399749000515	-0.00896837666727052	-0.0100414305664916
0.0415706972095076	0.0226717154273039	-0.00320453078863226	0.0343594645834445	-0.0110165205004503	-0.0126985905952159	0.00114568162951624	-0.00434274979177516	-0.0085617831706931	-0.0118575555478331	-0.0117700419679297	-0.016201056976729	-0.0133845142990614
0.184339179868167	0.152218894286871	-0.0291332435575529	0.0831845468789832	0.0306058458238293	-0.00161798946722466	0.047941182029538	0.0414755543324808	0.0231879721743192	0.0144939281783023	0.00314094610533625	0.0196573808254529	0.0184830053804408
0.0144117891408757	0.0214848884756969	-0.00107914528301606	0.012675544671154	-0.00256523935653873	-0.000978995514531563	0.00297206744850066	0.000841258631875948	-0.00150785978407404	-0.00177211743553515	-0.00276598866956185	-0.004271801190659	-0.0041685438309842
0.489892514028513	0.20045366051238	-0.0832926948650741	0.200937234033664	0.0481303979227978	-0.0623741446615578	0.0180460209615738	-0.00297901433661735	-0.00156294995179862	-0.00712187336937997	-0.0378644492545435	-0.0288271947189633	-0.0521047987716696
0.0301264573844654	0.0877268015025687	-0.00329154395911628	0.023387363420739	-0.00861003796709878	-0.0139498033850002	0.00204577956276875	-0.00670625443509312	-0.0106364887292722	-0.0112799206760495	-0.00670065674130258	-0.0162726898240774	-0.0150222617375781
0.176489253497235	0.0506858863430234	-0.0260968367716083	0.0961924245518731	-0.00658204029909484	-0.00927237029849359	0.0221924609479304	0.0161461180035327	-0.00499499707419815	-0.0079272052987942	-0.0215700430495733	-0.0198500174888882	-0.0222693137005956
0.115489288276968	0.126210517560861	-0.010587615932419	0.0914511448029927	0.00268615030873555	0.000726993475725399	0.0318536992534469	0.0166707569145547	0.0221390020357764	0.00170657189223047	-0.00468661854781245	-0.00836611817165513	-0.0139929059275833
0.0154618016717222	0.0213894200571837	-0.00104300648476221	0.0134789738742725	-0.00580929350285819	-0.00553221791967312	-0.00332707953871672	-0.00445525632382875	-0.00497179316481634	-0.00567075571126566	-0.00649093242338043	-0.00660321920877975	-0.00750436768275119
0.0278236001094112	0.0101414109703515	-0.00211658050368094	0.0241423613772822	-0.00263492583147991	-0.00155067088645148	0.00572004733914043	0.00425046904402682	0.00104192781707372	-0.0020927983589657	-0.00194396782391396	-0.00607544757889616	-0.00706887131636541
0.0038142445825038	0.000291940786488804	-6.86167303863396e-05	0.00221626504604926	0.000102068719991977	-0.000101554351938538	0.0010193578999734	0.000576370123860595	0.000263237822859123	2.57184026719679e-07	-0.000645730865754237	-0.000921397390729593	-0.00120763642925077
0.498819914018417	0.245524848134908	-0.0866164058808548	0.196662899721126	0.106565170180378	-0.000355886763875712	0.0158414792034067	0.0278001161081745	-0.00549220080691543	0.053104641708251	-0.0238852360144705	0.0281014576686077	-0.00874618921622333
0.219311545604239	0.0614302278392877	-0.0322545319489148	0.119116479874232	0.0155699581966389	0.0142083636760129	0.0388709170528807	0.0310801226142256	0.0200016860313272	0.0148891609363259	0.00125984826439388	-0.0150255584564409	-0.0167949584098958
0.195328993884291	0.107736925571349	-0.0196839898549639	0.185827940897766	-0.0346223654706017	-0.0303685617132388	0.0144244158385537	0.00666694890528211	-0.0133736956757874	-0.0324954635919202	-0.0391076094088771	-0.0460458555183471	-0.0555700919908949
0.452809666915148	0.195768381262929	-0.0774207681483217	0.190177245918488	0.0703560891054889	-0.00653961518431784	0.115329149229959	0.0519179583218512	0.0186735497520757	0.0319082369605855	0.012743028432361	0.0354419328679346	0.0330776606954722
0.187851955130883	0.153013712401238	-0.0306221838200848	0.0838314923711909	0.0167895187479342	-0.0026893106798116	0.0624386526464017	0.0218731878593433	0.0280729277132722	0.00705010403406128	0.00910317864782781	0.00165770211758007	-0.00355378215159127
0.363866482662473	0.221091016740231	-0.0530047064134808	0.228198680533657	-0.00296823228148635	-0.0393843209053037	0.0481389598590822	0.0194882544268916	0.0173553300001784	-0.021176276593395	-0.0082212491543634	-0.0523176544219724	-0.0634544571938294
NA	NA	NA	NA	NA	NA	NA	NA	NA	NA	NA	NA	NA
0.27888023906514	0.0989415308345561	-0.0427989630607239	0.149933569768023	-0.00931596681502778	-0.014687590559426	0.014924429803263	-0.00801827366782171	-0.00753327673968729	-0.0120017786872269	-0.0312840080078854	-0.0312177429425448	-0.041879489021906
0.0771600684482132	0.071550111550003	-0.0108863863923172	0.0435888552218581	-0.0113309014228613	-0.0227083434113444	0.00439340043649189	0.00141848926858645	-0.00959919576138799	-0.0170196224171029	-0.0100290106702146	-0.0198843026397216	-0.0232836146925056
0.12977685894976	0.0841908416023058	-0.0191761868441905	0.0685454003724161	-0.00669208462305078	-0.0114697325793375	0.0140707177798457	0.00725587134403904	0.000153852925808273	-0.00908090860119412	-0.0128277177351775	-0.0111337422114977	-0.0185503152142965
0.327869437576319	0.253583462156984	-0.0445128102137794	0.241319268144561	0.0195080959835644	-0.0448227307177528	0.0551458761719965	0.0210946979214604	0.0265434535386064	-0.0126573173670942	-0.0429175860479502	-0.0511164745767365	-0.0562933805806963
0.497859969578438	0.245491261865625	-0.0863093713757014	0.198281021996139	0.0341083567133373	-0.059494964008051	0.103003687378163	0.0229612449752825	0.0509355261017292	-0.0126933036473568	0.0217922655756015	-0.030993403725904	-0.0409292706854542
0.298366527511963	0.182777807682305	-0.0387556020972091	0.22063320462124	0.00466330506036111	-0.00992788210935608	0.104357285455303	0.0592538832475163	0.00638746956437858	-0.00263228852449748	-0.00862896430378407	-0.0151844905592866	-0.0229748921537014
0.483559376520735	0.145195782577059	-0.0822447718315781	0.207831580165327	0.00746442723166357	-0.0913610125782313	-0.005665678484921	-0.00862169887182934	-0.0277320771211301	-0.0419482926732839	-0.067329732736962	-0.0665975047760428	-0.0899828551321754
0.300728583540931	0.179963103967853	-0.0400848727419243	0.21944855395597	0.0242426332660269	-0.0109701100059056	0.118487579756792	0.0301543258743237	0.0264070731459093	0.00663626163006065	-0.00506920386433019	-0.0147771007176044	-0.040151080271714
0.00901463142276429	0.0407786233651767	-0.000569349735117946	0.00778428435667433	0.000520207143594853	-0.00587336850268413	-0.00481450651897801	-0.00204035944822823	-0.00519093390204105	-0.00267658067954464	-0.00598321763870695	-0.00588983991068143	-0.00622446837110577
0.0509941965671752	0.086934241099595	-0.00490617217145411	0.0416461426492169	-0.00192440371852871	-0.0151805665112131	0.00366200074646823	0.00411632424720853	-0.00719675390539539	-0.00855248511487092	-0.00899263058162974	-0.013329454553487	-0.0190844855013148
0.00864579056503846	0.0410468521064163	-0.000729774287866808	0.00763743515379703	-0.000479677719791535	-0.00551819080610566	5.65471437935956e-05	-0.000848245764242139	-0.00532550819288112	-0.0029989342629486	-0.00566954016332597	-0.00574065231747546	-0.00331439097369733
0.299451407643589	0.148242837301104	-0.0366637301163616	0.253498505637507	-0.0314716529230564	-0.0465146240063032	0.0104239215839221	0.0070269900955976	-0.0257657698913152	-0.0389931384646798	-0.0599740645307225	-0.0683693269569552	-0.078472108973212
0.467684685453896	0.222575705824838	-0.0786007686492854	0.219600908355363	0.011160422367422	-0.0693806535237911	0.0199554566368916	-0.00152972204598523	-0.00941144348566769	-0.0291101155781845	0.012239241047071	-0.0550683138875778	-0.0443401112695445
0.132269018463745	0.0847132002309562	-0.0203355092550359	0.0695780824834134	-0.0233159117870557	-0.0114770384028876	0.0139354495294987	-0.00721140630151748	0.000287183328218449	-0.0173964750949717	-0.00633716128998599	-0.011783649386971	-0.0178598989303472
0.151496653839297	0.0365416200292144	-0.0210931097688712	0.0869957990625006	-0.0150238107810905	-0.0014550275504778	0.0253276670870833	0.0147147100899091	0.00769043367495828	-0.00823941916578416	-0.00619851817602057	-0.0202471799339731	-0.0158054229206865
0.252091524158402	0.129845980305004	-0.0396380942599105	0.133417542646659	0.027192885969598	0.0118590570919943	0.0639923966934949	0.0491047849452159	0.0538100698165282	0.0195259715307962	0.0194306786833697	0.00987056587429608	-0.0111622444028984
0.141717531777355	0.0846541365879193	-0.0217688254536145	0.0666223688870807	-0.00657985507856323	-0.0345039507507173	0.0190963678269074	-0.00525181918515738	0.00865520069956835	-0.0205419029146403	-0.0140579350185942	-0.0246126055304029	-0.0231872319693767
0.411286104469735	0.0942049669335517	-0.0652274912409271	0.216291985390231	-0.0222545826455848	-0.0140195825762077	0.0357071525189783	0.0181369813795547	-0.0128366596571073	-0.0181370826108962	-0.0270837861893828	-0.0362866496413378	-0.0479416823491143
0.00505036105359403	0.0120300985198738	-0.00022956694325728	0.00510207020146728	-0.00197298199954001	-0.00210772261735436	-0.00160559314832912	-0.00147140314355715	-0.00182546134704611	-0.00204035230844718	-0.00262446923765896	-0.00258234369629729	-0.0028814269865996
0.320755225193999	0.210730618462464	-0.0459356280238966	0.203236014069657	0.0331530783912939	-0.00693849613905123	0.0656313607547174	0.113211775557738	0.09049203849085	0.0131072911261214	0.0629293289286255	0.0502404818559119	-0.0270167723070162
0.169059691769233	0.163851952723611	-0.0266133904376192	0.0754439802335696	0.0212134771593356	-0.0236031942739381	0.0371215950720199	0.0294763770451127	-0.00822284442512666	-0.00119485855730125	-0.0202728416714098	-0.0289246899322453	-0.0343059604774223
0.0642668237841992	0.0492333553608945	-0.00868822538922402	0.0382671135052866	-0.00288108146110064	-0.00990152413738696	0.00273498434331911	0.00393892426273501	-0.00921623816205028	-0.0063913027992438	-0.0127234355397403	-0.0110448310578967	-0.0144403099997021
0.326659962042121	0.251206517460219	-0.0445717369368077	0.243902760718638	-0.0076009849580741	-0.0368875802905696	0.0649632068796473	0.0141283509591384	0.0357422625038256	-0.0222442826243219	-0.0131103361754703	-0.0314344032601241	-0.0362617247851256
0.10495568799793	0.0584805500121568	-0.00894245210297119	0.0921095383045205	-0.0222658608411447	-0.00254615669814542	0.022638061192755	0.0110523728277832	-0.00395372808959771	-0.0124060087696451	-0.0142220543726916	-0.0229282457043929	-0.0277199974701649
0.164080136633658	0.112470437457521	-0.0257554127569769	0.0768615926981213	0.00862153160365869	-0.0497635297882063	-0.0025385470345837	-0.00186782900256527	-0.0231361099476525	-0.0205709990922738	-0.03241160442049	-0.0449257958405674	-0.0336061205259626
0.0623061550957086	0.0955131320411238	-0.00881331662022115	0.0391820573590189	-0.00382802650581812	-0.0176781111616405	-0.00766922665350139	-0.00433167012626979	-0.00981903535226103	-0.0107530688337293	-0.0104071374276816	-0.0143061083342924	-0.0145296127029563
0.0574208805316209	0.0538227764302533	-0.00775115131882977	0.0364391246460342	-0.00711628357355607	-0.0131200507402017	-0.0079439579447465	-0.00412335112512206	-0.00909563163882363	-0.0101181671568789	-0.0123738422156096	-0.0123664744580603	-0.0158164889397463
0.0120139936659835	0.00180904414370528	-0.00118354290458319	0.0108637324840675	-3.60675174817908e-05	-0.000390071741926122	0.00279740189128044	0.00170310127493552	0.000794889135495386	-0.000213069629703955	-0.00151066213799352	-0.00190206650689975	-0.00260914244426014
0.120041359761144	0.0743082717970435	-0.0179443145637136	0.0603263608309225	0.0074536188381315	0.00602963910407459	0.0168537155694203	0.012460211992488	0.0121846762382181	0.00674162897110303	-0.00498116058076695	-0.00749719444284688	-0.00788926974045598
0.00737471482282818	0.000505800154371042	-3.66822778069386e-05	0.0066770979175533	0.000464672922063624	0.000146570810117303	0.00299795865223987	0.00202781983798949	0.000764178866396482	0.000305621866090463	-0.000459214844526218	-0.000966917461716755	-0.00151556884114449
0.310270595175638	0.169795550891183	-0.0416966623409428	0.209080272214932	0.0227304084940213	-7.79543705980434e-05	0.0679324080826266	0.0321467154248384	0.0461028727594375	0.0113262270617116	-0.00787622842374602	-0.0362099117823399	-0.0212812642080651
0.0106992018871016	0.00730108172168216	-0.000717703918700189	0.00998825037880648	-0.00265987207305879	-0.00233785872787088	4.77296898939404e-05	-0.000660325147878059	-0.0017395714086984	-0.00249886540046483	-0.00222367819681583	-0.00390881933092407	-0.00415475760904742
0.411961466557614	0.0940986234529231	-0.0651702911540292	0.214145549222887	-0.0130432642918155	-0.0139117250326036	0.0284639815656659	0.00902092501387147	0.00566086626380907	-0.0134774946622095	-0.0280604791501679	-0.0363431345294465	-0.0651214981424964
0.453532661472862	0.195726898458064	-0.0771224920979711	0.187436634082824	0.0590071126875712	-0.0061787574784673	0.0765098509651371	0.0667667413869159	0.0522204795283817	0.0264141776045519	0.027142163031458	0.010328380267196	0.00162484259885942
0.172524997414754	0.164503367082522	-0.0278342575379955	0.0758861266808468	0.0167068279551368	-0.056961338391413	0.0160512487408716	0.000135501685239625	-0.00375852697602153	-0.0201272552181381	-0.0135081102292729	-0.0120848878739759	-0.0350675756791857
0.0443280659545576	0.105617531231506	-0.00435176176123572	0.0336640706757815	-0.00905547111947532	-0.0119847744466539	0.0184732756914724	-0.00664597232918312	-0.00980650561536948	-0.0105201227830646	-0.0132221273525256	0.000151572498427524	-0.00373368013985862
0.0293712914875551	0.012783284366847	-0.00362510857866345	0.0227601271711116	-0.00651853221318812	-0.00599162239780055	-2.63967598531506e-05	-0.00334448927531003	-0.00511548191747045	-0.00625507730549434	-0.00864082779497867	-0.00911192808062528	-0.00965441665806789
0.312563883556147	0.147670498481023	-0.0401561272871823	0.246635950454171	-0.0139778196510069	-0.0441778954717209	0.0224939038007564	-0.00450245584495262	-0.0241248765126051	-0.0290778575613639	-0.0577705033956806	-0.0574836962480892	-0.068693458388251
0.0406911114324879	0.0213101299528117	-0.00333755621640867	0.0334912130637624	-0.00954386578834728	-0.00955539298950387	0.00246881629418762	-0.00191966203653945	-0.0057881320818948	-0.00954962938892558	-0.00953871783137915	-0.0115620966632935	-0.0147812556689519
0.0731626414752701	0.0243608792188667	-0.00453815827707521	0.0652456991368196	0.000739223338469319	8.16242506645748e-05	0.0211672433352509	0.0131772241996422	0.00754465172034803	0.000410423794566947	-0.00473573223445063	-0.00767330525576755	-0.0114297874834445
0.0996687657712095	0.0318414998772901	-0.00833404351598638	0.087052880704135	-0.001689523598485	-0.000995218786685237	0.0277498106236783	0.0181681976455818	0.00778366522414162	-0.00134237119258512	-0.0051481713075241	-0.011992531213957	-0.016093338456252
0.140832657112738	0.0864219802796694	-0.0223030047648548	0.0665178991390988	0.0112338132294693	-0.00681604166359359	0.0167834816491545	0.00538872423258471	-0.0156572536467542	0.00220888578293785	-0.0209893985281487	-0.00892374880018623	-0.0164842844944121
0.372454656397069	0.273126989498876	-0.0556058906352643	0.22183115822123	0.0799939665120765	-0.0410638940699844	0.0404262550967397	0.0788400058193577	0.040466696710647	0.0194650362210461	0.0492800301234206	0.0597383835030614	-0.0528949430001802
0.490398015683242	0.20130089862041	-0.0833507700070748	0.20269339074003	0.00521778534915268	-0.0641877385051758	0.0678621708741438	0.00279242868425317	0.0322036005002617	-0.0294849765780116	-0.030691954931208	-0.0255369480842181	-0.0375056084462175
0.232199013413733	0.121753825019227	-0.0351771243462683	0.118819601105129	0.0514508446618543	0.0154839419183714	0.0635895572655842	0.0517349715020995	0.0425459654377279	0.0334673932901129	0.0215061129160411	0.00157376596585693	0.00723800823079337
0.0447471810916433	0.106345484282366	-0.00505744039384584	0.033390797114671	-0.00265473888393004	-0.0126225884374914	0.0187393503363434	-0.00769508599894358	-0.0068353154256005	-0.00763866366071071	-0.0096191927076759	-0.011384303021331	-0.0187257225764269
0.229244550025219	0.123947577131907	-0.0353413423242413	0.119017403004515	0.0207015636795391	0.0448726058434381	0.0522566872067907	0.0431460020551457	0.0522870147670041	0.0327870847614886	0.0194123528506549	0.00595080123524824	-0.00659357829396875
0.415964108566836	0.177973821417663	-0.0670907094144007	0.212621834991821	0.0263253155228292	-0.0240381853023861	0.0618611221431535	0.0363214398834529	0.0762004705745375	0.00114356511022151	-0.0145098074460503	-0.0183871897322491	-0.0106427956324919
0.179858486475709	0.230126063513536	-0.0248686136094123	0.115169701019448	0.104490495060758	-0.00942138189304173	0.0717607613160714	0.0392037927132376	0.0325648194561422	0.0475345565838581	0.027232866703101	-0.0286470582090249	0.0169063043663446
0.419059098951292	0.176033923061335	-0.0653711159479969	0.208215940775865	0.0423067675680526	-0.0272832970378564	0.0754005141305373	0.0393961438994195	0.0625401117380651	0.00751173526509813	0.00959542160905713	0.00772412316502036	-0.0136496107828438
0.495935536885058	0.245781995145891	-0.0862961827584036	0.196825907339627	0.147811625592555	-0.0754307778426566	0.0548526103788937	0.0366876608261239	0.0478153710155623	0.036190423874949	-0.01097618035945	0.0237457207345752	-0.00580288985885019
0.450789048773397	0.197029698798164	-0.0780966275031003	0.188758876750116	0.0587775414392344	-0.0174774271666072	0.0711116559706583	0.0657703233566981	0.0724211120403855	0.0206500571363136	0.0193778632932346	0.00813117246376799	0.0241401148480278
0.101961154537673	0.114882444907083	-0.0159118455547066	0.0499852543877787	-0.00389683982785478	-0.00871325195207619	0.0340711296195986	0.00517697934551793	0.00728807786806827	-0.00630504588996549	-0.00233853809394803	-0.0118216052018313	-0.0125977519292473
0.185513688965086	0.152093729064591	-0.0298113318420695	0.0852040439418058	0.00406152515071645	0.00534748739085708	0.039928630917	0.0253128886273428	0.0105196303691425	0.00470450627078675	0.00106966809182754	0.005052028073743	0.00255702136786945
0.0542498758189434	0.0542233194754503	-0.00742055029324647	0.0363229467027593	-0.00162969559114422	-0.0190957134679577	-0.00414667477239365	-0.0039920221677121	-0.00448714858998069	-0.010362704529551	-0.00956464212179836	-0.0129290656193832	-0.0161636942116967
0.265682219980193	0.176772381768419	-0.04171394771224	0.13816433180268	0.0524702847237108	-0.0119072180928383	0.0491926654929546	0.0291383019940734	0.0422165850296718	0.0202815333154363	0.00535755984344466	-0.0322835859165055	-0.00544715132431695
0.00281933562992	0.000973873324562949	-2.91508241841419e-05	0.00156507126969238	-0.000194518851118839	0.000148785527206647	0.00103413535468158	0.000482352345673653	0.000217333663961034	-2.28666619560961e-05	-0.000145983226657626	-0.000645543444518143	-0.000567286346802475
0.121826565403249	0.0327351136957716	-0.0178420034008691	0.0669137342627233	-0.0227456445586363	-0.0121154599175132	0.000607130271564782	0.00165378693319065	-0.00885935435544807	-0.0174305522380748	-0.0123733499339658	-0.0184311469975141	-0.0336145407793506
0.0126317879430234	0.0217100809382396	-0.00124072977921122	0.00990828343955241	-0.00481360857553496	-0.00408038037693417	-0.00180557631179023	-0.00233047193752559	-0.0035714269026359	-0.00444699447623457	-0.00420150962934495	-0.00572202947336212	-0.0053740617737702
0.125015071907087	0.0302861077515654	-0.0170909972714927	0.070978058463829	0.00545538319783617	0.00424665812898734	0.0236061015048246	0.000934322524993064	0.00622996073485971	0.00485102066341175	-0.00463959148053586	-0.0140219570713856	-0.0145019837504545
0.0167062152924127	0.00293159782203046	-0.0010222429952712	0.0154264147153014	-0.000600487345575752	-0.000526431654828439	0.00540927852926543	0.00449800205025308	0.00147644488583759	-0.000563459500202097	-0.000219386903782072	-0.00177087165668743	-0.00238113746922377
0.447819176925505	0.155013001861436	-0.0753259399584256	0.190147678788146	0.0674318539662118	-0.0335737359025096	0.0446584356945251	0.0341627899152657	0.00713837473585888	0.0169290590318511	-0.0228754142542462	0.0131112148752766	-0.00898326230756996
0.0372344256001955	0.0457653859924179	-0.0034805547719582	0.0301354065859684	-0.00436456571450689	-0.00263654285695237	0.00580125655687807	0.00148307465265695	-0.000757417214696736	-0.00350055428572963	-0.00527827170383063	-0.00768480321061793	-0.00880279288000414
0.138995405248421	0.0323806902436713	-0.0200442724036757	0.0750644677716812	-0.0112191821154561	0.00520365885288643	0.0162205669132153	0.0167211498504136	0.00226309845232806	-0.00300776163128486	0.000504595500870592	-0.0119066151244865	-0.00991049750245485
0.125752987117672	0.127618547106918	-0.0197744929659285	0.0584247271787187	0.0494970732313328	-0.0338259047635608	0.026942298929574	-0.00267917305251503	0.00865774258366703	0.007835584233886	0.0177684343681569	-0.00914736972007371	0.00037002320668944
0.491313747263395	0.200525598371455	-0.0828419819023309	0.201776293381933	0.0413328667024629	-0.0835078843481625	0.0210196270918671	0.0149670889178919	-0.0261527950311216	-0.0210875088228498	-0.00826445481073712	-0.039400575934172	-0.0698595465200157
0.0994636346513155	0.030890185691696	-0.0086179201194576	0.0863977346366744	0.000937084979692943	1.43867677763615e-05	0.0267869214806395	0.0163960582203462	0.0065043002714749	0.000475735873734645	-0.0053153979681505	-0.0116852483351012	-0.0162048771544926
0.0532366700355514	0.075418771402903	-0.0045569091584489	0.0466519490324193	-0.0031919365894764	0.00622795103825367	0.0140768329263212	0.0101297161537219	0.00375108247716457	0.00151800722438863	-0.00531829783552124	-0.00602172202265672	-0.00650636120311954
0.100726542362082	0.0283000974650576	-0.0138035726987587	0.054638230695378	-0.00722195985708596	-0.00798254237335304	0.0092990372469014	0.00249143615015338	-0.000513054206880414	-0.00760225111521949	-0.0164095194314018	-0.0122803039642958	-0.0182841404658143
0.325922689123781	0.252492696357763	-0.0441688560633368	0.240571235763421	0.0441496118338025	-0.050377317674846	0.0861999692430154	0.0371733485043265	-0.00550325667885149	-0.0031138529205218	-0.0194708610850378	-0.0577298821808362	-0.0465693816050252
0.0141247907026422	0.0219267794630942	-0.00111301454956504	0.0116247265172416	-0.00246026642357427	-0.00139204282484216	0.00281241482159595	0.00121275711472053	-0.000479265451854108	-0.00192615462420821	-0.00219925169354202	-0.00327589478587808	-0.00422460987559412
0.0294607631841416	0.0890309002628728	-0.00298468580296471	0.0231058880387791	0.00173904900700411	-0.0140660534991206	-0.00493537309982129	-0.00840912202464663	-0.00697212589819055	-0.00616350224605824	-0.00927612277472267	-0.012226051584851	-0.0101625079787286
0.0193473481583968	0.00539121375899358	-0.00186722386235979	0.0173250093436576	-0.00148698204686079	-0.00112456271495697	0.00298949459944548	0.00158994483885544	0.000260065551889791	-0.00130577238090888	-0.00206127588336744	-0.00321990382713068	-0.0037637763296885
0.451874992764205	0.19529011579124	-0.0765662332968816	0.187053266692203	0.0430685145270073	0.0434628240689314	0.0553019993385604	0.0518441343122552	0.0434000435651699	0.0432656692979694	0.0443879772985266	0.0281528718229676	-0.0132711481469312
0.271606507451745	0.186855015157076	-0.0332570051804325	0.214292742157483	0.0352541399174909	0.00213432312810202	0.0595952558065441	0.0335949988251077	0.0247648927698683	0.0186942315227964	-0.0209526428354088	-0.0155274314237755	-0.0184013610300943
0.375102461246908	0.26579019797934	-0.0552567797818506	0.219622951725005	0.00861948897941672	0.0169684789641871	0.0560595976933619	0.106758284055802	0.0367976074091652	0.0127939839718019	-0.0310859032177024	0.0497624375382092	-0.0495180672836371
0.115887064028462	0.0801602126004024	-0.0171603010636761	0.0562854504090756	0.00946174696672444	-0.000825642020390399	0.0294605266891468	0.0127042321044882	0.00815379559325513	0.00431805247316702	-0.00405111333492925	-0.00441875405708336	-0.0171954348779868
0.328095765493995	0.251197347639451	-0.044710335758229	0.242295004906275	0.0490358480218946	-0.0428742297041864	0.0868616880354596	0.0155193492493561	0.00361706313144433	0.00308080915885411	0.00704033756578115	-0.0507961569274185	-0.0293974634958369
0.0269975017659339	0.00976674182747368	-0.00163528751685258	0.0241408425953532	-0.00229121346896753	-0.000750100034098884	0.00662377515789783	0.00379668575865263	0.000566445798170064	-0.00152065675153321	-0.0035011103613219	-0.00445208999857831	-0.00602155550907947
0.459899430343498	0.148327537825547	-0.0744693386371854	0.221675548300877	-0.00727924598069341	-0.0716137951114305	0.0112566484534374	-0.00120942022712645	-0.0376902929211494	-0.0394465205460619	-0.0608550238623986	-0.0790998529842879	-0.0913864651719403
0.0499902719003717	0.0877609525366375	-0.00446797688661819	0.0405903332601368	-0.00450665072969911	-0.0119677459219043	0.00589096488158161	-0.000805697099450768	-0.00298894131320286	-0.00823719832580169	-0.00725225963364571	-0.00711526174170882	-0.0149647077710585
0.195339732508586	0.108440189794564	-0.0183396417588279	0.184016018261768	-0.0324529982775294	-0.026914788018211	0.0230957783947	-0.000862534795480596	-0.0177952780505442	-0.0296838931478702	-0.023346337569367	-0.0454881214402949	-0.0507528162540249
0.0300322154996445	0.0837103030290401	-0.00291183605402442	0.0242988377496168	0.0128399453998742	-0.010842733143272	-0.00565669610675052	0.00680481438914946	0.00313621857304661	0.000998606128301105	-0.0136222689662309	-0.0140175610263499	-0.00460195955356241
0.48512982335171	0.145210862450935	-0.0816005000820119	0.207459925946077	-0.000455143674933267	-0.0890011374226452	0.00721446905489748	-0.0345273037773008	-0.0270002185993269	-0.0447281405487892	-0.0724430291601959	-0.0753478929239774	-0.0936991148840169
0.1254702279642	0.129135338728378	-0.019507222272609	0.0573354477175845	0.0140238076714396	-0.00953915521105773	0.0258948438063507	0.0161966883476839	0.0278215979541266	0.00224232623019094	0.00643581282994313	0.0106273548393958	-0.00109735025044982
0.0495585891544069	0.0209242376022791	-0.00624016284166175	0.0356252818486703	-0.000505957278648161	-0.00634876409161488	0.00408405868089094	0.00614888309585272	-0.00237140570767409	-0.00342736068513152	-0.00309929583301097	-0.00772567461820031	-0.0104753880780325
0.0294222497086574	0.0154404598981576	-0.00189061638378023	0.0228989291257225	-0.00551025693254698	-0.00575464808546988	0.000785648762298703	-0.00138373825288611	-0.0025597296917018	-0.00563245250900843	-0.00854117493292121	-0.00800413534257358	-0.0110678793763696
0.217405329517953	0.113786623998142	-0.0334782868643524	0.107131768053313	0.0182378841396831	-0.0152869531021779	0.0335194279672324	-0.00289692257937416	0.0181225817355634	0.00147546551875263	-0.0122137906250191	-0.015468163108673	-0.0154992925562756
0.227800839986707	0.123318099776436	-0.034319035319141	0.118333771159312	0.049003143552431	0.00931882349419635	0.0676460774079436	0.053091889076487	0.023265846156998	0.0291609835233137	0.0253050518880042	0.00392016609295595	0.00902477318856065
0.116652598375472	0.0312866272599902	-0.0152673316452935	0.0706295951894031	-0.000655577039774632	-0.0111122072887236	0.0169037059484776	0.0107106615543995	0.00679778691588016	-0.00588389216424913	-0.00243101526525022	-0.00683834029096987	-0.0224302873579448
0.0377212543888275	0.0444391352831457	-0.00407204197526709	0.0306789872515962	-0.00161420175214668	-0.00288857674862734	0.00652632782867973	0.00216207354009278	0.00157284714317431	-0.00225138925038701	-0.00583696781919722	-0.00803412284344343	-0.00924807869037723
0.371426109285538	0.268895198324033	-0.0551865713611044	0.221143890904413	0.010435842358988	-0.0433658722648096	0.0368276165134738	0.0765934149019655	0.0485824639186007	-0.0164650149529108	-0.0155554460064599	-0.0152117380154105	-0.036680659568872
0.0515063042275866	0.0860923090523473	-0.0042979880276397	0.0402575636384973	0.000894334218363428	-0.014380177746807	0.00302851286510224	-0.00270315867654961	-0.00484800278060195	-0.0067429217642218	-0.013066167889007	-0.00696651878984033	-0.0159109630619579
0.404675373871785	0.0946041515879822	-0.0627047419263269	0.220762699535057	-0.0180772130610753	-0.0495401143404884	0.0462156835447505	0.0205859850421292	-0.0192537516330805	-0.0338086637007818	-0.0268114185879705	-0.0404427916006276	-0.0484846767448307
0.196423485767112	0.051605418870074	-0.0284427478279685	0.113490504982971	-0.0157150128543267	-0.0223789837004421	0.02465444876058	0.00785410979902343	-0.00267890598138795	-0.0190469982773844	-0.0260857979128093	-0.0165520188380852	-0.0355487194649801
0.186940014912294	0.111397151021317	-0.0284314418366529	0.0959648465762757	-0.00293879290057783	-0.0210717387700533	0.0238300923379028	0.0172759976853482	0.000634720023715313	-0.0120052658353156	0.010639274543555	-0.0113313494526525	-0.00430905927386183
0.05186487343895	0.0873245408914046	-0.00530959191547991	0.0413417858170803	-0.00407190840030326	-0.0132289428525445	0.00594252547272852	-0.00123727317186263	-0.00402640784751882	-0.00865042562642391	-0.00755159579529429	-0.0161526844098044	-0.0160333896736448
0.298174149885673	0.177132174592013	-0.048405371859269	0.1452621762704	0.0559918165825707	-0.0163141053515825	0.0512588639916256	0.0427753983582688	0.0197524894324788	0.0198388556154941	-0.0162423282163721	-0.0159802407285349	-0.00860785286213889
0.00654941214770885	0.00164666443643027	-0.000260387885938038	0.00602451600285688	-0.00101455093452506	-0.00152609955554727	0.000356860959006573	-0.000506625717441896	-0.00127380253448159	-0.00127032524503617	-0.00147040140023414	-0.00244677745045488	-0.00216188367647404
0.313939439389846	0.148971519943015	-0.0396107110361498	0.243286104609569	-0.0266322452377265	-0.040773847159175	0.0194685005059231	-0.00404633632732959	-0.017214852969024	-0.0337030461984507	-0.0471519198426412	-0.0612364726461918	-0.0764711163978107
0.0752253305151543	0.0530733592756923	-0.0106366216108521	0.042815626424622	0.00900237888875351	0.000504834059834869	0.0161392331749707	0.00812978223465712	0.00711016894557155	0.00475360647429419	0.00153464540789393	-0.0046323897981695	-0.00659696871265635
0.0769188903459503	0.0847078175295129	-0.0074026980107682	0.0545931767268189	0.00893153755900192	-0.00804869799044935	0.0198639912414294	0.0125206025154822	0.0176103558459199	0.000441419784276281	-0.00122966334118076	-0.00515550893622381	-0.0101881344356022
0.298518198006034	0.175878915714294	-0.0478816437307703	0.142659986908091	0.0364385857231356	-0.0216473702434277	0.0471429463130543	0.037007422016413	0.0323036928314206	0.00739560773985398	0.00375204386460021	-0.026315652224461	-0.0091588117585884
0.292431385937126	0.178633214015315	-0.0458421826653242	0.147506694091003	-0.00201156677364855	-0.0207002233527311	0.0336202218622604	0.0184763548788467	0.0194531335915773	-0.0113558950631898	-0.0110701610684817	-0.0339765790542684	-0.0302030335286895
0.364606553470826	0.136969651512119	-0.0542678339365123	0.209398031371463	-0.0287513697139493	-0.0912940497737883	-0.0184056903920131	-0.0311495712897219	-0.0285567540634738	-0.0600227097438688	-0.0566028498362582	-0.0605379971119491	-0.065056714526454
0.105569437303523	0.0970788430228434	-0.0111776307772339	0.0735984217118702	0.000720042498738124	0.00418545414296614	0.0418270339281912	0.0291113624812519	0.00846271906660249	0.00245274832085214	-0.00528485567281441	-0.00541737706698858	-0.0134091886097672
0.114526864247092	0.125950940146924	-0.0111034449566785	0.0921220777880312	0.00881333926428871	-0.000822115922397032	0.0319339299232497	0.0208772030033313	0.0104961514171722	0.00399561167094584	-0.0048737854438209	-0.0116986077561804	-0.0171536992143297
0.0124521239066596	0.0205563875331484	-0.000612964409041397	0.0106796746630498	-0.00193819354538783	-0.000776152152992355	0.00277539777224595	0.00149096277095332	4.41544067256265e-05	-0.00135717284919009	-0.00183105605038259	-0.00272890328948433	-0.00331546800525186
0.495305704819729	0.245724640479998	-0.0875782964887975	0.199841365857341	0.118936317688174	-0.0542672890544222	0.0611228755407411	0.0516371228345126	0.0162489566665243	0.0323345143168757	-0.0133846715386164	-0.0302046890795694	-0.00554118624822175
0.0290244771920886	0.0132190445094285	-0.00303984975852363	0.0225440382246542	-0.0070443472287014	-0.00677997516643173	-0.00133512324001822	-0.00236335414766456	-0.00477778333347715	-0.00691216119756657	-0.00732362493436538	-0.00743245649244466	-0.00960800637625257
0.00663973102659858	0.00422696797389011	-0.000534174815718266	0.00638016848645108	-0.00158397916149688	-0.00186731799497714	0.000102301364299249	-0.000645432468352258	-0.00123837103288547	-0.00172564857823701	-0.00182771956232336	-0.00239075002266957	-0.00261575614980515
0.0282515946389945	0.010095266567858	-0.00248834265301659	0.0254368198479327	-0.00280662249287992	-0.000207619344326955	0.00690111501407292	0.00418561912843275	-0.000184947870874363	-0.00150712091860344	-0.002437873091033	-0.00563132084830375	-0.00508931095036133
0.148298325529875	0.185320512660884	-0.0160953255872028	0.119317952764862	-0.000223904998867264	-0.000996313381977448	0.0360632539778201	0.0333956765801485	0.000481216412852814	-0.00061010919042237	0.00121246817718862	0.00167155097093702	-0.00412300619592104
0.00044396002755159	8.54550423157703e-05	-2.21389879075289e-05	0.00013637658693142	6.06715014386578e-05	7.8800458025862e-05	0.000253155956921014	0.000142226203587248	0.000121834846125757	6.973597973226e-05	3.65731161092143e-06	-3.07547296908258e-05	-8.61816154308988e-05
0.0958275542431952	0.0666885782645135	-0.0134105765085526	0.0497062242279626	0.0115549069148131	-0.0161837764301638	0.0183671558652464	0.0100578374975071	0.00424865059571722	-0.00231443475767537	-0.00738287047842356	-0.0168505888160151	-0.00832038299681866
0.0100764814492102	0.0165772762962518	-0.000852503423492619	0.00859610747233185	-0.00231520050986347	-0.00196575306417872	0.000778860838446745	-0.000811126126406716	-0.00148409010354424	-0.0021404767870211	-0.00292620594670257	-0.00299199403569925	-0.00353478082801863
0.437589246115037	0.094351751755578	-0.0723689348101191	0.202629189160869	-0.0132380892579907	-0.0254880756189619	0.0296170468034704	0.0201519937838272	-0.0123378696213838	-0.0193630824384763	-0.0276262281349519	-0.0408220104290415	-0.0499609293851315
0.165636540449035	0.178651848094139	-0.0199990008905134	0.112166195753856	-0.022244077071131	-0.0062168059006138	0.041835665372039	0.0198352550326782	0.00744402914312117	-0.0142304414858724	-0.0142334542871573	-0.0151006424789731	-0.0224858264518495
0.100546401509938	0.11446411150598	-0.0148742537819994	0.0503056247569824	-0.00893173587783132	-0.00859956514285586	0.0144835599765056	0.00220150874955066	-0.000122401568613789	-0.00876565051034359	-0.0133563533210897	0.00574199524960584	-0.0196866573681065
0.0406300376339208	0.0212237643456225	-0.00353570673188015	0.0335894105532053	-0.00977567883781433	-0.0081956423802584	0.00190329133995526	-0.00304151002858134	-0.00358910222988973	-0.00898566060903637	-0.00828688461567012	-0.0126557577762303	-0.0142750041551301
0.116728839998924	0.0312339113592327	-0.0155470717775838	0.0708316156865616	0.00212681557944253	-0.000701704590841901	0.0193422856839042	0.0112304782115118	0.00530553861842008	0.000712555494300313	-0.0070925337815589	-0.0068267668068266	-0.0119260011790173
0.37168448122737	0.270713829489163	-0.0550184534806367	0.223266815436337	0.0838265345306745	-0.0382780470820137	0.0919531103677685	0.0145525382429139	0.0661451362186414	0.0227742437243304	-0.0256586862582685	0.012212274007959	0.00849736936927548
0.00626975460286007	0.0137652126257956	-0.000605626227833275	0.00506490367555178	-0.00184172944475283	-0.00142843493099253	0.000348595196163809	-0.00080758547879688	-0.000765123038704993	-0.00163508218787268	-0.00169674397515399	-0.00198429645293589	-0.00256998779078204
0.0275054097648314	0.00582764602997917	-0.00273963114370281	0.0234390462067943	-0.000379051662651453	1.54062680339934e-05	0.00669691037229737	0.00449396339650509	0.00208431714809439	-0.00018182269730873	-0.00125554115189574	-0.00277758693698311	-0.00410975620543968
NA	NA	NA	NA	NA	NA	NA	NA	NA	NA	NA	NA	NA
0.0565191861010693	0.0186603334893147	-0.00776761335637773	0.0352308747334537	-0.00918269774078287	-0.0110619716107661	0.00214698678909614	-0.00382369870393935	-0.00754357021103371	-0.0101223346757745	-0.0119230376020116	-0.0144127419023995	-0.0157829580415239
0.102465835628028	0.113075887347252	-0.0149226678838153	0.0506056584231159	0.0360591708302556	-0.00755973360018872	0.0147130515355998	0.00379534042145616	0.00316343431127167	0.0142497186150334	-0.00843879995106753	-0.0050975810874945	0.0015316774333437
0.447237587349922	0.152855136626431	-0.0746773285999638	0.189697858221716	0.0693784342966601	-0.0174284015533241	0.0647594092839411	0.0631119904490579	0.0140702219548326	0.0259750163716679	-0.0124305313236924	-0.00298422633873074	-0.0123768990353887
0.0754156352203037	0.0832925039095844	-0.00689308281106224	0.0548017979925528	0.00642048083281137	-0.00900908076999289	0.0259101352468003	0.0153247559578299	0.00661058784218649	-0.00129429996859076	-0.00616426825440618	-0.00144599635430785	-0.00715163961012914
0.437329465622761	0.0938423774825158	-0.0726508155737757	0.200180819152234	-0.0036485589343474	-0.0226412561370877	0.0204631291611505	-0.0117683088714306	-0.00572993865311966	-0.0131449075357176	-0.0256598553908224	-0.0446352729054368	-0.0517690688364373
0.0690606066961366	0.0243210201306035	-0.00470364083328383	0.0603346568487187	-0.00417357395913069	-0.00292297916600537	0.0164873952902906	0.00607792625401947	0.0027030399129616	-0.00354827656256802	-0.00503952152032154	-0.0106097371788923	-0.0120896179992443
0.00129790344510819	0.000364989199185084	-5.50775730133433e-05	0.000504594956052993	-0.000230994626574761	-8.78170051322018e-05	0.000313810531998984	0.000199884028392183	3.38143056787729e-05	-0.000159405815853481	-0.000241836290393573	-0.000352581784896809	-0.000506911580833468
0.130236275361906	0.0857841845663744	-0.0191606428115718	0.0688559690319929	0.0013612456718671	-0.00792719220310643	0.00654919755085082	-0.00693532119787894	0.00301248460672976	-0.00328297326561966	-0.00935284909374257	-0.0266154367171603	-0.0293273917117405
0.194915517453064	0.108349016864229	-0.0190015872716003	0.186052177396382	-0.0294541474454618	-0.0247563594193624	0.0258633394052668	-0.00176460654515562	-0.0155704426029978	-0.0271052534324121	-0.0388930453805505	-0.0491350676284669	-0.0568894589833798
0.147145813069562	0.0450453745208369	-0.0113699768616213	0.146872793916146	-0.00561978217486545	0.00665800700231367	0.0400986779696994	0.0293863200537147	0.00918067054079752	0.000519112413724099	-0.00746720397244371	-0.0180009288708541	-0.0239616100167907
0.121489355961986	0.061592419921242	-0.0131189159084459	0.0937231778947473	-0.0149084180180017	0.000572428205640407	0.0203714515118281	0.0147912320280096	0.00288273524840513	-0.00716799490618063	-0.0163111938601336	-0.0147431355451723	-0.0173917649683525
0.00531624038706533	0.0121300240286171	-0.000299088286000647	0.0051612883683577	-0.00240311914349407	-0.0030435044173254	-0.00146626378649016	-0.00229763857450783	-0.00234860682033829	-0.00272331178040973	-0.00261465455343052	-0.00280914304487354	-0.00306801806092209
0.166423995507681	0.0960985614301924	-0.0250600730313953	0.0866011886793179	0.0186765527482556	0.00848750169370172	0.0451890653534494	-0.00311730461130932	0.013355438154643	0.0135820272209787	0.00311010157273489	-0.00916126469181036	-0.00492659238283552
0.292871215089291	0.178577130449382	-0.046444186857318	0.146954541650162	0.0210662344584042	-0.026735112279232	0.036952310877778	0.0439237660240613	0.0118660981812054	-0.00283443891041396	-0.0183447450087525	-0.0256243871463349	-0.0348233102715698
0.0521081803457216	0.0866777108237277	-0.00524262394254525	0.0411207841147545	-0.00982376947950196	-0.0140165838391375	0.00333069126585237	-0.00178592224105768	-0.00424784129885268	-0.0119201766593197	-0.0113834318095479	-0.0106223171151868	-0.0157528347216816
0.0360523840941624	0.0542258207003252	-0.00320047789903581	0.0308390672347769	-0.00373304455418756	-0.00190305490150609	0.00769760000170554	0.000786558484582776	0.000198386424013604	-0.00281804972784682	-0.00565919880974216	-0.00664992825483527	-0.00946648588293948
0.298607149387714	0.183301206591084	-0.0383248195561392	0.217506134963726	0.0260428388315565	-0.00310825099336903	0.0738772803917004	0.036064412127416	0.0134055569245559	0.0114672939190937	-0.0114001737453309	-0.0122036522548516	-0.0308583744886618
0.411055444965343	0.0934142818994141	-0.0651167955688493	0.216225172396287	-0.0253866438150813	-0.0258002547936938	0.0286760151459941	-0.00810024045571484	-0.00582628209269903	-0.0255934493043875	-0.036762780750247	-0.0395766293466922	-0.0579233036257237
0.445832710803174	0.15917039677011	-0.0750001350917158	0.196317877347717	0.0274421731559887	-0.0309847812569956	0.0511360214650259	0.0512274015201075	0.0283053688768526	-0.00177130405050346	-0.0144580999381232	-0.0211955153772946	0.00972305962132419
0.194932177885953	0.108930826618628	-0.0190216507459289	0.188424737098966	-0.0238758984766617	-0.0231715556328998	0.0171390988476561	-0.00357316781663852	-0.0116882669751778	-0.0235237270547808	-0.0393269403493111	-0.0364942070806853	-0.0434843489945668
0.0444997094454469	0.0471372715873806	-0.00559374724532874	0.028677812551468	-0.00120573385459785	-0.00516505545994222	0.00548962228715785	0.00040565259048924	-0.00164142116628357	-0.00318539465727003	-0.00527120756408069	-0.00797221224689916	-0.0112274002715658
0.268614778670754	0.191170633437225	-0.0439197304250654	0.128443200131717	0.121178990114497	0.0146351542273745	0.0731370814222958	0.0597636985870189	0.0669889982514813	0.0679070721709356	0.0221862439943165	0.05136053842363	0.0250908977883809
0.0737036832218921	0.0519905510126011	-0.0104477854214907	0.0427698949674636	-0.0115130284513896	-0.0127027283125272	0.00250363886047185	-0.00350978477522054	-0.0117902885576937	-0.0121078783819584	-0.0138205149859912	-0.0192637459298595	-0.0196559287792887
NA	NA	NA	NA	NA	NA	NA	NA	NA	NA	NA	NA	NA
0.214666605665646	0.113944124499387	-0.0341376584887991	0.11067591571967	0.0319851860617182	-0.0166370115378151	0.0393918524729443	0.0260150195224034	0.0115551299870845	0.00767408726195151	0.000357783576717619	-0.00513888599855036	-0.0184552838004951
0.0563925915414117	0.0188391988830302	-0.0071262212617379	0.0357889048789119	-0.00951125333177444	-0.00734201282040162	-0.000979633137043155	-0.00434493150314539	-0.00525410599990789	-0.00842663307608803	-0.00969831669758706	-0.0113495232609319	-0.0144273863503358
0.491091961047281	0.199918212218044	-0.0830402974220428	0.200528227801211	0.0715422031922376	-0.0978305962600347	0.0321853253316388	0.01552257896009	0.0193748609234408	-0.0131441965338985	-0.0218715972332271	-0.0357351221197754	-0.0520865574508814
0.00598804709083855	0.0138044687456919	-0.000368934060346096	0.00501962885995791	-0.000889650243776863	-0.00183376167136775	0.000978293550535373	-9.64129133838205e-05	-0.000618600102628683	-0.00136170595757231	-0.00126999462131557	-0.00176187821729658	-0.00266222796645598
0.225729617591988	0.171190932270274	-0.0362271295650745	0.105310957366994	0.0366485379540622	-0.0135956255076353	0.0316796606037947	0.0405501942888031	0.0108637213842144	0.0115264562232134	0.0179097776261788	0.0155671638733295	-0.0115044339002294
0.012576108182214	0.0204228251060214	-0.000709443260662856	0.010171991968659	-0.00152819471017611	-0.000469296026585625	0.0025014656781592	0.000869023291160471	-3.34336325982509e-05	-0.00099874536838087	-0.00256397620502151	-0.00249795689262378	-0.00381081489207322
0.0861065133074975	0.0753433980632911	-0.0120342858008174	0.0466695453456627	-0.00781939195379974	-0.0140970143335564	-0.00737157379705834	-0.00188529882950651	-0.00268632914782042	-0.0109582031436781	-0.0190172501079148	-0.0196224947503838	-0.0156462278363074
0.0189238165615843	0.0301769970361236	-0.00185876882703383	0.014969754160381	-0.00575680022384576	-0.00563705693403785	-0.00101589204806699	-0.00224655048644557	-0.00283770363130284	-0.0056969285789418	-0.00420516672097177	-0.00552015438115689	-0.00748136000028873
0.205320161214958	0.116348402575157	-0.0312779805626604	0.112258830675405	0.020718466634883	-0.0283866391590998	0.0483805000927134	0.0270350986246908	0.0039945955923775	-0.00383408626210838	-0.00322097491967721	-0.00909855955414948	-0.0213159663782875
0.0716936559774339	0.0652942250445501	-0.0104828193011361	0.0419944405639924	4.71066436214251e-05	-0.00561132891408031	0.00389163964207861	0.000210866112086608	-0.001794671635723	-0.00278211113522944	-0.00922241328426191	-0.00986978105440861	-0.0110248376173324
0.155697551256177	0.111063818083999	-0.0241537768795185	0.0783210562817908	-0.00477004891273339	-0.0373813888728098	0.00205406900444111	-0.00597593886126019	-0.0108236114507804	-0.0210757188927716	-0.0352676756819392	-0.0275311689634134	-0.0379425502438096
0.315931918406421	0.0837582564086384	-0.045803457690966	0.19080881617777	-0.00138834345959193	-0.0132062510785599	0.0451488867776723	0.0275179929352073	0.0116187801136174	-0.00729729726907591	-0.0122306173866435	-0.0461575620227295	-0.0384464777202832
0.0777421826237587	0.025562005896795	-0.0106532542893339	0.0447783555348459	0.00209207736558166	-0.00250412331198456	0.010243345986825	0.00147890561357177	0.0026814486892778	-0.00020602297320145	-0.00527720776624069	-0.0136612955849842	-0.00900527865318942
0.13546927101187	0.151759100009063	-0.0143028167586368	0.0949521010985453	-0.0148301361619119	-0.00632578776151743	0.0434414330322568	0.0195673096169198	0.014801360137952	-0.0105779619617146	-0.00964921671133417	-0.00907007384545488	-0.00538075846422342
0.0849000353603336	0.0344483320155328	-0.0112892836817645	0.0491320178794309	-0.0107631788953065	-0.0160034157881466	-0.000462285489917502	-0.00121424332022227	-0.00594969198824359	-0.0133832973417265	-0.00846798363047725	-0.0163789283373811	-0.020792358640471
0.194543161082124	0.0505242471998554	-0.0292261164115329	0.114109585824308	0.0024513489873596	-0.0190381153104777	0.0133324201227318	-0.000661204388180014	-0.00556396190249081	-0.00829338316155903	-0.0174163361939363	-0.0383946317313857	-0.0330795579037642
0.120270775620591	0.047708456650731	-0.016853933782221	0.066126119855206	-0.0144014013361166	-0.025238724285473	-0.00944196958193683	-0.0072901297143371	-0.0234811739866428	-0.0198200628107948	-0.0211884243451622	-0.0317581477893734	-0.0314062918226395
0.40437461751671	0.0920036829016659	-0.0621301265803892	0.21888245658609	-0.0114280817190305	-0.0414158357429069	0.0341036120250041	0.011647136046786	-0.0104755745195445	-0.0264219587309687	-0.0272944883476705	-0.0345537643693807	-0.0572850606650672
0.2923174203878	0.179279920360929	-0.0466573472837531	0.146737722805773	0.0281277511791554	-0.0136203481880946	0.0289439670415669	0.0296259355555775	-0.00358016885748041	0.00725370149553045	-0.00294324943463986	-0.0201432726291083	-0.0224649679884818
0.0356887933342404	0.0538989792819375	-0.00283074133379183	0.0297963700677303	-0.00235390541022124	-0.00315088708216636	0.00553870285832362	0.00322299151610418	-0.000467594638061536	-0.0027523962461938	-0.00461865197037926	-0.00695357598144072	-0.00784252349224548
0.314148168456361	0.171491145328406	-0.0420721763876575	0.210542214896363	0.000803085523880087	0.00122064085746976	0.0498342129451614	0.0434863050750333	0.0298990829348106	0.00101186319067492	-0.0113651854699181	-0.0142023420905381	-0.0303857318936362
0.0685987798182415	0.0318523997587338	-0.00970818262070183	0.0406597372750442	-0.0148362965413686	-0.00899044630688942	-0.00106717544169004	-0.0099198313989787	-0.0137579073261901	-0.011913371424129	-0.0136607957785798	-0.0185757224648073	-0.0184459032322059
0.0148077728218742	0.0242732239767228	-0.00131292861012012	0.0115750411593288	-0.000949258502086171	-0.00317016822640996	0.000149050303563577	-0.0016160792225491	-0.0013911206272017	-0.00205971336424807	-0.00410319150308956	-0.00594432436865161	-0.00548459992849137
0.0636608996696176	0.04835125104028	-0.00809951435799063	0.0373291128106895	-0.00230386046098813	-0.00911719613809566	0.00467298459632266	-0.00239470855638853	-0.00429366380058632	-0.0057105282995419	-0.0122831853299452	-0.0139939081081049	-0.0162064755023339
0.467762394426865	0.22271422875813	-0.0778793471334475	0.220914263363962	0.0117162545278178	-0.020253705249018	0.0374339520034683	0.0311036568327947	0.0546771687421381	-0.00426872536060008	-0.0126768362792787	-0.0364665406260207	-0.047425583706459
0.179373873032455	0.231980929860475	-0.0239599653794305	0.112692022623051	0.0454421024607727	0.0294205700094111	0.105570268902802	0.0613507572243537	0.00614501102863441	0.0374313362350919	-0.00162236746501304	0.00234480071644266	-0.0299560278818292
0.0225761696581846	0.0369043233220809	-0.00201575431729957	0.0192137096725021	-0.00817545337675499	-0.00903825843939529	-0.00460876633881869	-0.00598414635128635	-0.00284373057014528	-0.00860685590807514	-0.0105361227846259	-0.0110059963621623	-0.00976666987665402
0.0844555836694152	0.0348221146666529	-0.0111895278453483	0.0491606102633403	-0.00927225716006519	-0.010256253395622	0.00628611992629292	0.000683059870267413	-0.0112554408110187	-0.00976425527784359	-0.00798665504832836	-0.0172570227911557	-0.0158544019044802
0.0658541174497258	0.0919540447549913	-0.00775781196413075	0.0461169869804423	-0.00313260480074873	-0.0207656269363419	-0.0089180159613496	0.00310314906636067	-0.010679451823854	-0.0119491158685453	-0.0171694043440601	-0.0232748192350397	-0.0201744616547413
0.453793070923772	0.195909665313035	-0.0779002825412735	0.190877131088288	0.0902385636029418	0.0458901998579944	0.0669707404044739	0.0884065718945205	0.0482215853473263	0.0680643817304681	-0.00214363131066042	0.00297127034266698	0.0189009380703354
0.0758633441669078	0.0719892408238846	-0.0106882375614743	0.0437313229855521	-0.0130957169768696	-0.0120740993417624	-0.00386767257792654	-0.00416667262672768	-0.00324438696037227	-0.012584908159316	-0.0148552614287162	-0.0137012030400481	-0.0157676519735213
0.271713015617361	0.187686409140846	-0.0347587553674518	0.215685543031125	0.0217188789484396	-0.00393967292008768	0.064152040785592	0.0287970033830223	0.0188036348210526	0.00888960301417596	0.00259389426046774	-0.015615684445149	-0.0289792305730688
0.0745164805975746	0.0533741841118602	-0.0106129465382874	0.0442729792156237	0.00624607035941734	0.00080202824186959	0.0213571405345166	0.00379193724121053	0.0100245812645013	0.00352404930064347	0.00386855869129872	-0.00160233996393976	-0.00515887250036685
0.139797974402288	0.103275352263848	-0.0211010521815225	0.0688340558254873	0.00901139918422897	-0.0295243146803965	0.00569578851496086	-0.00368306235108776	-0.00770669245365646	-0.0102564577480838	-0.0159920891397038	-0.0141162115209279	-0.0302992836094889
0.320994971576279	0.211676829346182	-0.044867111405152	0.204393420869763	0.138038639682894	0.0598289748177405	0.0658101338448728	0.0464701084672864	0.0866049792256582	0.0989338072503174	0.0666110442896564	-0.0233202810073391	-0.0258901010770723
0.166609289277515	0.0966556472242005	-0.0254158344474878	0.0890545781126147	0.0129538927233838	-0.00149719882985003	0.0184406490437262	0.000353697034023076	0.0234380792956784	0.00572834694676691	0.000689858465524634	-0.000903436951176284	-0.014800201444081
0.045392333259412	0.107029551392572	-0.00527741333313125	0.0335290788299063	-0.0137916352809723	-0.0132234838984667	0.002730930912069	-0.0053744238916081	0.00950188724727659	-0.0135075595897195	-0.0123853036582098	-0.0123823682456388	-0.0159613566216827
0.24144272577944	0.0579228091892286	-0.0359038385805165	0.135314166877712	0.00726737750334586	0.00708324802348695	0.0406044749556118	0.0128121241623119	0.0167362612784849	0.0071753127634164	-0.014311137489483	-0.0165116000292162	-0.019936297038069
0.455948493965852	0.147265696921802	-0.0735766979172542	0.228389855348525	0.00242055047458151	-0.0806845398455363	-0.00514387711067127	-0.0124510127935741	-0.0303240327904234	-0.0391319946854774	-0.0585786136941172	-0.0744352957402987	-0.0838008099998315
0.0961353795930489	0.123610830237916	-0.0151285038264412	0.0489787964956522	0.0178167095375573	-0.00838509383161279	-0.00256185680839263	-0.00345031013187055	-0.017804360650941	0.00471580785297226	-0.00901456756743153	-0.0197281818043064	-0.0200093521928904
0.220194335903722	0.0609103333060826	-0.0325863977033503	0.123016886318033	-0.00772717508483364	0.0106750189028559	0.042385814388923	0.0309629528065786	0.0144575619751824	0.00147392190901113	0.00376915924476814	-0.00379131567207225	-0.0116118978707636
0.372174473106962	0.269071755629946	-0.0560086785918015	0.222758183178457	0.135442351506067	-0.0433527643402905	0.0309983196164553	0.0453619193745624	0.00328794670249544	0.0460447935828883	0.000803629083312551	-0.0433419610941502	0.0532133613299546
0.465530201229319	0.220993715020511	-0.0763180268354449	0.219479790931619	0.0229031733505013	-0.0611948427319544	0.0428963495943994	0.0277608535436993	-0.0181326989806963	-0.0191458346907266	-0.0396517287987442	-0.0476003334333989	-0.0650683994949705
0.0797416896651133	0.167623228762747	-0.0103507356156711	0.0495278033281551	0.0290900225634394	-0.0260715721572751	0.00469267926531264	-0.0159852512082379	-0.0141321234549857	0.00150922520308217	-0.021262403201328	-0.0130708924635184	-0.0294999887975544
0.305076068574529	0.218513632533265	-0.0504424465449774	0.142694108630215	0.0900084488816613	-0.00876831808377132	0.0616029629099702	0.0577927759857562	0.0427814864471127	0.040620065398945	0.0377971166686805	-0.00799601612145528	-0.0374602755220513
0.0793283524031528	0.167332978855617	-0.010446965849764	0.0475463292296649	0.0248371986049558	-0.0264091480224573	0.00266775688877348	0.0111382177473713	-0.0179274590475611	-0.000785974708750761	-0.00419080450724919	-0.010405768037136	-0.0281524087006579
0.0659211486657653	0.0888327935350585	-0.0066805064290647	0.0444187903502151	-0.0057909716239599	-0.0200262652615111	0.00098906437294119	-0.00382329466535406	-0.00707425042655473	-0.0129086184427355	-0.015685320606948	-0.0176748404848494	-0.0198207461058334
0.0530747087383451	0.075311035773199	-0.00442001194113769	0.0451697092034546	7.69228766769117e-05	-0.000613301038327491	0.0178168011452162	0.00734717339888453	0.00277632345261727	-0.000268189080825286	-0.00240579529615705	-0.00266273110546998	-0.00684212064452304
0.195404950965592	0.0514315194788799	-0.0296657584398408	0.116051781026356	-0.0208376712496295	-0.0244201026106992	0.00667074636434986	0.00913983263079257	-0.0116687867512143	-0.0226288869301643	-0.0258892305994027	-0.0340981659081947	-0.0373331395610232
0.0300206667773446	0.0888051563223284	-0.00289840525101578	0.0229767616329098	-0.0108926905079959	-0.0138525845011017	0.00317659513370009	-0.00931323659607689	-0.00870816375479312	-0.0123726375045488	-0.00923799957052121	-0.0143245521277541	-0.0135637757717984
0.16617569177901	0.0970248095149553	-0.0248752710915419	0.0879501299304934	-0.00106189019719971	0.00887709433582787	0.0388334432336771	0.0225955427080348	0.0154238689408459	0.00390760206931409	-0.00479732294393065	-0.00541749159212537	-0.00843651429307027
0.208469237024593	0.0577901261260733	-0.0304719809203335	0.121402340805498	-0.0111315873682827	0.00531886087663619	0.0417313621546106	0.0252142258481647	0.0177868875525655	-0.00290636324582325	-0.0108843297851772	-0.00568097227024786	-0.016007079645738
0.209324377061277	0.113882192664068	-0.0313621402937587	0.111688050993505	0.024153503555555	-0.0234068116063	0.0153354886823125	0.0311530604028662	0.0186308583080774	0.000373345974627542	-0.00543336896935986	-0.0322341973929554	-0.0314466444341884
0.0975131462686327	0.124286687074696	-0.0148024918581466	0.0478427920245356	-0.00648157961211362	-0.0111593523669522	0.00701915098035763	0.00609532606728637	-0.00954279679181932	-0.00882046598953291	-0.0175517850140668	-0.023419834560297	-0.0147591101080561
0.0280078045785602	0.00613781357760468	-0.0011880926890717	0.0233408795225375	0.000670188437581452	4.73504904939699e-05	0.0110416317463052	0.00855728356372195	0.0036396314656149	0.000358769464037709	-0.00157547546070455	-0.00357526733645244	-0.0032164117003529
0.0220505182120016	0.0628739723404145	-0.00226388107535496	0.0180120767446811	0.00614223832085438	-0.00990158843670907	0.00258311542775308	-0.00837427746282344	-0.0104721156774859	-0.00187967505792734	-0.0112112734134427	-0.0122899933118446	-0.0129715874911241
0.255643086293905	0.101352407106225	-0.0377736942093692	0.13949626435478	-0.0071737961183917	-0.00839188304832308	0.0168421857040123	0.0180764929138271	0.00602828951427314	-0.0077828395833574	-0.0180111459298844	-0.0242647393202991	-0.0490946056733454
0.178791889719155	0.229317723468069	-0.0229493434366721	0.112239452482711	0.106214517594366	-0.00955456069626651	0.0389694200493647	0.0250444179651814	0.0648809228161035	0.0483299784490495	0.0113536170040047	-0.0157125206383092	0.0198118961250393
0.0190039970278433	0.00506883738427431	-0.00179904672832694	0.0166256487220168	-0.00180402500643386	-0.000981917465367292	0.00360418551400464	0.00116514998571881	0.00119493622701601	-0.00139297123590058	-0.00217644159500979	-0.00255289987533651	-0.00438459424510227
0.127222227181004	0.12668495017677	-0.0202157167568348	0.0590136917452509	0.00606444951386664	-0.00910488216023064	0.0200520643670677	0.00826849817542541	0.00560636970922088	-0.001520216323182	0.00815449625320364	0.0033349326437242	-0.0133758847977322
0.0445437311692826	0.0465386852869899	-0.00596241509145	0.0303060316041301	-0.00309939979054359	-0.00681387937725129	-0.00549376795220054	0.000839933519639714	-0.00383624553060676	-0.00495663958389744	-0.00864624791598036	-0.0101700320413324	-0.0107521301037989
0.0361179540060003	0.0162772252014975	-0.00428713313175754	0.0275462159420098	-0.00313150726990129	-0.00182830365742188	0.00476123238419845	0.00292867159002336	8.61951809953895e-05	-0.00247990546366159	-0.00347720073051263	-0.0052853243245768	-0.00613592644653987
0.075478560183606	0.0845084467909107	-0.00724823506667757	0.0548035610211123	0.00310728488541881	-0.00146752556935159	0.031444790108801	0.0193534908259664	0.00384610401117394	0.000819879658033609	-0.00181236286655723	-0.00143170141169996	-0.0110742116752236
0.153525335934474	0.0352655922087909	-0.0223713324692808	0.0873060870611609	-0.00146832954091505	0.00326591964148257	0.00946965800923991	0.0153385701939612	0.0038818363312165	0.000898795050283757	-0.0144323535001302	-0.0111244302067598	-0.0177072079453849
0.455978176812087	0.148769867014899	-0.0730365128614511	0.229277050136127	-0.00904141551246485	-0.0827461272695112	-0.0122183106456768	0.00438417591275159	-0.0267788750544724	-0.045893771390988	-0.0683328066590801	-0.0692224368951599	-0.0756676209697557
NA	NA	NA	NA	NA	NA	NA	NA	NA	NA	NA	NA	NA
0.195394456518153	0.0514507427027825	-0.028631915305922	0.112543593973597	0.00126457245946146	-0.0145373030004517	0.00194727412218437	0.0093659651720801	-0.01771669594791	-0.0066363652704951	-0.0248999003925098	-0.0321659773313953	-0.0263726513024975
0.000743337250488544	0.0025986476775612	-4.54945948950738e-06	0.000345809233433698	-0.000363382750145378	-0.000409981264299983	-0.00021078336077335	-0.000313711469674282	-0.000344313233333939	-0.00038668200722268	-0.000436644244093426	-0.00044854670742584	-0.000494556158219113
0.143906526652707	0.052448005119686	-0.0211311736474338	0.076505012084775	-0.0192200604703179	-0.036092460236861	-0.0109773567181795	-0.0208457600519745	-0.025996592508504	-0.0276562603535895	-0.0339143690723612	-0.0387919080722803	-0.0395691411523499
0.0302925294674412	0.0830734070193945	-0.00315442586447746	0.0245765412373844	-0.0124207883602547	-0.0105482029281404	-0.00604654217604803	-0.00906830105103134	0.00125858842654883	-0.0114844956441975	-0.0140932703814926	-0.0148781347189712	-0.00614548415385233
0.185395019909946	0.112066864587565	-0.0274373065360147	0.0946282367680304	0.039842054844913	-0.0109546270187364	0.0480802455346944	0.0288192174817798	-0.0101039090616146	0.0144437139130883	-0.00105027020364948	-0.00608971312844955	-0.00651157705586677
0.177275542163285	0.0502697367640411	-0.0261235671371003	0.0971648200056027	0.00144389012646154	-0.0114561749251434	0.011665280575839	0.00812596254950082	-0.00697970574889611	-0.00500614239934094	-0.0146642001062283	-0.0153984200187801	-0.0356745524234488
0.00523278280141823	0.000382583777170035	-0.000169805226042707	0.00330702179463074	0.000150775678487435	-0.000428940328034221	0.00144095448853717	0.000684179222447093	0.00027424862223818	-0.000139082324773394	-0.000757781628375722	-0.00109812834164239	-0.00164078009527401
0.00892118881112905	0.00468485565533798	-0.000360954602640649	0.00634120090947349	-0.000495572720767296	-0.00043790407841081	0.00218097108717598	0.000941459385344913	0.000123047123983349	-0.000466738399589054	-0.00164253187493982	-0.00180032516051786	-0.00245322374466002
0.217842034458222	0.114555190081756	-0.0341383764831928	0.109264028274577	0.0372526125020075	-0.0117460422780807	0.0157175159807274	0.00497193209427177	-0.0044937835049956	0.0127532851119634	-0.0152375069164197	-0.0152728364981419	-0.0304391703454751
0.0723953333074886	0.0529802100108824	-0.0102812357509063	0.0425029729588711	-0.00935122588244264	-0.00885684897599542	0.00189685485539044	-0.00165891828444069	-0.00990389113177961	-0.00910403742921903	-0.0130708865260901	-0.0128439027792541	-0.0173228835430025
0.0309230379061497	0.0391321151816072	-0.00347811116177111	0.0232567132551555	0.0020642324144138	-0.000642204562222342	0.00120771369551417	-0.000849481507945213	-0.00150477724371514	0.000711013926095731	-0.00469671690207006	-0.00573865446281849	-0.00763066918417192
0.10567135897846	0.0769148659414766	-0.0155045085186648	0.0571563011565614	0.0100593553127357	-0.000661218034594624	0.019270065057677	-0.00302235611613945	0.00768868969122617	0.00469906863907056	-0.0164607959192229	-0.00590623592861171	-0.0176933152526035
0.17744812760517	0.228526925501436	-0.0226202078126117	0.111932268003897	0.0224754264053148	-0.00737636348330062	0.0436493694293099	0.0168483066148743	0.0213589864891429	0.00754953146100709	0.0413150099890041	-0.00943379693621818	0.0229097201722061
0.0155079524612155	0.0214024919662452	-0.00103270297084331	0.0139026123245577	-0.0056896004366095	-0.00604578961846699	-0.0022065768150361	-0.00397652856041139	-0.0049698568899126	-0.00586769502753824	-0.00691724285634852	-0.00721854363860591	-0.00780097916151626
0.0949961457952406	0.124510525900549	-0.0143016876851056	0.048137529905427	-0.0072190731768819	-0.0193379934124831	0.00311515228987524	-0.00250974290892104	-0.0103971765611529	-0.0132785332946825	-0.00106796483572674	-0.0146002006211336	-0.0117653135474363
0.0274466186752397	0.0100055375557982	-0.00189921505391277	0.0232609365150414	0.00037979289411167	-0.00130503568587701	0.00672508118692442	0.00324838677107944	0.000525422417361095	-0.00046262139588267	-0.00299334405392798	-0.00435124819090219	-0.00652464395555677
0.17284880146529	0.163098856973684	-0.0275595962993233	0.0748484114453861	0.0210543808067184	-0.0517507762860452	0.00987273115099555	-0.00887156144295398	-0.0166765403888038	-0.0153481977396634	-0.0288782715747838	-0.020634217584653	-0.0102116548300504
0.0146325557809065	0.0558686720903214	-0.00103779595312997	0.0128910567674177	-0.00411567711748126	-0.0081923808672837	-0.00366239129673696	-0.00532042123846643	-0.00636671621908467	-0.00615402899238248	-0.00689269186564014	-0.0045200036216606	-0.00902628000203862
0.306540496028275	0.217317995102746	-0.0512344671639159	0.14303493434779	0.0495553833536331	-0.0003972746704064	0.0729726444906793	0.0329222596183483	0.017138397217771	0.0245790543416133	-0.0137371656888097	-0.00467642709429766	0.0285155685510405
0.0366116017014027	0.0540776584377628	-0.00334659282403299	0.030855474772227	-0.00257403023294871	-0.00347231866748014	0.00466319024742292	0.000287629373386881	0.000703712088485638	-0.00302317445021442	-0.00466836448208694	-0.00792608074204612	-0.00953103785493862
0.115879385990737	0.125831953437463	-0.0115811562930552	0.0936040827519889	0.000124156790756613	-0.00274070076709937	0.0346105979443054	0.0299621056573572	0.0121006788689417	-0.00130827198817138	-0.00178213683372827	-0.0110742014362424	-0.0159995815847838
0.0967775574514817	0.0678127525993167	-0.0140362497672473	0.0513118436736642	0.02044227363975	0.00040495136460604	0.0162617514734213	0.0128045594550165	0.0086620397753438	0.010423612502178	0.00500325886501235	-0.00112622943351279	-0.00918714129263537
0.129570475673351	0.0496642739578091	-0.01828421618967	0.0671327857360446	-0.00337659759739906	-0.0247494207618111	-0.00762891278227962	-0.0151703359461859	-0.0128482873847916	-0.0140630091796051	-0.023865613270489	-0.0320206741509383	-0.0312991367113037
0.0760909754685642	0.0840939073739828	-0.00777137492082992	0.0545706092791152	0.0124028420402031	-0.00412581001463491	0.0228977459044026	0.0159375898280171	0.017635695641466	0.00413851601278409	0.00613451121663862	-0.00326679623399517	-0.0106267712193361
0.117058561610358	0.0318250310406564	-0.0157827807765292	0.0697000587036694	0.0065848354483157	-0.00209107074563498	0.0216187894414972	0.01647725918379	0.00616037975173488	0.00224688235134035	-0.00335612213224047	-0.0098004980238709	-0.011417933812514
0.146943296282289	0.0443658168081554	-0.0112570108695155	0.144044654804026	-0.0126139566965038	0.0097016111833933	0.0445844949946446	0.0201678263961496	0.0106734175847654	-0.00145617275655527	-0.00273922165005669	-0.0190223502798433	-0.0185847740105709
0.042020051161932	0.0111869442930181	-0.00242121175675561	0.0376771649591945	-0.00425262187575407	-0.000366762977021193	0.0135031711803277	0.00763058173218403	0.00444909069975329	-0.00230969242638763	-0.00206145056679235	-0.00416597390294791	-0.00732776051708212
0.49161524945645	0.196468723907907	-0.0849784842718905	0.200305604217687	-0.0219947815295653	-0.0535013368090156	0.0497538043773193	0.012456988889179	0.0310756448096222	-0.0377480591692905	-0.00995121596826515	-0.0405494636004631	-0.0468594659509092
0.00931075094789926	0.0125385514272969	-0.000892247328039841	0.00684659002978297	-0.00248283388503673	-0.00141605071360919	5.11911033020552e-05	-0.000536880698951192	-0.00126062748212383	-0.00194944229932296	-0.00264752983771877	-0.00314281627819084	-0.00347181910245972
0.0776443703562111	0.0254444035944517	-0.0105495302663567	0.0439657923338567	-0.000560172369597586	-0.00297304896509414	0.00728269981603637	0.00277563155788307	0.000280346923473618	-0.00176661066734586	-0.00558435919462984	-0.00767130750220373	-0.0118159361479646
0.0644251987862737	0.0238575135445379	-0.00573997218579526	0.0513614851827509	0.00306896739500583	-0.000434111232860843	0.0149051831900226	0.00758874791180177	0.00478846159555656	0.00131742808107249	-0.00453734319161946	-0.00990067840185246	-0.00657244479663185
0.0802535937257519	0.100561055282256	-0.0115930402874343	0.0439448216965084	-0.0122100900429782	-0.0121246791989808	0.00973189641390104	0.00993456212870522	-0.00691499302099505	-0.0121673846209795	-0.0128494704620452	-0.014492933314587	-0.00865256430018478
0.000431911366011126	0.00193186349573574	9.06399418477088e-06	0.000330079403935318	-0.000162934546836085	-0.000163952196374816	-6.20039286709399e-05	-8.75901552998076e-05	-0.000108019606574761	-0.000163443371605451	-0.000193683792948979	-0.000202711697768951	-0.000242901663802881
0.166421013045668	0.177894762437986	-0.021916619705403	0.115004869470206	0.038691254604559	-0.00589387096542798	0.0311368169361602	0.0185058546809758	-2.68885412827435e-05	0.0163986918195655	-0.00206692009966056	-0.00884887408804225	-0.0226909792716545
0.0229824805450321	0.0622404135633617	-0.0023305575033561	0.0178314131921884	-0.0120460704273329	-0.0113609243685077	0.00287885868919439	-0.00992134046261883	-0.0107791866287795	-0.0117034973979203	-0.0121399720563659	-0.0122594706768553	-0.0137442387764407
0.00606461039231739	0.000667672222394361	-0.000221984148246576	0.00522686038874768	-0.000436013190468312	-0.000413818530688606	0.00140034249469332	0.000664720965411086	0.000163583804699565	-0.000424915860578459	-0.000708285740488483	-0.00137415864184304	-0.00138270606381762
0.185847698509316	0.112048782308937	-0.0275177318022263	0.0948063899772441	0.0251322237441744	-0.00638357757907224	0.0315446236645716	0.0248019933831846	0.0130140229144933	0.00937432308255107	-0.00820105889663969	-0.0147796736308614	-0.00893775267457386
0.225463076300681	0.168490724908837	-0.035752520560317	0.105664440748707	0.042435676317393	-0.0203942061098265	0.049195662333276	0.0602113754731479	0.0331291464461659	0.0110207351037833	0.0129063086795617	0.0244167647861187	-0.00606598710729375
0.0160996485918997	0.00321057957862269	-0.000439585823668334	0.0151561471678653	0.000946431380604993	0.000167292590388352	0.00607719865676134	0.00360095688279205	0.00304254642954125	0.000556861985496673	-0.000285482195885697	-0.00102531652450724	-0.0018449074056794
0.270219509066596	0.187406829082289	-0.0437895565789674	0.128039133054683	0.103725430896993	0.0139135763220389	0.0565634092157372	0.0553542919842041	0.0574377632994683	0.0588195036095158	0.0134387827465256	0.0169659465530498	0.00956944966055634
0.07600734207774	0.0848506721943116	-0.00768815415549061	0.0546725017197484	0.00936461035447943	-0.00209630515952954	0.0197524698967821	0.0138556157651088	0.0063420872834441	0.00363415259747495	0.00214388775393781	-0.00410798890446119	-0.00771504910552193
0.373057141786158	0.272114882266298	-0.0552897947122743	0.220972236933294	0.0611766520815117	-0.0499512567858633	0.0610323115602788	0.0860068565741516	0.0712755181272591	0.00561269764782424	0.0177930071316036	-0.0476260437974988	0.013058754771647
0.0665356958059372	0.0899727810087677	-0.00749516843147083	0.045793463086027	-0.00193877221417116	-0.0169516554473888	0.00567432575023565	-0.0052472844802654	-0.0143965632731926	-0.00944521383077999	-0.0138639552701661	-0.0156145129437483	-0.0202272232385615
0.11364127851106	0.186901726621779	-0.0138271362942289	0.0704478506756189	0.0100340575482781	-0.0179170675096048	0.0166086141996142	0.00811043733887147	0.00225397582474139	-0.00394150498066333	-0.0166604050228949	-0.0108416628118139	-0.0225727468302647
0.205843993552064	0.115641228302135	-0.0313214599349247	0.111288746084987	0.0188592934059413	-0.0157265536271603	0.0304931275249371	0.026048027106418	0.00248054342994833	0.00156636988939049	-0.00400069946602716	-0.0108732332190648	-0.0148439049505603
0.0097773512477214	0.0165229659174164	-0.000609430524423124	0.00834806524524631	-0.00193710683847844	-0.00180503818128331	0.000523037098346774	-0.00051704985234711	-0.000980247005885742	-0.00187107250988088	-0.00241691176231132	-0.00337441476999492	-0.00362843770744094
0.451559613291846	0.193621408366026	-0.0759600535921218	0.186833487139101	0.0429919556971087	-0.00775258356316544	0.0752765593209029	0.0903948977814655	0.0801718529909949	0.0176196860669716	0.0243638758259295	0.0793299124348228	0.0393252393780303
0.416068023201078	0.174020364494198	-0.067022029985415	0.209448132232584	0.0168494927847787	-0.0165555701204367	0.0536153498170219	0.0343702583957666	0.0396034480342736	0.000146961332170958	-0.00628057589133557	0.00741142378684967	0.00117788959816495
0.0161589409638224	0.0302744503559516	-0.0015515313014239	0.0131163595760867	-0.0045486003778689	-0.00246820233788969	0.00205128040390308	-0.000308069692317881	-0.00187050480673164	-0.00350840135787929	-0.00322595026061647	-0.00380793508393427	-0.00583284550372177
0.271883748900011	0.194465383510971	-0.0448417620464331	0.127054471778153	0.0244778221302863	0.0161735590403258	0.0682204039110835	0.0766873483157733	0.0414299340750762	0.020325690585306	0.0497753788323272	0.0203185645157698	0.00826461307875265
0.0957918578320513	0.0669393214466333	-0.0139307059336096	0.0504458447219248	0.0179097124357936	0.00191792045499717	0.0209794722450341	0.0234443293969267	0.0131352875623632	0.00991381644539539	0.00752424235033056	0.00212445688737127	-0.00434316776917947
0.168853897022532	0.178220704014779	-0.0218867393727357	0.113835347008511	-0.0251436606862743	-0.00400671375654638	0.0304339261530566	0.0136766888752228	0.0163505546586696	-0.0145751872214103	-0.00240837988867962	-0.0112667103547227	-0.0302799524788793
0.0353578856627697	0.0392643671859096	-0.00458691346697406	0.0245971931729917	-0.00485399118384699	-0.00819942853348313	-0.000138987736929386	-0.00430852152193171	-0.00670405441975397	-0.00652670985866506	-0.00844572935589304	-0.0105602801240695	-0.0115164482140574
0.137318709858219	0.0321650307908087	-0.0194462729178759	0.0737772857846702	-0.0121368122446425	0.00628427977902057	0.0261869478578517	0.0189320125179032	0.0046757163586581	-0.00292626623281095	0.00144443192572755	-0.000998776167256243	-0.0139906331026297
0.079009472649795	0.16793341070195	-0.00983235339612989	0.0488734773529237	-0.00685045463832892	-0.0279114407782038	0.0152506203125682	-0.00879993248399433	-0.0144968136032356	-0.0173809477082663	-0.00528096199638126	-0.0272466297322658	-0.0274944458319403
0.147933367289998	0.0899442428679006	-0.0221016740333534	0.0739969799687728	0.028456299355761	0.00863140072334437	0.0364303134541741	0.0322464371418163	0.00819997712178358	0.0185438500395527	0.00360465275665653	0.00153202046660669	-0.00544261766404269
0.0944578247855076	0.124334170180395	-0.0144667759367256	0.0491377730233239	0.00177980770307325	-0.0312321707931583	0.0179895950584785	1.60826411751414e-05	0.00408704754448068	-0.0147261815450425	-0.00555641901646262	-0.0142340502794481	-0.0194313799034426
0.163703582016723	0.0473757970966923	-0.0229200226449142	0.0982605901608076	-0.00207615977899492	-0.0124901306656478	0.0237389215302247	0.00386661516317802	0.00299997305230168	-0.00728314522232137	-0.0147682488517987	-0.0227456083645884	-0.0304077621004181
0.104288496304246	0.0975360703838761	-0.0109463278569187	0.0734405896741306	0.00679020451248788	0.0241772244310166	0.0431938308184462	0.0214150922972637	0.00930453792188063	0.0154837144717522	0.0053706622274089	-0.00774750267703428	-0.0095648287880465
0.010226444862669	0.00288698087714684	-0.000556113060982339	0.00978862705918948	-0.00236277526440035	-0.00192603337880068	0.000566151843651205	-8.58748254970836e-05	-0.00141723766324778	-0.00214440432160051	-0.00234841242223724	-0.00358481139271243	-0.00384049879550571
0.0302558562683539	0.0165986678085363	-0.00225298651870849	0.0234469701469998	-0.00764329386059447	-0.00689102568334482	0.000445644131110576	-0.00149056658249982	-0.00551923134842061	-0.00726715977196965	-0.00954173039169125	-0.00926198836360662	-0.0116866367679399
0.00940902060541597	0.0124539691540702	-0.000776524778398662	0.0066092307598975	-0.00277587050378323	-0.0022711339870272	0.000128412277558103	-0.00110226372377735	-0.00193347776040685	-0.00252350224540522	-0.00273834195244511	-0.0035081433073818	-0.00337345698743408
0.469838893802544	0.222812098211838	-0.0775912866672979	0.22144969833462	0.0496860526555605	-0.0664159200479116	0.0387110188773321	0.0350141595727934	-0.0196941092053821	-0.00836493369617552	-0.0256511593948457	-0.0572913800307038	-0.0640091096415466
0.0505053299155069	0.0211390871469256	-0.00592844399976152	0.0343771675409399	-0.00146361294543777	-0.00195149712554571	0.00808783517737593	0.00453583029051138	-0.00116701738478599	-0.00170755503549173	-0.00905895105426292	-0.00653387005562159	-0.00878219407989016
0.0855744130803278	0.0332382361378338	-0.0116269023233018	0.0480119227137364	-0.00732968139964502	-0.00945117498885324	0.002807952471436	-0.00634100280389652	-0.00576391689057604	-0.00839042819424912	-0.0165827831866796	-0.0181156943877371	-0.0213793403223295
0.497935604536535	0.244747010106931	-0.0864027667750361	0.196696732604365	0.057086649911638	-0.0655759507510942	0.0440141286464467	0.0237936442320011	0.0376477227886638	-0.0042446504197281	-0.0163097624688265	0.0587290562146638	0.00628125266685897
0.0398841032357635	0.0105810159323782	-0.00258223569778623	0.0345587415958601	-0.000673075770953824	0.002800195090407	0.011371329743989	0.00903642418153288	0.00455010767321406	0.00106355965972659	-0.00241536291129747	-0.00301929087832072	-0.005059067461675
0.0518719991271622	0.0595365958301646	-0.00518044729366389	0.0402096457396184	-0.000705119300522875	-0.00208590771405015	0.0151228259467054	0.0096768840970799	0.00184976739760972	-0.00139551350728651	-0.0046529093853804	-0.00358282984109518	-0.00686259346712274
0.042393296450229	0.0108432717713289	-0.00249626947980849	0.0376996347861439	-0.00196875438796597	-0.000398057685205504	0.0142194387388213	0.00605721833629693	0.00346671176669303	-0.00118340603658574	-0.0018434240217264	-0.00622908990600796	-0.00797883321315784
0.022615566455141	0.0102269003718964	-0.0022812532575218	0.0183474419131988	-0.00534655553010197	-0.00372469571065809	0.000953345364306944	-0.00191855165845808	-0.00232277013674713	-0.00453562562038003	-0.00423746125161605	-0.00594426343820295	-0.00727998985768012
0.445611313971286	0.154743453158035	-0.0759663682331571	0.192306841189848	0.0534872408740831	-0.0164316283600991	0.094101182310583	0.0753041052729881	0.0102569185321156	0.018527806256992	0.0209838621175282	-0.00412872198203196	0.00105637178720208
0.447500005760797	0.156167056127037	-0.0761898752112423	0.190357717749831	0.040478968657436	-0.0179103077513295	0.0398632540552382	0.0592953214304361	0.0458928481028264	0.0112843304530533	-0.0156800291720674	0.02541718791933	-0.0323696979553724
0.172543455285551	0.163580565462179	-0.0274175880523984	0.0748573448087406	0.0167659898688218	-0.0310734419172307	0.000298618386174482	-0.000353888992206147	0.00862335454760801	-0.00715372602420444	-0.00701024293567235	-0.0450443162518273	0.000358117995824331
0.0278090060971611	0.00992936848965976	-0.00170284627880051	0.0234091085954782	-0.00169803306725431	-0.00205902994684367	0.00593018718339499	0.00138912575728341	0.000427807011989245	-0.001878531507049	-0.00438322170707986	-0.00453150445626151	-0.00691891517920342
0.000699836497186312	0.00250222814804296	2.79636803446975e-05	0.000482426416120802	-0.000350824068925884	-0.00043591995253642	-0.000250235754678422	-0.000274754106499941	-0.000345341511287364	-0.000393372010731152	-0.000429864299924953	-0.000402010703644567	-0.000430796431013352
0.0428051640280711	0.0102470164519189	-0.00323347101927289	0.0379510440966358	-0.00319896282353395	0.000245191972642243	0.0139710884086577	0.0088989524196567	0.00455256761815715	-0.00147688542544585	-0.00266384299705038	-0.00540235439598895	-0.0085636704599248
0.138021273407998	0.0321983242080155	-0.0202350756251587	0.0750587269291547	0.00507301202559676	-0.0158657581800423	0.0193702559845217	0.0140579882101417	0.0141891727410782	-0.00539637307722279	-0.000570603796394453	-0.00127827510194878	-0.00905562110621949
0.419308894025324	0.177594838259436	-0.0671053409818158	0.211391651350335	-0.0121929485288633	-0.0189174628654034	0.0508718279941863	0.0347520847056867	0.0632379778169244	-0.0155552056971333	0.00632027489371517	-0.0148887620186167	-0.0234819038641513
0.0517223691736033	0.0879293378698314	-0.00518624914668473	0.0422892453446513	0.00492805770239103	-0.0135786605307499	0.00726248007997589	-0.00121055559622619	-0.00503870097173757	-0.00432530141417943	-0.0162216637185199	-0.0159309996121584	-0.0130070034369694
0.0514119754555018	0.0873354144704405	-0.00495462096632487	0.0414261798288542	-0.00684315296776401	-0.0110285916823773	-0.00029996002689537	0.00196512560069902	-0.00615895244542831	-0.00893587232507063	-0.0141865101856298	-0.0132232658697786	-0.0153900113520498
0.129759015477751	0.0486795277840598	-0.0193838385416872	0.0681152814856219	-0.0277873369133055	-0.0281497187517891	-0.0115606407496014	-0.00919717826231489	-0.0222099986701353	-0.0279685278325473	-0.0242279483907493	-0.0291991864722959	-0.0279002630980122
0.186782116294469	0.112763825017728	-0.0281432496830107	0.0959170416913537	0.0336146426978063	-0.0119280146557703	0.0359235319879231	0.0168717919829347	0.0204201800705006	0.010843314021018	0.000675374633204356	-0.00472902347367463	-0.0136278429152675
0.0476124615651923	0.0180273198987738	-0.00273970816671752	0.0440128987148835	0.00238439077065424	0.0011696434339352	0.0155508275105013	0.00904616903068768	0.00511723723863511	0.00177701710229472	-0.00188408937054853	-0.00883374399744464	-0.00661551686346012
0.05615838056594	0.0295223093012844	-0.00717910056801523	0.0348382753520767	-0.011391567651094	-0.0090590919784169	0.000295885953759074	-0.00507759546808117	-0.00762033246624592	-0.0102253298147555	-0.00982984179615517	-0.0121083528007979	-0.0159510583657925
0.163945673821673	0.110640822463909	-0.0258283197944338	0.0772887916061385	0.00956504065922165	-0.0475452519210815	-0.0186076102119903	-0.0119629991373383	-0.0200483650451907	-0.0189901056309299	-0.034175047069867	-0.0438677735363989	-0.0392247322837083
0.297082625271601	0.176442661471282	-0.0479023336513856	0.146091763537015	0.0228924222494128	-0.0112113751615607	0.0371339414131552	0.0215678371834897	0.0191457869951487	0.00584052354392606	-0.00435757324271091	0.0148671482748366	-0.0267855771926623
0.148599704478419	0.211388451042654	-0.0196468003411879	0.0899233524100108	0.00456371567408184	0.0177731787289759	0.0238253339768383	0.0142638297340485	0.00410482911457169	0.0111684472015288	-0.00936420038491531	0.0240250758979011	-0.0237905828639502
0.163972548587452	0.111245428635283	-0.0264973409619322	0.0765754258245523	-0.00234735266402852	-0.0447674990362799	-0.00998207274357379	-0.0130502829976636	-0.00889093846352976	-0.0235574258501542	-0.0212378810786134	-0.0308489375570329	-0.0346220404715511
0.145550463184157	0.209085650991382	-0.0190572574415733	0.0910497332322313	0.00161988824028611	-0.00698602911451898	0.0237143129792314	0.0286841385680197	0.053183561168152	-0.00268307043711644	0.0301572302470902	-0.01032071026594	0.0176011089828649
0.0220422719423571	0.037128854450169	-0.00245465654465027	0.0176579236602106	-0.00746661454794564	-0.00589721636010044	-0.00198192653304021	-0.00178521301777746	-0.00426559420401352	-0.00668191545402304	-0.00665391684180927	-0.00621729793118918	-0.00836013113532882
0.0677592700051189	0.0330325253635274	-0.00989995351080715	0.042035784960896	-0.00960409915245722	-0.0159351317042923	-0.0117491883968941	-0.0107315137581398	-0.00946292216756052	-0.0127696154283748	-0.0185808441601469	-0.0209263660996825	-0.0192054217112355
0.0641606901922158	0.0224545857833547	-0.00562944379683787	0.0514266515219327	0.00387476806564552	-0.00359691333612248	0.0178685052919704	0.0105436762369513	0.00326967768609182	0.000138927364761524	-0.00361229817755917	-0.00769021847027147	-0.0107405433455071
0.00363104911015971	0.0227987116449107	-0.000240272197969569	0.00330035755890639	-0.00195427905669294	-0.00237442553918353	-0.00189326660971424	-0.00201349068274936	-0.00108097983410943	-0.00216435229793823	-0.00241614472797226	-0.00258136278694125	-0.0019173481260133
0.000878969320874488	0.00229869527405506	-2.99766375811167e-05	0.000483502436250313	-0.000239835703542271	-0.000367021970972092	-7.95248949158789e-05	-0.000153112916175758	-0.000239337828349562	-0.000303428837257181	-0.000332253238285468	-0.000350441833995872	-0.000381342963371545
0.0880250269618758	0.0188098601145929	-0.0114394743554069	0.0515090482602271	0.00475109823840907	0.00493219832454612	0.0194094140854216	0.0135875978280845	0.00797471645404778	0.0048416482814776	0.000813125859820615	-0.00212362232684955	-0.00570322869761468
0.126659116013693	0.126444604513371	-0.0199676099261033	0.0585657420862445	0.00796443375914865	-0.0115772918845362	0.0384570826915462	0.0340190276625897	0.00232530758492477	-0.00180642906269379	-0.00331326066337402	-0.0143220473591891	-0.0260857783790337
0.130695642029745	0.0853766429283229	-0.0198524210715591	0.069270590715047	0.00440753365929578	-0.015141366136579	0.0177878098587759	0.00768471603432042	0.00749073887313051	-0.00536691623864161	-0.0122470952502471	-0.0134181401117172	-0.0195488180593492
0.179526030280565	0.233830116832747	-0.0242720362551078	0.11173805039303	0.0434596101362712	-0.00888752614523527	0.0225781548930878	0.0349140014255028	0.0201045261506818	0.017286041995518	-0.0140258609685343	-0.029487226799256	-0.0218324612881141
0.0142688043535126	0.00820899045103292	-0.00127490788100059	0.0128152285894398	-0.00240010179953332	-0.00351134859913581	-0.000429933016175481	-0.00193209493004568	-0.00272558909018212	-0.00295572519933457	-0.0043323822180677	-0.00432174601574878	-0.00495131296303779
0.164906717507437	0.177697372288702	-0.0207130413845545	0.113423861323282	-0.0218544061510791	-0.0042113951922248	0.03040717483523	0.0106768893372573	0.00101007962696262	-0.0130329006716519	-0.0154542753661328	-0.0104785784438657	-0.0152630462519484
0.0126196150927416	0.02137282897759	-0.0013581793677179	0.0101702232814276	-0.00378466966747131	-0.00462257463968397	-0.00175591206681177	-0.00289449926439314	-0.00349231975995073	-0.00420362215357764	-0.00461222554224508	-0.00547652627666397	-0.00531223200956199
0.456127126788922	0.149373087969088	-0.0744293351021217	0.230056544133907	-0.0271598589040215	-0.095752377708773	0.00477327320253995	-0.0186050737394965	-0.0280203604221389	-0.0614561183063972	-0.0667777981332007	-0.0833038520181079	-0.0907351581949391
0.0305022205025659	0.0888706581387393	-0.00374642828203503	0.0236501916292499	-0.00484570336562668	-0.0146494380341652	-0.00765604055630243	-0.00939874180116879	-0.00399068041811695	-0.00974757069989592	-0.0128732812907792	-0.0129742635486257	-0.00794550712976835
0.488856516498642	0.202127930935029	-0.0842754617663872	0.200991060919683	0.0377642833531291	-0.0636749327159085	0.0418099826191515	0.024233574115557	0.0043192102324095	-0.0129553246813897	-0.032774945152695	-0.0611025680312328	-0.0565688925295974
0.298531425803687	0.150148073672568	-0.0364427999038576	0.254869667813335	-0.0376862298513587	-0.0438630793354625	0.0219304624950608	-0.00233571929685411	-0.0286748620486255	-0.0407746545934106	-0.0550399272689143	-0.064748708910631	-0.0776427671711755
0.0589624158747715	0.0465957514698071	-0.00761971695465724	0.0365032705744568	-0.00547300997387564	0.00219373666857573	0.00650356012860553	-1.89799954601888e-05	0.00151167984690792	-0.00163963665264995	-0.00415364544606429	-0.00945352763896749	-0.012980496703148
0.149168777240575	0.0436940562569327	-0.0125265186805595	0.147243909991321	-0.00722369126166597	0.00407884952980245	0.0344738350576433	0.0269221648679395	0.0105857419195518	-0.00157242086593176	-0.00915687196889561	-0.0139828233564252	-0.0200020895507199
0.185277327256573	0.112606250214736	-0.02795459731176	0.0949162913911344	0.033149561822036	0.00856276249745605	0.0411161770168966	0.0161265105134131	0.018158876912226	0.020856162159746	-0.0188327593556598	-0.0136276420267397	-0.00204178708490338
0.000325300263854986	0.00127213230763886	5.98511739919406e-06	0.000110505238102815	-0.000131191260102085	-0.000125382188489103	-4.01935764696406e-05	-7.20249094181777e-05	-0.000105973553297077	-0.000128286724295594	-0.000161219392703361	-0.000157951896295629	-0.000171229777442001
0.171854489927886	0.164575559008271	-0.027239955388027	0.0753292885955777	0.0170837798029658	-0.0411840474675782	0.0189887656585936	-0.000888676648736431	-0.0145935114789427	-0.0120501338323062	-0.0304587376091799	-0.0359137993022437	-0.0251576819258151
0.417398574483057	0.176899073329959	-0.067070898593698	0.212060649988998	0.0512535161363095	0.046418431800256	0.0756170979414719	0.0393227766377114	0.0712212278665396	0.0488359739682828	-0.00335845330863915	-0.0121469406156084	-0.0006025388730731
0.31220937534425	0.146012012117753	-0.041090102085431	0.246056316813192	-0.0359195260565906	-0.0442191638231437	0.0242783231950054	-0.011819447143584	-0.0113316058822283	-0.0400693449398672	-0.0414042746221725	-0.0564895377858495	-0.0539384814083509
0.0827961801428061	0.0592885966932617	-0.011830437713541	0.0463116017443799	-0.00181251808011997	-0.00112581660452428	0.0104803036986383	-0.00279716069305687	0.0013424657451393	-0.00146916734232212	-0.00813190509803838	-0.00720721690931921	-0.0116041463686719
0.266684804389736	0.188798673085874	-0.0430081290579478	0.127892219865374	0.122550390153024	0.0113173783544111	0.0887990261609107	0.0429372370364235	0.0652751913493288	0.0669338842537177	0.0607144804385072	0.0562144242950987	0.0166056920649702
0.173172430823436	0.164362637088492	-0.0283051184392634	0.0766547520930942	-0.0102458422038245	-0.0393366947448145	0.00199997490187315	-0.00806662952415699	-0.0174940276129511	-0.0247912684743195	-0.0264002443083995	-0.0248622305059387	-0.0333858782200149
NA	NA	NA	NA	NA	NA	NA	NA	NA	NA	NA	NA	NA
0.00655529472626428	0.00423163715233022	-0.000492834908101814	0.00616593880261573	-0.00170395541782019	-0.00168501237278248	-0.00019010556613575	-0.000494263425486469	-0.000972660502543983	-0.00169448389530134	-0.00207135775998952	-0.00226065234117312	-0.00266172780080881
NA	NA	NA	NA	NA	NA	NA	NA	NA	NA	NA	NA	NA
0.0842886372869855	0.158094236635106	-0.0101632919592792	0.0524310616608709	-0.0138609330782292	-0.0156843423432504	0.00441159981963846	0.0284001979954084	-0.0098273432918855	-0.0147726377107398	-0.0162528621718723	-0.0198626724652353	0.00102977601379806
0.149656176407055	0.0910221548604883	-0.0227538973532757	0.075675515602299	-0.00160547639902003	0.00256664741276619	0.0265397037527805	0.0314076003530056	0.0257033082789294	0.000480585506873077	0.0101636668468234	-0.0113323487754341	0.00590350437529663
0.105077452559213	0.0781772420657343	-0.0156608894422844	0.0565954907166862	0.00907040147676838	-0.0198415669402693	0.0172069419950586	0.0031028308949292	0.00846485680944394	-0.00538558273175045	-0.00481461780187158	-0.0193832841234907	-0.0108660351614591
0.0635172342832329	0.049708373825278	-0.00874205237692696	0.0381463948432335	-0.00223259953317691	-0.00938863371393529	0.00517415627645926	0.000402574867308603	-0.00539564078257718	-0.0058106166235561	-0.00613812732607738	-0.0157113790111428	-0.0136984954334406
0.194005257042783	0.107690570042301	-0.0192112249671323	0.187852775481002	-0.0266526256316139	-0.0287238719964843	0.013520716876595	-0.0056016616051863	0.00368952478275211	-0.0276882488140491	-0.036181594451534	-0.0522715940444421	-0.0559661021872811
0.154592847668512	0.111297979967463	-0.0232556190970999	0.0771629720452777	-0.00132540192344363	-0.0541625290063093	-0.00366571215937511	-0.0235018075104085	-0.0158707979948582	-0.0277439654648765	-0.0230774951676214	-0.0259645365411919	-0.0289444546242363
0.272251079252182	0.186528180462581	-0.0331162735502991	0.214381339542114	0.0223719326608826	-0.00381016371217152	0.0392773386343416	0.0434167608087176	0.0341197013597404	0.00928088447435554	-0.0048979564807064	-0.0278805082983422	-0.0175775664212249
0.452554966238502	0.196290577180995	-0.0780189678256425	0.188686884150931	0.0853249940502586	-0.01913359529254	0.0740582982942212	0.053984802584793	0.00947046638648241	0.0330956993788593	0.00191582619188846	-0.0121942668034308	-0.00472803085550311
0.0350127765043202	0.0397024719178205	-0.00417979413945727	0.0248927328158838	-0.00790165079108789	-0.00898622416287918	-0.00139305423758784	-0.0036765695512293	-0.00524233447789136	-0.00844393747698353	-0.0093272505931713	-0.0111342121070698	-0.0107799865363158
0.00537052530878707	0.0122701584596908	-0.000373751463250436	0.00456738086792377	-0.00270211042465324	-0.00243050384948722	-0.00126169035387707	-0.00204611750542723	-0.00236109350734436	-0.00256630713707023	-0.00272637479119616	-0.0028547377764266	-0.00314475301092259
0.0408010623623672	0.0210792384634676	-0.00373851886307516	0.0330147778385834	-0.00754646768814939	-0.00953824965949209	0.000573012779951268	-0.00305704135309025	-0.00533140922665986	-0.00854235867382074	-0.00969740770090075	-0.0132906144066016	-0.0126381603347334
0.218580352630874	0.0605701871962736	-0.0324569677282511	0.119222332428053	-0.00312396880546431	0.00869445234276323	0.035258491383538	0.0290113366610381	0.0141106449927448	0.00278524176864947	0.00358786552954526	-0.00283923149650461	-0.0220103409886416
0.041677888630841	0.0110357490270369	-0.00246116661955917	0.0378777260953201	0.000277428227605826	0.000445097974999253	0.0126803638206755	0.00694805159654745	0.00487238149510196	0.000361263101302543	-0.00189530534149764	-0.00538333617263545	-0.00759637952648327
0.450655091794215	0.14976140802171	-0.0721037566276486	0.226925090005495	-0.0103438763901278	-0.0762220198545288	0.0238504731543907	-0.0274425038392822	-0.0418750094936752	-0.0432829481223283	-0.0571050061615904	-0.0699010403560081	-0.0840421456587354
0.0145221714287228	0.0247197186445488	-0.00119960484715512	0.0108548186771259	-0.00334293106381041	-0.00519647261059123	0.000864499908847963	-0.00118280550379203	-0.00217473956803478	-0.00426970183720082	-0.00279158561502363	-0.00427332269375262	-0.00419899452475839
0.450946761310755	0.193366604102851	-0.0760921062859565	0.187715563556025	0.0898514286243022	-0.015270689746966	0.11852660592885	0.0424756208710468	0.112069385080715	0.037290369438668	0.00827000311395515	0.000201146229342641	0.0105333678010238
0.306507061334563	0.216867476599331	-0.0510259029634486	0.145839527683913	0.0200549153221478	-0.0146800202115905	0.076087738313029	0.0313032355554384	0.0584907246341289	0.00268744755527867	0.0272370041140572	-0.00618471616083738	-0.0166414264811469
0.413225738226051	0.0938150429114499	-0.0672846961859241	0.218040376385823	-0.0161542883617846	-0.0266399902801814	0.019926226069159	0.0179160363260388	-0.00201059012349841	-0.021397139320983	-0.0362056392508009	-0.0325281912688745	-0.068015512429023
0.126826112033792	0.0307510115444301	-0.0173610130325716	0.0724502882266047	-0.00645718848365523	0.00404392998194919	0.0222707274453555	0.00690419281123192	-0.00764876455447239	-0.00120662925085302	-0.00149809560226968	-0.00750311503140755	-0.0127732912457866
0.041461471104249	0.0194283439539016	-0.00493242667715027	0.0295778071040747	-0.00692946072355072	-0.00820878562184769	-0.00141709260554365	-0.00330412598284616	-0.0104986419190158	-0.00756912317269921	-0.0126448485022337	-0.0137091191719684	-0.0168664083677129
0.0811029031193208	0.10059661665044	-0.0119714443974884	0.0419057011416665	-0.0135322496729136	-0.0255321577182163	0.00557341459205594	0.00130063707101395	-0.0112871226334355	-0.019532203695565	-0.0255328471933333	-0.0162252531922939	-0.0199074916620749
0.351841758297987	0.229906679087567	-0.0495861088332017	0.234857220928837	-0.00421452834592206	-0.0530420850195143	0.0386314635911688	0.0268000188203412	-0.00579568502383399	-0.0286283066827182	-0.00432808439232052	-0.0278544879104454	-0.0653122508668625
0.31104469566579	0.17075535337919	-0.0426554215669654	0.210170352168989	0.017629973384995	-0.00365272422095142	0.0585185243124357	0.0349029932978386	0.0198496018680022	0.00698862458202176	-0.00116783825411831	-0.0232047126833165	-0.0158645068239992
0.416562371701804	0.17468010984055	-0.0660879566724404	0.210607773795091	0.00112445742747319	-0.0180793234144727	0.067523572455536	0.0396447698505721	0.0210063262439174	-0.00847743299349973	0.0125372919188186	-0.0197436817603087	-0.0379938243953146
0.0396299934402289	0.0442586418053311	-0.00483381776012543	0.0284202671150554	-0.00393453830403751	-0.00757266654190497	-0.00157639446974932	-0.0038026933484781	-0.00835304115231258	-0.00575360242297124	-0.00989122554347156	-0.00849679407838895	-0.0124216399937886
0.313452100707092	0.148869670804715	-0.0398455681458045	0.246766003997345	-0.0254397735976209	-0.043011679792102	0.0211735280806715	0.00548936419992818	-0.0166535963103804	-0.0342257266948615	-0.0293911169855156	-0.0642175058850574	-0.0551920549643542
0.0352683127846107	0.0401942372978909	-0.00428860318963121	0.0246760249216255	-0.00482100048853002	-0.00757829412934536	-0.00214319725006919	-0.0021238689924198	-0.00538643691843622	-0.00619964730893769	-0.0101220640738904	-0.00949374374467139	-0.0102989943804457
0.297481532946346	0.177510509011492	-0.0479779388723975	0.144252968674009	0.00589703013409987	0.0265772632525506	0.0750930560555746	0.0352295498089962	0.0277575883192805	0.0162371466933252	-0.00466632786238752	0.0212920798694219	-0.0302157835136853
0.09537768925937	0.125191152127435	-0.0148825768367477	0.0487554160842793	0.0254757615573919	-0.0324444519591545	0.00863233117791939	0.0066948693086414	0.00721174640401187	-0.00348434520088131	-0.0184862337104624	-0.0205812332372607	-0.0251705698885518
0.0111251468115634	0.00140412615485679	-0.000141715103058136	0.00782235042202491	0.000541568828171477	0.00114839706042858	0.00510782558718827	0.0029490153401637	0.0024269326506328	0.000844982944300026	-2.20776709062859e-05	-0.000875313906419119	-0.00201549068492851
0.0491225747435491	0.0506869387817198	-0.00690715356572474	0.031966209182799	-0.00642653586812977	-0.0165694105360757	0.000674590529665162	-0.00425454547932248	-0.00811159625278986	-0.0114979732021027	-0.00884121025921437	-0.0171706327439935	-0.0141364736416763
0.0613948438643704	0.0314877199074951	-0.00804358803257568	0.0403240130426135	-0.0143017938334092	-0.012303647018781	0.00715693142101063	-0.00678598003250395	-0.00387473229170204	-0.0133027204260951	-0.0111890384540443	-0.0118230696764774	-0.0173282486535807
0.453398544753959	0.148582110059323	-0.0719625445889643	0.226356012549455	-0.0317444487860772	-0.0963106885541298	-0.009459959287071	-0.0267184537884885	-0.0309659886736243	-0.0640275686701035	-0.0669882109025284	-0.0776278231330785	-0.08814252289069
0.280188126755681	0.0985313605123184	-0.0434756159992659	0.150191020512709	-0.0357471287347027	-0.0141591473990287	0.0162171132361296	0.00877731659620307	-0.0131177903336477	-0.0249531380668657	-0.0308903428109756	-0.0343558431855172	-0.038203746059447
0.22857015485814	0.124411444631037	-0.0349144091507659	0.119208589513877	0.0581925678311765	0.0117535206792663	0.0615029273820644	0.0558373136170023	0.0602580197813099	0.0349730442552214	0.0169058212085499	-0.00287195399069781	0.00652829677133973
0.254599773726297	0.103231917339217	-0.038863100912378	0.139110432385632	-0.0153034883466016	-0.015820553957944	0.0181306471021467	0.00774512126347582	0.0102930710702518	-0.0155620211522728	-0.0212567522530296	-0.0287177325107413	-0.0355590936228745
0.0785124220294156	0.167209325932168	-0.00985063676366661	0.0496821863075131	-0.0123006388218706	-0.0294392510859177	-0.000683626797412032	-0.00248529015564967	-0.0102724368480308	-0.0208699449538941	-0.00775516122957932	-0.0228952375182715	-0.0127659989038883
0.0103003366216841	0.00262008000050103	-0.000555614028015924	0.00991798836969066	-0.00229647741095881	-0.00155948267525837	0.00132156979943758	-0.000231768661895778	-0.00125482942998319	-0.00192798004310859	-0.0022583195735181	-0.00310910781358989	-0.00300750260548111
0.192987308738877	0.0521800546340731	-0.0285991273379609	0.112953265811319	-6.45727491682957e-05	-0.0260215207935785	0.00846850513650088	-0.00170469656061251	-4.73030777768391e-05	-0.0130430467713734	-0.026657560042919	-0.0228381525898842	-0.0448350054130599
0.044238477254691	0.0464930889089572	-0.00563031071259225	0.0300479094374344	0.000208075944772852	-0.0129318554524822	0.000425802771111664	-0.00318381861882103	-0.00397421057411111	-0.00636188975385467	-0.00874428349873906	-0.00919039577777038	-0.00913097754336746
0.0154300722383744	0.0217456184791192	-0.00118061238391947	0.0142068312011268	-0.00637855628942469	-0.00626034177858657	-0.00332708710651944	-0.00397546215681568	-0.00530216620021355	-0.00631944903400563	-0.00663398164543252	-0.0075108470630667	-0.007846723117524
0.493494945066342	0.195150990763451	-0.0845783025614142	0.199980190349572	0.0533303843229758	-0.0150864742293482	0.0445501554640642	0.00830398227281171	0.00638068677063081	0.0191219550468138	-0.0351764432989519	-0.0175633848751481	-0.0155128667306296
0.28784215822885	0.179005215668949	-0.045365411265098	0.147441105644969	-0.0117693886459663	-0.0129562566608706	0.0409562053492383	0.0164634074325608	0.0179923140136514	-0.0123628226534185	0.000844190185419313	-0.0162188707703089	-0.0250962560334264
0.0249590268654982	0.0149618387090638	-0.00215771273107519	0.01963929594393	-0.00278375338601695	-0.00176315428731281	0.00297310760183738	-0.000177381409475295	-3.5655750020222e-06	-0.00227345383666488	-0.00300037313480431	-0.00502132695159556	-0.00657473175990021
0.0784720893258462	0.0255089157543295	-0.0103002017547474	0.0433611339538563	-0.00166313379026137	-0.013017490986857	0.0122617623360384	0.00547491881125113	-0.000362685190279419	-0.0073403123885592	-0.00517599315816165	-0.00731147876094741	-0.0113953078331977
0.044821611659583	0.107890439052274	-0.00452924605088965	0.033357425235639	-0.00368319069349669	-0.0153012703674205	0.0160162322839949	0.0120137695325493	-0.0111061023299564	-0.00949223053045861	-0.0121541864853679	-0.0114780753643482	-0.0161142781987267
0.446898507941606	0.153763072920597	-0.0755253314200527	0.191465019026888	0.0137602309357037	-0.0187324689349333	0.0541566022934867	0.0379343144994951	0.044041712515107	-0.00248611899961482	-0.00599903412428793	-0.0191781317406114	-0.028524741347708
0.0106209320051064	0.00678464537172685	-0.000810385984535335	0.0100750057257909	-0.00294594305477869	-0.00208297717353435	0.000475861669372442	-0.00099380648736154	-0.00140906670381262	-0.00251446011415652	-0.00301957815061414	-0.00301693113199987	-0.00355415505777068
0.0771048001228914	0.0710576110701447	-0.0106637509766762	0.0435768443798427	-0.0133302641989416	-0.0103937565456662	-0.000392818857720634	-0.000205844574114156	-0.0118163835323281	-0.0118620103723039	-0.0115494213481603	-0.0152344366450928	-0.0159288689875876
0.417680404053377	0.175872164370669	-0.0666615050992281	0.209918077850311	0.0780765684471761	-0.016803559136469	0.0538234300367964	0.0486757656153196	0.0386115996114329	0.0306365046553536	0.00698495863459431	-0.0259315083135321	-0.0304085125326952
0.0738324952921443	0.0247208836824769	-0.00543855941971663	0.0650487612335525	0.00122228039063658	0.00167872358430546	0.0205815419611719	0.0130958260301123	0.00775860650632546	0.00145050198747101	-0.00425856759875917	-0.00825666105165163	-0.0127329572837719
0.00351077283657647	0.00817691548400543	-9.68676912044496e-05	0.00232321502572511	-0.001687361273563	-0.00142686398722068	-0.000302300545853433	-0.00100825912999546	-0.00101256083105984	-0.00155711263039184	-0.00179004479398474	-0.00145975677134851	-0.00175251111407514
0.0155020654845406	0.0564843804833345	-0.00134978161977636	0.0132541447251599	0.00240323514475248	-0.0091328812640906	-0.00551690143600492	-0.00143441414045479	-0.00691766243614554	-0.00336482305966906	-0.00820629334614527	-0.0095242817254325	-0.00534081689316332
0.132217031669095	0.0837822607715191	-0.0194646504392623	0.0684205069869202	0.00437985106528144	-0.00929284953156843	0.0196661625161167	0.00619096752419485	-0.0123653291472762	-0.00245649923314351	-0.011521857349349	-0.0165638045204331	-0.0247953958842139
0.0357832604279952	0.0392060638947373	-0.00477960272692676	0.0252899245372297	-0.00547611047503539	-0.0104990321002005	-0.00370703405031172	-0.00377107507354819	-0.00726577746402943	-0.00798757128761797	-0.00951973305084607	-0.0109646586553089	-0.0103001125041615
0.000422286431118363	0.00190063898904967	2.18037726946776e-05	0.000277540778735396	-0.000109703277645474	-0.000114579830084328	-4.48583133407016e-05	-5.97975829998324e-05	-0.000148053177379137	-0.000112141553864901	-0.000152661463746121	-0.000198057074559443	-0.000201490337298715
0.270715439821127	0.189149101314488	-0.0436609023476982	0.128351155304578	0.0566784198085011	0.0136740760923006	0.0591097035396537	0.0972785904287194	0.0721642249986826	0.0351762479504009	0.0241244477020492	0.0208649215373843	0.0368974895233103
0.0166567738416304	0.00308400455861962	-0.00072659575290699	0.0151617282744811	-0.00104308569567325	0.00138459073646963	0.00522464317106317	0.0045713347101955	0.0024210295864491	0.000170752520398186	-0.000623351010193139	-0.00255763249747263	-0.00214069098994573
0.493323124509413	0.247375258146697	-0.0863166233533467	0.195290434623704	0.141726610585917	0.0230277444873871	0.0476825867642763	0.00510382199783371	0.0134454408437846	0.082377177536652	0.0168077960994757	-0.030550930966961	-0.0077884719205556
0.153181167171866	0.0343962737157059	-0.0218073880186033	0.0860818592006641	-0.0228909263271832	-0.000121523258870215	0.0222934904937275	0.0149536883384602	0.00744344231371372	-0.0115062247930267	-0.00599343488046486	-0.0112510254868692	-0.0146420276397757
0.0126466815256197	0.0208328420226733	-0.000696384089889517	0.0102078433331533	-0.00180387072503098	-0.000966819380983197	0.00236622954460205	0.000771954272710089	-0.000348748510885875	-0.00138534505300709	-0.00252533790147242	-0.00323231039791077	-0.00350265434095431
