# Supplementary material for: Measuring re-identification risk using a synthetic estimator to enable data sharing
Source: PLoS One. 2022 Jun 17;17(6):e0269097. doi: 10.1371/journal.pone.0269097 (PMC9205507; doi:10.1371/journal.pone.0269097)
Supplement: S3 File — (ZIP) [file pone.0269097.s003.zip › nexoid/nexoid.vineCopula.1.13.csv]

risk_act	entropy_est	ital_est	hypo_est	g_err	g_vine_err	ave1	ave2	ave3	ave4	ave5	ave6	ave7
0.0311343177716813	0.039254033624847	-0.00307515046932495	0.0218694666296437	-0.00142620730316036	-0.00733593148758591	0.0009480245505901	-0.000367113115573803	-0.00442454378087379	-0.00438106939537313	-0.00604117711670468	-0.00709040807298547	-0.00642101045061874
0.165446808035287	0.0473056281566994	-0.0209469902815654	0.094057477797043	0.00568986056413326	-0.0286477783348232	0.0184032205455262	0.00363539548541497	-0.0135011854539797	-0.0114789588853449	-0.0153352470381937	-0.0190907104182246	-0.0299432461917991
0.0438793727646977	0.0479495271446008	-0.00508596215070344	0.0281705603598762	-0.0072416004030207	-0.00644709848303537	0.00376144618742881	0.000868404440925744	-0.0011882467748157	-0.00684434944302803	-0.00747168053423891	-0.0093699218747684	-0.0131018816327392
0.194892087444989	0.106944402870568	-0.0188188982068962	0.178328559554627	-0.00774993329625348	-0.0277540426755739	0.0262351271234747	0.00881399336988792	0.00337626749297562	-0.0177519879859137	-0.0378022050934525	-0.0485337987003705	-0.04281047495196
0.0480743380121094	0.017643805258772	-0.00302177163001743	0.0407223864251896	0.000767577652042641	0.00323010338653326	0.0151734073056789	0.010304277712047	0.00422043103814187	0.00199884051928795	-0.00353885944794951	-0.00377316861307459	-0.00680967766390205
0.165907416886943	0.0961444417329063	-0.0215474534197065	0.0852672583146109	0.017726884878301	-0.0368866084997982	0.0247575871197887	0.0229075054210387	0.0120742672866073	-0.0095798618107486	0.000697386014207851	-0.00328221782009661	-0.00803632553324263
0.0512404200254927	0.0165848564901559	-0.00582369422528067	0.0317863240069168	0.00240729972019557	0.000558032469468735	0.0111426525453031	0.00799837812025325	0.00562467915176493	0.00148266609483216	-0.000642218739612087	-0.000805754047190861	-0.00469985540396026
0.0785701631716027	0.168426736553943	-0.00886757630610291	0.0475097071629153	-0.00831692033700171	-0.0260781993562402	-0.00359723956545088	-0.00338231176567601	-0.0142318741362323	-0.0171975598466209	-0.00383253969251907	-0.0199653195110958	-0.0174129380836346
0.0292096077066625	0.012735402810899	-0.00330493604314425	0.022066930524482	-0.00638294358245245	-0.0067878812325806	-0.000499397292289823	-0.00266512326414936	-0.00530250244023771	-0.00658541240751653	-0.00774748299409983	-0.00854448638386135	-0.0101057965431222
0.014306358315751	0.0247548093774447	-0.00123908140044215	0.0107838546418604	-0.00229391161761928	-0.00416549775736421	0.000210700220828489	-0.00205966985982968	-0.00277050077597495	-0.00322970468749175	-0.00492188695237551	-0.00454615370182916	-0.00552201273906372
0.49191155266823	0.1983810198672	-0.0751069980363296	0.194974908229217	0.0382556552916436	-0.0614882278670153	0.0304408890536024	0.0161512488167204	-0.0188225742010074	-0.0116162862876859	-0.015970370251762	-0.0401259873933581	-0.0700835955652622
0.136423524490811	0.151859876576469	-0.0140146936879617	0.0922541514818528	0.00462744869577483	-0.00253659422190405	0.0396665957529869	0.0230765292807922	-0.000288818398360008	0.00104542723693538	0.000850835426332991	-0.00319016926230067	-0.00411559125914426
0.494727118032582	0.245133766687337	-0.07623987283857	0.18934153540191	0.0975696099821773	-0.0806596508526494	0.0621977726769988	0.0692071337824226	0.00992052705353041	0.00845497956476404	-0.0221369100565272	-0.0639248027925648	-0.0345370435106961
0.0223680843565985	0.00567311113416115	-0.000799431700994894	0.0167398118378956	-0.000100232495742942	0.00125701723993881	0.00836140890678931	0.00586869208166654	0.00357193712866087	0.000578392372097933	0.000141624957542948	-0.00204453246827441	-0.00398762179013104
0.0152628377987838	0.0265159907541461	-0.00129430749374651	0.0134466907842253	-0.00149672073523329	-0.00376590444984345	0.00128299984952095	-0.000958994825457827	-0.00338355211830292	-0.00263131259253837	-0.0044439177758132	-0.00390990777371122	-0.00549879602310262
0.412324411295718	0.0933978464079024	-0.0590342252259703	0.209557373766121	-0.0201689936501324	-0.0377760354476564	0.0394170070936539	0.00474075933923895	-0.0109734628915827	-0.0289725145488944	-0.0230762177568209	-0.0474425975889403	-0.0687037886644821
0.00952858432188652	0.0195402131408953	-0.000440581854574115	0.00839942810058365	-0.00188381063323957	-0.00427593835951821	-0.00190980369743849	-0.00102339036338997	-0.0029367706857494	-0.00307987449637889	-0.0036832398033222	-0.00451562850351788	-0.004210243512194
0.0671693297494904	0.0324157045372699	-0.0081957670333877	0.0392266332948411	-0.0155682440343975	-0.0176698428495527	-0.00148820994574983	-0.00552635484698923	-0.0127442472199024	-0.0166190434419751	-0.0161280145335837	-0.0160292026802036	-0.018925996717704
0.176665834645315	0.0949431179515057	-0.0239213440367254	0.0839134753827427	0.00810792801021729	0.00618935680758437	0.0207384996815248	0.0237153403928206	0.00148861901493264	0.00714864240890084	-0.0197463885944753	0.000497471098487745	-0.0234586341993184
0.131559891846884	0.0504481756210519	-0.0185256130395084	0.067047565655467	-0.00995639283323915	-0.0161079141494686	-0.000579454987970379	-0.0207365546991506	-0.0163418153078261	-0.0130321534913539	-0.0208808297808454	-0.0339287976775802	-0.0356767911589474
0.194339564172551	0.108749926072801	-0.0179556729162088	0.180284831522983	-0.0289911424612949	-0.0241867996080206	0.0316471573100092	-0.0021742124142228	-0.00477244095722995	-0.0265889710346578	-0.038595403208287	-0.0378376511869544	-0.0552015146387256
0.0419607046389144	0.0203356717087469	-0.00482852697859944	0.0283655119933839	-0.00910065062400631	-0.00725698857418395	-0.00411877734312986	-0.00478979861524213	-0.00560204729666448	-0.00817881959909513	-0.0125446291499476	-0.0132342198944029	-0.0151636054191674
0.266492229983479	0.175514729876018	-0.0369419320071953	0.13220083289748	0.0249992676653654	-0.0302802208908765	0.0453658973503337	0.0397610651343715	0.0229859987001245	-0.00264047661275557	0.00237922634636134	-0.00532119725321534	-0.0282914406189283
0.0509911149376335	0.0591644877936219	-0.00440993382284928	0.038041793986151	0.00512361869744927	-0.00269481184555032	0.0164182289130295	0.0076271596754464	0.00646418401250692	0.00121440342594947	-0.000672473670858403	-0.00493541817789038	-0.00899272950044254
0.00267036887457471	0.000221113164488064	-0.000101342059078343	0.00210446440937384	-0.000804042585134279	-0.000763641283994384	5.03185360737151e-05	-0.000299566967655779	-0.00040923516456086	-0.000783841934564331	-0.000927748732342866	-0.00109808665179914	-0.00109860250490328
0.0478277093593601	0.017346482852605	-0.00270171345642545	0.0415606425340299	-0.000376206217452726	0.000720662055366125	0.016731552146405	0.0106814749458231	0.00401878303839896	0.000172227918956699	-0.00254806596899902	-0.00552226790682466	-0.00765190569480689
0.00668709768265627	0.00451203135986444	-0.000317987725604232	0.00572660016137742	-0.00153202896414458	-0.00142487206667123	-0.000270685407634978	-0.000720302603654876	-0.00139633857494316	-0.00147845051540791	-0.00196889028331422	-0.00211112405066223	-0.00259475551022952
0.186052300479567	0.11270069396432	-0.02594749762501	0.0940909359621586	0.0368210340579692	-0.0119825874606064	0.0362299036997522	0.0189288389099451	0.0204674013682805	0.0124192232986814	0.00285892176205407	-0.00265415898998905	-0.0297245094891484
0.0739664376285806	0.0241103372744784	-0.00525419650548134	0.0630872992731343	0.00167962839567268	-0.00024391379730393	0.0225856010640525	0.0138912718109234	0.0065133518913196	0.000717857299184374	-0.00398705072508326	-0.0101911083338996	-0.0107907626299467
0.0288458494824483	0.00918435499102621	-0.00238331030647388	0.0246377772082347	-0.000414725539583296	-0.000550397618153016	0.0052477067102164	0.00248643995797369	0.0013290331205997	-0.000482561578868154	-0.00273934671581177	-0.00547071898578261	-0.00621395521364017
0.0282178500027428	0.0089356690709596	-0.00208563897137546	0.0247843109168277	-0.00212147398022309	-0.000871581283965282	0.00661307260310445	0.00366041000733611	0.00179786879845337	-0.00149652763209419	-0.00363706169320611	-0.00478922538063898	-0.0061542014089634
0.400857537225633	0.0944692758470808	-0.0569584142799349	0.214604306117595	-0.031195982198843	-0.0265662953151699	0.0385278470225873	0.0135792087517605	0.0059923746438087	-0.0288811387570064	-0.0320617562979236	-0.0332606928648267	-0.0530075746210192
0.264742034231238	0.175213051326025	-0.0368648915704968	0.133632441957899	0.0450731988689855	-0.00729060993192543	0.0283080661046949	0.0324257747637557	0.0202037623841053	0.0188912944685301	-0.00693005200905178	-0.0192944996982582	-0.0359336655511819
0.125246729356289	0.126436672860898	-0.0166664412938372	0.0555271839892449	0.0532336182374252	-0.0265078489515323	0.049789645331739	0.0271603735229005	0.00446521852899393	0.0133628846429464	0.0153783112751978	0.0120500439971095	-0.0147012759888303
0.241500279899594	0.0747833177067833	-0.0250160526586773	0.214494584907964	-0.0045598615826192	-0.00126977240881562	0.0415024537537579	0.0317681541298352	0.016895169460597	-0.00291481699571741	-0.0187108393442983	-0.0241009650640907	-0.0330442537254356
0.464491206245948	0.222157685179188	-0.0691426958592632	0.214189750490028	-0.00754206034460642	-0.0601111471602464	0.0209438406304143	0.0187007485321603	0.00990690846081121	-0.0338266037524264	-0.0392620398227949	-0.0669138708020996	-0.0813576486252719
0.0166237041405841	0.00319009095674183	-0.0010295331268091	0.0151165971409854	0.00155394905077903	0.0011336455286271	0.00595054566220746	0.00380449847962518	0.00207680410119696	0.00134379728970307	-0.00141682443345866	-0.00157149065660172	-0.00285671833499812
0.0663819924704472	0.0904091357440311	-0.00719309861093813	0.0450156168815551	-0.00818244705081346	-0.0220121602254493	-0.00458236613414645	-0.0041372842634324	-0.0106953291820753	-0.0150973036381314	-0.0200588698379044	-0.0177772781531835	-0.027814530956928
0.0852170930105457	0.0749359415466371	-0.0108113963209805	0.0448333480605141	-0.000276744794224557	-0.0118760012689411	0.00364812839932978	-0.0047967338623959	-0.010023134841667	-0.00607637303158284	-0.0139115063615883	-0.0161413752253719	-0.0177266502383119
0.44595627150081	0.155617708272953	-0.0662094577766933	0.186925576508233	0.0304332736763179	-0.0117853277690258	0.0496725655756967	0.0221051697555422	0.0124428632852392	0.00932397295364606	0.0162405600094946	-0.00732135578788007	-0.0411157310713133
0.341328124204713	0.156440473457298	-0.0430710663076512	0.237307496814184	-0.0241520793914375	-0.0462421258042559	0.0165700629945442	-0.00487764759914394	-0.0331379424726949	-0.0351971025978466	-0.0510340090157279	-0.07343855022197	-0.0838735636257948
0.028132827427547	0.0648544061803772	-0.00317246237051816	0.0191374472561196	-0.00815801225115175	-0.0106698333131852	0.00141827417955259	-0.00586197792327172	-0.00779689005686603	-0.00941392278216848	-0.0100039559666601	-0.00991276330152458	-0.0113054527809318
0.0140906318275059	0.0222935162355868	-0.000818990162449561	0.0116472814439598	-0.00260026585340653	-0.000631615289828531	0.0025444334090648	0.00111273682514863	-0.000706440856599461	-0.00161594057161753	-0.00284302699772901	-0.00317252995077039	-0.00393310130619028
0.183119771149551	0.0788345179283368	-0.0230361547017046	0.109938508047393	0.00125241976367108	-0.0153106469825873	0.0162138037996829	0.00398409340305286	-0.00733535228258561	-0.0070291136094581	-0.026665511936672	-0.0245638117696858	-0.0229571949952334
0.208303669722268	0.0571492316519849	-0.0271543527425753	0.118446936339606	0.00449578732220449	0.00854460039413429	0.0315314744556971	0.0177784296789646	0.0167840448217888	0.00652019385816938	-0.0114352802633143	-0.0140127565631915	-0.0161686883967578
0.482896970088925	0.144515390055236	-0.0730667667092101	0.204491392197556	-0.0124606549579858	-0.0901155981520122	-0.00658402324877849	-0.0273171796474587	-0.0339810568543094	-0.051288126554999	-0.0644840240635551	-0.0821210415860403	-0.0964007859462228
0.488872830068596	0.198969056769713	-0.0728685047843255	0.197284992405081	-0.0113124453801227	-0.0785804015157961	0.0592596191440314	0.0168320056569041	-0.0220041754532145	-0.0449464234479594	-0.0345035521887114	-0.0513581002455938	-0.062644588224927
0.0502367413223784	0.0495256896997391	-0.00633897499081987	0.0308336247679993	-0.0093631279041346	-0.0159545477456836	-0.00734428033800451	-0.00634584509820284	-0.0117761007548079	-0.0126588378249091	-0.0151390797847027	-0.0119615000559904	-0.0151629148303563
0.298313598618549	0.148541543052145	-0.0338307570831026	0.242962723260835	-0.0199787103262114	-0.0478976919071407	0.0199528968436268	-0.0142553702326639	-0.0283451119779471	-0.0339382011166761	-0.043361857429808	-0.0581524388869959	-0.0686255166310965
0.0300320285003342	0.0156840922759852	-0.0022367229906381	0.0226599087089371	-0.00730769611775978	-0.00722962705204295	0.00215457648345369	-0.00251361167644674	-0.00347771179132298	-0.00726866158490136	-0.00891500204161696	-0.00927369859211584	-0.0105555212283731
0.354445054154353	0.227619949153307	-0.0457756742519784	0.229566238285143	-0.0123428802076965	-0.0464984459151109	0.0227506524635382	0.0299396016076369	0.0320151610966573	-0.0294206630614037	-0.0218824606410484	-0.0485613829155682	-0.0671347288693261
0.0144446173948125	0.0564878094215978	-0.00126045508221854	0.0125127965487297	-0.00398726622246098	-0.00815300881755652	-0.00483874493757945	0.000698161355410062	-0.00545590353022699	-0.00607013752000875	-0.0065325960326674	-0.00308852296308897	-0.00870795919197969
0.207147761740515	0.115429789290464	-0.0278865655033571	0.108861285385514	0.0353936244576455	-0.0191074601552356	0.0332413338382798	0.0230404684930891	-0.0116130160034899	0.00814308215120496	0.000977651259620904	-0.0113929292232818	-0.0172506859688917
0.299876394146348	0.149291422064407	-0.0337636480203615	0.244106708412504	-0.0395378908777114	-0.0453228622342617	0.0244898351767029	0.00305452710098031	-0.0247779867568562	-0.0424303765559866	-0.0388966685258039	-0.0672033516030812	-0.0817201605895563
0.0277976184906132	0.0645886342241247	-0.00308043289968012	0.0190868675125752	-0.00582001020073372	-0.0108657341437918	-0.00482843384154321	-0.00537697711251306	-0.0087716292981223	-0.00834287217226278	-0.00572418446849903	-0.0111698022109562	-0.0122096137849168
0.17242536448011	0.163640884649274	-0.0244775269378214	0.0736088366100239	0.0206864209798958	-0.0471222543234104	0.027572278915371	-0.00794463828826192	-0.00728746722745083	-0.0132179166717573	-0.00536724900290964	-0.0193816055029684	-0.0131193333080294
0.205585144356624	0.115859720330232	-0.0280267578217423	0.108340225319753	0.0325199476253064	-0.0181870433887165	0.0304197075096302	0.0150509027782917	0.0147429066219676	0.00716645211829489	-0.00531116619723362	-0.0129020029042569	-0.0338344109004705
0.0476959306883206	0.0173242573445298	-0.00250207952200906	0.0408226930308006	0.00326360124989403	0.00168450640953869	0.015183101206902	0.00785770121298113	0.00519405837202858	0.00247405382971636	-0.00251497240001981	-0.00529359271258378	-0.00728339943023975
0.00483652275597782	6.58767740695683e-05	-0.000158764006400283	0.00277949762330303	0.000151151565338265	4.84908762803885e-06	0.00197822814598445	0.00105914656037668	0.000659556109646324	7.80003264831521e-05	-0.000501402050170619	-0.000688810322501575	-0.00096249879619688
0.321733051406774	0.211184749286926	-0.0406978785580916	0.197467649823248	0.0319644230384208	-0.00506245908541364	0.0610225900293382	0.0797382291548667	0.0241526354492372	0.0134509819765036	0.0399559466217728	-0.0122474482914802	-0.0264448327211852
0.0475709512542882	0.0810215464484228	-0.00593113065196012	0.0302044520495144	-0.0151478482880554	-0.0146212425279055	-0.00435943761365725	-0.00654261398048382	-0.00349477368044337	-0.0148845454079805	-0.0156829406366996	-0.0132130000146009	-0.00966878735855147
0.0688048794758719	0.0252803061462597	-0.00509911199628664	0.0592221662802592	0.00112549061578492	0.00056223474276855	0.0173540157407398	0.00470534501775412	0.00197665725678162	0.000843862679276733	-0.00965459825092108	-0.00995994853484107	-0.0176222136844689
0.0140704213328495	0.0220233013705329	-0.00114962113413347	0.0116204839576914	-0.00197099364259517	-0.000644627381497329	0.00273434915375904	0.000822805716647756	0.000591206171632505	-0.00130781051204625	-0.00158676761462733	-0.00385132519867868	-0.00410683551246579
0.120880324433472	0.0616809752735003	-0.011253035991797	0.0896486874635779	-0.0201371681645247	-0.0010766888431147	0.0198522454015973	0.00270413081248447	0.000180159929088916	-0.0106069285038197	-0.00750839055902429	-0.0198161393956825	-0.0245941474598614
0.085714109859448	0.0744581762835733	-0.0110603774933855	0.0460847854185322	-0.0164503978245466	-0.0223573473680211	-0.00442784074540584	-0.00564943701249476	-0.00269469992297788	-0.0194038725962838	-0.0141873301289156	-0.0195935438154593	-0.0211341395591271
0.163884547939715	0.11291826566336	-0.0236413252052456	0.0751517658919968	-0.00455784403050086	-0.0314972930366608	0.00661798714760881	-0.0167698465834282	-0.0161917492017289	-0.0180275685335808	-0.0274756444731201	-0.0247746324424094	-0.0430954061419067
0.131762526439941	0.0496047122189385	-0.0175062022118217	0.067678773133742	-0.00939125008464306	-0.0325287197882465	-0.00189928832223585	-0.0110028530066117	-0.0146458413535694	-0.0209599849364448	-0.0301664582012564	-0.0278488245158148	-0.0368942219847772
0.0444444097195005	0.0155570701022569	-0.00506079138221142	0.0295819360149744	-0.00484359752103446	-0.00472870015477717	0.00364554271922451	0.000388190357331758	-0.00212494819122581	-0.00478614883790581	-0.00637278908269723	-0.00878346537642998	-0.0106390321538924
0.489080680702869	0.19968788379605	-0.0731980273265794	0.196367347020276	0.0188946806057337	-0.0781166030324184	0.0157753345397897	0.00610531220408894	-0.03030413358736	-0.0296109612133423	-0.0347249938355219	-0.0439241101907528	-0.0601401039964475
0.0704403963450569	0.06434477173004	-0.00859994052301039	0.0406624152646054	-0.00554465155939213	-0.00549542784477912	0.00999835626604935	0.000154716443183586	-0.00325757259735772	-0.00552003970208563	-0.00954987170148804	-0.00848192010207277	-0.0103703478394614
0.487801068000677	0.198877821002746	-0.073563235843377	0.196368545961642	0.0394965690278655	-0.0241631843219418	0.0565216243132058	0.038056779127137	-0.0224601431451172	0.0076666923529618	-0.049270147335258	-0.0498436707600445	-0.0583213905808827
0.316906580683773	0.0827771518481479	-0.0405958846658638	0.182764172901888	-0.00792070607002437	-0.0125539838702407	0.0398635582281029	0.0140163886088789	0.0106885613249461	-0.0102373449701326	-0.0220633831301761	-0.0398591960012392	-0.0401372061102492
0.0189458221721467	0.0314721266154734	-0.00184987314564108	0.0147264887572728	-0.00292009417251307	-0.00520440329117527	-0.000435590974966135	-0.00263525897316815	-0.00360219080085487	-0.00406224873184417	-0.00425349858142697	-0.00724128045198031	-0.00699725282117495
0.117219941060982	0.0319025413061819	-0.0139674431782693	0.0683433700605063	0.00727291754997929	-0.00328047142642703	0.0226648592351871	0.0117875752829971	0.00157818784027793	0.00199622306177613	-0.00574966305891583	-0.0119138853378968	-0.0118185655747733
0.125281161975238	0.0314291093024128	-0.015529725442185	0.071217914919135	-0.0062366175900756	0.00600573274457047	0.0246178907290276	0.0122666314689873	0.00173666531257188	-0.000115442422752576	-0.0114684690487551	-0.0121857634343117	-0.0129540683943272
0.311971202842715	0.169660502235063	-0.0394375293986427	0.203398058124903	0.00824951307052746	0.00232506705124141	0.0601427217023905	0.0374658884284498	0.0250043132392087	0.00528729006088446	-0.00899601931702382	-0.0182237911716666	-0.0334759281014129
0.0949901190782582	0.0282490360695741	-0.0116771723630787	0.0518620337954659	-0.00173906560237562	-0.00588092469964863	0.0127126866894197	-0.00753517979580001	-0.00125625639135499	-0.00380999515101213	-0.0173056732972629	-0.0111914352617833	-0.0120443465942456
0.14569329234202	0.0450884955741097	-0.0108096254716654	0.138563063710366	-0.00745341341476879	0.00701006651901329	0.0364285932250686	0.021735515262357	0.0175255277288261	-0.000221673447877768	-0.00920528316754909	-0.0138268478889025	-0.0222153588254072
0.269173871218926	0.190342049367915	-0.0394524237930755	0.125555821136853	0.0314501591136764	0.046347569877995	0.0676667452942116	0.0380491524173108	0.0344077952318674	0.0388988644958357	0.0245561698908196	0.0144956374850778	0.0289213675500364
0.0218241184016502	0.0370157139289906	-0.00216370396030155	0.0163692361896874	-0.0039827811609197	-0.00612610280384607	-0.00176673047118084	-0.00391512812473336	-0.00502447379630923	-0.00505444198238288	-0.00602960961906677	-0.00665040995026707	-0.00671058024947217
0.193364554350326	0.110001357930974	-0.0185793993128036	0.180167505559851	-0.0317337564693625	-0.0280715441405976	0.0148420140600367	-0.00184563028110818	-0.0167931951504797	-0.02990265030498	-0.0369104188008528	-0.0485837846350438	-0.0403487132768169
NA	NA	NA	NA	NA	NA	NA	NA	NA	NA	NA	NA	NA
0.0285859345973073	0.0645536072553262	-0.00338461838668399	0.0194815313856428	-0.00766208882543931	-0.0114507154757623	-0.00678671586214912	-0.00741307851192541	-0.00794433051822152	-0.00955640215060079	-0.0118151832684352	-0.0110196674436481	-0.0123861533181105
0.0530431985294959	0.0760955322165541	-0.00409452180201945	0.0442345323208247	0.00436274031857233	-0.00239161308606379	0.0207106763424891	0.00977003681355069	0.00234387164818218	0.000985563616254272	-0.00296673016902425	-0.00674570425936716	-0.00869625120497057
0.496200180950601	0.246502661834912	-0.0764291543379442	0.191262105649749	0.0806612166970048	-0.0486618774428086	0.0774763814256416	0.0198818384983466	0.0190905167810195	0.0159996696270981	-0.0382995197876124	-0.0423674494631689	-0.0224312538841895
0.454908125476886	0.148157407967355	-0.0646066325736666	0.222821393395458	-0.0154198495511166	-0.0752047078308056	-0.00234377910388006	-0.0136634698564371	-0.0312306190051324	-0.0453122786909611	-0.0764921478714534	-0.0810262605810269	-0.0955674408578282
0.104236949568548	0.0975858312970855	-0.0100408527001773	0.0714388944169973	0.0110090134547832	0.00135176159985806	0.0308937158968722	0.0191192239303952	0.0154927368996695	0.0061803875273206	0.000326761299018749	-0.00712094882459152	-0.00860809169884595
NA	NA	NA	NA	NA	NA	NA	NA	NA	NA	NA	NA	NA
0.00107822442643701	0.0033797403256433	3.87853071427149e-06	0.000723420494563394	-0.000347157443043704	-0.000528055537147567	-5.34201858798536e-05	-4.7768923392717e-05	-0.000277942175393626	-0.000437606490095636	-0.000416942605197901	-0.000530586539469148	-0.000410108192061085
0.00940645177405761	0.0194275444479787	-0.000462637843429059	0.00873345122104859	-0.0038442968665258	-0.00439524505766401	-0.00157190563036399	-0.00154341340457709	-0.00262398474429348	-0.00411977096209491	-0.00435997575947026	-0.00317917558703397	-0.00503659654802185
0.0784581970015024	0.167615124283051	-0.00882173949599152	0.0479125538077165	-0.0129570568756913	-0.0288856828083778	-0.00593892014757434	-0.00449220712192204	-0.0146010098489848	-0.0209213698420345	-0.0286113163362832	-0.00916399762233613	-0.0273686656726999
0.00282690527882991	0.000140138538857962	-9.50043425966465e-05	0.00197717479376121	-0.000794068651173898	-0.000968913380019199	0.000144706029212303	-0.000298687718556714	-0.000528953783749235	-0.000881491015596548	-0.000875839913389653	-0.0010927529504495	-0.0012121390319058
0.219457311065634	0.0607203475263091	-0.0289713873462034	0.115870550704024	-0.00529290440217853	0.0148991473018343	0.0411381562309677	0.0215257347026114	0.00948172499013217	0.00480312144982786	-0.01006799332398	-0.00338902385534684	-0.00786204766828186
0.0450693648857994	0.105404958283042	-0.00496488875197307	0.0335500096940243	-0.00272384411285324	-0.0133088075100185	0.00174809510879215	0.0117817795684686	-0.0094290514210389	-0.00801632581143585	0.00165667867181592	-0.0173829611686319	-0.00311624799046963
0.0278358597250183	0.0643013651207137	-0.00299551245421745	0.0189862766400133	0.00301282065598375	-0.0102343889710056	-0.00115548158589187	-0.00739756760082925	-0.00605152994458568	-0.00361078415751092	-0.010363397811405	-0.0053399429118486	-0.01213776243185
0.0279885093567373	0.0644749883370105	-0.00300465275793672	0.0193859966206464	-0.00971573164257929	-0.011120967585962	-0.00411757450240662	-0.00239499396195634	-0.00400000340232576	-0.0104183496142706	-0.0105846075762082	-0.0118280284294536	-0.00752069239301235
0.0691114451796263	0.0328978462917884	-0.00891788639460121	0.0396243617632995	-0.0164327372948683	-0.0108881872161547	-0.00337675639929029	-0.0079798586262285	-0.0107428531830877	-0.0136604622555115	-0.0157588453820686	-0.017643083524017	-0.0225513253939772
0.279855442392875	0.100250179192921	-0.0384797340594377	0.145349883115406	-0.0239299524535029	-0.0189956502818178	0.0252559964454989	-0.000294219170192456	-0.00311019233713777	-0.0214628013676603	-0.0104689551488696	-0.0424336780996374	-0.0302411774849002
0.0440622533893492	0.0467090006833015	-0.00502329555175286	0.027880760587514	-0.00160721148056631	-0.00630726501782631	0.00158522217719314	0.00233774740024806	-0.00253062089190247	-0.0039572382491963	-0.00848392839497998	-0.00857839068046053	-0.0113563862593131
0.173340444484408	0.164632980128482	-0.0245125056280985	0.0729692612875814	0.0452385825131078	-0.0358447705561722	0.00682175850711222	-0.00796874120402161	-0.0161975521382753	0.00469690597846778	0.00293507271812368	-0.024946601519493	-0.0280583706221088
0.0415096431101705	0.0197609882207186	-0.00455593950955669	0.028565931897274	-0.00605038553509041	-0.00782569085101928	-0.00446948696925729	-0.0043984520758755	-0.00900377141737276	-0.00693803819305485	-0.0142483422012733	-0.0107353136550162	-0.011272902990606
0.164899423510905	0.0967383045412495	-0.0226206369888859	0.0842074834585371	0.0215794229215564	0.00193041288886672	0.0394317051786536	0.0231526680951513	0.0109411242751008	0.0117549179052115	0.0051648159838088	-0.0087247327210849	-0.0124425048977704
0.448164490517875	0.155549197217173	-0.066626373779084	0.18535258168923	0.0131235601323256	0.032905550565358	0.06662735505129	0.0283263101845199	0.00944763338070864	0.0230145553488418	0.00533266740721805	0.00975416474175961	-0.00691609249961644
0.0402956715399841	0.0105833852235722	-0.00278182001010643	0.0326434844047135	0.000940811997437146	0.00307842369117917	0.0127826630322916	0.00719569323883094	0.00515227354514733	0.00200961784430816	-0.00197533005963013	-0.00403730716309135	-0.00538048519337102
0.0624443809874297	0.0317023435671181	-0.0069846989062232	0.0377966277479086	-0.0063204398187842	-0.00245300252685608	0.00578467393281271	-0.00281377170035619	-0.00402396288238743	-0.00438672117282014	-0.00680083912209144	-0.0130300888753268	-0.0183191216805518
0.256699433599864	0.0727094337585381	-0.0279234556332439	0.208760564271594	-0.000846516529527164	-0.00528099240444291	0.0524309179999143	0.0191051926555688	0.0061867491844893	-0.00306375446698504	-0.014954538962017	-0.0337023870483656	-0.0325826537369037
0.484314458239519	0.144891708154952	-0.0718757815449553	0.202259226349323	-0.0184522553251273	-0.0973789187671011	0.00723261612233878	-0.00354440475898027	-0.0226507709468417	-0.0579155870461142	-0.056782932553401	-0.084675253204075	-0.0841200585119679
0.0190160080185453	0.00550204314759103	-0.00149101098557025	0.0158868762724286	-0.000549736839075766	-0.000958825956642068	0.00358136673762527	0.00138919525393691	0.000738054320790986	-0.000754281397858915	-0.00130299726098168	-0.00272469592602588	-0.00377798548200431
0.101370609247943	0.114742640389181	-0.0137377932496889	0.0493468114682725	0.0360541494669452	-0.00847569861422155	0.00738585788437286	0.00671098444482632	-0.00313190185262716	0.0137892254263618	-0.00582391556688665	-0.0142422185390687	-0.0117841231807354
0.495103564509829	0.247200675795934	-0.0763823559885353	0.191791904043955	0.163165177322147	0.00501792306696958	0.11589321166001	0.0331541740652511	0.0738392504883871	0.0840915501945584	0.0141532324969514	-0.0287052031571678	0.000712730409164752
0.496876272868311	0.24737226557527	-0.0762345232329947	0.193119968721038	0.0882372159591724	-0.0553142505093577	0.0479573541032619	0.00491369315158846	0.0160424714434352	0.0164614827249073	0.0228044191643319	0.00261015254654878	-0.0476325408068222
0.125619946483929	0.0320730681535562	-0.0159731404494486	0.0711136552816705	-0.0108391359050863	0.00187335531677227	0.0213884413374853	0.0150867559075268	0.00941965739446513	-0.00448289029415699	-0.0122497361256978	-0.00347330883891356	-0.0129450092150103
0.0595100763072827	0.0176131512753653	-0.00738842252375198	0.0339403479812249	-0.000719899530551939	-0.00654799314997268	0.00946556737535006	0.00521016152003065	-0.000703560608145588	-0.00363394634026231	-0.00213914712603941	-0.00922196483567572	-0.00749718230421391
0.0769843709313575	0.0713740090831952	-0.0102894295505926	0.0428925265574518	-0.00298866059851025	-0.0113117919426808	-0.00681733152208969	-0.00575739592947834	-0.00353957410170423	-0.00715022627059554	-0.0130603661403263	-0.0173430509131737	-0.0147258211438867
0.0823101112400323	0.0598172071700863	-0.0101870046409414	0.0442663699373683	0.00210310382937266	-0.00485509638754836	0.0183845864119124	0.00399662237427267	-0.000567314981146899	-0.00137599627908785	-0.0103884099786085	-0.00871458378502768	-0.0141761292392356
0.0957273097613097	0.0667124886956585	-0.0123979009835245	0.0499724457457788	0.001735603493437	-0.000215096857674998	0.0191065193142824	0.0189610885956221	0.012235328626089	0.000760253317881002	-0.00102624205776704	0.00119969725618199	-0.0034108675669773
0.229724976838702	0.124454365399748	-0.031242611165962	0.115349099119048	0.048006014338267	0.0121120464531416	0.0634008268890556	0.0508530142389373	0.0410608039697573	0.0300590303957043	0.027059715292535	0.01194933375131	0.00601797974827992
0.0501614349835382	0.069594031124181	-0.00469932542349024	0.0366069203191033	-0.000378368964895764	-0.0120729785793315	0.00496087559822634	-0.00571625646237067	-0.00297711276267274	-0.00622567377211362	-0.00850728779018616	-0.0117228526441048	-0.0138596954526627
0.131817767061925	0.0497364921346647	-0.0176798376963468	0.0659745054832981	-0.0174186197700257	-0.0277746754678195	-0.00468254428368753	-0.0117602174751302	-0.00868759747659603	-0.0225966476189226	-0.024793282550044	-0.0284583658818041	-0.0330405399380588
0.134730009312879	0.151922222564631	-0.0135216378690869	0.0906164332561691	0.000553196922779081	-0.000708040509000557	0.0533695841280263	0.0073918614288323	0.0335321484558551	-7.74217931107379e-05	-0.0117737722688427	-0.0232527457247224	-0.0121907940831116
0.0773802688241319	0.0249072247084716	-0.00909373610987275	0.0417553887327207	-0.00107405194456352	-0.0139239075966399	0.00974766038658739	0.00832605145025932	0.00268630221674186	-0.0074989797706017	-0.0112597125803212	-0.00885691424596431	-0.0134380699901664
0.0833087280385207	0.0992737789157954	-0.0111630821851599	0.0428775738952112	0.0198895434853412	-0.0180156244118351	0.0138369729281233	-0.00147850272530987	-0.00537648912698555	0.00093695953675306	-0.000711007402645333	-0.0224844351119043	-0.0231308360834998
0.0738964576519775	0.0537239543369844	-0.00960758990631615	0.0419599394650629	0.00375900347329269	0.00262179288686679	0.0201252536175255	0.0122844694676085	0.00504845758557865	0.00319039818007974	0.00266857164805058	0.00104592662237964	-0.00395619738129159
0.264796036202651	0.174290417646889	-0.0361827385106222	0.133505141341167	0.0250073566141231	-0.023867604694824	0.031040346986668	0.0372805573294541	0.0249130487887946	0.000569875959649524	0.00270182604575736	-0.0296220562043328	-0.0354649928907609
0.101312065403762	0.11422618106975	-0.0136912132423477	0.0502480508664067	0.00219057146499019	-0.000839579201007287	0.00706152738830898	0.025749892544638	0.00811615702474998	0.000675496131991457	-0.0140035496580549	0.0027161106591221	-0.0134343108970758
0.450839092954808	0.196218908809938	-0.0674777998645042	0.18451957627016	0.0282657625531491	0.0595153543762825	0.078872605600448	0.0886316381295819	0.0217303006566967	0.0438905584647158	0.0129744224589146	0.0213386208490641	0.00761939733137434
0.135766595895093	0.152353444484146	-0.0139528912148326	0.0915989288728581	-0.020689501699332	-0.00143728082491329	0.0277443920745713	0.0336983273927759	0.0073157655225827	-0.0110633912621226	0.00372036315569141	-0.000532182591170965	-0.00685475486270762
0.0227816969063892	0.0372801075593965	-0.00202553859583243	0.0187697098731296	-0.00921481316739851	-0.00935345132888701	-0.00339121715598389	-0.00712051064530483	-0.00737570023313814	-0.00928413224814276	-0.00681257064313494	-0.0111700291000827	-0.00876805802716069
0.00200713592019917	0.000448241892845386	-8.09266918044139e-05	0.0011704038233798	-0.000541119156390963	-7.91667547445432e-05	0.000615089257559198	0.00035644093899738	-0.0001036601983327	-0.000310142955567753	-0.0001975533785686	-0.00047985054889822	-0.000494994509109222
0.32031957508658	0.209854991036271	-0.0418002589012121	0.199313641071745	0.142611615992731	0.0555628885796448	0.133892080962206	0.0492391298227901	0.0347267843190367	0.0990872522861877	-0.0016235099916409	-0.0137858509441238	0.0266821624290336
0.0147935040013052	0.0285301567013625	-0.00117718133624063	0.0112076418777569	-0.00379043837911129	-0.00410627059724471	-0.00204955636390605	-0.00245495846885788	-0.00293943648770989	-0.003948354488178	-0.00576448561545456	-0.0055949986421727	-0.00606971250714577
0.194973024614335	0.109036347327333	-0.0183247600359026	0.179857972942582	0.00541984606322141	-0.0300351647569115	0.0353223296831073	-0.00306013377968517	-0.0191911126661558	-0.0123076593468451	-0.0289387554369725	-0.0463976272124693	-0.0580187958770811
0.120965120079465	0.0477195680199276	-0.0159111877539914	0.0642167047440314	-0.0127767915076149	-0.029584708030049	-0.00894764592280249	-0.0127960940300073	-0.0182134496911625	-0.021180749768832	-0.0222984458096766	-0.0295661911033216	-0.0319885562930146
0.0638606839913968	0.0958873757999945	-0.00832694802174977	0.0380315285918064	-0.000783234813662048	-0.0150745027056574	-0.00220151688042615	-0.00624370626482464	-0.010926059854417	-0.00792886875965972	-0.0178463918883975	-0.0103394635715504	-0.0277783112734665
0.488029171172981	0.200539439588793	-0.0742695472840275	0.195999706443379	0.0496248000548367	-0.0903600971047586	0.0341061499301584	0.0403381467251805	-0.0221653729238903	-0.0203676485249609	-0.0298048820469681	-0.0384902649004101	-0.0520857720694778
0.00657237376147129	0.0136843593214793	-0.00070959376709571	0.00510769208106688	-0.00157230402911941	-0.00140568287139899	-0.000340691814079181	-0.000507951862757042	-0.00138178722841698	-0.0014889934502592	-0.00181336148219513	-0.00315096747938552	-0.00250634289418876
0.150202081476282	0.185149247933008	-0.0158574969148314	0.113981295924465	0.0167467494514058	-0.00545599873476893	0.0412774870468118	0.0436926114761145	-0.00313771357005749	0.00564537535831844	-0.0184915157024867	-0.0115556996586558	-0.0186365608555099
0.411940322748588	0.0922565825020833	-0.0586413670434071	0.2090208024675	-0.0196149061322816	-0.0215471522843782	0.0376249491775826	0.0226579547762246	-0.00106515636233212	-0.0205810292083299	-0.0329288429265628	-0.041093595385306	-0.0497484453932936
0.485051188088727	0.142079862333957	-0.0721709249304173	0.20063062488797	-0.0192972826850097	-0.0947337807788676	0.00152923037687897	-0.0160738942592873	-0.0218809690297446	-0.0570155317319386	-0.0620968766149579	-0.0794076318094505	-0.0868065954282277
0.150152597646491	0.185468005832038	-0.0157141272642148	0.114358060292213	0.0185447787263346	-0.00774609937238643	0.0315295917632444	0.00714411997424758	0.00753866644026396	0.00539933967697406	0.0129911276221386	-0.00893319141978827	-0.0144978971328748
0.101219735467535	0.115241448522601	-0.0134031002587103	0.0490684484213539	0.00267353140271236	-0.00955002004935127	0.016001915031551	0.00230697387322644	0.0248482225653782	-0.00343824432331945	-0.0122967730223224	0.00688296201727133	-0.0124453408716113
0.280655436524721	0.0996094218285329	-0.0383449043904182	0.146569762264574	-0.00423236017420936	-0.0280364366756551	0.0249912008246658	0.00656009368259947	-0.00685950863423457	-0.0161343984249323	-0.0330488960132943	-0.0298430488667779	-0.0361577825914315
0.0223955752202491	0.00593937900645539	-0.000878362334562659	0.0166079541437927	0.00169565143696028	0.00210613131244123	0.00803701568639759	0.00579611644098243	0.00365861176245359	0.00190089137470076	-0.00019752413543362	-0.00281667538902603	-0.00333694551344468
0.147178062792454	0.210240081460885	-0.0171253945096599	0.0875077523650894	-0.00213378187377369	-0.00417612357684527	0.0376824934706395	0.0212006760631955	0.0212702656153132	-0.00315495272530947	0.00331592638152234	-0.014512562430386	-0.0204727505797618
0.140447596325877	0.1047757497069	-0.0195497719765623	0.0679455867758297	0.00792696065837123	-0.0300435534605097	0.00614526123044001	-0.00500304514752475	-0.0140285227791394	-0.0110582964010692	-0.0242126018376478	-0.0211272042325239	-0.0200575876559629
0.448373921220769	0.155613131026893	-0.0667476695323297	0.187108601409765	0.0128606807068771	-0.011768092145891	0.0620653813393137	0.0323363502964355	0.0563421139851571	0.000546294280493076	0.0102478274122542	-0.0274060283882978	-0.0326283552545953
0.0143417761124572	0.0250196012144199	-0.00100142108705098	0.0106988606221259	-0.00194572339745336	-0.00425937731672638	0.00188556721988369	-0.000933905357531311	-0.00263069168731143	-0.00310255035708987	-0.00330984546361788	-0.00392564087773811	-0.00522659294721372
0.0828954036625953	0.0592480146401994	-0.0106938124571336	0.0449343722179181	0.00169051291514784	-0.00526616730356064	0.0104328752962087	0.00811496212197403	0.000987913438784932	-0.00178782719420641	-0.00764599981145302	-0.0149535346622505	-0.0130211882976069
0.216135322554359	0.111834828193899	-0.0295146532479747	0.104265336546586	0.0220920469497148	-0.0202940172451896	0.0334353259624341	0.025848327111949	0.0028892280324469	0.000899014852262597	-0.011635634722214	-0.00152644302494981	-0.0208814350175106
0.327327044036367	0.248451478685611	-0.042871065041686	0.235499523945727	0.0421356047908874	-0.0451294048833072	0.0356054072110325	0.0152286554990024	-0.00887715338346323	-0.00149690004620989	0.0205318778797237	-0.032086394560248	-0.0609460402631781
0.0572791576369437	0.0323279333614091	-0.00389752156904709	0.0470315639807172	-0.0169004873444993	-0.00451466703236999	0.0126081199481804	-0.00144375686103843	-0.00635091118073533	-0.0107075771884346	-0.0131303326913713	-0.0110122776183293	-0.0191007402821115
0.0949582727979792	0.0285604981030848	-0.01161805208734	0.0518559111866646	-0.0131423089447266	-0.0066651976400378	0.0171418382969365	-0.000202360907832808	0.00247604978534353	-0.00990375329238218	-0.015675329190541	-0.00792166188069625	-0.0152365567060914
0.484987975455856	0.144255745582178	-0.0714606462756621	0.202162893216365	-0.0100493660355447	-0.0815243165437757	-0.00462884030865457	-0.02216701066669	-0.0423828796628387	-0.0457868412896602	-0.0509982980974775	-0.0759673449039561	-0.0952742792369279
0.370626655940836	0.266898595734398	-0.0500236344332706	0.214005980927465	0.150212404174074	-0.0402451166318898	0.0978353006158887	0.0181489071662335	0.0330301915303929	0.0549836437710921	-0.02419686603605	-0.0414754001933956	-0.0214395994846155
0.152461741807822	0.034085464034259	-0.0199763606217022	0.084239036330255	-0.0152881362107405	0.00246198164194511	0.0255952123115865	0.0154125948008381	0.00771632861709173	-0.00641307728439769	-0.0142671107389616	-0.00774497318503126	-0.0185512283067553
0.225353216766058	0.169795399800873	-0.0317260072424723	0.103042685648785	0.0487172163868919	0.000915760894996481	0.0319857683683453	0.0140832073820999	0.030057684628796	0.0248164886409442	0.00167706421692163	0.00147618994792711	-0.00834065429163469
0.217473593698575	0.114408461121934	-0.0304031172455601	0.106415551872079	0.0407000543579362	-0.0197366133411836	0.0232970033158869	0.022026392452699	0.000384537874741853	0.0104817205083763	-0.00769502100977548	-0.00721681770552079	-0.0176200234026604
0.225374113901251	0.16909538222845	-0.031432307122109	0.102685243039665	0.0384096276330435	0.00433840826014231	0.023049960521075	0.0242423899413243	0.0115571563651636	0.0213740179465929	0.0169498611857239	0.0129693901933159	0.0206290618657041
0.0647773437543869	0.0495210638786757	-0.00796789604843549	0.0365270156636754	-0.0152575158191237	-0.0098476493216256	0.00140373947022294	-0.000723922391046086	-0.00506014361410588	-0.0125525825703746	-0.00913252841669592	-0.0143065063341046	-0.015759139430483
0.0781105767127655	0.16881755157653	-0.00890754900903265	0.047776492890854	0.00720631227169317	-0.027092299816561	0.00309420919286164	-0.00553477169625879	-0.0200662929642704	-0.00994299377243389	-0.00712183214610865	-0.0258333075657889	-0.0291208775762094
0.177868043515377	0.0953140199533196	-0.0240972995902408	0.0841717013976018	0.0109642920070957	-0.00300996827846936	0.037931205042247	0.0322289933741746	0.0123992863397834	0.00397716186431316	-0.0274469505879917	-0.000588518818114808	-0.00780316404192755
0.300047724824077	0.182955922395146	-0.0354666580475305	0.20992502941851	0.0339661925354321	0.00146002624456743	0.0865598071439485	0.0422915317518603	0.041739224262011	0.0177131093899998	0.0171557750400493	0.000390484961187432	-0.0320458381616028
0.14699725140416	0.0457330780070187	-0.0122376732401242	0.14121958792877	0.0062587048425046	0.00557271461245853	0.0400945712624374	0.0247018010335556	0.0162401075981062	0.00591570972748157	-0.00322591581326678	-0.0162398456486118	-0.0248118488624603
0.101166028366831	0.115526082351098	-0.0138924933404277	0.0491740808580318	0.00163046099940869	-0.00986952868482913	0.0131387712822189	-0.000896216290276017	0.00142579645199324	-0.00411953384271022	-0.0106172683350822	-0.0116816623879889	0.0036887547065836
0.0504301611643949	0.0865757807277247	-0.00455629080394634	0.0393122789823499	0.00448972428337238	-0.0133744963394535	0.00413361417770098	-0.000336459383030376	-0.00245053495894303	-0.00444238602804055	-0.00445603229916238	-0.0118613309284169	-0.0159979740685007
0.491423391062879	0.201240104368225	-0.074299659451569	0.196626856043756	0.0141728779462421	-0.0836963569767898	0.041695564063395	0.0184151837493124	-0.0158284892835159	-0.0347617395152739	-0.0322917187266988	0.0129676510522979	-0.0493605063145912
0.0150488170159799	0.0266322484475345	-0.00120538760048429	0.0135339644344165	-0.00166625817418979	-0.00275252421571839	0.0030036943726767	-0.00163206884611537	-0.00191003268457578	-0.00220939119495409	-0.0031535153320589	-0.00412478422465552	-0.00498196943618234
0.0413992464105216	0.0198456241271642	-0.00449550692620022	0.0279890536940306	-0.00640889267517277	-0.0123800738683129	0.00108751819094812	-0.00217724386214944	-0.0058021558536893	-0.00939448327174285	-0.0121512293464488	-0.0100346296448003	-0.0111898758906986
0.460845263190989	0.149138030437089	-0.0664393050007689	0.215881733467687	-0.0182160055292653	-0.0804028211037222	0.0168701234714719	-0.00868154595459408	-0.0205674981292268	-0.0493094133164937	-0.0655663539147632	-0.0554744039932413	-0.0755444504088725
0.140820427119155	0.101486520814478	-0.0190430255315715	0.0668140707880491	0.0158078344528817	-0.0298554760313464	0.0133100157852118	-0.00404405125879057	-0.00542128936124922	-0.00702382078923236	-0.0211310623662839	-0.02755097315896	-0.0229881510658661
0.224751344544022	0.171255035581056	-0.0328467082836524	0.103791826216368	0.0412524911294962	-0.0220964172791906	0.0523156925759241	0.069008933609212	0.0312422396186697	0.00957803692515277	0.0305576184298409	-0.00241419518404282	-0.0181789785086551
0.120546223413544	0.0480206208582227	-0.0151257982307004	0.0643845167109202	-0.0106571832201383	-0.031646745410003	-0.00726119104713732	-0.0157905226982413	-0.0150809846875944	-0.0211519643150706	-0.0285571323182549	-0.0310544251127171	-0.0396437450690585
0.072882223690651	0.0528235853398652	-0.00934403189069496	0.0404260416556577	-0.00449169785172933	-0.0113907391847155	0.00286501458387294	-0.00295635527670679	-0.00307449048701448	-0.00794121851822241	-0.0113860067931515	-0.0174659311655049	-0.0138773758738109
0.466287926315952	0.219828668286875	-0.0683054669699579	0.212981694134665	0.0559319818163254	-0.0806377483046707	0.0260048512154685	0.00851547652059048	0.0123630247110142	-0.0123528832441727	-0.0192995276773087	-0.041963864616055	-0.0349124035313531
0.299073012791563	0.181373240857904	-0.0369706918012558	0.212784135543069	0.0574714092527201	-0.00789331009217964	0.0646975165847103	0.0438612261270309	0.0245328034803876	0.0247890495802702	-0.0105574945876509	0.012705988217026	-0.0424046934940819
0.149710560037119	0.136184115118083	-0.0217039297743417	0.066065237230417	0.0117217399452478	-0.013954171458041	0.0242761300459168	0.0377258810640331	0.00740788045392204	-0.00111621575639659	-0.0208870032836456	-0.00609527476686458	-0.0134459799990234
0.113154835293979	0.186676319816832	-0.0122939768475798	0.0668525298273992	-0.000308040566875709	-0.0147632747623402	0.0292342932675149	0.0148469029510384	0.00301429585334376	-0.00753565766460795	0.0164774905334412	-0.0126218646848971	-0.0152789001553103
0.304406739975438	0.216701841180042	-0.0438682452521991	0.136982935833723	0.0116611898169169	-0.000151621265557733	0.0581477187228116	0.0794567987686542	0.00947736506069929	0.0057547842756796	0.00847768101671459	0.0187968561949809	0.000125594148651931
0.0445869577252888	0.0155907394767348	-0.00479491734754667	0.029798260146431	-0.00555040741232993	-0.00614178315973258	0.00253107780347765	0.000368435277758955	-0.00328531424692088	-0.00584609528603126	-0.00729436841459017	-0.00808660262161267	-0.0104634090316749
0.0075917610707644	0.000395973000259639	-0.000210625674998807	0.0061405205056049	5.17173288736e-05	0.000270352795290066	0.0029935130314239	0.00183061727099903	0.000470648069773465	0.000161035062081833	-0.000786674531019263	-0.00141026975880222	-0.00165400025856957
0.0407013620742498	0.0198193095275201	-0.0044148122711082	0.0280874851960279	-0.00745519537282214	-0.00739955555328154	-0.000286034070555233	-0.00522817300054419	-0.00827729000379127	-0.00742737546305184	-0.00843527679172087	-0.0120500475033354	-0.0158138757884167
0.307232670595936	0.218877295561861	-0.0438345568237923	0.137009344685931	0.0741963782405228	0.0218923373198007	0.0601450548296519	0.0302747852963568	0.0543066741789959	0.0480443577801618	0.0572944927265498	0.0260472949580485	-0.0209577146387602
0.0143813023137517	0.0247958301380624	-0.00120690484065808	0.0110542285003692	-0.00186992401268797	-0.00392972250946474	0.00235475028753347	-0.000755905844378056	-0.00194048400398997	-0.00289982326107635	-0.00311785381394913	-0.00513237079849744	-0.00587560853413749
0.0749543694406851	0.0541282821482609	-0.010217484811336	0.0410281781985841	0.00340441787309034	0.00182595095126796	0.0193910222008683	0.00898734058413113	0.00883540096683202	0.00261518441217914	0.000461403669624133	-0.00725867050026893	-0.00314397806954314
0.370637392310577	0.269462820091714	-0.0494116492180291	0.213398272434245	0.142187104206595	0.0206491172469447	0.0570717716840828	0.056399649955392	0.0502015164027431	0.0814181107267697	-0.0359945566530626	0.0267388333152937	-0.0603543241561429
0.0193103044680048	0.0562452131321621	-0.00189877930448541	0.0135821353718155	-0.00813684306640473	-0.00821050479165602	-0.00411056458341564	-0.00540095399563448	-0.00276645361163198	-0.00817367392903037	-0.00399898417223215	-0.00573380212599722	-0.0091672503334956
0.241764896404492	0.0572372691307456	-0.0324130458927316	0.13054515044946	0.000996396150931056	0.00796421927462346	0.0319247387752518	0.0155440476924005	0.0133362911308481	0.00448030771277724	-0.0172529107238881	-0.0129991523348265	-0.0195193624928334
0.00335967142706631	0.0223977101820723	6.52726868702628e-06	0.00297984937412291	-2.95030519032779e-05	-0.00213336899927854	-0.00164024335864289	-0.00154236924808767	-0.00195817843086116	-0.00108143602559091	-0.00202673002359732	-0.00213227244164309	-0.00225157391253286
0.0139826467499922	0.0220386351609952	-0.000913984639844679	0.0116495189208739	-0.0025805758394115	-0.00143704016156309	0.00333400876554236	0.00166164531446776	-0.000306414721637298	-0.00200880800048729	-0.00226417682515425	-0.00333901159426987	-0.00386190723273383
0.195489502691357	0.0513589022658372	-0.0254894701944402	0.109841277367665	-0.00135939890278308	-0.02246744624151	0.00431026121267553	0.00259291340361123	-0.0132182434892996	-0.0119134225721466	-0.0274309330510888	-0.0284198044967223	-0.0314843224033405
0.0447826857926651	0.0475198715901285	-0.00577537837133957	0.0291496597613482	-0.00121996026547208	-0.00633856022118396	-0.00060813304209828	-0.00464724513534977	-0.00460630047014856	-0.00377926024332802	-0.0116419357378195	-0.0103354451656605	-0.0106794514924967
0.292739994712441	0.178661497819685	-0.0416898036120591	0.142927030233114	0.0100806348405025	-0.0204888292215015	0.0502108435330529	0.040789023291132	-0.00360263065525546	-0.00520409719049947	-0.00412252655677331	-0.0229267115888169	-0.0355375623686957
0.0669378076641799	0.0321041894874837	-0.00835817113227957	0.0400856862714048	-0.013151349347503	-0.0162784334037735	-0.00209889451805441	-0.00373265424871864	-0.00863665419714288	-0.0147148913756382	-0.0192156726973598	-0.019342989419175	-0.0193808825721087
0.320663066219502	0.210404184652683	-0.0398060062155101	0.195188774827329	0.0112106172173873	-0.00463366615618477	0.0662789030032042	0.0507966762478538	0.0393466969408578	0.00328847553060124	-0.000728940452755455	-0.0157333143094913	-0.0316010926787994
0.215777253384788	0.113467004404841	-0.0305177974808834	0.106257910681281	0.0348566827198599	-0.0217645475613077	0.0354847804532788	0.0268519462244268	0.00116448312521381	0.00654606757927609	-0.0011181948808042	-0.00662742979081249	-0.0103772724807969
0.127925239954954	0.031304373069188	-0.0164950265008636	0.0708692911328128	-0.0062752573051523	0.000924953564844511	0.0226668494571015	0.00764537357767664	0.0108876396595202	-0.00267515187015388	-0.00912707888855538	-0.0118903877840009	-0.0184958523057536
0.494772267477487	0.244635230717642	-0.0760936158306729	0.191615537741484	0.0137186472211259	-0.0148741291390996	0.0437560228372499	0.0425237123585898	0.0272615834916372	-0.000577740958986883	-0.0042765733790755	-0.00745020247155931	-0.0409229757840445
0.053019090869239	0.0747989931319132	-0.00385688151302062	0.0443048220805583	0.00312741292075859	-0.00178917369091575	0.0180906821160552	0.00956534127529767	0.00551582063524431	0.000669119614921422	-0.00243662106778186	-0.00313614123546151	-0.00977359946789625
0.436561351758436	0.0941926483864128	-0.0639121796027552	0.195998342251288	0.000364036485715924	-0.0265622598916716	0.0351410188478146	0.0161499921539642	-0.015298281909533	-0.0130991117029778	-0.0258840139633274	-0.0463729557045922	-0.0773891789084788
0.0895036581651698	0.0183896283026545	-0.0108781986497208	0.0510576478129832	0.00388829968920887	0.00157673482443574	0.0198254917605023	0.0130859820642789	0.00955450485534774	0.0027325172568223	-0.000148749648174074	-0.00299492852324075	-0.00528894517714369
0.115233996591701	0.0805502326515484	-0.015183621803882	0.0562634718647464	0.009378033830976	-0.0224630691719262	0.00585067244752702	0.0147788395936052	0.0113631074180065	-0.00654251767047508	-0.00479711282339991	-0.0115595373805987	-0.0215189241904618
0.0548635906759637	0.0191312863483008	-0.00574333962030676	0.0335479434694684	-0.00534173072675529	-0.00544157962507022	0.000633896335544434	-0.00301089063631143	-0.00302283387029176	-0.00539165517591275	-0.00850616589958746	-0.0120115532165518	-0.0123751902222947
0.0954890522363301	0.12320824473186	-0.0126665244085347	0.046881427807859	0.0224981376889045	-0.0165153517772056	-0.00110620313640321	0.000998027995986459	-0.00556722026825369	0.00299139295584945	-0.0251688700244283	-0.0154157086526459	-0.0158225958257611
0.0138951574581501	0.0225056205093284	-0.00095981723269326	0.011805191808075	-0.00117668990124411	-0.00100850172041753	0.0025790142134521	0.00157280353908546	-0.000646024363277792	-0.00109259581083082	-0.00259209735301603	-0.00346850065976196	-0.00407497869091067
0.0338597390120369	0.0148357184172717	-0.00391416061188017	0.0239285825012089	-0.00700893320637557	-0.00674425664553998	-0.00025512942780577	-0.00549549411508958	-0.00605633235669378	-0.00687659492595778	-0.00703505300476209	-0.0103568955159574	-0.00969721086958663
0.298687539010596	0.177037677994395	-0.0422751400268478	0.138844725515927	0.00972379880715568	-0.00818425183757993	0.0591864025281045	0.0245664594781665	-0.00825979506049951	0.00076977348478785	-0.00608103281620648	-0.0205426775512544	-0.0093468218781973
0.0286643932955304	0.00940990534041212	-0.00230966455780925	0.0244871436030075	-0.0027897266524064	-0.000985629702043168	0.0049747607530922	0.0027621478517419	0.00112443796446268	-0.00188767817722478	-0.00382878749644086	-0.00428980455795542	-0.0072243134787529
0.0958601149869801	0.123630478847302	-0.012926126017705	0.0464822790147189	-0.00759191459121884	-0.0191163255740475	-0.00553851858319103	-0.00140014379980717	-0.00342381004301075	-0.0133541200826332	-0.0271470268856143	-0.0175170710132327	-0.0161797624333373
0.0131144404896805	0.011583979998486	-0.00148791565775108	0.0106995347513593	-0.00128747741975977	-0.00305720188791733	0.00103696781497229	-0.00134296551421557	-0.00186234871912234	-0.00217233965383855	-0.00349134915864803	-0.00289652593722855	-0.00416608700179721
0.0808727300125736	0.157370736846662	-0.00829227501681389	0.0503192454468529	-0.0070992094301895	-0.0107680273468554	0.0394226350214172	0.0305990255602984	-0.00660416357695467	-0.00893361838852243	0.0134562972001504	-0.0170720141761933	-0.0189119992152881
0.130675707630437	0.0849200025452916	-0.0172844929899957	0.0653721936242212	-0.000107789614707199	-0.0351241753325477	0.014515773828735	0.00758379780038496	0.00506189197769727	-0.0176159824736275	-0.00765748850910244	-0.0094831234665524	-0.0246713513513735
0.362606250753314	0.220597092770674	-0.0476406136807139	0.222010725806228	-0.00747479388852273	-0.0411227336746803	0.0537060703519206	0.0116941194248499	-0.00685662345129351	-0.0242987637816015	0.000336754503274472	-0.0435199774423848	-0.0456969202951126
0.0751144496649221	0.0852353288679334	-0.00742246291795035	0.0523473060511276	0.00336362589471333	-0.00219329443979031	0.0267455966164905	0.0192851412916084	0.00478039655207831	0.000585165727461506	0.00424468384759943	-0.00464667091954674	-0.00707334873191466
0.0479414248398136	0.0174074655846674	-0.00252329511445661	0.0400249984015315	0.00204040355693366	-0.000326584933316144	0.0165349166609002	0.00942964595274846	0.00545947253833873	0.000856909311808762	-0.00247363998924006	-0.00465675598951665	-0.00841622135918899
0.00816212418745091	0.0088240389784158	-0.000780977541014045	0.00705267998491461	-0.00137716208909012	-0.00134052035035434	0.000570321114002816	0.000201379680113759	-0.000766587205696938	-0.00135884121972223	-0.00183265830692984	-0.00205171430916954	-0.00238233269463886
0.154324270216353	0.0354181449861473	-0.0201411598381795	0.0843024223998809	0.00202210535441624	0.00361938427939179	0.0226314452594498	0.00589460011456153	0.00622954113299695	0.002820744816904	-0.0230585186587266	-0.0143461080959749	-0.015692574857582
NA	NA	NA	NA	NA	NA	NA	NA	NA	NA	NA	NA	NA
0.101051382469128	0.0310838245606622	-0.00814430810416249	0.0832976998726766	-0.000740991986292877	-0.000370513294399522	0.0244732886192896	0.017206704758773	0.00644264086802912	-0.000555752640346199	-0.00688810497285597	-0.0127503315591666	-0.0143537718457589
0.0332832733412743	0.0150742991791214	-0.00375825555349459	0.0239498796398774	-0.00474563747015127	-0.00914702311042115	0.00047457625927335	-0.00207881228567771	-0.00575734689155065	-0.00694633029028621	-0.00779853608039758	-0.00976319925943842	-0.0107165608326513
0.140702459453298	0.0530163580287027	-0.0174968052343765	0.0732467401311176	-0.0137204025158566	-0.0341340302851289	-0.014567558783018	-0.0165347246590354	-0.0137465512380651	-0.0239272164004928	-0.0372003222331301	-0.0383400926307901	-0.0420472433726247
0.264855462520797	0.176516409831995	-0.0364676628363522	0.134187934607705	0.0565215010742229	-0.00803835598029473	0.0340248649481288	0.0413296615186873	0.000456354260700842	0.0242415725469641	-0.00841817472130763	0.0050142194538918	-0.0176496571533328
0.0514457478555106	0.0877576727245917	-0.00484436406083633	0.0405513024760858	0.00462089630267513	-0.0151712048779655	-0.00125298488012666	-0.00066308319969767	-0.0082599122067317	-0.00527515428764518	-0.0102876770439871	-0.0103391888942611	-0.0147647010544979
0.00991154868492877	0.0163220407190255	-0.000525097521552447	0.00805336939223633	-0.00221132426331785	-0.00164778390557735	0.000504703152763224	-0.000931693260046754	-0.0016797638894543	-0.0019295540844476	-0.00278397364403997	-0.00349580689125827	-0.00386860497562872
0.268946706704528	0.19158054217664	-0.0388726735456167	0.124343317022238	0.0955709735001373	0.0159570585221975	0.0930933655042774	0.0594847186705064	0.0349555419844212	0.0557640160111674	0.0636704941667915	0.0196527894867323	0.00853946416143336
0.496686464018304	0.248473494333872	-0.076248936889552	0.192251575956085	0.0831275065867635	-0.0684703673414907	0.0622498470618935	0.0544456706882914	0.0214265897177813	0.00732856962263639	0.0298991818807727	0.0100019053350144	-0.0579131373405436
0.12151960058428	0.0479661219422456	-0.0155167614157572	0.0627604236889762	-0.0169617272370656	-0.0322114134281634	-0.00404498986849702	-0.0122456738847126	-0.0177450340081783	-0.0245865703326145	-0.0286244328229099	-0.024001025086331	-0.0355831965045477
0.320859080531544	0.208274508104218	-0.0410627888128205	0.196231551155129	0.0143572263575875	-0.00717356603647196	0.0496778393935904	0.0981493651819194	0.0276266888577827	0.00359183016055775	-0.00469689639896614	-0.00965320040431944	0.0342711958269607
0.489362817549307	0.200883359129653	-0.0736843771750773	0.197161316206461	0.0557028001554206	-0.0112266825611601	0.0113906570808416	0.00601069638449081	-0.0250213274525897	0.0222380587971303	-0.0534013960951849	-0.0142629889515072	-0.0133432450948436
0.0189387908109113	0.0306056123238191	-0.00190197647765534	0.014683586209373	-0.00509987381352491	-0.00524414713359375	-0.00134850847324446	-0.00245479546810555	-0.00332838899876253	-0.00517201047355933	-0.00606142052080572	-0.00579025730189871	-0.00640427535255763
0.363616563240823	0.220322161243211	-0.0472254730926113	0.220994342013429	0.063471638561419	-0.0424761303934887	0.0420554740964095	0.0328614730969286	-0.00530046145448426	0.0104977540839651	-0.0157670509549047	-0.0460549656315364	-0.0620947077193829
0.164860197059341	0.111104236065083	-0.0235029644433318	0.0743018157168509	-0.0124409763773282	-0.0396545850744639	-0.00428036117038177	-0.0164996986847263	-0.019057762168894	-0.0260477807258961	-0.0326968262948387	-0.0407377395604092	-0.0466763213365284
0.139786484756029	0.102080956040044	-0.018893795862635	0.0663358112955113	0.00362778540709305	-0.0309166459440035	0.0161941981481794	-0.000642931863594903	0.0117239088508209	-0.0136444302684552	-0.0169042080077366	-0.0263133458285948	-0.0199749782140228
0.105340823601545	0.0971339816718569	-0.010118455365978	0.0702516351120683	0.0040691793538416	0.000192616254201333	0.0297871982538676	0.0189970290041042	0.0101208757824481	0.00213089780402147	-0.000790596082568248	-0.00390041970936415	-0.0146344307291847
0.30365079987445	0.21913736094813	-0.0454419915832944	0.138518110789687	0.0405672843061408	0.0275077132844678	0.0744208336737229	0.0711221283779328	0.0393205130873756	0.0340374987953043	0.0230917097620415	0.0511073195336639	-0.0150077339158235
0.052628032911027	0.0173730843924192	-0.00620155153508656	0.0315666292781559	0.00262980812624319	0.00207768493825233	0.0125840716732418	0.00623126555198806	0.00493041102591071	0.00235374653224776	-0.00156329351884351	-0.00268525372569461	-0.00553961356267154
0.16583346463589	0.177944886307514	-0.0184150743288195	0.109084842966488	-0.0223571492469213	0.0276364660556823	0.0312096907401027	0.0384258346956125	0.0258323668039435	0.00263965840438049	-0.00961658371643495	-0.0161707712371416	-0.0202156178057765
0.130273710372831	0.0491203962642127	-0.016908272523848	0.0654599174393128	-0.0178329633895149	-0.0283489487475962	-0.00616822150381124	-0.0124240843343092	-0.0158465205392379	-0.0230909560685555	-0.0286885829354923	-0.0292210314843915	-0.0380632060469909
0.0310043700751558	0.0393011967058992	-0.00332440665986988	0.022060114876444	-0.00196959380278103	-0.00288143138161139	0.00190288158653023	0.00054417319107548	-0.00168747181156387	-0.00242551259219621	-0.00585107160349567	-0.00642222390274944	-0.00734818844989477
0.446488747345116	0.155234979345599	-0.066102459009018	0.185939920754389	0.0443811986522153	-0.0131940161873535	0.058206798914741	0.0348191961730529	-0.00462964516665459	0.0155935912324309	-0.0108650628313884	-0.00127483907419651	0.0094722952314456
0.152612691841921	0.111710108173364	-0.0209626836929862	0.075860566573035	-0.00580010119779892	-0.0447360187000243	-0.00994790715586266	-0.0124977038993867	-0.0154171839214859	-0.0252680599489116	-0.0269236630437725	-0.0447917418302226	-0.0295113138867834
0.00511748994046689	0.0121727888151788	-0.000247996383140006	0.00481247995383652	-0.00270790111676143	-0.00193105140343483	-0.00130997916644607	-0.00168987128181516	-0.00215837353486582	-0.00231947626009813	-0.00242489780305826	-0.00289719644192727	-0.00272442181293976
0.152820682273419	0.110819866520632	-0.0204944941659377	0.0759218023997182	0.000955466951872819	-0.0385859361518723	-0.00705830392356127	-0.0023416425928405	-0.00784740985140397	-0.0188152345999998	-0.0221812408208315	-0.0290880577320776	-0.0363721386731733
0.0280415426553173	0.0131389928930886	-0.00306459850534354	0.0218581658617039	-0.00492939390916193	-0.0050607646612056	-8.35836753049074e-05	-0.00255606966875351	-0.00463575152161257	-0.00499507928518376	-0.00667893195083821	-0.00681568408770256	-0.0095566808072928
0.241665907559212	0.0752115305088106	-0.0255458369727704	0.21790218621436	-0.00119301205716141	0.00125037164146294	0.0525193250403994	0.0260421798708839	0.00669590508457635	2.86797921507653e-05	-0.0200454390393368	-0.0230710127326515	-0.0328360763331533
0.101558448230238	0.0315649796280766	-0.00893164922669576	0.0849325201627035	0.00016886105108424	-0.00168629332042915	0.0258819919874355	0.0137396822425028	0.00822386972256753	-0.000758716134672446	-0.00675065368278387	-0.0127359939154172	-0.0164798532327108
0.312162251614134	0.172644132986731	-0.0393132539475276	0.205373087250844	0.0252115874302469	0.00365419633078812	0.0564286712949527	0.029892971288924	0.0198251752320689	0.0144328918805175	-0.00358485028499378	-0.0328165256748839	-0.0306565900626299
0.0769361581241715	0.0704458095555589	-0.00938998063627744	0.0410692572573546	-0.01767160502319	-0.0106033869628914	-0.00616709103819532	-0.000546567755164096	-0.00986352307196073	-0.0141374959930407	-0.0116624954810623	-0.0191353877881303	-0.0225483637021083
0.0490433333954474	0.0503298945595444	-0.00584445827135718	0.0306406117915893	-0.00854184713136146	-0.0126895538932055	0.000799633667752458	-0.00768679243024963	-0.00874700116902579	-0.0106157005122835	-0.0131874828240305	-0.0106497093932452	-0.0126221510503356
0.00945701480373331	0.0123402006783127	-0.000773011308683045	0.00627490393437733	-0.00264143436603294	-0.00213779677698881	1.83650415421406e-05	-0.00103655782664319	-0.00177106881008687	-0.00238961557151087	-0.0027724694697626	-0.00332845658026558	-0.00391725740490254
0.449728737404064	0.154527230457126	-0.0662104087893076	0.184730141700589	0.0688751014953461	-0.0176104624474621	0.0799028247213243	0.0346355814816805	0.0124439770248415	0.025632319523942	0.00660972134782217	0.00561220001877011	-0.0389771627204222
0.000320295490166683	0.00122058462417035	7.67489454894186e-06	9.56764768361134e-05	-0.00011923702233332	-0.000118458021915755	-3.55872930873401e-05	-6.99209298095857e-05	-0.000100278161228722	-0.000118847522124537	-0.000138500941039901	-0.000152527089398565	-0.000165920485186612
0.490941241665818	0.195539849089549	-0.0751317022268175	0.192857912751359	0.0363396039775402	-0.066276440812167	0.0525882351863991	0.025531678621177	0.0216778044938767	-0.0149684184173134	-0.0300610585121875	-0.0392470828490105	0.000329403181860255
0.48918972677783	0.198842031232909	-0.0733492406381245	0.196550343242361	0.0735656206502762	-0.0683882248513381	0.039344182856219	-0.00224307336497348	0.00691997578011067	0.00258869789946908	-0.0260294584090017	-0.0660647599096453	-0.0235639682153482
0.0760846491320171	0.0842737390933554	-0.00697550661949568	0.0523533902860901	0.00385584217267583	-0.00253321841923661	0.0315460550873598	0.0128842681669127	0.0167959423994234	0.000661311876719611	0.000484177861116361	-0.00562465163318381	-0.00706776069993642
0.0958817488747453	0.0679671194515296	-0.0128158505619499	0.0501188001022963	0.0083570189745209	0.00293871720197088	0.0173785798449059	0.0218220139478956	0.0153232937302464	0.0056478680882459	-0.00190835603057855	0.00179158673468628	-0.00819258517858849
0.0920775921097441	0.0312123211338816	-0.00758922279171563	0.0677988308408703	0.000108493238928142	-0.000801132117633427	0.0226172983773111	0.0129103369789217	0.00638721542239919	-0.000346319439352635	-0.00444608513803059	-0.0107776052109993	-0.0131598392184105
0.118344106937279	0.0316587540330512	-0.0137567936010179	0.0665053005609335	0.00404603185631806	-0.0054820272774721	0.0230795456284382	0.00463675275283922	0.00529208184853493	-0.000717997710577012	-0.00338799589441455	-0.0172860676684463	-0.0122014171641891
0.115796664572814	0.0803528511657694	-0.0152427191896739	0.0559534607196844	0.00191098752391282	-0.0205248981369375	0.012362100279573	0.0134661704487143	0.00262693126272973	-0.00930695530651236	-0.0145691617714233	-0.0117198888612149	-0.00963572445934474
0.41090923808015	0.0944685718708494	-0.0578791340741223	0.207819337918359	-0.0346665349240966	-0.0266841284128863	0.0394085190153117	0.0150948585611361	-0.00181592941860037	-0.0306753316684914	-0.0189062954246577	-0.0404159135413204	-0.0453332198932876
0.0683252519030859	0.0320428349866908	-0.00810643265331638	0.039285057275186	-0.0161320501669569	-0.0120548181316653	0.00225039395987814	-0.00711145734205874	-0.00893197609874133	-0.0140934341493111	-0.0135907033071024	-0.019712737333667	-0.0189726766447194
0.00337861603910631	0.000324109897491918	-9.83987913556273e-06	0.0026810719082989	2.4773068952886e-05	-9.99639462258544e-05	0.00125085057971063	0.000619761708644633	0.000379678955639698	-3.7595438636484e-05	-0.000464302965553701	-0.000472343977133176	-0.000714091911176361
0.134956727340443	0.15067168606819	-0.0137073705009557	0.091253392743859	0.0163503222479649	-0.00241672528838721	0.0269751136694987	0.0210736828741477	-0.000216934688846621	0.00696679847978882	0.00941339867952828	-0.0253531248540324	0.00959473559309837
0.154153631931873	0.111247540649403	-0.0209369171731651	0.0765524435699036	0.00943414868088077	-0.0457682205420172	-0.00104148497904477	-0.0120543006460827	-0.0251925318433394	-0.0181670359305682	-0.0296591136843923	-0.0341923284584265	-0.0364235688227569
0.452118698065977	0.195663475111395	-0.0677012940878555	0.181505949148196	0.0741971747021838	0.0479119102722063	0.0995181485314368	0.0833939455317201	0.0820112875822164	0.0610545424871951	0.0086243942538618	0.00777433265231287	-0.0153466338103125
0.254030143872362	0.129588522918798	-0.0343515640637012	0.12853338851948	0.0214059815407087	0.00812349532511103	0.0607949431571997	0.0324160910028336	0.00826729294827777	0.0147647384329099	-0.00297107625382859	-0.0169944037784547	-0.00610044951777838
0.0566517722481541	0.0284415523344503	-0.00636477860764734	0.0343207359067757	-0.00974474028761175	-0.0109236809387087	-0.00264542511306991	-0.00517463983116949	-0.006158860820406	-0.0103342106131602	-0.0106732173267351	-0.0151241519637234	-0.0166814527426557
0.00864683224750228	0.00510910810914424	-0.000649748134639125	0.00771280711944181	-0.00154227571661576	-0.00220175017561029	-9.01413271850032e-05	-0.00113656518616352	-0.00164852640448011	-0.00187201294611302	-0.00230657124080492	-0.0031882534093645	-0.00298687471422033
0.0228660413017468	0.00943878652290372	-0.00218638897525224	0.0176333579763509	-0.00425452525648209	-0.00279953783832119	0.000224628447631263	-0.00133296507727566	-0.00258491536100715	-0.00352703154740164	-0.00606727907329863	-0.00598550296218151	-0.00756471524331796
0.0368183305860036	0.0547553017510348	-0.0028615010147399	0.0293812788452062	-0.00332359587900243	-0.00450971547684926	0.00740980942533428	0.00161787944692589	-0.00147487646483035	-0.00391665567792585	-0.00517768667877121	-0.00761228723517782	-0.0100323724288587
0.443297730500518	0.159209480464654	-0.0654458212178968	0.191063942403304	0.00894302325559043	-0.0267726884843896	0.0524975427442363	0.0353570295434416	0.0551263447362131	-0.00891483261439957	0.00902645517014616	-0.0329126848518393	-0.0321305692385565
0.0963537836471641	0.0675060037892819	-0.0128156700897642	0.050186708948083	0.0177380830747562	0.00272553582860331	0.020781083993863	0.0143193519611963	0.00103494561246351	0.0102318094516798	-0.0121647092597554	-0.0025262900253286	-0.00438210936877535
0.467309820469252	0.222978766632821	-0.0685070333508747	0.214153406848328	0.00595735684261411	-0.0860358221505025	0.0412335268548588	0.0149756555522048	0.0419786599894113	-0.0400392326539442	-0.0257007975622019	-0.0289374016595872	-0.0459126763309774
0.0512130395939968	0.061645769966259	-0.00532414764463313	0.0369216216018898	-0.0103283693117983	-0.0105703912823247	0.00505915804034757	-0.00224571412155804	-0.00805697337002361	-0.0104493802970615	-0.0135090727979112	-0.015994445663821	-0.0161063573862162
0.102516830511453	0.115027845627631	-0.0141272326900308	0.0499116249888342	0.0150318968295375	-0.00227658991430905	0.0298007608790495	0.0205057451684683	0.000271635204850032	0.00637765345761422	0.0078369034186624	-0.015543069610668	-0.0134384226832267
NA	NA	NA	NA	NA	NA	NA	NA	NA	NA	NA	NA	NA
0.064127629730436	0.0228976584103688	-0.0048874528750357	0.0481705053588653	-0.00267931224624253	-0.00773262585436583	0.0153385624945673	0.00738501477509149	0.00530573392433288	-0.00520596905030418	-0.00487581019345128	-0.00839926711931223	-0.0102585348767745
0.298732818257552	0.182306980730733	-0.035947528771082	0.211758621188582	0.00742011035438689	0.00235027624517387	0.0406784695248247	0.0318721481651661	0.0124424151991581	0.00488519329978038	-0.00200526339062457	-0.0204847862537704	-0.0270442583711977
0.0447885955918813	0.108957013596328	-0.0051311924524776	0.0333109523128474	0.0175501605653314	-0.0130496176982779	-0.00201293452321753	-0.00645819256692987	-0.00841185401501533	0.00225027143352671	-0.0105713877526666	-0.000698654798435311	-0.00505266546313116
0.0824905688283678	0.108502174447409	-0.00728022130525682	0.0667121282795962	0.0142771687100513	-0.002533354032347	0.0248002204936444	0.00855086309169097	0.0100742632006994	0.00587190733885215	-0.00633433102435607	-0.00491301405550479	-0.0149327593311266
0.366509523485528	0.137261292070361	-0.0480836381227777	0.202803058899194	-0.00841543655215343	-0.0853826093304131	-0.00338149660817522	-0.00727210565877273	-0.029396760902993	-0.0468990229412833	-0.0679880320375417	-0.0798421708777048	-0.0779977692787677
0.229607068444384	0.12412893007285	-0.0312297486012411	0.115241915941517	0.0215907360578588	0.0136614188685608	0.0482794464516157	0.0336581935070923	0.0370950539537143	0.0176260774632098	0.0243914723601155	0.014503162953253	-0.00267117313345061
0.406193675528569	0.0948814256461428	-0.0567145876888535	0.215367851324392	0.00311767045035777	-0.0318342954760116	0.0322474792610002	0.0178345325725884	0.00414500618495983	-0.0143583125128269	-0.031638041887817	-0.0365439269166735	-0.0534729512043167
0.292225713114599	0.179914179306822	-0.041709582182634	0.143799466136906	-0.00381290925991279	-0.0149207323637202	0.0393921398525396	0.0347532827962095	0.0249840586439983	-0.00936682081181645	-0.00839364898649897	-0.0142188579944301	-0.025875389176073
0.00348060740688782	0.0229261228461539	-0.000248088389259711	0.00278199090392469	-0.00219892375415747	-0.00229751421632096	-0.00157260374029089	-0.000759099709733622	-0.00202980285055256	-0.00224821898523922	-0.00221350305156988	-0.00236666348707375	-0.00254438572101679
0.166762755695635	0.0469941153945522	-0.0214016474561918	0.0949130582612822	-0.00185197195459338	-0.0148286863856538	0.00804306078073744	0.0182400807419471	-0.00828110228351778	-0.00834032917012359	-0.0287131846083368	-0.0274476198052564	-0.029072744715802
0.0770290529384103	0.0253498721549578	-0.00902699318940801	0.0425421278472671	0.000508993240003003	-0.00410411485960145	0.00917471075717037	0.00438688350799445	-0.00502714665174066	-0.00179756080979922	-0.00424766370872058	-0.0142565151978979	-0.00813218035028117
0.44945829932171	0.154332140444515	-0.065878402825551	0.186488670891353	0.0218975611429946	-0.0137890566210958	0.0782235282544782	0.0322911631186908	0.0459762772969695	0.00405425226094941	0.00395135932681295	-0.0223077883935539	-0.033335839074233
0.178710425109034	0.232084596934102	-0.0221596470813237	0.111257719301414	0.0996466824368187	0.0255894412227391	0.0746780669124824	0.0583783163540977	-0.00478232053598412	0.0626180618297789	0.0451852126643568	0.000107947148990706	-0.00251545822597318
0.105595246530487	0.0774692053164391	-0.0135835377249277	0.0552915414796253	0.0111478431199745	-0.00120057009127462	0.0194151219076651	0.00577115435486546	0.00673633161669202	0.00497363651434996	-0.00618422344275223	-0.00744371592351173	-0.0095975097155887
0.00840905135696241	0.000561192748786851	-0.000344250121523939	0.00792807223831343	0.000908590115313669	0.00086078992238325	0.00395074767386634	0.00304595313682018	0.00172840634635779	0.00088469001884846	-0.000416143667974014	-0.000724589261324418	-0.00123184964826307
0.100653039827609	0.0284850898412353	-0.0129843046195479	0.0543330306671424	-0.00652533669796919	-0.0173135852999726	0.00624938073498921	0.00156117523004055	-0.00674960646407402	-0.0119194609989709	-0.0101019956933076	-0.011872557413005	-0.0218810935337388
0.0637905465784607	0.096250313295235	-0.00821429705666837	0.037593813050066	0.0052382300852076	-0.0243439435140004	-0.00154557581124203	0.00245789976605046	-0.0136060633571984	-0.0095528567143964	-0.020143955852979	-0.0221309928517723	-0.0194418129176356
0.0153995734271509	0.0212588763354899	-0.00119776133059684	0.0131710603003126	-0.00645375610962135	-0.00547842301656396	-0.00263845784262037	-0.00406403809021665	-0.00546659088247563	-0.00596608956309265	-0.00689702116056236	-0.00691223426703919	-0.00792915074122479
0.365313106804211	0.137422723545532	-0.047735227960317	0.203871696828617	-0.014099455553513	-0.0717519730068322	0.00392927658074632	-0.0193331115799822	-0.0446280125655599	-0.0429257142801726	-0.0515402326480144	-0.066480726070443	-0.0978102756658271
0.264235716131794	0.175937985499446	-0.0364139645533635	0.133249546754968	0.0490673423523945	-0.00991956684752227	0.037879744522357	0.0171079685917255	0.00973391147924402	0.0195738877524361	-0.0101212163002137	-0.00488694683300384	-0.019619572669506
0.076926837021528	0.0702507386108434	-0.00950619696248754	0.0422104059057488	-0.00448765622207171	-0.0108478841848897	-0.0047792676101476	-0.00838913533087272	-0.00674373778907919	-0.00766777020348072	-0.00727022619970476	-0.0182438318729771	-0.0195876964300475
0.00938093971337584	0.0403552897879495	-0.000661494152218776	0.00765041167526848	-0.00599785307422896	-0.00635382724777395	-0.00494194065729499	-0.00569418863612811	-0.00572847105534728	-0.00617584016100145	-0.00297065389884781	-0.00355551459348693	-0.0066169095381817
0.270599136905939	0.191414169060702	-0.0392713927776425	0.123205371403308	0.111049182397328	0.0162634335563611	0.101064428057798	0.0931349502929232	0.030591883485476	0.0636563079768444	0.0240132289349738	0.03656544773736	0.00833232147394675
0.280969849477811	0.100498024184764	-0.0390227121467282	0.146639395200254	-0.00948288548083465	-0.0165135572339943	0.01532991725628	0.0174351790331149	-0.0141144958597959	-0.0129982213574145	-0.028189369210864	-0.0288436543343807	-0.0355138917211077
0.0757503496577619	0.0851234601139006	-0.00709505045156868	0.0534920056625017	0.000788920791965353	0.000732477539261381	0.0237039052362921	0.0106840891499677	0.00610176002119966	0.00076069916561336	0.0031815689800142	0.00120652220871231	-0.00847112586569881
0.185554558180387	0.151291380443045	-0.0261878008594739	0.0815910927165434	0.025218910730279	-8.44336944225421e-05	0.0431455123443499	0.0311445708671896	-0.000402774345324874	0.0125672385179282	0.00597499908688923	-0.0086822877809081	-0.00371971204158994
0.0643675323763983	0.021089366329186	-0.00701441340401632	0.0388535469070633	0.00442514005519905	0.00360989775908029	0.00907257312645156	0.0111531098695131	0.00240704315351625	0.00401751890713967	0.00103145452316671	-0.000946132360251831	-0.00375030712455224
0.0849692529574067	0.0756833581163631	-0.0112296194855247	0.0454041256352062	-0.0137343672247181	-0.0248449391962395	-0.00196356691486446	0.00111767653694028	-0.0109572779965856	-0.0192896532104788	-0.0165865166394913	-0.014104817028287	-0.0220454035294567
0.025594466771621	0.0150395894875567	-0.00269656759258496	0.0194814594743402	-0.00361725786117485	-0.00265915551223122	0.00135721927156967	-0.000817021338091726	-0.00289920574146415	-0.00313820668670304	-0.00306223690797699	-0.00494535858852657	-0.0064228848703891
0.0303476090837471	0.0832289375244545	-0.00282700171922463	0.0243664035013691	-0.00867042271402237	-0.0123108969114378	0.0081235396011969	-0.00864970185865625	-0.0112819822800837	-0.0104906598127301	-0.000384915139081475	-0.014988003125601	-0.0147586434606235
0.000496215943284731	6.51576164704223e-05	-1.52269476266135e-05	0.000129208004701462	-4.38044213622773e-05	-1.73494030477437e-05	0.000169751274750139	0.000159724314095751	3.89622893410971e-05	-3.05769122050105e-05	-9.67034149712434e-06	-9.62428456651403e-05	-0.000120167248213192
0.495880339888524	0.248431561195475	-0.0753558947522815	0.190398419193593	0.0770614798558429	-0.0175937478246305	0.0525287046112451	0.0591541435728131	0.0224344259446253	0.0297338660156062	0.00275165691238466	-0.0225394807099417	-0.04149826749958
0.140438187348611	0.101916195679031	-0.0182662428523574	0.0653871563601075	0.0059977841181543	-0.0335984583347571	0.00246621514580256	0.000103512120520594	-0.0185886365717351	-0.0138003371083014	-0.0199173661476009	-0.016861039441898	-0.0298745857493384
0.0311012337277705	0.038829068170589	-0.00325965156480475	0.0220419363330173	-0.000563435942460791	-0.000425987263276018	0.00342855370354649	0.00139732813038786	-0.00190610448814283	-0.000494711602868406	-0.00583394686344141	-0.00774682286093139	-0.00669547147576358
0.0557849201623018	0.0284620201538412	-0.00663390288208537	0.0324300888703151	-0.00564163577668798	-0.00646477345348648	-0.000160614365309064	-0.00382252359438898	-0.00878187547010727	-0.00605320461508722	-0.010264230786167	-0.0122579596544047	-0.015637290190598
0.461099368641765	0.147689951388107	-0.0676725288978898	0.219123975505651	-0.0336906483059541	-0.0883512053304639	0.00769946256113369	-0.0172008717031831	-0.0312887914097484	-0.061020926818209	-0.072617465175857	-0.0777950645792512	-0.0898315012502495
0.454410946839888	0.148078683017866	-0.0647453530703684	0.220307411333596	-0.0201844401490195	-0.0940822489041207	-0.0061942381516199	-0.0252324044174119	-0.0405539525749741	-0.0571333445265701	-0.0658200380745873	-0.071424931417313	-0.0949215500896654
0.264419626820626	0.176630203007288	-0.0369373188401711	0.133146948448655	0.0541303012689902	-0.0127611516719562	0.0245059327619698	0.0295258780516558	0.0041866486043074	0.020684574798517	-0.0070170024170243	0.00127020065631928	-0.0167241428902484
0.0807626617346539	0.109138821249852	-0.00658082955482985	0.0662007820396162	0.0119339204833711	-0.00291939190284127	0.0130491050349892	0.0221805991492007	0.00655038506744771	0.00450726429026493	0.00409662232217042	-0.0088562665014362	-0.0100585696249445
0.0857119115716772	0.0340635299801536	-0.0105470329090554	0.0486212263950967	-0.00484407556880145	-0.00792153480291967	0.00529546973323992	-0.00689265258838337	-0.00799534751437812	-0.00638280518586055	-0.0146385635259787	-0.0122857264061437	-0.0154255546576353
0.140476765657305	0.0856686801093964	-0.0190675313184683	0.0650934714048379	0.00295926744806252	-0.00967282968684177	0.00586562058489748	0.00850176420014179	0.00149640955996233	-0.00335678111938964	-0.0145315733586982	-0.0298928129844853	-0.0138643721654811
0.0100478265309488	0.0015685137384397	-0.000516118922733479	0.00673082413964959	0.000220462184893497	0.000239354839614254	0.00370020095280848	0.00169195522522358	0.000421715628506096	0.000229908512253876	-0.00101992063757725	-0.00158458552116011	-0.00168445833190646
0.373512999961514	0.271198044525332	-0.0504944803689965	0.217993491283584	0.0654055320100986	-0.045536944272681	0.0870966415818876	0.0653638442046849	-0.00441020936959413	0.00993429386870887	-0.0257605910744664	0.0255354299019876	-0.0322974194152574
0.0184041406544276	0.0311413086502278	-0.00178131788752206	0.0143931272667947	-0.00712311661153173	-0.00466203798989949	-0.000422583216478461	-0.00180894978934413	-0.00300309750685465	-0.00589257730071561	-0.00611532057084399	-0.00543012252881353	-0.00721522938081015
0.259195038185635	0.0723973222414547	-0.0282777525585845	0.211647374189927	0.00244729038143165	-8.80092058302417e-05	0.0404275546836629	0.023312613419935	-8.36735625626694e-05	0.00117964058780068	-0.0186364248792371	-0.0287160698726897	-0.0420873907892547
0.0141074854137831	0.0245327062588286	-0.00107106739502026	0.0107465500428362	-0.00415003620428702	-0.00335085667545961	1.72546417879522e-05	-0.000617619321707232	-0.000997339124855185	-0.00375044643987332	-0.00352241261200458	-0.00481766076107511	-0.00376537474644867
0.264008710227813	0.177129931697253	-0.036414900711448	0.132188232741972	-0.00725889532898194	-0.0156687935176156	0.0540536208741579	0.0320517962771584	0.0499424375230598	-0.0114638444232988	-0.0119692089099132	-0.018133145735128	-0.0123292386329646
0.0163494921853313	0.00312759685997183	-0.000863121046544605	0.0147631559905078	0.000859653770327689	0.0010929817987641	0.00724317005037899	0.00348420207024536	0.0024247284632738	0.000976317784545891	-0.000413647757316071	-0.0014261510129493	-0.00290314616232511
0.0354000035551661	0.0478671960127977	-0.00367991249389272	0.0288051038816078	-0.00645831825313558	-0.00743627687966274	0.00130083512757607	-0.00284432551588702	-0.00409295406334412	-0.00694729756639916	-0.00861577851245481	-0.0111582193059908	-0.0117577261837912
0.0104296921738714	0.00259534692814359	-0.000637466376476497	0.00943313956553248	-0.00204978319683667	-0.00247688174193146	0.000338304171485242	-0.000370364520326032	-0.00096080148955075	-0.00226333246938406	-0.00265970017170569	-0.00326747782535865	-0.00342309445891996
0.0365132842494135	0.0550434499244901	-0.00281214084464185	0.0294027248450437	-0.00495575547312477	-0.00327978692120178	0.00555536205285399	0.00240516484689319	7.06419771757671e-05	-0.00411777119716327	-0.00523616637454441	-0.00546889022621343	-0.00839063473586685
0.280285011043964	0.0998376929668214	-0.0392628105363062	0.14807556777499	-0.0189800186260138	-0.0319150347915428	0.0198658077857459	0.00782434168224699	0.00722239925650864	-0.0254475267087783	-0.0394439813884457	-0.0341894813889256	-0.0391285973019018
0.251792920538428	0.128704597637015	-0.0343376822637397	0.128102161326671	0.0121213027319205	0.00593972464778503	0.0321927855973414	0.0305257451351464	0.0356189774453032	0.00903051368985275	0.0174054691111468	-0.00759814799994779	0.0125119545829433
0.0131099005594228	0.0113508338809354	-0.00119665117023347	0.0105808203633937	-0.00128451875488901	-0.00249265665329763	0.00136508650107142	0.000457986632194256	-0.0020524891146864	-0.00188858770409332	-0.00221753014851572	-0.00346054779940908	-0.0036677795361754
0.0338970445032928	0.0145501446243932	-0.00383410447501924	0.0247201345288632	-0.00655743350635413	-0.00494022995956515	-0.00155611022646451	-0.00334393146884126	-0.0040006065032809	-0.00574883173295964	-0.00805799521991443	-0.00925200418633698	-0.01046357287521
0.0825019242464749	0.156967915404033	-0.00855676806701432	0.0509754722451846	-0.00791647886690718	-0.014840101068212	0.00509628816550074	0.0322942659815817	-0.00502715919684328	-0.0113782899675596	-0.0186059787384553	0.00690399861220937	0.00215760432193284
0.121735090448315	0.0602003604940797	-0.0122873807048603	0.0910430244222942	-0.000309064655474034	-0.00329184023230628	0.0268603186747448	0.00606280666240694	0.00104272859373535	-0.00180045244389015	-0.0150788066599514	-0.0225119962566449	-0.0197131939410737
0.0507111431451191	0.0205751384323654	-0.00620523365327444	0.0342017536596626	-0.00127942208014296	-0.00221710664588883	0.00822339292556078	0.00375865284160057	0.00127805055275488	-0.00174826436301589	-0.00674573902841934	-0.00647973922970833	-0.0106272465906859
0.268314911770409	0.188788806751325	-0.037975284367154	0.123157605615296	0.068024883747656	0.0156162768352404	0.0733100456550854	0.0799473453362655	0.0477784324374148	0.0418205802914482	0.013951153150229	0.0164956670698075	-0.00220133625102259
0.0751366322221092	0.0533446364306535	-0.00969721239595321	0.0415393452825784	0.00372605234797768	0.00205766559919672	0.0196409470066398	0.0121491242231408	0.00888769392602966	0.00289185897358719	-0.00122126905065396	0.0052013740127435	-0.00228728167331337
0.496476287201324	0.248259574080785	-0.0767622526940095	0.193034314852999	0.0769939723645437	0.000914405662131912	0.058610978727038	0.0216396105075722	-0.00799942334455855	0.0389541890133379	0.00532405101067407	0.0232645730624155	-0.0389941866895959
0.117125965509702	0.0800435276309283	-0.0159420387543657	0.056431823265387	0.000739891284903912	-0.0251891156187782	0.0141924844742173	0.0157487305488426	0.00980379382838756	-0.0122246121669372	-0.00354130293926683	-0.0201256546299018	-0.0109540183212763
0.037780990792529	0.0208704501942392	-0.00484155735146883	0.0271070510692737	-0.00871418531312413	-0.00831745512957724	0.00316193021119956	-0.000194211609792279	-0.00208348231781472	-0.00851582022135069	-0.00504207573168301	-0.0088631357105403	-0.00735169014404523
0.443152472694822	0.157730440468187	-0.0641349953052052	0.187467379824599	0.0231653001369739	-0.0294338671247446	0.0697860706474341	0.0736340537515371	0.0382277481262108	-0.00313428349388534	-0.0152437323516516	-0.0175218355887882	-0.0377054028875006
0.0619813235681038	0.129767458263661	-0.00643998893234991	0.0395345141133294	0.0245998174135147	-0.0106199407142182	-0.0034918720588781	-0.00863992659057954	0.00816847087120399	0.00698993834964825	0.00316020212514705	-0.0196487096882422	-0.0234355232721544
0.000449778192716705	0.00204700870328526	1.21238725954518e-06	0.000234817336990009	-0.000183160637119007	-0.000161582467305279	-9.17330232761499e-05	-0.000144892696816043	-0.000141502569881524	-0.000172371552212143	-0.000203885269412111	-0.000219471345129438	-0.000272628001078958
0.109954884445678	0.0293599649088223	-0.0138994325382817	0.0560329297979657	0.00269498807790693	-0.000192243787374563	0.017644895078782	-0.00123852899572094	0.00260419387639073	0.00125137214526617	-0.0067072488001058	-0.0102305187662664	-0.0145841479576777
0.0283150605553122	0.00906106346002975	-0.00176906742058134	0.0232858632590945	-0.00195501294750503	-0.000959996005657621	0.0072066895589761	0.00262185984682599	0.000367094319503759	-0.00145750447658133	-0.00333823383818618	-0.00383498662946885	-0.00663528215796429
0.140987008934761	0.102872160382949	-0.0187646535768819	0.067523279199963	-0.000544846903835494	-0.0381905487830423	0.0112016277381028	-0.00622123623086368	-0.018633682602937	-0.0193676978434389	-0.0262824179901379	-0.0218484860570432	-0.0335421758247678
0.027834021688237	0.0649086234885649	-0.00310661965402422	0.0191270750854459	0.000294589900591152	-0.0097692589170635	-0.00452751634410443	-0.00467325800019608	-0.00667468778192388	-0.00473733450823617	-0.0110703596440131	-0.0112842108473781	-0.0105319050141438
0.0433553881564632	0.0474661743062462	-0.00552091414273826	0.0284553963779779	-0.00347296303386444	-0.00756047479440832	0.00542835293711061	0.00128513864538411	-0.00133875244592965	-0.00551671891413638	-0.011430604194192	-0.00664080770357371	-0.00968929786171498
0.0100742086301125	0.00151271169779202	-0.000345784846414962	0.00720913451995087	0.000711985971595698	0.000337713820086037	0.00299835383036879	0.00232543755253608	0.0009726656720296	0.000524849895840868	-0.000522475558272343	-0.0011855919263807	-0.00194929017303482
0.150012334617499	0.0400829045890143	-0.0178774618353019	0.0876708818905504	0.000144504311570037	0.00361695819766111	0.0290643661952317	0.0146933442476082	0.0105745228529852	0.00188073125461558	-0.000218427157745532	-0.006370937852366	-0.00917008970487437
0.0512698473245254	0.0612576816439064	-0.00531053316099355	0.0367323146836629	-0.00673668445053532	-0.0107523472357022	0.00160097570329991	-0.00540037190449514	-0.00901869832351723	-0.00874451584311874	-0.01218165156861	-0.0149111479774226	-0.0175513760813056
0.137162367032568	0.151885745192082	-0.0144245568924253	0.0934413244865613	0.0309817754429205	-0.0011958057673836	0.0183314273035396	0.00826214500352238	0.00877490391232727	0.0148929848377685	-0.0188598637010863	-0.00548146077273448	-0.0159336548175243
0.493695920160567	0.198926869881432	-0.0757351035692937	0.194944236493718	0.0494174419448376	-0.0778969869396126	0.042345751416743	0.0142022980369432	0.00129127902212189	-0.0142397724973875	-0.039868890167099	-0.0349897979204561	-0.059559559846777
0.127665152912555	0.030685764564217	-0.0159955681329409	0.0702184072345617	-0.00689869873048442	0.0033095550201393	0.0259172607213886	0.011640536963187	0.00844735414401401	-0.00179457185517257	-0.00197996396093722	-0.00629237865649825	-0.0108004090541171
0.185858675938936	0.152829924237528	-0.0273386056427652	0.0819927874879092	0.0225231453978516	5.93517045163749e-06	0.0562085074359486	0.0484348662247536	0.0197966048984329	0.0112645402841516	-0.000879758439525535	0.0035198448359974	-0.00662701082655115
0.0195848061839539	0.00511751024645848	-0.00162230032584504	0.0159045066635567	-0.00115485168073485	-0.00189035127232451	0.0027019433085143	0.00112002143554983	-0.000300515172971492	-0.00152260147652968	-0.0026298190420049	-0.0035921092336016	-0.00411253003993673
0.19460071424963	0.05182059771218	-0.0254522338474723	0.10795807496965	-0.0235577564464842	-0.0357517791522833	0.0199733457765255	-0.00363359797297858	-0.0080538205032657	-0.0296547677993837	-0.0272452483286809	-0.0223731355611111	-0.0229551186160058
0.00901971991447864	0.0402512143917066	-0.000637262681161918	0.00716463794316677	-0.00566425681855164	-0.00577567960009597	-0.00134255980062178	-0.0052209121752371	-0.00516787757800565	-0.0057199682093238	-0.00584269888396186	-0.00368232779163457	-0.00434470476973368
0.341047570121581	0.157719876425207	-0.0412231096379428	0.234000791294003	-0.0367518617904643	-0.0475041271761661	0.0192539893888085	-0.00047385573231995	-0.0292998109028847	-0.0421279944833152	-0.0496624099733249	-0.0707331080832279	-0.0827602611238186
0.171499416044162	0.163757950408749	-0.0247106772457962	0.0735181609206906	0.0222099498428773	-0.0551481974850996	0.0194539364081354	-0.0087429852406411	-0.00729399640462239	-0.0164691238211111	-0.0111761669617598	-0.0247802552225309	-0.0240448121252719
0.447976660291205	0.152773908335834	-0.0666360025247791	0.185996827550049	0.0571333053498079	-0.0252332280307138	0.0728926320488594	0.02329651061268	0.0181498647103884	0.015950038659547	-0.0196376596159893	-0.023627326352337	-0.0376527107450376
0.0445138498855763	0.10686963330556	-0.00439475375430215	0.0323490471618296	-0.00297919031234635	-0.0120419658359621	-0.0027078205550452	-0.00715506234302299	0.00621701099727954	-0.00751057807415425	-0.00512746290305197	-0.0110091498377914	-0.00298869508013361
0.483459340594301	0.145651950459975	-0.0723306739718145	0.201828595554512	-0.0314690211639386	-0.0769225022170982	0.00877087504143725	-0.0207047779317232	-0.0537461066251435	-0.0541957616905184	-0.0586700799918167	-0.0861466663285386	-0.0862722066606461
0.0834750804802194	0.15747260927483	-0.00938199914337828	0.0509060933186032	-0.0108235172740013	-0.0113897075245409	0.0362343893673498	0.026308373228419	0.0241724384887137	-0.0111066123992711	0.0112383203904821	0.00687545092640957	-0.000747043417504312
0.0378010182262089	0.0453197725359734	-0.00359476515177245	0.029853672700485	-0.00151593541189568	-0.000127664308368892	0.00554579374382062	0.0021990116288145	-0.00076201790229298	-0.000821799860132283	-0.0058237673900482	-0.00788827298547694	-0.010312891942415
0.0783458287232144	0.168528021939839	-0.00935976478869546	0.0471091638062407	0.00472306100080724	-0.0267547779425998	-0.00105864283431005	-0.012867022450565	-0.0141869004382177	-0.0110158584708963	-0.0197672665411755	-0.0107155672994482	-0.0313385449874227
0.444734656939564	0.157540019717083	-0.0648916382754667	0.189687974446035	0.0630320836136755	0.0332608557414977	0.0721228912383877	0.0560892788045692	-0.0201952265132551	0.0481464696775866	-0.00758307450819529	-0.0332047464839129	-0.0431461007815861
0.141058923592766	0.10284904472931	-0.0191097612974651	0.0668400877164467	-0.00289751184854042	-0.0335664899161409	-0.00795138838702458	-0.00984643206019406	0.0021162316851786	-0.0182320008823406	-0.0139756448208757	-0.0196489608497701	-0.0298768393741962
0.0035986918221573	0.022449765021853	-0.000252023595806428	0.00325427316879123	-0.00235240919849002	-0.00233018222232337	-0.00191305727861854	-0.00176838374623768	-0.0013673001952333	-0.00234129571040669	-0.00252773932776648	-0.00253665383763627	-0.00168674662725946
0.163892160393166	0.096556458414253	-0.0218501254738407	0.0846839044986999	0.0200966694776864	0.000310168310681813	0.0361418726258732	0.0230464631454414	-0.00266749771745389	0.0102034188941841	0.00704537925588089	-0.0338656764179335	-0.00840638908640859
0.0918545402307785	0.062850035424967	-0.0120155511399145	0.0477738670285351	-0.00372878285709945	-0.00548157779928431	0.0139490659397418	0.00453267640838224	-5.61418773860345e-06	-0.00460518032819188	-0.0075602217881265	-0.00805336218733732	-0.0181675491933499
0.134544130905284	0.0729925500456233	-0.0127745056519919	0.109929464472476	-0.0187174065629717	-0.00134161207460218	0.0216230797621827	0.00360786298742352	-0.00510508651784519	-0.010029509318787	-0.0160958743155099	-0.0300356717015661	-0.0302699077972234
NA	NA	NA	NA	NA	NA	NA	NA	NA	NA	NA	NA	NA
0.0864125917113704	0.0261836116876098	-0.0111362187270064	0.0487430011918679	0.00128558985926253	0.00592807353477873	0.0103472830161442	0.0122268990098323	0.00109092586503129	0.00360683169702063	-0.00558992344788184	-0.00819732047116328	-0.00825757048286208
0.0702780134892693	0.0635281184201819	-0.00903512367888466	0.0407964552288341	0.00152080918869994	-0.00529661767780003	0.00212440429325145	-0.00504358493787854	-0.00323384850582224	-0.00188790424455004	-0.0141716737002298	-0.0104772028589904	-0.0100264873649978
0.185531169002613	0.112829113069151	-0.0250204134137649	0.0921010312750766	0.0133951456763179	-0.00947022972856629	0.0400502878319514	0.0200138343519953	0.0125769771162103	0.00196245797387584	-0.0125902154239648	-0.00563688954779643	-0.0111338002681493
0.340722193643139	0.158013308784308	-0.0424786263208991	0.236016317953964	-0.0207906469194445	-0.0579203089581595	0.0241884189607485	-0.0152043544209089	-0.0271069066363977	-0.039355477938802	-0.0560304878495467	-0.0540099069029258	-0.0707704522835286
0.165918837979327	0.111603514622026	-0.0238343300124035	0.0745043788057154	0.0124764299222715	-0.0457595794368773	0.00233050403934429	0.00024781799131493	-0.0209407726080249	-0.0166415747573029	-0.0231400333509936	-0.0278354428380783	-0.0307970478024249
0.0568202374938283	0.0325609801929246	-0.00371428714053812	0.0468896172836097	-0.0175244053597813	-0.00301606214507461	0.00369940650623287	-0.00178163295748802	-0.00665167070399156	-0.0102702337524279	-0.0143094835068974	-0.0163531592838825	-0.0186723231287538
0.175195442986762	0.0954316848858072	-0.0239757466690231	0.0829581697550391	0.0108163622805562	0.000828838795833786	0.0204093978508582	0.00821287532257306	0.0137822326163098	0.00582260053819503	0.00612901490249723	-0.00520557038429478	-0.00578342305060012
0.372539408561485	0.269136911436195	-0.0496677530159437	0.213936044252693	0.135339654302627	-0.0418985836917155	0.0911655847606114	0.0823432472876332	0.0716934085875018	0.0467205353054555	0.0179000337089251	-0.0314731452151723	-0.0132094623913593
0.0676651624494739	0.0319510496353028	-0.00772975988495592	0.039205503768032	-0.0116149302736716	-0.0179283612909858	-0.0100543433631836	-0.00705443647521431	-0.0101969827397555	-0.0147716457823287	-0.0149430347556942	-0.0214240495059461	-0.0171777261276367
0.271491535479605	0.189296809331891	-0.0312908318569941	0.207776527361055	0.0390498972061578	-0.00129675676713009	0.0631143904586048	0.0303879420224177	0.0185497114859756	0.0188765702195138	0.00484188632084509	-0.0215415275730486	-0.0135449022731404
0.223917342168441	0.169858030237632	-0.0321886211671486	0.102708921569377	0.0431742769713475	-0.00918988597132919	0.0412812437227451	0.0406769476159849	0.0152567795936028	0.0169921955000092	0.00512458744938485	0.000425803134379926	0.0143979013259566
0.0695961989284622	0.0188905318961947	-0.00815334109223204	0.0408969607223796	-0.00216845497564395	0.00106240753503271	0.0118923631408323	0.00686290878967921	0.00288390196932445	-0.00055302372030562	-0.0040418486226311	-0.00546259062578425	-0.00948643534450836
0.466389965966219	0.222674168613682	-0.067438877572653	0.211918331114009	0.0617075541675628	-0.0861060315155018	0.034357817386084	0.00993030119223115	-0.00544036017032967	-0.0121992386739695	-0.0326505088854881	-0.0462764046596617	-0.0535823902001268
0.1304241361301	0.0488917970362976	-0.0170660247226141	0.065914045377895	-0.0228429806772285	-0.0307574949648429	-0.0105161154197535	-0.0105082216975263	-0.0170096894092875	-0.0268002378210357	-0.0242342895601691	-0.0266500439514385	-0.0330844328130228
0.163315287383587	0.111703295235009	-0.0220901865560842	0.0738034047566498	0.0220876465503106	-0.0415350968455631	0.00908012622864862	-0.00725481931032235	-0.00830566391402432	-0.00972372514762626	-0.0324359867800056	-0.0335751412406726	-0.0333731429779286
0.18570293636811	0.153132559430924	-0.0270057830463027	0.0817168715151799	0.0228858969453901	0.00162634286626487	0.0674268960718238	0.0396251385002712	0.0297064256731173	0.0122561199058275	0.00867983783724183	-0.00575910660428269	-0.00744200541077855
0.0650266327382494	0.0956873331929587	-0.00859750264058876	0.0373579932641745	-0.0099180931758337	-0.0170116771395066	-0.0029859677014541	-0.00695651495038592	-0.00996039882141147	-0.0134648851576702	-0.0101304444662756	-0.0198435107551434	-0.0196503829079478
0.222475079373237	0.170001016992114	-0.031240577647294	0.101460744190053	0.0479852589081187	0.0034300009091362	0.0408073476656914	0.0339587843106991	0.0455945867298	0.0257076299086275	0.0250286094631536	-0.00947371241226386	-0.00737079275543742
0.138121593067316	0.0322852657242074	-0.0178263994927884	0.0737218484516787	0.00658059437497202	0.00865406405065677	0.0285204774808869	0.00746434986874481	0.010865351725952	0.00761732921281438	-0.00120837760858991	-0.00124928796623192	-0.00854988044714988
0.21970819509764	0.0613954758742081	-0.0283811198368034	0.116274439381092	0.00769965048458426	0.0143578578635104	0.0432109533470069	0.0183335322112486	0.00743623249175501	0.0110287541740473	0.00328648224257272	-0.00638449763860924	-0.0176590067798036
0.131658809929013	0.0488361153676013	-0.0173629502794074	0.0663839438096343	-0.00833321934214329	-0.0295541141243495	-0.00263706798388999	-0.015877286222717	-0.0194151893041553	-0.0189436667332464	-0.0257377036700129	-0.0212309840450507	-0.0270495210275664
0.0908316656414094	0.0628241345557048	-0.0115623448099259	0.0483172759557823	-0.00562324287452017	-0.00530939145455329	0.00887319767932591	0.010582592453327	0.000159424718315079	-0.00546631716453673	-0.0050151554718432	-0.0114968969699146	-0.0114421565974636
0.071683242059314	0.0188860808027565	-0.00890576923778404	0.041980011791721	-0.0117248915319543	-0.00275466590926492	0.0102161404004619	0.00167649575144914	0.000443808260328415	-0.0072397787206096	-0.00807348000107043	-0.00960769954357494	-0.0138380248154089
0.112698524907532	0.187170966516219	-0.0125313531094894	0.0684663988445188	0.0220719844516317	-0.0220403762339525	0.0221936259778454	0.0385016738519087	0.00545324449333166	1.58041088395983e-05	-0.00631865032776618	0.0141691843463035	-0.0134401312059061
0.0637690407248376	0.0964385509406149	-0.00777416712073883	0.0371748464178908	0.00880882089526	-0.0159943866471167	-0.00303753797773815	-0.00353429907814135	-0.00696321572743352	-0.00359278287592836	-0.0199593659704951	-0.0164192025913251	-0.0111211765442881
0.28231756885205	0.0877910189968439	-0.0331654723204053	0.220293760220486	-0.0182183620838903	-0.00607160440803967	0.0538359958654584	0.0282742941694936	0.0177056609566416	-0.012144983245965	-0.0236728562836503	-0.0389538251642337	-0.0393223676002801
0.463976967958913	0.222353220018689	-0.0695184322956134	0.215342636782906	0.000434102789129975	-0.0739815482734715	0.0552156302358366	0.0161535457067585	0.0068058219014423	-0.0367737227421708	-0.057491568088308	-0.0386675508544819	-0.0645988107089063
0.281266543265001	0.0994541288627897	-0.0398783795152468	0.147727306326422	-0.0354605806102392	-0.0236991215273948	0.0107134812082192	-0.00160477675305981	-0.010283981461444	-0.029579851068817	-0.0158058822375987	-0.040124954221269	-0.0302086413540193
0.052278345820899	0.0582798586299908	-0.00456654769056229	0.0380794854206216	-4.75906643780666e-07	0.00819508402265448	0.0154222488938526	0.00999473100851989	0.00396973530666265	0.00409730405800535	-0.00492038338355263	-0.00680724501853385	-0.00991153619138549
0.413761444786848	0.0938902560355486	-0.0577662351526771	0.209389115823098	-0.00118913157353207	-0.0455890663434236	0.0320000631618568	0.00633950580688281	0.00144426310808582	-0.0233890989584778	-0.0393782481074005	-0.0443387827547791	-0.0538806931522928
0.363686220346111	0.221488048515846	-0.0480860651407097	0.221580953866231	0.000462179775638671	-0.0358376774464567	0.0205255541560223	0.0196575739654671	0.050524007750116	-0.017687748835409	0.0246927842953141	-0.0245355958807499	0.0160046384574003
0.498752970333889	0.247238182099089	-0.0773492597296249	0.193875653836538	0.133046509012343	-0.040858306328701	0.0555219243377655	0.0135719209239954	0.0443048297062933	0.046094101341821	-0.00578873983868605	-0.0190112932047311	0.0349665521911391
0.0638279681467136	0.0504882712434847	-0.00733527016620766	0.0360136519778899	-0.00940267808847799	-0.00814165158660972	0.00264810646983409	-0.00181255088626343	-0.00465867552941426	-0.00877216483754385	-0.0115149384497513	-0.012619308937845	-0.0122438354361754
0.08603101115544	0.0262526742967766	-0.00996717384185865	0.0474802366931157	-0.0017663371527931	-0.00915256493355911	0.00983383147805712	0.00720562719539924	0.00703097585671535	-0.00545945104317611	-0.000966698584461106	-0.00992644493553087	-0.011689971686371
0.140851280933578	0.0861221676385147	-0.0192635560964556	0.0650767017207837	0.00492491353162175	-0.0112673878117852	0.0241174757318055	0.00918505922020874	-0.00186660536228922	-0.00317123714008175	-0.0225607625583981	-0.0294221268448263	-0.0204817170915615
0.298741833235925	0.180753483269359	-0.0355898845929055	0.212746931167621	0.0155002960243002	-0.00655154351879011	0.0685496625459352	0.0422273448050136	0.0201174495245582	0.00447437625275504	-0.00902739350700266	-0.0324516351827663	-0.0343997814738025
0.310152883241142	0.170806435949754	-0.0388448180234166	0.205214862460202	0.00829447302748709	-0.0051353465688857	0.0765640424030963	0.0401438791500386	0.052096302928508	0.0015795632293007	-0.000834909498215797	-0.0211101885703958	-0.00446972280155444
0.272603531342706	0.188120724270823	-0.0318957319457711	0.210322605202118	0.034276558744162	-0.00314890766419507	0.0609865362584965	0.0237914452987116	0.0426685601661669	0.0155638255399835	-0.00840923249919456	-0.00851662367354289	-0.0382704758345793
0.176038825604959	0.0512043688407175	-0.0226912180811314	0.0943007478633917	-0.0107968476316906	-0.00382265605397927	0.0106188404984673	0.0134995869877662	-0.000926608253598193	-0.00730975184283494	-0.0283593290179224	-0.0226959916366741	-0.0294962979166135
0.410034782706823	0.0930733529601819	-0.0582749814869639	0.210407127057309	-0.00566420605478196	-0.0224312243432206	0.0315360172965851	0.0125693924101433	-0.00155603024246304	-0.0140477151990013	-0.0485242777257955	-0.0423338672501024	-0.0482495350935684
0.219169715560393	0.0596617072984627	-0.028179329448275	0.116201967469532	-0.00980898712361267	0.0121883856707567	0.0359941177175964	0.0169170966857452	0.0100397981766601	0.00118969927357201	-0.000709289402001129	-0.00613021711981279	-0.0118281705116115
0.166449269195275	0.177542244482421	-0.0190849521157512	0.110769411646981	-0.0160242176146019	-0.000852057156918634	0.02562326999326	0.0181425832541607	-0.00439733374759146	-0.00843813738576027	-0.00520048829912637	-0.0134818884501619	-0.0119177492584669
0.0676380294605251	0.0321124100866547	-0.00748772700562466	0.038721180635898	-0.0151110641156923	-0.0115389812943191	-0.000483724380600625	-0.00605870493390032	-0.0132437899941177	-0.0133250227050057	-0.0132355452961521	-0.0188429881542512	-0.0165250375060998
0.120645111569586	0.0483377879078007	-0.01601295728472	0.0647786247573707	-0.0144749906633582	-0.0200613372026973	-9.39895094732857e-06	-0.0111645901620083	-0.0160910169172087	-0.0172681639330277	-0.0231425340067861	-0.0287557968684328	-0.03206293997059
0.411466059855335	0.0927330274691545	-0.0577120902152634	0.207931232954029	-0.00369404752018304	-0.0194692838113382	0.0144692312864103	-0.00178754226984262	-0.0117999209164002	-0.0115816656657606	-0.0229230373731987	-0.0405009011775949	-0.0498388276973833
0.0147316749972916	0.0292051748172267	-0.00162438382599047	0.011467083815897	-0.00461042520693682	-0.00412353220035929	-0.00117380068017861	-0.00122154213718274	-0.003380981922111	-0.00436697870364805	-0.00473304001107835	-0.00558519948652198	-0.00635785125961624
0.196102363257845	0.0511868040638944	-0.0265568639177932	0.109598188232989	-0.0124743926280382	-0.0137843404096455	0.00699874908215009	-0.0133416391538939	0.00110583497924657	-0.0131293665188418	-0.0315057109372367	-0.0279835382394886	-0.0303366091453938
0.00163444286645711	0.000282215245844304	-0.000103778719662855	0.000935003008470783	-0.000167301512559384	-0.000290480585773733	0.00055086677431461	0.000338045926115823	-1.29907845661922e-05	-0.000228891049166559	-0.000353518562701966	-0.000349059567001247	-0.000469847448250128
0.0345666738412717	0.0478929277958498	-0.00297665488041767	0.0284143739782835	-0.00781670571227965	-0.00588895162155125	0.000425198983401986	-0.00149395498852409	-0.00531093387497885	-0.00685282866691545	-0.00771200715041705	-0.0114674402059208	-0.00872678217201747
0.0300326607794009	0.0157561437177387	-0.00193087106614339	0.0221155454268934	-0.00660344844624366	-0.00735633205437322	-0.00149061253886266	-0.00140355347868469	-0.00475281855393437	-0.00697989025030844	-0.00917431402434919	-0.00896973927444773	-0.0110051986229717
0.263829487767973	0.127461255437542	-0.03693760952888	0.12613819919248	0.0251292379403981	0.0121169448729673	0.0515536504405392	0.0435792902666338	0.0287962795851251	0.0186230914066827	0.0232496242122784	0.0162421313505181	0.00808631554060696
0.320474600226126	0.210949114072757	-0.0413229296101066	0.197633423734152	0.037928238524833	0.0566937985972816	0.0638524956560268	0.149419896956465	0.0675154472292527	0.0473110185610573	-0.00434166905540029	0.0499151528562481	0.0645349826618872
0.165223800648688	0.0481241079052889	-0.0218243069785025	0.0940698203433215	-0.0104185197247609	-0.0117668791568718	0.00521203570424073	0.0131237214147714	-0.0165578236011727	-0.0110926994408163	-0.0197794094436988	-0.0260844761114353	-0.0300978593062078
0.00169937902420223	0.0144896013990997	3.21601264328044e-05	0.00124758110383759	-0.00120879355558137	-0.00122590393071712	-0.00100040691680135	-0.00106228635930074	-0.00114179695121242	-0.00121734874314925	-0.00127410032212471	-0.00126856454255643	-0.00135286239601118
0.0450036336830287	0.0157281024786617	-0.00461815626643811	0.0297274046287527	-0.00377060337960402	-0.00717625523733414	0.00235382094251215	2.82185478945526e-05	-0.00330651859054235	-0.00547342930846908	-0.00773362596090695	-0.00883252780315121	-0.00828417944984067
0.00587735793402423	0.000544738775926892	-0.000122205469829486	0.00477714464011607	-0.000508113129149386	-0.000299363158107603	0.00170793896311545	0.000992592569916637	0.000368815715707043	-0.000403738143628494	-0.000722533328519106	-0.0010024022772066	-0.00139033472730494
0.128874303360029	0.0501778963107481	-0.0167086556028534	0.066513610995484	-0.0162902986940896	-0.0130457832244841	-0.000193096054156183	-0.0134191777230018	-0.0196226321843799	-0.0146680409592869	-0.0256032431710454	-0.032187820434868	-0.0276334739908653
0.328662414757167	0.250916349459051	-0.0408178930039077	0.233815729801236	0.0291693949102614	-0.0451755092884041	0.0369171039801798	0.0712211772693306	-0.00282414004609788	-0.00800305718907129	-0.0299112835582162	-0.0275744670041282	-0.0539318224454773
0.451621103537207	0.194583067780602	-0.0677932332856548	0.182152920317255	0.0906425015289098	-0.0075498979733945	0.0562875165372583	0.0563549758918379	0.0420728560469021	0.0415463017777576	0.000738475370617275	0.0198797095982948	0.00061328300189023
0.186800263769505	0.111626803841264	-0.0257541345292739	0.0933085608788745	0.00544304235293605	-0.0132956720848731	0.0300526272237946	0.0142604268274676	0.02585315930094	-0.00392631486596853	0.00528468722879397	-0.000712433279816821	-0.0103214042264228
0.00689951622357177	0.00141184728563802	-0.000532472446140114	0.00570730170794796	-0.00187547026740407	-0.00180630156063652	-0.000232923513176624	-0.000308650105347923	-0.00137566912252545	-0.0018408859140203	-0.00235518636697998	-0.00233196069340669	-0.00252915975395927
0.0824902101592818	0.108499898150517	-0.00729626367989558	0.0669579307625381	0.0144935990391359	-0.00214728066294577	0.0233435406456368	0.0141712500698806	0.00191641261144027	0.00617315918809508	-0.0071998765998853	-0.00633866916689479	-0.00920633597451848
0.453266382810254	0.148784647408616	-0.0648759678479008	0.220404286367558	-0.0063447145650542	-0.0694014674187534	0.0122513513011677	-0.0210011168180694	-0.0379891097413567	-0.0378730909919038	-0.062643509001337	-0.0568843509180493	-0.0770883499756902
0.402234724082545	0.0938937610451446	-0.0558233127608397	0.214761963116522	-0.0203019607939981	-0.0266663771789503	0.0275795340914737	0.0114505355998029	0.00230336899525091	-0.0234841689864742	-0.0442176973532353	-0.0376548338551682	-0.0456030601176425
0.315591712766347	0.14661768418442	-0.0385115291881676	0.238722222512631	-0.00190913634549095	-0.0469902618593219	0.0346314336632338	0.00479495388193846	-0.0305581838911265	-0.0244496991024064	-0.0549754479634973	-0.0639359218166076	-0.0774758069477439
0.417867973568186	0.176155924220243	-0.0591411736692923	0.203992975495872	0.071886873455291	-0.0173598538449031	0.0858459027155681	0.0525250124284707	0.0177934339030916	0.0272635098051939	-0.00308120709273901	-0.00736204583200994	-0.00770816348705539
0.101550016810666	0.114675322936753	-0.0133602251199179	0.048175046154897	0.000893050044925028	0.000694381626943852	0.0150963065067789	0.0111368638786918	-0.00522911604509486	0.000793715835934433	-0.00662997604743916	-0.0173784775035262	-0.0146808808118018
0.462462752998232	0.146574690812862	-0.0675259579264	0.218346403973854	-0.0244591365208623	-0.0947331378269944	0.00241070199432514	-0.00768519437862403	-0.0229277356858203	-0.0595961371739284	-0.0666696076621972	-0.0724693790260406	-0.0876114150653791
0.105586494127673	0.0780626289676234	-0.0129291019438857	0.0542918904070282	-0.00656504927356706	-0.00524698690406404	0.00917144389639425	0.010904620645833	0.00562523050466694	-0.00590601808881555	-0.000728701302848314	-0.0152459169685656	-0.0247700778729554
0.172887287101867	0.16307750894171	-0.0243662702889292	0.0741179862249743	0.0154767920838706	-0.0523985513817081	0.00526870899446735	-0.00535564617949838	-0.0114394549623054	-0.0184608796489187	-0.0154028314732228	-0.0305468311966709	-0.0280597836971622
0.3221271117537	0.210670444574175	-0.0415196111288481	0.197944995412108	0.0451385802932661	0.0616044165902713	0.12889634201675	0.109468258075237	0.0271364159038057	0.0533714984417687	0.0696178460681361	0.0105125795345799	0.0328594047824246
0.0665624500812109	0.0913244980006183	-0.00748300986980376	0.0458317031289107	-0.00675633141768655	-0.0198331113013307	0.00358137046532481	-0.0111513281231056	-0.0144017789035681	-0.0132947213595086	-0.0151962418402372	-0.0238749190743525	-0.0175876961606537
0.321769567676034	0.211753098105342	-0.0406814550501996	0.196027128002052	0.15845994980703	-0.00172463724224664	0.132799984814894	0.0446252157784442	0.0828383950024836	0.0783676562823918	0.00939111163218209	0.0444496446060342	0.0379981329368474
0.0303882087541501	0.0882251596377118	-0.00293491991509561	0.021649288095015	-0.00969861121277316	-0.013501488806477	-0.00765830119697203	-0.0119965795558705	-0.0138085485294902	-0.0116000500096251	-0.0128723414353973	-0.0138990206248532	-0.00977885090697536
0.0137125218912229	0.0220026576608931	-0.000884162302174479	0.0117843855929344	-0.00165021948462108	-0.000320974926546268	0.00303429225541857	0.00135166459762688	0.000215235469815934	-0.000985597205583673	-0.00222843239313977	-0.00287876429382977	-0.00417349615270295
0.00687292809473946	0.00405711168196949	-0.00065725418695088	0.00577773238658564	-0.0016527545593729	-0.00224763501048954	-1.62383542318054e-05	-0.000927288815218803	-0.00125629514361985	-0.00195019478493122	-0.00229664752150108	-0.00250399669255436	-0.0029161506165437
0.241361457030209	0.0578627551538728	-0.0322635254061402	0.131614553551798	-0.000573041685602987	0.0099461059129376	0.041525219870627	0.0282915364929083	0.0200802947561746	0.00468653211366732	-0.0153083143792583	-0.00953125377458827	-0.0129540428973127
0.490283354898084	0.200358090388743	-0.0738505335085829	0.197592195697612	0.0380166927217017	-0.0880902030303425	0.0321936102510009	0.0215786385489999	0.00795133798215542	-0.0250367551543204	-0.0224475160686051	-0.0597489087771483	-0.0540709734197667
0.0112040529480102	0.0073316181473136	-0.00107352177553583	0.00965153648848777	-0.00297087850048442	-0.00251801139893492	-0.000758069983789125	-0.000853374584967868	-0.00168515617642242	-0.00274444494970967	-0.00276730533847212	-0.0031851575443219	-0.00383311437025148
0.184372864207191	0.151955915029352	-0.0268418190897166	0.0814278982859162	0.0762258323876717	-0.0318969997496909	0.04264354788837	0.0315034085710754	0.0228224558521695	0.0221644163189904	0.0324573331664012	0.00270290250429109	0.0012625411817784
0.0555089059914304	0.0540527767542303	-0.00731269213829754	0.0358465328770037	-0.0045705248040209	-0.0193989514906623	-0.00345957228355662	-0.00416532598691522	-0.00480936183006132	-0.0119847381473416	-0.0152768096305341	-0.0116238424064961	-0.0179728423812508
0.115706498730391	0.080113726122768	-0.0151491433790334	0.0551176926080645	0.0019418135867602	-0.00163119008081163	0.0188228623443028	0.00164021328560066	0.00617681959918823	0.000155311752974285	-0.00278705927719194	-0.0233286914805996	-0.00794632561665315
0.0296482195397874	0.0157344949530047	-0.00181368729302201	0.0221732280314264	-0.00597731368692217	-0.00587573584710219	0.00174259015772288	-0.00261080357420769	-0.0045708395788905	-0.00592652476701218	-0.00690561579975612	-0.0103297708988441	-0.00925703250174893
0.482878773517775	0.144995812426174	-0.0722578791214801	0.202448529348253	-0.0239511668552778	-0.0981440305215501	0.00839677381236709	-0.0117429921847409	-0.0303595673129905	-0.061047598688414	-0.071685047666642	-0.0722298502576015	-0.0799909685385301
0.131373253494912	0.0851368839374054	-0.0170674611998916	0.0653851901498942	-0.00122865623248644	-0.0124813417382722	0.00417019328123774	0.00668074426702076	0.000929142880837175	-0.00685499898537933	-0.00868000162017576	-0.0295286442385222	-0.0280638611087879
0.119020745434878	0.0752034290237401	-0.0155820498596725	0.0572127988012894	-0.00741990324688137	-0.00242053566591593	0.0171151861324048	0.0163284680855778	0.00621862226818008	-0.00492021945639866	-0.00825871157567409	-0.0154388057918089	-0.0200474201797479
0.0142677911733543	0.00887473735240685	-0.00105619220145421	0.0120812186814587	-0.0041802132405021	-0.00332126247976679	-0.000944398277181789	-0.00126713333647805	-0.00286276349791739	-0.00375073786013445	-0.00440532594733369	-0.00458114526685223	-0.00467946965395815
0.0360950598208228	0.0166221840412202	-0.00393813753779989	0.0261551629814478	-0.0025482213512916	-0.00167695486901785	0.00506605401932042	0.00171932012841648	1.39279104974799e-05	-0.00211258811015473	-0.00346170159498553	-0.00615036054373704	-0.00869463705020703
0.461937278973334	0.148201357261619	-0.0672328457625621	0.216999539005283	0.0022733044796735	-0.089463049913208	0.0176953942972171	-0.0192575602108297	-0.0268693585285974	-0.0435948727167673	-0.0688492714753963	-0.0665351035866185	-0.0949828108622138
0.0833899316731414	0.106929986992363	-0.00735511481218296	0.0666073642745595	0.00571942393027773	-0.00463558066388997	0.0192429685995136	0.00363814306730618	0.00864468009276821	0.000541921633193873	-0.000395257637262461	-0.00746501755044195	-0.0151718089726791
0.326448465307273	0.251213768581026	-0.0400671573922837	0.232779379346642	0.0106731432889742	-0.0451867464241812	0.0252699261922211	0.0367888676242591	-0.0252177265377672	-0.0172568015676035	0.0132516950089669	-0.0418017119008825	-0.0429547246229667
0.00974507037952801	0.0164553850886744	-0.000574793981177707	0.00823280109557043	-0.00242551163234977	-0.00220505651634044	0.000628966671709875	-0.000144630406020465	-0.000943276743894434	-0.00231528407434511	-0.00263057161493177	-0.00298844130947	-0.00333937163398572
0.0309402414557601	0.0839772269185413	-0.00338088081440562	0.0243990441806776	-0.0149732394108238	-0.0106441770102388	-0.00685064118839552	0.00507578714817618	-0.0109325896712108	-0.0128087082105313	-0.0148351583727416	-0.00575768198246959	-0.0163031419214891
0.00921245347445968	0.0127458263532974	-0.000703548837088593	0.0061289489997834	-0.00227960131801631	-0.00238442371599843	0.000449929513161092	-0.000611868798814691	-0.00165476373880211	-0.00233201251700737	-0.0025410315752848	-0.00325968536766387	-0.0038522385763482
0.120035199654207	0.0330295695729049	-0.0156956848546003	0.0634953450169986	-0.00714874026813911	-0.00957289612177165	0.0103959548980632	-0.00558228531231561	-0.0121785105020279	-0.00836081819495538	-0.0124651760344994	-0.0228947338062135	-0.0204771651820127
0.253258446288272	0.129715012466801	-0.0349021727996481	0.128958148907977	-0.0163644688872863	0.0125656875970924	0.0681571107572997	0.048422726761618	0.0142759569306013	-0.00189939064509698	0.0167062124471364	-0.012814336675505	-0.000310291806566998
0.247201896343348	0.102111933553355	-0.033526071519785	0.138595819693013	-0.0233258667217933	-0.0103337258072955	0.028705682173282	-0.00155232907225938	-0.00148250186400847	-0.0168297962645444	-0.0132117633910036	-0.0302023957174602	-0.0356828089901703
0.446871525182639	0.153662834899248	-0.0672489520517744	0.186876635763691	0.0543068438535034	-0.0157412052100984	0.0813995545170175	0.0463362793304004	0.0149082563399907	0.0192828193217025	0.00800413257552152	-0.0271618289882045	-0.00414354581568088
0.0338446052791782	0.0150724002519297	-0.00419160038733202	0.024286896695132	-0.00639943430757856	-0.00674560369493738	-0.00189202202675784	-0.00230111582158102	-0.00625113336163267	-0.00657251900125797	-0.00944636442568134	-0.00927235658091398	-0.00990697348776075
0.254710287952893	0.128560708956528	-0.0352163658077888	0.12859839415992	-0.00661928826383898	0.00682073276083689	0.0631577263083425	0.0393354871793059	0.0236315792315723	0.000100722248498941	0.0152074815397026	0.00398883626568786	-0.0117818546238123
0.00346632239055895	0.0226950497716647	-9.99358029145298e-05	0.00300352568938428	-0.00178957817490245	-0.00260156150137355	-0.0005664172173446	-0.000745616939117571	-0.00179687542281325	-0.002195569838138	-0.00222144220963766	-0.00238131141302295	-0.0024461832223175
0.0136987469909519	0.0226136506182954	-0.000868264570198939	0.0118831113601541	-0.00114556174182491	-0.000288468196051795	0.00284213199882661	0.00159624689185497	8.31192379716003e-05	-0.000717014968938352	-0.00232320381571319	-0.00254901808546849	-0.00378540739263412
0.20799356353488	0.114404545731672	-0.0282195616255813	0.107777279515982	0.0321115857774383	-0.0231253828470538	0.0327482755254775	0.00503849479985619	0.00424920727549249	0.00449310146519227	-0.00075000650024476	-0.00593846170545564	-0.0214628784492819
0.313877013577334	0.14734914678151	-0.0371137491575473	0.23451109958408	-0.042011202807375	-0.0419926408828641	0.0136844699612657	-0.00192081417462081	-0.0228003365268867	-0.0420019218451195	-0.0458893360736936	-0.0606518297665298	-0.0814912812211289
0.373727114932721	0.269649763732046	-0.0495214462986137	0.214973441780047	0.137911150287502	-0.0402189898704927	0.0321140409816434	0.0344377210665036	0.0457479904414682	0.0488460802085044	-0.00338934989756356	-0.0182511971477444	-0.0558704889939524
0.140266062701252	0.102808723827117	-0.0191596351274571	0.0676342492086479	0.00187996866196646	-0.0345563419265045	0.00882743003247943	-0.00172062695537784	-0.0136883362189642	-0.016338186632269	-0.0157415733330353	-0.0233755135314314	-0.0269346904745756
0.412564846055994	0.0929269282759729	-0.0587876842541701	0.209034678354409	-0.0451749337142946	-0.0190093928513432	0.0401504687311787	0.0212954949365171	-0.0102510919725869	-0.0320921632828189	-0.0306630549198835	-0.0386230192536391	-0.0492232769973264
0.0833639295934507	0.157893320637973	-0.00918588052530959	0.0506552797844787	-0.00775552285492102	-0.0139137308687039	0.035725506209242	0.0284061019022813	-0.00583577523863751	-0.0108346268618125	-0.014658830291688	-0.0187165661010646	-0.0210911561238422
0.2539667379777	0.130596835360568	-0.0360298519388609	0.129760135429183	0.0188929441531999	0.00881744863271122	0.0389308604516346	0.0176217975161531	0.0234093715218463	0.0138551963929556	0.0182013660004812	0.0123171244530703	0.00388714656973632
0.00499825157378761	0.000626941068711045	-0.00040283318470646	0.00474442357629654	-0.000388578373805507	-0.000364933584785022	0.00101447193114563	0.000627622002111593	7.39447730800898e-05	-0.000376755979295265	-0.000762599407407472	-0.000931024301173382	-0.0014307340250209
0.0216561217250278	0.00646178409310491	-0.000522815967099376	0.016093539996421	0.00123333626738671	0.00198218053041565	0.0100758839771212	0.00595499001877682	0.00428524919207862	0.00160775839890118	0.000615631685242243	-0.002690139925752	-0.00234682557209595
0.051005190052878	0.0869654889956128	-0.00458566640863926	0.0395410315419903	-0.00436385866200165	-0.0133848755422896	0.00721200430232962	-0.00105569801793092	-0.00319988489879607	-0.00887436710214563	-0.0102499266021653	-0.0074800576931381	-0.0153920152689034
0.0590914124398836	0.0476705075257579	-0.00712759168934102	0.0357832288433196	0.00154258487613339	-0.00489136654406731	0.00897443620180983	0.00596299452098639	0.0024071743762605	-0.00167439083396696	-0.00669337295450203	-0.00749220018551272	-0.0120387859430732
0.0625451751336113	0.0966121239270102	-0.00761919684841118	0.0366616059436797	-0.00566426037307187	-0.0257412746796835	-0.00377597146864139	-0.00369031012949542	-0.0129990146948073	-0.0157027675263777	-0.0116500734652113	-0.013480107587633	-0.0190102716812025
0.134873275475229	0.151385414025117	-0.0127608852104471	0.0902911417611786	0.005103921560797	-0.00331434185951404	0.0218512939638084	0.0196713111777639	0.0185850173386102	0.000894789850641481	-0.00733455579595818	0.00310949867574525	-0.00574400774829453
0.0837235517767064	0.157602120360272	-0.00922015584411606	0.0505212688635377	-0.0126762203063374	-0.0158677430887555	0.00492256003040595	0.0266485276188291	-0.00757399238994451	-0.0142719816975464	0.0081767836166058	-0.0169114740472962	-0.0212275555847439
0.0109941740816118	0.00709228853579866	-0.000791195434373285	0.00940658863018357	-0.00150956080137246	-0.00246488559698962	-0.000445147341489031	-0.00134616712630308	-0.00163371299572855	-0.00198722319918104	-0.00275917290837272	-0.00327549945193256	-0.00334004736568697
0.0163081358446594	0.00314544638667441	-0.000760741882037414	0.0149297378540416	-0.000455037751768105	0.00167315766196323	0.00600389352561686	0.00454310727184584	0.00297780680575547	0.000609059955097559	0.000304267433332617	-0.000647086075422926	-0.0026873152317014
0.00887396664914091	0.0412655739182433	-0.000630043126356269	0.00758261994806785	0.000259328192019818	-0.00571350314582621	0.000240208273591391	-0.000831847091459205	-0.00524706137957946	-0.0027270874769032	-0.00594101280976425	-0.0060852973044528	-0.00320904175490667
0.0558952299261057	0.0530128758449133	-0.0067920808337554	0.0345952328253812	-0.0117610238669932	-0.0188087171112811	0.00111420116841177	-0.00284293091568361	-0.00763256939045247	-0.0152848704891371	-0.0096822023572227	-0.0109303202041043	-0.0192613430739042
0.0348842719471029	0.0480256989117552	-0.00334935188634058	0.0287531654535871	-0.00862617048265755	-0.00600500440062176	0.00468542282304316	-0.0027667521710295	-0.00619178587081209	-0.00731558744163965	-0.00852243886398166	-0.0107136037118484	-0.011802602308209
0.0683333702178747	0.0245502798338989	-0.00431923163236443	0.0585284018885406	0.000760376883628303	-0.0108976847442344	0.0138673943575275	0.00841617611273124	-0.0030852696362748	-0.00506865393030304	-0.00712055994255916	-0.00709165534058224	-0.0123242853641665
0.467305820794711	0.222563029232123	-0.0692342667163772	0.213542178399553	0.0348232652908045	-0.0701929582964993	0.0133985744764222	0.0473607328830544	-0.014581768700532	-0.0176848465028474	-0.0200203882951468	-0.0345659066594673	-0.0412570944793925
0.0765957342494226	0.0849688409864209	-0.00751506190402254	0.0529478066220117	0.0153703826203351	0.00857963265027779	0.0242785267655775	0.014046620699182	0.00527262002215978	0.0119750076353065	0.00254025766827079	-0.00848402812717974	-0.00645296177495591
0.26980190177447	0.189841660287864	-0.0385254333246697	0.122920251401638	0.050496006266333	0.0398086074900745	0.0717625135094441	0.0792298625663722	0.0478642237016149	0.0451523068782038	0.0210408476284221	0.0316760139216271	0.0188684569530774
0.186894818342392	0.151853042123841	-0.0270579121108952	0.0826170117337314	0.0583341209945879	0.00184749830713402	0.0525813783448266	0.0250702011295184	0.0136639877582955	0.0300908096508609	0.00895503898186722	0.0137118105445174	-0.00464655304777034
0.0944412306690961	0.123590069139649	-0.0127117190055513	0.047423213064568	0.00479009885405463	-0.0169616431101276	-0.00471554641006904	-0.00814451179206253	0.00311208068625911	-0.00608577212803647	-0.0187485196489619	-0.0222018339943867	-0.0132604112334254
0.0824647683201453	0.0597196878786546	-0.0106287596859651	0.0445324549931085	-0.00208328308883836	0.00182917767959349	0.00902892972034988	0.00679134268962817	0.00341093482129937	-0.000127052704622432	-0.0146601766418863	-0.0089645718305281	-0.0137230858374585
0.0200352559971369	0.00652241262032595	-0.00127449261375127	0.0140219682571961	-0.0021661318980228	-0.00147242957215191	0.00425202247587437	0.00189920564744232	0.000106892394842621	-0.00181928073508736	-0.00219715021842746	-0.00384286917541503	-0.00451812574097122
0.103950264664178	0.0597910765803597	-0.00837631803783681	0.0881100143739007	-0.00533154350961963	-0.00160147958949679	0.0207614582719772	0.014235027600098	0.00196303372549432	-0.00346651154955821	-0.0182048306632743	-0.0154795966886989	-0.0214991201895865
0.00180544597878211	0.0146589419151701	-2.81580737017636e-05	0.0014594697834807	-0.00043266524073173	-0.00137409579365184	-0.00109978067913329	-0.00120249803283125	-0.00124810462702595	-0.000903380517191784	-0.00134922100436106	-0.000857389712518944	-0.00143404789456457
0.03733913622704	0.0453350605630929	-0.00331344749538678	0.0293992396966396	-0.00335553500010764	0.00022234071819776	0.00683324073580927	0.00241821258185981	-0.00164094298957729	-0.00156659714095495	-0.00539636594591972	-0.00759027532671582	-0.00665029919763583
0.4946753951946	0.24822482144062	-0.0768725284157089	0.192530105381795	0.13902993096744	-0.0559770663528584	0.0952348546683305	0.0711326338424804	0.0557384694708987	0.0415264323072907	-0.0190043642101926	-0.0540333261332677	-0.052650659736119
0.0153089142799995	0.0560398018193667	-0.00114626642396543	0.0125870430472817	-0.00628294922034155	-0.00902327802887456	-0.00461188206246601	-0.00695330214347326	-0.0074416998610086	-0.00765311362460806	-0.00878513580799921	-0.00946409522095489	-0.00890028922012105
0.121724653694279	0.0617860371439843	-0.0108126588014912	0.090345200278945	-0.0137172506659302	-0.000389491421101645	0.0211072740799351	0.0114853886209024	-0.00340607085514559	-0.0070533710435159	-0.0140656263419016	-0.0233275225285154	-0.0238645281265318
0.0158999537774893	0.0016541058219781	-0.000739327215205567	0.0132751215252422	-0.00266926722786321	-0.000269438830006484	0.00432838223001385	0.00314095651023487	0.00143709910283409	-0.00146935302893485	-0.00222606198449476	-0.00304669607629152	-0.00440304371168057
0.263980929869704	0.176685004114676	-0.0362985029736629	0.132917328194349	0.0488825440330687	-0.0293632868155788	0.0766838067884055	0.0257198406377601	0.0441200097578988	0.00975962860874496	-0.0109050243250836	-0.000504266560397537	-0.0123680827432409
0.195525867553631	0.107717039244237	-0.0181535910781327	0.179958396546353	-0.0283625737391351	-0.0255115101719233	0.013228810031809	-0.00461691136913206	-0.0180865884683001	-0.0269370419555292	-0.0227822279908005	-0.0459779448173311	-0.0541567813217643
0.164161143270387	0.0479656994308254	-0.0208617485704286	0.0949408330747595	0.00510610318916671	-0.0093591618717096	0.0200076731611935	0.0123159565479649	-0.00026372987095008	-0.00212652934127144	-0.0181041431898081	-0.0182541677700282	-0.0301597232671087
0.0703788288439885	0.0643363510389999	-0.00888075060078875	0.0405221269828561	0.00559093122919399	-0.0031431638678021	0.0151233098170498	0.00467772906410996	-0.00761553133497088	0.00122388368069595	-0.0138338166510405	-0.01008964308545	-0.0125732577416819
0.120676732257946	0.0751843613484509	-0.0160052675210411	0.0567299036590771	0.0088497789136294	-0.00262276045741311	0.0231029343325327	0.0114993553850238	0.0138156100622386	0.00311350922810814	-0.00209688105257211	-0.0135390126884272	-0.00735196833444844
0.083824975299546	0.156328206515233	-0.00863372180812091	0.0503388718453366	-0.0108014601122371	-0.0116988067905242	0.00749667494409187	-0.00123897020794725	-0.00443933059745957	-0.0112501334513807	0.00805241454518299	-0.0167065105207176	-0.0229761582789128
0.100817539143517	0.114035896630084	-0.0136605509611796	0.0505115827253275	0.00297931169219925	-0.0220235851555203	0.0177092805308509	0.000887766264863851	0.00145249550643724	-0.00952213673166051	-0.00460962950176905	0.00643376628538923	-0.000520984255176035
0.492181993942452	0.197628208632683	-0.0751550301496056	0.194147227991179	0.0565116251474033	-0.0807190585762191	0.023046651142063	0.0157921314469017	0.0178930145566161	-0.0121037167144079	-0.0186661675600643	-0.0394712731296433	-0.0311039766822596
0.229677647847438	0.123677515567258	-0.0304764577056626	0.114820451804906	0.018596061343252	0.0420971362228966	0.0613555474816084	0.0355981960661873	0.0400992665021245	0.0303465987830743	0.0162613253144062	0.0139173037517281	-0.00550812647337767
0.050606272291771	0.0869374067090272	-0.00422626527822974	0.0397003958945342	-0.00289851486487215	-0.0135433184711763	0.0107719028883208	-0.0012133954135748	-0.00606257981199037	-0.00822091666802424	-0.00614691938532168	-0.0100763998373687	-0.0168349847194799
0.0638835033682086	0.0966426197740519	-0.0079593173706272	0.0365272377828682	-0.00697978808714689	-0.0185122858848992	-0.00122447407207708	0.0012562374325826	-0.00360335301953627	-0.0127460369860231	-0.00402227631914154	-0.018932780306844	-0.014859562664546
0.0301219036891145	0.0158636793677909	-0.00200825722546712	0.0221345342568482	-0.00769518225288584	-0.0075126338336821	-0.000777629520995228	-0.00251510186180429	-0.00501756354327899	-0.00760390804328397	-0.00805032244832889	-0.00880588242597676	-0.0108065441929175
0.056760524395425	0.0537613552985572	-0.00688605972781596	0.0349243190786789	-0.0076478901851669	-0.0135385987478248	0.00223447713162537	-0.00752730633876067	-0.00677317030835292	-0.0105932444664958	-0.0187799792990381	-0.0127702038047304	-0.0165956457608317
0.00964304966292034	0.00218126048496933	-0.000470593697631768	0.00739296670030306	-0.00206160118289628	-0.00179715368801461	-0.000355180676520144	-0.000705805315942897	-0.00121097080930037	-0.00192937743545544	-0.0029705409910753	-0.00345006561363275	-0.00368059782679283
0.131011759390667	0.0851670942165469	-0.0174887508151178	0.066959070539854	0.00633439723168133	-0.00912698094343202	-0.00576799223324553	0.00802862591620918	-0.00282227610053115	-0.00139629185587534	-0.0101856114559957	-0.00942371577306102	-0.027256697534955
0.297320707558083	0.175586505560449	-0.0430979830626723	0.140551651539829	0.0337509767357371	-0.00805634114192355	0.0380686384801637	0.0189383035707233	0.0330380476696269	0.0128473177969068	-0.0126089161946649	-0.00427276655942427	-0.0254703887067304
0.0225710912987424	0.0373612982695405	-0.00235156993736753	0.0170298336315968	-0.00205790657501913	-0.0078059012278419	-0.000786513796379507	-0.00407303607745875	-0.00410422213425111	-0.00493190390143051	-0.00705182964047435	-0.00860428103949605	-0.00731543072784423
0.0277097119402699	0.0648619573484344	-0.00308729304443498	0.0193305842572956	-0.00812878215828111	-0.0101624210316992	-0.00334615643798312	-0.00679639952445162	-0.00233983472770165	-0.00914560159499015	-0.00966602061040263	-0.00728071917552094	-0.00992775843802544
0.316218658479107	0.146121308937921	-0.0375906882207694	0.236099095784868	-0.0431269867096024	-0.0425255976454741	0.0198019245470086	-0.00723117292382214	-0.00645754254600306	-0.0428262921775382	-0.0557169198671587	-0.071385345156354	-0.0672160336017209
0.299203356517761	0.175533157325971	-0.043467562249621	0.142156070725294	0.0154344529891091	-0.0117318265362684	0.0415093957321482	0.0315382592832559	0.0117941922082936	0.00185131322642035	0.00033029854415273	-0.00475842568212798	-0.0134191930877853
0.143537418945384	0.0523497430887588	-0.0188078765404267	0.0754048864761534	-0.00940976206907077	-0.0320397780833368	-0.0144166142479418	-0.0151665609105145	-0.0285710253416667	-0.0207247700762038	-0.0404539456444062	-0.0398215124303612	-0.038126384372882
0.00888552013560335	0.00510457581222923	-0.000730165173682141	0.00851177153625323	-0.00222299924035236	-0.00205092144735416	-0.000209749477789328	-0.00101153362556007	-0.00171970838882787	-0.00213696034385326	-0.00229301241489835	-0.00298347561353343	-0.00309002711036506
0.00831814668125206	0.0087485332664195	-0.00088551519430412	0.00696955800818442	-0.00144785251760082	-0.00157699160550617	0.000828684126508408	-0.000439153317355652	-0.000655566817635663	-0.00151242206155349	-0.00172905034117495	-0.00223796997013455	-0.0028429611808255
0.0517973796442303	0.0879108353846297	-0.00450212975392027	0.040111819844204	-0.0144741427140738	-0.0133985999880973	-0.000886770890657917	-0.000496738729534908	-0.00642659569906712	-0.0139363713510856	-0.0155992487710109	-0.010582036626325	-0.0143934418664988
0.0026203570403345	0.000156765334175032	-8.55312616156257e-05	0.00200285066600889	-0.00063706677166485	-0.000774711944196423	0.000161914952104004	-0.000266625005004528	-0.000472020837752113	-0.000705889357930636	-0.000886416495614678	-0.000995506173104227	-0.00110449669998203
0.307912718178983	0.218753192705349	-0.0447413530267084	0.137550872302195	0.11251410530331	-0.00740827232624258	0.0464567437598626	0.0552201467115808	0.0176940863141693	0.0525529164885338	7.85195001611894e-05	0.0326759456829143	-0.0334414349761539
0.0557786915254958	0.0281760267183686	-0.00632939368857297	0.0331891999074967	-0.00558698602971833	-0.0104533496664302	-0.000237409365222208	-0.00572231374522146	-0.00425332085554159	-0.00802016784807426	-0.010278472566262	-0.0107284540212388	-0.0125597787570236
0.0654006198799262	0.0958524498973152	-0.00879856298319379	0.0383806980417595	-0.020576007729793	-0.0182164132940719	0.00449434491080454	-0.00420186414513972	-0.00463002235572067	-0.0193962105119325	-0.0075721082445937	-0.0195671267170983	-0.0219623944354272
0.0833937800932594	0.156967404237005	-0.00889795533541866	0.0508256177099998	-0.00836666042048566	-0.0121868146664961	0.0352253714485421	0.00855390715960908	-0.0110308552477442	-0.0102767375434909	0.015050405204586	-0.0189406956250152	-0.0250224281736868
0.0731023718764037	0.0527636540768987	-0.0094039729286311	0.0417298363759921	-0.00320539296451605	-0.0184215861550669	0.00124252181725566	-0.00254623677608957	-0.00315305557063068	-0.0108134895597915	-0.0103304805786756	-0.0155524167022096	-0.0151164141073126
0.16463424747758	0.0484481241436646	-0.0208381136285496	0.095504832472512	0.00465090497031659	-0.0184208591968476	0.00312576502304238	0.00887177370467773	0.00190518317100971	-0.00688497711326549	-0.0177928050674507	-0.0278037374904209	-0.0292758225125332
0.172760845156166	0.164198221096527	-0.0248048169434861	0.0724271411932563	-0.00799726754741828	-0.0436374036745732	0.0250054916989624	0.0114874870212035	-0.0193370162232198	-0.0258173356109957	-0.0182875833714061	-0.0214023224064573	-0.0253825397114064
0.0134636594230736	0.0114972398814225	-0.00151986119831712	0.0108604990965402	-0.00204968627721246	-0.00195668914995801	0.000909090824630315	-0.000793481538018477	-0.00162466630565081	-0.00200318771358524	-0.00317349150272792	-0.00394143198269239	-0.00317556280011582
0.0276060143194309	0.0106067615674159	-0.00200602336751314	0.0237087595268499	-0.00313140183264452	-0.00151198825653146	0.00608303154282733	0.00116561124360575	-0.000858590270578226	-0.00232169504458799	-0.00258037680948716	-0.00390020703752367	-0.00597301408717175
0.48485169724891	0.14626622924313	-0.0737876094396982	0.203508205273903	-0.0113219748011546	-0.0798574561008334	0.00239491511114098	-0.00906324063035346	-0.0481933692253119	-0.045589715450994	-0.0705780745377056	-0.069916926611859	-0.0804492061724804
0.134389406349436	0.121469858159799	-0.0142025628991978	0.0862619968251908	-0.000709216256333883	-0.00164557405906601	0.0274471074347549	0.0162577075809102	0.00743083071352094	-0.00117739515769996	-0.00734545179762827	-0.00397700265926151	-0.0182251364961454
0.000836540668553753	0.00225167308169773	-3.84718369689294e-05	0.000565009158204489	-0.000203345175373657	-0.000197783740738181	3.07471024019578e-05	-4.40827512291226e-05	-0.000133208760146565	-0.000200564458055919	-0.000257676786386943	-0.000392835233534565	-0.000337578027334182
0.0762954327351878	0.0706672008780214	-0.0101378823538708	0.0432705412058496	-0.00658204443739051	-0.0125212384196558	-0.000890751145158686	0.00118050283028576	-0.00828234133182076	-0.00955164142852315	-0.0149980675411324	-0.0162478150062582	-0.0183579143475043
0.00905713432303897	0.0125908766488363	-0.000709305701932809	0.00648536111790161	-0.00229512625224416	-0.0017430141417279	0.000765994075878377	-0.000815561246296255	-0.00079487920523357	-0.00201907019698603	-0.00251229141447763	-0.00300593247158995	-0.00326990752330248
0.0281083826266067	0.0130495313151703	-0.00289327171013518	0.0218313146744248	-0.00504633311834215	-0.00614194355656853	-0.000386547959288126	-0.00163606038183922	-0.00467211041740958	-0.00559413833745534	-0.00636441039545503	-0.00830043354624239	-0.0085410399705417
0.326104573603997	0.248602605388489	-0.0413672636128942	0.232805617532977	-0.00242874647811447	-0.0378143645426012	0.0607426941707702	0.0256416281884411	-0.027292449365083	-0.0201215555103578	-0.0264471461863774	-0.0161018323206406	-0.026225485351268
0.460525582337011	0.148245064167048	-0.0680571555414949	0.217485232713752	-0.002773825840236	-0.0895279710615388	-0.00142107611085673	-0.00218732707429337	-0.0176756633781541	-0.0461508984508874	-0.0594557225113523	-0.0687171907243294	-0.0873037194466876
0.0359947248922416	0.0546914912159359	-0.00280406810060418	0.0286228647739713	-0.0040408369417413	-0.00223907406464332	0.00753066886396347	0.00405885474762065	7.90546083966753e-06	-0.00313995550319231	-0.00543898333680434	-0.0067657083794104	-0.0101956073901362
0.173105034800505	0.165250583876471	-0.0256309857492412	0.0738454195742205	0.0121441485903052	-0.0303767158585912	0.0352034324778283	-0.00841759385086405	0.0113334569251138	-0.00911628363414299	-0.0185014182865399	-0.0220021974738265	-0.0283512075186129
0.0636640629948531	0.0962244694921081	-0.00788145928294327	0.0371255064778703	-0.00666104994327555	-0.0250085107121428	0.00512434586526818	-0.0036296584455198	-0.0105985169646219	-0.0158347803277092	-0.0185373753902242	-0.0194952124377407	-0.0129369218605717
0.270800619519238	0.191541815675028	-0.0395293802999901	0.124281500374071	0.0611821758130826	0.0140094386463602	0.0892105221288602	0.0863689670254861	0.0683065392618388	0.0375958072297213	0.0104930955414512	0.0466265227795654	0.0120196680549142
0.270272624756977	0.190664338094727	-0.0381989978887372	0.123331854023602	0.0595430341132169	0.0169465723781164	0.0513425499055923	0.0603816630868996	0.0444940054982071	0.0382448032456666	0.0596962773762457	0.0127979139126708	0.0304673173663298
0.196359654109337	0.050982968428661	-0.026048267888803	0.108834465670971	-0.0020443447901303	-0.0208254111996484	0.0205404008834028	-0.00212171779336121	-0.00487546888090098	-0.0114348779948893	-0.0285109973991827	-0.0343365411000503	-0.0293121902843629
0.138382847637645	0.0325900726411291	-0.0176524990486917	0.0728676172219504	-0.0171935144230732	0.00454061178194765	0.0261552890905547	0.0174194525552557	0.0130238614014024	-0.00632645132056275	0.000130944315183817	-0.00794853402970011	-0.0272989294918119
0.226559617725928	0.169087834578253	-0.0320136489886396	0.10332665943892	0.0622199609791675	-0.0132214238194789	0.0280909324544632	0.0275152116083573	0.0336908437114578	0.0244992685798444	0.00102823776615885	-0.000452146817665228	-0.00734706702965859
0.00347391470733298	0.00796791878870848	-0.000103617425023335	0.00261455594653592	-0.00137903236376676	-0.00111236242915869	-0.000655653727810535	-0.000797325754537551	-0.00111422161522883	-0.00124569739646272	-0.00153342430082422	-0.00163196022181873	-0.00203215258469436
0.0404858527797146	0.0105939254785994	-0.0032110210306354	0.0336647956450262	0.000723011137720025	0.00139951849151024	0.0134667354149335	0.0074309552022073	0.00491433452982172	0.00106126481461513	-0.00322186305308858	-0.00343000633360813	-0.00424447675773269
0.0513348608868008	0.0861027890144519	-0.0046779499485211	0.040009295671451	-0.00244209326947734	-0.015107845683441	0.000410365034652443	0.00357315239644513	-0.00527001880358637	-0.00877496947645914	-0.00887659787642122	-0.0142672554207872	-0.0148718269465053
0.1942963572755	0.0504218214548131	-0.0257186242805496	0.10952029212933	-0.0196247874538006	-0.0173671837370797	0.0150674849624354	0.00823574133444835	-0.0109917933730553	-0.0184959855954402	-0.0291453405562729	-0.0336559610227631	-0.0402642079363891
0.0351340218360128	0.0392559418279948	-0.00375722570612086	0.0236371722674747	-0.00865853081898978	-0.0088379195211298	-0.000456097709867695	-0.00485870436648207	-0.00580097872423522	-0.00874822517005979	-0.00804135342155245	-0.0101939458272183	-0.010833296439411
0.354141194262298	0.227354290044058	-0.0444021735434623	0.227280823886821	0.0125218736516537	-0.0503568503161989	0.0314912560719183	0.0257676203323656	0.00809568030609231	-0.0189174883322726	-0.0457645480458039	-0.0325117929931619	-0.0397560024441896
0.143205226327085	0.0526932154439261	-0.019340446387588	0.0754451518469674	-0.0238978266990612	-0.0485608108549662	-0.00854130585137111	-0.0232389189516939	-0.0189620039596366	-0.0362293187770137	-0.031935599133017	-0.0444851649724907	-0.0382652308210216
0.000463407418439861	0.000101858828556559	-6.60576328742043e-06	9.98216854539525e-05	1.76368435368616e-05	-4.47889234039893e-06	0.000211586828648977	0.000124811088926648	6.38837755112786e-05	6.57897559823136e-06	-9.14855543054944e-05	-5.88995983552085e-05	-0.000132536407052891
0.283313583167466	0.0860614927561278	-0.0315633163595874	0.217124017188753	-0.0259242625361586	-0.00354329430245587	0.0414620246660123	0.0315078620366223	0.00658232468384085	-0.0147337784193072	-0.0225049199538885	-0.0449013111570839	-0.039701549625776
0.101173652890211	0.11579809272195	-0.0145618612138999	0.0500675093664211	0.0301728134819119	-0.00555857094243518	0.00231639328989537	0.0181360046398936	0.00356129057133486	0.0123071212697384	0.0117655785790925	-0.0129283093093378	-0.021217707767145
0.151446393757067	0.135534508613423	-0.0218389864504768	0.065359716076514	-7.81906587011549e-05	-0.0120910063987432	0.0092657441262656	0.0126974688461698	-0.00586258247914631	-0.0060845985287222	-0.000556294942908125	0.00424283852911136	-0.0216521799037588
0.311267419130051	0.173580047183024	-0.0388666761761585	0.204854266583674	0.0175261033123291	0.0059759670492413	0.0674097704966667	0.0343218401860629	0.0411546403900552	0.0117510351807852	0.00491117083638776	-0.0243897822698405	-0.0382624919836883
0.0437207295041589	0.0476526031308175	-0.00505233804572112	0.0284135749874293	0.00148413691418116	-0.00587370940736952	0.000615010303863461	-0.000810446724235678	-0.00263343297155195	-0.00219478624659418	-0.00717651604641276	-0.00741335294429886	-0.00955350311936771
0.0787108654919181	0.0247041972860745	-0.00995031052516297	0.0429085266492001	-0.000910324295801498	-0.00206414262155682	0.00994286726079126	0.00476046292919345	0.00293338827553956	-0.00148723345867917	-0.00741640641681519	-0.00932787268095393	-0.00951679786013092
0.242435860858661	0.0736120028401392	-0.0265308678706121	0.216922068294283	-0.00344427031238412	-0.00170006395766764	0.0457830273642923	0.0200481542035144	0.0122018577682438	-0.00257216713502587	-0.0197789829999074	-0.0256477594166219	-0.0330398250601519
0.165031318199419	0.178305050663189	-0.0184993827095589	0.109228831797738	-0.00277092264474998	-0.00344959362595368	0.0547530082534005	0.0259027681061503	0.0240420656259478	-0.00311025813535185	-0.0176133569377708	-0.0274884810815144	-0.0197729799457005
0.153607491971485	0.11201982338277	-0.0205459731830701	0.0767130845877155	0.00619475332318631	-0.0413152025385446	-0.0190015871977743	-0.00704841062027073	-0.0228029564227898	-0.0175602246076791	-0.0152253377898441	-0.0332786108444784	-0.0319962531392344
0.0534631889069794	0.0757987520337465	-0.00422781542428003	0.0441316811127403	-0.000728993819220529	-0.00205777660935455	0.0111686100794778	0.0115345391251539	0.00247166129622926	-0.00139338521428754	-0.00515600607530334	-0.00518579406030033	-0.00939750382096351
0.0778096744310448	0.167793487944368	-0.00853804822085186	0.0477899838301715	-0.000304754636974783	-0.0266476951855039	8.10268206350717e-05	0.0163239346542011	-0.0160857107825261	-0.0134762249112393	-0.0159775814471386	-0.0210806738521784	-0.0176993565227894
0.0033904871854652	0.0228644845476669	-2.55335125747299e-05	0.00291114103788108	0.000101083138035047	-0.00220340197430156	-0.00167173503670244	-0.00104090791789105	-0.0021704599263656	-0.00105115941813326	-0.0021054979693705	-0.00231762338628851	-0.00233233216941018
0.0105595768050321	0.0237720261339034	-0.00111680329771256	0.00922254722897666	-0.00209220596112726	-0.00253798010782291	-0.000411150183031948	-0.000955128335596885	-0.000659660846863612	-0.00231509303447509	-0.00246708565434872	-0.00302427251446925	-0.00319761466958209
0.307116316561799	0.217058929915975	-0.0453514857512141	0.138884964596645	0.115905125263803	-0.00349241389630905	0.034995517262227	0.0529906938432683	0.0595870476930668	0.0562063556837469	0.0303556439038666	0.00935882751911254	-0.00884789585827445
0.0653288297727392	0.0208864782121102	-0.00788064206147992	0.0386277679692075	0.00267510394218919	0.00491702483139231	0.0154759542665512	0.00530627941284119	0.00656603911700061	0.00379606438679074	0.000461350495736465	-0.00289509945031683	-0.00470580767152491
0.0559402572322773	0.0533745907685256	-0.00646924297019703	0.0352240755876425	-0.0117685554552094	-0.0120233241272318	-0.0053528544069835	-0.0107189817358916	-0.0100351897413987	-0.0118959397912206	-0.0142735264482266	-0.0114735121053194	-0.0167711365758107
0.113742160319508	0.186931888753445	-0.0128704356856544	0.0681397487369252	0.0651457373344289	-0.0155324787829787	0.0168604424280179	0.0054101126012361	0.00568118532856113	0.0248066292757251	-0.0192867148567755	-0.0180912079596442	-0.012154566810145
0.0140456249781471	0.0220537140018405	-0.00102939158799898	0.0116916728491493	-0.00229122641569802	-0.000866525491410711	0.00354599487280468	0.00141425179772248	-0.000443547823993772	-0.00157887595355436	-0.00222607920261585	-0.00297871407618312	-0.00401572730302629
0.0815090181668832	0.108131201469764	-0.00693148461715251	0.0664223185828771	0.000322638872156153	-0.00165593059161499	0.022454361917542	0.0143769111442859	0.00891584978812004	-0.00066664585972942	-0.00437848840167124	-0.0070071350988181	-0.0109636327419725
0.00521260731324106	0.0116299052695865	-0.000231182247637	0.00408705797145631	-0.000527359109245841	-0.00105199239952634	0.000392974775825027	-0.000285350751263646	-0.000424729385129286	-0.000789675754386091	-0.00128290264692768	-0.00134862365625445	-0.00175052179691044
0.0351177226608546	0.0474731764811482	-0.00291840988395989	0.0278281953782501	-0.00628939691704249	-0.00796070127333324	0.00139865327813989	-0.0028006537411599	-0.00408217969072029	-0.00712504909518787	-0.0106259121207234	-0.00763057846392156	-0.00838312093001683
NA	NA	NA	NA	NA	NA	NA	NA	NA	NA	NA	NA	NA
0.242256712489082	0.0576650835835179	-0.0321324368145703	0.130198686068426	0.00149476839685117	0.00894752340644583	0.0369106302026509	0.0273880055733184	0.0236389858988152	0.00522114590164852	-1.46957019601657e-05	-0.0104315798841879	-0.0190095108711609
0.445254033344623	0.1562498291406	-0.0662130867701883	0.188426498917728	0.0155492805579791	-0.0318768655223884	0.0735787188269126	0.0415974037704863	0.0265953528625286	-0.00816379248220467	-0.00961363167033052	-0.0237222888292108	-0.0112877461009006
0.0154043495094427	0.0216577710328088	-0.00128780287087945	0.0137848168459217	-0.00594968580055841	-0.00557883247823172	-0.00256981846991203	-0.00429448095655986	-0.00493537709953977	-0.00576425913939506	-0.00668224881283516	-0.00709713607684634	-0.00740535828352816
0.311314704165899	0.170989887572184	-0.0386534717168083	0.202887801191122	0.00892260726844724	-0.0100130346944926	0.0479373346685303	0.0419137728221201	0.0285889942116922	-0.000545213713022685	-0.0018439241258561	-0.012856936224911	-0.0236765097163188
0.218797976649562	0.0621859220012128	-0.0298487213579312	0.116766861330279	-0.0145860621860469	0.00936472823833176	0.0330166896714094	0.0295458802620355	0.0131164113507258	-0.00261066697385756	0.00232508039836715	-0.00869087241142175	-0.0129948841676021
0.132418400867276	0.0497381341103561	-0.0175720094662829	0.0665427674184044	-0.025858528819605	-0.033233501597201	-0.0124345716765643	-0.00808927681198393	-0.0221811380548533	-0.029546015208403	-0.0299164854070464	-0.0258690752524419	-0.0383334763463096
0.315234671216013	0.147727282569484	-0.037925242555068	0.237564087441852	-0.0385604210534544	-0.0472554658784842	0.0105107399060745	-0.00299607864441553	-0.0114885754776439	-0.0429079434659693	-0.0436471471665166	-0.06259433362226	-0.0637814004149234
0.0279555061718858	0.0645554792801918	-0.00332674260334982	0.0199489508530484	-0.00821957291768119	-0.0121024567721929	-0.00614440073573944	-0.00713764014146125	-0.00747541026429395	-0.010161014844937	-0.00871839470131951	-0.00793182779515368	-0.00859311294710611
0.0354471945077409	0.0168688658263066	-0.00408318750027779	0.0259899763885792	-0.00214788935700443	-0.00286039304860698	0.0030878079226789	0.00297190513314052	-0.00137237348706172	-0.0025041412028057	-0.00500747188898662	-0.00616564017579841	-0.0083099808725509
0.077561881802289	0.168394335926409	-0.00923679337152419	0.0475014532272602	-0.00251947609346517	-0.0263503536362619	-0.00258156488188584	0.0139098927038137	-0.00485314033348284	-0.0144349148648636	-0.0251446437777289	-0.0232229577191244	-0.0231204090781009
0.496227527268591	0.247947566815293	-0.0755727816793118	0.191076643041104	0.162050432669383	-0.0659322881936249	0.096474934726546	0.0115197514897393	0.0258677461646251	0.0480590722378793	-0.0115403789167441	-0.0253416262313916	-0.0238809633282416
0.149718794101769	0.039735370648652	-0.0181370102328594	0.089855943529536	0.0101149268156264	0.00367574640724577	0.0298472810464626	0.0206408063669339	0.0118727101921702	0.0068953366114361	-0.00163251369910034	-0.00699634804006927	-0.0109868781507977
0.0443359410258411	0.107431956084775	-0.00501233435454244	0.0332751932957421	0.0248555050704928	-0.0128858872357126	0.00208410611312997	-0.00195930779720865	-0.00908832080526834	0.0059848089173901	-0.011685413561729	-0.0111224220233375	-0.0150070552400936
0.207356823971942	0.115016129173953	-0.0276662491926015	0.108047632298264	0.0216889577875689	-0.0212807943808244	0.0299690001987614	0.0215248075208074	0.00588637190648258	0.000204081703372216	-0.000467478467552185	-0.0149271407914497	-0.0267202814539978
0.0237298462576594	0.0337895316527876	-0.00214355131646677	0.0195089736750849	-0.00116663213668255	-0.000705405691714157	0.00610684883637257	0.00443536468095672	0.000392760936464124	-0.000936018914198353	-0.00381036816832136	-0.00356416353970099	-0.00456835192948287
0.0222359209994703	0.0365375972856568	-0.00205413932987044	0.016810957585601	-0.00422168811163091	-0.0068605761471693	-0.00151213362800862	-0.00351860735058411	-0.00504216778590736	-0.00554113212940011	-0.00631969013026322	-0.00570137233390916	-0.00814782922568674
0.162200725370496	0.110721088275014	-0.0223520568769774	0.0735809777186479	0.000327794991803715	-0.042206879131353	0.00628124995128268	-0.0040838240982887	-0.0229762449168183	-0.0209395420697746	-0.0379216511460711	-0.0372309027537632	-0.0160491632992899
0.225055980527573	0.168795678278952	-0.0314569009246597	0.102552524803433	0.0416978030798997	-0.0177226026152383	0.0496475297270533	0.0602831526164991	0.0457052592969317	0.0119876002323308	0.0157440442592026	0.00311465088023183	0.0159790535356331
0.183401044370487	0.151821650838914	-0.0261774322657615	0.0805673122085301	0.0344763126457407	-0.00125245834651505	0.041920402095748	0.00481996910155011	0.0376373982378802	0.0166119271496128	0.0045824503898165	0.00550961623015536	0.0180541419080783
0.00947490022600842	0.0393276485892845	-0.000348358503997406	0.00712066204362858	-0.00602064888947976	-0.00640277151515058	-0.0046164127647907	-0.00500375887738832	-0.00556865249743854	-0.00621171020231517	-0.00648479636526395	-0.00433407032526965	-0.00651909940498816
0.112705799488956	0.186458703314157	-0.0123029925448902	0.0671621645848539	0.0161489494127202	-0.00588229030988117	0.0141022060970285	0.0388025549379995	0.0266208143875067	0.00513332955141951	0.0182313195610358	-0.0183366939428116	-0.0172474006027534
0.103928349975813	0.0973231734550571	-0.0099599230204966	0.0704167728130611	0.00634190242638988	-0.000554134928619943	0.0289276425915622	0.0285461922118947	0.00924017451918477	0.00289388374888497	-6.80000660628621e-05	-0.00298102456362435	-0.013023527818035
0.447943243568439	0.154263736434105	-0.0664796113501819	0.18721269531164	0.0762567941208828	-0.0175122053637149	0.0751561109112535	0.0211045075475739	0.0448721635813831	0.029372294378584	-0.0146301700814698	0.00333938698011083	-0.035015351170913
0.127834468079405	0.0306976735791165	-0.0158957546541663	0.070165475154753	-0.00902952518417416	0.00362603216128357	0.0240844233426649	0.0182142927833076	0.0044161460936753	-0.00270174651144528	-0.00370164477716967	-0.00843690162347344	-0.0107769423542319
0.365958952138698	0.13528441941395	-0.049102313252624	0.204278576199351	-0.0144107620450929	-0.0885592991245191	-0.0118101686975515	-0.0191012380784548	-0.0397251060920719	-0.051485030584806	-0.058082163056163	-0.0726316620427112	-0.0752662555440926
0.109712655369879	0.0289088223334995	-0.0145895080799203	0.0574978913260346	-0.00730970143104773	-0.00328372768832173	0.0166736749135337	0.00628165835686274	0.00533804386947266	-0.00529671455968474	-0.00495494046860843	-0.00788503043448303	-0.0150255415651116
0.183691734315483	0.0785891088845503	-0.0231212628890857	0.108171089931448	-0.0110223588646201	-0.00810777972276275	0.028200814449304	-0.00939942287651327	-0.00203152746450583	-0.00956506929369141	-0.0300850228871913	-0.031353224129304	-0.0323223155759872
0.0449302001466484	0.106098128117549	-0.00475039172996088	0.0322603788276322	-0.00475908176206855	-0.011811612874086	-0.00296010560711393	-0.0055873095310285	-0.0064305632551316	-0.00828534731807729	-0.0132092761753184	-0.0147886073695409	-0.00226388087942552
0.0588124112423949	0.0478218518283175	-0.00769285967910119	0.0361739065622284	-0.00209292166710331	-0.00177249422444407	0.0101630562924651	0.00540869222767756	-0.0020898368644837	-0.00193270794577369	-0.00647895320038389	-0.00913992048964592	-0.00979814745560446
0.227445460851402	0.169097558431686	-0.0328693064122481	0.103697075812309	0.0601229778781244	-0.0147303427466484	0.0614235457453843	0.0530863188036719	0.032515228671911	0.022696317565738	0.031215607002375	0.000501321652577658	-0.0218378566580359
0.257058698650465	0.0737855248838895	-0.0290980591754011	0.212753715266012	-0.0169864407606303	-0.00378899405486915	0.0358840726378752	0.0175590485217798	0.00709516904896129	-0.0103877174077497	-0.0206537579097895	-0.0283499260138764	-0.037632483301662
0.0760201588231941	0.0851217797200723	-0.00728933735217523	0.0524920043291552	0.00689643571972923	-0.0109678925108306	0.0339164725455319	0.0106219499862271	0.0103161250854562	-0.00203572839555066	0.00147403426314141	-0.00653518444592935	-0.00461803358636557
NA	NA	NA	NA	NA	NA	NA	NA	NA	NA	NA	NA	NA
0.153605759570148	0.110201883036287	-0.0200288885562435	0.0757014593574262	0.0127567984606062	-0.0403150564254432	0.00264706564280451	-0.0106837500276548	-0.0137832533768245	-0.0137791289824185	-0.0303660740720662	-0.024024888137677	-0.0358244483402413
0.100346940465822	0.104395566325999	-0.0105507688765187	0.0665050700868678	0.00894795338959183	-0.00942533945443429	0.0157892722548741	0.0134998843763529	0.00342763841658228	-0.000238693032421231	-0.00591094566000247	-0.0205986660273291	-0.0123247213850719
0.0500400955394398	0.0611364610156591	-0.00496897232314873	0.0367116631289673	-0.00800320276873378	-0.00963018637516333	0.000120349029553338	-0.00229125173759736	-0.00641309346860163	-0.00881669457194855	-0.0117016402662877	-0.0138289742728796	-0.0157299074779699
0.0686204035355275	0.0241450054577229	-0.0045232070622723	0.0585378377537062	0.00172417856429129	-0.00311439553238579	0.0135223719229133	0.00974539702970906	0.00360177446735685	-0.000695108484047247	-0.00565034644881025	-0.011591532691595	-0.0114263065217322
0.241388477119456	0.0569860774834433	-0.0322798931436889	0.131966496875261	0.00343486186169409	0.00284863031349952	0.0385145415730639	0.0225769561579205	0.00364896178798066	0.00314174608759682	-0.00246542149215762	-0.0249426174620008	-0.0254958063672748
0.0318590850327287	0.0397997632544089	-0.00369013232276927	0.0219517739317254	-0.00206808687340282	-0.00427119388037623	0.00390021965631773	0.000899946056150458	-0.00169364444280051	-0.00316964037688952	-0.00413900864653751	-0.0060564711047844	-0.00689957062308222
0.149618982971402	0.186220172086411	-0.0158583475306403	0.114877516686042	-0.0195254989143732	0.0279358460854925	0.0333922600825952	0.0365009133706698	0.02156891212636	0.00420517358555964	-0.000733104436444615	0.000453814282870418	-0.0141626702097564
0.298650787524842	0.175658767808391	-0.0424599347803771	0.139953477888355	0.00440812196606777	0.0277742989348402	0.0304047548805276	0.0399890383129892	0.0110262592227218	0.016091210450454	0.00512048314248209	-0.0185757194799834	-0.0367728497159373
0.364470332276659	0.136913596330518	-0.0497075209574899	0.204642965573277	-0.0301329869683973	-0.0928803817020042	-0.000491946985682445	-0.0316887664195733	-0.0430076003997415	-0.0615066843352008	-0.0650326937836693	-0.0692168658488888	-0.0933308134923641
0.272145599831235	0.188460608412346	-0.0315579544834459	0.208140245584232	0.0316943582255445	-0.00424844126964058	0.0623268028455584	0.0402374491458461	0.0199551965693651	0.013722958477952	0.0318304656994582	-0.00774973435868165	0.000545531439004987
0.305395204008352	0.216635768877683	-0.0440919829276283	0.137727968227625	0.0145833893923352	-0.0219264269489411	0.0395458370077465	0.0343910153692655	0.0102438861157686	-0.00367151877830296	0.000728829308451417	0.0141580684686499	0.017716596856082
0.184269419262357	0.151976395329271	-0.0267140565155322	0.0822777845396497	0.0170150394770024	0.0219929069634293	0.0282093097924791	0.0375228765392467	0.0438853809298871	0.0195039732202159	0.00389362530056167	0.00589242303962595	-0.00711365344468218
0.131086333662418	0.0497307936178778	-0.0171435204847962	0.0665272401958847	-0.0189258437460413	-0.0351658939407403	-0.00324916028227903	-0.00930258376873189	-0.0149010744274692	-0.0270458688433908	-0.0237613781045543	-0.0262691989006832	-0.0344258786973852
0.0222932175587735	0.0371444563271153	-0.00221910926037283	0.0188061179630258	-0.00737759638206833	-0.00870701523046648	-0.00226392198795048	-0.00627272993265896	-0.00384348317496318	-0.0080423058062674	-0.00795698582201548	-0.00991198685406116	-0.0107848742122893
0.0218002507010353	0.036673570612614	-0.00222853926705189	0.0188614852885458	-0.00619629044691948	-0.00822950500722621	-0.00354730050804654	-0.00335656712132895	-0.00806553245181751	-0.00721289772707285	-0.00754069071081722	-0.0101112302991476	-0.00933141530717836
0.352174113423503	0.229002762203677	-0.0447103504803671	0.227184277303907	0.00411026996604841	-0.0494561619932036	0.0330713451832149	0.0138042027132023	0.0285884045798188	-0.0226729460135776	-0.0229937239334703	-0.0457680106684491	-0.0464904726818021
0.265720153361033	0.174794325266716	-0.037130584915292	0.134389459908774	0.0293177447541362	-0.0264468153474936	0.0475789499742024	0.0392303639166687	0.0120705828163328	0.00143546470332129	-0.0262617608429363	-0.0169011923626544	-0.000913347955599442
0.300658150927624	0.14849472434509	-0.0346395097922028	0.246618662829015	-0.0346091566132473	-0.0449200970018273	0.0180138776178802	-0.00367204301241841	-0.0268027372422492	-0.0397646268075372	-0.0433176477226357	-0.0476885915330455	-0.0793797814777202
0.464873293342336	0.222736487429615	-0.0681705686319924	0.21270825653463	0.0193303442446687	-0.0815473237514302	0.0335630373077768	0.0203311676398429	0.00258530126158202	-0.0311084897533807	-0.0300987022588982	-0.0347573576444682	-0.0565019595015457
0.0128331618760466	0.0202878512698206	-0.000640804795030338	0.0103272028226761	-0.00153412656216757	-0.000808915176872853	0.00199657179244688	0.000846039666794338	-0.000570109336602627	-0.00117152086952021	-0.00269004765260643	-0.00311211687388718	-0.00396614308848884
0.0300755658701037	0.088661979676317	-0.00292524737851489	0.022746855951847	0.00252336671488282	-0.0145145367319087	-0.00241526719320469	-0.00909140349406919	-0.00754612860343408	-0.00599558500851292	-0.0107846440760081	-0.0115969654018929	-0.0147771037513937
0.0506864596368205	0.0587968792275445	-0.00420850197106341	0.0378913454570016	0.00456150252619301	0.00108292249591065	0.0147875115526199	0.00820336530759661	0.0077390106558322	0.00282221251105183	-0.00140841077013332	-0.00716118454529919	-0.00575447833360639
0.366598572362644	0.136270932701545	-0.0486082367828775	0.203680533230881	-0.0337183170402084	-0.0840292015697389	-0.012650100733385	-0.00955697322643156	-0.0364983555330635	-0.0588737593049737	-0.0635958478176634	-0.0694047105650277	-0.0806118141755754
0.0500460675232456	0.0211379447715769	-0.00532223234227875	0.0338702270138932	-0.000325478812652991	-0.0026144301952499	0.00800255107148383	0.00483398226057474	0.00203204998463085	-0.00146995450395145	-0.0038829498729047	-0.00570270881535319	-0.0076158275080413
0.171341747335105	0.165556335465138	-0.0242964554794688	0.0736286490942254	0.0498489612092168	-0.0399713513867283	-0.00168724266609735	-0.00536609028403756	-0.00406770496131395	0.00493880491124424	-0.0244776998100911	-0.0405908961657234	-0.0308340202860806
0.0226012395817865	0.0631593196144145	-0.00224457781007367	0.016337138530419	-0.0126166267960469	-0.011492375773657	0.00374199194807336	-0.00954088420068342	-0.00255746230432873	-0.0120545012848519	-0.0118073890971989	-0.0133380281304545	-0.0139503759227502
0.0224063826468308	0.0627228076991387	-0.00193578995836789	0.0173973070134304	-0.011475382152237	-0.0102611109944744	-0.00797739199025978	-0.00984164246875964	-0.010370204111669	-0.0108682465733557	-0.0116621774497673	-0.00497947548066921	-0.00798798282688935
0.0416752848020382	0.0110830704378307	-0.00282689762222881	0.0367990190372756	0.00125507003712852	0.00163242091629747	0.0122747462785608	0.00706731740921206	0.00364519431371844	0.00144374547671299	-0.00209591560474089	-0.00712010075603655	-0.00842260859582272
0.137234561928299	0.0319722158951808	-0.0168304945985297	0.0719742285020988	0.00782637524523483	0.00813563717031299	0.0258417572029227	0.00945330810934178	0.0157798023219424	0.00798100620777389	0.0017067787360269	-0.00386129807113636	-0.00773087928343455
0.449443051040276	0.192976807184858	-0.0672862972982352	0.183281396440976	0.0495568798255434	-0.0157840111883665	0.0783875392855838	0.0675412309221744	0.0572685436206358	0.0168864343185884	0.0341080855923425	0.0525181777356193	0.00419603600755286
0.0400448154139647	0.0451231015601631	-0.00489875688155887	0.028476492596962	-0.00691335137500872	-0.00865537757882352	-0.000933962912822023	-0.0046208976212441	-0.00706168019518033	-0.00778436447691612	-0.00953382246605144	-0.0112710055535409	-0.0112047330431144
0.0103363799143812	0.00255258569608362	-0.000588077813744221	0.00927629174533992	-0.00245646391024622	-0.0019083007000645	0.00092352236458197	-0.000495081553360956	-0.00062819683744526	-0.00218238230515536	-0.00205998181418186	-0.003392279308188	-0.00332393010474595
0.0718513928373786	0.0187694261456389	-0.00862716434860908	0.0415390199500829	-0.00431524824559923	-0.00388096875116274	0.0110918040556475	0.00531039179043029	-0.00189737079218723	-0.00409810849838099	-0.0136561422533434	-0.00925752328974218	-0.00995379374903857
0.167220487963532	0.178245467206327	-0.0199798596906129	0.11099580943984	-0.0238846914520481	-0.00279381729945286	0.03884514447588	0.0294800285710959	0.00068108893378982	-0.0133392543757505	-0.00408928701464409	-0.0290268716634325	-0.0231019064262281
0.0149873226588053	0.0291721439803302	-0.00158561268951433	0.0114802655661851	-0.00300261243729213	-0.00568560201003819	-0.00112954570880983	-0.00224476884599708	-0.00367058928701009	-0.00434410722366516	-0.0045063044113887	-0.00580834108590736	-0.00666091069574322
0.272199872100531	0.189112829563749	-0.0315201384186174	0.207887051416619	0.0175210111227185	-0.00552505412645499	0.069954095000534	0.0199251746808021	0.0325927212706704	0.00599797849813177	0.021035662926282	-0.00377908762115742	-0.00119117694642218
0.0819704292463539	0.100547861026023	-0.0107571244473445	0.0428620182554176	0.0118942448603412	-0.015225651334104	0.0170847675909795	0.00249904450884417	-0.00227354261782661	-0.00166570323688139	-0.0207688783037834	-0.0148519501869411	-0.0206922309581399
0.0813471404408184	0.101247233937133	-0.0112153386539941	0.0431893755646649	0.0170454597170021	-0.00774376662292911	0.0146914798710759	-0.00689493472917756	-0.0139498295464307	0.00465084654703647	-0.00391937268865462	-0.0192186895159069	-0.0232479714714096
0.0505924192051307	0.0609733701671392	-0.00500947769697119	0.0366437919770806	-0.00915319208782128	-0.0109132027813743	0.00159812381812506	-0.00232731550099689	-0.008064049879714	-0.0100331974345978	-0.0123781210327275	-0.0134003150404823	-0.0151132050173104
0.355105290797775	0.227047171257399	-0.0455895835364157	0.226674245810306	0.0821280127249854	-0.0427616123100837	0.0284330939607506	0.0309162511305174	-0.0123104067159582	0.0196832002074508	-0.00871196889751513	-0.062617386528707	-0.0478424570039402
0.0575911763776801	0.0471760607718725	-0.00718242980609588	0.0365398120539996	-0.00205620451642346	-0.00375498473978204	0.0122525474762052	0.00614859260740065	-0.000614148775046633	-0.00290559462810275	-0.00357392299457795	-0.00511026218374613	-0.00644022782945573
0.489219938752492	0.198784792023551	-0.0731433488064014	0.19749420471773	0.0602534129542066	-0.070351207322616	0.0383902990001929	0.0113072405717346	-0.00136747132205067	-0.00504889718420465	-0.0209057924590691	-0.0382460307713168	-0.0700681821761769
0.10112091667575	0.114494244220529	-0.0137195414676574	0.0502529812246716	0.00388250765425209	-0.00475186914840468	0.0233481255753958	0.00670665669913034	0.00975777373091087	-0.000434680747076296	-0.00523210622173291	-0.0175194366841934	-0.0113851018928523
0.0220942295415661	0.0370056561785291	-0.00224663860254511	0.0171110654312913	-0.00360502244051146	-0.00678190774472198	-0.00262647470749961	-0.00308342079282349	-0.00417095270494426	-0.00519346509261672	-0.00510569291760813	-0.00699288431635994	-0.00818213822643645
0.495285980715471	0.244238193056374	-0.0747592062718432	0.188591761844706	0.0597855561817703	-0.0547389134323081	0.0849661022563299	0.0142696771159099	0.0146300893057776	0.00252332137473116	-0.00570724636334774	-0.0258698686424599	-0.0222540238564954
0.451956719258867	0.195285169431141	-0.0678208500577413	0.182602371591666	0.094807846911909	-0.00672130412434702	0.112756814465567	0.0578418948759155	0.086749925649659	0.044043271393781	0.0170894117197195	0.0448510972438293	-0.0233656119849611
0.0751471466026624	0.0853550863930193	-0.0071883695167043	0.0516951872314245	0.000831051237794214	-0.00965552379878865	0.0198594947193344	0.00928446213837304	0.0140108751217906	-0.00441223628049721	-0.00320466304924327	-0.0034074738861402	-0.00766428422970016
0.116117748802411	0.079871952677902	-0.0155669615290712	0.0566645473707652	0.00660254913317519	-0.00355457516980506	0.00851527511268239	0.00772724452520772	0.00510180894600498	0.00152398698168506	-0.00388686056432484	-0.00811046757749927	-0.0214530214088978
0.141506872893911	0.103917842003872	-0.0193920099151499	0.0674655953653067	-0.00539960751021601	-0.0339642459837682	0.00556229401360037	0.00331725225786481	-0.000202297222180903	-0.0196819267469921	-0.0356303703418761	-0.0241682954955849	-0.0215375861392344
0.0276984557138416	0.00638988755442998	-0.00124394367404331	0.0217207864070687	-0.000452340152692049	0.00153920825669115	0.010250286855526	0.00645253235038228	0.00448156679171207	0.000543434051999549	0.000615457182192341	-0.00192220775095698	-0.00469777813259504
0.0401070819153707	0.0450490689638547	-0.00487463106252956	0.0284525235907251	-0.00748188758659094	-0.012020468495125	0.000442183143375643	-0.0018797785051768	-0.00635367669067433	-0.00975117804085798	-0.0103863503561722	-0.010944448053541	-0.0105320851257859
0.0452526469985026	0.106948371881183	-0.00506408198356195	0.0324871987325783	0.0208395830681518	-0.0120629204974363	0.0016929636016444	-0.00850496998658426	0.007697943025092	0.00438833128535777	-0.0151520929133526	-0.0177375501184785	-0.0186667798829625
0.0109114689974511	0.00702347113398123	-0.000919298502680301	0.00936360493230721	-0.00248179963656207	-0.00252754246665559	-0.000328928050443359	-0.000752670909114595	-0.00199382538157541	-0.00250467105160883	-0.00307091991453628	-0.0037103670697241	-0.00375069238498731
0.255150147494839	0.129412464965534	-0.0364615290675742	0.13012398682781	0.0307287780760387	0.00973720105941805	0.0483402625884028	0.0462790107149518	0.0344329696224751	0.0202329895677284	0.00745874478340758	-0.000400361765574342	-0.00305425080368782
0.105634470793826	0.0969524109577914	-0.010034847018159	0.0707043289934323	0.0217502232162273	0.000592450790073223	0.024141953060754	0.016409316952047	0.0121713480646919	0.0111713370031503	-0.000782788943175669	-0.0056211083665749	-0.00546058037557738
0.176028677914759	0.050598593076154	-0.0228492747684441	0.0933514044534607	-0.0146087712973417	-0.0122549968394922	0.0250686923476068	-0.000971233834315327	0.00377923795927965	-0.0134318840684169	-0.0234804634363706	-0.0264699031344172	-0.0274350960245806
0.0831084044053491	0.157222794756207	-0.00872127593813242	0.0499084901477185	-0.00888726156317436	-0.0136149435890455	0.00707670169154617	0.0288720864053679	0.0211206814801358	-0.0112511025761099	-0.0175859922374352	-0.0210976651117488	-0.024540273575264
0.263954685037836	0.175671520569437	-0.0367421421245868	0.134451263880586	0.010561636140601	-0.0114001547174027	0.0488958561220418	0.0506454398817766	0.0195956190132602	-0.000419259288400808	-0.0173009188618165	-0.00273121249212693	-0.0216504186540171
0.176299292451097	0.0952648761084854	-0.0239719862000194	0.0840488935895883	0.00525755014066714	0.00350937685666822	0.0284599360005333	0.0136594933486549	0.0117974404479787	0.00438346349866769	0.00682718916559111	-0.00777752019499448	-0.0127737408879331
0.0111952271624461	0.00120799519200902	-0.00019027158687876	0.00761941971032426	0.00139144912759016	0.000764101318721516	0.00546290672480644	0.00365233147578455	0.00223838151931399	0.00107777522315584	-4.89589078636748e-05	-0.000787380839024427	-0.00190064604644852
0.171983723908317	0.164378793639223	-0.0238986374375956	0.0720050520936292	0.0279577241111028	-0.0296609735494337	0.0131820398442611	0.00400919271129596	-0.00255583767829451	-0.000851624719165472	-0.025851495408733	0.00106700413220098	-0.0362435338177806
0.174603177611734	0.0502397912938279	-0.0224723724654189	0.0941490039849068	-0.0034314039447354	-0.00230759877237316	0.0197700916696838	0.00253234712983774	0.00326830559975114	-0.00286950135855429	-0.0085670170504546	-0.0256624021870702	-0.0212635652197105
0.101249093210087	0.116091594070793	-0.0135693965498305	0.0484298560865361	0.0363161130656322	-0.00900823270477416	0.0276856204208118	0.00646830382607994	-0.00069377185292821	0.013653940180429	-0.0152454857147276	-0.01829833350872	-0.0143988094755042
0.132081011230025	0.122129384696667	-0.0141550247954233	0.0874178751479066	0.00208739828424148	-0.000567092869444452	0.02868747521065	0.0151239979320162	0.00554346598935876	0.000760152707398515	-0.00674524509055968	-0.0109390930970961	-0.0207742021235336
0.0626877577264621	0.129578528821192	-0.00695580187194741	0.0400612368234763	-0.01446066609845	-0.0160054480727716	-0.00330389251915112	-0.011016089202784	-0.0132245075623955	-0.0152330570856108	-0.0192783615104835	-0.00380694909847665	-0.00559268790361232
0.0224188928875755	0.0632703014420822	-0.00179355811240461	0.0173530310323142	-0.0118351666715081	-0.0107437687355696	-0.00743961611463947	-0.00134892063164683	-0.000861028987306178	-0.0112894677035389	-0.011920701939049	-0.0127252915066887	-0.00729893907977883
0.0147640215640294	0.0559961412406076	-0.00111199760964253	0.0122903553808353	0.000705474295175482	-0.00848745591076699	-0.00416735716939706	-0.00100392796699964	-0.00157852535252348	-0.00389099080779575	-0.0028256795063986	-0.00867928740233866	-0.00898978900655755
0.314826596621717	0.147403735904567	-0.0383091971105689	0.238584396972064	-0.0134590333428892	-0.0421450366036418	0.015099273863273	-0.0161049250589161	-0.0182258484724992	-0.0278020349732655	-0.0427804087796279	-0.065808137468336	-0.0774017959780998
0.00629179084885536	0.0140548097556155	-0.000474604064592533	0.00450068171597023	-0.00208879040105242	-0.00188070224310198	0.000663289772255034	-0.00114946318044861	-0.00100439339531281	-0.0019847463220772	-0.00147379665200534	-0.00246644674246436	-0.00276599225063872
0.0351488205057593	0.0484332383017406	-0.00354466036423248	0.0290181433542155	-0.010901450481349	-0.00790565322923853	0.00526078491146943	-0.0033602374005798	-0.00522654282056608	-0.00940355185529376	-0.0101512863171999	-0.00745293387427564	-0.0127752563276885
0.0480474754918918	0.0176963031243737	-0.00285824984864175	0.0414090456521179	0.00256481194202976	0.000304846702418128	0.0160845045069675	0.0109932272082769	0.00470343469559255	0.00143482932222394	-0.00231683051728395	-0.00494892491869978	-0.00593408172228011
0.0480819223026202	0.0504384617378836	-0.00565090872971576	0.0304590324044441	-0.00311132521088992	-0.0145821028815399	-0.00101792120897618	-0.00134069548152579	-0.00382140386935378	-0.00884671404621491	-0.0089809222338767	-0.00959608729767603	-0.0128687656849946
0.299896506823646	0.175737787219024	-0.0425069007168285	0.139355666542157	0.0348939238268301	-0.00632395776510936	0.0433218969584605	0.0227134549128236	0.0206611678578315	0.0142849830308604	0.0132414246186447	-0.0175293111181482	-0.0272486784958261
0.496959769028475	0.247616573843109	-0.0758188646851543	0.190016516381271	0.0556999195421969	-0.0762712384738025	0.0488292553764944	0.0467439080253657	0.0404662274326947	-0.0102856594658028	-0.0202183207282283	0.0106220947883167	-0.00682883037392984
0.146868563586694	0.209795907436634	-0.0173101229872278	0.0882463116818632	-0.00147556249043881	-0.0049183780577802	0.0339149610209674	0.0136486093401544	0.00391154657322096	-0.00319697027410951	-0.0101309682631111	-0.0158957574315214	-0.0232414469415197
0.0314558314777686	0.0393728355799054	-0.00344131676525851	0.0221043397608135	-3.63230147956833e-05	-0.00713761707941772	0.00107686162904671	0.000272119694055113	-0.00442266173981228	-0.0035869700471067	-0.00477567559250234	-0.00491352063641719	-0.00955865074494218
0.165961479615259	0.177425932409606	-0.0194768271936062	0.110484036283226	0.00146766468007151	-0.00242578458971315	0.02587436266367	0.0269287055764492	0.0117796104227615	-0.00047905995482081	0.00583730479028435	-0.0117188262808162	-0.019757110390906
0.0681563546883924	0.0324433385055547	-0.008389727229326	0.0401402423568206	-0.0126052709276268	-0.00991824660035433	-0.00265087764843837	-0.0112503998266774	-0.0103660314300782	-0.0112617587639906	-0.0116680141596172	-0.0130571430286947	-0.0181579232769343
0.185831971908459	0.152621625973926	-0.0270143275000652	0.0824164212932652	0.0128768551526351	0.0019500415731934	0.0379288776245615	0.0220818730185256	0.0202672503948708	0.00741344836291427	0.0222775408774915	-0.0273724393037522	0.026891812619621
0.00277615924587094	0.0063860315484358	-0.00018268138916024	0.00205493238922362	-0.000930915477930609	-0.00107507143084219	-0.000168582491637415	-0.000494927998403995	-0.000631596901047828	-0.0010029934543864	-0.00108304002276048	-0.00123528755960262	-0.00129825042907188
0.0661659369172276	0.0908420978371119	-0.00725431559826598	0.0443038542296302	0.0022928669175733	-0.0210603699998711	-0.00627966826532986	-0.0122423080404805	-0.00647077821658367	-0.00938375154114889	-0.0245171503556227	-0.0223120212479295	-0.0238852379750212
0.132469067523913	0.0843111816819299	-0.0176521193524248	0.0659614224331606	-0.00210371313923979	-0.00594530645440713	0.0201997287224666	0.0127156007870408	0.00152343923153933	-0.00402450979682348	-0.0236760541219927	-0.0297270069696731	-0.0294707701741385
0.174603494444997	0.0951690080381133	-0.0241938159508755	0.0822265533880388	-0.0138098946036736	0.000955862914179983	0.0377105123727766	0.0205820060490989	0.0192438814301829	-0.00642701584474681	-0.0137140846207874	-0.00453744663962413	-0.0152556411487199
0.226323532628776	0.170570660049554	-0.0327831848115193	0.103018522483773	0.0764183666355879	-0.0542697005066202	0.0504201010587447	0.044948868814578	0.00867537712632555	0.0110743330644839	0.00483510598764969	-0.0138043456584955	-0.00166618439660463
0.0189916600273184	0.00542447648920099	-0.00153157835901357	0.0160873709733744	-0.000944543112848199	-0.00112875710251081	0.00409256719209088	0.00179091992188316	0.000572604996762659	-0.0010366501076795	-0.00156587985659918	-0.00256724420224803	-0.00299024526835326
0.00521176174407854	0.0120976502341745	-0.000175277388958235	0.00452729017572899	-0.00246540216838877	-0.00223374908135301	-0.00177470036315237	-0.0018287998498277	-0.00202693031732685	-0.00234957562487089	-0.00268878239473227	-0.00274577853327405	-0.00316546400226006
0.16455327955173	0.110619110304723	-0.0231257226913777	0.0747891028235457	0.0025906904394381	-0.0472985567636449	-0.00577484431697303	-0.00119182474579027	-0.0100987907154725	-0.0223539331621034	-0.0299476232162032	-0.0223391327122182	-0.039666967159656
0.0632200255984552	0.128995458682837	-0.00759218154775733	0.0410582219751316	-0.0135217643562251	-0.0125887172625707	-0.00458621503928433	0.0121287605157586	-0.0140163128756844	-0.0130552408093979	-0.000396970437206906	-0.0207104103818067	-0.00676684714219679
0.441791418341649	0.157356426773398	-0.0655475711905893	0.186791768844773	0.0573617556909501	-0.0219725589832231	0.0383070348589942	0.0253422219320329	0.0205276625925606	0.0176945983538635	0.00991407457205962	-0.00640183803119837	-0.0312487659012333
0.0505564710288715	0.0613605141371151	-0.0051809998423251	0.0364253228204141	-0.00766494200691901	-0.0111510652594223	0.00264712226719144	-0.00328518598822403	-0.00756013031447566	-0.00940800363317065	-0.0139970434578809	-0.0135661216651101	-0.0191495133355707
NA	NA	NA	NA	NA	NA	NA	NA	NA	NA	NA	NA	NA
0.00263289263505372	0.00651552292715256	-0.000137950220856747	0.00223386189186497	-0.000861359297483495	-0.000782937795091635	-0.000175526034709989	-0.000428453735771837	-0.000529987231187161	-0.000822148546287565	-0.000929547929140993	-0.00102766099057598	-0.00113356755676285
0.493007558595254	0.24678551296961	-0.0762902922193724	0.189942986359855	0.13762205250833	0.00327160086722206	0.0357896980298129	0.0246912360404628	0.0145845555743144	0.0704468266877761	0.0522865026049779	-0.0143411913023824	-0.0394467565585671
0.130878431014341	0.0855621034403018	-0.0171424320118614	0.0658511078102656	-0.00457263628090299	-0.00924001180314803	0.0212158683559875	0.0123260605127621	-0.0141785724437465	-0.00690632404202551	-0.0113048774621596	-0.0164061703258252	-0.0188651400230025
0.464382015193188	0.222407243145361	-0.0692574215490337	0.214583217494496	0.017670650538164	-0.0754762244638414	0.0325411022232748	0.0191515914162285	0.018093786096563	-0.0289027869628387	-0.0297385631357953	-0.035037819979531	-0.0453403423532129
0.0139202840217774	0.00918170406138209	-0.0012815579346675	0.012664221540409	-0.00402999907499075	-0.00304549146402964	-0.00013980339596634	-0.00127155800548766	-0.00278248321146527	-0.0035377452695102	-0.00455437579066718	-0.00492054896521038	-0.0051310219089396
0.14992326062328	0.18583812008877	-0.0154107621893384	0.114416325074353	0.000895386040100338	0.00548100912511656	0.0465215634693714	0.0299737053364389	0.0153421066480008	0.00318819758260847	0.00877495043764026	-0.0158221169301247	-0.0294657944399165
0.00991166332408145	0.0197259860584683	-0.000766424343954608	0.00897308859440366	-0.00121965858857827	-0.00459950795687287	-0.00267783219436834	-0.00221546996404861	-0.00329354279465911	-0.00290958327272557	-0.00442426734749528	-0.00568299278212413	-0.00479639140123964
0.493241961449735	0.196670368904463	-0.074375065823959	0.192943124876468	0.013423277320589	-0.0791512177122365	0.0455311435126699	-0.00221128973833506	-0.00851255229006581	-0.0328639701958238	-0.0331607418272964	-0.0365513677975082	-0.0652103898619724
0.0861943340618554	0.0738397615281203	-0.011181056081736	0.0452135212257487	-0.0178111650505403	-0.0134953363202663	-0.00701630644789256	-0.0108132220132675	-0.0211252460119045	-0.0156532506854033	-0.0259618552068237	-0.0196230638022311	-0.0181952807917465
0.32815329955755	0.25149493415332	-0.0408255806282042	0.233120632641887	-0.00125611859562325	-0.0459205302196181	0.0565599414992453	0.0100958726840422	0.0086205294201	-0.0235883244076207	-0.0201701002804488	-0.036397694748645	-0.0553845653214709
0.0283882945386733	0.0126453780683979	-0.00318864226801971	0.0219114524403109	-0.00555330235148172	-0.00614613245773242	0.000171518220406515	-0.0024102350140806	-0.00404031715994095	-0.00584971740460707	-0.00701350409186838	-0.00740759322472758	-0.00935775937878762
0.063520813169688	0.0237711301375627	-0.0053601836323797	0.0492635765966317	0.00276383281850784	-0.000489342913293167	0.0146591585170887	0.00919420501402569	0.00476766200319133	0.00113724495260734	-0.00215095563393998	-0.00653169206403578	-0.0068982811206828
0.000843065635187152	0.000228037864146031	-1.80009688885086e-05	0.000367647431263738	-0.000107368474349191	-8.41986635530196e-05	0.000208140378887494	0.000136281208772636	-6.74441583812819e-06	-9.57835689511053e-05	-0.000141413589374861	-0.00021118402251588	-0.00023100453254647
0.0736717375766782	0.0241949268488941	-0.00526453390733984	0.0628223841971815	0.000984033698777143	-0.0016700277955612	0.0216877438669603	0.0130207082631943	0.00711214766782081	-0.000342997048392038	-0.00421822200398926	-0.00838318470693243	-0.0123374476048753
0.141763059818117	0.0860490734156909	-0.0198675504307336	0.0655458229681591	9.52569868563069e-05	-0.00935495189144625	0.0201061479737606	0.00574082484292718	0.00924368065129813	-0.00462984745229497	-0.0120050472328656	-0.0238901296086319	-0.0163035956462738
0.00283980846681489	0.000979587916088712	-5.06920513943521e-05	0.0015961515554209	-0.000329458932641409	-0.000483028009900485	0.00110014226131503	0.000232238301076833	0.00030202686389918	-0.000406243471270947	-0.000263424419901815	-0.000410201573626121	-0.000653928860867316
0.0229572959915087	0.0357842112521671	-0.0016316101369386	0.0185907818901848	-0.00124924973770173	-0.00190196472592769	0.0074332884154398	0.00477654389864962	0.00291526214502492	-0.00157560723181471	-0.00296045359830437	-0.00466063330311095	-0.00606346743767806
0.00956021799890251	0.0196269104361822	-0.000573369875032278	0.00863298467319253	-0.00138839895909154	-0.00435005681799632	-0.000852232468520512	-0.00247809858136739	-0.00281844186890655	-0.00286922788854393	-0.00332913019644708	-0.00354316565314979	-0.00481444175801363
0.248035546171755	0.100880487038847	-0.032817350026775	0.136523314211214	-0.0304903739135471	-0.0172201865554427	0.0191385250013082	0.00352057391945951	-0.00673225037928279	-0.0238552802344949	-0.0264239818309378	-0.0348067309487849	-0.0373215740872928
0.295988543795623	0.175482527565588	-0.0414310218087004	0.139100820039408	0.0169571369701328	-0.013033277737228	0.0375559016641506	0.00773306478025881	0.00840532580906739	0.00196192961645242	0.00219974459164951	0.00154664966249168	-0.0166146524090066
0.0949813420435401	0.0669760656298057	-0.0117593170508917	0.0495329085695672	0.00458432051452656	-0.0015659088736685	0.0215771608447948	0.00958206297265625	0.00892288205285763	0.00150920582042903	-0.000967445776404258	-0.000746323960025191	-0.00843703228222183
0.24236116691054	0.0565700709682777	-0.0324101685461937	0.131193843354529	-0.0195351706674815	0.0058416458218184	0.0291283751353514	0.0262512667479627	0.0168992074385538	-0.00684676242283158	-0.00745092188737692	-0.0137333998845453	-0.0182673014717777
0.339581066590648	0.159058185132557	-0.0407620505651758	0.232403879985203	-0.0358424471239797	-0.0448823949093876	0.0178933324902185	-0.0129001096795859	-0.0251212730600952	-0.0403624210166836	-0.0476193603794126	-0.0554932232402812	-0.0712407906106767
NA	NA	NA	NA	NA	NA	NA	NA	NA	NA	NA	NA	NA
0.00651311926152151	0.00175155156785664	-0.000215393150089962	0.00588315680573215	-0.00157169569512544	-0.00145547605893964	0.00079613761239184	-0.000270816811225	-0.000890707842105102	-0.00151358587703254	-0.00185757838388811	-0.00173161600748561	-0.00232349114354086
0.0407651075631062	0.0209200091665807	-0.00329034800559084	0.0322445306586531	-0.00711074148427671	-0.0108398286821237	0.000123995463218313	-0.00044802521273489	-0.00561260963531492	-0.00897528508320022	-0.0106496473121423	-0.0126389194617965	-0.012681650773036
0.13904328631041	0.0323247075910124	-0.0179016878249758	0.0721667210959749	0.00225548382827381	0.010596603469548	0.0268356857421521	0.0158634785774826	0.0141451509548029	0.00642604364891089	-0.00807212621268624	-0.0135836994803382	-0.00983516097058876
0.00085429169892791	0.00228494796410173	-4.3751609565187e-05	0.000482771574740533	-0.000145448528938582	-0.000381802996493715	3.41952111073368e-05	-0.000120193527892431	-0.000146061840106156	-0.000263625762716149	-0.000301308964226618	-0.000367595555662712	-0.000445085018028699
0.0509702870596625	0.0615585269538773	-0.00499027812486244	0.0369089321941509	-0.00879234863459114	-0.011049498892565	0.00164994798893181	-0.00340934455411837	-0.00601958853047408	-0.00992092376357807	-0.0130258070976061	-0.0152561533436626	-0.0171127956861763
0.164411555384341	0.0474361083180707	-0.0212535394148908	0.0947472301046787	0.000312254242760407	-0.0213778212855703	0.0129712166606949	0.0092729879554776	-0.00210489423882726	-0.0105327835214049	-0.0147774630672573	-0.0189162450868978	-0.0350767628743902
0.115918731602582	0.0804673071394466	-0.0158555644246509	0.0559554213481554	0.0104034419639877	-0.00693781521153426	0.0244826737641435	-0.00246416419496448	0.00840239889708033	0.00173281337622672	-0.00572550692192489	-0.00533374855135221	-0.00842341349820361
0.17132645478157	0.164550099984675	-0.024879068304469	0.072492464768515	0.0101556357880014	-0.0434508855559613	0.00240411321513803	0.00453871810731393	0.00468460760643583	-0.0166476248839799	-0.0116875315340043	-0.0124548620999661	-0.0355587189563212
0.0491821441145131	0.0505158879039639	-0.00629502490074012	0.0312135018367726	-0.00616145872878315	-0.0157947124689765	-0.00213675727161691	-0.00482601014079193	-0.00749159946302676	-0.0109780855988798	-0.0130177940814413	-0.0144034861477068	-0.0158541074627148
0.118116462297284	0.0742764078314743	-0.0154768197162144	0.0578612447560993	0.0118634348401306	-0.00345546723385232	0.0250363134829816	0.0147015558764269	0.00779514164616377	0.00420398380313913	-0.00250939338169906	-0.0140926811736895	-0.0090304293578306
0.0585857933962666	0.0171949038748973	-0.00645680076675	0.0331378651597418	-0.000836885305768559	0.000249833023676135	0.00905916398859211	0.00373256733640082	0.00285920054698415	-0.000293526141046212	-0.00456889804710958	-0.00554024123192991	-0.0084145715659292
0.0234918471303797	0.0333125958192768	-0.00177164990476309	0.0195936708091123	-0.000258383161894971	-0.00146802131910739	0.00558423636068841	0.00434672490363749	0.00234762086458619	-0.000863202240501178	-0.00192653946510735	-0.00195983086710935	-0.00281109912876256
0.102027656008571	0.115481388717789	-0.0140495100247349	0.0498397410499437	0.000464969398290868	-0.00863350672091978	0.0134699396174321	0.00387783955216246	-0.000548192243080572	-0.00408426866131446	-0.00763338661666182	-0.0112571801610012	-0.0184675250765073
0.0413889013452465	0.0203508877637879	-0.00453767822097653	0.0281311922089816	-0.0104341402254565	-0.0140338578081124	-0.00133138713961426	-0.00291681163817494	-0.00675269655992983	-0.0122339990167845	-0.0101591875599581	-0.0101276848619751	-0.0139834612719489
0.372839197798993	0.269491862394135	-0.0500283767839348	0.214611611252476	0.0521444733219031	-0.0420965908004062	0.134092593102876	0.0909091757368567	0.0410977215883815	0.00502394126074851	0.0412209398192591	-0.0457555692844899	-0.0271502131169644
0.260710980972941	0.126361407087236	-0.0365343948453066	0.127686565928629	-0.00731372640256756	0.04179187818335	0.0643649812308451	0.0544594996860809	0.0262839862793251	0.0172390758903913	0.0198963239331418	-0.00672984559863748	-0.00475505563109946
0.0298163728228956	0.015971922447262	-0.00198126469465584	0.022063209005771	-0.00564637953583189	-0.00576398368473603	0.00212632366180979	-0.000600972222415418	-0.00539543148454649	-0.00570518161028396	-0.00888254881133657	-0.00911824870837803	-0.0119168945860937
0.0301424045031328	0.088587149766201	-0.00340550652142534	0.0229346437735074	-0.0111689709362994	-0.0141041121805186	-0.00773298508996099	-0.00784011537531544	-0.0105179478328859	-0.012636541558409	-0.0133871720570845	-0.0128434125991033	-0.015493059271828
0.365361254467712	0.219677478638776	-0.0475870259712668	0.219059841735019	0.0301907614799985	-0.0415264643704176	0.0438110644710552	0.0673484496485452	0.0336009828789808	-0.00566785144520954	-0.0227385739059494	-0.0185517052771587	-0.0673960697679828
0.150378282158967	0.184680318603167	-0.0164486001012386	0.115110011057098	-0.00815334897319137	-0.00425593369210425	0.0329541128299951	0.0204735129978655	0.00496569630812441	-0.00620464133264781	-0.00202112192333281	-0.02171803657351	-0.0304264133412147
0.0302478954313708	0.0879217024469449	-0.00266721683105984	0.0222429721282445	0.00364907580783972	-0.0151683412217411	-0.00452137179097684	-0.00857786197338443	-0.00995365928514081	-0.0057596327069507	-0.0126750704353665	-0.0148719674233461	-0.0144662151304962
0.00043164057532848	8.80836235745361e-05	-1.32314164944624e-05	0.000133776834367601	0.000102289295284948	9.02450517731448e-05	0.000199169205923852	0.000189990827591584	0.000119808253189584	9.62671735290466e-05	-1.5205685187733e-05	-7.29356855093935e-05	-2.76585888260723e-05
0.371555255228253	0.266959790400279	-0.0499045052579316	0.215431844073357	0.142963742805389	-0.0341356850058757	0.10230656103414	0.0457700171565783	0.0220619953445129	0.0544140288997567	-0.0277209255304052	-0.00777535255038692	-0.0389039887838866
0.0151984707501683	0.0211779919688327	-0.00113633724474044	0.0136833206177155	-0.00651357241130781	-0.00577389993884999	-0.0028516411188698	-0.00355757247521721	-0.00469408899290425	-0.0061437361750789	-0.00663033275100118	-0.00710972999106906	-0.00801338101238755
0.270514880527783	0.188244120215451	-0.0314234058268761	0.207479810797695	0.0386560483768795	0.00326522441625832	0.0634967183795559	0.0415180668431507	0.0124801887249946	0.0209606363965689	0.00245177762041882	0.00744360311110792	-0.0320575234783324
0.00197856677470758	0.000350473585107598	-2.27096661036645e-05	0.00116221144093489	0.000223510743510667	-6.07603297762922e-05	0.000703697012862475	0.000358599180249212	0.000107478920229785	8.13752068671873e-05	-0.00018532513114778	-0.000447021392793815	-0.000405405428091852
0.304902676811876	0.216108184106224	-0.043733835755136	0.137278956206704	0.061336373044363	-0.0216724502875467	0.0974677885181256	0.0756724214998024	0.0448944961969958	0.0198319613784081	0.00610291969027021	0.0273528074546348	0.0080511876719907
0.206019630253595	0.115018917087366	-0.0278265417239323	0.107901817875811	0.0188355141860062	-0.0147159291700577	0.036723228733724	0.0173090220780072	-0.00857099904755779	0.00205979250797425	-0.00616874286998409	-0.0173979939245315	-0.0289908797539638
0.0824379199103932	0.100773929973586	-0.0110598438760461	0.0414332032307844	0.0199353022447907	-0.0174071331453926	0.00220578444687465	-0.00745052057823058	-0.00807085851770965	0.00126408454969902	-0.00133835284130801	-0.0209747960113357	-0.0209655799024641
0.0817705688701317	0.0997016624084013	-0.0107310842163002	0.0423508875043852	-0.0118933834876976	-0.0146877709195823	0.00280030297881625	0.0110018764982743	-0.0133710478331807	-0.01329057720364	-0.0129622394731686	-0.0155927654614904	-0.0224814102706995
0.0753103146579328	0.0237110379406784	-0.00593706067163424	0.0647158691894923	-0.00104791950682058	-0.0015059041956324	0.0198852475722322	0.0139544497332589	0.00497639141672883	-0.0012769118512265	-0.00561525917888406	-0.00905385699402715	-0.0129138754855449
0.0953232443888323	0.027445808373184	-0.0118876363489087	0.0526109615676163	-0.0149275404436083	-0.00685532864342735	0.00456119694752849	0.00349806642149784	0.00276135433257642	-0.0108914345435178	-0.00680888257505112	-0.0206004598011455	-0.018600089001372
0.116047557396071	0.0803890380424987	-0.0158468479866534	0.0574617036860202	0.00865072037014088	-0.00417980186634077	0.0129115385202753	0.0146873716076809	0.000700338178972942	0.00223545925190005	-3.43594382749279e-05	-0.00641569221021719	-0.014723969429749
0.489575579502274	0.19654878343072	-0.0744657993312012	0.195505028852806	0.0406574581732627	-0.0808894065320838	0.0224930907481379	-0.000761593950118655	0.00381247821438568	-0.0201159741794105	-0.0264374904032301	-0.0215603839963226	-0.0637308894630165
0.264811471848583	0.17581924688652	-0.0363513445028732	0.133244293638125	0.000453782423866789	-0.000785306713550815	0.0429653995825297	0.0400756063322503	0.00990995374340431	-0.000165762144842041	-0.0027696963920284	-0.0107077720577757	-0.00895749520904415
0.241515166675326	0.0578607256111244	-0.0327480038708048	0.132454688873066	-0.0164813091644113	0.00482934002552027	0.042518306693327	0.0273712309804748	0.0122322048583787	-0.00582598456944552	-0.00967293612391582	-0.0271780466587199	-0.0352996959065267
0.0929797494320435	0.0305812765308667	-0.00823494427283734	0.0691726518136632	0.0026025864052206	0.00156778708097957	0.0233732121418093	0.0134210211866999	0.00672655245378279	0.00208518674310008	-0.00324204058960427	-0.0114601185914879	-0.0130000326831469
0.0312835495609498	0.0398459572324298	-0.00358963065597009	0.0218951784094267	-0.000633100345797825	-0.00243547733842177	0.00227235121751402	0.00128853445368337	-0.00317609666845228	-0.0015342888421098	-0.00648746873963224	-0.00840255286145931	-0.00891177205906316
0.354939833547982	0.229211010442764	-0.0449539752194049	0.227150355648622	0.00368548259178536	-0.0482822013177481	0.0699646566695841	0.0109599880264633	0.0201139290701474	-0.0222983593629814	-0.0501138704660562	-0.0487457425897055	-0.0331628355416058
0.283297451674981	0.0873538589639091	-0.0328015376046923	0.218904905941403	-0.004359550813548	-0.000424095100782118	0.0463649864304934	0.0225642408931101	0.0105948977781419	-0.00239182295716506	-0.0152081526275897	-0.0360859452424291	-0.0375815577088424
0.0421909604334935	0.0105689507086618	-0.0027764662416481	0.0368502973854616	-0.00240623273105658	-0.000134698895377601	0.014357126195361	0.00657487640129127	0.00284239758751608	-0.00127046581321709	-0.00248033739825754	-0.00497122705751106	-0.00695174267479149
0.298811564427739	0.181391282435232	-0.0358716510453105	0.212125782298849	0.0157143023384333	-0.00146344690203493	0.0531223787664468	0.0341156503470221	0.00700520871879151	0.00712542771819918	-0.0102659367508527	-0.0226315706632357	-0.00196859212924039
0.223088040117426	0.170853578550089	-0.0314231948488931	0.102329335425612	0.0610180761859712	-0.0333554050343854	0.0654895276589505	0.0365533172669742	0.0431926429611581	0.0138313355757929	0.00526964499770685	0.00358325123683759	-0.000736985078742564
0.0212009585683558	0.0319524405865762	-0.00156444275554385	0.0200563480922902	-0.00735473021509335	-0.00594646843550062	-0.000545085776412386	-0.0033086036417819	-0.0045006061881756	-0.00665059932529699	-0.00736644087919857	-0.00758524723169012	-0.00876683527213883
0.496288657335739	0.24589006726486	-0.0759204860336534	0.19112077461253	0.0893102560633095	-0.0647373279842186	0.105501578147414	0.0486747036487856	0.0238126120266047	0.0122864640395454	-0.0278252956634864	-0.00341666829689541	-0.0217023461620643
0.000776940396997878	0.00226463295296956	2.57909315733583e-05	0.000543663750218962	-0.000211714553660684	-0.00019942609654291	9.68155495946032e-06	-4.58621108618099e-05	-0.000128463877212676	-0.000205570325101797	-0.000208415056532669	-0.000292655370904045	-0.000250296620313522
0.000249994394068795	3.04498874315984e-05	-3.47813720471868e-06	9.97572880036872e-05	-5.23031158396902e-06	-1.44560693715604e-05	9.10948206444783e-05	1.79909800492318e-05	2.33982614082867e-05	-9.84319047776471e-06	-2.70026054050672e-05	-6.78454270867239e-05	-5.1681125377238e-05
0.00279614429552313	0.001012151193092	1.90066833155164e-05	0.00176401616302922	0.000298827449550977	-0.000188468285691695	0.000784614814111508	0.000375343375071138	0.000436777291928508	5.5179581929641e-05	4.83400785372366e-05	-0.000205310330304789	-0.000572693569998206
0.0155522389353081	0.00190797061662322	-0.000777790092577533	0.0140426864483938	0.000346765708319229	0.000368510097797089	0.00530646313107802	0.00337213295873639	0.00153358712134799	0.00035763790305816	-0.000976377072648606	-0.00251668169675014	-0.00327998111679698
0.186345714306132	0.152609961992297	-0.0265495586450649	0.0801197277668099	0.0778013608965819	-0.00292055338120387	0.0441935205354143	0.0293350187413472	0.0490601602008809	0.037440403757689	0.0181667721656404	-0.0253156830376918	-0.0181812981328581
0.487988914574449	0.198446183537967	-0.0725791954924181	0.197056881125767	0.0568560293713969	-0.071968975326445	0.0116444684154859	0.0109927782527117	-0.00499004635921629	-0.00755647297752404	-0.0350677915801	-0.0297296048092126	-0.0527116248014065
0.0771918013563901	0.0698627835492776	-0.0101148395424154	0.042816433231758	-0.0141026589920096	-0.0118946519074915	0.00125482208683272	-0.00391120072049114	-0.0046176801787829	-0.0129986554497505	-0.0159998855967312	-0.0181778575429792	-0.0191201574466849
0.0446568071046248	0.106888123337869	-0.00432399642101312	0.0325997835240195	-0.00327718511357628	-0.0142221909647449	0.0174076400764271	0.0130640418572827	-0.00426815479524852	-0.00874968803916058	-0.015036127160839	-0.015965932903526	-0.0174082015144058
0.270239613065241	0.188379896363581	-0.0387481531825176	0.124339431672643	0.097419032964436	0.0495260555871338	0.0756185002672909	0.0461467557180478	0.088806221855829	0.0734725442757849	0.0136373094171349	0.020428880438062	-0.00123780736792345
0.300470307854237	0.176383813288541	-0.0438405868716065	0.142351309587811	0.012485258570227	-0.0107465274934137	0.0461731136978796	0.0137359193902941	-0.00118769793786022	0.000869365538406663	0.019141132323208	-0.00609692091870873	-0.0390206698007902
0.0860474131701683	0.0735184854464873	-0.0111376214342682	0.0464288201928964	-0.0108821223180203	-0.0252135195572903	0.00346412067513469	-0.0103633832705586	-0.00974225955765395	-0.0180478209376553	-0.00983981238229105	-0.015033010122712	-0.0115984297790899
0.31133866016798	0.173355343509336	-0.0399466642599405	0.204447277437753	0.0150857367321821	-0.00382767574105369	0.0582333748350446	0.0304731171925325	0.0267590572143382	0.00562903049556418	-0.00230173201436124	-0.0165268716826678	0.011697452540875
0.0419235544682509	0.0110327225941958	-0.00225959335525035	0.0367273383501409	-0.001714730919278	0.000243942932211944	0.0136741230603084	0.00874544203408532	0.003785785946381	-0.000735393993533028	-0.0041806956472757	-0.00684731638154214	-0.00821469817443012
0.363765807208487	0.136599257334981	-0.0502438789068999	0.204239573677463	-0.0361062275624673	-0.0724597611285099	0.00120588503285396	-0.0213164019724451	-0.0354321872177883	-0.0542829943454886	-0.0475255080004695	-0.0648562289502696	-0.0748965709187037
0.0820470925385121	0.10075420843168	-0.0109043554372342	0.0418519757818955	-0.00715855830760091	-0.00613796563181196	0.00155286018857596	-0.00244737424955156	-0.00652278646526139	-0.00664826196970643	-0.0165919698064176	-0.0159904176906829	-0.0112364723769396
0.00626620384856457	0.0135519523542301	-0.000283427023689813	0.00471939304029048	-0.00102069361684994	-0.00204099508448423	0.000739494029847455	-0.000755152372574563	-0.000792126060040714	-0.00153084435066708	-0.00169886714721039	-0.00234213335912663	-0.00228780317523209
0.0277117294817023	0.0648625951171252	-0.00285743841142302	0.0188697630250833	-0.00665803007328335	-0.0114355497177957	-0.00258745039751466	-0.000448569592731426	-0.00515089358565654	-0.00904678989553951	-0.00554185602963923	-0.00550055487445884	-0.00499560642883241
0.0448492652120455	0.0473220449156862	-0.00542595300609563	0.0283820792422716	-0.00285293755387177	-0.00645656067830015	0.00204111196976679	-0.00133890329220836	-0.00460808889175836	-0.00465474911608596	-0.00906902954969459	-0.00977481729915478	-0.00955253979212749
0.217302469222755	0.113178738577226	-0.0309606405875311	0.106286907928248	0.0349938035991533	-0.0293907288481353	0.0453748460770997	0.0272964710276354	0.00851550718754615	0.00280153737550901	-0.00779663656539406	-0.0220073900039986	-0.0324462174667575
0.153125389584359	0.111161108377451	-0.0197301804996781	0.0744450862651337	-0.000377533063889546	-0.0522757927471493	-0.00745792714126586	-0.0167399502203213	-0.0198884070610268	-0.0263266629055194	-0.0299648849548823	-0.0455087677062852	-0.0454288283964761
0.00630990476044581	0.0140656944774393	-0.000560684155877409	0.00478533637309659	-0.000637022778522678	-0.00205011321151271	-0.000104146516629513	-0.00069368586171568	-0.00131811000050908	-0.00134356799501769	-0.00207788827496101	-0.00171708900111345	-0.00227832188240181
0.102284706954447	0.114620660149048	-0.0142131503646311	0.0505019404107218	0.00497483037253849	-0.0100557703103949	0.029919401178646	0.0188840553684909	0.0190104956838504	-0.00254046996892819	-0.00771608558892938	-0.0172590480001121	-0.0123297841394104
0.00285229787914035	0.00104257776578351	-0.000126598276808782	0.001819376539606	1.7861023460177e-05	-0.000635387345474685	0.000991078785809954	0.00012117775135563	0.000373204560748641	-0.000308763161007254	-0.000229160461346052	-0.000601434622114819	-0.000710264297997857
0.000561241008305325	-1.02081607374386e-06	1.70332013587876e-05	0.000197049085674674	2.55149018358833e-05	1.4431170466289e-05	0.000304353895523383	0.000179973137914663	3.80056029579775e-05	1.99730361510861e-05	4.98978952355868e-06	-7.8400217477035e-05	-7.19948035695755e-05
0.16396737820877	0.0476502289960903	-0.021151042054267	0.0962194625544114	0.00590816789667217	-0.00626895618835435	0.0116078025026719	0.000498876057513808	-0.00687986982078426	-0.00018039414584109	-0.009107640202138	-0.0183492947654872	-0.0279702422844904
0.254595405041839	0.104352824858598	-0.0342653241053173	0.134429536217625	-0.0118774757805451	-0.0290204190319565	0.027996518939759	0.0118538291256321	-0.00231976056713867	-0.0204489474062508	-0.0187997138920578	-0.0294197528024844	-0.0348555620842625
0.317171262885783	0.0824030350261972	-0.0414104630380531	0.18523984549474	0.00425137630535039	-0.00825185833611153	0.0374429599727399	0.0234272838294293	0.00609398777268944	-0.00200024101538054	-0.0134010470277929	-0.0221156610785758	-0.035083862104033
0.173311836229581	0.164805084646762	-0.0252604502249791	0.0740264648139751	-0.000349215372910383	-0.0450463010021696	0.0199586620658878	-6.29079532304955e-05	0.00967665854716551	-0.02269775818754	-0.017450801364232	-0.0360689723253663	-0.0221965698781026
0.482482137904905	0.14401779365819	-0.0718206979171655	0.202934758931742	-0.00653824649810492	-0.0762444995551761	-0.0137817536160914	-0.00483288166151047	-0.0484508115169119	-0.0413913730266405	-0.0725721030312682	-0.0726372544788861	-0.100563254734685
0.290352668033412	0.178435020173105	-0.0414174267608702	0.143410247819059	0.0326503496767598	-0.0172148211019199	0.0347422058913907	0.0239668644632645	0.0162503980249748	0.00771776428741994	-0.0123107105522693	-0.0137045171565104	-0.0194300874528505
0.00112312429544176	0.00341284884570115	-7.64416908154281e-05	0.000888516983319964	-0.000263485528991577	-0.000458516092735749	-0.00011228898782234	-9.60257191815776e-05	-0.000264591663814529	-0.000361000810863663	-0.000365498551330475	-0.000483593380161094	-0.00055840638375182
0.0996445190339541	0.0289579792450093	-0.0122740627328088	0.0533613707557298	-0.00876343453867104	-0.0212587391829384	0.0112815994809102	0.00543857464733628	-0.00143396457940649	-0.0150110868608047	-0.011974505262391	-0.0166571080534798	-0.0187561758372379
0.241641849495044	0.0572854116050039	-0.0323155421305306	0.131272163706442	0.00369638634771	0.00146297596655939	0.0434253078881026	0.0207704281409475	0.00812939160353757	0.00257968115713469	0.00110898438078705	-0.00354100226000098	-0.0202982450714872
0.0409117440281853	0.0200337348669558	-0.00392378503666792	0.0272661466475135	-0.00669464119164061	-0.00764079518773662	-0.00318751556449957	-0.0031516319422054	-0.00470289346559025	-0.00716771818968862	-0.0118858782476414	-0.0129067894429709	-0.0134340552721572
0.299736147900865	0.17503256998994	-0.0441028522658082	0.141939940934769	0.0010023192775328	0.018388705801567	0.0495592292693988	0.0265811239126392	0.0280319081859824	0.00969551253954992	0.00391108942680934	0.00441122790168635	-0.00264507454773877
0.0687944705153833	0.0247733715383192	-0.00505940343767255	0.0596857435138503	0.00471292284904935	-0.00895642632702597	0.0185187883262627	0.00552667989835218	0.00508608649008598	-0.00212175173898831	-0.00805410777357002	-0.0126629902240469	-0.0141383976463282
0.356145504906336	0.228796523327583	-0.0447682642930717	0.226934541079467	0.0167674847806287	0.016408786934433	0.0491356888629421	0.010333671778443	0.0205746505373001	0.0165881358575309	-0.0398033006012282	-0.0597707989795322	-0.0269766363520743
0.325706990798209	0.249489664291334	-0.0408075908529942	0.234350533236834	0.0400746378040541	-0.045659735424827	0.0328035315543097	0.0100281587092843	0.0357366839694958	-0.00279254881038643	-0.0380901312763151	-0.0429333732613055	-0.0532974961281438
0.291612085101098	0.180970030469876	-0.0417847809436892	0.14400614423286	-0.00594865287059915	0.0104297144537862	0.0638265061418458	0.0250402047377642	0.0149430448771704	0.00224053079159353	-0.0118833141064719	-0.00932028780559313	-0.0273233104518071
0.493400760099426	0.195827629917101	-0.074402131179894	0.194010413308941	0.00633541360833795	-0.0750978037747707	0.0366185059992559	0.0374827351367633	0.00242072412779348	-0.0343811950832164	-0.0392329756939482	-0.0616859671549762	-0.0353533493458393
0.029800098103156	0.0160539177272386	-0.00201867014798706	0.021769302633234	-0.00415982708625795	-0.00680035747723206	0.00130720590554724	-0.00303255037061544	-0.00483005366019663	-0.005480092281745	-0.00783410487824853	-0.0081616011585792	-0.0116855780443329
0.0956406220834774	0.124564647477319	-0.0132179556715127	0.0472665273169936	-0.00948465258899327	-0.0302430228778175	0.0080680273081062	-0.00130761123225172	-0.00576299844687721	-0.0198638377334054	-0.015887505422326	-0.0141928804232168	-0.0189943966604079
0.130677784863071	0.048726311914971	-0.0175083250676873	0.0664863210375207	-0.00557030540307996	-0.0339192482065631	-0.00775956294023507	-0.0150817497361604	-0.0199825772523618	-0.0197447768048215	-0.0286672609174088	-0.0292980953366129	-0.032421956877453
0.153298118537463	0.111091448529512	-0.020359512252855	0.0760114682353851	-0.00592956057514696	-0.0258756789407619	0.0072755388328519	-0.00214897221665816	-0.0168399807308103	-0.0159026197579545	-0.0115972441804199	-0.034317291142013	-0.0361546133343667
0.0370343311700294	0.00701880801514091	-0.00411365731478627	0.0267850483520682	0.00301258885955713	0.00125094998574719	0.00982158724815498	0.00719795934099387	0.00454340721029727	0.00213176942265216	0.000408197804551771	-0.00118536887463875	-0.002728412483149
0.0409769982372872	0.0189832977031531	-0.00386078451585797	0.02858848362965	-0.00992078664160567	-0.0120166458672673	-0.00257922178511543	-0.00381517909941237	-0.00615315000460016	-0.0109687162544365	-0.0110996400831976	-0.012680167783319	-0.013755773917947
0.0400267183043134	0.044889153775053	-0.00526853944827727	0.0288358682402033	-0.00724433650527508	-0.00740786290086454	-0.0010897002154052	-0.00562021820535796	-0.00580255422097736	-0.00732609970306981	-0.0102274728027187	-0.0104087689885705	-0.0128679893595313
0.142147882546427	0.0858411703840864	-0.0197979298988401	0.0658559315629283	-0.0222802736068972	-0.00631589320921705	0.0206008631276327	-0.0027800268837285	-0.000961137828928094	-0.0142980834080571	-0.00897278168615806	-0.0128092862197812	-0.0167892761082407
0.0412369579107598	0.022070001634484	-0.00422325137817853	0.0330196153358686	-0.00888185304159999	-0.00857264528915653	7.9192072313411e-05	-0.00427027231652417	-0.00441060062475541	-0.00872724916537826	-0.0119095599954698	-0.0138755065155357	-0.0127616836250401
0.0554915320673781	0.0278220756079221	-0.00609352594034305	0.0337358852124888	-0.00735375508918955	-0.00980738763616431	-0.00241726672151498	-0.00602580460291354	-0.00697261497827609	-0.00858057136267693	-0.0101529201208993	-0.0119971032893377	-0.0175818965702342
0.0506759690751973	0.0169764520716476	-0.00568897676247644	0.031776754930925	0.00277740083761838	0.000264880707349466	0.0120160944942183	0.00959392569263461	0.00463810809602228	0.00152114077248392	-7.08424181188883e-05	-0.00176527240770695	-0.00396613848617528
0.446565684841276	0.158359099417188	-0.0659777208271121	0.190119909943952	0.0692074233178492	-0.0253475918543856	0.0541199437039118	0.0467602575803044	0.0159684883889031	0.0219299157317319	-0.0167465734160565	0.0179776106396984	-0.00716283146662433
0.115013139998923	0.0799292042729369	-0.0149997294896935	0.0561868929422546	-0.00216195321801549	-0.00340228088817629	0.0191690220872751	0.0123019803834114	0.00707209038529213	-0.00278211705309589	-0.00702724499334095	-0.0148644105673601	-0.00799080010271291
0.103922133487054	0.0594222403864598	-0.00849568310809065	0.0880850941418601	-0.0223567793486139	-0.000529903884043489	0.0264153974723035	0.00435225063568898	-0.00171196247555211	-0.0114433416163287	-0.0169268765440765	-0.0134000290876077	-0.0255760247794758
0.0273661092460987	0.0105153282519504	-0.00181921893664973	0.0232678027063559	-0.0012063966155501	-0.000967910245194985	0.00616987973690329	0.00363363635616082	0.00113739635541183	-0.00108715343037254	-0.001846961974444	-0.0039817635487254	-0.00529362567243206
0.421591847527323	0.174618245373948	-0.0591895800191547	0.203893536393794	0.0269956623918279	-0.0201975908799849	0.105186523032972	0.0353061195771797	0.0167654143055959	0.00339903575592149	-0.00145798606895015	-0.0166591399170948	-0.0191778807630412
0.0831172544199942	0.10842990217863	-0.00766416369044787	0.0680554937335448	0.0124156046758521	-0.0027837632425101	0.0264116585726311	0.0119203329882114	0.00624176029130621	0.00481592071667097	-0.00365117473298833	-0.00545376795651908	-0.0153419633984595
0.244763750520305	0.100926939473994	-0.0325465631066726	0.137038852409146	-0.0108254560504629	-0.0207206090038859	0.0164839103879593	-0.00518470836194174	-0.0103874442443012	-0.0157730325271744	-0.0234074973509491	-0.0291365866583634	-0.0441772425418434
0.492217477603457	0.197561005278247	-0.0755933824411475	0.194400710607798	0.0358048141562903	-0.0815222908465627	0.0728806729521482	0.0249136439748428	0.0144239752524819	-0.0228587383451362	-0.0384092910353387	-0.0335531434221988	-0.0334466411142986
0.0775975669794747	0.167693652023326	-0.00834062784092118	0.0463856027954118	-0.00798798919614835	-0.0259851970918484	-0.00381075794178798	-0.00453286782797753	-0.0158525307296469	-0.0169865931439984	-0.0254710020225117	-0.0205791474770799	-0.0209391133554194
0.00874008367155421	0.00443940755632694	-0.000499943836552993	0.00625059929502412	-0.000400660637573319	-0.00105934419929761	0.00208707667960223	0.000984869440174212	-3.82259631273932e-05	-0.000730002418435466	-0.00138530565974335	-0.00186803629989829	-0.00222273230598812
0.118935762847815	0.0754342089562949	-0.0158416330341103	0.0592891809876404	0.0159601584930231	-0.00845486885272512	0.0162117982268362	-0.0060722539964895	0.00534798605502723	0.00375264482014899	0.00079053749238181	-0.00567963687944696	-0.00972270130918475
0.0170998922370704	0.0302040337932663	-0.0018829146828651	0.0134596074242775	-0.00164228469303641	-0.00476071667769588	-0.00124447001181663	-0.000234136537268566	-0.00252276611490761	-0.00320150068536615	-0.00366755695962054	-0.00541631098460327	-0.00483657396585789
0.205981169816277	0.11584340717594	-0.0282122511048744	0.108163612562902	0.0187975599682573	-0.00411960863562966	0.0311115698098899	0.0169789902375607	0.0151134116543025	0.00733897566631381	-0.0134279158180657	-0.0184774854930937	-0.011156114896628
0.0971477916331852	0.0666166127301577	-0.0133611630166882	0.0500086815544552	0.0166079344054858	0.00160551204042936	0.0227890147499042	0.0109086163056219	0.0113204496968899	0.00910672322295759	-0.00326169929290879	-0.00448381932921996	-0.0107574436629429
0.0303033934692189	0.0161571342731637	-0.00241201353318359	0.0228986798186694	-0.00787410453912893	-0.0074876608883677	-0.000919008244398938	-0.00266542840511892	-0.00361449773033171	-0.00768088271374831	-0.00731810676041281	-0.00847630402981622	-0.0104274137318563
0.216714067367214	0.113216786001722	-0.0303860047970587	0.106628663861757	0.0254642071614033	-0.0177472433901754	0.0367968270378863	0.0269830559713667	0.0113536833547208	0.00385848188561397	0.000405390941911582	-0.0216557062279445	-0.0141709416209752
0.0298169244036896	0.0162499511676021	-0.00201562532301068	0.0225275343380746	-0.0080417074254027	-0.00612894527918409	-0.0003850791671288	-0.00266437655625912	-0.00566359755039063	-0.00708532635229339	-0.00812676224380154	-0.00975840020464097	-0.0103269999909778
0.2623041388428	0.128087569203494	-0.0361370147842386	0.124843303970076	0.0264874267106294	0.0193768512089472	0.0526831526769962	0.0334042183665508	0.029073724605458	0.0229321389597883	0.00463205085156176	0.0109203571177977	0.0131772757416533
0.0307844349988464	0.0887285764814477	-0.0034638843413661	0.0235080534757048	-0.00956921077740475	-0.0146778411160126	0.00129496983618171	-0.00973955831980065	-0.00783620308692445	-0.0121235259467087	-0.0039687295679833	-0.0147603205245576	-0.0157882977975461
0.00345029972922638	0.00833248115525909	-0.000243525704175055	0.00259197219964048	-0.00142591322489884	-0.00123390079290064	-0.000827090192410926	-0.000712672196212287	-0.000985433906426301	-0.00132990700889974	-0.00147458087555547	-0.00148097292381935	-0.00194386810216445
0.17391205283956	0.163233752901894	-0.0242778428307913	0.0734154993180216	-0.000751288388676191	-0.0423098785518842	-0.00164808711354084	-0.00810710460825795	-0.0093432141437905	-0.0215305834702802	-0.016450044191567	-0.00828261216703582	-0.0160433078840548
0.339439848490308	0.158224718629761	-0.0429434929190082	0.2380791659586	-0.0324043896129271	-0.0425084439353219	0.0260940196038933	-0.00318232422813663	-0.00913240191015835	-0.0374564167741245	-0.0476129967866717	-0.0740293233429231	-0.0860998047674004
0.186212670224481	0.112261463474265	-0.0239137526876935	0.0910060150229096	0.034078813013798	-0.0145962134586622	0.0421549760803399	0.0286098787428716	0.0123513877309607	0.00974129977756788	-0.00462360060626571	-0.0132822000117557	-0.00621505909855302
0.4487905929041	0.154501851705527	-0.0652665116643165	0.185423181115504	0.0793540500975562	-0.0138482852477831	0.0373854971564808	0.0612720194219913	0.0215895245597705	0.0327528824248866	0.0153083640300565	-0.00359667480249481	-0.0256144073951152
0.0678572457225593	0.0251836782485903	-0.00550502250918259	0.0609651995990113	-0.00096333521884337	0.00020324077217912	0.0149621876125029	0.0118110688694556	0.00360288173563419	-0.000380047223332125	-0.00374551289287225	-0.0135581220136393	-0.0113254970489461
0.0855323435356681	0.034051098461693	-0.0100676191562598	0.0478711420929829	-0.00585630649595305	-0.015308572495344	-0.00359972394169643	-0.00161997542687123	-0.00813771754495907	-0.0105824394956485	-0.015324112904933	-0.0139864269307069	-0.0173051686189243
0.103729078799537	0.0586408338151665	-0.00872114539049691	0.0895356387462984	-0.00741075365444629	-0.00272311492172389	0.0169433568638456	0.00134658216493359	-0.00207154899394638	-0.00506693428808509	-0.00850998182483841	-0.0187664864033323	-0.0189493725143968
0.172189193365766	0.164215454136303	-0.0245717842418214	0.0731001643679579	0.0103704227182464	-0.0382508709942968	0.016310049501299	0.0183639228921257	-0.0247675896121106	-0.0139402241380252	-0.0120073959769987	-0.0126175303936381	-0.0424003161349393
0.0286439659976895	0.00821400971461382	-0.00229411736434949	0.0240033465012124	-0.00238368555470441	-0.00194793553474602	0.00534778934078067	0.00315129082587787	0.0012284462233178	-0.00216581054472522	-0.00487091851341469	-0.00605366835305979	-0.00689944041075289
0.150380383404374	0.135495612887872	-0.0205759107308914	0.0637122044925262	-0.00177511444419362	-0.00920945270486762	0.0253219266152399	0.0313358836027974	0.00902754910205264	-0.0054922835745306	-0.0106836649897061	-0.00406646408831485	-0.0130595494689003
0.140703987194528	0.0859703912300887	-0.019273421069641	0.0658680396753787	-0.00402765769315896	-0.00760964725705257	0.0169402605605022	0.0130916419786054	0.00568084166107355	-0.00581865247510577	-0.00883929931993105	-0.00840753815551878	-0.0195203950379233
0.225587909632752	0.16874838085683	-0.0324215359660288	0.104010173361076	0.0164848943809738	-0.0212225757802394	0.0396098479551201	0.0379359427144894	-0.00251720160044111	-0.00236884069963278	0.0243229869620747	-0.00849110697097505	0.0190743981548969
0.151457142162534	0.111638922611777	-0.0199382207287726	0.0754960086394885	0.0079210509523209	-0.0403570189251225	0.00243217119903238	-0.00537830899278949	-0.0124780209778461	-0.0162179839864008	-0.0268199918408969	-0.0293272735246526	-0.0373363105230563
0.100791347681497	0.104284458943551	-0.0104638129377968	0.0661402579401532	0.00713809017674388	-0.0182052965718169	0.0101774768012294	0.0108209810985719	6.39787454967955e-05	-0.0055336031975365	-0.0089821126564579	-0.013054385929309	-0.0184976743709087
0.446582240089403	0.153655781073012	-0.0656560370281749	0.184014424832468	0.0264297551241699	0.0406346199832071	0.0397792766720783	0.0932675986923523	0.0515091101818856	0.0335321875536885	-0.01037565811581	-0.01383609993737	-0.0455217112407264
0.0847558315566497	0.156378995271354	-0.0101233030721574	0.0522119342564547	-0.00907987007573516	-0.0105378395322403	0.00564636135404242	-0.00623253078639463	-0.00822398731146326	-0.00980885480398773	-0.0116658692916098	-0.0218943564766868	-0.0264013969942689
0.0255737267185859	0.0148552778135883	-0.00241036116665993	0.0193558334885163	-0.00179634821109825	-0.00145908982250038	0.00128948881761167	0.000833510581455931	-0.00151459276974157	-0.00162771901679932	-0.00422446901427273	-0.00536067308184324	-0.00616967586341524
0.175574307139516	0.16450016186627	-0.0256248601034306	0.073505249864047	0.00271107621348535	-0.0499721650843977	0.00015282575164921	-0.014158920813135	-0.0175966935153448	-0.0236305444354561	-0.0319275433812796	-0.0246150525890951	-0.02301004112751
0.0237585806603609	0.0335033878191641	-0.00174583984830888	0.0201623424816981	-0.00275259392950261	-0.00169932641448439	0.00468691944435826	0.00294271001092212	0.000683078002284287	-0.0022259601719935	-0.00224592529836402	-0.00454540433744824	-0.00469286018628676
0.0751964141605563	0.0716116789486667	-0.00941589344253455	0.0425594736445092	-0.0100211701970299	-0.00938689194036534	0.00630654539482299	0.000242095651062313	-0.0022358438647915	-0.00970403106869762	-0.0112879147881198	-0.0169802725882035	-0.0218329016197737
0.104517433520433	0.0967195019045963	-0.0102748300345371	0.0718895598149227	0.00901642809824499	0.00227657166228183	0.0376089838443302	0.0193546617613603	0.0118278829522475	0.0056464998802634	4.19376916033221e-06	-0.000451087610425005	-0.0117977354011803
0.00640974866342009	0.0135658886341622	-0.000446328276420115	0.00441491481448819	-0.000538757988026813	-0.00201426248862987	-0.000415556496695457	-0.000757848042931212	-0.00120605059564358	-0.00127651023832834	-0.00180399509687328	-0.00233630613900656	-0.00263786930693763
0.152456257758902	0.1352880189269	-0.0210334069055831	0.0645009922711768	0.0162422225179214	-0.0398148009182502	0.0251323418178012	0.0167910901528547	-0.00541800016594238	-0.0117862892001644	-0.00513851631310466	-0.023735164169738	0.00517758355483336
0.101211786694996	0.0286130554395279	-0.0130009321709392	0.0545412975422588	-0.00456335650213846	-0.00652627425064903	-0.00123077155245818	-0.00897203883605308	0.000181307905607442	-0.00554481537639374	-0.0110033750361133	-0.0152591310825079	-0.0160707929730134
0.000438860570067482	6.90071839872009e-05	-2.05185994589112e-05	0.000124912529627495	7.14968958856741e-05	1.29725200729033e-05	0.000206423731931641	0.000142889485564766	6.48365530590665e-05	4.22347079792887e-05	-3.12615983704632e-06	-0.000142199863155827	-5.68054481789798e-05
0.138431962183212	0.03248173282876	-0.0177186778538547	0.0723280496295231	-0.00875592049283797	0.00540914264244949	0.0191913510510087	0.0129558713490273	0.0136358880001592	-0.00167338892519422	-0.000161697599099953	-0.00590781454761	-0.00851057609156494
0.0834043739384339	0.156577078381146	-0.00917687173762766	0.050804873557931	-0.0104998345600711	-0.0142540025267712	0.0071153319801275	-0.00128020886730403	-0.00796956586040624	-0.0123769185434212	-0.0179620497531602	-0.0241180657782054	-0.0246583895837559
0.289881222900884	0.177662910553343	-0.0410881718748444	0.143996881176255	0.0025392839301317	-0.010823616163957	0.0184201339840468	0.0260154158625855	0.0180832609731111	-0.00414216611691265	-0.0145781517247455	-0.0310243427807118	-0.0226362775212702
0.0277223260702122	0.0651389489857444	-0.00308889611971157	0.0191168156755824	-0.00513021472772995	-0.0105999095303306	-0.000770080838223778	-0.00699057573335099	-0.00731485944469951	-0.00786506212903029	-0.00424497148422864	-0.0112094201990977	-0.0120113248334972
0.465787999154075	0.221481099532462	-0.0686328923984981	0.215982313190044	0.0796597451393167	-0.0603653994423056	0.0217423689090419	0.0238593545559267	0.00562354256601272	0.00964717284850558	-0.0190764755148016	-0.0271467127008533	-0.0619671662088486
0.0379317766383772	0.0203513059188721	-0.00402830254256762	0.0256796264008726	-0.00797999243828136	-0.0084792719246044	0.000887351190966675	-0.0025125771867435	-0.00295776300256574	-0.00822963218144288	-0.0045139954996064	-0.0102666618784061	-0.00915877443021163
0.0145810334667408	0.00896549842330497	-0.00116847984779839	0.012375400544024	-0.00386831913048794	-0.00306655236586105	-0.00183404461185724	-0.00127741369846558	-0.00266309996961476	-0.0034674357481745	-0.00397242334137916	-0.00435411236509654	-0.00521630361554794
0.0411693879892971	0.0195140017784848	-0.004234135781258	0.0280829022665389	-0.00638750437854772	-0.00728372549593705	-0.00221888421646527	-0.00504993286165084	-0.00531522690907049	-0.00683561493724238	-0.00860713115545112	-0.00989826781790087	-0.0133313689185036
0.0192171883040939	0.0555768299256184	-0.00190648887080642	0.0138583548473185	-0.00834201269662532	-0.00499685970164429	-0.00390214798671112	-0.00553425437499728	-0.00647641554938927	-0.00666943619913481	-0.00762273088616568	-0.00481949136899835	-0.00971691290290725
0.0053369131393999	0.000251137820508737	-0.000242354932133613	0.00326574407718398	-0.000557285665055115	-0.000595746648890139	0.00161311954584828	0.000536532833917359	0.000167898866721354	-0.000576516156972627	-0.000767492306365865	-0.00102800289005841	-0.00146370558545375
0.0761686781994222	0.0710645047565476	-0.00964800816418927	0.0425560515311625	-0.00769317969406981	-0.0117360499200325	-0.00137497260724277	-0.00138662881675138	-0.00747907322645223	-0.00971461480705117	-0.00982316056373221	-0.0111349249219394	-0.0203789799385816
0.297768315662487	0.149711387479675	-0.0340034672055964	0.2434307170815	-0.0295781510996782	-0.0452648475190137	0.0116174467450273	-0.00424618647250302	-0.0322606451255203	-0.0374214993093459	-0.0422796158932488	-0.0615873896382068	-0.0767050442374233
0.00596578967548829	0.000600547894225641	-0.000326418879678094	0.00465254567652892	-7.60542874442029e-05	-0.000402805830538964	0.00139791133725195	0.000827154738619161	0.000199148236488438	-0.000239430058991583	-0.00063833170740188	-0.000920824153129641	-0.00163092447379574
0.120276539414305	0.0318390270013712	-0.0158661242376042	0.0641097573008132	-0.00709939137568268	-0.0334499231416833	-0.00403868861431186	0.00210702899891448	-0.00594121325349022	-0.020274657258683	-0.0123917517925584	-0.0215032539061317	-0.0332641136674281
0.132625843362217	0.0717801381323996	-0.0127464133200768	0.110274177073587	0.00153556194972926	-0.00294458553056068	0.0183142043774959	0.0102761366877402	0.00420540828449351	-0.000704511790415696	-0.020908897068906	-0.0162801989627286	-0.0297220823957319
0.0167451593851288	0.00309287775888059	-0.00131528905295089	0.0155082677809798	0.000964271631804708	0.000568951089491548	0.00613367514980042	0.00488575855630982	0.00233555964556969	0.000766611360648126	-0.000815378937354779	-0.0010702021378066	-0.003330260093232
0.0450479124410269	0.047942895033567	-0.00568969981537435	0.0285085830130392	-0.00601981553206678	-0.00531980687830576	0.00505411794693191	-0.00237044482850573	-0.00480998995205936	-0.00566981120518627	-0.00823529901647608	-0.0100679399859543	-0.0101465206097468
0.263587410802137	0.128527810266472	-0.0374784472980535	0.126359723695219	0.0200863547671545	0.0143813418737783	0.0570214405025846	0.0252087839304531	0.044456390974053	0.0172338483204664	0.00503878506997513	0.0242291137662065	0.00896400457307123
0.0635454497788038	0.096497413958708	-0.00846465146846361	0.0374304062377461	-0.00212736445389424	-0.024102123072335	0.00988590114799309	-0.00169850486621827	-0.00844737227449335	-0.0131147437631146	-0.015338080954241	-0.017763255825536	-0.00956013862980614
0.463482931377709	0.148512812034525	-0.0667857624031863	0.216896084148841	-0.000303132729146449	-0.0791016664481253	0.0323411898402943	-0.0124827980313975	-0.0203230028552897	-0.0397023995886359	-0.0761191844519253	-0.0783407209181298	-0.109443093013756
0.00979064306543647	0.0163825060535004	-0.000589268119105389	0.00791248198144697	-0.00181208801079637	-0.00196251297226846	0.00041578754728544	-0.000735195421570198	-0.00109913076761203	-0.00188730049153241	-0.00221142010598593	-0.00321214390195797	-0.00350191537121772
0.353903089235723	0.228533919756124	-0.0449070609253543	0.228193021279422	0.0780726695250228	-0.0484785399120353	0.0559636549793324	-0.00243104139988276	-0.00500031758976849	0.0147970648064937	-0.0260400885391263	-0.0462854308362063	-0.0643942656846298
0.00273974816736107	0.0061873259866074	-5.93144975781367e-05	0.00222427792851075	-0.00104999601329015	-0.00100562893716366	-0.000153599008010442	-0.00045929751928309	-0.000864601400806011	-0.00102781247522691	-0.00106525822000831	-0.00115881540588254	-0.00136465059090012
0.103879000374362	0.0585930357958395	-0.00767605065760121	0.0871318371196377	-0.022638234579419	-0.00111716616139421	0.0118687673565532	0.0130177920935565	-0.0076003120723379	-0.0118777003704066	-0.0128525899081738	-0.0169849676266109	-0.0202552634707177
0.044440036409486	0.108014576314187	-0.00432637163042415	0.0318713858572215	-0.0124414165571047	-0.0116568463257711	0.0143294865062026	-0.00474305600884307	-0.00881876228225294	-0.0120491314414379	-0.0101047805599864	-0.0166065985406841	-0.000875332778731336
0.299619234117447	0.176696543595162	-0.0430060688549291	0.140136002843826	0.0502390199961484	-0.00607398011854182	0.0618837266879911	0.0158491138174605	0.00599919606773625	0.0220825199388033	-0.0220438904003105	-0.00771954798752283	-0.0120527234670453
0.342044511785067	0.157582837523387	-0.042042421199081	0.235717835733369	-0.0386640378171724	-0.0582814613041632	0.023491505102345	-0.0121136008821235	-0.0118638472275398	-0.0484727495606678	-0.0590719473573977	-0.0735926364703717	-0.0650445556664749
0.167049236385433	0.17794514390296	-0.0192322415269832	0.110718220444207	-0.013187889753613	0.00112881261187381	0.0178291309385073	0.0294981359775394	0.0172433998848784	-0.0060295385708696	-0.0200915266610052	-0.0260168771734014	-0.0257066948787384
0.319018529004398	0.0839398533328738	-0.0421544031616891	0.184735574647605	0.00576628855978445	-0.0112635811045412	0.0428455635645622	0.0148193719138125	0.0088842330376534	-0.00274864627237836	-0.029591699783213	-0.0361446674484777	-0.0385471014328955
0.415942440958159	0.175454238660052	-0.0598978688679565	0.204347594108599	0.0691165427622164	-0.0212872904395412	0.0789995082578875	0.0235582781980468	0.032538623904245	0.0239146261613376	0.0442297682321684	-0.0183733270908484	-0.00575414890664117
0.0642507510873905	0.0965992233966645	-0.00869401129857594	0.0382387313348638	-0.00257108880136334	-0.0161226286529635	-0.00647730319276407	-0.00595542790485169	-0.0136798192785107	-0.00934685872716341	-0.0135835118050566	-0.0168345842248107	-0.0240080394567159
0.0357605912153084	0.0164132381634331	-0.00369890640283362	0.026378007619494	-0.00451176470366351	-0.00266065668880624	0.0029127540251911	-0.000419936432029318	-0.000791459652952249	-0.00358621069623487	-0.00453467322309126	-0.00671317361595247	-0.0082317867475854
0.305087218039894	0.214882536858104	-0.0436806407129793	0.137617366510211	0.0344617946407597	-0.0210646787002104	0.110170708806217	0.0476195670048234	0.0305850639616145	0.00669855797027463	0.0295758321754547	-0.00383719588213416	0.0034404815800711
0.32072481647058	0.210277499248949	-0.0409793980400436	0.198748711037219	0.134114067966995	-0.00643780330461025	0.121166251360494	0.0461830508538562	0.0921257909600507	0.0638381323311924	0.0313605818715884	-0.0227943319059335	-0.0289476623763044
0.148116105760417	0.212311960012631	-0.0175261186054044	0.0876472806827135	0.0897395885872122	-0.00657416777324077	0.0420544955109251	0.0151244536452348	0.0225797028595918	0.0415827104069857	0.0316178420033781	-0.015194584109432	0.0268176235099033
0.0757834473702382	0.0849215327409923	-0.00715184516833726	0.053477530397816	0.0148155227771308	-0.00496078800400042	0.0177631405522509	0.0141491245624709	0.00961819081609429	0.00492736738656518	-0.00149130132050858	-0.00543516117527747	-0.00933267132236967
0.138397601457016	0.103787480658851	-0.0178521173015323	0.0660261567289965	0.00728836692161214	-0.0318684218500323	0.0114493829315669	0.00664735146522197	-0.000179986375414914	-0.0122900274642101	-0.00614046428435652	-0.0154556635680072	-0.0210672048715657
0.0123718190642291	0.0206392974771572	-0.000785134593623364	0.00986027859285982	-0.00152775846702042	-0.000426850890740259	0.00271072304300882	0.00142103205307731	-0.00014222378250907	-0.000977304678880339	-0.00235030637813754	-0.00284234115081246	-0.00374160415148563
0.0363810743741223	0.054713130901459	-0.00256619423603231	0.0291360767522628	-0.00332363676072465	-0.00359648150942923	0.00517658530210426	0.00118635496152224	0.000315219694333568	-0.00346005913507694	-0.00820052558831816	-0.00739201560594835	-0.00808444611178427
0.443748757058659	0.158554297245649	-0.0641088788394731	0.187940346954928	0.0177307387070348	-0.0237138970166761	0.104235208617125	0.0223461460547277	0.0218297796699902	-0.00299157915482062	0.000259815389773932	0.00131721671084917	-0.0251176014928661
0.0140222140091156	0.0243158368998959	-0.00111228479485858	0.0104560815364149	7.76789128035544e-05	-0.00362245728450161	0.000597255335900366	-0.00179415004048343	-8.19141240807029e-05	-0.00177238918584903	-0.00459295107610176	-0.00448241241137519	-0.00558371000266446
0.082898039921243	0.156205576012403	-0.00888492684323218	0.0498864142213272	-0.0185821543324067	-0.0115397095869475	0.00525545071473847	0.0268923704709167	0.0208354608411649	-0.0150609319596771	-0.0131058594122106	-0.0186251380767493	-0.0242366884103561
0.122264848111605	0.047960724695139	-0.0162197551801394	0.065361935371536	-0.00942272537664852	-0.0354959134481936	-0.0053814196533261	-0.0172640435914488	-0.0120476982063355	-0.022459319412421	-0.0257634320492807	-0.029724376004085	-0.0341199476347785
0.132738629045498	0.121843924647458	-0.0139093140946784	0.0866761361701758	-8.21655012037403e-05	0.000668028973712792	0.0284767475477817	0.0172577617435748	0.00760270269335231	0.000292931736254526	-0.00923221463208468	-0.0153556192369794	-0.0191759037512967
0.452372352773407	0.148934578729421	-0.0647876184214497	0.223711322790848	-0.00309451190954413	-0.0637898024782304	0.00827825985492975	-0.0115023947711282	-0.0505153925154359	-0.0334421571938873	-0.0643261291681581	-0.0731411428344747	-0.0816162235361903
0.0367381867590296	0.0547929128093301	-0.00286888913252419	0.0297905949412356	-0.00263246902235149	-0.00327324002561884	0.00609098317364626	0.00530609347028583	-0.000620664421343883	-0.00295285452398517	-0.00488902051781624	-0.00726711979068754	-0.00821300422783831
0.00982495484954833	0.019292979113228	-0.000713101287293481	0.0094867885669934	-0.00365418879992705	-0.00461773463993996	-0.00285054474215473	-0.00268162698236326	-0.00345550963426468	-0.00413596171993351	-0.00362459087448175	-0.00425381578867478	-0.00551614961426871
0.461910641727218	0.147664835970275	-0.0680555630402848	0.218079218696409	0.00450632997025202	-0.0802139728360236	0.0163047798180128	-0.0172396982396547	-0.0410605098511601	-0.0378538214328858	-0.0673630528491366	-0.0783433253611222	-0.0940346047274958
0.454097723662808	0.149302804241521	-0.0656942869448323	0.222401660576518	-0.0302586486572557	-0.092156120804968	-0.00795580779954974	-0.0166504910162734	-0.0271504558273137	-0.0612073847311119	-0.0736349619512088	-0.0811497845144526	-0.100566355918116
0.0685676651401036	0.024811704993215	-0.00547788421953568	0.0599751194604978	-0.000322625449561728	-0.00255911925525823	0.017094475951994	0.00910448436477389	0.00344870614023081	-0.00144087235240997	-0.00806735405774509	-0.00814307767836736	-0.0139426495666785
0.129705287697883	0.0502518899206878	-0.0172664898744018	0.0665021670767109	-0.0041715609695045	-0.0317246150737137	-0.00176361968669808	-0.0144903243475868	-0.0205688386766852	-0.0179480880216091	-0.0258832492819157	-0.0355945664702657	-0.033571479382341
0.216049017965394	0.113427270743878	-0.0301738331637441	0.105540914855371	0.0217502409202975	-0.0149476378033749	0.0289808769330017	0.0276052369039659	0.0210169317979804	0.00340130155846127	0.00787923563861259	-0.0161820103652325	-0.0248832675236807
0.072897732342788	0.0521247778903801	-0.00982642582523058	0.0423505986839036	-0.000805955403876749	-0.0100886225142364	0.00389786340827761	-3.52753474728018e-05	-0.00424930314116055	-0.00544728895905658	-0.0151103354869582	-0.0187241668575443	-0.0182121835071197
0.0432871224596994	0.0470807721182603	-0.00492063148159361	0.028743747087927	-0.00470410505114024	-0.0121998650467504	0.00524477642010521	0.00148827213912062	-0.00355845867507025	-0.00845198504894534	-0.00676563291647363	-0.0100738395152147	-0.00702427217904884
0.0444394834546828	0.0477587378521598	-0.00542048094904585	0.0287609587918641	-0.0018680832847695	-0.00688490502098777	0.00351738428568232	-0.00242329125978958	0.00201778545573914	-0.00437649415287863	-0.0101867972940673	-0.00978937830703847	-0.0130319517151848
0.224173949777517	0.171520145803492	-0.0324078529400281	0.103413669762679	0.0865072091719998	-0.0229287026406464	0.0506762622991594	0.0501873000354195	0.0208708916907766	0.0317892532656767	0.00817981978562676	-0.0221705805834606	-0.00282233356567249
0.142906633258156	0.0547493396676399	-0.0193179688764376	0.0755158849162562	-0.0232124537636478	-0.0233881867735188	-0.0111439079748542	-0.0318443376323152	-0.0251880970068445	-0.0233003202685833	-0.032276576628414	-0.0362402163783752	-0.0358061040546418
0.496844178598246	0.249223620536073	-0.0765915128248177	0.193393580034239	0.0685955412983253	-0.0879038649328174	0.0875078016216909	0.0138680252168198	0.0336163182263079	-0.00965416181724604	0.00412161629156721	-0.028871150466021	-0.00187134594782201
0.0151874657403808	0.0570358305653211	-0.00146530765593569	0.0125982218996889	0.00171351539540827	-0.00873228164557974	-0.00619622823678081	-0.00687036032998974	-0.00283320505153834	-0.00350938312508573	-0.00840124396305425	-0.00487323600792913	-0.00814008702139049
0.165088462356698	0.0468656711306423	-0.020709364383256	0.0942908645814975	0.00123463188740111	-0.00787465489876751	0.0127607410663158	0.00132459887894637	-0.00885207370726993	-0.0033200115056832	-0.0198848573502951	-0.0212966346486629	-0.0208937063740982
0.0772892689845195	0.070120672574957	-0.00946220928748924	0.0418637661813511	-0.00730034249344838	-0.0127974736524402	0.00429515412554099	-0.00461435102322014	-0.00364711465666498	-0.0100489080729443	-0.0137376602789427	-0.0115929811482948	-0.0197357026982003
0.00364826213113989	0.0233418888063513	-0.000119383349713753	0.00281286998093384	-0.00245328869443645	-0.0024244025774262	-0.000701457878208463	-0.0021521491013763	-0.00212552051004799	-0.00243884563593133	-0.00237216666332341	-0.00240599155590736	-0.00156121848347093
0.205378268014981	0.114674458767519	-0.0277332681564029	0.108206245774384	-0.00883391323910562	0.0056716976366398	0.0243657093549424	0.0172363438948035	0.00130260615767647	-0.00158110780123291	-0.00906720824734736	-0.0195697307517903	-0.0218948725826732
0.0830434981582988	0.108501913443508	-0.00720874438407618	0.0660908824904183	0.00200299994762569	-0.00279654851424642	0.0218132602132751	0.0110729588962724	0.00663766285512098	-0.000396774283310364	-0.00959592146557893	-0.00963515763437522	-0.0112423281977841
0.280294271167905	0.0998748512969739	-0.0386466821644269	0.147240058819397	-0.00998940224928446	-0.0233348031167815	0.0062146394818326	-0.00408613770389876	-0.00644401727506444	-0.016662102683033	-0.0359164802067073	-0.0331693490971425	-0.0426673133480771
0.119261226104172	0.074719293527803	-0.0147510597203832	0.0572194988087063	0.0120895151812974	-0.0136309584921343	0.0260537549712567	0.0142243559240035	0.00391932248066866	-0.000770721655418444	-0.00611302805310196	-0.00329793136363447	-0.0105538432832692
0.0657125776431025	0.0206048485981259	-0.00804922857399433	0.0384304227414584	0.0042702029166939	0.00550609066972571	0.0149959415747762	0.0110453113072247	0.00571610214553403	0.00488814679320981	-0.00433058295416117	-0.00377839286086755	-0.0051520555867457
0.119516632546615	0.07603968990845	-0.0161606636668012	0.0579563887009402	0.0153616099484562	-0.00339174802971438	0.0286627134984271	0.0130050351244735	0.0071618985467112	0.00598493095937092	-0.0145824887636201	-0.00673499744436608	-0.0162177084711927
NA	NA	NA	NA	NA	NA	NA	NA	NA	NA	NA	NA	NA
0.225236593887144	0.169754178894906	-0.0320939121741012	0.103080667619869	0.0414056809570627	-0.024017906855372	0.041642616933288	0.0203857713877585	0.0302467543478494	0.00869388705084531	0.0344264475344566	0.0169898320627151	0.000832616022450577
0.219503101345328	0.0616461458145532	-0.0294607310306352	0.117556537472629	0.00997707116801644	0.0115590606157413	0.0320728242019856	0.0186911275417647	0.0167911897976998	0.0107680658918789	0.00189745952867451	-0.0106869399182108	-0.00936233556830471
0.149213904013195	0.1871090708382	-0.0155467941863695	0.113205207779786	0.0179807887459781	0.00437116552684569	0.0413781291068737	0.00832163667053004	-0.00474558243587675	0.0111759771364119	-0.000276764310661592	0.00166083810508977	-0.0160539447849706
0.184329918080271	0.152278380483633	-0.0264224200457376	0.0817682074403817	0.0148336101547046	-0.00140439496189873	0.0469240310468282	0.0263020587255889	0.0211934016860146	0.00671460759640291	0.0273930988539442	0.0164161896268161	-0.00538330034350853
0.0225789316371467	0.0632215971036427	-0.00230768316206644	0.0173874628689451	-0.0121054203576739	-0.0103963603958132	-0.00643937799244382	-0.00857086627463808	-0.0105428931690484	-0.0112508903767436	-0.00400972194774669	-0.0124684547964973	-0.0131618078955151
0.305328812761919	0.219626089658203	-0.0452557298154839	0.138213525625957	0.0452866775616601	-0.00557855133366791	0.0497843316220617	0.0803038294612333	0.0665722643408801	0.0198540631139961	0.0412961353374977	0.0399891005228083	-0.0102484664272401
0.0192349967353299	0.0556269453841152	-0.00200797394706686	0.013471953847929	-0.00842914938484495	-0.00802947137010122	-0.00462780476573882	-0.00582493168987641	-0.00642945351059652	-0.00822931037747308	-0.00464381128321556	-0.00928695094938727	-0.00534645855660958
0.171980259784731	0.164451149902225	-0.0246417747804542	0.0737138885060084	0.0253780013794304	-0.0387738880553191	0.0063059240604918	-0.00150672631582088	-0.00571286484337921	-0.00669794333794435	-0.0153443053014787	-0.00793845398674409	-0.0311804705044207
0.419355726724224	0.175789147726439	-0.0599765476608866	0.204125945163552	0.0244698333730735	0.0367079051562195	0.099302379007055	0.0263029610151455	0.036780217205674	0.0305888692646465	-0.0116454502048033	-0.00102445920425137	-0.0116203118061315
0.104782905473505	0.09676129638068	-0.0102563024329556	0.0706410078887664	0.0111916034710308	0.000285135938494468	0.0247389931726554	0.015758298217013	0.0141720391504402	0.00573836970476262	-0.00328363880596723	-0.00989675316305429	-0.0164611817084018
0.355408087745103	0.2268516173608	-0.0450406221294675	0.227700797190308	0.0537669253097008	-0.0553504143407959	0.0258860629305366	0.0548513007302106	0.0127921695087529	-0.000791744515547588	-0.0253662535527494	-0.023487439871621	-0.0198393150111701
0.495087510858109	0.197884395202361	-0.0751313051768411	0.194119567817971	0.0626904243772295	-0.0744991872104598	0.0272091990294163	0.0225652215404861	0.00300813123378785	-0.00590438141661515	-0.0167637139115356	-0.03660471794304	-0.0588997133657174
0.028472172148332	0.00921096941143447	-0.00215726749527791	0.0245406257330269	-0.000360450071174207	-0.000645798127696582	0.00648549581843131	0.00408034791444479	-0.000129996214816134	-0.000503124099435395	-0.00355940136883972	-0.00561491057470036	-0.00566332819965815
0.365569813470018	0.13645244274007	-0.0485276786207892	0.202732575749511	-0.0296879287527977	-0.0903893745518537	-0.00641497478395642	-0.023116769622557	-0.0252983523118288	-0.0600386516523257	-0.0466013164252574	-0.0750390903069656	-0.0782765299917512
0.32029574781687	0.211740582812908	-0.0427943505621846	0.200641702363371	0.0404307830384846	0.0633324182777774	0.0760102403115906	0.0870030710925519	0.0814603059168456	0.051881600658131	-0.00206674428342457	0.0494517561167258	-0.0265358043816512
0.0125294907153378	0.00141925881422721	-0.00117406395242517	0.0104828550766143	-0.000616323520889507	-0.000872970479823697	0.00233448899186385	0.00114419378130244	-0.000212063660682974	-0.000744647000356603	-0.00194013887786533	-0.00237646483164809	-0.0030028810569295
0.0784333898876814	0.167450906639782	-0.00902971941259138	0.0478982451589825	-0.0156923118547404	-0.0285105659595354	0.01137072610012	-0.00583933166061593	-0.0089354775442243	-0.0221014389071379	-0.00196175405775025	-0.0101441428653397	-0.031002830934918
0.299344875849958	0.180406446467068	-0.0359354612899337	0.209813243450068	0.0203876778312935	-0.0055528889649481	0.0584879670522089	0.0330077834238329	0.0309177512926008	0.00741739443317269	-0.010956225632159	-0.0239890816205666	-0.0243017661644102
0.181230095161936	0.228527320734495	-0.0225722186788046	0.112181287037602	0.0715415356410546	-0.00464594387488357	0.01918018058277	0.0264762585555663	-0.00259712644333218	0.0334477958830855	-0.0145455350582846	-0.0100827862816999	-0.0067781248872931
0.452594170490762	0.148550936783844	-0.0657670058314636	0.223092129469542	-0.00270050997933291	-0.0897804014928201	0.0183215461198001	-0.011527250508692	-0.0216833261405534	-0.0462404557360765	-0.0648133520865653	-0.0834844742588141	-0.0906620001428576
0.466614371269421	0.224843159535252	-0.068760571242161	0.213498632963626	0.0133805779153872	-0.0167622417242958	0.0489787629942904	0.0101232633366594	-0.00281201220208477	-0.00169083190445435	0.000628627205199572	-0.021126087345154	-0.0576302255151584
0.0124905633731991	0.0212964298687212	-0.00105706320807278	0.00969577437427228	-0.00483556850253399	-0.00451494787941578	-0.00156140014200187	-0.00277839780402729	-0.00365442902286832	-0.00467525819097488	-0.00462141730469391	-0.00448409713395558	-0.00536500844028513
0.0445783928134968	0.107369422218793	-0.00469788330587931	0.0325370153806726	0.0237913561364054	-0.0128009879503897	-0.0015534430407041	0.013169233955403	-0.0123825057246939	0.00549518409300783	0.00103607566518855	-0.015110326743583	-0.0151466508549711
0.0966259695079884	0.123559396816461	-0.0134022168379273	0.0478323270686776	0.00475242383026843	-0.0245952198296529	0.0128799150278175	-0.00263854288916605	-0.0163215118375106	-0.00992139799969224	-0.00344642180820269	-0.0126534553888894	-0.0159538324685226
0.265818119847853	0.175587186583553	-0.0362013877799623	0.132490014112861	0.0368161126788876	-0.0294397366885796	0.0465986432807233	0.0531891937662808	0.0132891902678027	0.00368818799515397	-0.00632129885070309	-0.00946526798771868	-0.0130582797160583
0.105387169860356	0.0975720997075749	-0.0108247067473977	0.0718640945702075	0.00918856790067431	0.0219219954036727	0.0266192517921739	0.0150143261241395	0.0111372438797668	0.0155552816521735	-0.00366305999667864	-0.00785618751689707	-0.0104083932225937
0.195636406372143	0.108330689527453	-0.018660541546599	0.180799491764573	-0.0268654442231937	-0.0241794872670917	0.0246891124827926	-0.00414921743406091	-0.0175635794288868	-0.0255224657451427	-0.0359975518953105	-0.0355064366878118	-0.0581593245964791
0.0468730806541722	0.0824106091967158	-0.00523470036531148	0.0289455815891034	0.00634256250276446	-0.00991228556946221	-0.00497798486294365	-0.00722616757603013	-0.00865005369427608	-0.00178486153334888	-0.00656296020916158	-0.0127837768863408	-0.0187204120289232
0.165089646789638	0.0974407804152229	-0.021995545224883	0.0848929561118787	0.0184406054257862	-0.00124561220408856	0.0425078203009097	0.0194042476218367	0.0144125931884192	0.00859749661084883	-0.00682052287929755	-0.0124000865481651	-0.00416039351660855
0.0773865499537608	0.071656780435439	-0.0101054037081291	0.042811059882682	-0.0195244067673581	-0.0229884980495449	0.00048387767939026	0.000793167258909711	-0.0042350363248401	-0.0212564524084515	-0.0207692802329464	-0.01333633880693	-0.023259624325727
0.0303197846228406	0.0886611031473775	-0.00315367390072043	0.0227493586352104	-0.0108893884747638	-0.0143544235775894	0.00341784221225918	-0.00854522415576536	-0.00711124952999028	-0.0126219060261766	-0.0135469996861802	-0.0143409043702624	-0.00878364639926668
0.00959386589938964	0.019720182896776	-0.000812661709415961	0.00887220734141647	-0.00304839962496493	-0.00347471001030478	-0.00202485499958172	-0.00194768643892694	-0.00338099115247159	-0.00326155481763485	-0.00399603028005008	-0.00371203822450362	-0.00449000641757994
0.0168160788824006	0.0307131415387958	-0.00185001817263516	0.0132679464623431	-0.00277228680019558	-0.00371332938852776	0.00172113947250854	-0.00225905688035352	-0.00216468282744751	-0.00324280809436167	-0.00239726255188437	-0.00534953227632276	-0.0056997520858675
0.453915506874239	0.148328104825021	-0.0652853379569098	0.222229852302851	-0.0111581174163569	-0.0946733490978297	-0.00309789220173562	-0.00913238631386348	-0.0323093170665355	-0.0529157332570933	-0.0572218532110204	-0.079736727039962	-0.084130129308788
0.041628109352869	0.0199874058918727	-0.00483410787403703	0.0284928868197203	-0.00595873341838669	-0.0126820547931281	-0.00331823855063158	-0.00414830541941651	-0.00664581681041784	-0.00932039410575738	-0.00967776398589137	-0.0122764827263632	-0.0130845630612928
0.452298773880971	0.194783464132504	-0.0671159975203357	0.181213273883606	0.096570134666726	-0.0150525076295276	0.104288345160516	0.0410532195427995	0.0157919834566599	0.0407588135185992	0.0311597368653224	0.00515529669738701	0.0368327367718732
0.241297069678628	0.0575067789266964	-0.0325286411333704	0.131830043021732	-0.0299556009932856	0.0100170260532189	0.0426203046103947	0.026364197646932	0.0148762116889828	-0.00996928747003337	-0.00117991414662175	-0.0122725416249929	-0.0286171746836575
0.0771866834470891	0.0709608841401489	-0.00958731491271418	0.0419911131226578	-0.0170700583043406	-0.0188500509996698	-0.000945322635302559	-0.00125031325666701	-0.0010146383823534	-0.0179600546520052	-0.018243223864989	-0.0177041999195533	-0.0168224918310325
0.0102067704442413	0.00288655473780701	-0.000674424626681479	0.00902418951238766	-0.00226454388550427	-0.00159896982442904	0.000754859980826802	0.000657677978644364	-0.00121062781591183	-0.00193175685496666	-0.00293064165206574	-0.00285175968613776	-0.00350826948497764
0.0511428866167588	0.0588104653095621	-0.00438760826921172	0.037719985738326	0.000450492951519596	0.00064635080848386	0.0113647986522826	0.010688280617047	0.00394671648166559	0.000548421880001732	-0.00195551574419282	-0.00780595033042641	-0.00568957225998618
0.0555009093499389	0.018405307123499	-0.00650068883898521	0.034466083818501	-0.00692594634483005	-0.00777508590796198	0.0014084375523741	-0.00410257080668443	-0.00529844535266111	-0.00735051612639601	-0.0118756338231203	-0.0131557764464875	-0.0132493156169244
0.0401500535301114	0.0453325817049825	-0.00447298843180759	0.0276698917511923	-0.0057242824492256	-0.00951171416561752	-0.00590187430103154	-0.00417700019940997	-0.00651359723270593	-0.00761799830742156	-0.00855722240780466	-0.0116359453421743	-0.0122028564408636
0.0567480753628365	0.0535125110879146	-0.00645655553901371	0.0350221090030277	-0.00480815468259217	-0.0207835726758709	-0.00736418588224032	-0.00439053512596122	-0.00739690597079613	-0.0127958636792315	-0.0138390297147647	-0.0144168721479109	-0.0157314906776001
0.180073409921072	0.232804016536851	-0.0221043140308879	0.109552358125038	0.00530374449210272	-0.0062675094976915	0.0429496414885822	0.0673404493302095	0.0465087793037758	-0.000481882502794378	0.00744809117555464	0.00217791072448723	-0.00509474334767646
0.37499312844086	0.269673996419415	-0.050611069229281	0.216447455864712	-0.0113717124121202	-0.0458172556602934	0.0413996752994905	0.0147707189837631	0.0551063688242341	-0.0285944840362068	0.0273334013027707	0.00705519102949614	-0.0337586271897813
0.00166774215985435	0.00501480954767146	-1.88280998223911e-05	0.001343232582645	-0.000634654810902564	-0.00098646594501132	-0.000357055091077876	-0.000484137692614269	-0.000777939029216352	-0.000810560377956942	-0.000810725420916163	-0.000889802587603163	-0.000880965748931636
0.0678706660052718	0.0332309199626429	-0.00814549599834885	0.0391116742303493	-0.0136566047557869	-0.00997328845271821	-0.00646383750244668	-0.00462296364758391	-0.00905657531777801	-0.0118149466042525	-0.0194267286269652	-0.0153001373912474	-0.0202467164631641
0.0148264303454195	0.00732867223735727	-0.000844570737450362	0.010932132104364	-0.00374385869316861	-0.00296930520849903	0.00143973907778746	-0.00085658533274155	-0.00197626392058223	-0.00335658195083382	-0.00369675430248502	-0.0043061246804995	-0.0051275090354426
0.490530052037664	0.197006921778389	-0.0755499766243001	0.194434387736513	0.0600920148556444	-0.087084523475531	0.0431438476046934	0.0548937960730659	-0.00793727745427469	-0.0134962543099433	-0.0297948599079559	-0.0417706214269621	-0.0307997278168287
0.291986721453768	0.180013778130238	-0.0405185624718117	0.141787010301374	-0.0349868796030097	0.0155500611743098	0.0329422118276954	0.0266892360600591	0.0158221176514672	-0.00971840921434991	-0.00383127108847342	-0.0158205796775457	-0.0383731288529645
0.151457363682335	0.136351242687624	-0.0209252342255759	0.0652834452772842	-0.00329947993379578	-0.0143827070080593	0.0319565833036783	0.00585802714427877	0.00901020954602644	-0.00884109347092757	0.00637286804371207	-0.0194725142201128	0.0155075776264588
0.0709412775572725	0.0189440869227746	-0.00808299329924214	0.040228683868172	-0.00451779167630542	-0.00464662418553534	0.00990413151935819	0.00495321513373316	-0.00319584842939438	-0.00458220793092039	-0.00743754026887399	-0.00832264000654485	-0.0128666634549012
0.146543903767151	0.210740561704185	-0.017081309344676	0.0870158197429665	0.00427690220226687	-0.00567769531451531	0.0755728719528262	0.0107967782120843	0.00939745233418188	-0.000700396556124222	-0.0094731922207888	0.0240915806633455	-0.0223027399061654
0.49134217538979	0.198095829953557	-0.0745424300183273	0.194929599646121	0.0524570625792016	-0.0603370162497742	0.0673812699717074	0.0133653441963237	0.030223820751184	-0.0039399768352863	-0.0251632586033226	0.000107776138020099	-0.0475436812961189
0.00358525315578972	0.023163318386735	-0.000246013045455685	0.00299355477545213	-0.0023448882785031	-0.0024955914250424	-0.00150383815277745	-0.000773267057487331	-0.0023304131414996	-0.00242023985177275	-0.0013096991920802	-0.00252324567647213	-0.00260646093207103
