# Supplementary material for: Measuring re-identification risk using a synthetic estimator to enable data sharing
Source: PLoS One. 2022 Jun 17;17(6):e0269097. doi: 10.1371/journal.pone.0269097 (PMC9205507; doi:10.1371/journal.pone.0269097)
Supplement: S3 File — (ZIP) [file pone.0269097.s003.zip › nexoid/nexoid.vineCopula.1.14.csv]

risk_act	entropy_est	ital_est	hypo_est	g_err	g_vine_err	ave4	ave5	ave6	ave7
0.100075199754031	0.0308136698759112	-0.00791945793677966	0.0770842939890267	0.00137096464834041	0.000779230304553527	0.00107509747644696	-0.00678691674583048	-0.0129108899970563	-0.0167070114466123
0.186113975275808	0.152527201196142	-0.0234149870953729	0.0762585214365815	0.0278753286099959	0.00132845582173258	0.0146018922158642	0.0103102016807324	-0.00745800013032241	0.00629484646419623
0.37345124663282	0.272192980898436	-0.0457243715258408	0.204335638930825	0.037514228750308	-0.0379066455114196	-0.000196208380555785	0.0364696508350056	-0.010567436063781	-0.0455145318978973
0.207699311448065	0.115520079158314	-0.0251728627675848	0.102063798941123	0.0327795668103367	-0.0207983246769768	0.00599062106667997	-0.00575729645569539	-0.0282226721296434	-0.0362131151150947
0.29829591076938	0.177399843870237	-0.0387594818337767	0.133014322440296	0.00651621727110108	-0.00749015793057739	-0.000486970329738157	-0.00424865935789509	-0.0113096230382213	-0.0177295895790281
0.164218036841521	0.0479610721691252	-0.019176116846012	0.0894900266406814	-0.00628403383957202	-0.0351922844658339	-0.020738159152703	-0.0175175969632179	-0.0159022389141296	-0.0210513603391019
0.181928868424029	0.0788092072801369	-0.0209692079587897	0.101383915734255	-0.0171636728874498	-0.0145864711965028	-0.0158750720419763	-0.00903079466760351	-0.0183506058299108	-0.0220141867085582
0.165475883679074	0.0472921055290756	-0.0184520273147083	0.0884237033934085	-0.000485457608052159	-0.013582823352469	-0.0070341404802606	-0.0191958492671121	-0.0187174596164924	-0.029557113233641
0.226259448391453	0.171429308267447	-0.0289110090730637	0.0970611125414728	0.0838526566634002	-0.0281782491844118	0.0278372037394942	0.00527085267419136	-0.00794344229947128	-0.0178996576290038
0.114597148734862	0.0798879034242414	-0.0134655726402005	0.053554883513843	-1.50447154475958e-05	-0.00384117475954047	-0.00192810973749404	-8.43442676124462e-05	-0.0291000139665032	-0.00722806943526709
0.216203063811436	0.113019582055471	-0.0264291336894877	0.0998509599968173	0.00277268865194455	-0.0155002976918825	-0.00636380451996901	-0.00218717443529445	-0.024674908815767	-0.033030263969869
0.104556415978228	0.0583453640139299	-0.00916285384346102	0.0842937201682372	-0.00588148888239159	-0.00178235903292918	-0.0038319239576604	-0.0112596608606683	-0.0152339761079891	-0.0289827089510427
0.0989562507312179	0.104505723551515	-0.00941611283223025	0.0621578095110277	0.0134153834611988	-0.0096533064773507	0.00188103849192404	-0.0103421138190614	-0.0116467817557379	-0.0242039339543613
0.496919116549217	0.249546645796036	-0.0677837730259909	0.183339364797032	0.0834946154115909	-0.0765609471942096	0.00346683410869064	-0.0199096670674938	-0.0168077781442588	-0.0328979174631532
0.126497541580663	0.127200479159957	-0.015482193184054	0.0542701681328557	-0.00413295137335033	-0.034561931700863	-0.0193474415371066	-0.0173283703905238	-0.00892803294608435	-0.0084633365624604
0.0556870386835022	0.0282484958480586	-0.00538993357094015	0.0311847863097363	-0.0129854426617851	-0.00638044888423735	-0.00968294577301121	-0.00944439837135364	-0.0113408218624045	-0.0137771823550599
0.00951113491515373	0.0021759961450484	-0.00059941996984438	0.00709063095958445	-0.00185608732787475	-0.00184195865340541	-0.00184902299064008	-0.00247346016988683	-0.00323321975858531	-0.00380417467204676
0.0192385712655373	0.0054000765783037	-0.00175170203379392	0.0152086676622893	-0.0013814040359889	-0.00126088903894966	-0.00132114653746928	-0.00187622144569598	-0.00243872636864762	-0.00357584951670211
0.0303823701060824	0.0830086876279872	-0.00275769937792215	0.0227051225011408	-0.0135672234748272	-0.0106422644153509	-0.012104743945089	-0.00345736840799265	-0.0148043843101746	-0.0149768192347723
0.0338329305835599	0.0149910238343036	-0.00340190689965879	0.0221276221786191	-0.00471443649472483	-0.00593881359597117	-0.005326625045348	-0.0075390593844799	-0.0102022768412939	-0.0109213693990191
0.304133535540614	0.216555126202898	-0.0386258927693637	0.128559560091824	0.0783282651027789	-0.0119439248841179	0.0331921701093305	0.0192587654608574	-0.00603093456064674	-0.0164978148716897
0.0251895482747223	0.0151581052353029	-0.00206270238951555	0.0174584583421642	-0.000959589126331803	-0.00417002151169591	-0.00256480531901386	-0.00279880489686844	-0.00531385811191084	-0.00449446232682944
0.355170105991342	0.228746141155892	-0.0412999437779669	0.215282920417263	0.0771153664610529	-0.0525829424069584	0.0122662120270473	-0.0413952640710848	-0.043498562989969	-0.0447180629985512
0.304296692896373	0.217771698945224	-0.0393439957587069	0.130001413405258	0.0708610014670968	0.0276188261441342	0.0492399138056155	0.0467900922061589	0.00171039619090879	-0.010937011714112
0.0282656597961321	0.065027537399216	-0.00323289606444012	0.0183712310358619	-0.00687325014506698	-0.00917068288070339	-0.00802196651288518	-0.010421815052677	-0.0106257504392584	-0.00714209060696013
0.0501104390215614	0.0204053743683304	-0.00516687364881795	0.0317448556114244	-0.0025986187757078	-0.0016207300187103	-0.00210967439720905	-0.0061905734649965	-0.0063552849958743	-0.00725392066276041
0.162567195824995	0.11136748350992	-0.0201918860552767	0.0699554266817425	0.0182621786920035	-0.0528571172003684	-0.0172974692541824	-0.028107944773627	-0.0277265960713357	-0.0271644058120132
0.482686000023983	0.144714703495408	-0.0634238413981583	0.192827544600952	0.0216686704210033	-0.0793006534408289	-0.0288159915099128	-0.0724947617219375	-0.0833659937340699	-0.0938010516409358
0.185507277213107	0.151474789894968	-0.0231520454954435	0.0772332276992195	0.0834240959712879	0.018896711609564	0.051160403790426	0.00557425443010451	0.0040468755841564	-0.00856375682164018
0.300448525417323	0.182390357284082	-0.0335637381324416	0.200005578311548	0.0323757633683699	-0.00888252166651954	0.0117466208509252	-0.014246248436652	-0.0201475640437436	-0.0330638677265267
0.0478467165695295	0.0175074249075227	-0.00319837326235928	0.0384782455073078	0.00446538248954155	-0.000234588434066985	0.00211539702773728	-0.00190368747565484	-0.00566622371111908	-0.00748416238493835
0.0701742174688959	0.0193131327508395	-0.00749218830455807	0.0385441271261995	-0.00125217671949261	-0.000127353075533479	-0.000689764897513045	-0.00341350333555134	-0.006556409832129	-0.00911363767909452
0.0512545000978186	0.0171600240174977	-0.00522282395978241	0.0306605998306836	0.00369989549235848	0.00297816027676511	0.00333902788456179	0.000814087399936214	-0.00276351318085725	-0.00429260624489137
0.447268089635796	0.153027445637205	-0.0589147223935951	0.176540440254272	0.0177228749320741	-0.0144203704303784	0.00165125225084783	-0.0208680204644071	-0.0210004820030246	-0.0037724877020866
0.0641717359489706	0.0495920184230436	-0.00719749483362483	0.0348327388223228	-0.00911019463233666	-0.00848092100592975	-0.0087955578191332	-0.0116130290783128	-0.0136912505944419	-0.0148119596602023
0.0272851083870012	0.0103440695269235	-0.00202216549320172	0.0219042093073177	-0.00228819016598513	-0.00118887383642114	-0.00173853200120314	-0.00410461651111012	-0.00388036467269576	-0.00567783765074978
0.0578698011739251	0.0478423772127854	-0.00629764172914548	0.0329849680965211	-0.00736362842353897	-0.00565435325396431	-0.00650899083875164	-0.00326469903313292	-0.00866696685902651	-0.0106597041030556
0.113179951205068	0.185821666330678	-0.0116519429275849	0.0635075956816367	-0.00112333739214943	-0.0146343070805603	-0.00787882223635487	0.0223269610277363	-0.0172708343183812	-0.0154103882664882
0.186650123229643	0.112037976674035	-0.0217770274630614	0.0868417664732841	0.0366987927663127	-0.010567728160974	0.0130655323026694	0.00665813747943034	0.00946876630983234	-0.00747583236474597
0.00499972254515687	0.0115877783680997	-0.000170266919251351	0.00392871752965895	-0.00108283418168981	-0.00141482762593745	-0.00124883090381363	-0.00121493246917826	-0.00153138815610487	-0.00153582771245684
0.0652119231818017	0.0505044220129057	-0.00764145885378169	0.035636901228023	-0.00901163564471182	-0.00855731274918162	-0.00878447419694672	-0.00991907661268809	-0.0119428386810179	-0.0163659118118856
0.497293454475774	0.247846400111121	-0.0666446112498237	0.180021869702541	0.0747557991447661	-0.0609257812901695	0.00691500892729829	0.0149750020350997	-0.0177227618434209	-0.0107294629738671
0.067183416016704	0.0909699793269386	-0.00716518981786775	0.0426605146529625	-0.0145265407106489	-0.0225154333772368	-0.0185209870439428	-0.0161377198070375	-0.026196573019909	-0.0284592931990779
0.00529699598210388	0.0125186253510599	-0.000412244297029204	0.00437991010029968	-0.00246028641754578	-0.00262658296758851	-0.00254343469256715	-0.00281273202988882	-0.00285860599393507	-0.00301431292020557
0.467283904684355	0.222746073655488	-0.0615645078981619	0.203835099163542	0.0601619650643151	-0.065611020018557	-0.00272452747712093	-0.0314504823868837	-0.000989820965595967	-0.0248795821360647
0.140130404777701	0.0861603322514792	-0.016950502383614	0.0621632140618298	-0.00159773557840875	-0.00545620754849133	-0.00352697156345003	-0.0264242390142484	-0.0122753434799172	-0.031524964345168
0.447091283214046	0.152862707079016	-0.0584313049781453	0.176431447643291	0.04525955847191	-0.0225142197588157	0.0113726693565472	-0.00245905202688562	0.00638502947313158	-0.0404243914961631
0.311777813068362	0.147024545806015	-0.0350742619300933	0.220514105747353	-0.0047544980985641	-0.0462919649349623	-0.0255232315167632	-0.0485135350810594	-0.0573844511209885	-0.0773701266097008
0.00347090998610108	0.0228557299299012	-0.000181889554056937	0.00293526655995537	-0.00178555317445759	-0.00214800253420067	-0.00196677785432913	-0.00228359375790666	-0.00259273068865688	-0.00236608236009421
0.0103563825515431	0.00124419537109463	-0.00041399487776227	0.006139255190937	0.000685090969510211	0.000620062383671698	0.000652576676590955	-0.00101414375533464	-0.00113883968329413	-0.00242534030699876
0.174772970672415	0.162936008931168	-0.0219440735551173	0.0700501269100922	0.00660909253854158	-0.0200692686710973	-0.00673008806627784	-0.0225343614661486	-0.025406000927901	-0.0160526682710607
0.16644559638525	0.0471600441681851	-0.0192935570081381	0.088675703804969	0.00059540326700655	-0.0193165058027962	-0.00936055126789484	-0.0196814738264228	-0.0211616918914859	-0.0255312522440996
0.047516828852361	0.0824802851824676	-0.00534642820209313	0.0279280152436616	-0.00799853038586739	-0.0135468288802956	-0.0107726796330815	-0.00977065399998768	-0.0128378948053115	-0.0148406563858188
0.0555813067182779	0.0538856673946219	-0.00596682386509505	0.0328094603384881	-0.00315269990913322	-0.0190544538091798	-0.0111035768591565	-0.0127994375387407	-0.0162280953527774	-0.0201382001087296
0.165801921788008	0.0966152322220425	-0.0186042210025738	0.0774078124769241	0.0222611295237334	0.0039356202033827	0.0130983748635581	0.00028311780139037	-0.00636906188156278	-0.00968761600069287
0.182838736807599	0.0785519134525511	-0.0208345657763159	0.102186350202873	-0.0123229614829774	-0.0121328451273995	-0.0122279033051884	-0.0201811533924597	-0.0293819725697154	-0.0307130863208691
0.361905491678692	0.220244643602278	-0.0430962254309828	0.207890929618198	0.0421718753804656	-0.0479998638936264	-0.0029139942565804	-0.0099537704003837	-0.0220428826595406	-0.0571945669090435
0.174321607712345	0.0505137315349209	-0.0195022357121329	0.0868219098902275	-0.0150895066588992	-0.013289512179591	-0.0141895094192451	-0.0151824369253557	-0.0208469027659939	-0.0366214407907286
0.136296859525233	0.151805923124853	-0.01268289455345	0.0853556851342315	0.0134563351792372	-0.00256187257445209	0.00544723130239255	0.000256199114258115	0.000935701906784436	-0.0175398379946464
0.184918081704626	0.152548650255969	-0.0229051945143599	0.0763753451444552	0.0871145265308824	-0.00515587381025298	0.0409793263603147	0.0314728044626653	0.010608394998885	-0.0102856873775061
0.150566690639654	0.184606714131512	-0.0150177581289546	0.107377052266576	0.00865045550253185	-0.003889450251881	0.00238050262532541	-0.00639769232763415	-0.0254879681325619	-0.0151214915597538
0.44646015001463	0.154529312691536	-0.0579543249826106	0.176999334679141	0.0331528718283153	-0.0202259144420768	0.00646347869311925	0.00310064045754987	-0.0134813755473349	-0.0357696992275076
0.148303575135063	0.089910525761428	-0.0173048640790982	0.0685938204623859	0.0241888744214721	0.00405737741891707	0.0141231259201946	0.00185853904042638	0.00339029332922319	-0.00920864221529
0.121418882314736	0.0614746792880449	-0.0101790090035512	0.0835284539825715	-0.0214503844003806	-0.000570459568040388	-0.0110104219842105	-0.0156486699233697	-0.022180767689197	-0.0288074810025432
0.129378791989648	0.0492492538486249	-0.0145345587484796	0.062224921378585	-0.00740955935249286	-0.0254358332585561	-0.0164226963055245	-0.0191465835503793	-0.0327146915929144	-0.0278623712044014
0.264668179413439	0.176986079896629	-0.0327215135504503	0.125192509255791	0.0011609675929819	-0.000652593803004586	0.000254186894988628	0.00229676123892347	0.00206662869612823	-0.0250416626977611
0.0710916155245796	0.0640212411655274	-0.0080127221350019	0.0394188223469307	0.000680448697881808	-0.00749779271846747	-0.00340867201029282	-0.0143929569636501	-0.0117099457201176	-0.0127550036665852
0.00670651256123123	0.00162805953245796	-0.000338009322038907	0.0051637022154583	-0.00157751940864172	-0.00131154102167842	-0.00144453021516007	-0.00190055882241379	-0.00231936859851045	-0.00275082871471914
0.418882883397957	0.177557882348279	-0.0534340875044364	0.195502088068747	0.00637805435329125	-0.0399937817108122	-0.0168078636787605	0.0105766319999631	-0.0284449591956195	-0.00163621460006469
0.216193902939088	0.114241787192673	-0.0277729561433276	0.0995740421262205	0.0198341181386038	-0.0145739987784692	0.00263005968006733	-0.02542356045811	-0.0188271551216002	-0.0114654839024537
0.120043157650155	0.0754670951616905	-0.0144143901167643	0.054722779613372	0.00541823353419341	-0.00601579897737256	-0.000298782721589577	-0.00549259947079433	-0.00674137975583203	-0.0121478637519736
0.497019731252931	0.245849380934791	-0.0663286057064606	0.181777257376189	0.142548668521374	-0.0574520003118447	0.0425483341047646	0.0282210666948176	0.0207576536879591	-0.0388036304523571
0.0697661736592634	0.0768625439407465	-0.00602660738108554	0.0446998993852611	-0.0047547479139783	-0.0082934632191817	-0.00652410556658001	-0.00667731109344108	-0.013928088153344	-0.015914910146887
0.00947233725588357	0.0195050858082467	-0.000452185677994479	0.00792412960625869	-0.00419503078924627	-0.00319239792509838	-0.00369371435717232	-0.00395379786453029	-0.00428350954269269	-0.00475363451663736
0.364105275210418	0.136719073790169	-0.0438204030294742	0.192338225604073	-0.0280322417941503	-0.0596888490785074	-0.0438605454363288	-0.0577970496992155	-0.0729310746229175	-0.0741524814569156
0.245922272525921	0.10167050702777	-0.0290293449835531	0.128298353383964	-0.000174831934343339	-0.0155246383674988	-0.00784973515092105	-0.0232215734249769	-0.0363784325980778	-0.0488755175014241
0.366943034233074	0.135935458481433	-0.0440593362244864	0.191104942559807	-0.0289211143703099	-0.0719805704069039	-0.0504508423886069	-0.0620343253839546	-0.0591428010426628	-0.0811782932022611
0.110606440770442	0.0286662296842636	-0.0125292714704929	0.0541015248649501	-0.00967083483274596	-0.00182517108554466	-0.00574800295914531	-0.0123589732879226	-0.0140629737105179	-0.0150834756017504
0.298972846336813	0.176163516589009	-0.0384359011653296	0.13183060471383	0.00146153437478308	-0.0183814947739763	-0.0084599801995966	0.0186827654073192	0.00532686884427647	-0.00782651163100112
0.31288581526907	0.148784091938158	-0.0350564398557289	0.221384323719639	-0.0320366737255672	-0.0402729131973413	-0.0361547934614543	-0.0488978254435014	-0.0547619237550509	-0.0805978467929661
0.322450101221225	0.214209768752276	-0.0382456407221348	0.187221661993264	0.149424333030381	-0.00896674615089205	0.0702287934397445	0.0708582224707621	-0.0173987944812706	-0.0195641548223057
0.418222490668021	0.174565732757526	-0.0526698067944699	0.193300725470448	0.0667919822064821	-0.0179081010533313	0.0244419405765753	0.00804379095636615	0.00320241798580884	-0.0114665589575201
0.264536117664135	0.176842030714788	-0.0327668202326953	0.125248920081811	0.0397513041909282	0.0349489826512824	0.0373501434211053	-0.0150046003895282	0.00268192936629164	-0.0312032188637658
0.171555622163762	0.165276275194687	-0.0219168325762497	0.0698072082621734	0.0196244926761442	-0.056888333643159	-0.0186319204835074	-0.0155160080453631	-0.00938136441526008	-0.0230837626032938
0.0531252686815298	0.0758077611721149	-0.00395421583243669	0.0410516661412897	-0.000489877818640599	0.00578012497155136	0.00264512357645538	-0.00393998734889147	-0.00604101866409185	-0.00842283455712282
0.255051653709356	0.127925798761806	-0.0314787662350395	0.120606842787303	0.0370224851858655	0.0324367561094163	0.0347296206476408	0.00589262616541536	0.00704879858184243	-0.00107405274252931
0.496909103234451	0.247019174823396	-0.0680770944402721	0.183785261680457	0.0233115945976673	-0.0641198068811814	-0.020404106141757	-0.0110287072619361	-0.00442848456739608	-0.0112529385156911
0.447361105136596	0.154942055549668	-0.0580078668696453	0.176712820630844	0.0353529053338128	0.0240884703228641	0.0297206878283384	0.0135288629033409	-0.00381721909383309	-0.0229741968690958
NA	NA	NA	NA	NA	NA	NA	NA	NA	NA
0.255119563888011	0.103591191730502	-0.0310366488008696	0.127546730148148	-0.00890097967007261	-0.0129926782764208	-0.0109468289732467	-0.0120929450901254	-0.0167551109143037	-0.0272240710088485
0.179036295110726	0.232920344893974	-0.0194299509006202	0.102188632581647	0.0971536480574962	-0.00461286001821642	0.0462703940196399	-0.0177471099703055	0.0176463127026729	0.0107760068885857
0.495068372795469	0.245401275369692	-0.0660608923943417	0.18062962714653	0.0878528076994703	-0.0730079672469887	0.00742242022624079	0.00826102332549722	0.00430954107419729	0.01529493051251
0.436924560527043	0.0936524014024618	-0.0560991999829582	0.185577546659854	-0.000653709020001836	-0.0247743667889512	-0.0127140379044765	-0.0316334254738085	-0.0467145830010997	-0.0637624110116783
0.404514887488774	0.0932104272010652	-0.0509379388429989	0.20353669252119	-0.0121072401176036	-0.0228708563498846	-0.0174890482337441	-0.0259489397580311	-0.0377097758504777	-0.0486087828973096
0.0630490205600405	0.0968635497238858	-0.00774349827419278	0.0357479863014957	-0.00551335917358087	-0.0170352799525783	-0.0112743195630796	-0.0132832445307016	-0.00742000236004349	-0.010983159685035
0.00112548804819462	0.00342552863156224	-6.14593709339717e-06	0.000579279511371559	-0.000313176034588166	-0.000323181918198139	-0.000318178976393153	-0.000516777238618991	-0.00042767479273637	-0.00059082912401505
0.0754986180603105	0.0840197250364899	-0.00635275025456053	0.0486294138542618	0.00555165734445326	-0.00294992102317725	0.00130086816063801	0.00119047114441281	-0.00536855494459389	-0.0121455869646662
0.0618017901710743	0.13003105862942	-0.00642201278564989	0.038063750560854	-0.0126659637466313	-0.0153278298495758	-0.0139968967981035	-0.0187677356896812	-0.0202168238833579	-0.0235755742179128
0.0690863716523255	0.0242364325947112	-0.00554836987793796	0.0551704069330333	-0.00374103436972266	-0.00259517780131706	-0.00316810608551986	-0.00558490281982137	-0.0127666350366038	-0.0184444901735064
0.0359087949732241	0.0545800047171845	-0.00278622288475427	0.0279854402357472	-0.00265870787460826	-0.00333205157298341	-0.00299537972379584	-0.00468717538415847	-0.00649868274428046	-0.00940312786234489
0.131735714848153	0.0490107857005141	-0.0155335884560847	0.0626894230390303	-0.0108859571008162	-0.0273302647837737	-0.0191081109422949	-0.0258557178782452	-0.0323458236178424	-0.0329122965180681
0.0412081958891946	0.0217265702274234	-0.00367218969681496	0.0304950109783739	-0.00438388269662294	-0.0112448399315049	-0.00781436131406393	-0.0085921502143495	-0.0119905477841672	-0.0147472108461408
0.186659879392365	0.112404593044377	-0.0220911088533724	0.0870950925197952	0.0197086352997662	-0.0249757448458751	-0.00263355477305441	-0.0126591073837916	-0.00239172925842634	-0.0197135352353421
0.0348750633617235	0.0476640456812343	-0.00276889775952104	0.0261267841405298	-0.00544437520631704	-0.00691312018292071	-0.00617874769461887	-0.0109717479006591	-0.00745735788948358	-0.00890034500343449
0.364051408671773	0.219531740372345	-0.0426404997884515	0.208298233483572	0.0142660970939639	-0.0380062530937995	-0.0118700779999178	-0.0366301449146196	-0.0428437498736148	-0.0631814446394999
0.20829411767227	0.115929390620232	-0.0251631984380773	0.101331488807633	0.0268135683050875	-0.0463451453554351	-0.00976578852517379	-0.00702053534179153	-0.0136872622587044	-0.019873081036518
0.247499678814929	0.101900957094286	-0.0302205180243266	0.130065534544719	-0.00567254300322845	-0.0173335118000423	-0.0115030274016354	-0.0359382042682351	-0.0278509166453478	-0.0451073504821748
0.496962608205034	0.244958614520104	-0.0662901818210886	0.182130402610119	0.103273703588515	-0.066198054335166	0.0185378246266745	-0.00408933388788929	-0.0317054080214424	-0.0294181958078009
0.044324016412321	0.0483405154213155	-0.00517039158721144	0.0270622110669791	-0.00388027645123147	-0.00693328551187917	-0.00540678098155532	-0.00820130189765992	-0.00881351382429149	-0.0111694602604465
0.0061293239240448	0.013850992726983	-0.000289384738477057	0.00434862292960335	-0.00126092838559263	-0.00172299223521193	-0.00149196031040228	-0.00198244301934062	-0.00172266744996149	-0.00207700165783254
0.269550870530631	0.190859154329106	-0.033810109965717	0.115720913688674	0.0601090768275402	0.045624230328244	0.0528666535778921	0.0431504782763672	0.0205685631831061	0.0129613421310399
0.419083630195791	0.175420820784464	-0.0531396036356963	0.193666531997051	0.0733117157132888	-0.0203357558141394	0.0264879799495747	-0.00737027935120849	-0.0171957162229122	-0.0284549475484374
0.314160209378662	0.148607135361124	-0.0364232605106833	0.222596262756533	-0.0175240946917155	-0.044162314979066	-0.0308432048353907	-0.0467860342321183	-0.054952193907777	-0.0782105558895795
0.0372194832165776	0.0202590510068443	-0.00370942221810831	0.0239207753615921	-0.0079223854278639	-0.00336686881561966	-0.00564462712174178	-0.00493269710243835	-0.00522691165764136	-0.00956799564469404
0.300157961948876	0.182337260507638	-0.0338481528794823	0.200275743608789	0.0241404575505119	-0.00348728484721228	0.0103265863516498	0.000576652270035782	-0.0201631502382033	-0.0245076670089079
0.143243167743984	0.102221168951752	-0.0177380621469333	0.0640549433276914	0.0128949634924452	-0.0297817318694429	-0.00844338418849885	-0.0212909723655616	-0.0277524531638016	-0.0313542109265809
0.12069960776913	0.0760481577359837	-0.0148141069267594	0.055607363279215	0.0102204687041449	-0.00361757823460622	0.00330144523476936	-0.00161192774872047	-0.0100951785920036	-0.0105747136852736
0.167769755657176	0.177724773550064	-0.0175747179458521	0.102884371671188	-0.013108745951207	-0.00119571671926844	-0.00715223133523771	-0.0206597771871659	-0.0208977087982715	-0.0204691767754627
0.095603284206215	0.0278529123300234	-0.0107934837639021	0.0497526594359688	-0.0170482618184192	-0.00616745041352386	-0.0116078561159716	-0.0119523213929815	-0.0196473327581775	-0.022710981725523
0.298017790720823	0.176291652235144	-0.0370216107288119	0.131636121578756	0.0500363852449009	-0.0076042948795555	0.0212160451826727	0.0135521172922748	-0.0156230074906607	-0.027644662807081
0.2468839682653	0.100904694292166	-0.0300374583985531	0.130370894724972	-0.0184644566193424	-0.0383746005178576	-0.0284195285686	-0.0344662804225353	-0.0320744566364023	-0.0395886098024308
0.154626696356443	0.0341243698678779	-0.0182227384939157	0.0792761935959576	-0.0035955098476409	0.000192867932035046	-0.00170132095780293	-0.00579844121992423	-0.0114961276168623	-0.0256480546789304
0.0969083216114686	0.0670435646755557	-0.0111057217708238	0.0472587930098176	0.0101733713489678	0.002816129488682	0.0064947504188249	0.00534209703249071	0.00190860714619971	-0.00752863789156656
0.00168789542443522	0.0147581330196787	-4.20040833121714e-05	0.00123191050104463	-0.000155132864854852	-0.00115625615790915	-0.000655694511382002	-0.00118208290083734	-0.00123998070264011	-0.00130536398728221
0.00668842270583557	0.00157754849041887	-0.000402891355372664	0.005184875684075	-0.00179590265781025	-0.00130781093080883	-0.00155185679430954	-0.00162185681727005	-0.00225727317332718	-0.00201446877497292
0.0910854603241016	0.063624127200763	-0.0107962826755755	0.045200166456125	0.00258735270064978	0.000152196384986231	0.001369774542818	-0.00658007088873812	-0.00962498313341988	-0.0193497490426824
0.0629939660279391	0.0970554151631222	-0.00726558489060599	0.0354864534563544	0.0116504931072785	-0.0226746449406879	-0.00551207591670468	-0.014186675773694	-0.0186436723750777	-0.0226719595722258
0.0125677802557704	0.00153451062388909	-0.00114618596716388	0.00958406818180201	-0.00192446064469351	-0.000622783576036779	-0.00127362211036514	-0.00169569893007925	-0.00241161695114864	-0.00302549574453406
0.178061947624427	0.231701458199847	-0.0191387355257723	0.101684549997155	0.036205585693985	-0.00242494284194872	0.0168903214260182	-0.00867557258527157	-0.0011669699191568	-0.017266945886189
0.365698436418808	0.137781807782014	-0.0448857908517533	0.192024545324353	-0.010748113113254	-0.0965110539411099	-0.0536295835271819	-0.0705396504041441	-0.0635252672470509	-0.0911064914194555
0.00994444418296145	0.00152085668234145	-0.00033647088278764	0.00634197607521278	6.85591058504544e-05	0.000319099994413003	0.00019382955013173	-0.000722562236174193	-0.00134695335135612	-0.00169618549476418
0.0589574870645122	0.0479942036741263	-0.0064945869678137	0.0332233129536253	-0.00375416139890472	-0.0086617978793387	-0.00620797963912171	-0.00447652516019931	-0.00617595864115091	-0.00901702436253354
0.0148633026200548	0.0267808391227597	-0.0010823554729122	0.0116987581010198	-0.00141653840545974	-0.0038470869668447	-0.00263181268615222	-0.00507559766298719	-0.00544501046081049	-0.00505346382223414
0.18795131365126	0.152861881010616	-0.0239841067228487	0.0769692859837185	0.0274791343892148	0.00327232964123358	0.0153757320152242	0.005237865950666	-0.0111802884790477	0.0190341183037031
0.00177877824968538	0.00512663469702019	-6.62638873733718e-05	0.00110790501691667	-0.000520680688137203	-0.00102957190709528	-0.000775126297616239	-0.00101236557971189	-0.00116222170833034	-0.00103378800412942
0.119185217660815	0.0762309173057558	-0.0142042468817151	0.0549515749501159	0.00409359007764432	-0.00302362134905503	0.000534984364294652	-0.00145864391369065	-0.00929063438406506	-0.0103412003016343
0.452793403767489	0.195869960454405	-0.0604116493576702	0.173387074314115	0.138819534599097	0.0413888372462046	0.0901041859226508	0.0172006730071461	-0.0207429665283468	0.00798350578475349
0.167038488239903	0.0961663776734857	-0.0204253293555192	0.0805411018667903	0.011208761142837	0.00139124698756646	0.00630000406520173	0.00457707340809041	-0.0175301324497785	-0.00832960523076878
0.0686178255380652	0.0320381819836978	-0.00764996577060307	0.0370635456898913	-0.0203412941978703	-0.016064351333556	-0.0182028227657131	-0.0164744903836474	-0.0199636214233733	-0.0212515027682049
0.0102132109402262	0.00133990353857598	-0.000401329168492816	0.00632272044452058	0.000423635389819639	0.000142590355181689	0.000283112872500664	-0.000414856079389125	-0.00147957445265211	-0.00203607507370603
0.164622510514372	0.0482936455559239	-0.0192916068791195	0.0888050177318873	0.00104134630882202	-0.0166747241679759	-0.00781668892957693	-0.019235846342714	-0.0295231208945858	-0.0259101651437625
0.216382683404023	0.113073229690084	-0.0276091028549245	0.10051815140488	0.0373487934909983	-0.0156730720233594	0.0108378607338195	-0.00111603684956754	-0.00979420240940354	-0.016660049128095
0.483121479031551	0.145276230708478	-0.0624842774493199	0.191323793877969	-0.00556901051298248	-0.0695640886143903	-0.0375665495636864	-0.0675512772868222	-0.0698079910944972	-0.0762136286306425
0.104450343207702	0.0588997669041436	-0.00815851353277346	0.0813318326664405	-0.00949498232152989	-0.0045368988247315	-0.00701594057313069	-0.0127925697398021	-0.0160532653081265	-0.0281829055481054
0.0125946239961764	0.0204877159875615	-0.000579693506544722	0.00912348759537829	-0.000970916531278111	-0.000772663568781912	-0.00087179005003001	-0.0021751274206321	-0.00300325188013478	-0.00347704182873096
0.258407992082847	0.102009496971553	-0.0314049972513644	0.127504778838618	-0.0399275833855585	-0.00625489707013666	-0.0230912402278476	-0.0136648084426277	-0.0312778030919069	-0.0348307669043335
0.266171830752174	0.176804978925618	-0.0328864646917564	0.124712428222722	0.0257652858463033	-0.032188185188741	-0.00321144967121884	-0.00373720286271334	-0.0130690810137051	-0.0177018987657975
0.319643658815274	0.210010344490726	-0.0366384103511625	0.184803702981439	0.0235598005862881	-0.004254096519624	0.00965285203333205	0.00100435028597839	-0.00136112674162614	0.0361653773169251
0.175482820867068	0.0961017644398668	-0.0218621445838903	0.0788151723014364	0.0221370392063497	0.00809114546567177	0.0151140923360107	0.0119965201509112	-0.00304508644508356	-0.00948434493235031
0.0784103293535906	0.167902469853618	-0.00873520226681969	0.0455934017671264	-0.00644035787819597	-0.0270134041213864	-0.0167268809997912	-0.0211083816476013	-0.0261280123351524	-0.0195387901632961
0.326997748073224	0.252046601128094	-0.0380885789087628	0.219213015071807	0.00669664413883198	-0.0402516936030479	-0.016777524732108	-0.0358880337017491	-0.0439457631612654	-0.0537490456873559
0.0629880701481618	0.0311401843223421	-0.00719884264050313	0.0366273375522537	-0.00934651733664328	-0.00273635881487971	-0.00604143807576149	-0.00893234382146678	-0.00813799181433778	-0.0157082950072963
0.143324468091585	0.0532576244516125	-0.0170350338797056	0.0697823729354894	-0.0161022576446109	-0.0444634476956471	-0.030282852670129	-0.0389826727209998	-0.0327009900946719	-0.0399884095340333
0.0143014230862829	0.00935818841786537	-0.00122043305966923	0.0118908522047354	-0.00375526635127573	-0.00290658809602613	-0.00333092722365093	-0.00430346661961908	-0.00507314711066392	-0.00583557384605538
0.365523680883965	0.136464788273456	-0.0448469136877027	0.193843764802529	-0.0288698289316442	-0.0504305895260055	-0.0396502092288249	-0.065017727459119	-0.0770040905877893	-0.078747237418424
0.466396186381611	0.224353557378917	-0.0611587891476136	0.203004590172512	0.0660427528807469	-0.0639861101735293	0.00102832135360881	-0.0440828548556227	-0.0276972454377868	-0.0485751615921567
0.064141081881012	0.0505626549221041	-0.00757217124080158	0.0353938611022952	-0.00206100387518265	-0.0059720710772885	-0.00401653747623557	-0.0119500404105668	-0.0164231389397048	-0.0133488890752778
0.0581543037832858	0.0177295851836527	-0.00603797641308382	0.0317854743983097	-0.00174967423976281	-0.00464297677511433	-0.00319632550743857	-0.00404434041566056	-0.00674251512596864	-0.0074110329833439
0.113708825673411	0.186900203046237	-0.0118303829817405	0.0634404584069272	0.0698806600312797	-0.0140643522277718	0.027908153901754	0.0176551303964075	-0.00953335076731887	-0.0186158202235869
0.290397354338414	0.178390643456354	-0.0369173358711691	0.13574971653488	0.0398953665204924	-0.0197228334243036	0.0100862665480944	-0.0168607299202148	-0.0115162239591792	-0.0333356418325798
0.320995454486843	0.211380279746532	-0.0379127876790788	0.184732700410227	0.0317083401832163	0.064263820085013	0.0479860801341147	0.00633376268398422	0.0267372323562143	0.0121354934629947
0.0188473051813975	0.0306736515748118	-0.00150861287817591	0.0131747429598403	-0.00494058888694886	-0.00556652864918214	-0.0052535587680655	-0.00547100984448455	-0.00747981660289182	-0.00709113058253368
0.0861290368126947	0.0753482022785102	-0.0101786577441754	0.0433914059936969	0.00229054213557389	-0.0116443043417159	-0.004676881103071	-0.00921817582412918	-0.022018508217214	-0.0269464782858438
0.310822060962742	0.170415096057571	-0.0360264465199625	0.192005384341974	0.0317901775546064	-0.00146392784629734	0.0151631248541545	-0.00962964612274819	-0.0196888359713605	-0.00413094151911064
0.0564223434271953	0.0319238089067656	-0.00336794043555174	0.0437883249524332	-0.00432620406097374	-0.00317634281664012	-0.00375127343880693	-0.00681199875123883	-0.0103023615432802	-0.0191659243595722
0.00173728602482618	0.0150684525777406	-3.74202873968119e-05	0.00132410627673807	-0.00123880678102466	-0.00135322901325428	-0.00129601789713947	-0.000853591655784195	-0.00134471965071708	-0.00132575783631319
0.413303868628878	0.0926500801680096	-0.0523328888551137	0.19900020891418	-0.0043138892773405	-0.0274271680074412	-0.0158705286423909	-0.0363218602907735	-0.0432072574784024	-0.05090581615581
0.1004425477286	0.104399065191797	-0.00956144188053439	0.0618767391461352	0.00219576972991994	-0.00772450434010183	-0.00276436730509094	-0.0119475029245503	-0.0167247418465737	-0.0187703610641472
0.446885744698541	0.155121128387651	-0.0594299082806417	0.178059642412093	-0.00424570135265701	-0.0149651464953077	-0.00960542392398234	-0.00913066098147858	-0.0156055070014581	-0.0269977516879383
0.0121994510081544	0.00167839456400777	-0.00103348134763584	0.00949965390093829	0.000125531653943706	-0.000280762737961585	-7.76155420089391e-05	-0.00115957157180888	-0.00153811998158906	-0.00171641054836195
NA	NA	NA	NA	NA	NA	NA	NA	NA	NA
0.0994302173821613	0.0319275914139921	-0.00768476675135465	0.0781774757138655	-0.00305219279280611	0.000469014637850027	-0.00129158907747805	-0.00479231605093744	-0.0100184706138943	-0.0150401524990196
0.132824182271986	0.0725489925269948	-0.0111405292369726	0.101075543677163	-0.0263763232099218	-0.00137014048861317	-0.0138732318492675	-0.0240441689767487	-0.0235168901188647	-0.0227706229618813
0.0667010550392974	0.0917998986825025	-0.00651086302097656	0.0419803442985234	-0.00751260809528721	-0.0145328423227897	-0.0110227252090384	-0.0190096038307862	-0.0236385535027613	-0.023367506569602
0.0770950737524573	0.0843735638783092	-0.00674850605336028	0.0492810048103333	0.00784999173811074	-0.00551909860306037	0.00116544656752519	-0.00430926894330225	-0.00635395741643303	-0.00888170688676924
0.000444461991205201	7.80633014373811e-05	-5.469405571371e-06	0.000135850653992916	5.58030426410511e-05	1.59226638735538e-05	3.58628532573024e-05	1.53175093723253e-05	-0.000100082357780038	-6.46795996910602e-05
0.493081621600757	0.196527413405185	-0.0658360190719427	0.184167078120017	0.00558800622666189	-0.066212336225359	-0.0303121649993486	-0.0258071271419728	-0.0463491198874504	-0.0428433610408995
0.010756206485202	0.00705143082849923	-0.000802649248361655	0.00901629214915952	-0.00145272203081465	-0.001349805542544	-0.00140126378667933	-0.00331984991867134	-0.00378483006415473	-0.00399354834825663
0.262304366003246	0.127192528920411	-0.0327115945884112	0.117734067310343	0.0200930976160009	0.0172082980050556	0.0186506978105282	0.0190036898808438	0.00928917514356131	0.0092898728369028
0.0745471155284487	0.0533031285744453	-0.00844840439032074	0.0393771457453261	0.00574899258484428	0.00208683423841527	0.00391791341162978	0.00384260124907677	-0.0036732736527261	-0.00200718644769769
0.321017002063759	0.208546498981779	-0.0377284631523545	0.187298609513216	0.0302846834863945	0.00942853489207179	0.0198566091892331	0.0548160852951526	0.0487756498892475	0.0365154840643165
0.0773594893224433	0.0257531440290104	-0.00858977127036786	0.0401733752161959	-0.00555897295200689	-0.00140095111243436	-0.00347996203222062	-0.00422184341719958	-0.00849222036416927	-0.0105889315744077
0.489692124895515	0.199645279867378	-0.0638898632950718	0.184913412788737	0.0485195986285533	-0.0741490977478877	-0.0128147495596672	-0.0392380948739553	-0.0410904429352173	-0.0782725434554937
0.129106654698451	0.0848878101049498	-0.0148818667314566	0.0620524245666239	-0.00335818945781302	-0.0318792336419551	-0.0176187115498841	-0.00614784183402373	-0.00936922254050968	-0.0256670608279813
0.121027078808263	0.0477148341022174	-0.0135282769806476	0.059204536233098	-0.0123998212463548	-0.0199531284380719	-0.0161764748422133	-0.0288977841972276	-0.0316035507942576	-0.0334730742364059
0.151515288262402	0.136640944918237	-0.0191151242376301	0.062614990594785	-0.00132887502984469	-0.0118939516841638	-0.00661141335700421	-0.00871194058328489	-0.0221229418509222	-0.0156539060807632
0.0271732853561876	0.0056841869864449	-0.00234642147953286	0.0208108920138409	-0.000166861601216341	-5.66748936858714e-05	-0.000111768247451106	-0.00137224091473253	-0.00294939653702947	-0.00370620377292213
0.125690306445091	0.126836192802798	-0.0150405711771199	0.0528014928849071	0.0103007138326044	-0.00918157826813279	0.000559567782235815	-0.00271012823241026	-0.0190321965908374	-0.0052106110896378
0.0832399709581906	0.157453855123122	-0.00821306247227362	0.0477703303745368	0.0430491546116436	-0.0126175740226915	0.0152157902944761	-0.0180085891156928	-0.0184098942829569	-0.0209466675714519
0.141477940818607	0.103026549370338	-0.0171178333652545	0.0632899769484666	-0.00197247324812005	-0.0313273426250855	-0.0166499079366028	-0.0167008249801039	-0.0151415684987167	-0.0198580964115213
0.125616479556668	0.127091277433109	-0.0150406161214963	0.05320198572402	0.0412279597633335	-0.0119599728927426	0.0146339934352955	-0.0125517532415112	-0.0150616353742442	-0.0145190673288565
0.101512609017757	0.113770433681968	-0.0120492720922314	0.0470770802132295	-0.00804746250075794	-0.0111251728595432	-0.00958631768015056	0.00858414495045351	0.00364865775232343	-0.0224493061388679
0.11344468687018	0.1865341159987	-0.0119386811096682	0.0637126756743294	0.00404522888206599	-0.00145558930355592	0.00129481978925503	-0.0107699406720786	-0.0105970795477508	-0.0218831249937838
0.120174414615914	0.0318346520583047	-0.0139287585457011	0.059025643700822	-0.0180913543183232	-0.0120760976818148	-0.015083726000069	-0.01360617795716	-0.0179121331159344	-0.0327841732214557
0.22584125055823	0.170369097245414	-0.0281040108748804	0.0958564012160322	0.0403279508701851	-0.0176915684705659	0.0113181911998096	-0.00458514592003587	0.00338489166941766	-0.00997470976982887
0.00638944719335632	0.0136454283518476	-0.000525977940770875	0.00459953782280306	-0.00175095372094045	-0.00217021770311888	-0.00196058571202966	-0.00164778426218654	-0.00222674519532548	-0.00253831512308862
0.226203003220064	0.169692765216923	-0.0280456912748833	0.0964206896122191	0.0455427452057967	-0.017394659771592	0.0140740427171024	0.0100660821381093	0.0118454787288056	-0.00205322528621052
0.00354704471824201	0.0222569355229513	-0.000321998083735347	0.00307763282895236	-0.00225573270820083	-0.00237787663376735	-0.00231680467098409	-0.00222813120132305	-0.0023967686098883	-0.00171158920547765
0.411881455500562	0.0940056282797379	-0.0518540814487941	0.197103674147736	-0.00697128412262726	-0.0218331015746092	-0.0144021928486183	-0.0322835353739404	-0.0432191788232358	-0.0614426214565709
0.175993750311319	0.0956210285654927	-0.021022243552809	0.0788337921442636	0.00632447871074598	0.00593363544505118	0.0061290570778986	-0.0101907134273214	-0.00667666684867471	-0.0147542785469915
0.0856383677349346	0.033954427985387	-0.00919040936149836	0.0454463919825606	-0.0109053422929729	-0.0089689626090813	-0.00993715245102708	-0.0170058124159824	-0.0116134197388058	-0.0183080479540199
0.363568984132803	0.219228587968297	-0.0431334852690248	0.208685017488312	0.039478222808296	-0.0443374979633958	-0.00242963757754988	-0.0364088724816653	-0.0254945979323468	-0.0595784298133921
0.0230387726014708	0.0630876126028306	-0.0021736511816157	0.0159902845918606	-0.0116287353238208	-0.0116759897943993	-0.0116523625591101	-0.0130985700330883	-0.00785296658783774	-0.00869743508892157
0.313941364671041	0.147309265091066	-0.0366322671967239	0.224654335602722	-0.00072269988485768	-0.0432676375286979	-0.0219951687067778	-0.0437126532177315	-0.0515486616436353	-0.0762618460035093
0.0281104124726493	0.0649818752211717	-0.00301122285347582	0.0183829339149556	-0.00706973123762514	-0.010034227774563	-0.00855197950609409	-0.00413516265516591	-0.0119252548441143	-0.0124161126019882
0.00280619235588226	0.000156982461649921	-7.21751895822235e-05	0.00170941145712895	-0.00075156347329768	-0.000761359814941325	-0.000756461644119503	-0.000986458363659871	-0.00101727882170825	-0.00124416021254648
0.0621335431333632	0.129234314543557	-0.00639220472250863	0.0384517903176897	-0.0128665072632483	-0.0168089744370447	-0.0148377408501465	-0.015098508562519	-0.0211044712110344	-0.023976859837267
0.341050582944192	0.156962826970586	-0.0385698384557818	0.221773157964692	-0.00526771674721915	-0.0466842372384877	-0.0259759769928534	-0.0552788066766464	-0.0714890277562352	-0.0870570987806457
NA	NA	NA	NA	NA	NA	NA	NA	NA	NA
0.0339807960151061	0.0151198337508844	-0.00383447140188669	0.0222754699880746	-0.0047858450244149	-0.00600141912223629	-0.00539363207332559	-0.00751503709742881	-0.0108580221382951	-0.0107372644679637
0.0688172596444944	0.0249592637997499	-0.00508870244825091	0.0545267872334923	-0.00169568811101233	-0.00290186328229783	-0.00229877569665508	-0.00726434452799661	-0.00930442086584524	-0.0159718205826404
0.00336828429172909	0.00782045013110279	-0.000127304616177809	0.00231840755243077	-0.00114704929612811	-0.00131464346613891	-0.00123084638113351	-0.00122215698005755	-0.00146090828825885	-0.00166257449338191
0.029997374324779	0.0156787718689224	-0.00216640246860599	0.0210437078951224	-0.00626288079257232	-0.00786351965368616	-0.00706320022312924	-0.00742871115163852	-0.0101602978637238	-0.0110258468370167
0.316085532986534	0.147667519267292	-0.0354122966667197	0.220409678689316	-0.0357276595199392	-0.0426144385377221	-0.0391710490288306	-0.0409350300170341	-0.063559995246683	-0.0820997048121861
0.0738820200694286	0.0533432889688672	-0.00821859306013036	0.0390729857814897	0.0125912415520301	-0.00107752269057539	0.00575685943072733	0.00312150650874254	-0.00188466326465123	-0.00595990144380529
0.154477381024531	0.111682753835502	-0.0188768228127383	0.0723997126721219	0.00458526371712181	-0.047917095534366	-0.0216659159086221	-0.0230319146215128	-0.0272920726315765	-0.0422265994729458
0.0190416412388266	0.0307405004871167	-0.00180580871781926	0.0134762754133505	-0.00396910764817716	-0.00376228243076271	-0.00386569503946993	-0.00522025948429028	-0.00715771920552883	-0.00738116436760071
0.0436986451123416	0.106677614127099	-0.00419697953711726	0.0301811224223072	-0.00256855116740557	-0.0112215348635012	-0.0068950430154534	-0.00886722308461547	-0.0135267287784177	-0.00439274790725008
0.419212779797364	0.177596680654413	-0.0535925897288508	0.19435497578576	0.0745555022791231	-0.0273269221908671	0.023614290044128	0.00594797828167687	-0.0067619095605469	-0.0328276677987717
0.115721586768084	0.0807938559685443	-0.0138132864407523	0.053164483385732	0.0122511776458077	-0.00294594818828652	0.00465261472876058	-0.0022065354174108	-0.0135678591121757	-0.0129099649757772
0.0578349132715196	0.0472763761059308	-0.00639671697436335	0.0338267351814517	-0.00237010345274878	-0.00279509562366163	-0.0025825995382052	-0.00330244698910671	-0.00515915904230322	-0.00970894812982049
0.0220227354528938	0.0365586484748823	-0.00207813875452026	0.0178602972910315	-0.0075989221165905	-0.00810390400124947	-0.00785141305891999	-0.00713752001471342	-0.00667979488667297	-0.00932323496530113
0.115088426746982	0.0815974334598752	-0.0139260622205959	0.0534995643856944	-0.0142746448468312	-0.00348164640771048	-0.00887814562727082	-0.0130593046101087	-0.00980552629768877	-0.0133294787444598
0.247328743284381	0.100828723628495	-0.0297212397142091	0.128429325018037	-0.00791777145382902	-0.016222263998167	-0.012070017725998	-0.0311846658862676	-0.0314921576663592	-0.0400291835022136
0.0236192683633555	0.0339082297234082	-0.00184275196369912	0.0178049303500918	0.000919397416826156	-0.000638643477933003	0.000140376969446576	-0.000379116466831714	-0.00274866338685524	-0.00370619650762803
0.000634227460507721	-3.09869492061055e-05	-1.43001547258202e-05	0.000186402972993004	5.03226593615836e-05	-2.03837280573678e-05	1.49694656521079e-05	-5.81155467744395e-05	-7.93911571760631e-05	-0.000172968209481545
0.0994122355040506	0.11434464602215	-0.0120506508359557	0.04667344408494	0.0378702940749843	-0.00615613547359026	0.015857079300697	-0.0143795441117811	-0.0102103821705121	-0.0139189818148551
0.0227243473010487	0.0635995589943116	-0.0024637635482079	0.0167427316213949	-0.012292851353006	-0.0116216748680112	-0.0119572631105086	-0.0124603104321927	-0.00695892529312457	-0.0138973393611397
0.0313234915062058	0.0386268512505321	-0.00294265858718229	0.0206786787435277	-0.00393542967330128	-0.00573725005470366	-0.00483633986400247	-0.0053892075008561	-0.00542471709308609	-0.00681300451554865
0.00471787742482716	0.000142680854610918	-0.000219038852586568	0.00275610181290119	0.000173676892554573	0.00022433905275247	0.000199007972653521	-0.00034564225719924	-0.000544777575041068	-0.000788008346106156
0.0629263979210213	0.0962462071453394	-0.00662106978820875	0.0346628875978006	0.0126843208096371	-0.0252257262290539	-0.00627070270970841	-0.0178169382434301	-0.0160004346002719	-0.0181674625205811
0.134655794914621	0.0722707364633575	-0.0127406019527064	0.102602081521769	-0.0253846115892458	-0.000599742031336337	-0.0129921768102911	-0.0206332882507459	-0.0273037311492034	-0.0276880554919075
0.00527836315909243	0.0121708148238477	-0.000198706649017922	0.00436424358356009	-0.00252086703503231	-0.00239241190769265	-0.00245663947136248	-0.0026187071755194	-0.00317770065029631	-0.00331430869438768
0.0506832944212219	0.0202725518676569	-0.00560522707396373	0.0320865164558808	-0.00799516579581313	-0.00123883947959146	-0.0046170026377023	-0.00398602714351742	-0.00652372235675937	-0.00828045366369105
0.367277035953931	0.134796433130196	-0.0447614613373937	0.19110446615406	-0.0166737512856711	-0.086985481608829	-0.05182961644725	-0.0439913190774529	-0.0645527751650832	-0.0811979288811349
0.0513334590779528	0.0618734110071239	-0.00516507838234399	0.0346023200542411	-0.0136067716404656	-0.0106777188845665	-0.012142245262516	-0.0142230564169649	-0.0144164884262256	-0.0176719735521453
0.413098693593433	0.0943962383365692	-0.0523167346725553	0.199565357935869	-0.0240609556454388	-0.0261088487272359	-0.0250849021863374	-0.0279387228994979	-0.0597379428324858	-0.0511908528214693
0.0815469761118626	0.108452788360989	-0.00665314135142465	0.0616234803644406	0.0138383999474512	-0.00490428332869534	0.00446705830937795	-0.00553218748608837	-0.00494023128852084	-0.0120340751612307
0.081860073571428	0.108243708791363	-0.00705824359293261	0.0626719364360377	0.0053829613110265	0.0047673245130936	0.00507514291206006	0.000161125827527378	-0.0112862636220751	-0.00875093765052967
0.0193008232210955	0.0562791695443222	-0.00179543666782293	0.0124185340415047	5.14017851486297e-05	-0.00790085866619767	-0.00392472844052452	-0.00518534002045991	-0.00429509523488592	-0.0050811846386021
0.173894512153833	0.165097194725541	-0.0216314990100135	0.0691160164267973	-0.00557549363816165	-0.0594777765830506	-0.0325266351106061	-0.0240327162691754	-0.0140280279946383	-0.0314233126607072
0.00659432280694847	0.00155442980278632	-0.000196454646930843	0.00508238302041021	-0.00114246831536541	-0.00150046865439164	-0.00132146848487853	-0.00168236325056924	-0.00193076983108635	-0.00209336787357189
0.22963742317042	0.122866025233705	-0.0276524635921541	0.107747009951979	0.0244273739072894	0.00919262652743066	0.0168100002173601	0.00658715583165964	0.0126632275626671	-0.0047375297399537
0.126446977826484	0.0313732627943444	-0.013951074783586	0.0653626983983371	0.00291353556588725	0.000210568434850233	0.00156205200036874	-0.0105321864139286	-0.0139314974004246	-0.0149014532584048
0.00285195056886256	0.0010433602987439	-1.3407999108905e-05	0.00163389691076201	0.000273732471822875	-6.1490362212964e-05	0.000106121054804955	-0.000199788416210921	-0.000393915451268102	-0.000775332488066019
0.0375648405908623	0.0454292227031735	-0.00314292125836218	0.0267416517399594	-0.00217942780518837	-0.00381052574856056	-0.00299497677687446	-0.00520906041227735	-0.00752967376880335	-0.00887635025825449
0.00131585817951476	0.000328376465249329	-4.50548578587737e-05	0.000443919618895871	-9.35706530157886e-05	-6.13606122475828e-05	-7.74656326316856e-05	-0.000190766755538437	-0.000283144835926276	-0.000381988087741859
0.0701776575822829	0.0642030386236781	-0.00791431097936125	0.0385499373591267	0.00399136255014162	-0.00706281879393338	-0.00153572812189588	-0.000477447576523182	-0.00614309164846459	-0.010590422078838
0.119262507320807	0.0744028534311997	-0.0142838335514275	0.0547488467460774	-0.0101574776497002	-0.00134796826894946	-0.00575272295932486	0.00241954350882387	-0.01300628473339	-0.00702970635616057
0.228986400680606	0.124120507722352	-0.027444120040071	0.106478146912195	0.0519675256574426	0.0117366441953743	0.0318520849264085	0.0241903857175249	0.0171990243354998	-0.0122556485536532
0.0189928896497011	0.00558743404707862	-0.00136401700943642	0.0153550230708982	-0.00107304314843923	-0.00101584846334521	-0.00104444580589222	-0.00123981421818607	-0.00267267183582038	-0.00388187018474804
0.0856158802612124	0.074594243392445	-0.0101072430358275	0.043843402928748	-0.0123537496974005	-0.0088141312779869	-0.0105839404876937	-0.0191542049770836	-0.0190614315259794	-0.0208598427235176
0.0574712977156362	0.0318382779000346	-0.00406699322456274	0.0437938465472256	-0.00481625444095154	-0.00324908115952324	-0.00403266780023739	-0.0142490640712458	-0.015884939702188	-0.0185332737182709
0.000873974091818752	0.00234608347186549	-4.94995377416379e-05	0.000481786974911689	-0.000294140550996405	-0.000266386772168529	-0.000280263661582467	-0.000310940330276291	-0.000317751415795873	-0.000394199014412548
0.128172829792015	0.0298356528367598	-0.0141584737701453	0.0643503684568254	-0.0101253542907265	0.00111898544768863	-0.00450318442151895	-0.00994451432717715	-0.00916184719858051	-0.0107253483003451
0.21806738820403	0.113076773754893	-0.0270400948456245	0.0997453522193704	0.0366606729663312	-0.0292713844162059	0.00369464427506264	-0.00800335823876266	-0.0230956884717289	-0.0230921301025192
NA	NA	NA	NA	NA	NA	NA	NA	NA	NA
0.18599657941625	0.152667747163464	-0.023729271964827	0.0768580133830711	0.0162957258386708	0.001692603474442	0.00899416465655639	0.0178442508335138	-0.013056243554853	-0.0148293478296954
0.113309058944329	0.187340828174216	-0.0116930882819085	0.0631372930494704	0.0198262074166783	-0.0246792610391658	-0.00242652681124374	0.0188828159412913	-0.0173269396653516	-0.0213650469765592
0.117602784244946	0.0312240805760582	-0.0129304515511827	0.063135913792192	0.00512101107869643	-0.00500011078003976	6.0450149328331e-05	-0.00397508764853444	-0.0159979172615218	-0.0136536161944857
0.0779636571410105	0.167639323854128	-0.00851035004466207	0.0458607360607156	0.0240563138147537	-0.0254150120220812	-0.000679349103663726	-0.00993162926459863	-0.0233574077115885	-0.0229013498838054
0.0408200172088265	0.0229959461892334	-0.00342687887649281	0.0314872846658127	-0.0104610094033252	-0.0102691355085062	-0.0103650724559157	-0.0127443518059633	-0.0121499426163627	-0.0133663669651422
0.216794718740607	0.113698764586802	-0.0269290163228846	0.100396070988539	0.019412925142207	-0.0275834863266139	-0.00408528059220348	-0.0135369211154689	-0.0105879630893093	-0.0113991078164171
0.0659047630294995	0.0903228467661328	-0.00639553595834254	0.0418915840896379	-0.0133055207028199	-0.0224378934428988	-0.0178717070728593	-0.0155197091831808	-0.0121513582924512	-0.0227349563789677
0.409258762885078	0.0935974690273803	-0.0520707925722715	0.197520746660183	-0.00689745365628286	-0.020396452669064	-0.0136469531626734	-0.0300397411439193	-0.0461463720221948	-0.0631843903137265
0.364418359503663	0.220234719241383	-0.0437051700339323	0.208574600637214	0.0526407877914245	-0.0441426854949336	0.00424905114824548	0.00456591163816839	-0.0173761725826436	-0.0657023303319816
0.000395458622611788	6.18743305589244e-05	-3.23693489042652e-06	0.00010927211164858	2.19485480742748e-05	-6.75750723445941e-05	-2.28132621351597e-05	-7.17693133005842e-05	-0.000103634676378052	-0.000102797377537335
0.363860533069332	0.221833088647579	-0.0441797987989314	0.208148789380674	0.0770277455184979	-0.0448897196628953	0.0160690129278013	-0.0169778798795736	-0.035826012355847	-0.0614211133297805
0.365862146142945	0.136490866146271	-0.0439240182048923	0.190197487659728	-0.00822650586932877	-0.0893080203981286	-0.0487672631337287	-0.0608470950254947	-0.0679893692605238	-0.0775021171227914
0.13081587722538	0.0497865004268172	-0.0150157657702876	0.061911754536592	-0.013136288415263	-0.0295206878199202	-0.0213284881175916	-0.0214585102843134	-0.03302144688424	-0.0352928095266369
0.312647445175138	0.172069146836776	-0.0358393016470652	0.192975387918524	0.0307090688036781	-0.00271840669932022	0.0139953310521789	0.000313317217437215	-0.0134755789740188	-0.0256024592975791
0.0287346657373173	0.00890254871678949	-0.00224316651948861	0.0229014347972642	-0.00352577530061789	-0.00148024412385831	-0.0025030097122381	-0.00376684091332822	-0.00487818836917239	-0.00638014648148917
0.369378592826231	0.267350275444983	-0.0453293435615737	0.202768618693807	0.0323503747075807	-0.0400800638734278	-0.00386484458292358	0.0299833336361833	-0.0256140044126881	-0.0372046267973874
0.182976982913492	0.0777795734761737	-0.0208784372519158	0.100842162042579	-0.0146532945754731	-0.0293858408054945	-0.0220195676904838	-0.0194472524319837	-0.0256116030225151	-0.0311857349958
0.305904137665704	0.217353616983047	-0.0398013260010072	0.129959044440463	0.0516055999234878	0.0215329790324042	0.036569289477946	-0.00371183914491685	-0.00996740210955349	0.00515427447896627
0.112866848607892	0.187582115005817	-0.0111977659723452	0.0635596550881375	0.0644581401738585	0.00691824621809754	0.035688193195978	0.0162876388542762	-0.0156448152386303	-0.0124223734868176
0.22561415087533	0.17169955828187	-0.0286397362326641	0.0959039295327952	0.100526705460961	0.0145793628833917	0.0575530341721761	-0.00162664338152227	0.0167368477938204	-0.0141237635458189
0.49611823875668	0.246385986365113	-0.066185019261609	0.180698648324694	0.0546379215090922	0.00761427186871799	0.0311260966889051	0.019122356309193	-0.0291696723682005	-0.00833737384544564
0.284160627878008	0.0861541307709041	-0.0311438925667926	0.205981000271737	-0.00503836868186808	-0.00278521081177097	-0.00391178974681949	-0.0260538225785898	-0.0269771530990113	-0.0449239714736331
0.142148755247624	0.0860366760412838	-0.0171581695834852	0.0603569347464732	-0.0191273478910376	-0.0102118587743601	-0.0146696033326989	-0.0116631329744583	-0.00642224099549973	-0.0175285638662267
0.361979317688727	0.218750975148413	-0.0431189187513118	0.205653757454857	0.0302354926817561	-0.0445848137535031	-0.00717466053587351	-0.0338220116120752	-0.0348874802219641	-0.0648347345291156
0.00681188803627884	0.00157225993265192	-0.000418386754122846	0.00508004618981612	-0.00159471975512429	-0.00164859646153623	-0.00162165810833026	-0.00201486900353508	-0.00245015333982242	-0.00289280038410123
0.371616737152888	0.270282858255371	-0.0448898815270012	0.203156278285314	0.0117246794747344	-0.0477109687850732	-0.0179931446551694	0.00184831841977873	-0.00520035363372506	-0.0588784436296355
0.467154027391231	0.222894057057419	-0.0616250423756206	0.202925697832522	0.0099772368246353	-0.0166793767841395	-0.0033510699797521	-0.0360686661062545	-0.0513189390731781	-0.0200415998827369
0.24747982125644	0.10095553931697	-0.0299106344440738	0.128736259836882	0.000952498136231217	-0.0175950274206015	-0.00832126464218516	-0.0240368542824575	-0.0300929597899458	-0.047447102058074
0.259748645274814	0.127580296851156	-0.0323258373026383	0.118276772290625	0.0188942945124237	0.0172793335675835	0.0180868140400036	0.00533393588383191	0.0129206576854246	0.00853240915441011
0.265899912394618	0.176382200482052	-0.0328763994452042	0.125644644600668	0.0561682145107756	-0.0174322187542092	0.0193679978782832	0.004994924251777	-0.0138991807988037	-0.00448947072368522
0.271387053211631	0.188526246647953	-0.030296260425487	0.195320818308958	0.0326269617004407	-0.00503908727025137	0.0137939372150946	0.0340024552626743	-0.00848328735235215	-0.0276333091126388
0.309641178994878	0.170303841391405	-0.0364275924060602	0.194003060874465	0.0175522050982553	-0.0024346028904505	0.00755880110390239	-0.017233879151088	-0.0281456743984509	-0.0246594989641565
0.490942846499927	0.200212919078574	-0.0652068084387646	0.187846340791813	-0.00938239385234507	-0.0787430771259039	-0.0440627354891245	-0.040441299658298	-0.0372987205854388	-0.0578376744931599
0.316534985882621	0.0839792625595336	-0.0375474035712505	0.17429837085492	-0.00862261047264384	-0.0155570519849186	-0.0120898312287812	-0.0154914527709595	-0.0262851080338755	-0.0359025585775938
0.466133944733897	0.222771687805231	-0.0613799372003542	0.203789411657529	0.0536745863693335	-0.0754485952193223	-0.0108870044249944	-0.0456482747677008	-0.0515105582160203	-0.0491005155853176
0.010406438891599	0.00255347726632831	-0.000707179571185148	0.00842981715465688	-0.00163423011461557	-0.00120866086279206	-0.00142144548870382	-0.00289519522750444	-0.00252186157750814	-0.00355951973875385
0.0398490146429701	0.010636517261475	-0.00338646760383485	0.0310663855541496	0.000322057017618081	0.00406432462247357	0.00219319082004583	-0.00202848693983505	-0.00346056257196485	-0.00592471942123728
0.417054613180577	0.177086286245497	-0.0532941458317776	0.192394586142459	0.023193300366932	-0.0097770615625164	0.00670811940220778	0.00998291761589537	-0.00925967138469047	-0.031467406277048
0.0280034403290843	0.0645662213069524	-0.00323232982303087	0.0185789399488539	-0.00845100262848098	-0.0103900271423358	-0.00942051488540841	-0.0112165134076705	-0.00567587125460372	-0.00668662254716023
0.453175897035455	0.147515194131365	-0.057155531997199	0.210902655343516	-0.0103872936614592	-0.0899365606919452	-0.0501619271767022	-0.0577321576982393	-0.0679286890806934	-0.0926163329293903
0.495592555200819	0.247037892671015	-0.0671481319991411	0.182222684096475	0.0182268053533885	-0.0746289331826076	-0.0282010639146095	-0.0206798776768705	0.020837375633518	0.0223252976996671
0.131449488008974	0.0491352089383857	-0.015851299182204	0.0623600346034416	-0.0225624251977776	-0.0298199025507257	-0.0261911638742517	-0.0247299502036345	-0.0248454804709023	-0.036769131106593
0.0218384609277133	0.0631696740860814	-0.0020018318944306	0.0161408342916809	-0.0116269584960179	-0.00973012887774256	-0.0106785436868802	-0.0114767289225815	-0.0118568603937455	-0.0058020649438579
0.0963388003952616	0.067215697119191	-0.0115193214265304	0.0475337294379797	0.0146345338386207	0.00191368716081332	0.00827411049971699	-0.0043965532214988	-0.00733053374249773	-0.00905178198701032
0.0301135478420472	0.016486422057327	-0.00242361335371362	0.0216955980402532	-0.00316377781018805	-0.00747455557012709	-0.00531916669015757	-0.00841817587587487	-0.00983405981150269	-0.0118080543453613
0.15110739913342	0.135589673837627	-0.0189085924432511	0.0616414072517755	0.0455218522139129	-0.0151114284780337	0.0152052118679396	-0.00179334991292721	-0.0022437174675104	-0.0140484129906686
0.219399779647889	0.0604767551637244	-0.0255090774315036	0.110121754708294	-0.0116588694394124	0.0125664361552741	0.000453783357930893	-0.00755643896813646	-0.0153074312869656	-0.0123771834904335
0.0473652048967463	0.082140935069808	-0.00557291408115474	0.0285894502954671	0.00750551157931917	-0.0177188464233728	-0.00510666742202683	-0.0146552594853135	-0.01575462434085	-0.00868066493518337
0.035201740054302	0.0483439977520446	-0.00339345319410276	0.0265408156975252	-0.000147316172151309	-0.00795564674581275	-0.00405148145898203	-0.00884325769281111	-0.0114205895374633	-0.0103697642517441
0.354071474226128	0.228426106174989	-0.0410508435052977	0.216022160340164	-0.00237863393125959	-0.057819153378447	-0.0300988936548533	-0.0448692984741763	-0.05104454895294	-0.0565481681969726
0.467114537797875	0.222257821367055	-0.0603179819055943	0.2018778921294	0.0375242071313103	-0.0678725886954644	-0.015174190782077	-0.000422782355423035	-0.0439291198241561	-0.0378611205918539
0.411784250278242	0.0944092020843156	-0.0519810512190345	0.197633112689197	-0.0437479513510143	-0.0233085926665311	-0.0335282720087727	-0.0289762470685676	-0.044668385532502	-0.0609653271995934
0.497618066956637	0.245151312173435	-0.0665281040463507	0.180479583930659	0.0746326248251302	-0.0591531559537082	0.00773973443571102	-0.019435455246682	0.0212867384183027	-0.0201819381630405
0.224583320680131	0.169874102831234	-0.028534674224249	0.0973300549424027	0.0531771999368272	-0.0225143805166018	0.0153314097101127	-0.00383974365528819	0.0267420172116815	-0.0216321738315637
0.145610500662283	0.211080699886503	-0.0157821411606727	0.0807612154670564	0.0904242320272906	-0.00778772209369838	0.0413182549667961	0.00561805725138484	-0.0154712589206702	-0.0110367467412602
0.00159996864454166	0.000239606832021078	-4.00339623691679e-05	0.000712411524801857	-0.000271793019127863	-0.000395388965973961	-0.000333590992550912	-0.00020455028920206	-0.000312975367352274	-0.000351059976573942
0.0818336024325408	0.0595786182543637	-0.00946614257761311	0.0416509978045042	0.00354040617167903	-0.00333349490255637	0.000103455634561322	-0.00820730769828593	-0.00744684500968693	-0.0171980737112997
0.178625662938851	0.229630595350443	-0.0189582888176616	0.102072030624873	0.0334105339995352	-0.00565894861424995	0.0138757926926426	-0.00581142019715103	-0.0013215553601541	-0.0153396899786461
0.0787421960814727	0.168261512415466	-0.00875402008594926	0.0453728353266294	0.0138254373863569	-0.0260213075350548	-0.00609793507434894	-0.0222677815258502	-0.0247224302409836	-0.013473534121228
0.0469656886639894	0.0823424281271051	-0.00551473253318403	0.027846049792771	-0.0108730313544706	-0.0130660484122574	-0.011969539883364	-0.010934249784962	-0.0132697111409985	-0.00740523689670968
0.372486946014485	0.271663073870599	-0.0459414130846973	0.203405872015541	0.0231722377425459	-0.0454448726491107	-0.0111363174532824	-0.0199267482985321	-0.0519239522316246	-0.0456847419623647
0.076635402572347	0.0703245538073395	-0.00845219748637882	0.0400377449185104	-0.00713800141883061	-0.0228959319752104	-0.0150169666970205	-0.0144258795673121	-0.0180155809849835	-0.0170716568330118
0.194958003234244	0.0509998959778395	-0.0227356464225174	0.102315969010162	-0.011997861212771	-0.0199362279467817	-0.0159670445797764	-0.0271599334406962	-0.0215320360767301	-0.0364875079584599
0.373618296248056	0.269281843418254	-0.0450946165396209	0.203168104576293	-0.00126553623228548	-0.045070270168029	-0.0231679032001573	-0.0283037977613951	0.0112465840711847	-0.0494001464677786
0.254575373989515	0.102881040741675	-0.0300544752473245	0.124682201147474	-0.0150995239068862	-0.00646617897805668	-0.0107828514424714	-0.0188889199448683	-0.0271520329865867	-0.0458727782865153
0.175479917483167	0.0957382820452984	-0.0220458101779532	0.0798175276031379	0.00957662231071019	0.00280730704212628	0.00619196467641825	0.00319369013219478	-0.00692774553807696	-0.00578269029361717
0.125202978833484	0.127063308268853	-0.0154763668043521	0.0530756653531434	0.0252071730659297	-0.0277001171615504	-0.00124647204781035	0.000483522385839957	-0.00744128765519159	-0.0107782349551742
0.174759083455374	0.0951943237766111	-0.021604119502602	0.0792721074192052	-0.0135282645219469	0.0056423922430458	-0.00394293613945057	0.00269569477939438	-0.00484755001675938	-0.00550289567944676
0.298610699608208	0.148658160818025	-0.0325113591663574	0.229485497856448	-0.0275803060249381	-0.0422387548957691	-0.0349095304603536	-0.0424760509335503	-0.0684996878929003	-0.0695186782343367
0.0817044966524793	0.060377349854413	-0.00929877533058367	0.0417160017909016	0.00643261103539595	-0.00569587053320804	0.000368370251093958	-0.00374256709463418	-0.00716671981589194	-0.018029931700407
0.00546620611803197	0.000212827920307784	-0.000345641365373	0.00310454445251938	-0.000435595694048136	-0.000264130892966753	-0.000349863293507445	-0.00111687970540167	-0.00131687554936396	-0.00144558713569645
0.261593090164675	0.128730847818993	-0.0335470447350406	0.118345493245976	0.0427346065354586	0.0140745717308122	0.0284045891331354	0.0222936784523639	0.00841193261570755	0.00769818972215569
0.0557575430567511	0.029037227491341	-0.00588949595077083	0.0317700636290854	-0.0121519065838474	-0.0064199477453423	-0.00928592716459484	-0.0137278299948563	-0.0129285853387482	-0.0150159735160647
0.081207195130083	0.100844963891481	-0.0101641057618497	0.0403412665359018	-0.00705324973907361	-0.0137347559958587	-0.0103940028674662	-0.018129168584393	-0.0189608356009411	-0.0163349778916061
0.095195367545891	0.123857011140809	-0.0114720298333968	0.0443901121557115	0.00736338306976855	-0.0319329214076993	-0.0122847691689654	-0.0151499362443098	-0.0128726170456576	-0.0244474426846846
0.483060043968418	0.14565193434859	-0.0624380840021838	0.192308360205415	-0.0104541105510217	-0.0927944830334162	-0.0516242967922189	-0.0728388454604567	-0.0705962338485919	-0.0746850413134486
0.176355189461319	0.0501219518856899	-0.0199480518644497	0.08680858888893	-0.00329918541849158	-0.00467954992966663	-0.00398936767407912	-0.00829433435731602	-0.020810520308059	-0.0298613726171028
0.469028670734285	0.223516817861919	-0.0611283356776799	0.204430585753841	0.0506486345797941	-0.0779904490667844	-0.0136709072434951	-0.0153770373482008	-0.0471199024519676	-0.0586260904388712
0.180273626632197	0.232122595571175	-0.0196798342910399	0.10205965504365	0.0410372733376788	-0.00906881441724663	0.0159842294602161	-0.0144271947223513	0.0275011435212726	-0.0246628897493922
0.217272673108394	0.113259403021205	-0.0268032624316957	0.0990449770550522	0.0455590670326961	-0.0145181724298988	0.0155204473013987	0.00340856512175092	-0.0157788327963838	-0.0332044858756419
0.204947153981692	0.116248782326526	-0.024920813547157	0.101237202139153	0.0183903370865825	-0.0121305861378841	0.0031298754743492	-0.0145987611469229	-0.0128812403944188	-0.0155196505162206
0.0773561587284325	0.0258857753753983	-0.00850508578872439	0.0401887339629389	-0.000840488847856299	-0.00350115393294785	-0.00217082139040208	-0.00504898177355048	-0.010363035270688	-0.0149979637027042
0.32160133905865	0.209897011104088	-0.0376038726577194	0.187768844208074	0.015617518398406	-0.00674788913213115	0.00443481463313744	-0.00535365622416439	0.00556145625539517	-0.0340104758894475
0.00919381857801892	0.0404486659859571	-0.000741685620187746	0.00686315651856276	-0.00553385418274733	-0.00614957494886121	-0.00584171456580427	-0.00357244729908173	-0.0064124263082853	-0.00673816320631668
0.299801302415468	0.149245689076106	-0.0332692547845132	0.22947463406803	-0.0321005060664731	-0.0516704620381324	-0.0418854840523027	-0.053892371040394	-0.0612240280588992	-0.0816269104436724
0.0199652794002301	0.00706698940176517	-0.00141306628603605	0.0130783661700688	-0.0015262228164313	-0.000650709558488661	-0.00108846618745998	-0.00223682798953401	-0.00363399157635225	-0.00424456453305234
0.269906031377972	0.191162324659232	-0.0332473913639027	0.114371853156615	0.0235852166005431	0.0130462812421953	0.0183157489213692	0.0288571780518649	0.0198424418231724	-0.00264104316265207
0.0709588763339108	0.0636008877402419	-0.00781288245610867	0.0374095484704964	-0.00465217037241311	-0.00722152692528855	-0.00593684864885083	-0.00988326502900221	-0.00695795256931625	-0.00865535934004629
0.00937075229118099	0.041226774045752	-0.000902469035439014	0.00689588557539258	-0.00560704453591546	-0.00618698662189036	-0.00589701557890291	-0.00653137746607634	-0.00630235695109529	-0.00345365559131482
0.0860192486426642	0.0261895405806639	-0.00991414456561424	0.0451002308629128	0.00627750439278846	0.00331821314862815	0.0047978587707083	-0.000489673891946485	-0.00870155099304558	-0.0050263598272819
0.0155198963438133	0.0211666747264583	-0.00114010712956869	0.0123690524960424	-0.00569692841626124	-0.00626592790927123	-0.00598142816276623	-0.00603268423297001	-0.00719666144315461	-0.00740693784187067
0.174025565486875	0.0497005571224306	-0.0197523529846148	0.0869795815650709	-0.0192962961274894	-0.0114551614916252	-0.0153757288095573	-0.0108481788370593	-0.028584715162794	-0.0332455715349843
0.0570247249788298	0.0284262513207504	-0.00664523929027398	0.0323767349440045	-0.00931580584820135	-0.0101389813947464	-0.00972739362147389	-0.0136636613614328	-0.0154134382648306	-0.0171388950362091
0.467408306547272	0.222570881222682	-0.0610324449011955	0.202436155976656	0.0622403805642643	-0.0857325875361844	-0.0117461034859601	-0.0498367071568805	-0.0217812304591122	-0.0628929473955753
0.0100379079636963	0.0160034601817659	-0.000846134111811499	0.00764375191959703	-0.00245419372260503	-0.00244736191881384	-0.00245077782070943	-0.00299093409582514	-0.00355883256326179	-0.00383234931964926
0.135527025926919	0.152440759555822	-0.012980489375803	0.0853114769298508	-0.011812537695251	-0.00311614839263027	-0.00746434304394067	0.00277348124183732	-0.00858976421664903	-0.0153335762797583
0.0830011415459779	0.15720108967739	-0.00884960761612706	0.0484038848294985	-0.016158591519421	-0.0125210476187709	-0.014339819569096	-0.0125117021004662	-0.0142638556375786	0.00507660972510927
0.299220500885689	0.17460101365739	-0.0389161904698296	0.133849667490051	0.0328388849608132	-0.0149634643105546	0.0089377103251293	-0.000254776656657962	-0.0163841123663525	-0.0206081638999144
0.096723749502627	0.0672643651993267	-0.0109560195536276	0.046426218714034	0.00642742333529592	0.00131878621078009	0.003873104773038	-0.00403284196666595	-0.00111523298728479	-0.00549033615191881
0.186360136663305	0.113283170900318	-0.0220939537419489	0.0871946710929407	0.0361914817713364	-0.024294103871129	0.00594868895010375	-0.0182820866678575	-0.00486002931851937	-0.0129021923794107
0.300247720170285	0.149856728342296	-0.0332482096296833	0.230312410877188	0.00577793177661801	-0.0407564699810312	-0.0174892691022066	-0.0456764168468566	-0.0690671613375817	-0.0849347443514102
0.270679901022191	0.190881835600623	-0.0339391049556092	0.114871194148719	0.0558087284490017	0.0113298413118888	0.0335692848804452	0.0117332050363876	0.0442594886686441	-0.00482173374389966
0.0097281243466827	0.0162673913083184	-0.000450229700419283	0.00747711638669495	-0.00208164195795924	-0.00168182952305806	-0.00188173574050865	-0.00277291440417798	-0.00335328934607947	-0.0036518740049901
0.17306971423316	0.163588226748225	-0.0213332404181532	0.0684784348791042	0.0238751650587693	-0.0463683756544551	-0.0112466052978429	-0.0173222441099806	-0.0257808358582106	-0.0316947140784484
0.164159253404489	0.111167733692468	-0.0210262656764968	0.0706139986177597	-0.00168766863874112	-0.0458860801457644	-0.0237868743922528	-0.0240536316278016	-0.0250639805305293	-0.0272091499256923
0.0411617048349825	0.0211311637883036	-0.00395159741315384	0.0304493809769472	-0.00810828704542955	-0.00975965776882241	-0.00893397240712598	-0.0115178467507577	-0.0138465317717612	-0.0145870389671826
0.0274121706904906	0.00647534059644718	-0.00111690318843841	0.0201594761350632	0.000922464550757566	0.00221039059511525	0.00156642757293641	-0.000392559209237739	-0.00270151631182329	-0.0030091193431635
0.265537409773622	0.177466635034794	-0.033322490530515	0.12411945759812	0.024145534316567	-0.0201399263114702	0.00200280400254838	0.00134005424722405	-0.00455537872316358	-0.00294040980166044
0.306097048678858	0.218563900739141	-0.0400664093735292	0.130092002856356	0.103818298885286	-0.0103178404872946	0.0467502291989959	0.00693991369882641	0.0284448006559602	-0.00993596635115923
0.403851546436182	0.0928916159084589	-0.0500868182478032	0.20208785997083	-0.0021506941720611	-0.024758081155436	-0.0134543876637486	-0.0341014039527819	-0.0425741016670911	-0.0488407901716884
0.0102279468573122	0.0162942038489034	-0.000713282455456569	0.00751425717292011	-0.00220276461571557	-0.0022753695326346	-0.00223906707417509	-0.00294382890197111	-0.00349222793704102	-0.00385946820003028
0.00153992573157533	0.000286264246404941	-7.78589287570889e-05	0.000715854999762604	6.64536377430771e-05	-1.38216171438174e-05	2.63160102996298e-05	-0.000233831835361349	-0.000228597542383366	-0.000368303262837551
0.0402882045496637	0.0215906557648128	-0.00355058092661033	0.0296232790445902	-0.010247071921679	-0.0103418326846218	-0.0102944523031504	-0.0098758350110706	-0.0119765524880529	-0.013436050722164
0.105217731749024	0.0777625316115794	-0.0118034862533912	0.0519870514508484	-0.00169160164274136	-0.00236165026044957	-0.00202662595159546	-0.0105885284014411	-0.0148048853359396	-0.0166082918160967
0.321834934993525	0.213028616116505	-0.0382298303296488	0.189100727914836	0.0864287252580795	0.0660774058220344	0.076253065540057	-0.00397304958971401	0.0108707400465371	0.00991662639403745
0.268417534307775	0.189318676643821	-0.0339430820612837	0.116185073994303	0.0319553444207456	0.0186891582694494	0.0253222513450975	0.0293922783693292	0.0430993273232965	-3.09216914515242e-05
0.448091241191925	0.154064031790374	-0.0584664222091564	0.176184440725214	0.0807971805412577	-0.0260155238116332	0.0273908283648123	-0.00179316175516775	0.00163893361930922	-0.019413138273455
0.0448420267606453	0.0161783475444009	-0.00480967093525966	0.0277190485443034	-0.00514953444777141	-0.00279907931703121	-0.00397430688240131	-0.00578094551064721	-0.00850198749065279	-0.00965047142727669
0.311085150908396	0.17095305894494	-0.0356079693168648	0.190988428499607	0.0177465540343008	0.0596747696998318	0.0387106618670662	-0.000219156225287176	-0.015508629537638	-0.0335686409572183
0.326638641105663	0.251792065373584	-0.0371870726819648	0.217110190514365	0.0109977354263214	0.0237526430000297	0.0173751892131755	-0.0268931666662548	-0.012953794128885	-0.0705765921075943
0.0628847438050246	0.0237326525390519	-0.0052000684529441	0.0453653839067837	-0.00210530044795591	0.000207815632394012	-0.00094874240778095	-0.00289869669193384	-0.00567092739732207	-0.00871890454206806
0.00538695952972748	0.000206595324845915	-0.000274043644185116	0.00313145897936996	-0.000120170549895533	-0.000705241950488585	-0.000412706250192059	-0.000637994710726014	-0.00117783336346014	-0.00139251627177795
0.115528266703898	0.0320729115859675	-0.011815301282314	0.0614899990570357	0.00395867298912148	-4.40800353975479e-05	0.00195729647686196	-0.00674924909981045	-0.0107942144272105	-0.019798666802672
0.0358008783616035	0.0168877142878084	-0.00371329885843438	0.0246034083058691	-0.00237696764394034	-0.00217011347509801	-0.00227354055951918	-0.00357233415665339	-0.0056037239952472	-0.00690852914318429
0.165849581339748	0.0971306982198632	-0.0202326830654637	0.078768489940259	0.0158146585519373	-0.00162220864210483	0.00709622495491624	0.00609891985015018	-0.00267245439662814	-0.02421134501944
0.204857833692766	0.116016252584672	-0.025061892544098	0.101065415122107	0.0164720444540333	-0.014977759503542	0.000747142475245682	-0.0123270306381436	-0.00534297531803082	-0.030690192611155
0.000854233676026328	0.00230162091546473	-3.80207133809198e-05	0.000435662894037331	-0.000193907097156882	-0.000272855492786034	-0.000233381294971458	-0.000296543284845852	-0.000392354600524423	-0.000445933553388979
0.340563905048367	0.157102728097058	-0.0389634562013156	0.222807536833388	-0.026711980417523	-0.0498869572005819	-0.0382994688090525	-0.0524281400144405	-0.0580728725552194	-0.0762650851337827
0.00949854877566161	0.0195295521537269	-0.000543290429047185	0.00768116010741	-0.00435941322564027	-0.00357734694495242	-0.00396838008529634	-0.00301606190633566	-0.00524880852200262	-0.00544192935367843
0.410620014984115	0.0933682364404593	-0.0514781857913126	0.196801522171151	-0.00581503534923133	-0.0268819822804384	-0.0163485088148349	-0.0237129755870351	-0.0340123406310778	-0.0504873582334232
0.0516842094564207	0.087394677660196	-0.00422983909385798	0.0368007853120032	-0.00223801101870166	-0.0127415279065527	-0.00748976946262717	-0.00577440352622968	-0.00946258478215549	-0.0101418396274587
0.493252720780919	0.197011735354043	-0.0655956600048244	0.184954108426624	0.0503447674305051	-0.080959626776722	-0.0153074296731085	-0.01869255836411	-0.0144603364875187	-0.039706264171111
0.149850445095192	0.0901068415862501	-0.0178434234160393	0.0694921654019276	0.0140539651838299	0.00587595700094126	0.00996496109238557	0.00428008387072373	0.00731781729656417	0.00615510458398169
0.114270908502644	0.186049455014881	-0.0116286062307274	0.0639982435764565	0.0535859925983085	-0.0141695716901324	0.019708210454088	0.0073541235985105	0.0167630808532366	-0.019059194243944
0.142922454865193	0.0530187456254957	-0.0174328349456362	0.0715894658116305	-0.0169978136795147	-0.0339700150506658	-0.0254839143650903	-0.0320189332247338	-0.0349861698144069	-0.0460711674948806
0.0290509394765002	0.0130635304878879	-0.0027750521248604	0.020613546163127	-0.00536345783971559	-0.00558812130448096	-0.00547578957209828	-0.00657908513925226	-0.0091242897804046	-0.00931270325139995
0.178638609405905	0.230994072426038	-0.019269968221091	0.102402620348238	0.0313192249804378	-0.00179817656534673	0.0147605242075455	0.000285441284408217	0.00116296047250139	-0.0006975912906938
0.14991578257306	0.185511211631309	-0.0153810352096282	0.107869427536037	-0.00456598415412779	0.00221656438232939	-0.00117470988589921	-0.0177931089606034	-0.0187545569797896	-0.0193792676391146
0.0868306879035226	0.0251442402025777	-0.00978843048104161	0.0447237080716846	-0.00856432112075209	0.00463912096125467	-0.0019626000797487	-0.00168679170775364	-0.00306556105871576	-0.00837591316585316
0.0445319955697321	0.106995797293024	-0.00419744231255163	0.0305766859976501	-0.0111841166270108	-0.0123397683829343	-0.0117619425049726	-0.0100181186112414	-0.0125045345627285	-0.0178706858482083
0.490913177433804	0.196718794290351	-0.0649980487324398	0.182957464908671	0.0155942510839443	-0.0644319908749899	-0.0244188698955228	-0.0357044332952979	-0.0284001939248786	-0.0306580546920044
0.0050665432903863	0.0122463908001145	-0.000198059355125358	0.00411691379023467	-0.00230113834264772	-0.00257051274239519	-0.00243582554252145	-0.00266137455738209	-0.00247372928002034	-0.00271379901360644
0.0516690746063988	0.0614806406988634	-0.00459420861372089	0.0340365453666265	-0.00873428793498001	-0.00950734678571786	-0.00912081736034893	-0.0130111480035587	-0.0145207456397523	-0.0170641093719411
0.04676489448048	0.0821755484398511	-0.00492727066474279	0.0272771355046009	-0.00930805803489804	-0.0176089926975597	-0.0134585253662289	-0.0148463180343789	-0.0149076718565887	-0.0094188935739527
0.100117392097671	0.0292826530393974	-0.0109888638333948	0.05049885074811	-0.00383445042620439	-0.00623281287127896	-0.00503363164874168	-0.00937150378049605	-0.0141414385406123	-0.0158199085226503
0.0375269914846988	0.0135108853308563	-0.00190244536501427	0.0274347389269382	0.000102242790742418	-0.00108892326425062	-0.000493340236754097	-0.00319336445254115	-0.00510400941281583	-0.00758912350241306
0.480598039583381	0.145471509190141	-0.0638579546721902	0.193756078535464	-0.0228127442593818	-0.0887594279175286	-0.0557860860884552	-0.0522234200638696	-0.0753344907767872	-0.0829631819920245
0.283318219586939	0.0857094802927774	-0.0299116331842033	0.20586307694794	0.00239478521252684	-0.00730022257284457	-0.00245271868015884	-0.0125472665730302	-0.0439107327865108	-0.0430623699439688
0.18602794528953	0.152303327145344	-0.0234999738027948	0.0762596073528392	0.0800623132718575	0.00191184849329545	0.0409870808825765	0.0400050744099438	-0.0121727934475245	0.00525465624846949
0.147315739189124	0.209696615083501	-0.0153602640946964	0.08236685179783	-0.000545352560577111	-0.00709930072048467	-0.00382232664053089	-0.0115489202957002	-0.0194410629076318	-0.0264506934470604
0.0222542780153009	0.03701932380927	-0.00235649661829127	0.0158649928683038	-0.00488964099357613	-0.00709673414515652	-0.00599318756936632	-0.00659007583459225	-0.0078067979158817	-0.00892742915000309
0.29959133960033	0.181694506267784	-0.0339989680731663	0.199458286343063	0.0189539555128457	-0.00621026928764651	0.00637184311259964	0.00851655783143357	-0.0156561554571734	-0.0277098638037137
0.115791561236307	0.126251761835635	-0.0107768925568849	0.0839711518554741	0.00845858739497506	-0.0024240160186048	0.00301728568818513	-0.00256197176116152	-0.0101613984388482	-0.0150845906063795
0.209674512866348	0.0576311847023846	-0.0250955883597134	0.111300607225747	0.00511932202638024	0.00958420899592358	0.00735176551115191	-0.0106899991119285	-0.0213796916500376	-0.0162480171084919
0.0194978009925725	0.030877316943412	-0.00212606040560624	0.0137076712731497	-0.00502676419532509	-0.00633668921129082	-0.00568172670330796	-0.00544813070276053	-0.00632309789261662	-0.00752394610995524
0.13571821061833	0.15215799205042	-0.0137512484290356	0.086693698312081	-0.0222800370358837	0.00076025000018376	-0.01075989351785	0.00950283612158265	-0.0126908727487868	-0.0269052790752281
0.178582580284159	0.231062875570969	-0.0194813166469935	0.102516837600004	-0.0153959711543745	-0.00302317627522272	-0.00920957371479864	-0.0213935334495719	0.0302568803029243	0.0223380219506336
0.450415063938757	0.195233886832872	-0.0600842860039733	0.1734626402022	0.0799597024848258	0.0421281432983745	0.0610439228916001	0.0208555780808968	-0.0218784294389353	0.029608535259562
0.0376729095688343	0.0197531030090259	-0.00363120311127686	0.0241557281369003	-0.00718534926092085	-0.00410150104999488	-0.00564342515545787	-0.00618245698956421	-0.0108532012290163	-0.00834799275783968
0.118808573514394	0.0314666245420243	-0.0129140338523225	0.0633747815749275	0.00694453477026266	-0.0193539119420095	-0.00620468858587342	-0.00681460921771554	-0.0164187764024108	-0.012814464647069
0.0533839777705765	0.0758545816436118	-0.00399846191335881	0.0414815309577254	-0.00321715676452391	-0.000256571878144318	-0.00173686432133411	-0.0044959318228582	-0.00549704525250411	-0.0111250846306136
0.163747618660686	0.0974452366224708	-0.0197238247189276	0.0803830860348614	0.0165397119356773	-0.000950581871672573	0.00779456503200238	-0.00262684035447877	-0.0168767867195884	-0.0142977112429366
0.11889896405984	0.0328183761575598	-0.0135317920063663	0.0609479270380288	-0.020577650921164	-0.00837404529564548	-0.0144758481084047	-0.0152528144513787	-0.0208194597003389	-0.0220769457163787
0.0148757098131016	0.0558255783067877	-0.00127155992232979	0.0119328318093533	-0.00540394270229504	-0.00849993531980017	-0.00695193901104761	-0.00350310416891883	-0.00841660004137066	-0.00832933513889635
0.355216099552691	0.228473945569248	-0.041942585200872	0.215028225936495	0.00029085519538391	-0.0479637808447609	-0.0238364628246885	-0.0388241740028078	-0.0241845513695116	-0.0637756602130131
0.171169450119558	0.16407459324383	-0.0212342789797426	0.0703648803991382	0.00267755417354648	-0.0546602614624962	-0.0259913536444749	-0.00830787203781205	-0.0243213305906884	-0.0252741701004061
0.0779574615902312	0.16783999811112	-0.00800479790104291	0.0448810947590976	0.00816191492976237	-0.0213736623599162	-0.0066058737150769	-0.0205163026831278	-0.0300216797560161	-0.0322558927340036
0.339821423590042	0.158747772385091	-0.0390041745776987	0.223499842864903	-0.0263197319617603	-0.0448026313905506	-0.0355611816761555	-0.0564137450417653	-0.0667483391173876	-0.0631457089617553
0.206292530205067	0.115534326482703	-0.0246952215534587	0.101623579384746	0.0379071535778825	-0.00253901707966936	0.0176840682491066	-0.00915785785194989	-0.0329500821101197	-0.0230500033037395
0.0168182465680066	0.0310789188461924	-0.00185989323912993	0.0125460246237321	-0.00255974410890413	-0.00346832397651084	-0.00301403404270749	-0.00288383542349281	-0.00449539805367013	-0.00467527514793211
0.0583376711931154	0.0170882412944255	-0.00632347031674086	0.0315871164590425	-0.00534450353101845	-0.000632063001484093	-0.00298828326625127	-0.00592481713909201	-0.00638305202690202	-0.0087092197459227
0.0100773939942378	0.00133507752051219	-0.000280588356379461	0.00605008766194063	0.000453503421015869	-7.44790958157743e-05	0.000189512162600047	-0.000505711870859635	-0.00132515298606739	-0.00170414826422225
0.300253996558376	0.181663940188119	-0.0342269162251582	0.200869487650978	0.0317505548158202	-0.00956792093110853	0.0110913169423559	-0.0119839305799211	-0.0240234199304922	-0.0242287514115039
0.122241864532422	0.0622956707728215	-0.0113358482949911	0.0844483038541661	-0.0100115323356433	-0.00257833194382534	-0.00629493213973432	-0.00955148523357084	-0.0185960359666784	-0.0215200884924667
0.175790430488337	0.0957010343184605	-0.0212418040646618	0.0784460500410379	0.0108645358056671	0.00809780295106535	0.00948116937836621	-0.00301752142248757	-0.0156985737004765	-0.00698135293863689
0.492814436050092	0.197299854783296	-0.0658926224168969	0.184667801472293	0.0414492465459159	-0.0614322600727377	-0.00999150676341093	-0.034082604876874	-0.0408348656671348	-0.0434880308757437
0.0020360161238711	0.000361835119484829	-7.23230564608746e-05	0.00102590511231712	-2.20480146806792e-05	-0.00027002155417371	-0.000146034784427194	-0.000138203981220548	-0.000407587885405846	-0.000723686805725014
0.133896260446503	0.0729238953984267	-0.011858419315096	0.101744927873352	-0.0260826621177586	-0.00504698634620765	-0.0155648242319831	-0.0111435434523161	-0.0240689033154068	-0.0288114269797549
0.0758501889719949	0.0847159823823309	-0.00673100103911747	0.0498781862329603	0.00475901695074091	-0.00237411857013695	0.00119244919030198	-0.00945976900753717	-0.0072859695801563	-0.0104293792141578
0.0850382651411528	0.0746061577043188	-0.0101494076482932	0.0440041257219399	-0.0133217524909366	-0.00898605152533027	-0.0111539020081335	-0.0113810050872788	-0.0096779598752107	-0.0194319426997236
0.172466148092125	0.164774195675297	-0.0213108770280057	0.0689021794422078	0.0175081836596943	-0.0465149750627568	-0.0145033957015313	-0.028003792314758	-0.010798925549927	-0.0161156816883906
0.206086402103595	0.11494850836827	-0.0248359413451729	0.101102326186922	-0.00665802064785087	-0.0314613443444255	-0.0190596824961382	-0.00988910881991203	-0.00666341381234009	-0.0166986712105578
0.0551116617400888	0.0184221209086574	-0.00640655587065742	0.0328168512074381	-0.00657730788009684	-0.00898889386001021	-0.00778310087005353	-0.00820722465101849	-0.0114209572466725	-0.0134475110442861
0.281140187048016	0.0987360876746528	-0.0343723491170398	0.138622270023483	-0.0064811692210599	-0.0172801464420583	-0.0118806578315591	-0.0277965545275369	-0.0311749165938977	-0.0489260047502601
0.313809577303455	0.145472423653441	-0.0354134223118829	0.22114375069538	-0.0373466113042001	-0.0498127589569631	-0.0435796851305816	-0.0491921479434811	-0.063307208741168	-0.0783617112335551
0.135705553959994	0.151979485690264	-0.0136825889090698	0.0858884547101035	0.0316212264384131	-0.0027270893591553	0.0144470685396289	-0.00762347377817069	-0.00410984775077317	-0.00716295779302822
0.178622743294073	0.23229483987625	-0.0190632114756441	0.101492634224076	0.00167196061117764	-0.0024524296667168	-0.000390234527769595	-0.0197840660972388	-0.0292109675457575	0.0248932914688391
0.0275713241562722	0.00573279064380499	-0.00279149299205378	0.0208595011642374	0.000556279900178931	0.000896621361146131	0.000726450630662533	-0.00143238459767538	-0.00225984905903737	-0.00381427678970096
0.0956314287119874	0.124373554765188	-0.0116642771242102	0.0448760150909993	-0.00329439981666381	-0.0144379722151299	-0.00886618601589687	-0.0185725263068266	-0.0225855318901327	-0.0158372993286554
0.162609717455057	0.111820169573902	-0.020674817300449	0.0695356074059305	0.0196760638394834	-0.0356131644553236	-0.0079685503079201	-0.0343060143022494	-0.0482100241444205	-0.0435452819122179
0.131469602497805	0.0493082093464756	-0.0155087351948098	0.0623046865100895	-0.00380535636661969	-0.0314079977022547	-0.0176066770344372	-0.0225570911080806	-0.0295040726779092	-0.0372824338442187
0.040094508576599	0.0231732279410739	-0.00298819978628562	0.0302307317575724	-0.0120332364526788	-0.00869317062435154	-0.0103632035385152	-0.0115474914387526	-0.0103818894166641	-0.0133088516366121
0.321674245293264	0.210120833135366	-0.0379653908894406	0.187241225505213	0.0153875457546779	-0.00596255033711507	0.0047124977087814	-0.00487367267001904	0.0130168321426151	0.00539182794532217
0.0443397088922175	0.0472136657563963	-0.00502540852927559	0.0273555717914168	-0.00140763948656231	-0.00728857497840365	-0.00434810723248298	-0.00627209521815938	-0.0100298750232641	-0.0116520977300242
0.305373557247614	0.216419867324683	-0.0396138882508286	0.129718391131668	0.0739906308235262	-0.021067139112955	0.0264617458552855	0.0424619864680573	0.0431468303800526	-0.0153985731329881
0.0110101925975468	0.00702583006575721	-0.00108067836801072	0.00920292523317641	-0.00257681861589908	-0.00226248245891091	-0.00241965053740499	-0.00299797921508917	-0.00368307659223627	-0.00365455433175186
0.36621969122464	0.136643688766849	-0.0450686427745786	0.1936491004919	-0.0341935263996788	-0.0851379504437787	-0.0596657384217288	-0.0601060607719764	-0.0641795058212691	-0.0714165919892947
0.0485422772254483	0.0819611432698165	-0.00564793912468875	0.0279458042866127	-0.00699992632977345	-0.0124895192144052	-0.00974472277208934	-0.0147957858455902	-0.00717545073634021	-0.0119279803995829
0.225345912424239	0.169853563751367	-0.0287669264653507	0.0975475250129504	0.100994492792546	-0.0248990116470006	0.0380477405727727	0.0150352428291312	-0.0108398108785714	-0.0317501299489802
0.18111103087109	0.0789908589823447	-0.020497366091162	0.101968628320957	-0.0060855907108498	-0.00770501559850392	-0.00689530315467687	-0.0175077608103059	-0.0156958284748823	-0.03055734881667
0.0502082200190654	0.0169098297872164	-0.00520195617740914	0.0300989588251254	0.00257428823098575	0.00250579480838206	0.00254004151968391	-0.00183468465831561	-0.00125332523181315	-0.00462866899458569
0.0619169593309139	0.130391828055013	-0.00626773761735157	0.0377716155232745	-0.0123826092594503	-0.0169048191049887	-0.0146437141822195	-0.0188887251596562	-0.0209128473176121	-0.00612552389881767
0.0165558288405793	0.00307601067194607	-0.000754163666344013	0.0140341880692296	0.000221181863440667	0.00086418073485528	0.000542681299147973	-0.000255884145281059	-0.00102282817033229	-0.00259598464935916
0.0306561923776843	0.0839982570068184	-0.00319674165508206	0.0226452156620375	-0.010438084431448	-0.0125044940977533	-0.0114712892646007	-0.0140876252334015	-0.00249034260113969	-0.0155194313310881
0.00353033687532802	0.0226682537516752	-0.00028447325473076	0.00301573863404316	-0.0018861615087251	-0.00248358015623394	-0.00218487083247952	-0.00144530550179647	-0.00168549280742762	-0.00163394986087486
0.231173075078021	0.123828480532411	-0.0281477808934385	0.108737145102734	0.0151902616077079	0.0322044055120383	0.0236973335598731	0.00673630758129945	0.0144520042106088	0.00319701094763866
0.00803533898112938	0.00861944651086616	-0.00066736054158252	0.00612685251565084	-0.00118848107092893	-0.00122375686638116	-0.00120611896865505	-0.00181255971287186	-0.00171651501218283	-0.00235660544513765
NA	NA	NA	NA	NA	NA	NA	NA	NA	NA
0.0419677491228015	0.0190876515643306	-0.00436695930869731	0.0265788170487734	-0.00947114066918663	-0.0128668782462673	-0.011169009457727	-0.00949976431516234	-0.0131467020579158	-0.0127801162812918
0.451562547219368	0.196292433361414	-0.0596960881646831	0.174456191669192	0.113768509508313	0.03578318861888	0.0747758490635966	-0.00106135734043106	0.0411062257252022	0.0261661439941552
0.361713369714005	0.219669267383468	-0.0442112377504005	0.209625745606232	-0.00175434291126741	-0.040509144888537	-0.0211317438999022	-0.0314179260695259	-0.0343063709526085	-0.0495323879395572
0.0727184641134135	0.0526975605551302	-0.00827883170396158	0.0388844261592036	-0.00894267185633819	-0.00982453363614177	-0.00938360274623999	-0.00871296492091837	-0.0102707942836416	-0.0175424088078116
0.306589312877921	0.218061710735767	-0.0395498928441528	0.129368624714935	0.0679644075535746	-0.023241025028954	0.0223616912623103	0.0571348343820315	0.000232577833079672	-0.00996607905233354
0.272352539383486	0.188526097366215	-0.0300539455759148	0.194421909194168	0.0336952583910659	-0.0100132639161183	0.0118409972374738	0.00159352240621025	-0.00637447610452946	-0.0226555938975547
0.0643811678746423	0.0965772202007371	-0.00729398988905561	0.0351466119616838	-0.00461479289159273	-0.0197551564157748	-0.0121849746536838	-0.0181649325900418	-0.017446884524211	-0.0172742092143071
0.0962010963047275	0.0668021766114741	-0.011460962455609	0.0474850897805936	0.012064367112342	0.00566023023321739	0.00886229867277971	-0.00350493567869728	-0.00528680187157637	-0.0134816497240707
0.000994437850515728	0.0034087798524229	1.70450477946951e-05	0.000576172960150072	-4.06451417544318e-05	-0.000336456448753156	-0.000188550795253794	-0.000293010465347426	-0.000327948772972493	-0.000453149507099192
0.0638268080864203	0.023674955661535	-0.00528040607633332	0.0462004625339398	0.000907745701994922	0.00155428878237486	0.00123101724218488	-0.00619548906014356	-0.00814260542886668	-0.00972938825609517
0.0222615220362393	0.0634923193616761	-0.00221674631766524	0.016084928786872	-0.0115724033505169	-0.0111133274708531	-0.011342865410685	-0.00349165744572433	-0.00481326374603321	-0.00649123679414867
0.073305637761356	0.0525852470150243	-0.00847478945714777	0.0391096180132842	-0.00304384229216917	-0.0122691971210519	-0.00765651970661052	-0.0137717341659759	-0.0167341677863277	-0.0150788259351905
0.41938744012437	0.175720901504003	-0.0527202733784902	0.194197631238165	0.0622896415171012	-0.0153083693694627	0.0234906360738192	0.0187220144284128	-0.0133559406752265	4.9484920810805e-05
0.404347948409611	0.0940633745007412	-0.0508791868064463	0.202199600099534	-0.00701838503419466	-0.0250300802869609	-0.0160242326605777	-0.0337608248794466	-0.0516705347832056	-0.0484563386294495
0.0555183200544425	0.054197536092605	-0.00649677376792455	0.0332232748015125	-0.0136968128637546	-0.0097180935595591	-0.0117074532116569	-0.0113023306477538	-0.0176765608996664	-0.0194321754999912
0.146625623920581	0.212363420825048	-0.0155236568650826	0.0811351515206685	0.0947003431547176	-0.0124618773151066	0.0411192329198055	-0.00861107252003493	0.0272412980232108	-0.0221229465801292
0.0734618439117098	0.0245389075827418	-0.00493240066078912	0.0586779159957979	0.0023929959775679	0.00130552028061745	0.00184925812909267	-0.00334657775527894	-0.00874091640503383	-0.0115894531290375
0.0667562305415254	0.0912517262513487	-0.00652671842409854	0.0417370818186498	-0.00868971358077746	-0.0213324750468039	-0.0150110943137907	-0.0109384720368711	-0.0258450573762726	-0.0210758776764739
0.110414746449331	0.0293348734800331	-0.0124310518536136	0.053531312399912	-0.0029857833053029	-0.0172287443161633	-0.0101072638107331	-0.00934032959641566	-0.0148002475995606	-0.0105195022379262
0.216869729901024	0.113884168097719	-0.0271095628526719	0.0983079240790926	0.0113857132137992	-0.0188843063949495	-0.00374929659057519	-0.00597265809214731	-0.0109923850936839	-0.0234793010908431
0.0825115867587683	0.108769858500595	-0.00730227403028787	0.0627051179051297	0.00943241110670319	-0.00961902031150748	-9.33046024021444e-05	0.00245994618206535	-0.0135355944404183	-0.00794256502234648
0.187159277052536	0.111933844887473	-0.0228271188894309	0.087542192977805	0.0413851831641645	-0.0223043714696831	0.00954040584724072	0.00323544963011654	-0.0056745852043629	-0.0022298249180964
0.468018725514494	0.223809553286124	-0.0616273446462094	0.204294433765878	0.00625591876544418	-0.0737629212090096	-0.0337535012217827	-0.051915061519035	-0.00280600923719254	-0.0557311570157061
0.208798936983482	0.115509303664608	-0.0251789232582229	0.101784652792906	0.033783070715464	-0.0235639143949933	0.00510957816023536	-0.00665403060803016	-0.00862039217123117	-0.020043276204695
0.184680812431619	0.152049861836885	-0.0229853754602312	0.0759223313758608	0.0140354657662274	-0.00164139137435426	0.00619703719593659	0.0063833669308769	-0.00224141121160101	-0.0065001496403069
0.104304647505075	0.0581780240252536	-0.00860773381494681	0.0824739005520498	-0.0157516680641474	-0.0029778237195518	-0.00936474589184959	-0.0119044475835372	-0.0200029659335723	-0.0274185227455753
0.493050034089103	0.196270900414773	-0.0651343526532839	0.183970478912298	0.0064441854247077	-0.0718768041786411	-0.0327163093769667	-0.0375590105645027	-0.0138141584758119	-0.0425787098491446
0.151716390600134	0.134873762978475	-0.0187667844298465	0.0612012302602707	-0.00190820405451353	-0.0121505046757271	-0.00702935436512031	-0.00534152780995209	-0.00845483093021338	-0.0137974821836909
0.0448580355969256	0.106167880101787	-0.00410060753121436	0.0297003506493301	0.0219127054757894	-0.0134255581606713	0.00424357365755901	-0.0155017329470386	-0.0134879987743769	-0.0159205852944776
0.175851704279582	0.0506521124744895	-0.0204805974408938	0.087521583373675	-0.00115218378612753	-0.0279686405762982	-0.0145604121812129	-0.0159449529514711	-0.0239012235643455	-0.0268435549391252
0.0509789534716221	0.0698657256473626	-0.00453090291339728	0.0347141173445545	8.52326846101301e-05	-0.012654783428747	-0.00628477537206844	-0.0135131753286249	-0.0142847947940721	-0.0169821026651886
0.327384755072713	0.250659518178571	-0.0383790466122804	0.21869006333188	0.0431607369143563	-0.0381985436521132	0.0024810966311215	-0.00370953407256958	-0.0539926457327703	-0.0450042276491524
0.4841434972202	0.144489840997244	-0.063408658963635	0.192519213955158	-0.0398503515023044	-0.0758503351383992	-0.0578503433203518	-0.0705544703765265	-0.0792619630553018	-0.085859102631293
0.0483251926199086	0.0504738839300116	-0.00527061285124563	0.0295168452718278	-0.010436165783531	-0.00967969534721886	-0.0100579305653749	-0.0131574792805798	-0.0142820132216501	-0.0137116010468034
0.0639381765702653	0.0499598176947973	-0.00717125223733463	0.0346275513339766	-0.00950847614833434	-0.0123438298917401	-0.0109261530200372	-0.00821789493413985	-0.0123891413032091	-0.0163943043375963
0.177528307944684	0.230694123896777	-0.0188217212362444	0.101268570843645	-0.00742368112193986	0.0336617326183876	0.0131190257482239	-0.0198322764373715	0.0315066068836762	-0.014917113167381
0.45174631054876	0.194091248683567	-0.0588526224850545	0.171308101555651	0.142183700176349	-0.0113432396234511	0.0654202302764488	0.0320589572737504	0.0219608664665498	0.0714525165886714
0.0349061998222134	0.0482147728668845	-0.00289902884877692	0.0266276011601424	-0.00373897252984999	-0.00620922982066434	-0.00497410117525716	-0.0087005474941102	-0.00947669575158058	-0.0114860870902171
0.117463004702516	0.0317004360882248	-0.0132959546646978	0.0636448033712418	-0.000239622938011885	-0.00402385106845099	-0.00213173700323144	-0.00382817134643812	-0.00917926836578795	-0.0163923482698787
0.246053280526395	0.101577516086608	-0.0291147236191035	0.128901727674499	-0.0326300544405078	-0.0151040154517128	-0.0238670349461103	-0.0258498385858332	-0.0334769233200588	-0.0325876754445633
0.162805064611384	0.110334186119654	-0.0203507857146266	0.0702556344737365	-0.000922476901024816	-0.0361409343039478	-0.0185317056024863	-0.0368465890820416	-0.0272324578058216	-0.040055858150466
0.1042243518197	0.0590896266611542	-0.00882269533611404	0.0829004554921921	-0.0155517245255361	-0.00306673660241523	-0.00930923056397566	-0.00783770714194432	-0.0241321472185975	-0.0256836491932415
0.176249904996883	0.0499546083862052	-0.0204518873367497	0.0895027325478497	0.00288606134232536	-0.00527422948088699	-0.00119408406928082	-0.0152114158768999	-0.0148528549539415	-0.0258201147406913
0.132464913017369	0.0727696069200129	-0.0113087822232361	0.10179361080856	-0.0292226850581803	0.00163105503317143	-0.0137958150125045	-0.0165867351031367	-0.023452952841393	-0.0289599823829524
0.0503565204496194	0.0586396302490859	-0.00401527907372815	0.0354552346361743	0.00425268449450694	0.00110423834290359	0.00267846141870526	0.00117413962692411	-0.00557117928534013	-0.00312847259170079
0.270397469419566	0.188862766491411	-0.0337557922842635	0.114228887435858	0.0894821592701959	0.0111086710368704	0.0502954151535331	0.0261087905354694	0.0197841818001234	0.011313289066875
0.452913673247211	0.196016588309142	-0.0594590306771154	0.173879789881075	0.09061623907629	0.0358614222129932	0.0632388306446416	0.0208214497775897	0.00680435729752327	0.0168233821489194
0.0668663776098804	0.090230078579468	-0.00684561720428679	0.0421380230454337	0.00137912618707507	-0.0206426808279513	-0.00963177732043811	-0.0161792141740012	-0.0208915899153533	-0.0199796959429018
0.466373013645396	0.2219134896007	-0.0604430044021002	0.20297980730401	0.0197611099158383	-0.0768648519002754	-0.0285518709922185	-0.0286518377873068	-0.0389662748499863	-0.0487389365719688
0.0512000665047584	0.0703842388868228	-0.00503153944160434	0.0351677957659302	-0.0114869101745617	-0.00888371679330546	-0.0101853134839336	-0.0118997145290512	-0.0116211064324932	-0.0141508179648104
0.255615421895611	0.102149252199722	-0.0307449259222265	0.126669114523141	-0.00633045145976663	-0.00812847266401226	-0.00722946206188946	-0.0211854437496404	-0.0226660668130426	-0.0330770549574396
0.116482714337947	0.0801640276241994	-0.0134509481320264	0.0525002201617299	0.010809377787387	-0.00584748623522199	0.00248094577608253	-5.63322124232796e-05	-0.00828576914909739	-0.0104297405008653
0.0694197730387893	0.077544448066005	-0.00592304386636006	0.0459062803068752	-0.00627731801054013	-0.00539837187436813	-0.00583784494245414	-0.00831657313049677	-0.0122456143846496	-0.0174253711972632
0.271717939241141	0.187700344703504	-0.0298658874786924	0.194491505441099	-0.017955944645934	-0.00462339239367293	-0.0112896685198035	0.00805387994623236	0.0174902492473261	0.0118273396591889
0.404245695191153	0.0937193935515854	-0.0504265499917806	0.202056178534521	-0.0230013624996377	-0.0202375448082987	-0.0216194536539682	-0.0299847281767399	-0.0341519590809131	-0.0513236227569153
0.0582041418292626	0.0171062496185462	-0.00638292089391308	0.0319133989225586	-0.000477701761550334	-0.00620788751665754	-0.00334279463910393	-0.00471037480646114	-0.00583796067323489	-0.00815392671832608
0.113679592653126	0.186411467218379	-0.012136115204952	0.0642450486636114	0.072906460639959	-0.0258141956911463	0.0235461324744064	-0.00363110005226421	0.0106564234285384	0.0128953474213075
0.26565694934524	0.17612768536361	-0.0320486431253339	0.12425605846477	0.020060856610054	-0.0145177725838353	0.00277154201310936	-0.0102451813722296	-0.00534795070524718	-0.0128041438807878
0.262157610195638	0.127852964953429	-0.0335374578452323	0.119808752783318	-0.00504042302098034	0.0181297030168105	0.0065446399979151	0.0194853788057425	0.00212999856934237	-0.00698020693550688
0.141734341345398	0.0533187341356636	-0.0162334950363364	0.070336529166289	-0.02301667210498	-0.0496284073098332	-0.0363225397074066	-0.0349456426391013	-0.0388532886379157	-0.0345361249015495
0.490353252196814	0.19601570188837	-0.0658660892925271	0.184156607272468	0.0582951050881552	-0.0743826011322531	-0.00804374802204899	-0.041590084634896	-0.0159573519301151	-0.0564031639988272
0.298041173110629	0.175419582410326	-0.0385587487025421	0.133395979657544	0.0203157887777221	-0.0120464791834964	0.00413465479711284	0.000915506562741197	0.0135985049049251	-0.0194075290566875
0.278540342689541	0.0989451043661242	-0.0337590779389915	0.137017713161104	-0.0109947514779616	-0.022808741991152	-0.0169017467345568	-0.0320216085920805	-0.0350953687039058	-0.0430526288537941
0.437792256810375	0.0941613902305573	-0.0555027589606719	0.184883645888261	-0.00993975887535681	-0.0250614506441961	-0.0175006047597765	-0.0306083448054865	-0.0374277776594662	-0.0658865197505377
0.0194391282433221	0.0052252181915171	-0.00181597785101529	0.0154078699481451	-0.00120471752077191	-0.00104848558536617	-0.00112660155306904	-0.00230011286688123	-0.00310481808915024	-0.00419873854894068
0.186315025765802	0.150722591944512	-0.0230191669107192	0.0759694129418846	0.0248270355806599	0.0051328113299545	0.0149799234553072	0.00733467717291866	-0.00798961441338944	-0.0254505614446358
0.121405817040563	0.048307585079671	-0.0133845649626446	0.0595281769849173	-0.020452866669076	-0.029557108856342	-0.025004987762709	-0.0231378449719195	-0.0300416986413511	-0.0344597450487323
0.194495698056193	0.0516772555609303	-0.0233739948624797	0.10343320484379	0.00513375896305593	-0.0285368886755729	-0.0117015648562585	-0.0121095108148046	-0.035233009326173	-0.0247934973231864
0.0432706671141712	0.106649276290387	-0.00371169134852704	0.0303933694090674	0.024083718778142	-0.0118059815413766	0.0061388686183827	0.00370047987610895	0.000391005775997121	-0.0128249978371007
0.270937905351861	0.189692046888599	-0.0345542182477482	0.115960589234782	0.0575107173497821	0.0152695050218782	0.0363901111858301	0.0225000243753469	0.0176584490078092	0.00492881904567644
0.296559836218771	0.149498856512479	-0.0330920945932855	0.229349965171027	-0.0334622294507576	-0.0451737041312731	-0.0393179667910153	-0.047889234706735	-0.0575027045405273	-0.0747287607139435
0.121064536833107	0.0474374019628362	-0.0139473629559169	0.0600834665734168	-0.0142562366660917	-0.0292180044472159	-0.0217371205566538	-0.0286959991837859	-0.0263692993298213	-0.0330267681996779
0.00897825205190653	0.0408097917082012	-0.000662587237891765	0.00712644804779857	-0.00513670102614804	-0.00525789563720696	-0.0051972983316775	-0.0055144430508689	-0.00612118245116239	-0.00346974541859303
0.148395465281391	0.0901979840714746	-0.0173174952585936	0.0674523836721239	-0.00281708143537851	0.0177129163803973	0.00744791747250939	0.0166725317284258	0.00625878822024278	0.00163988347888644
0.140772873761257	0.0862575869323152	-0.0176127257229969	0.0628462350525896	0.000676300899008025	-0.042833149516751	-0.0210784243088715	-0.00953148525423769	-0.0195447745637958	-0.0153866786966928
0.241441964832531	0.0584609009437033	-0.0292856643600219	0.122591850504754	0.00264015209048182	0.010519006007679	0.00657957904908041	-0.00492716590581488	-0.0066705553975166	-0.0185506946033424
0.0864221428372683	0.0255571858212106	-0.00963794787017294	0.0444213709012444	-0.00200018238328388	0.00375895858093844	0.000879388098827275	-0.000437430510138156	-0.0168445976526376	-0.00704701157203454
0.0818000518177374	0.0598424756733514	-0.00940636661884919	0.0418701887827138	0.00250413724617815	-0.0137302860689718	-0.0056130744113968	-0.00726594528470777	-0.00709292517817196	-0.0132671633119219
0.291002466648382	0.179899447490282	-0.0362217502586575	0.13483535155632	0.0325855902943889	-0.0145186350311005	0.00903347763164419	-0.00306206751390209	-0.0236452117367977	-0.021266473721204
0.484773179308518	0.145840406568801	-0.0634249202383378	0.192098759524902	-0.0204120553167709	-0.0984477314087253	-0.0594298933627481	-0.063550490485915	-0.0807438426850331	-0.0847758966278935
0.153103507708495	0.111205445477758	-0.0178525145615382	0.0708141522473376	0.00788745232460664	-0.0404140496922789	-0.0162632986838361	-0.0310072972995869	-0.0282976696892547	-0.0347424107333476
0.0223240698117058	0.0634081489126247	-0.00208851721671028	0.0161838684911992	-0.0116572672590353	-0.0101952864881477	-0.0109262768735915	-0.0114630322732134	-0.0133551948505917	-0.0125595708525612
0.152196018371457	0.136971331307407	-0.0196431874804782	0.0614211068000116	0.0452649228137256	-0.0111016798886486	0.0170816214625385	0.00621038014493833	-0.00741869771091322	-0.013179336023269
0.103918293403172	0.0586047235997625	-0.00863823894816113	0.0819587935069765	-0.0177389498551368	-0.00191776246006409	-0.00982835615760044	-0.00910982142520295	-0.0176562527707125	-0.0283252966532394
0.00152961709708057	0.000335419070092119	-1.8484537664644e-05	0.000826813224957998	-8.72516326160696e-05	-0.000181663658451428	-0.000134457645533749	-0.000166974623243741	-0.000172377172342442	-0.000367261222259238
0.365664840303011	0.136222597945985	-0.044768407110483	0.192212847015522	-0.0268478586470522	-0.0793571722877899	-0.0531025154674211	-0.0632119931249964	-0.0754618776637705	-0.0799988492706431
0.493784079086873	0.197075071733799	-0.066120929442323	0.185736165578907	0.0903623331878599	-0.0550723492037246	0.0176449919920677	-0.0166190617663227	-0.0493685072256796	-0.0717615614513418
0.362967843192241	0.219759585916227	-0.0422320307944454	0.208447416199726	0.0253581579393383	-0.0388136012597481	-0.00672772166020491	-0.00847054021763755	-0.0422113749972916	-0.0284781531390501
0.308001955833152	0.217293647163314	-0.0402431215403576	0.131657804475646	0.0861932480984697	-0.00670100646104782	0.0397461208187109	0.0147709850581951	0.0111822518320309	-0.00905475190810001
0.404402709657272	0.0928210003984625	-0.051327912295822	0.203560625849142	-0.0122563249817511	-0.0245064278056178	-0.0183813763936845	-0.0447329264602395	-0.0409309394929412	-0.0491333349771034
0.136199896520471	0.151677489929012	-0.0129820067650305	0.0855136701356672	-0.02020186523177	0.00111057456820135	-0.00954564533178434	0.00933090214624635	-0.0104570250389641	-0.0137565038295082
0.143434602384989	0.0529533406206524	-0.0172588515717429	0.070698383741653	-0.0197747570586883	-0.0405513258922536	-0.030163041475471	-0.034594968752322	-0.0408130275024544	-0.0429957195846166
0.000425440245839378	0.000122445775600295	4.55412006178829e-06	9.63160311978088e-05	-9.63128259577834e-06	3.20628215585931e-05	1.12157694814074e-05	6.20463637913924e-05	-1.40338328551674e-05	-0.000149808328264295
0.489059301080637	0.200529822573874	-0.0650920718113432	0.188608835637436	0.00160795131896541	-0.0837805033763649	-0.0410862760286997	-0.0230687189381384	-0.030081398032332	-0.0536454974213925
0.000450570630957404	0.000111005557703562	3.24072544842784e-06	0.000101185987012277	4.95239147433453e-05	1.67690238829624e-05	3.31464693131538e-05	-3.13965536117686e-05	-6.54493931521706e-05	-0.000121095492796204
0.0956395682792896	0.0672097838888607	-0.0115941342004649	0.0481864842020242	0.0200329037559471	0.000772500304982562	0.0104027020304648	0.00712581197394468	-0.00441270619151203	-0.00213786886459262
0.0165326408791065	0.00325658429548355	-0.000935980272558165	0.0136664203764289	0.000750885457906025	0.000965298953913545	0.000858092205909787	-0.000376264784018067	-0.00136807886219192	-0.00245618851209454
0.164648826063158	0.111632477601352	-0.0210437955848671	0.0713307590926793	0.0139392024586968	-0.0266795831168366	-0.00637019032906991	-0.0280690267855826	-0.0237438216306539	-0.0328604262936311
0.0302866974240424	0.0157174180241614	-0.00219648611527874	0.0212478169804085	-0.0060303264928017	-0.00743083106169718	-0.00673057877724944	-0.00698379528375895	-0.0097264021100373	-0.0106369855935814
0.216045088993505	0.113527741234628	-0.0263153110869773	0.0997813139770546	0.0351925243101057	-0.0206813676512296	0.00725557832943807	-0.00958918103889186	-0.0198023059946247	-0.0101840250835279
0.245790202785173	0.101328050495785	-0.0296952154830273	0.127947445819712	0.0102379488846893	-0.033184539405008	-0.0114732952601594	-0.0205421580783583	-0.0215460311415369	-0.0354450265790515
0.461442989929823	0.148857488560795	-0.0612905026420744	0.208471670777106	-0.0169800719312688	-0.0739634230498707	-0.0454717474905697	-0.0701430957501911	-0.064024030921595	-0.0747789082687356
0.00477024796432325	8.51088954703727e-05	-0.000135136076976217	0.00263958413829038	7.96871113574286e-05	0.000186401653357479	0.000133044382357454	-0.000321341653988768	-0.000697833371516342	-0.000962474832368527
0.0171213044646569	0.0311894875888094	-0.00164142310925708	0.0123094054025909	-0.00174332763470231	-0.00410920111780008	-0.00292626437625119	-0.00471135311713105	-0.00452703164780718	-0.0051847099892732
0.0093737272118356	0.0022058009793465	-0.000443037707720162	0.00668441526418012	-0.00253072631830706	-0.00224251843074311	-0.00238662237452509	-0.00291701264701787	-0.00346753471101849	-0.00361375604940725
0.134703255631185	0.0725873418148199	-0.0126314258091598	0.103028224504511	-0.0189661148941198	-0.00179510252665643	-0.0103806087103881	-0.0170002815888839	-0.0243585039351156	-0.0218896787382522
0.0052922331197487	0.000206210941765024	-0.000179261342882102	0.00309015945262271	-0.000262518636048953	-0.000415715891860372	-0.000339117263954662	-0.000594043720126095	-0.000840751757174588	-0.00130463526361314
0.00178843185049217	0.000358186816779347	2.1307365517777e-05	0.00114275092215003	0.000231634312555128	0.000133389874116503	0.000182512093335816	-0.000204129137289194	-0.0002276339406794	-0.000374083497833082
0.451139985504542	0.196465488105729	-0.059426285528442	0.173381246118714	0.0691111902537581	-0.0144393910964518	0.0273358995786531	-0.00104566333097372	-0.0130466950396104	0.0194654330077067
0.185422186617471	0.151790982277603	-0.0231656392723135	0.0775900425119284	0.0286508564402056	0.00171914013517174	0.0151849982876887	0.00752791035634437	-0.0141477443688025	-0.00632045021356853
0.142643424279412	0.0539553070792898	-0.0170490513161987	0.0701296660012197	-0.00777157666049177	-0.035790361174757	-0.0217809689176244	-0.0375621603361114	-0.0390598058059047	-0.0382734858916693
0.0103674757883126	0.00133984409651639	-0.000476425917841713	0.00647611919982794	-0.000527707197942338	0.000153853206801197	-0.000186926995570571	-0.000792628200517986	-0.00138798062427279	-0.00277342147763587
0.164768395722843	0.0966410940326227	-0.0197316595541383	0.0797086455928805	-0.00186167607870288	-0.00154738653905273	-0.00170453130887782	-0.00493653345886236	-0.00266295540800521	-0.0154863139366219
0.000824599265726133	0.00221802428559421	3.45106072490877e-05	0.000413686936033608	-0.000299293577805582	-0.000183315900172668	-0.000241304738989125	-0.000297571790520593	-0.000298530490775507	-0.000318054092649085
0.452878764004355	0.150489219373028	-0.0586324484768987	0.21034082751336	-0.0286742561430928	-0.104346952942228	-0.0665106045426603	-0.0700361910019092	-0.075901142545625	-0.0878745039305714
0.0560754597208354	0.0186735405128828	-0.00637694322259543	0.0326696959517118	-0.00739456289550099	-0.00998664016306752	-0.00869060152928425	-0.0101507352635763	-0.0122306858280536	-0.0138938902514152
0.00158965993582132	0.00513756611581633	1.30195606776748e-05	0.00127219092150632	-0.000692548226391396	-0.000590548526997299	-0.000641548376694347	-0.000766321141722109	-0.000775042290549702	-0.000852066472658229
0.019643745437416	0.0564953694892285	-0.00188836440569888	0.0128133607435528	-0.00198697302723863	-0.00828254699440911	-0.00513476001082387	-0.00863066339893886	-0.00904900189836811	-0.00748730288472095
0.096108646724719	0.123492074577583	-0.0113915039291485	0.0449213369753911	-0.0028892611154748	-0.0305701225830971	-0.016729691849286	-0.0114248656564707	-0.0273032445082919	-0.0204753092665388
0.416868991627361	0.177581938083191	-0.0534494817760957	0.195140779338163	0.0356682317521131	-0.014017305508828	0.0108254631216426	-0.0209143592214923	0.0107659859082801	-0.0266394671431645
0.179178372569731	0.229104047206591	-0.0186035931457878	0.101904632536165	0.0207923692679735	1.11840695892207e-05	0.0104017766687814	-0.0098179183060646	0.0253294970018892	-0.0102433520942248
0.372663292917656	0.268641911611098	-0.0451350771889701	0.2045838868489	0.0151684239384593	-0.0459313545112744	-0.0153814652864076	-0.00827867800244869	0.0113323899089118	-0.0332095935838215
0.112587707087997	0.187311102840867	-0.0111810148384123	0.0632094763385851	0.00320863402610727	-0.0118959886195643	-0.00434367729672852	-0.0122908666195703	-0.0145273321425467	-0.0159631651166452
0.163819291893283	0.111144448369723	-0.0199325842568309	0.0698359289399194	0.00099547616737522	-0.0493270114998944	-0.0241657676662596	-0.0254847680299098	-0.0281716150166127	-0.0316319709816044
0.11381316239734	0.186950089450513	-0.0117391584071282	0.0635089814109785	0.0580683703492536	-0.0134244763255212	0.0223219470118662	-0.0129617403585228	0.0187124412292196	-0.0290814007790625
0.0560778528597121	0.0534222816556459	-0.0061307276416217	0.0325911874334558	-0.00917329451841947	-0.0139812848680108	-0.0115772896932151	-0.0141761977825557	-0.0168483897479433	-0.0190309893854489
0.186574180505015	0.112425951841549	-0.0221735461552342	0.0874820889937265	0.0373837623893012	0.00745667365810948	0.0224202180237053	-0.000727984048144337	0.00106582813648631	-0.0041327216136961
0.036339768410287	0.0171350842732167	-0.00376235779898488	0.024922809571235	-0.00232681593872395	-0.000964042063962382	-0.00164542900134317	-0.00435882006835225	-0.00521339253497887	-0.0070826232603074
0.0220966870488352	0.0373586800148495	-0.00219813135512226	0.0156041388378935	-0.00349102030680605	-0.00640448503065121	-0.00494775266872863	-0.00583735843499887	-0.00870498476651777	-0.00903580155877182
0.21960563307251	0.0599383153256053	-0.0255243734525606	0.109035984423515	0.00457781617110437	0.00928291876508672	0.00693036746809556	-0.00100299483487293	-0.00678307024945113	-0.00999016240725886
0.00531867420988821	0.011572940389817	-0.000286417048792557	0.00390314306535148	-0.00119404287717842	-0.00101937172498439	-0.00110670730108141	-0.00139172319799372	-0.00127296608513777	-0.00225988177148124
0.0374375631045797	0.0204710266823242	-0.0035182356121611	0.0238138974292713	-0.00227617938990151	-0.00307257984171075	-0.00267437961580613	-0.00494652948801647	-0.00922605319957927	-0.00910166157743632
0.449380069789121	0.1937737143114	-0.0590739676744022	0.17164187809733	0.0937218547661063	-0.0195809330370235	0.0370704608645414	0.0315702131268185	-0.00574923869093091	0.00253567984280423
0.100219028796896	0.104429435144469	-0.00910324194394016	0.0614394930085122	0.0087956765534591	-0.0108625376945944	-0.00103343057056766	-0.0112182048954885	-0.00582997531917527	-0.0112897997385207
0.46731076036324	0.222429038276859	-0.0606746114403154	0.203768099890767	0.0519231808963871	-0.0872808934413727	-0.0176788562724928	-0.0289369567405779	-0.0088119106930325	-0.065892676015624
0.0947281855978166	0.123654107153033	-0.0111919088381986	0.0443582489847988	-0.000955057085776728	-0.0170945593929118	-0.00902480823934425	-0.0133140804995526	-0.0101120410688593	-0.0222446796975198
0.0644520069945777	0.049917061207829	-0.00720097739775861	0.034651977639513	-0.00938534824139441	-0.0086981574351631	-0.00904175283827875	-0.00887996062488953	-0.0145561944097852	-0.0141978752090693
NA	NA	NA	NA	NA	NA	NA	NA	NA	NA
0.0504688741230461	0.0585068163717689	-0.00353759821133336	0.0346145506761924	0.0017751572468676	0.000447644285710889	0.00111140076628925	-0.000992861706045879	-0.00635857236241086	-0.00851666194013202
0.0187242587525416	0.00559958525612915	-0.00156239118852418	0.0153365154065426	-0.00148160340746661	-0.000201244195347713	-0.000841423801407164	-0.00190646074579266	-0.00262703688053317	-0.00368464139068873
0.253425181330713	0.12802752697582	-0.0302798611818208	0.119310402541073	0.0343440051086171	0.00707287478181667	0.0207084399452169	0.0158221049037896	-0.00107961619367142	-0.00806815653872128
0.0686914699990598	0.0241251040557562	-0.00483415865532183	0.0553970500183617	-0.0014993481839559	-0.00173845198005378	-0.00161890008200484	-0.00932141883347471	-0.00931350585862055	-0.0147928011437078
0.133402726442015	0.121166188861796	-0.0136001208400914	0.0808044477867277	0.00177908597688753	8.50349351210755e-05	0.000932060456004302	-0.00742396033585696	-0.0110435797073201	-0.0193424256498009
0.0554883545136186	0.0536128647948045	-0.00657493285490614	0.0334241923588421	-0.00316897611709137	-0.00883119827425939	-0.00600008719567538	-0.0128881242430468	-0.0134319484844794	-0.0152549341171978
0.000329679943994521	0.00131649405554654	-3.68430536936434e-06	6.72232438800789e-05	-0.000130592535755947	-0.000130683493324569	-0.000130638014540258	-0.000146693491678729	-0.000164262740016342	-0.000176488508069587
0.113100831652124	0.186425068459158	-0.0111146172477267	0.0633827941164301	0.010849990659405	-0.0130108170878736	-0.0010804132142343	-0.00931115492971107	0.0101948529461885	-0.0171347834763526
0.0012564317475687	0.000420252210259951	-1.96969269834e-05	0.000447368760076193	6.56312339814393e-06	-0.000142187920484144	-6.78123985430002e-05	-0.000128819204350998	-0.00022262839642133	-0.000369381399113457
0.053747620761326	0.075274914198438	-0.00413967521376062	0.0410036975805806	0.00224866300145047	0.00575072859327241	0.00399969579736145	-0.000614328939720389	-0.00874301254494913	-0.0080338848280555
0.141936572993416	0.0855680545664367	-0.0168726862241582	0.0614333836820848	-0.000852583970772619	-0.0392183850874199	-0.0200354845290963	-0.0107179992024915	-0.0113711866065627	-0.0190457748192154
0.172214188446231	0.163904302048451	-0.0213751886270585	0.0704279782575242	-0.00702715697480721	-0.0426375396708522	-0.0248323483228297	-0.0154212358735493	-0.0138829068122948	-0.0345149181825174
0.0138261808256569	0.0220428494195039	-0.000808664676703272	0.0107232729327594	-0.00032749012364381	-0.000739631571616679	-0.000533560847630244	-0.00257208831660963	-0.00256369921007789	-0.00389254558256647
0.0491598981590684	0.0498434668341366	-0.00503567107546035	0.0297937383602808	-0.00375839652549809	-0.0127001271256763	-0.0082292618255872	-0.0078393911911947	-0.011168458398547	-0.0133115443977287
0.484113226456746	0.145718311190662	-0.0635491903572102	0.192511676456762	-0.0142847632252211	-0.0827620767817049	-0.048523420003463	-0.07106397004126	-0.0834260714907343	-0.0964055684262641
0.367456259828808	0.136180245344958	-0.0436737401321068	0.192215248332793	-0.0362587488658463	-0.0648313061264739	-0.0505450274961601	-0.0689143173448893	-0.0591883832678217	-0.0859886013246587
0.0284191232915019	0.00920938685266193	-0.00229594463256397	0.0227634969410465	-7.24555481065245e-05	-0.00176096288182005	-0.000916709214963288	-0.00326024382751817	-0.00543372102697069	-0.00591531399903501
0.086299718116925	0.0336748339969361	-0.00885822656051032	0.0447148351655018	-0.00807479646807936	-0.00936020784248554	-0.00871750215528244	-0.0107061229863619	-0.012518088242607	-0.0224624062535456
0.304590081501092	0.217239614397282	-0.0395736305619958	0.130845190673994	0.0400231432644865	-0.01432323386292	0.0128499547007833	0.031600807978012	0.0292517009131069	0.0293219372285074
0.0822377182747275	0.107704175663888	-0.00737307597041173	0.0620826698810431	0.0015669519476313	-0.0150236400590484	-0.00672834405570853	-0.00511820548890687	-0.00508124202327159	-0.00770584705579322
0.496920545724069	0.247160834793084	-0.0661588429284936	0.181497235159202	0.0454157674596345	-0.052946393486333	-0.0037653130133492	0.0142390212346225	-0.0308012601510458	-0.029994842029327
0.299688673239171	0.149448388323736	-0.0319579274535739	0.228806627398492	-0.0457602255398802	-0.0411776211593853	-0.0434689233496328	-0.0473935016125072	-0.0600260192179071	-0.0796764270296526
0.0836881695482892	0.156864623209737	-0.00877453688608229	0.0481552793810949	-0.0090340977296484	-0.0122446786859408	-0.0106393882077946	-0.0157387588667901	-0.0208592837069917	-0.0219327908584558
0.0307857261131844	0.0392790295615587	-0.00307696538977159	0.0203717084853636	-0.00103192423890814	-0.00748888005098784	-0.00426040214494799	-0.00520385091399151	-0.00540213941494822	-0.00690990484095035
0.135475960833334	0.152448899454986	-0.0134404012921993	0.0857797775056252	-0.0164602409120783	-0.00260639943512905	-0.00953332017360367	0.00629392689116179	-0.0229573915473486	-0.00854461287851868
0.259883802124801	0.128646245660866	-0.0334217887087572	0.119307570562517	0.0173131620414695	0.0143862247921873	0.0158496934168284	0.0156470698036785	-0.00295471069657827	-0.00281954103069776
0.454475977671837	0.14899006505665	-0.0582897531770566	0.210878201573764	-0.014761069786889	-0.0772466885188196	-0.0460038791528543	-0.0588284033570057	-0.0826615936458702	-0.0853969791911109
0.00934042631492458	0.0407445910033269	-0.000583093165433982	0.00668624385511837	-0.00619015796654373	-0.00567736570273297	-0.00593376183463835	-0.00599229356171091	-0.00667694786032958	-0.00680244931514667
0.40332963733891	0.0936691299523436	-0.050999775918186	0.202470045521948	-0.027739217268398	-0.0272765791444982	-0.0275078982064481	-0.0240933414415736	-0.0357369231159006	-0.0450711085152593
0.313424047769843	0.147979217743688	-0.0354495900373043	0.221879615119964	-0.0269863235889687	-0.0446431370722721	-0.0358147303306204	-0.0402352217509459	-0.0688670459475111	-0.0780336647414384
0.022431465196737	0.0359107119770342	-0.00188453744520901	0.0176675186930247	-0.000547431698414855	-0.00901258522467166	-0.00478000846154326	-0.00660456731467177	-0.00738944454019498	-0.011397967674338
0.0692516545761554	0.025101286143034	-0.00508114571751508	0.0555327523320175	-0.0024968185928617	-0.000672983778810532	-0.00158490118583612	-0.00647489652280885	-0.0119348695561549	-0.016559250324541
0.450601924555525	0.195740400365481	-0.0589419655539529	0.173170112788103	0.0427768433315943	-0.0138416463223706	0.0144675985046118	0.0548333092725218	-0.0173085415900909	0.0394223326509362
0.153271705059904	0.111132867191427	-0.0181901631366435	0.0717008464531793	-0.00938819754136727	-0.0422832076856922	-0.0258357026135297	-0.025142343172345	-0.0244307260371648	-0.0391424047034953
0.0644038501178171	0.0503939617931755	-0.00724154558767601	0.0348986979560042	-0.00924541910484827	-0.0029440454714131	-0.00609473228813069	-0.0118872334720567	-0.0113632891443635	-0.0175219546858882
0.163585946522596	0.110878509291129	-0.0200700107136214	0.0705243164423965	-0.0299628154635447	-0.0342346152783188	-0.0320987153709317	-0.0276834847668363	-0.0283089734787515	-0.0351941096947974
0.444831460168243	0.158815889098513	-0.0572519430106647	0.180660979588854	0.00776888242342022	-0.0243000568555745	-0.00826558721607712	-0.0264919500706428	-0.0253178899621992	-0.0188244133648238
0.0624833930057911	0.127714407077581	-0.00652843183291586	0.0384231310304798	0.021415628813085	-0.0163674119817871	0.00252410841564895	-0.0188432151717707	-0.00358393929503639	-0.0223950365714045
0.084040740660939	0.156753373052968	-0.00883719958305713	0.0478712953014502	-0.00609569823024066	-0.0129956288717836	-0.00954566355101213	0.0111764682260414	0.00460556185983754	-0.0228636199676229
0.229765801058671	0.124425892815227	-0.0281854036996135	0.107962172224116	0.0472885677727558	0.0155941775747364	0.0314413726737461	0.0220342523599993	0.0155783235343175	-0.00343399154058566
0.173899294613281	0.0950318360153279	-0.0207372160451303	0.0792333007133847	-0.0121332178043989	0.000562823362897674	-0.0057851972207506	0.00774586353703666	0.00164144133901231	-0.0127916981666877
0.106679379571701	0.0778097516455322	-0.0124648275620294	0.0527734617250241	-0.00390911337810222	-0.00621027108893644	-0.00505969223351933	-0.011248870380671	-0.0176716572519761	-0.0142046628171234
0.305443021046131	0.217021748359561	-0.039654545596128	0.12999804104391	0.0458114599550534	-0.00822340637823893	0.0187940267884072	0.0252518251201636	0.0113317158393183	0.0097807115672191
0.00953187066676113	0.0197545679112842	-0.000447452870305808	0.00806445183658773	-0.00331643950647086	-0.00457581108797205	-0.00394612529722145	-0.00360860939855677	-0.0044313047853774	-0.00500164786706955
0.0154751485598903	0.00184179215587509	-0.000931301468775883	0.0129308110432879	0.000166291360828555	-0.000244170043949667	-3.89393415605559e-05	-0.00101075672748467	-0.00262524207019196	-0.00295656916479313
0.0477915151318739	0.0174127629671214	-0.00290496466241397	0.0384706113265076	0.00306469693258693	0.000640284247213865	0.0018524905899004	-0.000766561583391168	-0.00709194222078013	-0.00622315441150235
0.123330291272449	0.0621950757174697	-0.0116861740988556	0.0839515087317119	-0.0253891014083691	-0.00220587193540149	-0.0137974866718853	-0.0139854261412304	-0.0165075034919699	-0.0241158479862096
0.326005092155	0.250707231405114	-0.037593029994004	0.218995661923458	0.0264220352854999	-0.0435082896054211	-0.00854312715996058	-0.0233525579633777	-0.0459769207200361	-0.03851852350931
0.00270172845006278	0.00636057762626546	-0.000107577147145579	0.00185841029592442	-0.000819593218244641	-0.000688123106514056	-0.000753858162379349	-0.000914667349433401	-0.00128294223181786	-0.00117826944186717
0.258643669596609	0.0736180339833712	-0.0276666100233548	0.197953345510601	-0.0139396935031304	0.00174802667749246	-0.00609583341281894	-0.0210324893913263	-0.0301827442251878	-0.0420562655833148
0.148857149082134	0.185251905513043	-0.0142142356425626	0.106659663961696	0.00224816340897196	-0.00288307701698493	-0.000317456804006494	-0.00321023622275704	-0.0219692106630177	-0.0314851510233411
0.24723253854286	0.101760100179845	-0.0293865136786828	0.128485534437783	-0.0131443876151418	-0.0197198739903812	-0.0164321308027615	-0.0306322693139361	-0.041735841324846	-0.0432101790987729
0.0939278328679506	0.0279581284536346	-0.0104775446291277	0.048408058052865	-0.0137066062788671	-0.0164075213062638	-0.0150570637925655	-0.00475726202097927	-0.0120415802480738	-0.0229187605538213
0.0682412256194429	0.0251734702703453	-0.00563411507254259	0.0565309328927477	0.000443906976201502	-0.00307390000973325	-0.00131499651676588	-0.00861536628925696	-0.0100065150338687	-0.0122331615086446
0.312283595398728	0.170627278127482	-0.0362751269819266	0.193450809792045	0.0042132797396699	0.0025045158417431	0.00335889779070653	-0.000294056918079599	-0.0248399179600375	-0.0311988344038362
0.000744618247493658	0.00248691154268234	-2.80406505033789e-05	0.00032660871872242	-0.000363068416547648	-0.000367081128171071	-0.000365074772359359	-0.000425833121592255	-0.000446834383414425	-0.00047154086358357
0.241692581616866	0.0574123922991084	-0.0296684929529029	0.123318768336126	0.0130992263629722	0.00965365431625592	0.011376440339614	-0.0151286793630936	-0.0129749709539245	-0.0158250195883398
0.467293246869394	0.222658349339691	-0.0600662987007938	0.202074674929509	0.0201618377503421	-0.0182473636755247	0.000957237037408687	-0.0164711633382055	-0.0438496214828648	-0.0691826780653153
0.094895325039644	0.123507993485075	-0.0111874333134865	0.0444931373284562	0.0177544280712968	-0.0190450558935671	-0.000645313911135148	-0.0126457651222389	-0.0275310861875426	-0.0263733208210761
0.0678529579478805	0.031766684802077	-0.0071577711636358	0.0372143766655393	-0.0112543875541303	-0.016248531726016	-0.0137514596400732	-0.0166174829181869	-0.0210983834241531	-0.0197023999241299
0.163922750101933	0.111223312055588	-0.0196980651055884	0.0695695471121772	-0.00520370859282368	-0.0471911271376492	-0.0261974178652364	-0.0300640559639249	-0.0290156844536797	-0.0421032157478935
0.224376328978947	0.171409618367032	-0.0286714190834291	0.0964218406627188	0.0421281959938123	-0.0178884682187475	0.0121198638875324	0.00220002684777573	0.0115228260644668	-0.0126860273821349
0.13447127884894	0.121036732435506	-0.0137510192893623	0.0818256114273794	-0.00155859445648895	-0.00574856925911216	-0.00365358185780057	-0.00972179575270549	-0.0126843670799766	-0.0191730321611591
NA	NA	NA	NA	NA	NA	NA	NA	NA	NA
0.48334679070133	0.1442431884933	-0.0622790203469049	0.190755306697488	-0.0031468995089961	-0.0762367569955876	-0.0396918282522919	-0.0592330101854135	-0.0674258655930734	-0.0796465546522046
0.40405507261938	0.0944209277558237	-0.0510634298579096	0.203037701939729	0.00155917056604871	-0.0221372026773069	-0.0102890160556291	-0.0323017293828106	-0.0478480032768243	-0.0515802738661316
0.0401185657964358	0.0450215798233492	-0.00503125125123774	0.0266601809326767	-0.00437517747641113	-0.00832146683659798	-0.00634832215650456	-0.00861322256916245	-0.0122349281867472	-0.0129296257468797
0.299818810804542	0.176560438122485	-0.038386053424211	0.133790642006226	0.0257657500356319	-0.00593575492897824	0.00991499755332681	0.00377989234782439	-0.0112689695393405	-0.0192577367847789
0.148943730007461	0.185873562648802	-0.0138773364257349	0.105590166215486	0.0300903931235942	-0.00392273355423683	0.0130838297846787	0.00138795966500416	-0.00373891786212832	-0.00926838083987669
0.0820049871334716	0.059369826771787	-0.00887505549655908	0.0417975037887587	-0.00387375825167342	-0.00510249467109807	-0.00448812646138574	-0.00742453931381667	-0.0111937281676528	-0.0123110819716151
0.009551822838245	0.0405604147687711	-0.000940010289702279	0.00725119657112016	-0.00621454516660829	-0.00594516049481985	-0.00607985283071407	-0.00635632146882426	-0.00406888160934619	-0.00686687250654454
0.0403249832811486	0.0450870064267576	-0.00428734971727932	0.0261894156891739	-0.00473144108747096	-0.00906886719941419	-0.00690015414344257	-0.00723977992886488	-0.0120343254263611	-0.0135371054937241
0.00970222811929819	0.019437377357971	-0.000569271269018186	0.00828414174004252	-0.0041295863982058	-0.00426770035790323	-0.00419864337805452	-0.0049608512832683	-0.00466100165036612	-0.00503051734860339
0.0580779590411298	0.0177167507989092	-0.00623395050583528	0.0311391170927915	0.0012121347850631	-0.00104264280295419	8.47459910544579e-05	-0.00558083395297314	-0.00500371397658879	-0.00805046062731561
0.0755151645069037	0.0845285029979813	-0.00649944185095962	0.0500422157980407	0.0159121306037082	-0.00252499449150319	0.00669356805610251	-0.00189657423524056	-0.00243340641731234	-0.00863116374524044
0.448347691197663	0.154374263942155	-0.0590364776915025	0.177631431537908	0.069855174996091	-0.0210019190460219	0.0244266279750345	0.0199955018814721	0.00106299807081611	-0.030491602769926
0.0768427198453371	0.0257820407187577	-0.00865284235173783	0.0398312611288427	-3.95263294973303e-05	0.000716161122844922	0.000338317396673796	-0.00316539882371035	-0.00937832373704948	-0.0106224930912766
0.340103108240871	0.158245283467181	-0.0389161168823208	0.223420218236384	-0.0464866141040297	-0.0404238367490475	-0.0434552254265386	-0.0531198132927839	-0.0639751655314296	-0.082152376677938
0.0012667153061997	0.000347500007902788	-2.00275785792159e-05	0.000491112694357666	-8.1697739781486e-05	-0.000104497996685779	-9.30978682336327e-05	-0.000270005572601395	-0.0002363325581828	-0.000313025468955317
0.130475339336312	0.0497049146968769	-0.0150161406215546	0.0625279895964531	-0.0098494073067536	-0.0285156822753218	-0.0191825447910377	-0.023708382640191	-0.0237927022076673	-0.0381167500937417
0.301329467445967	0.14828343583242	-0.0329668355310304	0.228802524921235	-0.00480171468707047	-0.0448434232854262	-0.0248225689862484	-0.0370771830027878	-0.0632455992725004	-0.0739652093492869
NA	NA	NA	NA	NA	NA	NA	NA	NA	NA
0.0498737631199791	0.0206482498705039	-0.00534919584633886	0.0318504044254945	-0.00545971951951093	-0.00107056185360034	-0.00326514068655563	-0.00624473374311042	-0.00526486867377682	-0.0071052653378581
0.000487573425440837	9.02091390337622e-05	-1.00266176955441e-05	9.15409796742164e-05	-6.94903945258455e-06	-1.81939003742588e-05	-1.25714699134217e-05	2.76370519597001e-06	-0.000101651627618994	-0.000155968058948848
0.266608287181117	0.175019363665564	-0.0330130286430373	0.12539026398455	0.00147566930143034	-0.0091683785747585	-0.00384635463666411	-0.00391394476915308	-0.0168173265744371	-0.028173770535003
0.0311347472394694	0.0830117087384655	-0.00304105231321666	0.0226860145680871	0.0108237748092283	-0.0113010760580484	-0.000238650624410079	-0.0141513254203108	-0.0152267062073939	-0.0166306908523248
0.00852190899872927	0.000478280732791884	-0.000344285048484173	0.00720958011768875	0.000809605732701365	0.000629520606156429	0.000719563169428897	-8.34953396039988e-05	-0.000849632999450983	-0.00154808015726034
0.449090179049885	0.156098219743723	-0.0583392207709083	0.178025706036322	0.00586005577653503	-0.0186495883422604	-0.00639476628286267	0.0418948881619621	0.00244860857477197	-0.0246570524679561
0.489923197874941	0.199081144670544	-0.0653754064091004	0.188417535041729	0.0269682473289946	-0.0773161503650784	-0.0251739515180419	-0.00672414961964879	-0.059121708036967	-0.0700104804673957
0.0120975458773521	0.00182882767484534	-0.00129600084756838	0.0102164972482524	-0.000758707174500774	-0.000391338639810475	-0.000575022907155625	-0.000674984707495821	-0.00168397210849924	-0.00251309712635851
0.0151469288043861	0.0577602365984826	-0.00131877572134154	0.0114667471365166	-0.00551547583392765	-0.00816559685956368	-0.00684053634674566	-0.00875143153226871	-0.00733314514762766	-0.00533374317806323
0.0411534019153311	0.0235456989173182	-0.00324280328604885	0.0310406495729388	-0.00711594918644062	-0.0102293342018662	-0.00867264169415342	-0.010288693846234	-0.0142080168514185	-0.0145896992353242
0.000393207581588807	5.25184359310362e-05	-7.99993490790615e-07	0.000112948793189042	-3.70859281950681e-05	-2.74183779192254e-07	-1.86800559871302e-05	-4.27906650498353e-05	-0.000109935729279514	-0.000107228777455044
0.453613005192044	0.196335687192584	-0.0589778829966364	0.172480177065664	0.027489387006959	-0.0212162688086982	0.00313655909913041	0.0265217689054453	0.0422498547004464	0.0308927320403429
0.140241664363622	0.102081122884307	-0.0164990822870133	0.0633801637531657	0.00277002511562272	-0.0339763376179434	-0.0156031562511603	-0.0164854607689057	-0.0188458319758424	-0.0322617320684727
0.000654951663306115	-1.46129915818906e-05	-8.88377641744455e-06	0.000120105237351528	-4.68954279878867e-05	1.20389426531373e-05	-1.74282426673747e-05	-0.000109484350166519	-8.6482709599654e-05	-0.000146353965918981
0.268520100222878	0.190676534129905	-0.0341034681310595	0.115724006888011	0.0565619918015341	0.0125461415405982	0.0345540666710661	0.066882303057872	0.0293794689978573	-0.000331398417526829
0.115942138006104	0.0799626326619382	-0.0139466850961038	0.0536085099189652	0.010878801740131	-0.0061962024800649	0.00234129963003303	-0.0047674252667857	-0.0102572699786764	-0.0122105019630745
0.0450998915227795	0.107258103876084	-0.00394116231240886	0.0297994736154544	0.0178169689240162	-0.0126254965014285	0.00259573621129384	-0.011591874481424	-0.0126429433465971	-0.0153934403336823
0.00649286634384416	0.00415056410397889	-0.000503269584742228	0.00546643135996773	-0.00157256266649064	-0.00172328592695808	-0.00164792429672436	-0.00206582039941465	-0.00202037755360913	-0.00219641601333569
0.0475662407210611	0.0810076823470432	-0.00561753374037574	0.0288318119000063	-0.00982047866650963	-0.013857168985354	-0.0118388238259318	-0.0116116413059534	-0.00942798963199077	-0.0160099973253167
0.166974276567927	0.177618508696147	-0.0175398270559076	0.103495347327461	-0.0257317501138536	-0.000628855110738347	-0.013180302612296	-0.0188208173239737	0.00355840999571463	-0.032265030566972
0.451448611614252	0.195823233772988	-0.0597534309242241	0.175161799088951	0.0348690451631826	-0.0130994616890099	0.0108847917370863	0.0368537969308846	0.020656507888329	-0.0142273399593936
0.354340229659217	0.22743124757224	-0.0405792443242907	0.21362080721258	0.0270850250033627	-0.0451416192585316	-0.00902829712758446	-0.0261585781732089	-0.0376168550432699	-0.064686362770453
0.371789903875283	0.269172959679477	-0.0458861566847792	0.203285473449729	0.020877890444805	-0.0426333493689653	-0.0108777294620802	-0.00576527604634641	-0.021873598324102	-0.0497058360276597
0.325850613721412	0.249942421401863	-0.0367742696848384	0.217386586591685	0.051563534166051	-0.0463462273617145	0.00260865340216831	-0.0327419256939184	-0.0288100594128003	-0.0311687851078747
0.321121150335716	0.212112604147789	-0.0384506123251338	0.187228553966668	0.030993539846937	0.0646093882330973	0.0478014640400171	-0.0169240680323732	-0.0213984313732429	-0.0148032483871818
0.447028845262034	0.154026618277449	-0.058245712031019	0.177089961401685	0.0718810725720433	-0.0226884512464122	0.0245963106628156	-0.0190791726616189	-0.0261109161073745	-0.0268272492592949
0.125823655974207	0.127027705875926	-0.0157265714008486	0.0536384807307277	0.0533158602083931	-0.0339693857418882	0.00967323723325247	-0.00390829934341305	-0.00686162042248332	-0.0164969995700152
0.0414661070185089	0.0211884937831148	-0.00334785226933911	0.029247414219575	-0.00444949963843171	-0.00914998594183467	-0.00679974279013319	-0.0121000871843304	-0.00994425201061538	-0.0118893243273551
0.00352692722873797	0.0227105098758299	-0.000258061306160984	0.00298301339996987	-0.00225275595411535	-0.00270841011874471	-0.00248058303643003	-0.00238090176280557	-0.00237865371830808	-0.00247447200591
0.0616604110962097	0.0322954519513067	-0.00665799807437356	0.0363224700593155	-0.00632754388258908	-0.00229138183515032	-0.0043094628588697	-0.0142894217205236	-0.0129288415162525	-0.014779395620198
0.412718557726445	0.0947017961812764	-0.051578961788801	0.197953029143907	-0.0345381285975593	-0.0166724883440072	-0.0256053084707832	-0.0207126231890035	-0.0399873486155787	-0.0416493617998729
0.495739919997857	0.246075045234555	-0.0659509901115791	0.18029448888762	0.118800614439605	-0.0675174378960178	0.0256415882717935	-0.019920877354417	-0.0387557174509103	-0.0489046355211852
0.0557089610016165	0.0537296171638674	-0.00603110460660571	0.0328277821525391	-0.00894804974807744	-0.0129911075262693	-0.0109695786371734	-0.0123104005464499	-0.015525830728926	-0.0186038489058484
0.0482393094100652	0.0175822770731303	-0.00289746853006992	0.0385325281745267	-0.00125514868081723	0.00060905776319238	-0.000323045458812427	-0.00230801541429692	-0.00545517220856431	-0.00792417444675764
0.256152192744928	0.102049550780604	-0.0316454846121207	0.127579776867726	-0.0146717689057812	-0.00355109823972932	-0.00911143357275523	-0.019682025834164	-0.0383251416240652	-0.0432270646000012
0.268208325292475	0.187521399265231	-0.0339410780936137	0.116446299294069	0.0580189511964436	0.0156657998685131	0.0368423755324783	0.0108950148293779	0.0175489564658979	0.0106921607223953
0.101382645356283	0.115285033248988	-0.0124204359915151	0.0464174203439624	0.00189174714547638	-0.010089459239107	-0.00409885604681529	-0.0127557668607418	-0.0110736209612153	-0.0165554044491226
0.448818213030335	0.1547318880459	-0.0582116065259876	0.176718765828317	0.0594818981933567	-0.0322568729764485	0.0136125126084541	-0.0217891122325643	-0.0185796491334106	-0.00566815648452335
0.0338084311237444	0.0482160897963935	-0.00257235733740652	0.026763313516752	0.000645209669757264	-0.00708414582418957	-0.00321946807721615	-0.00416345406473921	-0.00978653605706005	-0.0107126128047348
0.166497612611026	0.177732703918216	-0.0177285514070285	0.103448205111328	0.0134547048705817	0.000490362393093996	0.00697253363183784	-0.00307842998118954	-0.0277556007677392	-0.00393984562840108
0.100820627303423	0.114945158019622	-0.0124336498833618	0.0468031549410024	0.00333333169156839	-0.0091631079254101	-0.00291488811692085	-0.00711917901772133	-0.0153861324800093	-0.0143492302111043
0.14089168705707	0.102979225172089	-0.0169978962144087	0.0626111411619601	0.000197564646053194	-0.0184157134962922	-0.00910907442511949	-0.0218057510738275	-0.0164955929383188	-0.0211968541525953
0.0559765302652298	0.0185183756297806	-0.00588147942717015	0.0316717420378248	-0.00764936850066206	-0.00716090014267348	-0.00740513432166777	-0.0106904834684473	-0.0143608739126648	-0.0149395796956404
0.239930742763098	0.0577185422316068	-0.0285350608109528	0.123882420090747	0.00683326010032637	0.0134196337149165	0.0101264469076214	0.000834567157908001	-0.0070944542908796	-0.014830229808024
0.0410166095698995	0.0224246756640297	-0.00301598822654445	0.0305415007611714	-0.00365514316398501	-0.00972925262534188	-0.00669219789466344	-0.0122078750928195	-0.0130599365341398	-0.0151635693436672
0.442713230665329	0.157987623484236	-0.0579333760599462	0.180156868616453	0.0311206435633733	-0.0294317739378098	0.000844434812781736	0.00975303767100633	-0.00914250001507494	-0.0334262485008973
0.178380771087889	0.231327246964522	-0.0195222450486984	0.103114532130382	0.109161622584831	-0.0063875090163486	0.051387056784241	0.000124477313831778	0.0265581796143233	0.00363737073942544
0.121403015419765	0.0618624587286023	-0.0105108959017796	0.0834793565851293	-0.0161361883109142	-0.00289837986514506	-0.00951728408802964	-0.0160540185467873	-0.0164506533929004	-0.0160353552145697
0.00894372633232809	0.040246243874153	-0.000707562369213256	0.00707551637972528	-0.00522291750704532	-0.00509371443099091	-0.00515831596901812	-0.00353771113074462	-0.00438674393086488	-0.00631360946415774
0.0128130927033694	0.0117225311846861	-0.000952617687821872	0.00971674310538858	-0.00146884826693069	-0.00157160456016364	-0.00152022641354717	-0.00300361672205621	-0.00310164143196974	-0.00384921824949177
0.177426460375008	0.0510113283280974	-0.0212467781008701	0.0877508963992054	-0.0138804223443416	-0.0360307242999095	-0.0249555733221255	-0.0177113804742257	-0.021273414186516	-0.0218463054770991
0.0138205702480741	0.0221069956941248	-0.000914701612032628	0.0108166943720651	-0.00178759885413788	-0.000619689186172537	-0.00120364402015521	-0.00218205117442594	-0.00322509953019873	-0.00392920524304547
0.164460628666866	0.0962755147211125	-0.0196728315256064	0.0805689835375816	0.00296633990357065	0.00126624085389104	0.00211629037873085	2.17397437777544e-05	-0.0189437629137908	-0.0161180946807119
0.0765800526173295	0.0703696635649038	-0.00880206796161802	0.040118784353692	-0.00772605676553055	-0.0107612153676113	-0.00924363606657091	-0.00800398689331112	-0.0149168203916692	-0.0236673073340886
0.0087658790032556	0.0124792277147634	-0.000406423729385048	0.00551916894140507	-0.00195752106600974	-0.001524195431386	-0.00174085824869787	-0.00202160165840512	-0.00259550419521831	-0.0031658970015594
0.295889001507955	0.177200836283506	-0.0376179729461174	0.131488011294242	0.0351388289777363	-0.00861550376730597	0.0132616626052152	0.00647309283123193	-0.00607220265629738	-0.0215935787495482
0.20813969435109	0.1154898502105	-0.0252565218857816	0.101956897702563	0.00321537961858556	-0.0214399175612304	-0.00911226897132242	-0.0159640078957596	-0.0117722674585948	-0.0303636497758523
0.062953077980987	0.0505126598201924	-0.007158191347143	0.0346762389875702	-0.00348206535682377	-0.0131954252633877	-0.00833874531010574	-0.00767020243166341	-0.0135186403217164	-0.0116286769271301
0.485744992894678	0.146133949410743	-0.0634390853840385	0.192992953965997	-0.0446911438853508	-0.0908017823481433	-0.067746463116747	-0.0634469327654559	-0.0532726572369799	-0.0859002842389234
0.0516486259707347	0.0870967536579008	-0.00503715100599796	0.0374816148242627	0.0045162290357382	-0.0130520890681628	-0.0042679300162123	-0.0102147431674545	-0.0119943439106171	-0.0171206890228898
0.0372521856601081	0.0205429495555074	-0.00394461602104114	0.0242022515763992	-0.00584413647752301	-0.00286655126422786	-0.00435534387087544	-0.00524308139028632	-0.00807997722118064	-0.0107291679951822
0.00795781547136836	0.00871511631948352	-0.000814229069606101	0.00662389887575662	-0.00084166703287115	-0.000978238422077275	-0.000909952727474213	-0.00157542311493735	-0.00176011838392821	-0.00219627642665698
0.313544982372982	0.14738182826119	-0.0351366764203792	0.222048062762639	-0.0299340656366088	-0.045426921718081	-0.0376804936773449	-0.0515112828226924	-0.0663720448762589	-0.0552004476141963
0.105748134564005	0.0974162773372439	-0.00924659360178071	0.0654558377456037	0.0103354869999669	-0.000220644537274745	0.00505742123134609	0.00147527982731012	-0.00891113035133911	-0.0114385623648413
0.272270204592296	0.187670898681587	-0.0290887376671105	0.19279825783154	0.0382922608121254	-0.00754720779785156	0.0153725265071369	-0.00333026336755021	-0.0201932134451397	-0.0255722003153668
0.0351543335137637	0.0485321592640649	-0.00358696107545714	0.0267510970165498	-0.00524026443725797	-0.00724914552582077	-0.00624470498153937	-0.00883668130823845	-0.00967672264766132	-0.0121722889722506
0.0100866148575444	0.00151659391347674	-0.00050810243779463	0.00665810745905237	-0.00016155352712815	0.000284302383532376	6.13744282021138e-05	-0.000941358089027159	-0.0014551644774222	-0.00162631569203038
0.0818242935559858	0.100408502730545	-0.0100138177832568	0.0403856427790444	0.0179733739198835	-0.0177238934260425	0.000124740246920496	-0.0178530037859539	-0.01992901898482	-0.0187036215412691
0.417079104426259	0.176621520433852	-0.0528507450718569	0.192931537968044	0.0754596048231533	0.0332236339679227	0.0543416193955381	0.0174650599749743	-0.0306881163097735	-0.0459273050455921
0.216325697418128	0.113088673918899	-0.0272265524332843	0.099061210214674	0.0337023200923411	-0.026145899326392	0.00377821038297455	-0.00178057941263737	-0.0139665163021042	-0.0300548445295407
0.0277904568783164	0.0643085513309179	-0.00316501444000165	0.0182583065432362	-0.0078500238208236	-0.0089303704050689	-0.00839019711294625	-0.0101477259083336	-0.00978529491956655	-0.0135778313551052
0.207502547751693	0.057693137714788	-0.0232747380086641	0.109512344985174	0.00778746261063298	0.00744693259996293	0.00761719760529797	0.00150067732220485	-0.00721397613341565	-0.0116767480346451
0.00037718192580345	8.55524151733468e-05	-2.49239070844085e-07	0.000211098684503867	-2.08879712981439e-05	-6.64182180645911e-05	-4.36530946813675e-05	-2.36418301105248e-05	-7.88349333192687e-05	-9.5106931232059e-05
0.36526209424151	0.222337549562082	-0.0435080557296325	0.208937480282939	0.0107327951461818	-0.0389926219897582	-0.0141299134217883	-0.0415272320657899	-0.0104464030722354	-0.0629437687878243
0.0518166846398952	0.0875227277952876	-0.00447570664538238	0.0366656812661153	-0.00313193787290956	-0.0125811475595159	-0.00785654271621272	-0.0094443780006289	-0.0122336818407915	-0.0143641072213963
0.044286290941879	0.0478105582942746	-0.0049522335992735	0.0264303475757327	-0.00422269576843302	-0.00514682057900619	-0.00468475817371961	-0.00708285956884455	-0.0106274645883683	-0.0164404520403091
0.0223459873641646	0.0368797310704252	-0.00195156379950866	0.0175080070912382	-0.0011173519284845	-0.00883481122834858	-0.00497608157841654	-0.00562093964979698	-0.0101089362509974	-0.00944994167578205
0.461264583999488	0.147116288726371	-0.0591826887029199	0.20485031596252	-0.0217159178723226	-0.0840501822126702	-0.0528830500424964	-0.0634487375877602	-0.0682053088819644	-0.10158314233233
0.0414720665685206	0.0112906391822499	-0.00240219061377106	0.0328683603314796	0.00124163643734601	0.00084330982236961	0.00104247312985781	-0.00267840648406426	-0.00522092443771426	-0.0086410604757523
0.298202570549884	0.183106012813426	-0.0322071460446406	0.196613093445039	0.0305374836531603	-0.0109155929666867	0.00981094534323679	-0.00809634306205775	-0.0209099214555206	-0.0422096905826972
0.0450236261700665	0.106193675627945	-0.00458008873170927	0.0306813026307269	-0.00276581514427011	-0.0123764920096648	-0.00757115357696744	-0.0100174563668802	-0.0160081191209633	-0.0141991793360689
0.484998349619192	0.143822136870152	-0.0636280661989437	0.193352326747107	-0.0109990032776006	-0.0761208310861354	-0.043559917181868	-0.0679324067760978	-0.0651850512084304	-0.0957542239414643
0.304469610545341	0.21510162525276	-0.0390515579915701	0.12963059866294	0.0433963254804032	-0.0136528683593949	0.0148717285605041	0.0275613020197719	0.00922814109659353	-0.0208414310091665
0.0778976550603208	0.167496616659267	-0.00800494009054613	0.0449241991061791	-0.0254140400794682	-0.020880568490862	-0.0231473042851651	-0.0152312405963271	-0.0202909319506101	-0.0256569524621533
0.044470937554849	0.0157184044209607	-0.00473768752464621	0.0280650359260342	-0.00505069671983591	-0.00345342895354229	-0.0042520628366891	-0.00549235431204281	-0.00816257270397035	-0.0105039771139897
0.115728732221424	0.185607294225173	-0.0119199937923888	0.0644907211604302	0.0100024700177276	-0.0143828931454562	-0.00219021156386433	0.0139418376039017	-0.0134874315232805	-0.0240623074667356
0.451488683077112	0.195290337900986	-0.059077683600077	0.173897731215936	0.100755023211678	-0.0159250834238014	0.0424149698939384	0.0156253301331016	0.0824140393501633	0.00317670697435163
0.0823769588955193	0.108880147558974	-0.00756164499176439	0.0631629800803183	0.0120374636131793	-0.00439377731199179	0.00382184315059372	-0.000644670440415163	-0.00862776472112672	-0.00950326890076271
0.14636082708464	0.211084677742497	-0.0150441084087061	0.0805714207867446	-0.00719538568586345	-0.00626532118823556	-0.0067303534370495	0.00103319318750225	-0.0158842996402429	-0.0239826669689598
0.0360626491407258	0.00753609430356652	-0.00349030788072927	0.0254199700052382	0.00366171279070655	0.0017550771142316	0.00270839495246908	0.00122913558611393	6.17511915889449e-05	-0.00179575021940725
0.495201093107744	0.246715466360825	-0.0665362697586718	0.1814639551846	0.0327926852812929	-0.0207420213166448	0.00602533198232408	-0.0277986284627454	-0.00428953573350793	-0.0242150820817774
0.0058835400146972	0.000628530164472718	-0.000240575950008968	0.00439856168468724	-0.000135257760407758	-0.000404130945184887	-0.000269694352796323	-0.000959638811547168	-0.000685221475023318	-0.00131015203668544
0.06309733006925	0.129171366866003	-0.00681375341524917	0.0382204402243691	-0.0135732469015442	-0.0167058855417489	-0.0151395662216465	-0.0169979604794869	0.000814017835592193	-0.0072318400593662
0.119972405309571	0.0322238011861834	-0.013518886453612	0.0600769975139012	-0.0194885230514521	-0.0309253073119364	-0.0252069151816943	-0.0149177303735238	-0.0223403831383662	-0.0249464720480421
0.113765386358582	0.187550186032377	-0.0113586903808912	0.0624095792682756	0.0161971791294054	-0.0133702857093415	0.00141344671003198	-0.0174071005236754	-0.017606675132707	-0.0268557477426872
0.00317439616777783	0.00815197727091119	-0.000118597841026138	0.00240128121669304	-0.000772570257014905	-0.00109918610832999	-0.000935878182672446	-0.00133317823516805	-0.00138528529331876	-0.00151136583786138
0.44707451591259	0.154069061849527	-0.0577200104632217	0.176319899549438	0.0660134707826989	-0.0315577835697647	0.0172278436064671	0.0351214156726268	0.0105952588440969	-0.00710693058984224
0.227421321871244	0.171059738645679	-0.0291093784305772	0.0981356567106332	0.0427364224098022	-0.0178049315396583	0.012465745435072	0.00774140470647261	0.011141272553132	-0.0103744815619555
0.256015893190227	0.101028202060037	-0.0309967953335124	0.127237997513887	-0.0118067644842837	-0.00768406456659107	-0.00974541452543737	-0.0284728324334373	-0.0231923541480433	-0.0439301183534671
0.225938686563796	0.170291846156869	-0.0281639466154933	0.0966448690560341	0.0192110621345001	-0.00469421250894675	0.00725842481277666	0.0168320213243252	0.0141565681447819	0.0020115338039518
0.113986120600841	0.186170675769108	-0.0115887790419867	0.0631076669886618	0.000822753170952512	-0.0126743905805787	-0.0059258187048131	0.0176990993584817	-0.0121489153832559	-0.0155438953135448
0.135553672720139	0.151259113369868	-0.012676118844462	0.0858273054151527	-0.0137038647101951	-0.00498699827372026	-0.00934543149195768	-0.00856252073425584	-0.00407016488293363	-0.0191952543161248
0.152797303978199	0.111982826799736	-0.018212218676961	0.0715335680053579	0.0179211183481986	-0.0409068972172174	-0.0114928894345094	-0.0260219934290899	-0.0300389328300255	-0.0309827029301362
0.1483842698583	0.0912711573570752	-0.0171490695176747	0.0672442972946033	0.025190664161668	0.0146924100866138	0.0199415371241409	0.0124129600632124	-0.00646752351508331	-0.00158776467225499
0.145836799684473	0.209954134094595	-0.0147886620189963	0.0815490060387525	0.0876838731099457	-0.000774542941266249	0.0434546650843397	-0.00912438004060417	-0.00864026362604559	0.028934374593878
0.0271483603583396	0.0104036615173093	-0.00194675225291177	0.0219718241671691	9.87424788396578e-05	-0.00106683694548233	-0.000484047233321332	-0.00266899698507827	-0.00526360026449487	-0.00574723859700939
0.0745853390695123	0.0241270585497075	-0.00534870413057739	0.0588885236106223	0.000983314359523063	-0.000278970626606312	0.000352171866458376	-0.00332719812377566	-0.00948873778549056	-0.013449055085061
0.014778706763182	0.0567334317411862	-0.0010955843000458	0.0119429771405352	-0.00554663300506532	-0.00840117937499823	-0.00697390619003178	-0.00219178221054989	-0.00891223342530794	-0.0081024125022355
0.206139810043147	0.116423469902706	-0.0252679150091854	0.101896199257263	0.0229569726488371	-0.0172238762088766	0.00286654821998028	-0.00715392640670875	-0.010172481974743	-0.0199454276275933
0.252216120568668	0.130495193375265	-0.0308942869325687	0.120831082500201	0.039633971485827	0.0137458522301466	0.0266899118579868	0.0193192363590547	0.0106541287222902	0.00139161840857255
0.0965219601769322	0.066663247809706	-0.0110829689166649	0.0469325027114366	0.0144890604257565	-0.00180640696607508	0.00634132672984071	-0.00676011743558318	-0.00770465149608413	-0.0119991340946891
0.135659133762771	0.152646936208998	-0.0138850089692446	0.0860115344805274	0.0162018954146368	-0.00230164966047455	0.00695012287708113	-0.00421977143465987	0.00166883895620693	-0.00902584152351962
0.305128356244844	0.220067214132803	-0.0407410767710332	0.13132954209741	0.0302179191312847	0.0242274864453806	0.0272227027883326	-0.00609925503852704	0.0352803593698267	-0.000799048593403295
0.1411563716003	0.0536574721758475	-0.0162352707837187	0.0706943412901926	-0.0250301131172148	-0.0365842805223442	-0.0308071968197795	-0.0325264191059148	-0.0440984875319953	-0.0429397861619669
0.00346957294146501	0.000623659686355881	-0.000202625112061286	0.00185228292114007	0.000174500446479772	-0.000335010431285766	-8.02549924029971e-05	-0.000421760807669238	-0.000621534751173529	-0.000689120928207207
0.0762583922278877	0.0848115145687957	-0.00638792029560445	0.0499748681460844	0.0140188476170008	-0.00056465665342384	0.00672709548178846	-0.00160396543168968	-0.0015440544648543	-0.0116613704011152
0.297449844711011	0.150689287018205	-0.0318832146390027	0.227879077512679	-0.0224912994718114	-0.0466317965968914	-0.0345615480343514	-0.0494620749885723	-0.0651605581818144	-0.0623684746139785
0.0479338172480978	0.0177050534580076	-0.00289309233870394	0.0383721647493659	-0.000648216834510364	0.00295108268209663	0.00115143292379313	-0.0025355411595686	-0.00679040720704407	-0.00877722428767687
0.164752442311569	0.0471186650891536	-0.0189156324241502	0.0890233021517896	-0.0123261851944921	-0.0112508701217932	-0.0117885276581427	-0.0297482729847134	-0.0271958879451784	-0.0194406300125975
0.105820961068774	0.0975271478345887	-0.00936238892670242	0.0666597415242913	-0.000655234444970385	0.000137171930840771	-0.000259031257064807	0.00441110996426332	-0.00432646986523869	-0.00581402584619556
0.152219564163835	0.111815802383672	-0.0176137998266561	0.070672767411346	-0.00892242417877753	-0.0399551384999821	-0.0244387813393798	-0.0279787605444419	-0.018329127317259	-0.0393867161232141
0.067642484009751	0.0912931136307445	-0.00713247396109878	0.0423901095355008	-0.0178790392465299	-0.0215752139052162	-0.0197271265758731	-0.0193058376657681	-0.0190369949509139	-0.0263597560312281
0.304561970333178	0.217611309469707	-0.038891072802907	0.128453022126106	0.0330611932296079	-0.00251855960401404	0.0152713168127969	0.00227422488670537	0.0297371155689369	0.0201484741789043
0.0502336228558344	0.0199416414956552	-0.0052991543317308	0.0318200385715199	-0.00646792062947186	-0.00759325532301414	-0.007030587976243	-0.00468556997018913	-0.00478117619702725	-0.0083439635930258
0.148150892326704	0.0903891467647784	-0.0172338453053289	0.0667757815489667	0.0198050813239614	0.00369797899279042	0.0117515301583759	0.00233529002633256	0.00130241016480409	0.00235146236105549
0.0346364593905345	0.0396511164983306	-0.00352173831114135	0.0221618342548493	-0.00378726212787734	-0.00745454628909501	-0.00562090420848618	-0.00786830491943859	-0.0100204285748567	-0.00853696312881899
0.30617338475712	0.218505359425783	-0.0393504491485331	0.130086103780015	0.0687091378191974	-0.0149058623139831	0.0269016377526071	-0.00491718024803645	0.0345340118609926	-0.00453704094296747
0.17947289834955	0.232108899721171	-0.0197662331001282	0.102431707974578	0.0133078063212129	0.0279097550207026	0.0206087806709578	0.0234872945095931	-0.0353368651414712	0.0244626592262815
0.0449174615992027	0.107075827247756	-0.00466251063235566	0.0304910301913332	0.0201328396068666	-0.0121726801126139	0.00398007974712633	-0.0114683727183675	-0.00195027170317203	-0.0029993211821126
0.454325859215037	0.147670921386376	-0.0584652946026256	0.211579360717145	-0.0105690209986894	-0.0921750452766549	-0.0513720331376721	-0.0774655293725747	-0.080502305337909	-0.0962382423783689
0.164215286627637	0.111142643257771	-0.0205361089689954	0.0705892679423731	0.00426836417976023	-0.0438189991795367	-0.0197753174998882	-0.0308239170999922	-0.0257878633423262	-0.0303242841226449
0.14973967729548	0.137409924774283	-0.0183858494491268	0.0618671123983676	0.00747533365517444	-0.00902653928727667	-0.000775602816051102	-0.0017194544415409	0.00532077968667577	-0.0204014451880053
0.290089665947499	0.178801543503934	-0.0365370159497819	0.134160111562705	0.0276553725280738	-0.0262785486322522	0.000688411947910805	0.0097839580586046	-0.00628572048685971	-0.0106205432349149
0.488493285270424	0.202528940530323	-0.0649302544467109	0.187761093776298	0.0413796595915761	-0.0931048714219423	-0.0258626059151831	-0.0461690938600963	-0.0385995310131558	-0.0632149466082191
0.364496234311813	0.137051999536281	-0.0445851482598417	0.190345103512159	-0.0297461960495011	-0.0670946114048517	-0.0484204037271764	-0.0478587799945304	-0.0736587498914333	-0.0703181160556934
0.0967610481428519	0.0677489732413083	-0.0115652387640528	0.0476413865926932	0.0139611123657393	-0.00242525365435732	0.00576792935569101	0.00411071892194495	-0.00325166317176898	-0.00174993335359677
0.496386081394185	0.246810444717605	-0.0661864823276508	0.180396441504398	0.10450980333125	-0.0670014039594764	0.0187541996858869	0.00948699293568461	-0.0233782140214752	-0.0119585732200824
0.0113476705004625	0.00126307998052478	-0.000283534726470872	0.00699492848916068	0.000879927362849919	0.000173397134364999	0.000526662248607458	-0.000408521971944884	-0.00146512098361507	-0.00198483283857374
0.0231550286160177	0.00987434903832013	-0.0025074597843144	0.0168787167782139	-0.00343630667669066	-0.00458665347818121	-0.00401148007743593	-0.00475285554117316	-0.00596437796225017	-0.00687620345710827
0.267966061741604	0.188015175350643	-0.0339660295046269	0.116958943494352	0.0305518301591881	0.015413659708411	0.0229827449337995	0.0112054343431541	0.0242756984871502	0.0243357195393745
0.149688348259216	0.135758505561476	-0.018467473019238	0.0622183651709101	0.0030859325874236	-0.0134521805934003	-0.00518312400298834	-0.00543485837445515	-0.00877909676006094	-0.0129196276836188
0.129221439299185	0.0301216251487032	-0.0146503570893043	0.0668333722146388	-0.00773202250986174	0.00401579095348001	-0.00185811577819087	-0.00559654214252046	-0.0206486591382705	-0.016077929208679
0.154706053383773	0.111764188807268	-0.0186244847874034	0.0723020719929187	-0.0095151118738708	-0.031730585328608	-0.0206228486012394	-0.0397541070316822	-0.0267475007808695	-0.037103321364303
0.279042453915551	0.100417549402512	-0.0341266113880291	0.137739461825678	-0.0191763916940176	-0.0189299080777344	-0.019053149885876	-0.0317962601756095	-0.0368033390688758	-0.0470635745656921
0.172387276050076	0.16307573854358	-0.0218078474676692	0.0695910480934659	0.0175914382612524	-0.0418406516073348	-0.0121246066730412	-0.028468608709901	-0.0268688377940226	-0.0129991086223934
0.000855792040302872	0.00233176505087603	-6.96909271855364e-05	0.000464443543236933	-0.000178184566170243	-0.000284005706354424	-0.000231095136262334	-0.000257000828869841	-0.000344995166733522	-0.000371668969464796
0.467151564720137	0.221594778733675	-0.0606688136491256	0.202509499154044	0.0514361594723478	-0.0785306469463751	-0.0135472437370137	-0.0166914622126459	-0.0599761139892319	-0.0441275001450463
0.0558952089012625	0.0525052289254815	-0.0060220025220893	0.0326119299710398	-0.00954717954331803	-0.0120130343056127	-0.0107801069244654	-0.00989010417683815	-0.0152880532146246	-0.0179643165797
0.217212475660804	0.112321945575438	-0.0270812891260226	0.099669850336909	0.0225203070466501	-0.0304724340088712	-0.00397606348111054	-0.0054472312033417	-0.0155195263369744	-0.0164271763752666
0.00368724336143014	0.0227463676784946	-0.000207545072172663	0.00280437310762168	-0.00243250023209137	-0.00250208267334979	-0.00246729145272058	-0.00263780269261097	-0.00252938111387045	-0.00268492418927879
0.00630218435208552	0.0137703522134826	-0.000337754373840579	0.00393971163416746	-0.001683943101861	-0.00156050048412756	-0.00162222179299428	-0.00176734865939692	-0.00206081587207724	-0.00290805500561406
0.483473101523866	0.143657384955382	-0.0636136114926146	0.19187663100022	-0.0196918802289799	-0.0745682273167978	-0.0471300537728889	-0.0781687825099445	-0.0665293082890573	-0.0855367697888522
0.00525413244775568	0.000203707195730554	-0.000267731028442575	0.00319270914242655	4.93850905630352e-06	-0.000544374890907681	-0.000269718190925689	-0.000819289389051577	-0.00106979662943978	-0.00140701511970264
0.314524966165376	0.147000418087226	-0.0352826908176507	0.221632531815833	-0.0417680288616971	-0.0426399256091768	-0.042203977235437	-0.0496798503887108	-0.0586701788735246	-0.074249707086871
0.447980491869758	0.155585260491896	-0.0577715211891795	0.176306418248353	0.0288832637045562	-0.0149702012646333	0.00695653121996148	-0.00679035727971439	-0.0153249978669912	-0.0251587388116855
0.00932412503547001	0.019729681520106	-0.000567338896657107	0.008258582580388	-0.0028596826015224	-0.00408152861005833	-0.00347060560579036	-0.00422044172155329	-0.00422899516264813	-0.00449328329615908
0.124804966669788	0.127669258933211	-0.0148770300500351	0.0537913178081883	0.011545002485255	-0.00622132858671487	0.00266183694927004	-0.00242489017584492	-0.00639771851455243	-0.00930437212861719
0.058265078759211	0.0472456257299481	-0.00661888274231628	0.0341082269202485	1.07444795977019e-07	-0.0105710632880337	-0.00528547792161888	-0.0039937913507857	-0.00778486734898506	-0.00832484740544873
0.270060422987535	0.189071493066318	-0.0344657749044115	0.116591379853322	0.102288757060242	0.0481439218669945	0.0752163394636182	0.00991192195691504	0.00460098144594767	-0.00433549453566912
0.177678408211669	0.095059458643195	-0.0213406340106431	0.078641485927312	0.0182269958706935	-0.0377020520737098	-0.00973752810150816	0.00360882943779739	-0.0195171819330966	-0.00558403169858387
0.372942408873993	0.2700174399897	-0.044054595716242	0.20121981374142	0.0361518494997731	-0.0472033116094987	-0.00552573105486281	0.00647918399658115	-0.00665176927141564	-0.0234601555392481
0.497989444526414	0.245912251674565	-0.0670274215886132	0.181851722889058	0.0356289249976659	-0.0708871678319239	-0.017629121417129	-0.0225266400339476	-0.0182471844024409	0.0138444145853824
0.450685620612711	0.155254591568812	-0.0598654701036655	0.178239025710974	0.0301309405214606	-0.025149149305368	0.00249089560804627	0.00122811186449961	-0.0057745555799984	-0.0131761021833413
0.166516998856901	0.0970562462590719	-0.0200204157092342	0.0800963645312255	0.0163398610092638	0.000575470298868841	0.00845766565406633	0.00171875795471901	-0.0066025193289094	-0.00679845544903326
0.00347357387843333	0.0229017382683818	-0.000266898749171487	0.00277302817618793	-0.00210079109986846	-0.00241437824693072	-0.00225758467339959	-0.00220962012728125	-0.00254130540475456	-0.00244782748549353
0.265107486800151	0.176412580696312	-0.0321354596445051	0.123650153021879	-0.00954741433841083	-0.00939362909230423	-0.00947052171535756	0.0363896807143235	-0.0127565341864168	-0.000603769524793074
0.0733561627200014	0.0527642164926748	-0.00897008975605949	0.0398938287549975	-0.0105009062214604	-0.0121756814948428	-0.0113382938581516	-0.0204732956951875	-0.0137363848913354	-0.020773293941676
0.0189727775777606	0.0306181400133417	-0.00179404059954051	0.0134157867336634	-0.00551035893163303	-0.00502925430871703	-0.00526980662017503	-0.00597001574730148	-0.00659532478310419	-0.00589931205235627
0.4945534838646	0.244818445854609	-0.0661414019153237	0.181550522746538	0.0398032167142043	-0.0669891178893334	-0.0135929505875645	0.0294152716769128	-0.0157038752002139	-0.0376077337373318
0.0123245741570434	0.00160249674780593	-0.000989860611297654	0.0100182740547667	-0.00069050360779657	-0.000155179067567754	-0.000422841337682162	-0.00139828095968582	-0.00211670148971877	-0.00212972205273175
0.0773241147382591	0.0707578014668403	-0.00920373300889697	0.0406946408975111	-0.00562386984972225	-0.0112200495930138	-0.00842195972136803	-0.019130995544252	-0.0122273649860647	-0.0238881332322824
0.006119879544515	0.0138016443291151	-0.00036947033720032	0.00431436808703079	-0.000979393697623685	-0.00167693974994189	-0.00132816672378278	-0.00196955205306703	-0.00239078264138766	-0.00198378263686109
0.0102524902396895	0.00274427008088941	-0.000617718660095865	0.00854244401112557	-0.00235577865169264	-0.00131806046171523	-0.00183691955670394	-0.00221203666606247	-0.00291723613670177	-0.00283196865602116
0.418255804538022	0.176606250466969	-0.0534142811217243	0.19462870696858	0.0824265524650732	-0.0162160568487142	0.0331052478081795	0.012198357659544	-0.036219437627321	-0.0253274869054782
0.229041181027354	0.12332904258477	-0.0273434499983297	0.106977649023669	0.00683287128387555	0.0127507612483307	0.00979181626610312	0.0237432646080927	0.00395295770896034	0.0231761022309414
0.082889580297299	0.156456243798787	-0.00802570655908452	0.0473364249555025	-0.0114463306732801	-0.0105487937087778	-0.0109975621910289	-0.0186367251750375	-0.019600166308297	-0.0193797017585413
0.0776993814216442	0.16718557771742	-0.00761009061686747	0.0450382550755789	-0.0175472016987777	-0.0265298868770539	-0.0220385442879158	-0.0137015598648277	-0.0191419680610756	-0.0252269067608855
0.265359097430971	0.176178248355424	-0.0319276431254841	0.124248985931094	0.053526869657651	-0.010739558749782	0.0213936554539345	0.000206694329417889	-0.00756981659733175	-0.00160902657334067
0.163516212962301	0.11085903846681	-0.0202559387282947	0.0707828972739411	0.0145592222552927	-0.0395237656980332	-0.0124822717213703	-0.023975517287603	-0.0282374447078482	-0.0431432852371992
0.295717727035656	0.182694623513523	-0.0335953679940756	0.199138966777738	0.0318170041923144	-0.00671419079358965	0.0125514066993624	0.0147981598000181	-0.0283424287039487	-0.0339487805771654
0.298058827237162	0.175839702612704	-0.0373608895325535	0.13149921706398	0.017556486248056	-0.0243038533056399	-0.00337368352879197	-0.00177823239178715	-0.01977458010219	-0.0212166987690132
0.026979323168725	0.0103368191945183	-0.00224404320183822	0.0219841542270437	-0.000778495019106203	-0.000830295438835789	-0.000804395228970998	-0.00281315051784766	-0.00481917453437019	-0.00580388894242343
0.135547816824569	0.151502769499193	-0.013387815454489	0.0857582529244031	0.0182594746514627	-0.00495767383218326	0.00665090040963973	0.006338241092717	-0.00439643759749195	8.47516110451529e-05
0.141294555583889	0.0856996083759588	-0.0169369910605186	0.0618482724652938	-0.00555566402422814	-0.0110715372470777	-0.00831360063565292	-0.00466948378018714	-0.0360533051305433	-0.0212129097196909
0.494593170754069	0.198831872932353	-0.065733935512615	0.185690049312859	-0.00478400002782564	-0.0496666384556833	-0.0272253192417545	-0.0390816611345441	-0.0455756799584571	-0.0669293471461754
0.0151831535330162	0.0212206847140147	-0.000988170793773155	0.0123672410527908	-0.00543761904584233	-0.00533280366384215	-0.00538521135484224	-0.00671728664537722	-0.00720718987775553	-0.00725531484815219
0.0817065970440792	0.108856661451208	-0.0060697731305753	0.0607694367518966	0.014237555472324	-9.34057119469089e-05	0.00707207488018853	0.00123751379157465	-0.00608996054655873	-0.0126232928965161
0.122885052303274	0.0619654476204476	-0.0111776463664299	0.0842761194347445	-0.0067528234226686	-0.00214862980923061	-0.00445072661594961	-0.0161179409341659	-0.0187263590623555	-0.0231234381924472
0.176371556304846	0.0508843871221145	-0.0200332327856606	0.0869524065883306	-0.0057372664278745	-0.0145464712808205	-0.0101418688543475	-0.0263668435888082	-0.0158564209697596	-0.0276349423227519
0.0403312626477244	0.0106590893868034	-0.00306539201198334	0.0312167050201191	0.000707750591323338	0.00323021354528211	0.00196898206830273	-0.000798739665510508	-0.00366844770359053	-0.00533137044729341
0.165140083505922	0.177181312801051	-0.0164786291372264	0.101960989499663	0.0131269529051466	0.00301642530318733	0.008071689104167	-0.0118365331121406	-0.0184431476659358	-0.0153748854444113
0.494314473645538	0.244596089438013	-0.0672776776445681	0.182276448035433	0.0592237082023807	-0.0931842519906381	-0.0169802718941288	0.026570920473554	0.018321980175221	-0.036228622501143
0.0761538176518262	0.0850451846656113	-0.00632329419130186	0.0495923148329893	0.00956153775589634	-0.00383576007140886	0.00286288884224374	-0.00156120617624651	-0.00234752547871032	-0.0140358519128831
0.300469610425994	0.150817657689924	-0.033154676697738	0.229001875923383	-0.0282127379127889	-0.0503138974612358	-0.0392633176870123	-0.0609971372070235	-0.0508618032057898	-0.0688223978187279
0.493695200188327	0.195594717384036	-0.0657011550508333	0.184988423170102	0.0146498880806747	-0.0728468934516738	-0.0290985026854995	-0.0290495024588175	-0.0551066917778568	-0.0611736742796603
0.0227096554254988	0.00566704207865358	-0.000990742531183204	0.01516777196943	0.000146028053623844	0.00185974990188601	0.00100288897775493	-0.0012858681968952	-0.00215316519644669	-0.0039838480206531
0.0955567415377	0.123223258298644	-0.0114599883075273	0.0445275796729569	-0.0133029344524632	-0.0320110770313706	-0.0226570057419169	-0.00643914510016937	-0.0237942942896018	-0.0119500657939977
0.206634602970558	0.115580524803871	-0.0246950660734733	0.101704423249849	0.0176731837283895	-0.0308886012734812	-0.00660770877254585	-0.00243750472227805	-0.0242573345797188	-0.0197244212970797
0.0304288290840446	0.08827064988749	-0.00315534363124586	0.0216767544775857	-0.0106185929884594	-0.0146317869743298	-0.0126251899813946	-0.0145093381542948	-0.0125115347521367	-0.0135776601521323
0.0240446737854834	0.0337363783361568	-0.00222182216117244	0.0184757676320201	0.000778815289119213	-0.00254460774497618	-0.000882896227928479	-0.00237558347923944	-0.0022530865025957	-0.00491610975366014
0.0813708047277789	0.100979184453644	-0.00962900518917195	0.0403587070767013	0.0176870188156709	-0.0128363835418613	0.00242531763690479	-0.0215255689070608	-0.00916778315040992	-0.0173632867067645
0.00355747525802049	0.000292068671738866	-0.000108229265024305	0.00241750849796585	-0.000155335075209516	-0.000327425219288228	-0.000241380147248872	-0.000281648188392121	-0.000651907060682353	-0.000727676160370963
0.489820544431089	0.201826514209385	-0.0648793264022919	0.188250485643166	0.0247423621005218	-0.0729104307931319	-0.0240840343463051	-0.0259762966134361	-0.0367191960087919	-0.0715593506038551
0.171808466147792	0.164820850943794	-0.0218002390569392	0.0689825784570013	0.0101583010365591	-0.051094022774192	-0.0204678608688165	-0.00437488499639638	-0.025815153855897	-0.0162138012144222
0.363969159921763	0.219476741878412	-0.0430695089328777	0.207562007710307	0.00688721288636973	-0.0435979329609817	-0.018355360037306	-0.0205703524875993	-0.0235215353023033	-0.050992067553472
0.135866906506225	0.152769600705335	-0.0131102884835277	0.0865560548299907	0.000183695431519804	-0.00376969379681821	-0.00179299918264919	-0.00019474411845527	-0.0220371883851603	-0.024009421635182
0.228961465461003	0.123598927685037	-0.0274390907677646	0.107704926057628	0.0445729198209965	0.0100777123926632	0.0273253161068299	0.00594048936161803	0.000997434836017469	0.00866810389605674
0.112404843299543	0.187405560459783	-0.0113617361340715	0.0628881706116727	0.0132902386893512	-0.0120438770975786	0.000623180795886288	-0.0150462631395533	-0.0167279003865428	-0.0217495270983123
0.0135919127723684	0.0222325591776763	-0.00089617510176446	0.0112846532811203	-0.000475987536175086	-0.000323896696354135	-0.000399942116264609	-0.00197084140980141	-0.00303076550905498	-0.00395214515245184
0.1849455994135	0.153634549546256	-0.0228783938183395	0.0754768992262906	0.0207020775824244	0.00159719921429197	0.0111496383983582	-0.000989999463207797	-0.00731387854335724	0.00665543470303789
0.466286118989844	0.223061032620359	-0.0617204454920059	0.204263997379473	0.00827304298035197	-0.0821154351467377	-0.0369211960831929	-0.0244444873268508	-0.0494078173370109	-0.0433386122864734
0.0772570158545958	0.0250363828723738	-0.00865569904870611	0.0406979465794176	-0.00376080250000262	-0.00751846731272005	-0.00563963490636134	-0.00982822561039434	-0.00650307921399187	-0.011485068940218
0.0562464445735102	0.0288130077669666	-0.00620024771984508	0.0322649474689508	-0.0132965719603976	-0.0135495255114378	-0.0134230487359177	-0.0116500327017001	-0.0139857993767019	-0.0154382097228353
0.0754530752083939	0.0850312151153637	-0.00643031717209994	0.0496114125982139	0.020517339690316	-0.00732016670933119	0.0065985864904924	-0.00312616318558324	-0.0128310565297183	-0.0107637479907543
0.216825919842216	0.112405102878222	-0.0267285216003092	0.100313269263316	0.0258337414739179	-0.0229488021149853	0.00144246967946629	0.000663108819680153	-0.0248193272574129	-0.0321364457462174
0.0842554186238573	0.157417065827079	-0.00848463983760815	0.0476574204889142	0.0444341892804164	-0.00474464703224356	0.0198447711240864	-0.0166776151955544	-0.0201863769041	0.00283901342732702
0.0193647201389108	0.0560261075452921	-0.00211679242666821	0.0128191998600906	-0.00788553875407018	-0.00794037884628047	-0.00791295880017533	-0.00517158546205185	-0.00473760174867882	-0.00939382312693161
0.072888233271613	0.0185816607428684	-0.00812940012639995	0.0391463205815767	-0.00363652632612872	-0.00304774676312389	-0.00334213654462631	-0.0112182126707747	-0.00979719753888401	-0.0129714822992068
0.418372316800684	0.175413414459727	-0.0530303921943132	0.193598894332028	0.0576027376184358	-0.0228640562179266	0.0173693407002546	-0.0108181132577351	-0.0182376201103798	-0.0262596286481761
0.0474988817750677	0.0813550765944608	-0.00499219385027203	0.0278999656847215	0.00840600270111671	-0.0153333293296391	-0.00346366331426117	-0.0133926194838535	-0.0175953271256815	-0.0180381276055654
0.0725578108444376	0.0524164617532935	-0.0083910661289073	0.0390484231128236	-0.016896120268716	-0.0118100024106443	-0.0143530613396801	-0.0123331708644046	-0.0117052573480172	-0.0177569632703076
0.269980731818375	0.18994206131152	-0.0337947455919912	0.115667432207561	0.0650955509588307	0.0174409680240398	0.0412682594914353	0.0618095584951648	0.0142464461751799	0.0135545765960237
0.489793297901257	0.200684135534222	-0.0644498574674289	0.187154422376526	0.0264535073428473	-0.0788272771802122	-0.0261868849186824	-0.0336010641709606	-0.0336529814886446	-0.0776563286330498
0.402774771257118	0.0936007109747933	-0.0495742714122639	0.201146944003878	-0.0101876655885711	-0.0256043515179214	-0.0178960085532462	-0.0315386083845813	-0.0503994532520297	-0.0491463597055763
0.00322735364697852	0.00082455193528114	-4.80168937657443e-05	0.00200585403262364	0.000482785631351287	0.000282084696265471	0.000382435163808379	-0.000285610331624506	-0.000451903636933617	-0.00105422099763188
0.0503902399690641	0.0699691654582737	-0.00482780095515708	0.0344130270195781	-0.00336951617057579	-0.0123554989557535	-0.00786250756316464	-0.0102635403180279	-0.00754463176268369	-0.0115763389201619
0.0256286893301782	0.0152732804370739	-0.00263110737029835	0.018387038534805	-0.00426777857013164	-0.00455420793443394	-0.00441099325228279	-0.00448422471129755	-0.0056880968072295	-0.0064739693950812
0.0910651931099937	0.0626774725916387	-0.0103426298663037	0.0447029309283281	0.00232399104362038	-0.00481421704264354	-0.00124511299951158	-0.0147817039602107	-0.0106321009366022	-0.012966217526965
0.037647449734318	0.0204863782465793	-0.00393382379465679	0.0244781913047726	-0.00354127423015067	-0.00194502657145875	-0.00274315040080471	-0.00587392159722967	-0.00749859253474746	-0.00950305622559818
0.444047362089833	0.157866026190985	-0.0572367439142225	0.178459783678105	0.0371556057769587	-0.0308574461443551	0.0031490798163018	0.0131679063152904	-0.0171571888807305	-0.0127911630735482
0.0809232035989219	0.0604007368261939	-0.00958562213888926	0.0426394104906148	0.00057319775158611	-0.00587042371047522	-0.00264861297944456	-0.00213719251098238	-0.00631012593548286	-0.0136748836426285
0.0114183112975464	0.0232022027797234	-0.00112197049293108	0.00805549031756053	-0.00222493451874804	-0.0033609868994781	-0.00279296070911307	-0.00346990945768521	-0.00396331097625803	-0.00397808454988442
0.104024579820889	0.0787285747317385	-0.011714203951277	0.0513691808284534	0.00409770800771643	0.000303052153644137	0.00220038008068028	-0.0138264936378762	-0.00781570291204006	-0.023691694936009
0.0100628504828212	0.00280934835858336	-0.000772355586277926	0.00857962145885402	-0.00322558644922347	-0.00111836456603338	-0.00217197550762842	-0.00251438731730219	-0.00233232613511086	-0.00355149370585321
0.0510272973241672	0.0197241076163272	-0.00563580009309108	0.0319041432323295	-0.00109792728617863	-0.00309373991307731	-0.00209583359962797	-0.00416413802408772	-0.00703479013339088	-0.00773854496806511
0.0142366059175539	0.024298201852009	-0.00104933421527837	0.0101441031078137	-0.00449493468205108	-0.00436183852466821	-0.00442838660335964	-0.00395866017633569	-0.00429989549222541	-0.00422068171518896
0.0302528480228982	0.0892756407816177	-0.00324893758016298	0.0210349639094646	0.00458719835909451	-0.0145455855896013	-0.00497919361525342	-0.0142034430719834	-0.0144253564360966	-0.0156602781495276
0.12667579855969	0.0313210519367074	-0.013980486269993	0.0665401464553779	0.000983069913147366	-0.00114346458271775	-8.01973347852036e-05	-0.00374632101623251	-0.0109499959797148	-0.0182018730518066
0.0223346695366216	0.032148164527003	-0.00189427646091223	0.0184871860371288	-0.00750879199504459	-0.00697052755733359	-0.00723965977618909	-0.0074885093079355	-0.00871818329517501	-0.00916224269082926
0.299170551096393	0.179398652839348	-0.033587694004543	0.200184025144362	0.0143876905331681	-0.00708668107491484	0.00365050472912659	-0.0144322117642591	-0.0136784020229873	-0.00204588078164603
0.0915421062994472	0.0632140001080468	-0.0109224057064336	0.0456632710840459	0.00104695108155139	-0.00448429038450977	-0.00171866965147918	-0.0126942554179454	-0.0121011956780573	-0.0139334276606973
0.112916963230126	0.187878318700404	-0.0115838981414983	0.0637114625214433	0.0076350804286852	-0.0134787660511509	-0.00292184281123282	-0.0117299075627231	0.0150380175139234	-0.0158945077314388
0.223858689928911	0.169450161419943	-0.0276358965810036	0.0952405172278161	0.0344340759386646	-0.0276862115286253	0.00337393220501961	0.0255624700399078	-0.0158398145988266	-0.00767037228227604
0.194625005105226	0.109174010441467	-0.0173806429119558	0.165044937090461	-0.0327235984799004	-0.0232674691806355	-0.027995533830268	-0.0377858115123779	-0.0469558609271244	-0.0430568444147008
0.0372085272709837	0.01405071071	-0.00198685892707464	0.0271675540174157	-6.77952551284486e-05	-0.000634194747642543	-0.000350995001385496	-0.00277378203467359	-0.00562469581130254	-0.00681745177207752
0.0216763759007345	0.0373215920194958	-0.00212164268453315	0.0157105744442224	-0.00415597395320486	-0.00610396230778925	-0.00512996813049705	-0.00522021850890347	-0.00696255738360793	-0.00744510198554077
0.0996762497413764	0.0310034912159707	-0.00809922599773101	0.077587928636698	-0.000256103798533011	-0.00177972395801528	-0.00101791387827414	-0.0068894339861252	-0.0123915613426288	-0.0155979307815373
0.121549062778607	0.0606060564752316	-0.0103946515577132	0.0842675638181551	-0.0181364783856524	-0.00423821406177063	-0.0111873462237115	-0.0117390499914287	-0.0212401131810603	-0.0266161995874811
0.0330188120286217	0.0153252547906424	-0.00330477682716949	0.0220278768446522	-0.00759756385088027	-0.00821294910315789	-0.00790525647701908	-0.00722912553727531	-0.00874318418153004	-0.00919288459710526
0.279194123637712	0.099691131834015	-0.0348273519504032	0.139014182306287	-0.0032200896469341	-0.0234916938780245	-0.0133558917624793	-0.0279595324277065	-0.029594865433035	-0.0388865235098018
0.153540636881291	0.0353224254861749	-0.0178322870793948	0.0792694677028696	-0.000298894036450503	-0.00275355597313479	-0.00152622500479266	-0.00657991003066774	-0.0213697378789167	-0.0245853280140377
NA	NA	NA	NA	NA	NA	NA	NA	NA	NA
0.0449448480231763	0.0163426500732935	-0.00489353402365336	0.0284013386923161	-0.00441489382338308	-0.00523691854433624	-0.00482590618385966	-0.00650222663866398	-0.00783480692115612	-0.0105625453657251
0.164372918824793	0.0969934573220002	-0.0194538430867905	0.0795700357264857	0.0206383445458979	-0.000706555438609507	0.00996589455364419	-0.00251915820371632	-0.0099764324790422	-0.00905184859757593
0.298058195738544	0.181505322930637	-0.033958127204599	0.200864951143895	0.020962448446437	-0.00775519849477752	0.00660362497582972	-0.00170965501187464	-0.0220193817850668	-0.0259785222197101
0.104155392956517	0.0588840187189661	-0.00801503492847974	0.0820604883667157	-0.0224347004587361	-0.00507179250539559	-0.0137532464820658	-0.0167875999248656	-0.0180411292755682	-0.0230037505746409
0.129480376226153	0.0844891541164824	-0.0156531655533731	0.0627396232346768	-0.00152057496063229	-0.00933220638806193	-0.00542639067434711	-0.0125047550440719	-0.00733936103028425	-0.013721656338564
0.0306617447069807	0.0830151127862915	-0.00280830073733469	0.0226752565584777	-0.0144269002228412	-0.0120771996543925	-0.0132520499386168	-0.0137942727118819	-0.0154013861612882	-0.0155696111500352
0.0709005293420234	0.0645935436126066	-0.0078391282076936	0.0381738453992323	0.00714773485568515	-0.00374103572131057	0.00170334956718729	-0.0102061787108431	-0.0125942910783433	-0.0106333400373716
0.0220737712023227	0.0368448396231169	-0.00213220029705985	0.016006702264874	-0.00388089154322223	-0.0050011567891657	-0.00444102416619397	-0.00490756761280794	-0.00634387992426208	-0.00736641893015446
0.091433129803798	0.0641565134215457	-0.0108744593072504	0.0453147769919544	-0.00172797739027047	-0.00452376572740266	-0.00312587155883658	-0.00571195878301976	-0.0135955660276276	-0.0139482067035885
0.0100898827690965	0.00281142606585197	-0.000492438454152953	0.00849258532417924	-0.00153271125109241	-0.00178867272434863	-0.00166069198772052	-0.00263361812288733	-0.0030641490786748	-0.00297002407226162
0.496672738419804	0.245882897062094	-0.0662381488852747	0.182707142463007	0.142258864772711	-0.0521868111990965	0.0450360267868073	0.0139707701505888	-0.0471241062866618	-0.0339962397449051
0.00874959186128255	0.0048752831436529	-0.000573022462601894	0.00748390690472052	-0.00195848665857653	-0.00239439948492415	-0.00217644307175034	-0.00237651833475984	-0.0030248440662333	-0.00313022666032852
0.0637038687838721	0.097125381901265	-0.00736386345007477	0.0355264483169275	-0.00350428914021795	-0.015149904295931	-0.0093270967180745	-0.0162418138251693	-0.012792122600219	-0.0213360230632741
0.0222444533764567	0.00592022984540202	-0.000829995134990356	0.0150771152798806	0.0026817973014362	0.0024900347021553	0.00258591600179575	-0.000308163993223316	-0.00113295775541518	-0.00345323743724403
0.015590436682729	0.00170974898528138	-0.000661782205093917	0.0125146932764976	0.000611316551130307	6.5663911508947e-05	0.000338490231319629	-0.000984850896325594	-0.0020741026270842	-0.00311277620030817
0.367725177873048	0.136439126116218	-0.0440287484698066	0.192883027105189	-0.0287568321243448	-0.0673778168781586	-0.0480673245012517	-0.0530284802639421	-0.0666746469432816	-0.0910330519359361
0.454897754402034	0.147644111767878	-0.0573885608456585	0.209950436229886	-0.00716600851462912	-0.0857832060116435	-0.0464746072631363	-0.0633198769687155	-0.0790421523994274	-0.0935781385634457
0.0350742242933923	0.0397856012436596	-0.00394181220867112	0.0233439830505897	-0.00874302257630697	-0.00473968356172868	-0.00674135306901782	-0.0079963689625256	-0.00988157901115316	-0.0101834506248722
0.298763090236196	0.148468413432261	-0.0319631331552354	0.228869136098007	-0.0349859617079354	-0.0455712519227473	-0.0402786068153413	-0.0521240477026687	-0.0661757144513022	-0.0753018248463359
0.481827633980836	0.145160791418021	-0.0642395651713804	0.192688109174845	-0.0355089751248036	-0.0728736965397156	-0.0541913358322596	-0.057165250616057	-0.0809893800170762	-0.0752634802166688
0.208325773077173	0.1149455808827	-0.0245259368932239	0.101376247002463	0.0249658137306087	-0.0348988190517834	-0.00496650266058737	0.00534592805699921	-0.0330880548358264	-0.0212944895207117
0.0404169023774195	0.0240676302659284	-0.00274468930423294	0.0309433458280652	-0.0115939504256218	-0.01133254397546	-0.0114632472005409	-0.011919819861246	-0.0126506895378878	-0.0139320415617233
0.0449093956550211	0.0480250262751292	-0.00503512750728185	0.0268441350624156	0.00113514763845017	-0.0146463184131405	-0.00675558538734514	-0.00593933767658063	-0.0100578584492879	-0.00916960032092967
0.118628558748321	0.0763790875697219	-0.0142697364829872	0.0559700409221856	-0.000932045243758506	-0.00290995219161221	-0.00192099871768536	-0.00382843039838791	-0.00696051896035021	-0.00869198003704763
0.0626581544834241	0.130109273179242	-0.00636733325135463	0.037713200127149	0.0278077713577241	-0.0161657230182576	0.00582102416973325	-0.0128144827203956	-0.0186136367855776	-0.0237589832522801
0.280561764953709	0.0998443187293953	-0.0341453815188001	0.138029148166189	-0.0301155388619613	-0.0148245103765379	-0.0224700246192496	-0.023155766974393	-0.0293778246660831	-0.0549257946684917
0.0221897316108297	0.00577696486649384	-0.00115497251396504	0.0151909918678319	4.19943831005479e-05	0.00144915117083507	0.000745572776967813	-0.00049857520294359	-0.00280267629729341	-0.0038291798644065
0.447418294151569	0.153136217077899	-0.057880507139646	0.175814859362472	0.0253348050115922	-0.0320236633287768	-0.00334442915859229	0.00831649583877392	0.0056693929603383	-0.0176371773405917
0.416499451347032	0.178069721684855	-0.0538645884740734	0.193036569244842	-0.0147276507757422	-0.0181984613854446	-0.0164630560805934	0.000517080311989715	-0.0111627979637011	-0.000876787672098256
0.0308042295119013	0.0399062644869665	-0.0029642466505537	0.0202995356917891	-0.00394349690657975	-0.00300630392476079	-0.00347490041567027	-0.00463525590625141	-0.00682942320616833	-0.00603032230451736
0.0165530631846415	0.0304219594295941	-0.00165068949545553	0.0121291756948431	-0.00366113551089598	-0.00442705820919805	-0.00404409686004702	-0.00436978124160466	-0.00410956335255365	-0.00517426623982012
0.489174016284603	0.201325250668416	-0.0647644535445717	0.188406710580175	0.029594357145651	-0.0744251953364726	-0.0224154190954108	-0.049717286945521	-0.041958862765535	-0.066996269626712
0.299932955391148	0.175992988719484	-0.0384806042357747	0.133226072777262	0.0300361145246802	-0.00740708146966362	0.0113145165275083	-0.0146376015460424	-0.00112881599573061	-0.0204737884882805
0.0412997180346064	0.022555152485049	-0.00319812538318261	0.0304849049069589	-0.0119919376642052	-0.00951351968269411	-0.0107527286734497	-0.0125651817729844	-0.013148295969974	-0.0141697015627192
0.0128263975701299	0.021937370165161	-0.0015635578150278	0.00935729356105479	-0.00317743450764916	-0.00424289493087834	-0.00371016471926375	-0.00450214874176933	-0.00556725093707177	-0.00593797279695878
0.177069855141879	0.231607828314581	-0.0196244616714793	0.102412509162908	0.108328548480225	-0.00685321904680769	0.0507376647167087	-0.00463414051678013	0.0279183101276922	-0.0203122819499555
0.000477729535939522	7.51883706964612e-05	-1.50039357183044e-05	0.000130694493974853	7.32293647036791e-05	2.79671175900678e-05	5.05982411468734e-05	8.41170624568877e-06	-2.44588614099449e-05	-7.93100090733464e-05
0.447901926875035	0.155270170509501	-0.058899440783557	0.176947133249072	0.00179325331890151	-0.0263424113454944	-0.0122745790132965	-0.00993628458583723	-0.0223365432364785	-0.0110596577193468
0.49488216987898	0.246043921151598	-0.0662840891635899	0.179876002182624	0.114223606020882	-0.062891757673753	0.0256659241735644	-0.0233246177468493	0.00587610571997593	-0.0491840461196287
0.173542465508702	0.0507510986777664	-0.0203036502968841	0.0886504596039731	-0.0135646440526328	-0.0180412961229632	-0.015802970087798	-0.00413211724808499	-0.0214247708670754	-0.0200705995966523
0.253051351805851	0.129336676414023	-0.0309153762836061	0.12093670828468	0.0256699786791273	0.0132999653600888	0.019484972019608	-0.00279173530202964	0.0112801665660558	-0.000795278919824838
0.372599493476899	0.269901302086572	-0.0446014684471255	0.204327331053399	-0.0194674026744951	-0.0417182652381775	-0.0305928339563363	-0.0126983120968828	-0.00805712730112185	-0.0304067220007699
0.320647768444118	0.21020875102929	-0.0374603124241922	0.185695350049432	0.02376308780819	-0.0015895891201661	0.0110867493440119	0.0258575253306718	-0.00548048840631826	-0.0200760922790498
0.268464770985826	0.189719866971928	-0.0337010036258969	0.114891001016551	0.0993383790757961	0.0115233782798552	0.0554308786778256	0.0290136190877477	0.0215437864413008	0.00888296530719468
0.044148603548443	0.0468025418230686	-0.00471587812380701	0.0261296951737964	-0.00465999390619076	-0.00755872062196541	-0.00610935726407809	-0.00629049498270552	-0.00709312160634118	-0.0116814606827301
0.016623204825609	0.0310550491283868	-0.00167062024553208	0.0125676487269683	-0.00142633233859145	-0.00398157702838558	-0.00270395468348852	-0.00374471043161202	-0.00415409100886744	-0.00499559191245567
0.120438688373434	0.0477427995117722	-0.0136900812775192	0.059413689987395	-0.0130115941193144	-0.0310814364758363	-0.0220465152975754	-0.0281375362103093	-0.0322663251720104	-0.0334998098466349
0.00668427212460051	0.00449703711234	-0.000678922138219339	0.00567448032954118	-0.00159275768005667	-0.00175533660639689	-0.00167404714322678	-0.0020366457047135	-0.00241629373570374	-0.00243338285559158
0.11422608135478	0.187725931660618	-0.0119618710519903	0.0637699178620801	0.0141478474996537	-0.0187123992564621	-0.00228227587840422	0.013406208442886	-0.0123238294383734	-0.0159850131025065
0.100383806586147	0.105336915694495	-0.00926932912337397	0.0625245881345838	0.00349667286117386	-0.0093689141058568	-0.00293612062234147	-0.00284977531452772	-0.0220832938079762	-0.0135806685205067
0.483408428970368	0.14401050127619	-0.0634707905290507	0.192753303277617	0.00747381267743996	-0.0927853486153522	-0.0426557679689561	-0.0462004156897723	-0.0721482663572194	-0.0799266915946994
0.141395078453387	0.0857433372505545	-0.0173292364923075	0.0618971487090934	-0.00111253535509079	-0.0105444692271142	-0.00582850229110252	-0.0139775348107928	-0.021977867129168	-0.0186188677738407
0.015036544747089	0.0273963889646375	-0.00124305654060757	0.0118191558260167	-0.00159150692032542	-0.00390630289353971	-0.00274890490693257	-0.00449024122111186	-0.0042074731525024	-0.00519505752834339
0.0505639197846063	0.0593213078046929	-0.00439974467905139	0.0354494016909498	0.00723399958199533	-0.00172451461788463	0.00275474248205535	-0.000982772045725611	-0.00344812540905815	-0.00815016041375592
0.126542986242576	0.127758445643582	-0.0161063897986983	0.0538690175827892	0.0105029590665451	-0.00583317421522418	0.00233489242566043	0.000255242227825553	0.00322582268003277	-0.0175761565090296
0.256586019100314	0.101520814722225	-0.030947373864177	0.126870520729833	-0.0221865920602229	-0.0146020323121356	-0.0183943121861793	-0.0174327117532277	-0.0401050954620581	-0.0325484444186291
0.225183444516552	0.171139253890999	-0.0285983342694981	0.0973431931067538	0.0397418445827874	-0.0142543505875365	0.0127437469976254	0.0264191665336355	-0.0101556350143627	0.00981645982909188
0.101714607720114	0.114391138390921	-0.0129283237658283	0.0477384821959802	0.0018609605740323	-0.00849654127681231	-0.00331779035139	-0.0121080294228934	-0.0137995947081396	-0.0146885551411521
0.140021819891036	0.102472880855525	-0.0164522940525341	0.0626554818919592	0.0117970101325905	-0.0343291692642165	-0.011266079565813	-0.012521810044995	-0.0181439397052842	-0.0234306006256135
0.266131660112287	0.175484555511399	-0.0319520462293627	0.123860261308389	0.000469704738878696	-0.0122416984873301	-0.0058859968742257	-0.00763414826170222	-0.00038439542849289	-0.0146964717851518
0.225527007909358	0.170154924414504	-0.0279307326380763	0.0963348251140188	0.0200634246637839	0.000417085017104191	0.0102402548404441	0.0159696717629548	-0.013402538605586	-0.00854332457646759
0.009450026705418	0.00211761772950851	-0.000446723110195854	0.00683477944088426	-0.0032560538683386	-0.00233613846574694	-0.00279609616704277	-0.00331349707140517	-0.00366678616192318	-0.00410345684508487
0.065667492510667	0.0202762267895534	-0.00754734029049214	0.0366813153414142	0.00432913073828119	0.00579545712102113	0.00506229392965116	0.00159813066415555	-0.00688468865320321	-0.00899132529623531
