# Supplementary material for: Measuring re-identification risk using a synthetic estimator to enable data sharing
Source: PLoS One. 2022 Jun 17;17(6):e0269097. doi: 10.1371/journal.pone.0269097 (PMC9205507; doi:10.1371/journal.pone.0269097)
Supplement: S3 File — (ZIP) [file pone.0269097.s003.zip › nexoid/nexoid.vineCopula.1.15.csv]

risk_act	entropy_est	ital_est	hypo_est	g_err	g_vine_err	ave4	ave5	ave6	ave7
0.0636997404919755	0.0236273527192585	-0.00497224539898992	0.0423231201302934	0.00175203438813071	-0.0076306365470754	-0.00293930107947234	-0.00668634315294414	-0.0104562370847796	-0.00991933477979873
0.176005831119405	0.0501934940983708	-0.0186714383991246	0.0821394523123517	-0.0159131235499848	-0.00258584624626909	-0.00924948489812694	-0.0109162321748229	-0.022830265492544	-0.0172891958024136
0.104033694840957	0.05786378257131	-0.0086173493469411	0.0759182746383791	-0.00315547152527802	-0.00292720176783193	-0.00304133664655497	-0.00960961831108548	-0.0240020490101733	-0.0215254035611468
0.256107366593885	0.103001603559543	-0.0286718163066248	0.119742807508429	-0.0100027637092832	-0.0262530482579148	-0.018127905983599	-0.0114429384464553	-0.0268062962040599	-0.036062664904193
0.194877617369106	0.108744964523858	-0.0160407111714783	0.152352694464565	-0.0272986888545384	-0.0284397849011059	-0.0278692368778221	-0.0381680160318011	-0.0442283026273677	-0.0425321587333622
0.00340809345304467	0.000726017064554532	-0.000194478687872543	0.00166174374334743	-0.000380332519134886	-0.00031384505055085	-0.000347088784842868	-0.000425520145936357	-0.000406826672179807	-0.00039549241987534
0.449630496948609	0.153979647368288	-0.0503990006135174	0.167145255057901	0.0163685156807281	-0.0245070934012796	-0.00406928886027574	-0.0194467175432599	0.0043436528773631	-0.0142966301456292
0.0830037183635703	0.157001846471196	-0.00751710908648022	0.0452988691446311	-0.00992121761712127	-0.0105317057973002	-0.0102264617072107	-0.0153393504068364	0.00484350118024295	-0.0214243478295436
0.373267814062643	0.269394984614936	-0.0409303869085794	0.191549922173192	0.139237253080003	0.0134021265001937	0.0763196897900982	-0.0322450306974196	0.0236638202831574	-0.00293077894964217
0.0101879187949723	0.00137540697978829	-0.000614102134958593	0.00593234364636409	2.16482697136169e-05	2.26173850168716e-05	2.21328273652434e-05	-0.000873762167417767	-0.00138929492502949	-0.0016847641446114
0.278815310772549	0.100224319243902	-0.0306776326434395	0.129743911036777	-0.0187678684067519	-0.0209618642883478	-0.0198648663475499	-0.0131049341242739	-0.0383371695840028	-0.0462035539878904
0.174388424580338	0.0499573947580161	-0.0179905885189151	0.0812653072355951	0.00873594907098652	-0.00732939560424919	0.000703276733368646	-0.0103175971421734	-0.0212737782866894	-0.034045320812981
0.133905795387742	0.120988513951008	-0.0120610819220406	0.0750355150860336	0.00296769220166127	0.000178157075766655	0.00157292463871397	-0.00883015596927925	-0.0141426190966318	-0.0185224754547941
0.256616982974053	0.102078558253257	-0.0276022608426124	0.119418811538855	-0.003519694861358	-0.0120056952105854	-0.00776269503597171	-0.0160029774609242	-0.029944297326205	-0.0458293615564636
0.0222787359086901	0.0371252074747742	-0.00198349354922	0.0146479756070753	-0.00351602785971246	-0.00681717831514528	-0.00516660308742887	-0.00535861806323709	-0.00786532740336207	-0.00779007637716299
0.0146090340437939	0.028918855004276	-0.00135494929102853	0.00989013267407768	-0.00359582246433084	-0.00438647928026663	-0.00399115087229874	-0.00506992556872661	-0.00477291810881393	-0.00638024678794184
0.151121160677501	0.136081757918409	-0.0164499551592109	0.0582834838773873	0.0148351650005585	-0.0150163350469494	-9.05850231954775e-05	-0.0133013857005332	-0.0176134972822186	-0.0264595948866566
0.488249053594759	0.199712714312576	-0.0561802394684749	0.176026201095088	0.0568493982883969	-0.100674105439632	-0.0219123535756175	-0.0358732009099204	-0.0642849651512191	-0.0680074017009966
0.365894241098874	0.137876950046865	-0.0397322071281891	0.180612148360228	-0.026073407687555	-0.0845584176136617	-0.0553159126506084	-0.0658860449387365	-0.076498240936675	-0.0788793953297675
0.260846012207811	0.129225588670264	-0.0291352965067694	0.10966021391018	0.0316327876082407	0.0189941836965437	0.0253134856523922	0.024012445765274	0.0270344087662666	-0.00150614550549322
0.068563288808809	0.03176879509178	-0.00698139004388179	0.0349167361150885	-0.0166000176917307	-0.0214333219692614	-0.019016669830496	-0.0157525648659815	-0.0188510630604149	-0.022525821672193
0.150089095330321	0.136155702511184	-0.0165430906710282	0.0582064125617798	0.0166606744074238	-0.0116890603477259	0.00248580702984896	-0.00412034003661321	-0.0155514237807094	-0.0131168037713452
0.164845455816946	0.047355796396719	-0.0171631616355705	0.0832028647375287	-0.0127623875080154	-0.012141084668506	-0.0124517360882607	-0.0194047544877033	-0.0184599768359016	-0.0255264711386908
0.492453656829345	0.196492386852293	-0.0576582034521534	0.176227445421759	0.01549040461811	-0.0609349733998168	-0.0227222843908534	0.0130187487289303	-0.0658839081944129	-0.0685820512500466
NA	NA	NA	NA	NA	NA	NA	NA	NA	NA
0.00895412209747608	0.0125695133761957	-0.000600779531492958	0.00520406544199906	-0.00200765604273465	-0.00158947857275837	-0.00179856730774651	-0.00241032741191241	-0.00303965413465384	-0.00310069277999057
0.437108229100367	0.0931572108737568	-0.0483176146812803	0.173764185348091	-0.000524368281148047	-0.0247983127315748	-0.0126613405063614	-0.0414158136009942	-0.0639167006856322	-0.0478734700447699
0.0140773392067325	0.0247142097646229	-0.000659145945276414	0.00886375688723792	-0.000519955486954092	-0.00408716910715061	-0.00230356229705235	-0.00259435677994461	-0.00439651665302705	-0.00408561767782234
0.0562340548157015	0.018238121106223	-0.00611448732410274	0.0314100934169777	-0.0111097429003803	-0.00750791357134308	-0.00930882823586167	-0.0110649305515667	-0.0116915290677919	-0.0143912127424804
0.00329967651709686	0.00067876790274949	-4.15420006528266e-05	0.00163595327849174	1.60663297973261e-05	4.33168878167184e-05	2.96916088070222e-05	-0.000422032871689592	-0.00055380852919787	-0.000935983376374627
0.00957054571504621	0.00210491063852343	-0.000407106793869327	0.00591521949584114	-0.00280435368939906	-0.00218613743544413	-0.00249524556242159	-0.00281541580805517	-0.00357834461836887	-0.0036752818401339
0.496770943240139	0.246306295353824	-0.0571570748657802	0.171911706466653	0.0638607209279018	-0.0712959636649583	-0.00371762136852821	-0.0154741050674763	-0.0352344217620001	-0.0210738433728582
0.130453285973156	0.0850612192195278	-0.0139349827785137	0.0593025696726319	0.00300060706626146	-0.00355836405316565	-0.000278878493452095	-0.00947806961653375	-0.016643079108239	-0.021547211642223
0.000864959182064142	0.00243534876573641	-9.05829357334928e-05	0.000438089069068922	-0.00022936211298554	-0.000378764989995938	-0.000304063551490739	-0.000365096870278159	-0.000431170020382929	-0.000425447028401616
0.465940081842973	0.221716150262759	-0.054447957168472	0.19237977842936	0.0647761057590306	-0.0161439079915726	0.024316098883729	-0.0106666279783356	-0.0524560795835061	-0.0426015237982398
0.0451308989218573	0.106370798151428	-0.00418043705758236	0.0284862887633877	-0.0138413311692307	-0.0124195811886961	-0.0131304561789634	0.00127408550452215	-0.0169194340457715	-0.0141209649647257
0.105422151002324	0.0782300218354637	-0.0107616111559979	0.0492773214190798	0.00979612034551232	-0.00366601891795007	0.00306505071378112	0.00113015419697617	-0.00803125357056306	-0.0302401030048843
0.141397444623974	0.103069069512049	-0.0147541992567084	0.0588139873607474	0.00555505714951843	-0.0314915535863272	-0.0129682482184044	-0.0223496917292666	-0.0153969811630402	-0.028290611906276
0.165079530201186	0.0973780865355077	-0.0172568861649437	0.0743335381209257	0.0145015860955777	0.000217197538300934	0.00735939181693931	0.00606093506351615	-0.0025707678403378	-0.00962273343184877
0.0288650290679843	0.0126667867508765	-0.00271464867577697	0.0191975009606011	-0.00650970869924821	-0.00565892871870227	-0.00608431870897524	-0.00662031160212534	-0.0088042121526223	-0.00880084796971931
0.170904176012556	0.164318255047271	-0.0182796730786625	0.0641849204868525	0.0384687824301444	-0.0355360523067891	0.00146636506167766	-0.0207777717835259	-0.0234082540198082	-0.0237442715444849
0.138735749333138	0.0331052832916685	-0.0143263040316533	0.0647245216675978	0.00433702932114113	0.00617327539731513	0.00525515235922813	-0.00930233364225991	-0.00978626038372721	-0.00761850310701043
0.257289608494998	0.102411332249574	-0.0283685890291349	0.11978120448487	-0.00951965360418575	-0.00753397053725272	-0.00852681207071923	-0.0247102770539934	-0.0243535661145958	-0.0382087893104562
0.464687287936855	0.22302057589385	-0.0532577336813974	0.190748238996338	0.00471013346286775	-0.0943754815112753	-0.0448326740242038	-0.0367555370887157	-0.0366645982231847	-0.0199057720015706
0.0529033191281443	0.075666727516616	-0.00418463287798077	0.0384015025832856	0.00164583289183207	-0.0017241486240299	-3.91578660989197e-05	-0.0032369369422596	-0.00750311653308064	-0.00815628384909462
0.0149739862472016	0.0565048720036276	-0.00112489102386736	0.0106861483496725	-0.00691026526792003	-0.00867541017945376	-0.0077928377236869	-0.00263455039450793	-0.00362943916935382	-0.00888428066836411
0.453722613132784	0.147806283812573	-0.0518463163958469	0.199451569153163	-0.00937352809366554	-0.0774464930833964	-0.0434100105885309	-0.0700278105282031	-0.0740321701776768	-0.081849931067622
0.151585450756795	0.135436058650374	-0.0160939721122529	0.0580589987238521	0.00782599234603837	-0.0146824006340898	-0.0034282041440257	-0.0113632168739043	-0.00826802220712225	-0.0153751554849375
0.0225501950707922	0.00573548370031736	-0.00108991138813817	0.0137692061668195	0.00119184482866836	0.00100674575781061	0.00109929529323948	-0.000774361994076437	-0.00155456884034975	-0.00383318079677566
0.00972404137764021	0.00200867686578987	-0.000529198375443272	0.00623834666566506	-0.00150926169522543	-0.0014868939240376	-0.00149807780963151	-0.00272063955196936	-0.0039477657702352	-0.00406390762756608
0.165771436258236	0.178635078699882	-0.0158451753097608	0.0954117001637327	-0.0218487604210545	-0.00418753613071615	-0.0130181482758853	-0.0119882049119351	-0.0267396612950919	-0.0210901991471781
0.134596721454759	0.0719194010170308	-0.0112627085215528	0.0937482022736058	-0.0022943672645683	-0.00330357047502419	-0.00279896886979625	-0.021622779257305	-0.0236007363640543	-0.028480154108562
0.0683318007849476	0.0249574302625246	-0.00436725382462895	0.050769297346791	-0.00365609873644905	-0.010175525211952	-0.00691581197420053	-0.00346923287939449	-0.00973156925242714	-0.0111939644774255
0.105491886153124	0.0777244946220723	-0.0107662635450483	0.0492309494970455	-0.00181831879116191	-0.00572008499100596	-0.00376920189108393	-0.0107028352193746	-0.0139987408009732	-0.00863791050919516
0.151685704498259	0.135072647613266	-0.0162790044774396	0.057445929121716	0.0134062436534923	-0.00223966243930743	0.00558329060709245	-0.011076189948999	-0.0115624392511335	-0.0323038261811437
0.0852199194612405	0.0335682100673588	-0.00794873084455824	0.0420902467669513	-0.00127167349670543	-0.0131246562264355	-0.00719816486157043	-0.0177213099640359	-0.0163882501200706	-0.019314330769077
0.185759693333025	0.112431739176917	-0.0194090604106832	0.0814287008005539	0.000608857371276861	-0.00516637155301725	-0.00227875709087019	0.00396636401370554	-0.00399204730699532	-0.00402496261067259
0.00063517480763995	-6.52625303120664e-06	-5.24043944982365e-05	0.000215545709864968	4.1662077564636e-05	1.97876588716718e-05	3.07248682181538e-05	-2.92483445067083e-05	-0.000116516018542807	-0.000143822881805802
0.0640837072181859	0.0498433071181964	-0.00668596364240238	0.0324907691341091	-0.00851963516156544	-0.00897744566362744	-0.00874854041259644	-0.014268594005852	-0.0171399935709774	-0.0179696711289577
0.304321804267015	0.220235160541427	-0.0349703318864582	0.121567414436316	0.00714983124787916	-0.0136623721152355	-0.00325627043367815	-0.00471189378151737	-0.000329878764798619	-0.00792648047762456
0.0685458328730819	0.0253807580625372	-0.00483274674265735	0.0513683133481225	-0.00430907523244906	-0.00127940130378758	-0.00279423826811832	-0.00800095972309793	-0.00773377043541366	-0.0172446712710874
0.0688595608823928	0.0246807752541603	-0.00507469288291268	0.0518295998092175	-0.00135232847466038	-0.00516112544894287	-0.00325672696180163	-0.00434376559680304	-0.0126504966307183	-0.0161538258151682
0.0406084974008627	0.0234239277167492	-0.00336324725201853	0.0285871908746518	-0.0134562988550359	-0.0101572300905077	-0.0118067644727718	-0.0107885763234984	-0.01280799129892	-0.0170335505330996
0.341764559561709	0.159055061533343	-0.0365964050561769	0.209651552190063	-0.000579714957160915	-0.0531764214918228	-0.0268780682244918	-0.0603151915342372	-0.0654812745644081	-0.0799527954858507
0.0224006202937896	0.0363440138063949	-0.00181518363670178	0.0158910268507235	-0.00490502099960548	-0.00868369313564017	-0.00679435706762282	-0.00809206734753459	-0.010676358294834	-0.00933518018397035
0.0740597701161834	0.0243589539657598	-0.00499517661919179	0.0534289906546996	-0.000714639543908172	0.00109473715995118	0.000190048808021509	-0.00304727047406245	-0.0074947940612	-0.0122557229980049
0.291593909837179	0.179895179053449	-0.0340245678273911	0.128269619110474	0.0487784304385999	-0.0148721373740746	0.0169531465322627	0.00509213617985815	-0.0031031946574982	-0.0194114119970507
0.140136057091966	0.102560011552295	-0.0147787227430359	0.0596200027411008	0.00184446786182357	-0.033836849102987	-0.0159961906205817	-0.0183826623377769	-0.0201251502104087	-0.0236065288859441
0.353521663244617	0.229066327899434	-0.0387006403542325	0.202759814906882	0.00213405500361957	-0.0515552899099398	-0.0247106174531601	-0.0335237877656291	-0.0551073076248735	-0.0280939193784157
0.0382523005134133	0.045205154505868	-0.00363853131030913	0.0256040198198269	-0.00586874032009575	-0.00450894872653666	-0.00518884452331621	-0.0052603541404971	-0.00777480180696371	-0.00872015333753379
0.057949439461156	0.0180302481186328	-0.00574129182082673	0.029843033162966	-0.00038064716859456	-0.000710183551811516	-0.000545415360203041	-0.00409379863724491	-0.0056684894121368	-0.009459330910528
0.150438095268767	0.135165921707553	-0.0155741193341992	0.0574874842614077	0.0107564213649903	-0.00762673757978807	0.00156484189260112	-0.0108963924883333	-0.0166575803631454	-0.0152527342739736
0.280274762274888	0.0998192021576746	-0.0318363122818215	0.130454717278742	0.00621180058354004	-0.0221333289298625	-0.00796076417316127	-0.0302155504545299	-0.0364354929247047	-0.0384272533274418
0.298737134810201	0.174927736426664	-0.0337094024782058	0.12561355973407	0.0298631555370882	-0.00950830940974756	0.0101774230636703	-0.00960093602106366	-0.012303780380216	-0.0188148816534654
0.460743673952095	0.148442658011876	-0.053924884667222	0.19543546380862	-0.0170864857464197	-0.0915581704434398	-0.0543223280949298	-0.0641128745869391	-0.0784397055891702	-0.0815852984959993
0.000834930211001499	0.00021385556734866	-1.07806647747813e-05	0.000327406749200407	-0.000111160884118592	-2.46327808913468e-05	-6.78968325049693e-05	-0.000203676754515483	-0.000192567081152815	-0.000177380856646717
0.366023405965231	0.136559686791566	-0.039520183830335	0.179569756043385	-0.0299742150838627	-0.0869138572288825	-0.0584440361563726	-0.0617220539540534	-0.0747234129130178	-0.0837621966105174
0.0400247903440158	0.0451472252405498	-0.00407456899164019	0.0248338267931942	-0.00802998347112398	-0.00998506202668869	-0.00900752274890633	-0.00940014182072653	-0.0126456579716334	-0.0105284348096792
0.0120477452512266	0.0015659846546681	-0.000884476523008691	0.00869444283816442	-0.000617354916365722	0.00015236533774135	-0.000232494789312187	-0.00109596395470474	-0.00221734275220311	-0.00220425909210437
0.120004796666393	0.0326794283963535	-0.0117895522578023	0.0557558723521688	-0.00599754893693165	-0.0102848612906627	-0.00814120511379719	-0.0132663896582501	-0.0311525166728676	-0.0209423764000137
0.0309194461556766	0.0884958648674405	-0.00302680900699457	0.0195851991933443	0.00558406865095621	-0.014951899999519	-0.00468391567428138	-0.00754648930489143	-0.0128264504185067	-0.014411510120227
0.372782149848522	0.269963424366162	-0.0414149349700486	0.192376304695986	0.154458459707904	0.0162458801743762	0.0853521699411402	0.0612575026605135	-0.00386661969952451	-0.00148074936669573
0.00976143736340819	0.00158167298417282	-0.000323021174010455	0.00606288019623405	0.000223888036022668	0.000631166129163842	0.000427527082593254	-0.000340119686862421	-0.000790653067656419	-0.00175961295544697
0.495563149264714	0.245835423086497	-0.0575866527274301	0.170163757326626	0.0769238443495586	-0.0738314134779991	0.00154621543577971	-0.0216026842510553	-0.0236876038331403	-0.00927829230663785
0.131535114409902	0.0493678117257861	-0.0142752413168932	0.059280147693345	-0.0151504142301353	-0.0293146754319769	-0.0222325448310561	-0.0146832430906053	-0.0221984784807025	-0.0297413755365857
0.0635169342566295	0.0494422987920391	-0.00630399178478599	0.0325922434222838	-0.0113276921413091	-0.00804413895308644	-0.00968591554719775	-0.0106849366135972	-0.0123332938436511	-0.0138970776489638
0.340735182743682	0.158638328846551	-0.0375212941313736	0.211113111687736	-0.0212469727132696	-0.0517657651891751	-0.0365063689512223	-0.0588311985815274	-0.0628800792040651	-0.0690897603460317
0.0187806224827905	0.00545342888013477	-0.00128847839072616	0.0136671584126918	-0.00111829373135336	-0.00135177901956367	-0.00123503637545851	-0.0016979030715179	-0.0025252311035607	-0.00335885030296912
0.0226940154810753	0.036270585563898	-0.00207746463580948	0.015867568111665	-0.00940357139310068	-0.00939409282881384	-0.00939883211095726	-0.00820818272513231	-0.00968415751453959	-0.0117197279888274
0.412012508902888	0.0946910535371644	-0.0474094002590282	0.187893247869992	-0.000964410439440067	-0.0223768995032262	-0.0116706549713331	-0.0253536708191034	-0.0460599373687904	-0.0801801885548492
NA	NA	NA	NA	NA	NA	NA	NA	NA	NA
0.0413267216220362	0.0212055738356064	-0.00343655613827926	0.0277944471630202	-0.00658565080369863	-0.00916166649532785	-0.00787365864951325	-0.0102382666061453	-0.0151767673662213	-0.0141644312454365
0.466466721675399	0.222893007153482	-0.0547603335109381	0.193249370821384	0.049836602238421	-0.0755548041169669	-0.0128591009392729	-0.0204611779775343	-0.0506891953160691	-0.0589447770455194
0.0778043418281123	0.167248787926582	-0.00731517988090036	0.0423831835274956	-0.000669670350656126	-0.0253326129206235	-0.0130011416356398	-0.0191833826376857	-0.0294665390351653	-0.022626336562187
0.000316493745693805	0.00128721917722737	8.61398284707709e-06	8.29895407768366e-05	-0.000117146604094422	-0.00011646212626714	-0.000116804365180781	-0.00013465233862465	-0.000148787248390408	-0.000161089725943406
0.261949093386268	0.127325439512834	-0.0287998850540367	0.110537667740575	0.0173110430587026	0.0096630263453385	0.0134870347020205	0.0209297437533087	0.00909109575303746	-0.0228039996210846
0.0550507282596565	0.0535416477464083	-0.00518235255151324	0.0309047585233318	-0.00890996934013229	-0.0118020450356841	-0.0103560071879082	-0.0167422551840328	-0.0141210218230058	-0.0132433050687349
0.000829718127836071	0.000224467500967689	1.06773740720644e-05	0.000295548235833834	-0.0001120567671877	-3.47797476575966e-05	-7.34182574226484e-05	-0.000123087809962802	-0.000205443631857594	-0.000191519457744592
0.0951200538451632	0.123716616024104	-0.0099498520404456	0.0419659616439122	-0.0055750001929277	-0.00631788186154553	-0.00594644102723661	-0.0047874725548662	-0.0204718714258479	-0.0245098989676386
0.0154304764164372	0.0215043809679997	-0.00118139502136593	0.0117957432162332	-0.00630454442996849	-0.00558036032086771	-0.0059424523754181	-0.0062519743414182	-0.00681910906250905	-0.00725893854984158
0.162548178287565	0.110761566172454	-0.0175674981446531	0.0660756667745303	-0.0120699543222541	-0.0354793639448119	-0.023774659133533	-0.031185862059824	-0.0310646464082495	-0.028792614555668
0.0110185262898649	0.00713298762733887	-0.000778354131616905	0.0080579585573314	-0.00191520682127546	-0.00263248742419342	-0.00227384712273444	-0.0031442096773636	-0.00329660916947923	-0.00390874465566398
0.0537534610485719	0.075516357500769	-0.00436777208350159	0.038222917940939	0.0038556050441944	0.000190147177263379	0.00202287611072889	-0.00363530845484525	-0.00412409384073273	-0.00877309889212018
0.135141812287143	0.151441922621464	-0.0117466887212588	0.0803374910447788	-0.0238919579334597	-0.00331501921797661	-0.0136034885757181	-0.0161808337591156	0.00457925216009081	-0.00348486165181161
0.0271874916051913	0.0651751047675948	-0.00221781280641423	0.0164243843189197	0.00340734607479587	-0.00948355955306935	-0.00303810673913674	-0.0097321677646428	-0.00835430041255528	-0.0106177018196766
0.121146427321296	0.0756436570513159	-0.0128470302365363	0.0526343178407302	0.0120743702746084	-0.00516893558494046	0.00345271734483395	-0.00506209308810572	-0.00843178411168484	-0.0112107236184276
0.224953017558634	0.170013813196921	-0.0246152628192296	0.0901247231714329	0.0471166973500865	-0.0273214511570953	0.00989762309649561	0.0108974411271818	0.00804633651045894	0.000673959744279667
0.0882507029549718	0.0188680778012614	-0.00815539132869514	0.0436225257994871	0.00261521783892933	0.00572058074564001	0.00416789929228467	0.000621982875171331	-0.00279691206215875	-0.00426534508541107
0.000842717076562012	0.000185158644875305	2.1202644496196e-05	0.000327703763983174	-5.41205045594353e-05	-7.58345594706725e-05	-6.49775320150539e-05	-0.000103750935610779	-0.000183338468409614	-0.000252508953128364
0.057494423721537	0.0321600896804125	-0.00354375508861268	0.0391562571163939	-0.00523939923404704	-0.00371197006674463	-0.00447568465039584	-0.00767057119534809	-0.0165688888825096	-0.0188989176057322
0.183120284872296	0.153100675306053	-0.019472459380655	0.0707643178341157	0.0202083931096911	0.00121523207375698	0.010711812591724	0.00819099654711997	0.0054847226595571	-0.00546074614654471
0.164934586220174	0.0466148239906865	-0.0163257179894974	0.0823279284075448	-0.0113309165112745	-0.00734713018238328	-0.0093390233468289	-0.0169411484669567	-0.0234911771416812	-0.0246435073624922
0.406222001504851	0.0937295824298843	-0.0458684394772179	0.191219640998313	-0.0211179495797789	-0.0256102502616253	-0.0233640999207022	-0.0286069316226013	-0.0441870154260356	-0.0462893893877653
0.019302657021932	0.0070934790449743	-0.000945628693699962	0.0116521850735943	-0.000857350492491728	-0.00184783385412467	-0.0013525921733082	-0.00250894866717976	-0.00343649225397752	-0.00410556076635705
0.0376864617724951	0.0443537824596796	-0.00341133615143489	0.0263853116172449	-0.00347545941214857	-0.000696135587828786	-0.00208579749998868	-0.00495840687615703	-0.00826324613517405	-0.00896128260720726
0.0195132341606568	0.0562707198526453	-0.00181188503705176	0.0118751822597668	0.00174463328775939	-0.00685479502346978	-0.0025550808678552	-0.00801944011119926	-0.00908820986904411	-0.00929377390973509
0.120936946565941	0.0477924593606157	-0.0126216722731091	0.0576239423788484	-0.0171148126631032	-0.026207116415537	-0.0216609645393201	-0.0283668704241115	-0.0291348387090798	-0.0333032433124401
0.461419781944108	0.148843100485712	-0.0538744588158167	0.195998736506591	-0.023021010963381	-0.0820806226322612	-0.0525508167978211	-0.0540137665974547	-0.0680765656034207	-0.0903521944499449
0.181187244213909	0.0794580366749324	-0.018045440976974	0.0952138063051902	-0.0153968582039141	-0.00864614415464987	-0.012021501179282	-0.0224984728768511	-0.0298148230672102	-0.0337840920867356
0.261760732820177	0.12713365866094	-0.0289322691826627	0.111198953856599	0.0218092366586563	0.0101400611033268	0.0159746488809916	0.021897439577709	-0.00114651930505388	-0.00426818246812138
0.0357321850032898	0.0166270696290023	-0.00339891172523697	0.0230664053788268	-0.00590063475780492	-0.00190779959909374	-0.00390421717844933	-0.00596343666885807	-0.00642661573785507	-0.00869230557243068
0.01372201100209	0.0223718370902994	-0.000822246735527044	0.00965172566381741	-0.00185582966737286	-0.000902674132712238	-0.00137925190004255	-0.00229573777316465	-0.00312150800865274	-0.00311387754874121
0.11735769488072	0.0311256244487679	-0.011831128888593	0.0591773030271763	0.00142927044455615	-0.0185785982858164	-0.00857466392063015	-0.00484840230473785	-0.00926309227421578	-0.0122045067433657
0.270101985638432	0.187174147746749	-0.0266955395340324	0.178799563888259	0.0244179289259782	-0.0031018984720228	0.0106580152269777	0.0348722982222301	-0.00723090230521339	-0.0284993936240046
0.00087345098463715	0.00219307931764092	-5.06105629822584e-05	0.000493140562469953	-0.000330353734560446	-0.000266632042691337	-0.000298492888625891	-0.000348471954707321	-0.000331454156034567	-0.000458916819596715
0.00472427434902991	0.000125742812744679	-0.000156374238518895	0.00245790399895989	0.000353920586222197	2.60097619862558e-06	0.000178260781210411	-0.000288741532053864	-0.000565441841465977	-0.000869192377255106
0.120252594113627	0.0748971785605385	-0.0130230884577581	0.0520599613996632	0.0129243373354813	-0.00446977872632613	0.00422727930457757	-0.00253512537288379	-0.0141934015999587	-0.00955069434857363
0.0125657969276757	0.0212370312706515	-0.00130222730267803	0.00855724790727955	-0.00362633042126895	-0.00357515286600218	-0.00360074164363556	-0.00403578099224655	-0.00465538238702132	-0.00572350298921573
0.177894687844454	0.229741563195502	-0.0173695483973998	0.0945836423382297	-0.00922561557164131	0.0203215771596243	0.00554798079399146	0.0276644870796929	-0.0279944778963827	0.0135257254077251
0.0190864845443254	0.0314573673072519	-0.0019767718630157	0.0126194118653584	-0.00277877844684081	-0.0052994249953547	-0.00403910172109776	-0.00531990569390479	-0.0068934486588782	-0.00686152951688889
0.208466577737613	0.0572639432167764	-0.0221518966334512	0.103598124614446	0.00654203337332299	0.0130554617047262	0.00979874753902457	-0.00601647542330402	-0.00858370203304254	-0.0152970989201312
0.0826988538093812	0.107722112676736	-0.00704796927107709	0.0580432530096639	0.00246141616558085	-0.000418214701996114	0.00102160073179237	0.000850428000300621	-0.0109385335292549	-0.00872083145253262
0.321293550997315	0.21196194239048	-0.0342655040466319	0.174134480928269	0.0358381734219274	-0.00166784943234466	0.0170851619947914	-0.0111851729934381	-0.0151900261768435	0.0429844423469888
0.0690214719425979	0.0246803548151594	-0.00495727896662614	0.0514078997783283	-0.00103684974744708	-0.00307935397835901	-0.00205810186290305	-0.00623834441892075	-0.0114390884305184	-0.0162282411967456
0.402656348509292	0.0934976763982397	-0.0447479719986431	0.190218600830202	-0.0455533064317111	-0.024450557509868	-0.0350019319707895	-0.0379308146504151	-0.0425956118587891	-0.0554304561541362
0.0502208215846935	0.0698599309579548	-0.00447211412958158	0.0324138529270182	-0.00125737997499426	-0.0116551939711646	-0.00645628697307944	-0.0138056482221093	-0.0100766088806118	-0.0191247560586865
0.0300193455644788	0.0159213143340391	-0.00208963581825849	0.019033956834067	-0.00701707516718059	-0.00819653371311625	-0.00760680444014842	-0.00913590557156498	-0.0084958126225743	-0.0112179578876287
0.0287866106886878	0.0129666622878498	-0.00250798690528797	0.0187131207243368	-0.00508371940739518	-0.00593130137240423	-0.0055075103898997	-0.00648064506899541	-0.00812182027025149	-0.00894452340301929
0.0412670123470051	0.0228244822323526	-0.003236104536315	0.0290457231758734	-0.0126923911944165	-0.00895101879393355	-0.010821704994175	-0.0128249982544686	-0.0140505555665731	-0.0130093501902348
0.0147655416890973	0.0572561911823881	-0.00116846610631149	0.0108485233699628	0.00214136101942919	-0.00726853995102072	-0.00256358946579576	-0.00829812508897442	-0.00469061282163009	-0.00863769238169072
0.493522429330354	0.245818984183744	-0.0574753086270419	0.170591857997627	0.0807052840658482	-0.0657864109327648	0.00745943656654169	0.018127778008163	-0.0307369338017933	-0.0231997473976421
0.14098242727682	0.0857592585603659	-0.0149079713524513	0.0576860290872259	0.0116143958897145	-0.00816341784225	0.00172548902373224	-0.00528803533891359	-0.0276768588882867	-0.0130516774576647
0.00109081346745115	0.00345923981934708	-5.85709091670903e-05	0.000662741009679824	-0.000387201175460876	-0.000317704002956371	-0.000352452589208624	-0.00036099519674951	-0.000517377766588891	-0.000508288027720974
0.185179326799656	0.112026409140891	-0.0194258067763958	0.0807919545593796	0.036573338608302	-0.0217159118875916	0.00742871336035522	-0.0141001117709992	-0.000226264045085411	-0.0103551081884068
0.244205859959632	0.101110940972708	-0.0260393986123038	0.120992930733277	-0.0114992221422554	-0.0180545817213385	-0.0147769019317969	-0.0354170149691304	-0.0267187346923321	-0.0534675687127343
0.0765542129973669	0.0715890100586999	-0.00783587795272843	0.0378599685024612	0.000722389708181032	-0.010239570451687	-0.00475859037175298	-0.0108941051781659	-0.0112725829293642	-0.0143056802443017
0.0638751754516877	0.0498573981275125	-0.00611443219912124	0.0325486067881436	-0.00384430530220696	-0.0086122587006261	-0.00622828200141654	-0.0110862472966716	-0.0140306530318236	-0.0118606625208733
0.215271601294489	0.113588838760954	-0.0233741449595696	0.0925259064799059	0.00727466657335438	-0.0077739434791185	-0.000249638452882062	-0.0195371999336757	-0.00599002927456324	-0.0190559609975541
0.241505214954101	0.0742066961386379	-0.0252365811706433	0.188361215088327	-0.00426878551020263	0.000108661863790771	-0.00208006182320594	-0.0104345972786434	-0.0294787126224627	-0.0392185043921371
0.0307142692803289	0.0834510412526232	-0.0027882407328809	0.020967625791095	-0.00988320854769669	-0.0106438619849697	-0.0102635352663332	-0.014230411759048	-0.014260945986986	-0.0159145171001528
0.0399642233437616	0.044945915530525	-0.00438413916035221	0.024711473790644	-0.00420894401841335	-0.00954848785601272	-0.00687871593721303	-0.00851074962076818	-0.00979570234502753	-0.0114336649916204
0.464404784000121	0.221790945971857	-0.054000637675046	0.191057714938609	0.0459206687721336	-0.0654874013294561	-0.00978336627866128	-0.0486964905738697	-0.0579014203409866	-0.0458073459991981
0.265456701752399	0.175761732043878	-0.0288412994475109	0.116489390009527	0.0259926732440954	-0.0200454341247364	0.00297361955967951	-0.00739245612733724	-0.0112727862596854	-0.00357487897187886
0.13115678668017	0.049519131126345	-0.0139549657463005	0.0579960198383622	-0.0159609481755301	-0.0308952654180448	-0.0234281067967875	-0.0196980044617291	-0.0291266055588845	-0.0330077159043098
0.0284976378282439	0.0130634528094426	-0.00257694847917211	0.0190954418685434	-0.00611879634429262	-0.00545533750696399	-0.0057870669256283	-0.00687984148927822	-0.00778579850655885	-0.00866912830471575
0.00860770470900854	0.00467133581850279	-0.000443239975398548	0.00534688361471757	-0.00091806547897213	-0.000382658058909094	-0.000650361768940611	-0.00104592132858108	-0.00170761920392786	-0.00235279085398349
0.0280687040338448	0.00640208654462149	-0.00162356106917262	0.0194111171139468	0.00147980900357856	0.00114751078421126	0.00131365989389491	-0.0015941870547116	-0.00269921957263408	-0.00424119990342006
0.000790261504104356	0.00220690350800788	2.13179789674698e-05	0.000402291088004462	-0.000147347990843653	-0.000187768258941823	-0.000167558124892738	-0.000129629555019067	-0.000193272919945875	-0.000263912393016757
0.00502080287253066	0.0122178660543969	-0.000271090693332364	0.00371884109782826	-0.00215989978135926	-0.00211972385334447	-0.00213981181735187	-0.00232437408760352	-0.00263394409350291	-0.0026977950853696
0.0350046493077021	0.0399870448914278	-0.00350794968970079	0.0212573886180706	-0.00467364549781627	-0.00707738367750115	-0.00587551458765871	-0.00956167059256616	-0.00993272556046594	-0.0101919457154099
0.246679432872468	0.100650296864692	-0.0256552650061578	0.11856728837864	-0.0213674374158813	-0.0176758549490987	-0.01952164618249	-0.0284274831558565	-0.0350994957989305	-0.0397964445848119
0.013943151151816	0.0246830316545257	-0.000908063815092588	0.00925168417777832	-0.0041756603737625	-0.00410606962026782	-0.00414086499701516	-0.00500096188487311	-0.00455344795416204	-0.00512499586423555
0.18733351207967	0.112103692348216	-0.0202016909992511	0.0818396088394451	0.0361348628930901	-0.0188071116036419	0.00866387564472407	0.00508320921777816	0.00761166742807431	-0.0131599599757669
0.0623752496519434	0.129714135584336	-0.00667090604474173	0.0358878732144428	-0.0135731990416565	-0.0155556198531597	-0.0145644094474081	-0.0174152723952214	-0.0232689827829665	-0.0215818664172358
0.134978477358151	0.151940666301766	-0.0121286681800499	0.0798000129165458	-0.0130361026824465	-0.000684996967813156	-0.00686054982512982	0.000387336343980915	-0.0149171456836551	-0.0125456599452366
0.00938658099211568	0.0195899578024323	-0.000647670592800858	0.0075354711061626	-0.00125554378427247	-0.00324284916858476	-0.00224919647642861	-0.00386109275638306	-0.00468576493962031	-0.00461373727408984
0.0419941940278444	0.0109790787825147	-0.00311198241260343	0.0317318207505415	-0.00260268008044007	0.000501894535696996	-0.00105039277237154	-0.00146060223345014	-0.00606942303868137	-0.00749871077661377
0.000871661506741078	0.00230732743074405	-5.5493676797899e-05	0.000380299497838146	-0.000297512563022029	-0.000402019080411158	-0.000349765821716593	-0.000308761024040653	-0.000354956918476832	-0.000303840130105712
0.0240530845305579	0.0335295777639585	-0.00216467892702591	0.0171692151828905	-0.000766216757846602	-0.000589069021400546	-0.000677642889623572	-0.00270345866172091	-0.00323863177809764	-0.00648007698641973
0.0774263430076341	0.070840756681841	-0.00793236100782886	0.0382830656179964	-0.01204917712226	-0.0214132389586972	-0.0167312080404786	-0.0110697943996407	-0.0138523377405748	-0.0153945256923269
0.452505744768555	0.194507648772373	-0.0523117722897771	0.164043655817725	0.0897670174800018	0.0659091012800591	0.0778380593800304	0.0800704914537808	0.0508338866111123	-0.0271680092219192
0.119572376611044	0.0755539930463581	-0.0127500148538747	0.052751963438775	0.00624347445384361	0.00216203871450779	0.0042027565841757	-0.00484446783491171	-0.00707883037374692	-0.00880296220358451
0.117549522470486	0.0320896223446159	-0.0112091280397887	0.059212738418255	0.000907354290302489	-0.0110508685885935	-0.0050717571491455	-0.00707794138498181	-0.00744741493609918	-0.0124323706208239
0.322801384102797	0.210833932188137	-0.034794056689398	0.175314821827468	0.165125440010386	-0.00830224687002895	0.0784115965701788	-0.00078632708374432	-0.0150850091605371	-0.0180915794673125
0.00171317672611902	0.00513426629398056	-6.03470843155811e-05	0.00111389909066522	-0.000789352111582736	-0.000798679135535906	-0.000794015623559321	-0.000935611059145399	-0.000722530693122734	-0.000882296739125107
0.021836755298378	0.0096615017474748	-0.00168899853079544	0.0152069973523723	-0.00344325226785297	-0.00322632949741737	-0.00333479088263517	-0.00486843652427351	-0.00540741788884336	-0.00621665492642917
0.141663472466216	0.0852605584084114	-0.0152470419834159	0.0579422560015274	-0.00230474021493404	-0.0368309470542552	-0.0195678436345946	-0.0289711477745033	-0.0162177512301614	-0.0295886225805642
0.19505833731926	0.0508883162351436	-0.021027214287008	0.0961354748407451	0.000838685403874634	-0.0334587691064154	-0.0163100418512704	-0.0236358098226759	-0.0258642656507472	-0.0304324158790955
0.152626872027649	0.135991339527979	-0.0167682819962812	0.057831802921716	0.00749461974995388	-0.00675861524562774	0.000368002252163074	-0.00271799162450226	-0.0156562997651224	-0.0171775750764838
0.44335680050097	0.158294608885581	-0.0498217205359719	0.168339849922922	0.0448544106576945	-0.0255618615369134	0.00964627456039052	-0.0171482218022251	-0.0105169148796883	-0.0356209530567769
0.0563737352951142	0.0289331989684834	-0.00569989920719768	0.0301378511931537	-0.011923046169834	-0.0119868870607015	-0.0119549666152678	-0.0119910811076896	-0.0110083467291119	-0.014399998350514
0.270082824814257	0.190342176728561	-0.0298521423046507	0.108665442716351	0.0466305520852968	0.0438671918358973	0.045248871960597	0.0273767563687565	0.00245392660803545	0.028221690611193
0.037748481824146	0.0451694036551011	-0.00323375052384851	0.0254318687404815	-0.00278554557748598	-0.00502153826988704	-0.00390354192368651	-0.00483312516098528	-0.00731210305371135	-0.00877680293384758
0.0221434553101732	0.00994809465743757	-0.00180385952253904	0.0156004146836717	-0.00389145733849042	-0.00195420668891649	-0.00292283201370346	-0.00419335204215609	-0.00594346627025068	-0.00699325705648527
0.101790348555116	0.115031245402518	-0.0109031754885521	0.0442210914682387	-0.00810746757124588	-0.00889590486829626	-0.00850168621977107	-0.0128556016798879	0.0057935205819161	-0.0133295063073949
0.363306352910401	0.218280905154135	-0.0402882934240705	0.197333018487222	-0.0115753344824983	-0.0422873604892955	-0.0269313474858969	-0.0305375263519209	-0.0450535866576682	-0.0397640617250368
0.247319793425165	0.10064355813574	-0.0270399617406902	0.121005118687363	-0.00306501609810358	-0.0185850137787422	-0.0108250149384229	-0.0132260225475317	-0.0397027822757499	-0.0470957759547843
0.0253046436809244	0.0151826538513495	-0.00222577614571256	0.0169407457594552	-0.00309389704096479	-0.0014677754346962	-0.00228083623783049	-0.00414575857011742	-0.00405429863177921	-0.00536395302517755
0.354648559449233	0.228993487801209	-0.0381824985381664	0.203148805371486	-0.0118961572998486	-0.0524655979825543	-0.0321808776412014	-0.0349017894824518	-0.0230151973784399	-0.031954885075327
0.0027497068299207	0.000186563877234888	-0.000132769100249944	0.00163738584919156	-0.000907822509977031	-0.000774667321931705	-0.000841244915954368	-0.000873928977167431	-0.00103801959508213	-0.00113875261300155
0.172370144588376	0.164100351109391	-0.0189148778856808	0.0652672460010355	0.0233395556281843	-0.0212208532393841	0.00105935119440012	-0.0198664308982698	-0.0217397912807954	-0.0312281534621776
0.497362689685991	0.24638737486598	-0.0572918272858458	0.171826632633768	0.0542567617691097	-0.0685313925621888	-0.00713731539653956	0.000196802320225675	0.0250832361200253	-0.0496605406101026
0.217761323434824	0.113324468723733	-0.0241699209247894	0.0933725869264141	0.00929765261533327	-0.0199105260609426	-0.00530643672280465	-0.0159737110996817	-0.00941019342349025	-0.012080493219012
0.271593506070787	0.186691725669011	-0.0276735438995561	0.180593610238869	0.0400646825641059	0.00489921128288684	0.0224819469234964	-0.00493509748404319	-0.0144112122759348	0.0109469502184975
0.131864931081252	0.0491670009481662	-0.0133700082126939	0.0588769078745429	-0.00974625239591882	-0.0365632476615631	-0.023154750028741	-0.0274370455190599	-0.0300304727894015	-0.0369017205875428
0.20809729417413	0.0571427264087426	-0.0211028423846567	0.101820238496404	0.0066375203333747	0.00281699255447479	0.00472725644392474	-0.0102907388397347	-0.0117378126029309	-0.0128107614373652
0.00929990464301205	0.00217628010244717	-0.000406845227122209	0.00606754007364464	-0.0010644886509164	-0.00183076399226773	-0.00144762632159207	-0.00218243406648184	-0.00364165818886908	-0.00347546690581466
0.00155411220502753	0.000255155185291575	-2.66598277367071e-05	0.000629548807119772	-1.10851783098026e-05	-9.00347509482475e-05	-5.0559964629025e-05	-0.000181481647741772	-0.000278965568726038	-0.000447996925899059
0.0833890720528673	0.157169344533228	-0.00748640065544032	0.0444758845279119	-0.0122894712987049	-0.0147385233421188	-0.0135139973204118	0.00708054212679958	-0.0164952968547157	-0.0179791719863922
0.0703273099976328	0.0767487256882945	-0.00584265732380143	0.0434803590923828	-0.00176426212766352	-0.00737286661587425	-0.00456856437176888	-0.00838039223893246	-0.0125158901874549	-0.0137035562128053
0.116804609755726	0.0804512200457366	-0.012585478896363	0.0506843413433577	0.0144682725121418	-0.0324114687985708	-0.00897159814321451	-0.0105606746756573	-0.00281863061362379	-0.0141969612461663
0.0594592601761473	0.0474370226303315	-0.00597262740259624	0.0317803921005415	-0.00466777999474002	-0.00594841278163209	-0.00530809638818606	-0.00911522950628279	-0.0113861891767887	-0.00861931777488
0.0662637432849314	0.0207958030985162	-0.0069747146878552	0.0342676358634773	0.00246324926735085	0.00252555528152532	0.00249440227443808	0.000723714701288417	-0.00264557763962862	-0.00622872283205363
0.142093872722668	0.0534825640157569	-0.0154703469550422	0.0653713154020316	-0.0146130248156873	-0.0320872772212553	-0.0233501510184713	-0.0336185812801029	-0.0303511588180121	-0.0437257481386354
0.309820227851904	0.172708626611512	-0.0335753079362846	0.180073288874619	0.0710220276276197	-0.0016613578772211	0.0346803348751993	0.0110091852059766	-0.0217421374887856	-0.0264083476568031
0.062291980787175	0.128511593702696	-0.0058973540509823	0.0355508315009937	-0.0134366602685026	-0.0168488100224349	-0.0151427351454688	-0.0192128474227829	-0.020014607924706	-0.0224500224419392
0.32889207503461	0.249664966585422	-0.0348771569909337	0.204053193549276	0.0433529053649745	-0.043068365866212	0.000142269749381252	-0.0223087155255738	-0.0323660446653377	-0.0477632885875937
0.0856510101542157	0.0747130273606214	-0.00953655134536983	0.0411432293290528	-0.00153810224403764	-0.0107488263436901	-0.00614346429386385	-0.0150169994282643	-0.0213957265930086	-0.0162815611427424
0.0416755163296777	0.0195809627438581	-0.00381036757410594	0.0245423913387103	-0.0103206680644882	-0.00818612293420544	-0.00925339549934684	-0.0128702372033719	-0.0113206915300608	-0.0147966178321459
0.164590294189903	0.0973608944648491	-0.0172764782618053	0.0747756919964053	-0.0150398035337533	-0.0305411445305178	-0.0227904740321355	-0.00907902735810448	-0.00614892362299169	-0.0105430858987345
0.186235785976906	0.112347210217063	-0.0191582363055662	0.0809276901375822	-0.000533877448050724	0.0110162714487435	0.00524119700034639	0.0155344901984396	-0.00647726756088804	-0.0137208803939934
0.0364563954256264	0.0544220937815795	-0.00278698700401878	0.0251415966774831	-0.00157750845925057	-0.00039097509367627	-0.000984241776463418	-0.00270442027728612	-0.00572552474161871	-0.00787604475616482
0.0447291739360772	0.106691841483284	-0.00406130851022988	0.0283360086585062	-0.0117108313004713	-0.0122549575529608	-0.011982894426716	0.00117210098766678	-0.0129693390686855	-0.01751879707549
0.221096617549056	0.0602775662422594	-0.0235315666105933	0.101335996607004	0.00767451795827745	0.0111446087379792	0.00940956334812829	-0.00306773718174699	-0.00648408381525786	-0.0103329127143146
0.155137348847521	0.111586521850567	-0.0159019101750164	0.0670107393036667	-0.00731255938521402	-0.0514753993216524	-0.0293939793534332	-0.0288494061363143	-0.0260201712281497	-0.0344409906364557
0.125602013294673	0.128192036010098	-0.013567942922976	0.0499265737032367	0.0450727801928887	4.44602962552665e-05	0.022558620244572	-0.00899609982801755	-0.000264652905739432	-0.0174727347546323
0.122217733087745	0.0618734908347272	-0.00967762273635912	0.07763519068608	-0.0177506637501705	-0.0029015777868534	-0.010326120768512	-0.0148566495844953	-0.0218213286017527	-0.0273406876237093
0.0165385677672365	0.00302355682502933	-0.00123599718861703	0.0127407420978778	-0.000225765235176863	0.00129860700416964	0.000536420884496389	-0.000644027012510619	-0.00115499834517397	-0.00245389079052415
0.0942097632477154	0.028692889100026	-0.00912753744122062	0.0463046924845643	-0.0156664926950596	-0.000404201413731237	-0.00803534705439543	-0.00850590806539733	-0.0200835752856087	-0.0124339566742852
0.0953482776166602	0.123550732716981	-0.0101968816986939	0.0420818899180437	-0.0084197381165277	-0.0153888545193284	-0.0119042963179281	-0.0193689664051119	-0.00813503939256247	-0.0188737107363306
0.0531954848062261	0.0751717525009495	-0.00409243562830872	0.0380267066515986	-0.000741372604858494	-0.00449685738719268	-0.00261911499602559	-0.00273803500988418	-0.00355461278004493	-0.00845310872368328
0.372401858740337	0.269743554784428	-0.0412095231991202	0.190860568961027	0.133214274697851	-0.0444615343575275	0.0443763701701619	-0.0310201022277075	0.0176360491956536	-0.0236984680157652
0.0519303977894182	0.0875121245054003	-0.00465095390060751	0.0349582898416151	-0.0012855806190457	-0.0140229684172895	-0.00765427451816761	-0.00534852674482507	-0.0177442916761993	-0.0153200087122515
0.325585231305478	0.25030855285082	-0.0348885349343654	0.204047368690892	0.0257733091088131	-0.04662254150856	-0.0104246161998734	-0.0357002488229706	-0.0554235986922367	-0.0403781264448448
0.000710182182758998	0.00267936701732046	3.91314030466136e-06	0.000328287132362745	-0.000381418395608512	-0.000355614321812971	-0.000368516358710741	-0.000421090971399809	-0.000437816777814672	-0.000435812232446309
0.30587843271803	0.216725891600958	-0.0347623131677228	0.120719349166696	0.0234705370008299	-0.00823109870290961	0.00761971914896015	-0.00752052462700892	-0.0160263504364492	-0.0145946325870482
0.00844774545459658	0.00054554369976436	-0.000345546974940792	0.00620883621801393	0.000859034051238782	0.000432227691325211	0.000645630871281997	-9.01944891410923e-05	-0.000414980695570369	-0.00104264956701961
0.262264766771282	0.127357255938996	-0.0281728537492449	0.111029022361536	0.0383343010980398	0.0477319003219311	0.0430331007099855	0.0322201699970348	0.0134409071617052	0.0155031906778172
0.0835504190819471	0.157174969266099	-0.00730137657458954	0.0444473865852886	0.0450313207300229	-0.0154660523622888	0.014782634183867	-0.0159694839426993	0.00313871779075042	-0.000492761968523547
0.490426228267855	0.200358612796595	-0.0573519310706805	0.177968054754888	0.00677531091963435	-0.0899559462226444	-0.0415903176515051	-0.0173805819197595	-0.0271128442754069	-0.0596162966998396
0.115739626387498	0.0807587452200475	-0.0124506241825441	0.0500331155113298	0.0144654115013256	-0.00377052109693685	0.00534744520219438	-0.00641977436388455	-0.0180399802752278	-0.0127476049982006
0.0820932215700134	0.100265128053762	-0.00864026966993323	0.0378327639554503	0.0108469588041013	-0.0163879215146215	-0.0027704813552601	-0.013159745704031	-0.00688830956205654	-0.00661883058235918
0.00602985067431739	0.0137700395341554	-0.000239934237283845	0.00383827195528708	-0.000522487780971867	-0.00175953401737147	-0.00114101089917167	-0.00136120271748284	-0.00174818627519279	-0.00245159391749948
0.0402591921234304	0.0455717892319968	-0.00402465320517192	0.0237803887259391	-0.00859352485191139	-0.00941230522631745	-0.00900291503911442	-0.00867129294422242	-0.0136754642517521	-0.0154427339859669
0.299528645591009	0.149644819629408	-0.0315181086521458	0.213588052027314	-0.0367289015930625	-0.0428153452783163	-0.0397721234356894	-0.0475454993467708	-0.0550834947580223	-0.0773133438087732
0.0157796086358979	0.0018474593354033	-0.000967953555925721	0.0115419176040686	-0.000473038850034321	0.000239766030697083	-0.000116636409668618	-0.00105873683956199	-0.00225969446887986	-0.00378976428183607
0.261329548496172	0.127146724891961	-0.0289759289560973	0.109813088743683	0.0219683334850398	0.0170941710291834	0.0195312522571117	0.00841857164004189	0.00261903335270647	0.0047175145141623
0.00542032677115314	0.011549913926736	-0.0004745264080556	0.00353207066538595	-0.000367852699839822	-0.00167035663977557	-0.0010191046698077	-0.00184167176201571	-0.0019449525238034	-0.00184363455487435
0.133588686874467	0.121110707896752	-0.0114414172067434	0.0746570816685238	0.000968752345076235	-0.00378022919683232	-0.00140573842587804	-0.00866959883634034	-0.0127954855061052	-0.0223748057726596
0.14980532695481	0.039812776726279	-0.0140233385282981	0.0759677646182014	0.00898733754688993	0.00876876186660674	0.00887804970674835	-0.000908954054608252	-0.00931026998896936	-0.0128078626960862
0.354650343562929	0.228230664124138	-0.0378321338316212	0.202966607747924	-0.0218210147221826	-0.0427022466397933	-0.0322616306809879	-0.0129437303170592	-0.0376288649540906	-0.0647378120152221
0.153923946841728	0.112930214751046	-0.0159675199840661	0.0669247525673722	-0.00973220384331408	-0.026285305090059	-0.0180087544666866	-0.0273108309525102	-0.0296388468220603	-0.0385743618056767
0.0851644884099148	0.0750192267409304	-0.00904316993913071	0.0416983930399005	-0.0106972034219512	-0.0113903523555339	-0.0110437778887425	-0.0165611691274116	-0.0137525153345011	-0.0257879094991529
0.00653712873409349	0.00419423192652226	-0.000489233609308509	0.00526762721254204	-0.00144622616783768	-0.00143439995061671	-0.00144031305922719	-0.0019453257050533	-0.00205310267306296	-0.00236849969824147
0.0138908111226248	0.0216468463463983	-0.000768779882474072	0.00929188960286697	-0.00159425472470211	-0.00159331195344953	-0.00159378333907582	-0.00217136549001632	-0.00311672745176588	-0.00402079698250585
0.113699346485101	0.186695767198751	-0.0104931966035172	0.0593853005219209	0.0193263693695654	-0.0184150477189059	0.000455660825329773	-0.0101438388545386	-0.01600963725034	-0.0166834988684064
0.0225602338800527	0.0367459598148372	-0.00208639735965224	0.0161748644416935	-0.000258187139241039	-0.00861066553223455	-0.00443442633573779	-0.0101039975982753	-0.00768980296562407	-0.00854953696180203
0.000635306183133316	-3.01400137952742e-05	-3.61430900575648e-05	0.000177941378493621	-3.68354048826224e-05	-6.17084879219028e-05	-4.92719464022626e-05	-0.000115201154009768	-0.000115270704753198	-0.000175149458394139
0.113687556634471	0.187402457288475	-0.0110329312568764	0.0603076149273134	0.0125077668102602	-0.0142591404482984	-0.000875686819019131	-0.0141748481191649	0.0156008947880591	-0.0213680014126618
0.0142729507090817	0.0241634305373528	-0.000990208583998658	0.0092392654584953	-0.00408503381243704	-0.00300897371711432	-0.00354700376477568	-0.00388681720441567	-0.00583433054951321	-0.00508200842056698
0.494331649545308	0.195864856752796	-0.0578159823792027	0.175189555294585	0.0453367715174391	-0.0713673662710717	-0.0130152973768162	-0.0503977044277857	-0.0480672890923022	-0.0676631537008019
0.00280074093741928	0.000951544888691864	4.74636829632781e-06	0.00136886068554046	0.000352326203495115	0.000160693485019257	0.000256509844257186	-0.000249155220844341	-0.000382743300812071	-0.000617844801633952
0.113146826691545	0.1860979945366	-0.0105900182019025	0.0596691133697732	-0.00648045380312959	-0.0235488316753133	-0.0150146427392215	-0.0134602525936537	-0.0204220513018307	-0.0197937594150703
0.0111872778306391	0.00138857404796383	-0.000292553342980643	0.00644583361182031	0.00126582621381219	0.00109224666678435	0.00117903644029827	-0.000176157099859488	-0.00122910758449159	-0.00146148732294361
NA	NA	NA	NA	NA	NA	NA	NA	NA	NA
0.452103852914234	0.194766143827698	-0.0515875334418456	0.163476734075764	0.0959959496864144	-0.0209285093414219	0.0375337201724962	-0.00115483551211931	-0.0217462395363883	-0.000767790480999897
0.0412775691545278	0.0197673858778485	-0.00409173381166562	0.0252821694559314	-0.00604847352105094	-0.0120776692107761	-0.0090630713659135	-0.0109288936216038	-0.0116470939908888	-0.0132505196346074
0.29817880397201	0.174788427664141	-0.0337611889696852	0.125792983605942	0.0187600570956821	-0.0140075689789939	0.00237624405834413	-0.00537126148350864	-0.00111764176814855	-0.00250100910070244
0.0194152630892352	0.00697627330515268	-0.000887799686423663	0.0121086370190386	-0.00158627362586331	-0.00114796745879767	-0.00136712054233049	-0.00283428207666741	-0.00359309862721197	-0.00423843807998006
0.113874474834774	0.186365413191226	-0.0110762757375649	0.0597415226888439	0.0158384608674634	-0.0162422812742021	-0.000201910203369349	-0.00705008664048903	-0.0179175764415486	-0.0244840887040049
0.0691751881059507	0.0243498353057412	-0.00538907746845262	0.0513964351948706	-0.00257612219936097	-0.00178604101523497	-0.00218108160729796	-0.0060514208362403	-0.00985902014053075	-0.0133060559163086
0.450725533405937	0.195013851985844	-0.0521109732140922	0.165237029404171	0.14249269391394	-0.0227730070098617	0.059859843452039	0.0605949577156619	0.0319792892932138	-0.015094868151832
0.000457579945808138	0.000109977661197266	-6.75986854646165e-06	7.26432621357434e-05	1.01665349436057e-05	-8.79626990972628e-06	6.85132516939693e-07	-9.3892155442684e-05	-0.000101290445510771	-8.76108723623787e-05
0.4168350618683	0.176519976732586	-0.0469044105953297	0.181935250564411	0.0197265944000996	-0.0192300354834791	0.000248279458310241	0.0193172894298115	0.00202639184516801	-0.0323830538478906
0.0570675789419104	0.0316966300053123	-0.00357247662660475	0.03955908048048	-0.0171089327951734	-0.00342918072994199	-0.0102690567625577	-0.0139560056595247	-0.00998508210879794	-0.0135478838766326
0.151491541405603	0.1351272676204	-0.0162825247543734	0.0574684297617962	0.00120760507687317	-0.011984798242355	-0.00538859658274093	-0.0261466223852667	-0.0137632077247974	-0.0243472851958598
NA	NA	NA	NA	NA	NA	NA	NA	NA	NA
0.0364886252553278	0.0548246400386003	-0.00283900836189464	0.0251511054089769	0.000802712954545801	-0.000654890216089707	7.39113692280469e-05	-0.00505903793963147	-0.00761570835041597	-0.0097264995862639
0.0221163820587408	0.00602975806234823	-0.000818030475513588	0.0136815825039992	0.00221357035308124	0.00257819478301553	0.00239588256804838	-0.00151091957918967	-0.00205461735672713	-0.00250659040099506
0.183703705316633	0.0774742312596012	-0.0182894443297257	0.0943604907244835	-0.016383625998207	-0.011345378907362	-0.0138645024527845	-0.0244527993160133	-0.023427816632074	-0.0324705928350749
0.26871421619517	0.189135200371366	-0.0300666975412154	0.108610361995905	0.0602559676811877	0.0143910661329431	0.0373235169070654	0.0392739905200779	0.0141180318346399	0.0504900147657723
0.065182041993441	0.0206497468171669	-0.00677509594455351	0.0347505582220372	0.00140104384333435	0.00275286908293956	0.00207695646313696	-0.0041226442202693	-0.00266173330091847	-0.0046009060989313
0.206088135208768	0.116368164936584	-0.0215137102822943	0.0943102996764474	0.0308945712299728	-0.0325128780397766	-0.000809153404901869	-0.00116434754509451	-0.00777078010889462	-0.0124920897304656
0.0831631211151502	0.157480569662282	-0.00758455150513022	0.0445304739723526	-0.0108974956650459	-0.0143230793729958	-0.0126102875190208	-0.0152411878713064	0.00164587660380197	-0.0221511151420678
0.312528942384263	0.14744020170741	-0.0331045052161948	0.206968359586817	-0.0236361207552815	-0.0450435941555318	-0.0343398574554067	-0.0562669394756407	-0.0600106625546935	-0.0706409333213041
0.00157257589054691	0.000301039975619889	-3.90184699632147e-05	0.000692371470706754	-0.000270396260041558	-0.00039875283548656	-0.000334574547764059	-0.000351000871525437	-0.000445604118777165	-0.000464014514100832
0.0125755242927616	0.0205622578107563	-0.000699812666266373	0.00871682625687179	-0.00191777388094865	-0.00128455955633914	-0.00160116671864389	-0.00238840484523085	-0.00281123193628009	-0.0035513350122276
0.492420700801947	0.196697587767811	-0.0565056145599632	0.173580075014665	0.0334735801549504	-0.0676874479148713	-0.0171069338799604	-0.0326137362382835	-0.0576260229633822	-0.0425567062004906
0.00166643723598687	0.00514572555245373	-9.86332715458282e-05	0.00122168206425073	-0.000711940299912589	-0.000746774241464093	-0.000729357270688341	-0.000975437729218125	-0.000686379671750581	-0.000756259621044617
0.0467509354723018	0.0824539981667823	-0.00490326084440301	0.0264780596479941	0.00666490938363286	-0.0112047798933288	-0.00226993525484798	-0.00538473583692001	-0.0137435780273694	-0.0115838954488306
0.0736844580185441	0.0242918492822255	-0.00532201311173974	0.0541318874866201	0.00187947985559216	0.000968390036362815	0.00142393494597749	-0.00428998626786688	-0.00826258649117809	-0.0113034614753722
0.0106369298003764	0.00735784915341196	-0.00076966305979375	0.00836120457626631	-0.00240438702200225	-0.00214878406496358	-0.00227658554348291	-0.00242217962506931	-0.00318548568097469	-0.00346679817330386
0.444843128226441	0.1577571856395	-0.0498384150252384	0.169949842231598	0.058418686030613	-0.0253811985713087	0.0165187437296521	-0.00715796137252867	-0.031788179282315	-0.0123464058930237
0.148598343677416	0.186313413231291	-0.0135464968267791	0.0978266775593288	0.0250021042617436	-0.00368883231690914	0.0106566359724172	0.00277044619107986	-0.0259839079367185	-0.0249474339155094
0.373999889223876	0.269216505076965	-0.0410479031203792	0.191729473908344	0.0539874700465254	-0.0429468844103868	0.00552029281806926	-0.0156277217768041	-0.0156721253436341	-0.0383069173085668
0.24240724460273	0.0575659157661394	-0.025748820873613	0.114170945990662	-0.0209840377685816	0.00912280697628753	-0.00593061539614703	-0.010410977489309	-0.0087750585483653	-0.0166744388662751
0.0966025871887251	0.0669304155265938	-0.00967938194961604	0.0439691141332985	-0.00171926914021615	-0.00122316484438252	-0.00147121699229934	0.00463676703540682	-0.0057223779369867	-0.00323703912371154
0.139208865079531	0.102436127491904	-0.0145639414006214	0.059067904402482	-0.0193163965203886	-0.0398630374042905	-0.0295897169623395	-0.0235666892507659	-0.0210315272438525	-0.0366679718621543
0.179084289068695	0.231028773051667	-0.0181253085686001	0.0949697637624163	0.0421474158562667	-0.00300090024570987	0.0195732578052784	0.0407017701242439	-0.00126146238644489	0.00492789036980584
0.225650354206552	0.170620677901971	-0.0246714862949161	0.0907739169141491	0.0365032752594945	-0.00607880542973982	0.0152122349148774	0.0111824425178718	-0.0108273884345978	-0.00345191587372362
0.178601778009143	0.230059550353912	-0.0180773816733001	0.0953416258779279	0.0190834502847479	-0.000659160779599072	0.00921214475257442	0.0171231962805997	0.0351761790519317	-0.0156110418171451
0.252041804883805	0.129573395481614	-0.028086727881217	0.113288755229946	0.041181363477291	0.0151713912942588	0.0281763773857749	0.00475282073136285	0.0033134610707779	-0.0223359775695793
0.165049561248522	0.0965657312741882	-0.0169788775464691	0.0743588177269322	0.00486022786881282	-0.00173864747274863	0.0015607901980321	0.00446046613553094	-0.00530718117031986	-0.0104945068414219
0.269597912836324	0.190144783186009	-0.0300608661277416	0.108397910760265	0.00426419609448586	0.0487550406223002	0.0265096183583931	0.0250386800039359	0.0140481995737317	0.00733563762918671
0.372816444416639	0.270479746849087	-0.0421081323217042	0.193522052888936	0.124743827442679	-0.0476170419578583	0.0385633927424106	0.00796328511848393	0.0231211105648748	0.00389747133627555
0.00747217719997595	0.000452459468131372	-0.000305732779020162	0.00487703295235361	5.2520854345324e-05	-0.000115347224813004	-3.14131852338405e-05	-0.000621933950966397	-0.000945817725817063	-0.00152143014424661
0.418299917864623	0.176241562355858	-0.0471199093672962	0.183040825149863	0.0728846317505099	-0.0173864094284418	0.027749111161034	-0.0110086138605063	-0.0240903921257325	-0.00644589061792428
0.451193032197294	0.195019659053902	-0.051470233711539	0.163502440114578	0.0590803679324672	-0.0194034632507538	0.0198384523408567	0.00682908261904275	0.0414114691433933	0.000407020643347689
0.174211535514576	0.164077410844231	-0.0188875727309766	0.0642435183286831	0.00435042188522472	-0.0448248425802502	-0.0202372103475127	-0.0394535283365326	-0.00758523854081866	-0.0227671909756072
0.05350729144027	0.0750581798408181	-0.00424867448019731	0.0383212201492166	0.00109770790491246	0.00120281961814284	0.00115026376152765	-0.0002905240005091	-0.00422183706609783	-0.0101022092899503
0.100633989100988	0.0311552619848462	-0.00809114835619727	0.0720988092918989	2.4246596478511e-06	-0.00254214883518923	-0.00126986208777069	-0.00576703936637753	-0.0118707530584427	-0.016187429656563
0.311036910119467	0.172175031035188	-0.0328775481343633	0.180126323677007	0.00630094951339372	-0.00187099463580359	0.00221497743879506	-0.0120264994329385	-0.0298298206741636	-0.0229948002685692
0.130550229381479	0.0853078594263927	-0.0134906895595771	0.057583191337285	0.00551322815757324	-0.00490143877993815	0.00030589468881756	-0.0062683620920633	-0.0140612390609504	-0.0161272823419626
0.127011540858147	0.0309865189355464	-0.013028879544926	0.0623904994092459	0.00270474354672182	0.00365389713001135	0.0031793203383666	-0.00359043639760454	-0.00993650323735498	-0.0171874931005397
0.269166464347674	0.188779228515042	-0.0298523226163682	0.109259638884586	0.0646549271533675	0.0416384057501211	0.0531466664517443	0.025000944778493	0.0038319359490418	0.00850695178972238
0.298393088098464	0.176412947541811	-0.03382081557407	0.12467337931712	-0.00269407330987464	-0.0137311978438418	-0.00821263557685825	-0.00847599263863963	0.008090672613846	-0.0204745834668095
0.150931170814986	0.185442932970865	-0.0138572027938734	0.0984177587271803	0.0412893407877215	0.000833519497855928	0.0210614301427887	-0.0207235647101375	-0.0154127026680809	-0.0222283062613906
0.226252607456936	0.170306382824153	-0.0249659937646934	0.0911345802544823	0.0420161724681499	0.0204637583590687	0.0312399654136093	-0.0108533823770809	-0.0183287200541827	-0.00838295241046774
0.0352166912746545	0.0402980753080355	-0.00345389440479649	0.0207436027953559	-0.00667404372761654	-0.00867272438762587	-0.0076733840576212	-0.00739029758514366	-0.00948468054016339	-0.0108980754624205
0.305414683033996	0.215633351087687	-0.0346497826684097	0.12226454575315	0.0675337896097172	-0.00602163684813151	0.0307560763807929	0.0041262750280433	-6.64296883553517e-05	0.0302177851519391
0.0303052939020084	0.0820887247419664	-0.0027386442884397	0.0208841765029475	0.0108929819856318	-0.0109569551910363	-3.19866027022331e-05	-0.00360083432104186	-0.0039916233777375	-0.0160471390858014
0.257804528978539	0.0738928500123491	-0.0264379477043807	0.183136231788501	0.00469751133868473	0.00316543850036743	0.00393147491952606	-0.0135794587805532	-0.0283873254075572	-0.042891408782376
0.284037473446585	0.0867082595959781	-0.0291053597585119	0.191628578462529	-0.00366334772525218	-0.000701898893350872	-0.00218262330930152	-0.0158283776455674	-0.0305363478807367	-0.0331937605423153
0.0126217607389976	0.00162641060175183	-0.00137560432834653	0.00917216809218988	-0.000595622372683291	-0.00113205191043208	-0.000863837141557688	-0.00132139258541954	-0.00212476532968256	-0.0027876117517062
0.411988931473408	0.0942429185945391	-0.0471825120184108	0.186352816449358	-0.00939933943770199	-0.0254712035689879	-0.0174352715033449	-0.0338260660525598	-0.0453012933233693	-0.0527385003651621
0.299251559376162	0.150701689574463	-0.031451494572092	0.212756984483037	-0.0384571867912188	-0.0429565024599468	-0.0407068446255828	-0.0528257889366975	-0.0637217205172803	-0.0803721074033423
0.0626359179708332	0.130208336800884	-0.00691030899236238	0.0364622905854458	-0.0145123570341988	-0.0187233062167075	-0.0166178316254532	-0.0174579511555395	-0.00202903147331505	-0.0210855418262486
0.130617277284569	0.0490126590483213	-0.0133254926873015	0.0583738715566545	0.00122284000355324	-0.0316674396609933	-0.01522229982872	-0.0216016747502104	-0.0298855285749083	-0.0404766440772679
0.453387549857105	0.149087146832806	-0.0520121057787127	0.199150942169721	-0.0159592921884779	-0.0768949168127818	-0.0464271045006299	-0.0738410052976647	-0.0795931095554478	-0.0817836755534965
0.0555973673080585	0.053883481427391	-0.00599416525088391	0.0313649171798713	-0.00462940454272771	-0.0196361031055418	-0.0121327538241348	-0.010535018968568	-0.0122120030054149	-0.0148291228273144
0.0774401370954748	0.0255368112743045	-0.00744333284936734	0.0375725835604696	-0.00203792131653821	-0.0109647110920339	-0.00650131620428604	-0.00351025230910693	-0.00952539235902082	-0.0110900041248005
0.269266957333794	0.1895354650689	-0.0293107591700113	0.107761547148388	0.060051034176065	0.0392916289905975	0.0496713315833313	0.0308828229812875	0.0191115218773204	-0.000160772770781914
0.342128052473391	0.157317989672772	-0.0361737971148728	0.210517657790789	-0.0210670813107134	-0.0471555550047271	-0.0341113181577202	-0.0535666180592218	-0.0686875909441346	-0.0727827391358014
0.0168034250693377	0.0305112143074825	-0.00148752593964761	0.011227535014533	-0.00234365760730299	-0.00351222432398864	-0.00292794096564582	-0.00392961106059075	-0.00434479112476009	-0.00472616344902289
0.0478147945431994	0.0175069366076101	-0.00292665646839126	0.0349829994622729	0.00518110384549091	0.000598654997768164	0.00288987942162953	-0.00381130723781881	-0.00464311675785144	-0.00900827453895555
0.371856000182529	0.268360982649277	-0.0412303687857961	0.191032694936584	0.0111267180084431	-0.0435639187848249	-0.0162186003881909	-0.0381880520806338	-0.0235752314222608	-0.0519918962744322
NA	NA	NA	NA	NA	NA	NA	NA	NA	NA
0.119841073658566	0.0479096707917605	-0.0121882632631118	0.056474416038193	-0.0104826694602481	-0.0397004927659124	-0.0250915811130802	-0.027081867688669	-0.027308446608927	-0.0309837836443452
0.175632145423244	0.0500779112433832	-0.0180697611947138	0.0821288286635129	-0.000592916092643281	-0.0186560184794566	-0.00962446728604996	-0.0057301981025146	-0.014194444663132	-0.0236251644140208
0.492431624196717	0.195993951132794	-0.0574061428032478	0.174366930048059	0.0468926726032556	-0.0765321100554182	-0.0148197187260813	-0.0167460990363478	-0.026389361896034	-0.0524443715586497
0.372507969939242	0.269616183765286	-0.0396974390036326	0.188737565556863	0.0172476444544623	0.00730226744523543	0.0122749559498489	0.021515611439085	-0.00841473995939884	-0.0562739951849222
0.14010630395361	0.10264152577175	-0.0147211961210465	0.0591170808980879	-0.0050236989254307	-0.030285524694035	-0.0176546118097329	-0.0268305769877463	-0.0177525286954137	-0.0312338148096153
0.0960361059944603	0.0665889983185289	-0.0100668228737148	0.0447051541242253	0.00373686029640022	5.4948445026945e-05	0.00189590437071359	-0.00643740048442656	-0.000674034021589942	-0.0095079775360714
0.0139041468115002	0.0219773272881732	-0.000773927521207406	0.0100148352731716	-0.00236455412619912	-0.000958235496407542	-0.00166139481130333	-0.00193771637614708	-0.00349744825629162	-0.0037256694930772
0.00623311946694783	0.0137281260243706	-0.000400698427792522	0.00399775664953426	-0.000984231204564413	-0.00170058106210928	-0.00134240613333685	-0.00175369132577682	-0.00204424405233318	-0.00253278675561543
0.163528717610554	0.109222909173325	-0.0173188401205427	0.0659016564061025	-0.0193190854374866	-0.0355799646108558	-0.0274495250241712	-0.0285715272567127	-0.024061572583595	-0.0503975551877255
0.311637070707759	0.170331251964409	-0.0336584252053894	0.181231285515614	0.0297507501844277	0.00370741219448223	0.016729081189455	0.0180458132913835	-0.0203056206167881	-0.0331014165861912
0.116931646175857	0.0811299868141587	-0.0128653818600296	0.0504880980162124	0.0101339846767322	-0.00590039174923923	0.00211679646374648	-0.00623261524612337	-0.0127000486275266	-0.013351373796455
0.262509620927547	0.128118977772942	-0.0286152598239018	0.110279444850962	0.0488882509367557	0.0107918751104503	0.029840063023603	0.0193400291527583	0.0154304827650825	-0.00476374486397552
0.417651054344404	0.176254635019671	-0.047602956950284	0.183177506924161	0.0739551284682479	-0.0227833133635184	0.0255859075523647	0.0130755342403299	-0.0203157292140215	-0.0312134341511554
0.403343438474494	0.0939117189639652	-0.0455400783707737	0.191343453049602	-0.0039334896949057	-0.029677069950767	-0.0168052798228363	-0.0220476068205152	-0.0428269170880395	-0.0498642714027254
0.262040036462207	0.127353144376374	-0.0285375098880493	0.110189722932864	0.0559683187518554	0.0179470533572089	0.0369576860545321	0.0262651250947838	0.00284079892196171	-0.0220490013118834
0.365715895621799	0.136506715506614	-0.0393240970419501	0.179036088082172	-0.0259468933270015	-0.0555218294189313	-0.0407343613729664	-0.065916943922038	-0.0765249137578465	-0.0877561304927939
0.0480047008348396	0.017629422138074	-0.00366730076190035	0.0354267465519765	0.00127127128597558	0.00184783326532803	0.00155955227565181	-0.00222326879701865	-0.00327485074650605	-0.00858384561239889
0.0027740407764302	0.00628681723983794	-0.000124219402864541	0.00172498168244851	-0.000852467041750975	-0.000864958477182714	-0.000858712759466844	-0.00106282483801477	-0.00129871479111231	-0.00131010186485248
0.0713369302260056	0.0643677501142429	-0.00744212642538786	0.0361505527561853	0.00103385035998327	-0.00681684887400515	-0.00289149925701095	-0.00328571607330401	-0.00931701981155991	-0.00920924756245524
0.122964320645864	0.061712513068628	-0.0100770981531649	0.078016006785361	-0.0111771249641901	0.000411234799917989	-0.00538294508213608	-0.0176932828654509	-0.0192119576674051	-0.025339692319513
0.0923767020296769	0.0637796968212706	-0.00976480207546936	0.0434213530742871	0.00404945482501999	-0.00307774033480082	0.000485857245109578	-0.0110753375319759	-0.00739884750770783	-0.0159091233307556
0.0467557851568669	0.0812832633402808	-0.00441487552322414	0.026510174495953	0.00617332878661174	-0.014356814179568	-0.00409174269647812	-0.00401985008973683	-0.0140391763079615	-0.0154564993645604
0.164683719884317	0.110971570353726	-0.0180278145047106	0.0655042499643841	-0.00597983284631795	-0.0448876668559521	-0.025433749851135	-0.0321456546881698	-0.0208842404702794	-0.0396575694012548
0.313729394989916	0.14749122510559	-0.032949450879536	0.204836790938858	-0.0199578566354491	-0.0440417818508002	-0.0319998192431246	-0.0388071035242099	-0.0615262967339017	-0.074828831165698
0.493568436486442	0.19682181724103	-0.0575830052347391	0.176653414500859	0.0168868418423693	-0.0749190041731436	-0.0290160811653871	-0.0113732286450401	-0.0269826017449882	-0.0405398601964125
0.0358969299023331	0.00752120145479228	-0.0029752552121918	0.0227098113114639	0.00295274932050214	0.0034612345818508	0.00320699195117647	0.000204122138656178	-0.000304784724178178	-0.00230493508634681
0.0764226673889196	0.0715032429804194	-0.00827996286827526	0.0386440522043599	-0.00495964492520996	-0.0119261247784643	-0.00844288485183715	-0.0168616316960996	-0.0178737121842919	-0.017020475761047
0.0138889934268071	0.0222525743445977	-0.0010925509743523	0.00981793338493366	-0.00264677862561831	-0.000754071113482753	-0.00170042486955053	-0.00271127430322605	-0.0034042957429105	-0.00329571272307785
0.224300735172391	0.1706333573722	-0.0246290141219277	0.09104638936068	0.0443824786303427	-0.0148377570866776	0.0147723607718326	0.0154856817323564	-0.00827084583806784	-0.00440192673350745
0.216292251302564	0.113374350728472	-0.0238549175898029	0.0930283929574899	0.0158725178903556	-0.0294720956853923	-0.00679978889751837	-0.0123253655714826	-0.0055580898832111	-0.00999985036543083
0.36569316542583	0.136857102885914	-0.0393339807645786	0.180030201888841	-0.0349271964956577	-0.0915103737046298	-0.0632187851001438	-0.0590246123344383	-0.0606753115684057	-0.0642151279399888
0.292275405511839	0.178518896434536	-0.0320669804306981	0.126127164266081	0.0367913680711044	-0.0313261915062034	0.00273258828245049	-0.0117517797876425	-0.00925813142227333	-0.0265512675456024
0.00620770539900096	0.0135838278237884	-0.000433528416955354	0.00416007960290988	-0.00056546402201344	-0.00197431625454255	-0.001269890138278	-0.00197517128184895	-0.00249237524122328	-0.00218233972544795
0.0958537271338882	0.124745546564519	-0.0103071113503657	0.0419167470626106	-0.00914972879972914	-0.0315773019537416	-0.0203635153767354	-0.0167131704319796	-0.0116452920328076	-0.0212087619932433
0.299271196812664	0.182489042970673	-0.0317614455656579	0.187282949024445	0.0336239384052576	-0.00824259161230839	0.0126906733964746	0.002691835943257	-0.0188944351143728	-0.035311266111191
0.0636354019126435	0.0951801697489173	-0.00660877270121614	0.0333305415694926	-0.00496287662150197	-0.0232195440396829	-0.0140912103305924	-0.0128381371473901	-0.0224362241169406	-0.0165613353481554
0.0228347166395982	0.0365084184560115	-0.00145748149066271	0.0155807929764673	-0.00150848512977545	-0.00209574297664175	-0.0018021140532086	-0.00252480720691532	-0.00455807977118902	-0.00531808549038319
0.044557956563829	0.106826750078506	-0.00407779366569194	0.0280492503737192	-0.00633811229897664	-0.0124514854205778	-0.00939479885977723	-0.0150066737672624	-0.0168269084936981	-0.0174855113337033
0.321249502342103	0.210929628162864	-0.0351151565719541	0.175971281365046	0.168842728850045	0.0756045699970326	0.122223649423539	0.0550393601008116	-0.0207718524275518	0.0268245782767316
0.264943946647664	0.175555129675714	-0.0296384977491774	0.117663749691396	0.0225366578376395	-0.000965330050858249	0.0107856638933906	0.00123944579844137	-0.0114373576069869	0.000515086721533942
0.101147082721532	0.104526163203961	-0.00924712655369972	0.0587028239182524	0.0104793478015541	-0.00976274133960042	0.000358303230976825	-0.00978761198928592	-0.0170155336914491	-0.0162334163534387
0.0775548166278539	0.0256517382902564	-0.00758386115294993	0.037708617260917	0.00135396070275211	-0.00270035715664349	-0.000673198226945684	-0.00801367570299021	-0.0107142948977787	-0.00999941112642024
0.0697134306447385	0.0776212566719822	-0.00598826928316908	0.0435151928604251	-0.00865997136417108	0.00227129549638308	-0.003194337933894	-0.0105604408178873	-0.0130034451938715	-0.0179844465293807
0.362665180085379	0.218292553868727	-0.0398557509247936	0.195753146093995	0.0400824668567536	-0.0420955575401606	-0.00100654534170352	-0.0145417994113858	-0.0137619006928388	-0.0536918225732018
0.327178919949402	0.24960212911126	-0.0345948259168626	0.20332173812214	0.0701071085600743	-0.0473516737641619	0.0113777173979562	-0.0334090498462473	-0.0479943048266554	-0.0643034093885539
0.455828650404901	0.148004465310841	-0.0514390128217403	0.198639844948818	-0.0220065129207668	-0.0791571919342667	-0.0505818524275168	-0.0699594857640933	-0.0716244571051514	-0.0912325786553146
0.260731726323186	0.127312464193689	-0.0283226998712081	0.110323232486149	0.0453574537313755	0.0101438564967792	0.0277506551140774	0.00939030680791403	0.00253588733240179	0.00507115767843996
0.31443695582213	0.147980348369273	-0.0338169800690526	0.207097895317947	-0.0183511373372964	-0.044183526993098	-0.0312673321651972	-0.0463987434433982	-0.0594456632822606	-0.0607946577770401
0.0128647416405993	0.0206865269596517	-0.000686874063677286	0.00846547303066452	-0.0019855073679697	-0.00115438976342814	-0.00156994856569892	-0.00285577553831152	-0.00326307549329548	-0.00422472247788653
0.179787427539544	0.232021821338438	-0.0182069182246008	0.0952480642290942	0.112682006870079	-0.00478463690489936	0.05394868498259	-0.00862601281340425	-0.0263127826051566	-0.0240199481229993
0.0286480360020354	0.0088597913909992	-0.00213397273477657	0.02090219228699	-0.00176418029949852	-0.000811752689823954	-0.00128796649466124	-0.00386000224307234	-0.00506065649516851	-0.00612273580259527
0.49110648522349	0.199679365337305	-0.0568362390867238	0.178734399607853	0.095334390294284	-0.0759595885612657	0.00968740086650915	-0.0403864757832885	-0.0277759684241243	-0.0812386745369341
0.165672965997102	0.0967876997505319	-0.0178065540837375	0.0748642781136948	0.0169576396877769	-0.00080558292794719	0.00807602837991483	-0.00122937319221209	-0.00162149375504564	-0.00755890197638254
0.29856044093754	0.15019036294233	-0.0308435444944902	0.212243176466053	-0.0502027516495779	-0.0446436424925953	-0.0474231970710866	-0.049035233494541	-0.0664757312457108	-0.0679720013684949
0.063767295973979	0.0502002656954696	-0.00649314258112769	0.0324710453460334	-0.00772587769760357	-0.00959264610591185	-0.00865926190175771	-0.0125969159004899	-0.0124948609268683	-0.0160393861185351
0.0141505870794462	0.0248706256392345	-0.000952203538485713	0.00900280535882892	-0.00371025710985246	-0.00407907420708033	-0.00389466565846639	-0.00398791428455582	-0.00534075665116531	-0.00410537592149519
0.151462266003414	0.0355953953181435	-0.0153726542226836	0.0735889833454887	0.00215518931742006	0.00327445903332713	0.00271482417537358	-0.0141159417156318	-0.0090859682022702	-0.0254393948783247
0.0506280210139695	0.0168594819285074	-0.00444464295935307	0.028112615860237	0.00236535200367455	0.00334470163000652	0.00285502681684054	0.000372160957704773	-0.00165246945470968	-0.00490637028639303
0.0932935018822191	0.0286463157797742	-0.0092441536851116	0.0450388390284893	0.00281914615578568	-0.0174609527683822	-0.00732090330629827	-0.00575233098707979	-0.0141819821941901	-0.0134399580853112
0.0446822721546803	0.0472704102256536	-0.00422817802510146	0.0250368720690377	-0.000498239707290814	-0.00634097594020325	-0.00341960782374703	-0.0060711070845267	-0.00844691333498097	-0.00917249272165803
0.000682317172182731	0.00259371287925806	2.59665125250691e-05	0.000284557347619033	-0.000334920048615997	-0.000308204728919995	-0.000321562388767996	-0.000393219299115591	-0.000412618178247137	-0.00040980460873488
0.341793843694324	0.157063068732788	-0.0352677909817804	0.208077173550978	-0.019509225552051	-0.0484241052636917	-0.0339666654078714	-0.0498296688726751	-0.0520423411582906	-0.084201890315609
0.0410227883247648	0.0203170914389758	-0.00407193889202508	0.0250527818479003	-0.0104575655252398	-0.0078002143854513	-0.00912888995534553	-0.00957291341464504	-0.0146535648859416	-0.0126105619916763
0.0152469890443749	0.0211639884626213	-0.00109125194161677	0.011661106541048	-0.00692041463175472	-0.00594744273301097	-0.00643392868238284	-0.00633290841639448	-0.00721734888727335	-0.00729941970621442
0.409844118440097	0.0929741225705706	-0.045997456355438	0.18501321966	-0.0155140890162208	-0.0201593679922847	-0.0178367285042528	-0.0228439682666792	-0.03832802865323	-0.0553013676584648
0.30529849252824	0.217063240900484	-0.0344028189525073	0.122233843931979	0.0291573829601843	-0.0135449371669046	0.00780622289663985	0.0526319151686842	0.00871709888165484	0.020693458969277
0.354140328794713	0.227359727643073	-0.0370945013803876	0.201155494719874	0.0189970497227411	-0.0498578934822629	-0.0154304218797609	-0.0457500750521918	-0.054245443123061	-0.0481733406650155
0.0445494471141615	0.0157213196085946	-0.00421634426668848	0.0266350671874155	-0.00397944692522818	-0.00427624439722298	-0.00412784566122557	-0.00755819933412029	-0.00928982725527034	-0.00922751906575606
0.130612099415681	0.0842016208697137	-0.0132604054812044	0.0586093470422152	0.00781690662497042	-0.00794957243126518	-6.63329031473647e-05	-0.00567783891497646	-0.0136912979644027	-0.0183783082636102
0.154688574948222	0.111830099028767	-0.0161936178227138	0.0670099698117981	0.00419574780574405	-0.0339302171683481	-0.014867234681302	-0.0274940094458908	-0.0147628282672997	-0.0464067188990551
0.224188042844399	0.169799293296777	-0.0244764326989628	0.0901649076442974	0.0332551686650252	-0.019226333734717	0.0070144174651541	-0.00917136555279754	0.0104092817765	-0.00203414136389737
0.142700323827911	0.0533927807715827	-0.0156069030708994	0.0660843450790727	-0.0224952279909211	-0.0374653266589598	-0.0299802773249405	-0.032130353319956	-0.0397661795025195	-0.044079729313449
0.178869531058248	0.232188166993606	-0.0180917490635617	0.0944827972998604	0.000414002937023455	-0.00491308328425008	-0.00224954017361331	-0.000149833221376239	-0.00983544087710569	0.0195039181497397
0.305165692735854	0.21704236465906	-0.0339960868674402	0.121168727460844	0.00586540748830028	-0.0124596062176218	-0.00329709936466077	0.032467010982036	0.0168014834348014	0.00358075757156456
0.305938838772414	0.21766451337212	-0.0342557228269426	0.121751399408933	0.0918683537288597	-0.00726922566138749	0.0422995640337361	0.0145599919563724	0.0419812010407746	-0.015986117558755
0.0140940410174888	0.0217119818919777	-0.000874589752808262	0.00970939853454197	-0.00232469628106631	-0.00144148133294223	-0.00188308880700427	-0.00232681272385793	-0.00350209369453335	-0.00418416306195378
0.10597046160786	0.0775736978912431	-0.0105501748863635	0.0487617412091532	-0.00054230284680494	-0.00170898911545524	-0.00112564598113009	-0.00773439324981005	-0.0166167332597581	-0.0123985019694798
0.146099547581432	0.210292335914643	-0.0135540151532542	0.0757217902546794	-0.00149527930618482	-0.00841011778737261	-0.00495269854677871	-0.00715123763143216	-0.0165990766096731	-0.0214782352124184
0.102091477404499	0.114531727492678	-0.0113618373523707	0.044850388986823	-0.00534468572838401	-0.00862485285314522	-0.00698476929076462	0.0015007791323431	-0.0153400397813677	-0.0158816644686409
0.0328557930640334	0.0149583255773056	-0.00319781380757505	0.0206149688145417	-0.00542380384594426	-0.00688147962579454	-0.0061526417358694	-0.00689045757967674	-0.00780117432279262	-0.00988575231876363
0.258674172113546	0.0738402867930824	-0.0254214184875052	0.182031188163171	-0.00267635375969505	0.00304125778544928	0.000182452012877143	-0.0128824902815127	-0.0204423966071525	-0.041231874754058
0.134907167309564	0.151609718235949	-0.0118190571107033	0.0800729343120624	0.0271221244892407	-0.00635820869731876	0.010381957895961	-0.000538970696016522	-0.0158737391638342	-0.0267289605679144
0.326473869129299	0.250444809174638	-0.0350952817816044	0.204194034540305	0.0223246936272752	-0.0499287734411463	-0.0138020399069355	-0.0190665685000961	-0.0269236901150702	-0.0173770462266158
0.208051796896455	0.0579460786863002	-0.0218085936625841	0.102459186211728	0.00515351709609588	0.00764642981408181	0.00639997345508883	-0.00979709394096481	-0.013224017901686	-0.0131409149390617
0.104441967056892	0.0576869122537573	-0.00872207263355806	0.0761017800574689	-0.00406808776490958	-0.000918720227127731	-0.00249340399601865	-0.0117445268182539	-0.0239520180806387	-0.0284958777582756
0.0856404103175277	0.0342363360239084	-0.00835238534262726	0.0429344726224136	-0.0128268903697338	-0.0168239951526211	-0.0148254427611775	-0.0138531154769978	-0.0152056325942215	-0.02108522690227
0.325925964365415	0.248114236713198	-0.0342691183239507	0.203511236962215	0.0352858205616512	-0.0437112134759476	-0.00421269645714822	-0.00170868120373241	-0.0518301467795506	-0.0523130335158234
0.0482260565681264	0.0513226907455767	-0.00460554755666815	0.0269966594181519	-0.00357005922655888	-0.0114013743289956	-0.00748571677777723	-0.00885946491353001	-0.0109125044144246	-0.0160317468130087
0.467463637627165	0.222869523869384	-0.0543589682252271	0.191448970700915	0.00909150390655111	-0.0697375517135861	-0.0303230239035175	-0.021032603614644	-0.0263024170285613	-0.0514588171684072
0.00154381222039984	0.000242428092154084	-2.4500991166515e-05	0.000732548576151392	-0.000243168860976764	-0.000240864902291166	-0.000242016881633965	-3.1979191839681e-05	-0.000365676353888677	-0.000416827752961024
0.0214204453003058	0.0319164628968804	-0.00155970213582145	0.0165612299410949	-0.00663215078217809	-0.00551190431217504	-0.00607202754717657	-0.00662671542734398	-0.00769913232347458	-0.00884471528391154
0.0143127736606304	0.0243745584909507	-0.000864345177911797	0.00878880649873168	-0.00201072798605416	-0.00382454515756595	-0.00291763657181006	-0.0024987711563975	-0.00328071225407244	-0.00439605390520631
0.483722286751775	0.145765791278402	-0.0567454589533531	0.183436774994857	-0.0270124556518736	-0.100202339696236	-0.063607397674055	-0.0624738123441314	-0.0718680063810756	-0.0888720556023641
0.0506993357054139	0.0165088853268479	-0.00440854017601392	0.0284481689467001	0.0037809201551138	0.00096131189520382	0.00237111602515881	-0.000955301955487799	-0.00313998289086539	-0.00368463301750321
0.129828884928509	0.0498028095910785	-0.0138813832289441	0.0595466465100879	-0.00901358994248387	-0.0318719790899532	-0.0204427845162185	-0.0306359900526519	-0.0320426709052102	-0.0312969612570712
0.143051839024626	0.0529293605493023	-0.0157380615276563	0.0664960063379742	-0.00666415843945423	-0.0476531763352486	-0.0271586673873514	-0.0312206034073533	-0.0374827317611595	-0.0405501439692982
0.366029122251564	0.135954690695436	-0.0400694402454898	0.181255510449085	-0.0280741074692106	-0.0862147173323444	-0.0571444124007775	-0.0599904008996039	-0.0715827578064291	-0.0849685183092795
0.496222190840774	0.245775452221027	-0.0588077617270146	0.17333147320975	0.0264084657695164	-0.0690938659028411	-0.0213427000666623	0.0267985415639888	-0.00541249615849765	-0.0420198593445015
0.171771801862032	0.164250022074403	-0.0185903337660812	0.0659659970166423	0.0138722101851927	-0.051463037328969	-0.0187954135718881	-0.0263730775013071	-0.00742530221009391	-0.0376671746581506
0.0148609540084686	0.0567164590632944	-0.00114168977805097	0.0106432589414738	-0.00827659330137721	-0.00759864973623576	-0.00793762151880649	-0.00718788372931135	-0.00741549644983352	-0.00863911129287988
0.360701358141062	0.217701481410205	-0.0393151570760845	0.196043022177811	-0.0195781519600348	-0.0439223147395614	-0.0317502333497982	-0.0464533010262131	-0.0375486720333437	-0.0400535992503896
0.270915401175618	0.189736269190074	-0.0304722465865652	0.10827055827973	0.0578454625660814	0.0108827329654038	0.0343640977657426	0.0473897184494282	0.0373231328938874	0.00384333245789209
0.0514120714029172	0.0613667638338304	-0.00476823017125054	0.0322664662457474	-0.0103534765345564	-0.0110255792005344	-0.0106895278675454	-0.0131644128763147	-0.0150402421050697	-0.0170751560682527
0.0786136700264719	0.168153519813741	-0.00800031704819409	0.043451775953539	-0.00305064864791139	-0.0261763937442559	-0.0146135211960837	-0.00362645145158376	-0.0220138121545258	-0.0140322630747411
0.446033459433775	0.157015468476149	-0.0501913794626168	0.168974326189171	0.0481011239317478	-0.0259124745988835	0.0110943246664321	-0.013915555941273	-0.0339537721692268	-0.0122088706739032
0.128790249802867	0.0500646751046044	-0.0127922014451178	0.0583400674897497	-0.0117896307398195	-0.0323456467077963	-0.0220676387238079	-0.0196122306555716	-0.0295083092968655	-0.0350459084121502
0.27190935883161	0.188441087080444	-0.0274345632043946	0.180817013957805	-0.00262236890543016	0.00122649660035912	-0.000697936152535494	-0.00376280504307214	-0.00514324207332911	-0.0188073495983437
0.270097733448151	0.188534460051124	-0.0303915475091845	0.109359743464328	0.129233349089115	0.014755549370135	0.0719944492296249	0.0314993514496045	0.00827597907886152	-0.00103362073140323
0.0673992526672777	0.0893818906763004	-0.00605192574031234	0.0392336290335116	-0.0179520182156111	-0.0206417408468118	-0.0192968795312114	-0.0155558150318944	-0.0196724258770707	-0.0190356770668488
0.00070563576983676	0.00257658010630545	2.45629732511899e-05	0.000316086115133639	-0.000330979029231517	-0.000351657225741421	-0.000341318127486469	-0.000382273296886504	-0.000455611614109049	-0.000460501955658397
0.00338298342134067	0.000699880973753201	-7.98254878418901e-05	0.001611786838813	7.00964736297682e-05	-0.000583408825083755	-0.000256656175726993	-1.39955989327889e-05	-0.000492990861209207	-0.00077166873976159
0.299541228769447	0.148907966544302	-0.0326974235663052	0.215311604591906	-0.0395516639616242	-0.042359226271075	-0.0409554451163496	-0.0478482168843475	-0.0669066008873601	-0.0714898015213083
0.497845360273282	0.24619012483912	-0.0572849591837731	0.170866612274892	0.0761793373545148	-0.0517938741018015	0.0121927316263566	-0.00330714102764873	0.0444775423105961	-0.029532186135407
0.0371426089377843	0.0138931793327308	-0.00220433561879371	0.0250940648743273	-0.000873179129656544	-0.000784614961647667	-0.000828897045652102	-0.0030513348535128	-0.00508125258069198	-0.0075981167597176
0.0649198585918579	0.0499864346403722	-0.00694701823410159	0.0331214609167161	-0.00411819021490722	-0.00950941220888911	-0.00681380121189816	-0.0141192287022117	-0.0139183555994626	-0.0132620365114907
0.444763245360949	0.159134279216676	-0.0512004426354734	0.171788179416504	0.012632212315004	-0.0395829231381835	-0.0134753554115897	-0.0159286857589523	-0.0316110568027773	-0.00830471987739378
0.185598953417698	0.111872790209178	-0.0194715796292189	0.0811525865588542	0.0179072034604131	-0.0133709067606	0.00226814834990655	-0.000481955419467578	-0.00664407559436406	-0.01240560328127
0.321777233051862	0.213660587880417	-0.0348994353923856	0.176198433028749	0.160451050609347	-0.00945062954214582	0.0755002105336007	-0.00306514454832207	-0.0048376488489994	-0.0330350806339921
0.165718669672932	0.0964646431195813	-0.0175595692142066	0.0746597388043717	0.0141531940220735	0.00208285088115637	0.00811802245161494	0.000381966267085726	-0.00357745442866705	-0.0113967405239709
0.10090430947835	0.0288147975516936	-0.0104151638883882	0.0480542076853945	-0.0060491358630118	-0.00852896509277741	-0.0072890504778946	-0.0086290232366283	-0.0162004098907944	-0.0189872671607482
0.00341127725414841	0.000773602845541423	-0.000102482729621201	0.00163361202961938	0.000128762281378854	0.000362051679708528	0.000245406980543691	-0.000237250258746977	-0.00055207850641759	-0.000528135266973631
0.149898262548373	0.187234274144575	-0.0136995057352629	0.0989025427385714	-0.00901248973505564	-0.00575385254924196	-0.00738317114214881	0.00235685210092113	-0.00790724458021563	-0.0242139230558783
0.0817575921471064	0.108801177686301	-0.00705532045750962	0.0583320025650078	0.000320272806246927	-0.0102816508310237	-0.00498068901238839	-0.00199207271810183	-0.00820059552139905	-0.0146900271700322
0.116934149562541	0.0313546442971934	-0.0111199535940939	0.0579025139204127	0.00506073180844423	-0.00197986593128238	0.00154043293858092	-0.00311701022433822	-0.0120891907016911	-0.0132875407824176
NA	NA	NA	NA	NA	NA	NA	NA	NA	NA
0.179045260629324	0.23114180548688	-0.018068588018121	0.0940916750052569	0.0403668499785	-0.0100403173001088	0.0151632663391956	0.00184612840162454	-0.0302165616456973	-0.00580567820702765
0.0118129352297113	0.00188766305742603	-0.000950999084105236	0.00907100595850635	-0.000160320236360775	-8.24735808589855e-05	-0.000121396908609881	-0.00103085938306471	-0.00144791417977442	-0.00191696926769502
0.402265252687692	0.0943390508760692	-0.0453760569878357	0.190888343779977	-0.00100960878761375	-0.0219321368284267	-0.0114708728080202	-0.0370657524544354	-0.0321377135406657	-0.0464405759336989
0.0148232482642644	0.05694919859777	-0.00142670994093016	0.0110241387075611	-0.00466624664348089	-0.00868908479747316	-0.00667766572047703	-0.00858416123071451	-0.00513245500134641	-0.00934205971012021
0.0350093047437285	0.0402415612157524	-0.00364339002846924	0.0214096008675481	-0.00507554728428125	-0.00829668486344188	-0.00668611607386157	-0.00897854735612781	-0.00899986799707582	-0.0108628852693003
0.492804938833714	0.200406353929402	-0.0566528426494123	0.176797646028513	0.000641904287376927	-0.0660912724243904	-0.0327246840685068	-0.0462807346978337	-0.0340185301172079	-0.0620011549358692
0.0828927499964954	0.108813587092736	-0.00755337624125355	0.0584956943402614	0.00683455457962866	-0.00595959486547777	0.000437479857075443	-0.00479582488654456	-0.00429541831358396	-0.0118368743276663
0.165728857736045	0.0970073300882315	-0.0173616786961203	0.0751722762846742	0.0178352255207687	0.0031304487496728	0.0104828371352207	-0.00465351663224528	-0.00782116294903201	-0.0079552178649494
0.0815896648806716	0.0596881652473669	-0.00812677432739065	0.0395097187082099	0.00481174950184959	-0.000983287964747739	0.00191423076855092	-0.0100344686181592	-0.00975585139105661	-0.00839249712344399
0.220141373191087	0.0599316471132391	-0.0230495691050878	0.101472548152367	0.0106130883990269	0.00833856770539734	0.00947582805221212	0.00232749012479902	-0.00160807712599251	-0.0107836274729057
0.0702946911150352	0.0647233274086918	-0.00777578894140302	0.0364729777947018	0.000801730809643103	-0.00517008592491865	-0.00218417755763776	-0.00820313880228753	-0.0132472360601038	-0.00664681511419173
0.0703989471922927	0.019731909487191	-0.00649321836419041	0.035689794146871	0.000946897026698201	-0.000912115673468272	1.73906766149645e-05	-0.00466114134272866	-0.00730086362039918	-0.00851409733268105
0.0823760346072562	0.108264519367333	-0.00656765221396846	0.0574304879144572	0.00883706011855127	-0.011057406703353	-0.00111017329240086	-0.00849777749719301	-0.00981249631727875	-0.0141342994286441
0.0191237918019682	0.030816964714612	-0.00159815185260995	0.0121861082175906	-0.00372873545715011	-0.00550371829777756	-0.00461622687746384	-0.00627881667544725	-0.00641632523035921	-0.00749332312298411
0.251556581693016	0.129209400230826	-0.0275984681602336	0.112969906646566	0.036443344162784	0.00964458616508679	0.0230439651639354	0.0148997500208523	0.00603404803581387	0.00150808534101565
0.0066968788074471	0.00432368263472542	-0.000585026654909838	0.00499419136409148	-0.00155731738462391	-0.00142858749982371	-0.00149295244222381	-0.00198874040629859	-0.00222413941865323	-0.00256021402075462
0.241046188671703	0.0724662517046714	-0.0235211336053112	0.185325074612971	-0.0240757934021653	-0.00183164970886898	-0.0129537215555171	-0.0188697041310307	-0.023587532321746	-0.0390775566321997
0.174330306004155	0.164027095840622	-0.0196705495869015	0.0661670019861484	0.0211689371682763	-0.0564242795632749	-0.0176276711974993	-0.0029638589929234	-0.0284035588644217	-0.0169643172266403
0.279954071198466	0.0998694874833871	-0.0306825861507797	0.129385154815976	-0.0376898695233829	-0.0217255525452413	-0.0297077110343121	-0.0269661412685491	-0.0332445102763367	-0.0491165721681476
0.120394893379909	0.0750461532503488	-0.0126967159047603	0.0520218048190669	0.0151992642471382	-0.0047448611244427	0.00522720156134775	-0.0122519603483007	-0.00775419653243724	-0.0184189120356923
0.000324037344814873	0.00134827736576756	7.76514150511304e-07	6.95592495888007e-05	-0.000123242269023729	-0.000122884326041009	-0.000123063297532369	-0.000141522149909246	-0.00015831859649465	-0.000170900148117419
0.0472592855671315	0.0819040232895457	-0.00556832577497806	0.0266564655111323	-0.00570526626516153	-0.0146382843048617	-0.0101717752850116	-0.00453795909332241	-0.0169179922065089	-0.0165659634026587
0.0754290928353181	0.0843115279971455	-0.00595280664329711	0.0457139547705634	0.00516737223711282	-0.00445791904364272	0.00035472659673505	0.00213527631555556	0.00299427762735698	-0.00780665405130282
0.299626712769551	0.148749133480395	-0.0305406520353645	0.211703068738516	-0.0102051213051229	-0.0397207981787637	-0.0249629597419433	-0.0513636404192269	-0.0690294999772242	-0.0609430318024724
0.447984303423152	0.154769390703083	-0.0509558960250774	0.167316332675697	0.0578090170242603	-0.0169268201422852	0.0204410984409875	-0.0189737124426146	-0.0317689084908507	-0.0235005742193115
0.340473806645842	0.158655484650109	-0.037179361895329	0.211353049788072	-0.0470233171473249	-0.0475487782008787	-0.0472860476741018	-0.0517720703937831	-0.0635229270007364	-0.0625967257620252
0.48319466653634	0.144558181817246	-0.0545208744738775	0.181077620180025	-0.0149290397328562	-0.0749714382424442	-0.0449502389876502	-0.0545392505797995	-0.0688601885028457	-0.110808184867648
0.208237756862071	0.11642305009691	-0.0229778447871002	0.0958117449415555	0.00751956927390474	-0.0223302977557088	-0.00740536424090202	-0.0047224477183061	-0.0231965255006295	-0.0277904978535028
0.152747932337715	0.0356180382010906	-0.0162815441671134	0.0737303902360018	9.27818157331339e-06	0.000656997573368512	0.000333137877470913	-0.00350280504257036	-0.0200044956755485	-0.0316751226988212
0.00936822876869045	0.0194911479199164	-0.000668326394285943	0.00746424518976592	-0.00269504467115175	-0.00401191415958643	-0.00335347941536909	-0.00466768572601558	-0.00407902764323568	-0.00448707064474775
0.186584263500282	0.111553175388402	-0.0196799121709671	0.0812054017761299	0.0281094533740072	-0.0166717360911181	0.00571885864144456	-0.00260904839315546	-0.0240252314897859	-0.0204245547217524
0.246482013427828	0.100564361885345	-0.0272192318911761	0.121270589063375	0.00293021740472474	-0.0103357818390816	-0.0037027822171784	-0.0315391857579558	-0.0377206740473391	-0.0461708453824615
0.495004266900379	0.246780071354084	-0.0572978128921384	0.170193001408494	0.145775561378621	-0.0169545196037184	0.0644105208874513	0.0317847561375908	0.00620010435009621	-0.00602403864964307
0.0677769889044999	0.0327536203392666	-0.00685116225959716	0.0350065419609569	-0.0121192544109732	-0.00915427113307713	-0.0106367627720252	-0.0152432586321837	-0.0185700890989742	-0.0164183497092378
0.0220414315773653	0.00611022725349102	-0.000735674855990149	0.0140367096974172	0.00128729874116415	0.00215094749248721	0.00171912311682568	-0.000201289509901972	-0.00222545990561665	-0.00330405014889054
0.1178460547988	0.0319895810059197	-0.0117630021651781	0.0592742266283171	0.00695310718535705	-0.0101656795893194	-0.00160628620198117	-0.0138867781561545	-0.00940564855823291	-0.0220702029477265
0.153117606373673	0.0345126196671386	-0.0150028828640701	0.0723431229547501	0.00268196578281427	0.00034471403247921	0.00151333990764674	-0.0150853904259964	-0.0232518745510085	-0.0320381402133567
0.0156391938534357	0.00203566934588192	-0.000930378947504749	0.0116931370315148	-7.5379292196821e-05	0.000286521390952282	0.00010557104937773	-0.00248519457697835	-0.00229921792247648	-0.00270573276127671
0.194662993805722	0.109287208340146	-0.0181088993223484	0.15376573338995	-0.00642575131070894	-0.0274813982286289	-0.0169535747696689	-0.0348745790179747	-0.0346062637428429	-0.0547539385631902
0.0508287106039719	0.0589388528815915	-0.00394216873744076	0.0333349740110177	-0.00137286327898674	-0.000410731942918165	-0.000891797610952448	-0.000767012957570666	-0.0043836337306084	-0.00643879716488275
0.48397030602169	0.144815757770851	-0.0558236328079317	0.182378005402205	-0.0374830554604582	-0.0763301761219178	-0.056906615791188	-0.0506084467974705	-0.0825095823262217	-0.080049127650287
0.354737848878305	0.227507463355051	-0.0385317426777893	0.203375135138011	-0.0223031423066238	-0.0499309104319272	-0.0361170263692754	-0.0431363425595098	-0.0601551507524959	-0.0712391926785499
0.216484951953305	0.113476885957011	-0.0234344676685707	0.0925695080853602	0.0371882463193561	-0.0155669381058319	0.0108106541067621	0.00500977378041367	-0.00812668522413776	-0.00167610480919125
0.00607724494567169	0.000500055953520774	-0.00044283809453877	0.00398902943299268	-0.000681861927292585	-0.00059365429271593	-0.000637758110004258	-0.000816267311516486	-0.00112018466068014	-0.00147204631808302
0.100778309112259	0.0284045411402076	-0.0103237660077631	0.0470858094383341	-0.00606431272752049	-0.0174204415793094	-0.0117423771534149	-0.0108259717588153	-0.0163850028782727	-0.0241335278810319
0.00543477889686876	0.0115355402520035	-0.000299313893571624	0.00347535856792502	-0.00163759083307166	-0.00177861283431397	-0.00170810183369282	-0.001183326122589	-0.0018870726141957	-0.00217341359328002
0.00276758503036244	0.00632343513411854	-8.33795091520289e-05	0.00173833607879768	-0.00101925803774428	-0.000746826314797224	-0.00088304217627075	-0.00115480215478513	-0.0011689003164008	-0.0014604950472815
0.140107919915859	0.102697318030503	-0.0147983111932678	0.0592464980573394	0.00167908659477425	-0.0316920284789654	-0.0150064709420956	-0.0195919543513087	-0.021845422556338	-0.023546077246161
0.0150252347197612	0.0567294009774179	-0.00134406205798978	0.0111102046161621	-0.0061336341273057	-0.00910371311733652	-0.00761867362232111	-0.00886715168572593	-0.00903304411606933	-0.00555270934908504
0.0137699922172159	0.0249310787083435	-0.00116847973353067	0.00962077907993125	-0.00198427311809988	-0.00357852770020508	-0.00278140040915248	-0.0034569816575532	-0.00378642335915691	-0.00513724110625786
0.103955800137749	0.0583803668392957	-0.00839219714079942	0.0758353245253056	-0.0173569304214805	-0.00448569430596708	-0.0109213123637238	-0.0105274837248382	-0.0199051693235231	-0.0254660911131318
0.119427588612257	0.0321567324024587	-0.0122766664629738	0.0557525118342874	-0.0219833396665782	-0.00860705381948178	-0.01529519674303	-0.0122298626586535	-0.0226998889685932	-0.0250145415209192
0.0649210681908118	0.0210335578289791	-0.00691696814685574	0.0353352442774945	0.00379753966611313	0.00460128444335629	0.0041994120547347	0.00139676268427091	-0.00203701983845443	-0.00391088472285525
0.0114666666810223	0.00121910259960308	-0.00055463556434851	0.00664909050557831	0.000559698009765235	0.000177343865081236	0.000368520937423235	-0.000217359833458348	-0.00133294412252567	-0.00215319729745208
0.0687490304021825	0.0326656764304896	-0.00747257577261395	0.03604483368591	-0.0143904792559993	-0.011136872677024	-0.0127636759665117	-0.0128893902572504	-0.0208168718670508	-0.0203652732856818
0.151049753072722	0.135905410517299	-0.0164540141866031	0.0580757233982555	0.0103076501158934	-0.0146053655539063	-0.00214885771900647	-0.00475416963304007	-0.00774365946660277	-0.0183171612157082
0.0454360306358943	0.0161058686569857	-0.00461470890404576	0.0272596773905388	-0.00523857724380854	-0.00453060044002514	-0.00488458884191684	-0.00730174214696808	-0.00907794240683334	-0.00817631447721599
0.0942489157955215	0.123265545678617	-0.0101870906218579	0.0425742031689224	-0.0100549510102046	-0.0300946490252909	-0.0200748000177477	-0.00944789944824453	-0.0195903570053471	-0.0174797680174921
0.262964985006164	0.174996714168225	-0.0288313090225365	0.116509950264947	0.0395078801140066	-0.0196517470724671	0.00992806652076972	-0.00280091843070829	-0.00178812438943177	-0.0253303291004951
0.45494989506619	0.147397836947636	-0.0513094377457419	0.198332406769506	-0.0307152409668945	-0.0795903052138968	-0.0551527730903956	-0.0792343506893469	-0.0637041975046351	-0.0956145074718233
0.0835750601036736	0.157338675718369	-0.00769524315333731	0.0446152120688775	-0.00744190056079999	-0.00283626482478676	-0.00513908269279337	-0.0157417803366246	-0.0230106399179841	-0.0246429932145753
0.0285949113452394	0.0129865871596824	-0.00268039449478365	0.0189994402285525	-0.00633037493433241	-0.0052090768229094	-0.0057697258786209	-0.00672038870454258	-0.00744223912066976	-0.00805618029772785
0.207916085770873	0.0565036764874297	-0.0209138315678234	0.102020936335405	0.00642399684562417	0.00691642711858231	0.00667021198210324	-0.0126167458856495	-0.0159649285880009	-0.0221360103176369
0.492331152963206	0.196040491626266	-0.0567779710575169	0.17318010591008	0.0755430120995768	-0.0588504560461924	0.00834627802669213	-0.00699407756925868	-0.0235050516581402	-0.0555964560077137
0.096529787362627	0.0676280170863645	-0.0106558317828701	0.0449783551075609	0.0201334537166089	-0.00172486418025476	0.00920429476817704	0.00169761098189861	-0.00578826561303557	-0.0106745482416717
0.116670388215276	0.0318214378693186	-0.0115183412294263	0.0591887014002207	0.00410295278398366	-0.000131125523641196	0.00198591363017124	-0.00509383235754172	-0.00655437309050201	-0.0207629999461793
0.0641632249461189	0.0232952388837555	-0.00503752897826694	0.0428206919654791	0.000211971656727691	0.000917236592000562	0.000564604124364126	-0.00548426054461188	-0.00835391167659721	-0.00964446035049259
0.0146414338652784	0.0264750912495238	-0.00116043596273864	0.0115844710496558	0.000347871302961057	-0.00248879332026581	-0.00107046100865238	-0.00345760646283314	-0.00529958746550294	-0.00432667445560092
0.296296838913296	0.175096131245423	-0.0335780368721821	0.124606143744145	0.0259902373378744	-0.0130142159816213	0.00648801067812654	-0.0128979373742256	0.00476776525121564	-0.0298284754568098
0.298529142120624	0.14972684109722	-0.0310206794295651	0.21259193922734	-0.0166463156874527	-0.0462774855223874	-0.03146190060492	-0.047676169221335	-0.0635036626284008	-0.0544280095355505
0.311892430710733	0.172458624212702	-0.0329139636597387	0.180548049800298	-0.0122102402511434	-0.00266624785307801	-0.00743824405211074	0.00373684028973531	-0.0271273486801551	-0.0322438469287975
0.116055216107787	0.126716850283503	-0.00999409874099998	0.0778012880847618	0.0190687851315895	0.000729449408365737	0.00989911726997759	-0.00215644161021451	-0.00785621696848583	-0.0152974067762642
0.292024946535908	0.178866986168773	-0.0332206107456837	0.127004874549965	0.0478901726277985	-0.0251339350322679	0.0113781187977653	0.00137831133479371	-0.0118575248932293	-0.0321964198011516
0.21849582301257	0.0612369713842809	-0.0238769132440375	0.102040913322104	-0.0140746914343867	0.0157010990639853	0.000813203814799324	-0.00168699531964137	-0.00717799370630717	-0.0119281271129865
0.488917097600226	0.200020252694795	-0.0560975426937247	0.176970343646736	0.0325115650507566	-0.0841962609889361	-0.0258423479690897	-0.0206935251307104	-0.0476697144331713	-0.0781703258043644
0.355545174397146	0.226981950412678	-0.0381198494907496	0.202740804325119	0.0358000328492565	-0.0512414543595163	-0.00772071075512987	-0.00432560196732756	-0.0632596445251137	-0.0418463022863171
0.353974988093944	0.228476406525252	-0.0383267414169531	0.203157557934891	-0.0289624371734818	-0.0457003668510171	-0.0373314020122494	-0.00479879441720577	-0.029262649128695	-0.0435880546157777
0.246226551290462	0.10124310048116	-0.0259341127225572	0.120080895893884	-0.0379074968800685	-0.0172014012508699	-0.0275544490654692	-0.0183008314573786	-0.0349121886026496	-0.0401637226521953
0.163439904534755	0.111217668537494	-0.0176467333666286	0.0652309771196425	-0.00129287547861845	-0.0400969280860123	-0.0206949017823154	-0.0199065495770915	-0.0194411390617718	-0.0297438444279874
0.0446490320039095	0.0475394235248455	-0.00458220501574366	0.0244460103630174	-0.000399086364007754	-0.0113781997793488	-0.00588864307167829	-0.00711752910310542	-0.0107163181030686	-0.0122047496114455
0.00200747249711314	0.000400024578705554	-8.97266647507436e-05	0.00105243502354402	-4.69738157797056e-05	-2.67530422838422e-05	-3.68634290317739e-05	-0.000155782315632457	-0.000356485581933395	-0.000577382935303215
0.0724363805632676	0.0186014677614505	-0.00732531558686147	0.0369435410644675	-0.00379134669358409	-0.00297592250774892	-0.0033836346006665	-0.00856456822141208	-0.00873359728670571	-0.0104924602218333
0.0278211088510676	0.0637419628079411	-0.00252320178296298	0.0169239532387	-0.0114794210577816	-0.0105006316519705	-0.010990026354876	-0.00492815950446721	-0.0107859839883352	-0.0110424291648743
0.126454648526426	0.127404756407011	-0.0133610203368964	0.0504473254395461	0.00952979112211824	-0.0312573732678718	-0.0108637910728768	-0.00136469317902407	-0.00410342111314724	-0.00948031655357365
0.00270837265103318	0.00602295778853877	1.62118745963683e-05	0.00165597616043099	-0.000886640911026738	-0.0007971069896003	-0.000841873950313519	-0.000921230309931666	-0.00108631997503283	-0.00127892058881541
0.41836264255572	0.177653403442868	-0.0484206049432213	0.184001289807831	-0.00467930548192408	-0.0227980054577677	-0.0137386554698459	-0.0221122616713639	-0.0112651573259633	-0.0200575568096222
0.493373175737173	0.195758445149642	-0.0568309460079846	0.173707814058711	-0.0012314620928604	-0.0605872671008753	-0.0309093645968679	-0.0484796209555143	-0.0528608395691171	-0.0643303996137283
0.497570216525213	0.24754083651949	-0.0583296021679767	0.173621612018291	0.114081948969044	-0.0750041817373984	0.0195388836158228	0.0287914719792657	-0.0217957769047532	0.00081346546952249
0.165875583102591	0.17778701163072	-0.0156614726761318	0.094808208674278	-0.0245186601943328	0.000620867914344236	-0.0119488961399943	-0.0178737438905825	-0.0178137451029549	-0.0335781093945412
0.185986260692666	0.152094703296432	-0.020618748627408	0.0725826905796354	0.0515241532951191	0.0120672194587859	0.0317956863769525	0.00104049874457129	-0.00490839995085143	-0.0123005227129706
0.151302363184299	0.135240851389145	-0.0160700778133763	0.0578296010049197	0.00401473794085122	-0.0108649955463186	-0.00342512880273368	-0.00839499896692045	-0.0066520148932688	-0.012335327419213
0.0403116001692612	0.0214636684724602	-0.0033841779027089	0.0276915929132239	-0.00801395378168767	-0.00868681146296859	-0.00835038262232813	-0.00867518977019568	-0.00994323135183398	-0.0130278990122444
0.15085278001341	0.0405834164954899	-0.0144874176405589	0.0773644883891977	0.00487578379153239	0.00636460762694765	0.00562019570924002	-0.00195596389461114	-0.0072989238617818	-0.0140070657822882
0.362194860363874	0.218653634357534	-0.0402045934175548	0.198204209738784	0.0520762294089716	0.00577540672969357	0.0289258180693326	-0.0115802244975928	-0.0314817951085624	-0.0397346628829607
0.363075311493484	0.221256227207969	-0.0403518043977901	0.196268838944152	0.0434489816144804	0.0129720940765486	0.0282105378455145	-0.0360465732227346	-0.0351483685807888	-0.0612714424434972
0.30434913866902	0.216168177615803	-0.034945392683415	0.121989853377221	0.0248482832652533	-0.0122957630436015	0.00627626011082594	-0.00278049268896463	0.0131828546219778	-0.012491486970594
0.21951553095178	0.0599645564018514	-0.0225769900623922	0.10139889524906	0.00339567204808233	0.00910028923132636	0.00624798063970436	0.00417205491352737	-0.00533930386821627	-0.0127723314942777
0.298383132762169	0.177345636138133	-0.0334811966813491	0.124052669875411	0.00187603701211975	-0.0110291193585794	-0.00457654117322981	-0.00307507941356139	-0.0129534823617081	-0.0258118685824274
0.165087305024718	0.178709986011777	-0.015988998665019	0.0939654552616259	0.0138198388936797	-0.00156347221678524	0.00612818333844722	0.000325014279406649	-0.0273185291007492	-0.0271464874700136
0.15506310775633	0.11280205973796	-0.0167118323539684	0.0669406365662893	-0.0103742319447744	-0.0165746470221336	-0.013474439483454	-0.0286891265903181	-0.0328047915702604	-0.0356501887915399
0.483206825410685	0.146219667618462	-0.0554973613673438	0.181624718898581	-0.00347473401863357	-0.0915967398682669	-0.0475357369434503	-0.0655101966563451	-0.0847477893402283	-0.0824906496965936
0.14956669611346	0.135637377648244	-0.016058529572013	0.0580078314398	0.0167855054297504	-0.0355065900444015	-0.00936054230732555	-0.0143182159642656	-0.00808008175401906	-0.0112045703000725
0.0823051770578941	0.108179532567513	-0.00634111084641054	0.056884706981697	0.00646303947726216	-0.00304785570388086	0.00170759188669065	-0.00175066694815962	-0.0121412349848797	-0.0128636836345805
0.000727414670227681	0.00277462844644454	-1.42591266774657e-05	0.000304000361713427	-0.000357451650420691	-0.000372884737715647	-0.000365168194068169	-0.000407352561116421	-0.000440665562388452	-0.00043555972998894
0.165367684085575	0.0475158243251791	-0.0168524134266884	0.0828815260174443	0.00588964876244136	-0.0408020105628698	-0.0174561809002142	-0.0161905752922135	-0.0261296570373602	-0.0207430304364079
0.102697525270904	0.115345034756319	-0.011623275157015	0.0449949587190828	-0.00638121470790037	-0.00788258344540091	-0.00713189907665064	-0.00107474304171525	0.00629796999527306	-0.0210634955985563
0.187444443761576	0.112512368414934	-0.0201120208163827	0.0816460854683801	0.0399601673915238	-0.0132109296190114	0.0133746188862562	-0.0094818770385843	-0.0204442431520348	-0.016720121417744
0.493775769405966	0.197199295968923	-0.057359430783513	0.175139789343972	0.0801003350798001	-0.0706717929288122	0.00471427107549394	-0.028345801095549	-0.0495823352589568	-0.0632851973092647
0.126785799036771	0.127252882662185	-0.0131825625667031	0.0504349696317011	0.00970082316601653	-0.0317982235819465	-0.011048700207965	-0.0141954468603211	-0.0156046694808601	-0.0304970204213163
0.417387179087988	0.176162610867282	-0.0474726052937293	0.18226729340539	0.0660861472979243	-0.0248232056735547	0.0206314708121848	-0.0150240872246782	-0.0166225875893664	-0.0117792363427763
0.0185065787168979	0.0306354938772755	-0.00148708595833753	0.0126519242017629	-0.00497270317408911	-0.00570046875140302	-0.00533658596274606	-0.00516237398096922	-0.00685318136985372	-0.00668668112074114
0.150581880826299	0.0400537372061797	-0.014666167736954	0.0771121571267935	0.00227134761762315	0.00401444485466509	0.00314289623614414	0.00143633775638408	-0.00793607918375219	-0.0134327044318098
0.0350988863613703	0.0399639084635459	-0.0036953891442206	0.0214193376751204	-0.006469287240335	-0.0101456918262588	-0.00830748953329689	-0.0076185268247054	-0.00967900800765827	-0.0105486584953547
0.0629234932949067	0.0972464974953358	-0.00660806992629283	0.0328401721038779	-0.00406244389123006	-0.0163735829386241	-0.0102180134149271	-0.016221635560015	-0.0204504588185521	-0.0188458142291003
0.0761243716298219	0.0250366012086916	-0.00708745076510513	0.0372533578228783	0.000691305841715298	-0.0132015755620758	-0.00625513486018023	-0.00807299084771526	-0.00784730973828207	-0.0120209172013209
0.0915474362150462	0.0627615623120783	-0.00874807419320793	0.0426252563332033	0.0056592139005255	-0.00413535468636009	0.000761929607082712	-0.00783717426698288	-0.0101618088573502	-0.00941635021710302
0.0631259817754511	0.0967257543609122	-0.00671875154154798	0.0337740843918539	-0.00313872384015317	-0.0223592130540897	-0.0127489684471214	-0.0186062185808096	-0.0143645476706962	-0.0211944750011856
0.0579014681634287	0.047719600093232	-0.0063576018951757	0.0322175747569341	-0.00302938440877272	-0.00948483647176248	-0.0062571104402676	-0.00338003984683933	-0.0060093638087237	-0.00855705652758414
0.131248146471938	0.0498481822630127	-0.0136985972527144	0.058867856096175	-0.0193514573065005	-0.0297324126694063	-0.0245419349879534	-0.0238288765582828	-0.0314772017116666	-0.0229913988611324
0.100687761526144	0.104929691864736	-0.00860482657397264	0.0578573812461064	-0.00333120315670848	-0.00991518498336574	-0.00662319407003711	-0.0111414529115544	-0.0164886424819006	-0.0166685352897205
0.0780606531641904	0.167980894716316	-0.0075792165151113	0.0416020312020861	-0.00600241284492201	-0.0272212315690033	-0.0166118222069626	-0.0224608249718651	-0.00810248333891209	-0.0263060460749072
0.0559167146784646	0.0287712350415117	-0.0056599760843861	0.0303286697948728	-0.00675372509501095	-0.00704289566763022	-0.00689831038132058	-0.0105986104637366	-0.0132644383812233	-0.0146856970693415
0.15020274522031	0.135057005189623	-0.0156911459448216	0.0576227716652377	0.0173127392916315	-0.0101231533485976	0.00359479297151699	-0.0258231216917331	-0.00506520319917314	-0.0167528321293087
0.05021106400951	0.0694477857921735	-0.00435462207716725	0.0323084476140464	-0.0125822155419944	-0.0113696973533778	-0.0119759564476861	-0.00815178560457031	-0.0104410840445589	-0.0177325539652057
0.0771123244961634	0.0249053068824169	-0.00689826609374485	0.0375539466913893	-0.00505182275474003	0.00099930704634156	-0.00202625785419923	-0.00370726138513426	-0.0116582622111787	-0.00893699943959977
0.0354775826986634	0.0400012712409152	-0.00364631627930376	0.0215784896865817	-0.00777426195677111	-0.0093049219663282	-0.00853959196154966	-0.00819063441929698	-0.010951687685435	-0.0101679608097613
0.112617062965587	0.187032432497335	-0.0111033116507176	0.0592655113585237	0.0681069065888397	-0.0126240366636856	0.027741434962577	-0.0053453723886132	-0.0123209590162052	-0.0193236630082401
0.310731083906728	0.170971363778346	-0.0330497931759685	0.180263924845703	0.0252851004405989	-0.00487665003230753	0.0102042252041457	-0.00880372929248807	-0.0151548797818044	-0.0221041504118499
0.164613640017936	0.0479403750425633	-0.0166750051257161	0.0819086607494728	-0.000420625392404644	-0.0201641999744392	-0.0102924126834219	-0.0194501807562137	-0.0297711161229709	-0.0212802060249764
0.0488561072494484	0.050027081376131	-0.00487406827171423	0.0273862587964864	-0.00518764939082172	-0.0149529897509366	-0.0100703195708792	-0.0134312401817936	-0.0148895810118542	-0.0133196415293669
0.0947065799128893	0.124622188210426	-0.0107524055459682	0.0430386380019645	0.0192748287997906	-0.0134660713789895	0.00290437871040056	-0.0176723352609696	-0.00905831741210775	-0.0134916791883394
0.0407233571350191	0.0229321437859361	-0.00282902823914728	0.0279502303258656	-0.0117003667044353	-0.0101488147345853	-0.0109245907195103	-0.0135775900840703	-0.0127813647836708	-0.0146988569530482
0.126436989616644	0.127262415181608	-0.0137333845810029	0.051429677414306	0.0120102992730377	-0.00896097769005756	0.00152466079149005	-0.0132909333147305	-0.0164285465979152	0.00251367514870141
0.187807948183923	0.111567678483279	-0.0201757728328164	0.0817509848119428	0.0335055956865047	-0.0216186711419033	0.00594346227230066	-0.00493827294524282	-0.00627789770565254	-0.00600410595069423
0.0958303143636343	0.12353076327827	-0.010402204493218	0.0423986903521728	-0.00255586087967775	-0.0161326732419895	-0.00934426706083363	-0.0127778561960711	-0.0111659871079781	-0.0126736869692905
0.363642850144867	0.22047158605414	-0.0406666674576113	0.196274502807323	-0.0127466329714631	-0.0454871118262553	-0.0291168723988592	-0.0180713630121764	-0.0612461595338386	-0.066832245295138
0.450457107406097	0.153848687430552	-0.0508245704658012	0.166766835326046	-0.0198906367895408	-0.0125308442051982	-0.0162107404973695	-0.0100833106507228	-0.0363520456479633	-0.00612698367821551
0.0788820587347164	0.166888886295259	-0.00793843749050165	0.0426551760128785	-0.00822576757696689	-0.0268259838496369	-0.0175258757133019	-0.0189517952391806	-0.0259290784317302	-0.0222506529904949
0.488083044586108	0.199282590023672	-0.0571870771726699	0.178066287265324	0.0504221346588135	-0.0733289271116725	-0.0114533962264295	-0.0475208056690373	-0.0552000994732795	-0.0711687373919355
0.206563292982058	0.115776882389498	-0.0226288477138409	0.0953249295653324	0.0302070688600346	-0.0167177155655446	0.00674467664724501	-0.00418092009643672	-0.0192797853800483	-0.0177182774675759
0.0364670210948081	0.0169018477931753	-0.00397661247738951	0.0238149408149605	-0.00246899625514501	-0.00260662124173174	-0.00253780874843837	-0.00366921755343234	-0.00576769150682384	-0.00667505702383846
0.0497563722608354	0.0703781411791564	-0.00422593560172222	0.0324783277096038	-0.0103947288738696	-0.0119952126424214	-0.0111949707581455	-0.0102841090780353	-0.00851734596563809	-0.0141031578196194
0.125321271927271	0.127639231231681	-0.0135322053242432	0.0504545823737051	0.0467227938594107	-0.00790729015711925	0.0194077518511457	-0.00845689742380162	-0.00692957330184152	-0.0113080683181895
0.0224073285465923	0.0379913404849988	-0.0023170503442558	0.0147506426860157	-0.00541485230534508	-0.00636848859549488	-0.00589167045041998	-0.00563015420330121	-0.00629215363160005	-0.00627411468174726
0.0275166477675411	0.00556543992353473	-0.0025302421666635	0.0192358393239257	-0.0002304583712366	6.24226067570434e-05	-8.401788223978e-05	-0.00157362629637617	-0.00320564933167704	-0.00420933369311231
0.261230110201488	0.127330171457898	-0.0287093164227751	0.11130929845627	0.024551584277453	0.0179802929018214	0.0212659385896372	0.0226548162071936	0.00280014419976332	0.00622104910026339
0.0126759510156526	0.0203848977865156	-0.000563665978837013	0.00864836945388997	-0.00131659824641559	-0.00107322570603451	-0.00119491197622505	-0.00234941125903525	-0.00320886010643208	-0.00374896984797597
0.00368667628480941	0.0230608370576852	-0.000163231918154623	0.00234000976351415	-0.00245874565341519	-0.00278970499116951	-0.00262422532229235	-0.00266286973743874	-0.00261982056795816	-0.00256548452094268
0.18648561251422	0.112457918571074	-0.019777828755805	0.0813533500554468	0.038096646292153	-0.0157179437447726	0.0111893512736902	0.0018324004589241	-0.00963315077346258	-0.00984099423684323
0.46050886979992	0.148939545873311	-0.0534550033246503	0.196330759257573	-0.0203550916670306	-0.0820849530735495	-0.0512200223702901	-0.0684431141631863	-0.077323494361017	-0.0890784252602095
0.0746254060350786	0.0239885578588679	-0.00508988257146162	0.0544618070934536	-0.00150694058990354	0.00040781224028795	-0.000549564174807796	-0.00490997883635812	-0.0084169635563407	-0.012608030638833
0.0419419727776668	0.0112694842755331	-0.00274896585795721	0.0316348885966335	-0.000162177385547232	0.000400728182646595	0.000119275398549681	-0.00294543780605277	-0.00468082690272455	-0.00858797915400101
0.403956146677915	0.0927513586575629	-0.04568247659116	0.191957787832034	-0.0335041832780654	-0.0305074651191756	-0.0320058241986205	-0.034252700052304	-0.057682349038378	-0.0500000522886926
0.449600603775279	0.154667367527878	-0.0507667877505409	0.167268529242791	-0.0167309865509266	-0.0248741498096492	-0.0208025681802879	-0.0300118846656565	-0.0138997427913523	-0.00549298993082725
0.444028317874947	0.156769426422463	-0.0493848083860551	0.168853674412727	0.0710137902113877	-0.0246724903856376	0.023170649912875	-0.0125184724373243	-0.0111913876330322	-0.0338067903412506
0.269331712565296	0.190100821910377	-0.0304783421259268	0.108428192261305	0.0184652282785966	0.0489050838280327	0.0336851560533147	0.0112824767708629	0.0191044968468651	-0.00992212947908011
0.147708393350126	0.0438674820279569	-0.0117903574635823	0.118315324185931	0.00554436189072952	0.00555672501117274	0.00555054345095113	-0.00971773256455402	-0.0174603245597924	-0.0182617862992356
0.140774746563815	0.103160512382024	-0.0148374664310147	0.0589309832238356	0.00936881913030982	-0.0334130444973263	-0.0120221126835082	-0.014606242284831	-0.0218569032545926	-0.0231633193000501
0.119171450533258	0.0745085494434754	-0.0122946886534615	0.0516564807075699	0.00692553957560858	-0.00248306651841874	0.00222123652859492	-0.0103743180845751	-0.00687043721481832	-0.00851997197135719
0.0303554061142352	0.0836144768060048	-0.00279347029425831	0.0208051276138428	0.0130174689200322	-0.0105121498344813	0.00125265954277547	-0.0144159060413421	-0.0144354855928318	-0.0160534996702931
0.0688820001857666	0.0250069289609243	-0.00506588054014442	0.0514467105286678	-0.00585709040123804	-0.00649300734249249	-0.00617504887186526	-0.00532140629177982	-0.011053216649424	-0.012460000998123
0.326980064874396	0.251488350555953	-0.0357783336577911	0.204694578525418	0.0301444447918316	-0.0422129566420223	-0.00603425592509532	-0.023903778745344	-0.0427128086770783	-0.0603040527421549
0.07050590321799	0.0766549510760638	-0.00570136403322748	0.0427534063895261	-0.00405179156812141	-0.00790274343716164	-0.00597726750264153	-0.0104583597249567	-0.0146113934264002	-0.018093050472719
0.0256117213332554	0.0151691726375701	-0.00263145302636888	0.0170478590127485	-0.00391174486543297	-0.00314412357502222	-0.00352793422022759	-0.00585424179300603	-0.00549900187536339	-0.00702105296221249
0.373564462349572	0.270175067241082	-0.0414588768212055	0.192852959446704	0.00237497474052789	-0.0400377567820506	-0.0188313910207614	-0.0294830344131898	-0.0241086236677369	-0.057869055624466
0.0192422919348297	0.0307276950774822	-0.00187308094922709	0.0130078047228254	-0.00350332186167436	-0.00693933547621866	-0.00522132866894651	-0.00552728046062049	-0.00751266669778567	-0.00745549470613852
0.084521903684594	0.156778121615398	-0.00789333469850315	0.0445032584427356	-0.0138692892137121	-0.0124441859429592	-0.0131567375783356	-0.0163123288013808	-0.0193662868127758	-0.0261613066553346
0.00172764057563603	0.00513815606269621	-8.97932890147608e-05	0.00104609867588142	-0.000745504621938241	-0.000594279491751453	-0.000669892056844847	-0.000959963225238387	-0.000978261919737485	-0.00101682323527305
0.0854273014241052	0.0336414644762376	-0.00845019727769379	0.0431810909703885	-0.0117192059285725	-0.0143918713068882	-0.0130555386177303	-0.0111693138353861	-0.018317621179251	-0.018266939516953
0.450070549395611	0.194604295475842	-0.050759193028752	0.162540611568906	0.0309467883096667	-0.0142861077547854	0.00833034027744062	-0.0230184753631537	-0.00398167675681188	0.00769300421542252
0.26617804497013	0.17680285445493	-0.0289315973974955	0.116510159108311	0.010325676664102	-0.0137416440211187	-0.00170798367850833	0.00140242442598321	0.00280310312155585	-0.0126235628603653
0.443634428789838	0.157434861672088	-0.0497841377787061	0.169706096674632	-0.00799955667970198	0.0273984767347177	0.00969946002750788	-0.0179487638745187	0.00204001416463795	-0.0486935492092996
0.174928669552595	0.095116967390053	-0.0183523784571584	0.072161388322843	0.0200132732848092	0.0118628121664973	0.0159380427256532	0.00262475497789738	0.00383293411601954	-0.00595035569888253
0.177985086935642	0.231245890567294	-0.017607480385304	0.0946488246340122	0.097435596353143	0.0268421699181006	0.0621388831356218	0.0275320876914394	-0.0114913907482498	0.0072628991242086
0.229992672626679	0.124012270219145	-0.0243219121403757	0.099854114906175	0.0344091711998823	0.040465375291194	0.0374372732455381	0.00548079033495658	0.00146515654502	-0.0147231190819094
0.00033131352566144	0.0012711947173191	-6.57867287993236e-06	6.00669529985641e-05	-0.000132869086670998	-0.000130337022009973	-0.000131603054340486	-0.000149052821554226	-0.00016600828069152	-0.000179683073512556
0.0732925757011346	0.0537795571267341	-0.00732900308614423	0.0368969338551756	0.0112056433069472	0.00026300143746831	0.00573432237220774	-0.00325088730782068	-0.00306021342851122	0.00213293538357782
0.449913386556362	0.194818103704514	-0.0516948250164687	0.164072571772973	0.0254516269794551	-0.0240217549573321	0.000714936011061484	0.0229242690489223	0.0310054981737916	-0.00523537079763176
0.0338745042929779	0.0146953077111543	-0.00361022818188993	0.0204921117602166	-0.00692386634497286	-0.00653295322223681	-0.00672840978360484	-0.00893871482885168	-0.00980966959068261	-0.00995333467253093
0.496492645943481	0.245336580256764	-0.0582431196300726	0.173109101283448	0.0392778279640378	0.000335414551401125	0.0198066212577194	-0.00732877802947068	0.00469379638798179	-0.0177335248803682
0.000643320096013183	-1.24797708552001e-05	-2.07651299331278e-05	0.000211136779047988	-2.14024112575105e-05	-2.42084887216993e-05	-2.28054499896049e-05	-4.75374942113641e-05	-0.00012126249271627	-0.000106743642583649
0.0225416209769292	0.0365121928826238	-0.0017781402815098	0.0162384389822107	-0.00997916742891595	-0.00948271530160191	-0.00973094136525893	-0.00672042358775913	-0.0104240386807541	-0.00782419764699547
0.444687283775952	0.158623885506988	-0.0506674562726044	0.172084007859841	0.00756541161052299	-0.0346948343319153	-0.0135647113606961	0.00674609979614121	-0.00398053556160827	-0.0372890588913838
0.0554972625804092	0.0187491829236322	-0.00626207189599683	0.0316749451243776	-0.00748335735140766	-0.0107210408104004	-0.00910219908090401	-0.0129331099059773	-0.0141267587126668	-0.0116824201381622
0.453527092241072	0.196171044903809	-0.0524631844047019	0.164989577225268	0.066783303192604	0.0316265496389352	0.0492049264157696	0.0309149208886445	-0.0114281830585926	-0.0136327006955394
0.131264161873897	0.0846492327672266	-0.0144212331728493	0.0586708984663352	0.00414741468175342	-0.0326711698264516	-0.0142618775723491	-0.0257407074626715	-0.0128155946528243	-0.0144647260893789
0.070810741909967	0.0643775153174681	-0.0081666253332951	0.0368668209742429	0.00479353851214023	-0.00260552567644544	0.0010940064178474	-0.00888601135049326	-0.00494423562243307	-0.011868869200217
0.143322609865805	0.053271186972951	-0.0149302381405585	0.0655258612363381	-0.027251199657187	-0.0399078166377594	-0.0335795081474732	-0.0337178321349709	-0.0424418379415122	-0.0401039554802677
0.0630005818297087	0.0965058066487091	-0.00643022248715023	0.0331032436394425	-0.0077808341513677	-0.0213197908850428	-0.0145503125182053	-0.0216044500908163	-0.0114615088282086	-0.0157390095364614
0.253610092660774	0.129192427761441	-0.0272168730924547	0.112092284778036	-0.00664198789776124	0.0106816854742023	0.00201984878822054	-0.00665502263656931	0.00602443698538641	0.00940023665591311
0.46079396551892	0.148147155011247	-0.0531513253104884	0.194759366736053	-0.0174020153057527	-0.0916945637645991	-0.0545482895351759	-0.0623397790395768	-0.07245659312172	-0.0801753840774651
0.207239431054476	0.115429792434686	-0.0223061694317701	0.0950752298386971	0.0177343011584229	-0.0227751771295484	-0.00252043798556276	-0.00497978075158764	-0.0165477936436882	-0.0183168682639099
0.216216230802555	0.113477283393209	-0.0240349825593534	0.0933733914866841	0.0229690594367563	-0.0202084412766401	0.00138030908005812	-0.00123455457124486	-0.00699933126787841	-0.0200344721408381
0.172412644471133	0.162793632266189	-0.0192256557480869	0.0655604373749628	0.00476468267649327	-0.0597545908533476	-0.0274949540884271	-0.0364853264468812	-0.0152494591220461	-0.0176819953408863
0.0635966285293377	0.0235817470414677	-0.00507884283188124	0.0433732398898212	0.00119629633975744	-0.00025222139655702	0.000472037471600212	-0.00375550378816669	-0.00858922237195738	-0.00773017954616814
0.0288393132251657	0.0127412022763395	-0.00240323642810607	0.0186218546141837	-0.0061510308870335	-0.00559495012527012	-0.00587299050615181	-0.00667773054218997	-0.00768432470314287	-0.00926726363540169
0.263593093770738	0.176703402937454	-0.028208404594932	0.115176149642813	0.0325007581002331	-0.0246568307773165	0.00392196366145831	-0.0182545720208027	-0.0104389063569574	-0.0242651112722575
0.0707657559375798	0.0645962686353182	-0.00763779616930914	0.0363830206569114	-0.00370248177603009	-0.00712116554719545	-0.00541182366161277	-0.00534054908037919	-0.00622012672463922	-0.0119446891969448
0.0483749348000318	0.0505909546502121	-0.00519569856339407	0.0273925165277035	-0.0109650846956698	-0.0165210516743916	-0.0137430681850307	-0.0089215104940177	-0.0170397816440545	-0.0137393054596303
0.15004062856015	0.135858268489575	-0.0163710921983759	0.0574420659281688	0.00737017972919257	-0.0127590519328017	-0.00269443610180459	-0.005176882081322	0.00548498511695053	-0.0265423064898149
0.373893306528673	0.271108440293236	-0.0418276573940504	0.191981849034638	0.127267343307868	-0.0485652068740077	0.0393510682169304	-0.0108807890442018	0.0186937541759019	-0.0561808574993531
0.187156040441416	0.110983191583811	-0.0200247676500658	0.0813715630481467	0.0331975571402611	-0.00754444530966639	0.0128265559152974	0.00382771796557907	-0.0178942608630459	-0.0130640695658873
0.0297017298255225	0.0828650837027391	-0.00279853029354514	0.0212037251682265	-0.0108733970024981	-0.00977153830669694	-0.0103224676545975	-0.0135865241393288	-0.0145377733527129	-0.0145415547752574
0.271405096961851	0.188475949935917	-0.0282455591524196	0.180814451498636	0.0231426888596312	-0.00514453578523799	0.00899907653719662	-0.00650546482463804	-0.00635015782576298	-0.0294863589928134
0.129852019031148	0.084922095954949	-0.0129063478940762	0.0578727292171229	0.00804295198079993	-0.0103463466336474	-0.00115169732642376	-0.00921314718565731	-0.0282444962281226	-0.0164362457823633
0.283263315176768	0.0872181963667024	-0.0301841314328908	0.193897951916602	-0.00804169665895033	-0.00417889640110214	-0.00611029653002626	-0.0161451566314628	-0.0270537608279804	-0.0392586379307829
0.125535582054452	0.127706247640555	-0.0138097633068141	0.0502563313255031	0.0390596633625455	-0.00872031703653649	0.0151696731630045	-0.000747607651458246	-0.011032764870365	0.00700836864689339
0.0285867683214468	0.013140749683874	-0.00263048476452802	0.0187619178639055	-0.00601219942690337	-0.00484178863904357	-0.00542699403297347	-0.00687429681699179	-0.00753240981330465	-0.00925845750211749
0.141819039948906	0.0537404425438093	-0.0147537436104428	0.0656728298261071	-0.0099888487591501	-0.0346989009065104	-0.0223438748328302	-0.0337639890060094	-0.0487125715030984	-0.0403065252619809
0.467295407112697	0.222929430478651	-0.0537239545419444	0.19145639562033	0.00522453693529312	-0.085232765461381	-0.0400041142630439	-0.0449385299076877	-0.0397401918843722	-0.0414556180770219
0.162981027736546	0.111582703605817	-0.0181532822072305	0.0666392651189612	0.0153091657513539	-0.0563609526218536	-0.0205258934352498	-0.0222492439359817	-0.0343716987425343	-0.0322714226006846
0.0089350479532754	0.00519546456581173	-0.000782110718245894	0.00691056266410855	-0.00213940316316223	-0.00238235470244353	-0.00226087893280288	-0.00266397748308969	-0.0031855858280037	-0.00349315654582845
0.0404033502341366	0.0215111917004726	-0.00283334415633629	0.0275859816536309	-0.00821572636119115	-0.00768977314882698	-0.00795274975500907	-0.0113094171005762	-0.0101343890853204	-0.0128951395208822
0.438615966206518	0.0950893299062622	-0.0496518356055815	0.177179359130849	-0.0186900790052534	-0.025628443991888	-0.0221592614985707	-0.0350957109719895	-0.0361992089040264	-0.0548212339660962
0.0554275948451018	0.0539580356996478	-0.00590201779153988	0.0304566991890384	-0.0128191711744164	-0.0102318694272527	-0.0115255203008346	-0.0138362846442446	-0.0149571162782611	-0.0149672105123724
0.151292252470405	0.135282317536669	-0.0158452553206136	0.0575233455080728	-0.00490449573896534	-0.012101422039049	-0.00850295888900718	-0.0106319940736551	-0.0288356290019424	-0.0119131307963176
0.444137371185793	0.157224337871547	-0.0502281693936312	0.168649431112361	-0.0139811244560544	-0.0222533064857278	-0.0181172154708911	0.00659448758794184	-0.0333605379728987	-0.0253661629110122
0.100477520608221	0.0278999956242978	-0.0101593711827933	0.0482460448858191	-0.00520215034548123	-0.00580688849781404	-0.00550451942164763	-0.00906132426086666	-0.0160147209624731	-0.0179006980717382
0.321082191647362	0.211682590324291	-0.0349703499790968	0.175193051015508	0.0453059995716607	0.000816448867509423	0.0230612242195851	0.0295523004032852	0.0132830642522161	-0.0170778192987225
0.363787960947826	0.21677759913329	-0.0395408432797397	0.196393269311958	0.0105116841018269	-0.0471256834774117	-0.0183069996877924	-0.0369615129560659	-0.0536892897953018	-0.0452496295622357
0.0145260165424356	0.00874229012681362	-0.00105735872505156	0.0105454827305556	-0.00399676468390698	-0.0033556057142746	-0.00367618519909079	-0.00442076076297897	-0.00524022795943631	-0.00550231577943125
0.172675938019931	0.164211393610046	-0.0189267868975607	0.0649430849591196	0.016591416572572	-0.0442181695929849	-0.0138133765102064	-0.0260707852133784	-0.0247105949191453	-0.0260143135615182
0.120744624912837	0.0487034226136454	-0.0126066001958116	0.0560802957361472	-0.00687307294451488	-0.0242144843800418	-0.0155437786622783	-0.0225571602499559	-0.0303520064755937	-0.0309290300291749
0.167150684337814	0.17634208831945	-0.0158820515641042	0.0952288949384646	0.0147342166822761	-0.00113256505496287	0.00680082581365662	-0.00134282381178805	-0.0106581443671147	-0.0192359685007433
0.0563876394007184	0.0319480150735907	-0.00357347316617298	0.0392543640201684	-0.0169538637488136	-0.00406947536455916	-0.0105116695566864	-0.00769073295664278	-0.0105091325036409	-0.01340858278586
0.153165043118911	0.111062774094999	-0.01570062761003	0.0669564745409951	0.00412719375734233	-0.0389134485850778	-0.0173931274138677	-0.0308287525003179	-0.032058454899027	-0.0385295595879336
0.46612004477918	0.221904937965691	-0.0537676569771308	0.193090027744755	0.00241710413283253	-0.0601239165258328	-0.0288534061965002	-0.0457617668229409	-0.00989151343884392	-0.0525812383074446
0.0408499882584842	0.0228610495341943	-0.00323680956111146	0.0288066264608889	-0.00872116656785067	-0.00967379082646413	-0.0091974786971574	-0.0105894898499228	-0.0124745696181769	-0.0128877622308667
0.182154672247593	0.0789611642384352	-0.0189746949002212	0.0950460267131089	-0.0137568538433377	-0.0251820387153027	-0.0194694462793202	-0.0226731633550678	-0.0222124748456376	-0.0248022105371578
0.0948859791955073	0.124431602658385	-0.0105139061858142	0.0429857507995779	-0.0189259077509026	-0.0334441065535563	-0.0261850071522294	-0.00888275610270733	-0.00955304281110392	-0.023232764022116
0.0622682218697488	0.0312264986655722	-0.00626773612192705	0.034155053164564	-0.00586315054376232	-0.00423291996608991	-0.00504803525492611	-0.0113261922131752	-0.0122175401937992	-0.0106909330701918
0.126033130242658	0.127656787254076	-0.0140146348069805	0.0506127527142046	0.0215215373910278	-0.00814167417012068	0.00668993161045356	0.0113122324765354	-0.0106165281239205	-0.0169355629763469
0.496410985761113	0.246916161060997	-0.0577881764754311	0.17202459425841	0.0634774983366195	-0.0752957714822765	-0.00590913657282849	-0.0326230232551913	-0.000678745243517354	-0.0564617143606066
0.101144940514115	0.10480570346846	-0.00898274630170849	0.0586967376842659	0.0118914185053388	-0.0232248114967829	-0.00566669649572206	-0.0190996394092251	-0.0116783622917672	-0.018207686690727
0.041193035240931	0.021244616772545	-0.00305928786358327	0.0274879416892484	-0.00896150750040985	-0.00905718906475051	-0.00900934828258018	-0.010615970405481	-0.0116462134150729	-0.0144399671274472
0.304835896756294	0.21795799734471	-0.0345342137163471	0.121707066308759	0.0260740200517582	-0.0214356503068923	0.00231918487243293	0.0296324151931699	-0.0119615324131027	-0.0105622850496515
0.26693032636017	0.176280011530985	-0.0295858794804675	0.11768765089505	0.0264041280445222	-0.0161933547705206	0.00510538663700083	0.01157094363828	-0.0117610130196583	-0.0217858077779431
0.00108891179955205	0.0034750841364388	2.36650090108207e-06	0.000508140200218193	-0.000186181839149613	-0.000348089560301505	-0.000267135699725559	-0.000411501707725768	-0.000427500826446686	-0.000512591715696053
0.22951108570507	0.12351342700265	-0.0250070715190013	0.101163650999531	0.0502651769492043	0.014024365040908	0.0321447709950561	0.010625038766477	0.0148087011697654	-0.00985583812822158
0.0631919156288988	0.0958999138882281	-0.00623476635775421	0.0331107883502258	-0.00401609497026904	-0.0151254682683371	-0.00957078161930307	-0.0147422028352448	-0.0154738308219004	-0.0196274945362869
0.0152659135372312	0.0214791866894327	-0.00139503116579552	0.0121372248628411	-0.00607940002730145	-0.00504440538352567	-0.00556190270541356	-0.00599376180375271	-0.00687115238691743	-0.00758832052547224
0.154059006194117	0.111428395754504	-0.0164177268589434	0.0680543834819868	-0.0032871280250335	-0.0397330883233096	-0.0215101081741716	-0.0253815599993054	-0.0320272073554903	-0.0371059278425892
0.268433482206422	0.188587490628158	-0.0303753131226476	0.109758266481519	0.0646439978176927	0.0168851056837719	0.0407645517507323	0.0601106713094071	-0.00540090146852207	0.0120568917445359
0.140957555578549	0.0858406022325715	-0.0149077676381662	0.0585897410886823	-0.00355444455620152	-0.00672593497210652	-0.00514018976415404	-0.00360728114454908	-0.0103214378745447	-0.0173736039388222
0.0512497586598183	0.0870199951568987	-0.0036296796172267	0.0341987668197421	-0.00581836234862936	-0.0115166384684743	-0.00866750040855184	-0.0108487557699962	-0.00826901333800005	-0.0178746011512395
0.101204244347291	0.0313259744393739	-0.0078066099500407	0.0724308389961877	-0.00157663718669637	-0.000521656977128193	-0.00104914708191228	-0.00684438828438551	-0.0110748355950809	-0.0163053475087394
0.0399877473412921	0.0446430724023861	-0.00404812662698527	0.0243346972671414	-0.0054058740846929	-0.00783653765421253	-0.00662120586945271	-0.00913011410045703	-0.0103023076452645	-0.010418608045608
0.0286111342701005	0.00957252045766417	-0.00237811182078436	0.0206965827927977	-0.00154884967834282	-0.00122210065805421	-0.00138547516819852	-0.00415589388773881	-0.00478016054157206	-0.00666819068589973
0.141112957907628	0.0855169707663757	-0.0150211224834616	0.0576835359506819	0.000294601142522583	-0.0441352209793852	-0.0219203099184313	-0.00251514680987119	-0.01916779540363	-0.0128087699867801
0.261623183505847	0.127115712152031	-0.028562589006089	0.11057069450113	0.0268411260231913	0.0156143124461756	0.0212277192346834	0.0202740240731392	0.0024315523965926	0.00831477524925756
0.101240569520631	0.104373429803832	-0.009461962640484	0.0582753902972702	-0.008847263069883	-0.0191639708626148	-0.0140056169662489	-0.00437682724891621	-0.0126818695711913	-0.0150256031131916
0.418703843143817	0.176624509645205	-0.0469932373550983	0.183244408152264	0.0746034732688388	0.037494028727419	0.0560487509981289	0.00770635743807024	-0.0205688791641082	-0.0143847121980638
0.206214862802693	0.115819034485948	-0.0223415260714518	0.0949305768714032	0.0233145849961583	-0.0383619305344255	-0.0075236727691336	-0.0129066397795141	-0.00651531481584558	-0.0179264585364289
0.0191081258646191	0.03107426090583	-0.00189731233444861	0.0127368256831361	-0.00675569944749791	-0.00567535022239048	-0.00621552483494419	-0.00620886550819573	-0.00654241297168657	-0.00755856156229779
0.00177432186946775	0.0142946079559389	-9.48680406288836e-05	0.00126413086645384	-0.00133825984873805	-0.00134145800714573	-0.00133985892794189	-0.00132549304503284	-0.00105501856967062	-0.00137280792670323
0.185795337127417	0.111531951694531	-0.0191081216850694	0.0813075650975446	0.0408882829147796	-0.0197692528403152	0.0105595150372322	-0.0129501290084017	0.00841902462933533	-0.020306665229812
0.00197906465354919	0.000376822841546726	-7.42073155963999e-05	0.000976788240993216	-0.000146789867917963	-4.60969341537084e-05	-9.64434010358355e-05	-0.000131171046635299	-0.000314290742713906	-0.000387093914836223
0.460091550832945	0.147419094234201	-0.0527703167229792	0.195025215927174	0.00223548402702128	-0.0668812478890721	-0.0323228819310254	-0.0734612515006412	-0.0788631223220332	-0.0878339624935965
0.0699210023878409	0.0645806172465465	-0.00763886229200215	0.0368828221050545	0.000803156515454512	-0.015803506704805	-0.00750017509467522	-0.00655217189118464	-0.0111511006745444	-0.0163289392414555
0.00109189226032095	0.00340504632648368	1.41454068837627e-05	0.000556622181375106	-0.000264087085110645	-0.000546696047886932	-0.000405391566498788	-0.000416479140442159	-0.000468394975984273	-0.000504196298015061
0.0304953342256246	0.083587730800337	-0.00238030826514326	0.0202311361463908	-0.0142758777975611	-0.0109532018333696	-0.0126145398154654	-0.00307004835409549	-0.0139593333542987	-0.0154119301486845
0.0342577191410861	0.0482301529839434	-0.00290845929845054	0.0244522909727284	-0.000266565128828632	-0.00581446369549106	-0.00304051441215985	-0.0098303826365307	-0.010404076975039	-0.0112229447271495
0.131296596365861	0.083692623131055	-0.0134344694174654	0.0581388527097473	0.000722009665205331	-0.0101919837579395	-0.00473498704636707	-0.00251810345376791	-0.018596571052976	-0.026037262606764
0.467165561918298	0.221815173860338	-0.0532506437510178	0.190958945227281	0.0115764664148578	-0.0669606996520755	-0.0276921166186088	-0.0396742870407176	-0.0740601721275844	-0.0707894829510528
0.0408350192424887	0.0101898984341129	-0.00331816459167025	0.0290233486962584	0.0034944051072827	0.00162582688269088	0.00256011599498679	-0.00176787193354884	-0.00342174365913151	-0.00620197609019139
0.150973591863865	0.185304500006317	-0.0141915697442063	0.0990908454240942	-0.0205468926358045	-0.00261711521438979	-0.0115820039250971	-8.76525538497375e-05	-0.0105003453037896	-0.017742357064182
0.434986665401684	0.094470613280015	-0.0495177968852042	0.175509224704864	-0.0285541625074874	-0.0291642286686038	-0.0288591955880456	-0.0446855066829897	-0.0518290400196875	-0.0520074598662313
0.298716637592526	0.180515514989131	-0.0319965950143384	0.187830944859242	0.0153533052262886	-0.00880815766350584	0.00327257378139134	-0.00784350414929574	-0.0235812910161401	-0.0240039154859268
0.325517216225592	0.252289465213564	-0.0361832840539256	0.205208882500396	0.0160165759360152	0.0258123072622062	0.0209144415991107	-0.00135940291540132	-0.0581047842561556	-0.0590403542339614
0.261248378190447	0.126886393090561	-0.0286399545710471	0.111294191235865	0.0245285627201076	0.016224293447514	0.0203764280838108	0.0202316603765951	0.0107330716480603	0.00540431600836272
0.363902330881279	0.219800384873956	-0.0392535331484931	0.19576746435725	0.0120611170295124	-0.0479502203515824	-0.017944551661035	0.00021770628029788	-0.0223325520816839	-0.0398798234438023
0.167041901791951	0.0963064337198823	-0.0173945047669694	0.0738072984645808	0.0169116541633363	0.00123763456641265	0.00907464436487448	0.00015074609920443	-0.0101467627151975	-0.0106980285729417
0.100471487758976	0.0278716482713723	-0.0106623390735231	0.0480224760130911	-0.013273257509494	-0.00588460727572263	-0.00957893239260832	-0.0153914036675382	-0.0129504971030618	-0.0150757595384226
0.176846699249175	0.0501308470178798	-0.0185708448703987	0.0823357628359668	-0.00286465744917547	-0.00741328858014528	-0.00513897301466038	-0.00924323626051318	-0.0248038955322193	-0.02937251612427
0.0517838513924817	0.0613620965440631	-0.00499110280477465	0.0321095756326053	-0.0087342487108414	-0.0112927303486205	-0.0100134895297309	-0.0123300288913716	-0.0158113703208412	-0.0171781963412142
0.26175937777752	0.12765060812372	-0.0298929545293969	0.110121700657488	0.0499905636338547	0.0122180680850133	0.031104315859434	0.0114447263302836	0.0121141696304718	-0.00790886440262112
0.0515452183923551	0.0873640875793285	-0.00458246441153774	0.0350863648106031	0.00792381630372073	-0.0125498068352714	-0.00231299526577532	-0.00662024253810897	-0.00633305721593732	-0.012930550987478
0.0849086080850807	0.0337094474514129	-0.0083062611884961	0.0428283540293294	-0.0100340142057738	-0.0168481148873707	-0.0134410645465722	-0.0146504555669746	-0.0125637623419282	-0.0171393913315735
0.0449490352023924	0.0476546297410378	-0.00438934550067497	0.0248077944426975	-0.00133419706194454	-0.00512184420075636	-0.00322802063135046	-0.00481063596460664	-0.00678334313616288	-0.0102634740906869
0.218734582835404	0.0601443835289413	-0.022355139834998	0.100801291535578	-0.0118968391046962	0.00827801920973556	-0.0018094099474803	0.000114645693108067	-0.0055020527816573	-0.0207261608331475
0.0404342531241887	0.0201289918345784	-0.00370952258988538	0.0243387888220358	-0.00854607744088475	-0.0133378595203497	-0.0109419684806172	-0.0108631377088773	-0.0113591641658348	-0.0141320777734919
0.0525769810887823	0.0875609834478659	-0.0042743169835413	0.0347220780341931	-0.0107169864749618	-0.0130558404224394	-0.0118864134487006	-0.00962987607361267	-0.00962611568300251	-0.0187278682363853
0.0146641906250379	0.00909326400107051	-0.00138952412787965	0.0110229940618457	-0.00302546401031339	-0.0031750294981102	-0.00310024675421179	-0.00421787982481048	-0.0048759446649922	-0.00523611336397809
0.0112448837925423	0.00120963130274707	-0.000143435792728512	0.00645726999234214	0.00105455924249338	0.00101609888315085	0.00103532906282212	-0.000267073259376954	-0.00116823353512111	-0.00224357552371074
0.496190675152985	0.247426110039635	-0.0573537928970542	0.171159347183366	0.0183198407154345	-0.0697521247951277	-0.0257161420398466	0.00339279078086524	0.0048076407961643	-0.0388963497575099
0.339598219386987	0.158920389070918	-0.0361218660432737	0.209566698735811	-0.0240386418505129	-0.0502853179804106	-0.0371619799154618	-0.0405354254131155	-0.062081145203347	-0.0854695446103471
0.0848229877812951	0.0338231572729272	-0.00851926841433832	0.0436096930270212	-0.0146298738722912	-0.0152995326414759	-0.0149647032568835	-0.0166482451720976	-0.0128517465316897	-0.0187975262919517
0.21681191521042	0.11288122596635	-0.0238751665169301	0.0932516347896444	-0.00648738403568161	-0.0171012496611431	-0.0117943168484123	0.000853581710979351	-0.0140866257194373	-0.0207504419744199
0.0258872089774885	0.0152486548377947	-0.0023161400656127	0.0166178804936186	-0.00225659565029103	-0.00206192587671991	-0.00215926076350547	-0.00424990652308009	-0.00648030342271464	-0.00598482349842199
0.437115747881886	0.0943742956258635	-0.0494135066660206	0.17529666394413	0.00744941304959368	-0.0281721804945573	-0.0103613837224818	-0.0313656454809154	-0.0436957778038634	-0.0480351079648941
0.0641472133669882	0.0501230114393636	-0.00647273989956077	0.032716394573748	-0.00785886357697427	-0.00726223458624559	-0.00756054908160993	-0.00966358084500105	-0.0113440590993507	-0.0130411564379647
0.266086392795778	0.175805097237329	-0.0292502627139464	0.117069352023034	0.0295411428802813	-0.00871979837300202	0.0104106722536396	0.000898593309453855	-0.0251322821289313	-0.00614561375230577
0.0507532791047983	0.0586007384602908	-0.00417597939091755	0.0338018864582886	0.00279233173800864	-0.00212197777008762	0.00033517698396051	-0.00205075997479792	-0.00120330708263824	-0.00524187984563924
0.0217566991891964	0.0321256855270483	-0.00177734806253521	0.0169575206379139	-0.00639245111908554	-0.00589828211384349	-0.00614536661646451	-0.00778815970658708	-0.0087956067470065	-0.0091517744056474
0.149275006457324	0.186126645071041	-0.0132614413820913	0.0977169167075075	0.00588156483798058	0.000451067976708047	0.00316631640734433	-0.0148598655893488	-0.0173462434646586	-0.0317083251235927
0.417768238730632	0.175946996777561	-0.0473033527077655	0.182335903238876	0.0549712676077149	-0.0208934704247002	0.0170388985915073	0.0108103109939352	0.00295650399865688	0.0165111410328286
0.454247868687568	0.148389917907791	-0.0524152385187217	0.200717530490163	0.00567143821349453	-0.0718305360056441	-0.0330795488960748	-0.0626630654283966	-0.081452972993064	-0.0881745794429343
0.0783126744059154	0.167874963529236	-0.00732438877838064	0.0418776339791432	0.0148107469066986	-0.0226321878472463	-0.00391072047027385	-0.0207086172172417	-0.0159560481667229	-0.020778010529211
0.186010771201368	0.150953042807859	-0.0197902287937983	0.0710739435551295	0.0182250620908618	0.00562069144648472	0.0119228767686733	0.0326758677838407	-0.00476757304152187	0.00398418497187758
0.280858781254961	0.0988110334868316	-0.0314142290262043	0.130450238797007	-0.01209715073801	-0.0241378920594356	-0.0181175213987228	-0.0285189878598257	-0.0348752249654402	-0.0283770305382219
0.22719267019791	0.169284101781946	-0.0254727734812956	0.0919365048450793	0.0244345020507009	-0.0385782493515356	-0.00707187365041734	0.00194725212018018	0.0267237550835571	-0.0170629216725871
0.404736062808587	0.0927560674229482	-0.0452366486843346	0.189786569236758	-0.0209067118561259	-0.0252981628696942	-0.02310243736291	-0.0279766192477761	-0.0480791086709208	-0.055920359894629
0.455180324461381	0.149788363873599	-0.050435046303464	0.199261581702907	0.00790511102399177	-0.084320058222323	-0.0382074735991657	-0.063869704566202	-0.0752483684880537	-0.0947343457962818
0.446816420594081	0.155298337873291	-0.0506873423605232	0.166560504769436	0.0309091142888165	-0.0223482126900566	0.00428045079937994	-0.0190588108006257	-0.0138133777468243	-0.00622649346786414
0.0226314644172815	0.0366529549248681	-0.00192090546266135	0.0165358101381467	-0.00555638130454267	-0.00897122499954009	-0.00726380315204138	-0.00654558785782655	-0.00795246844034002	-0.0113483749303735
0.261138491915221	0.127385591700163	-0.0285917291382053	0.11070388766318	0.022582466370172	0.013922809303743	0.0182526378369575	0.0120829909663362	0.0103409011116245	-0.00560213472384435
0.484731089015006	0.14489308631106	-0.0564838611426698	0.181791540726227	-0.00257344814922261	-0.0765002952282554	-0.039536871688739	-0.0570922236780825	-0.0841312265960256	-0.0826236833959625
0.230844899008534	0.123186650583887	-0.0250960065444975	0.10088369386175	0.0151647277002531	0.0137145782036302	0.0144396529519416	0.0220139981669331	0.0114307239835328	-0.00272338203398234
0.0895181124621994	0.018573534971847	-0.00897930471722698	0.0442424363052541	0.00230032735290817	0.00407234469744984	0.003186336025179	0.00188177581709532	-0.0017824801549406	-0.00518460675419807
0.130957006227032	0.0846130027389934	-0.013368641986616	0.0580140938325584	-0.0197478785428323	-0.0359026254069481	-0.0278252519748902	-0.0135513063358517	-0.0161487676571192	-0.0227674304286865
0.22671078224049	0.170216853970299	-0.0258802580693002	0.091451059537716	0.0319854710594007	-0.0169406811157845	0.00752239497180812	0.00101196190105921	-0.00457616570755509	-0.00718201030479065
0.105559483913718	0.0777633533159953	-0.0112450745944087	0.0491233176419208	-0.00338343488087663	-0.0220394860759635	-0.01271146047842	-0.0144060809470963	-0.00595395758853737	-0.00934340676432217
0.321704652306374	0.209413517008616	-0.0337878174015827	0.175152202432953	0.16066813661682	-0.00335174770410979	0.0786581944563549	0.0658484116441158	0.00921485085410478	0.0117471721087636
0.0587832748052824	0.018158369266525	-0.00582244829026178	0.030037313837237	0.000609365387388046	-0.00209160119232004	-0.000741117902465997	-0.00525105878983232	-0.00721668561624819	-0.007764834284468
0.223977892283576	0.169297796249845	-0.0245684900975112	0.0899982868511584	0.0377885586217997	-0.020710286548616	0.00853913603659187	-0.0145307874727257	0.000193479852670014	-0.00369079586554624
0.0372173967022409	0.0133408197297436	-0.00193089579026548	0.0247079618821403	-0.00139424182857484	-0.000747307383653785	-0.00107077460611432	-0.00286277735911568	-0.00551433468091602	-0.00738139138953882
0.0675596801939497	0.0909810433028384	-0.0067106619374489	0.0396422663788769	0.00693399842046925	-0.0214583709756961	-0.00726218627761344	-0.017329374701407	-0.0239826173340242	-0.0220235418263244
0.000445909138704664	0.00193027866195516	1.15155548910861e-06	0.00019744345718515	-0.000190992713526913	-0.000150455617565904	-0.000170724165546408	-0.000192160256932324	-0.000219464118995873	-0.00026026874858282
0.130157620448068	0.0496782612224434	-0.0133279365448636	0.0587166423727415	-0.0130336713748056	-0.0322106637801058	-0.0226221675774557	-0.025380142576255	-0.0343352655152126	-0.0342124489424997
0.242197558599019	0.0583382447405593	-0.0261399627537713	0.115521565515094	-0.0176602938679095	0.0103442477282427	-0.0036580230698334	-0.00310574265260607	-0.00911949351516739	-0.0155953843517183
0.177843403200395	0.0497923741863685	-0.0187518709962267	0.0827814876236762	0.000777668199687637	-0.0100657314170354	-0.00464403160867385	-0.0098983232707214	-0.0202149400807323	-0.0286421483810122
0.141700216318968	0.102678959062021	-0.0145940587088137	0.0591123942077908	-0.00956757273313152	-0.0275756704083984	-0.018571621570765	-0.0115859047810404	-0.0259807385873386	-0.0225583998205782
0.141011917938286	0.103899829568806	-0.0151492814878939	0.0595822230008778	0.00643731736751238	-0.0301522318523638	-0.0118574572424257	-0.00618015619397358	-0.0342298535785319	-0.0269800788489127
0.246726834065134	0.100974090524706	-0.026202289443815	0.119594790060883	-0.00620842982952002	-0.0153742184290824	-0.0107913241293012	-0.0323839852377377	-0.0450076549115168	-0.0336740366222431
0.340872881831924	0.157694764687043	-0.035842780457945	0.208847217115349	-0.0081250264947198	-0.0518524511833122	-0.029988738839016	-0.0552356373742106	-0.0666717923849131	-0.0705273016234635
0.184155795308264	0.152144043098546	-0.0201199226202189	0.0717550085464809	0.0220919196685438	-0.000927804825698847	0.0105820574214225	0.0116166089719657	0.0175321785094327	0.00167504909441804
0.0190766282372574	0.0308995052099324	-0.00151983231566941	0.0121226867722166	-0.00333869217957325	-0.00622221554673016	-0.0047804538631517	-0.00634543660151042	-0.00802287096188392	-0.00737390991276007
0.0878366567458678	0.0191312605728693	-0.00837882762155007	0.0435826248370699	0.00441417144886183	0.00526369130201912	0.00483893137544048	0.000658355188951965	-0.00332498444351262	-0.00547509171443275
0.185266831522355	0.151444902866067	-0.0207361446489701	0.0728137679411222	0.0220187990976466	-0.00213595496122918	0.00994142206820872	-0.000775761796420166	0.0234987907784483	0.0224089741328612
0.497632445394679	0.24551868743557	-0.0578036432336137	0.172006936347241	0.0605348891893997	-0.0706942034459787	-0.00507965712828951	0.0302973824717723	0.00366719044551106	-0.0298446349938442
0.241773222943828	0.0575432561528055	-0.0258443600517074	0.115197288641655	-0.0112680039303539	0.00715627011846509	-0.00205586690594439	-0.00229404830819616	-0.0089935050383973	-0.0154397038523629
0.076552124033362	0.0704781793908594	-0.00764195663772725	0.0380629287019817	-0.00425390795408138	-0.0114615237143186	-0.0078577158342	-0.0121781387353234	-0.0180429024015549	-0.0175914679059802
0.362106750389176	0.219589299141719	-0.0396201512750004	0.194685244315802	-0.00362877475644502	-0.0400146786738038	-0.0218217267151244	-0.016150500413579	-0.0256049412101615	-0.0691123923089272
0.047319187380535	0.0821917605265228	-0.00499920405079665	0.0266616594507739	-0.0120221682741459	-0.0174278086871831	-0.0147249884806645	-0.0167936785886556	-0.0121404337574079	-0.0168839262381941
0.0649873617370225	0.0971037480814385	-0.00709070056007807	0.0333615134133436	0.00703685528499767	-0.0167417331125533	-0.0048524389137778	-0.01983266561009	-0.019773984842538	-0.0219037173624337
0.00906141198427027	0.0405161291160224	-0.000739006094259902	0.00664875033045704	-0.00574243557624824	-0.00606976768719665	-0.00590610163172245	-0.0060065000288476	-0.00608941705186159	-0.00642508410398547
0.0942756582143787	0.0283465688733597	-0.00967180582850544	0.0460591235462707	-0.0003838630068176	-0.0209673715659021	-0.0106756172863599	-0.0076846524978033	-0.0145452045623846	-0.0160082372362907
0.166018594100536	0.0961489153427973	-0.0174930662351278	0.0748559837725942	0.0242541971234498	0.000762291760288358	0.0125082444418691	0.0045214369767573	-0.00760387713487096	-0.0159951984812755
0.114973855334368	0.08006198487244	-0.0119034754270479	0.0496103846758058	-0.00171617771803179	-0.000812831302486092	-0.00126450451025895	-0.0150286528020102	-0.00636917414987906	-0.00981986671370746
0.103607611193304	0.0586974647381966	-0.00851814928031244	0.0769724116633961	-0.0240110751868371	-0.00304852833798	-0.0135298017624085	-0.0179884526105225	-0.0149579032026945	-0.0248609427608574
0.163402099472891	0.110282399386716	-0.0170633548716236	0.0651849041836669	-0.000944696820136981	-0.0433154653216287	-0.0221300810708829	-0.0271477000916207	-0.0180410991221772	-0.0246050834818739
0.0414841435621346	0.0114120503557257	-0.00277747299074395	0.0319278940571381	1.76238606186194e-05	0.000605521968985272	0.000311572914801946	-0.00288487265633117	-0.00538999475587242	-0.00849234392468883
0.403048264483997	0.0927098878084605	-0.0447255869546777	0.189205333787964	-0.00397504088159611	-0.0327566590590211	-0.0183658499703087	-0.023630616619187	-0.039764906874293	-0.0612660107650331
0.15295793197352	0.111816044824114	-0.0161390935407602	0.0669305821142976	0.00348945581914437	-0.0426158471833745	-0.0195631956821151	-0.0270804926797804	-0.0373151632994343	-0.0333251614964391
0.0939137262257759	0.0280946271590429	-0.009369784808228	0.0459875131295161	-0.00262551807750852	-0.0025651168936929	-0.00259531748560071	-0.00638603295155965	-0.0120511268044876	-0.0128960722614604
0.0288388289070636	0.0130113936353032	-0.00287036040422177	0.0193395568933198	-0.00501114597637899	-0.00532765712310236	-0.00516940154974067	-0.00739093190086778	-0.0083070267906313	-0.00886605902307776
0.138883117901234	0.0325328422882324	-0.014453123241853	0.0654873084934484	0.00313189720048332	0.00555495065775577	0.00434342392911954	-0.0102046461328989	-0.0118615864249703	-0.0187378374684241
0.100132110755978	0.0308831051652666	-0.00829202509393807	0.0726039211162605	-0.00313497497188094	-0.000213303074272114	-0.00167413902307652	-0.00677622737159725	-0.0122024276927506	-0.0149227895393996
0.164332361503895	0.110694824857546	-0.0181384385410493	0.0665231926161168	0.0176387461405254	-0.0372221092047951	-0.00979168153213483	-0.030311497666051	-0.0356019562398431	-0.0396725489945514
0.0476266728420399	0.0819047869936638	-0.00475179718969781	0.0261846117717518	-0.00799504563310857	-0.0172796953394554	-0.012637370486282	-0.012835127371045	-0.013362938247462	-0.0157856492063379
0.253860821321079	0.129528619171046	-0.0273723425625227	0.112048237638349	0.0101269280282524	0.00806876619032931	0.0090978471092909	0.0107536252614059	0.00978524250404728	-0.0115336553727
0.00897768606158046	0.0128671420453259	-0.000640203886122362	0.00532129348159378	-0.00199808484485148	-0.0014350661345807	-0.00171657548971609	-0.00255598609742636	-0.00317515960367031	-0.0033176732722151
0.193820479450012	0.108326751945932	-0.0177847811369657	0.153721676950126	-0.0301488999572914	-0.0266218200071896	-0.0283853599822405	-0.0388066011837395	-0.0285995591992492	-0.0532432874656011
0.0075780793401666	0.000404825412379327	-0.000331726123393257	0.00515914818856932	8.73173358141065e-05	-0.000199182033310845	-5.59323487483694e-05	-0.000716457643689477	-0.00127412850321706	-0.00155299044677466
0.0273517453412319	0.0104961840967998	-0.00212241860368781	0.0204711018743103	-0.00237796082618977	-0.00159487644327137	-0.00198641863473057	-0.00445934503426457	-0.00588928601529971	-0.00623747964447666
0.465214071815342	0.221863931185911	-0.0538228285786893	0.191855117993401	0.0217005046003774	-0.0658879042953811	-0.0220936998475018	-0.030596258418311	-0.0415591312013681	-0.0580566043226445
0.22462205152546	0.169446168423623	-0.0249310518952661	0.0918217101328634	0.0882979223413687	4.65041697566282e-05	0.0441722132555627	0.0113922888211776	0.00248871274900037	-0.0357016739911276
0.166085484045666	0.179287530586333	-0.016042358889392	0.0946692108922497	0.0138493902473001	0.0276393972977093	0.0207443937725047	0.00586264532236658	0.00533109214729907	-0.0281768759152186
0.146308876844971	0.210528632118695	-0.0135806943592242	0.0758809408258172	-0.00260124073958776	-0.00582303438648724	-0.00421213756303751	0.0345594622594941	-0.00692714101183298	-0.0201011756457224
0.0347700860958511	0.0484644374135867	-0.00279209636135523	0.0246284757131323	-0.00498074921363408	-0.007556344083903	-0.00626854664876854	-0.0084448177657028	-0.00662475484402923	-0.0118287533043028
0.451187344207789	0.195144785796051	-0.0514823092328208	0.164297068490208	0.0979155212582508	-0.0113199621426229	0.0432977795578139	-0.00109140297096322	0.0120639294824422	0.0064411148204811
0.0148277765890723	0.0283690840508459	-0.00125564490922101	0.0100454058388098	-0.00436035137382836	-0.00462300672795418	-0.00449167905089127	-0.00511403574248873	-0.00584525274698714	-0.0055186933484242
0.0468624749411241	0.0820561815745584	-0.00471112922670639	0.026378243884098	-0.00714282458584618	-0.0138818000157909	-0.0105123123008185	-0.0119695024378407	-0.0157990755184806	-0.00981579076379215
0.34017396420156	0.15841056989528	-0.0373834606492838	0.211318266593632	-0.0431764863990706	-0.0463222139183715	-0.0447493501587211	-0.0537134412751681	-0.0543384023544358	-0.0731107020928044
0.00912349067137274	0.00471009700255886	-0.000637151984919874	0.00542822045429222	-0.00126108911612353	-0.00123803946643783	-0.00124956429128068	-0.0014952083448683	-0.0019108461015648	-0.00276058149666166
0.172294946748991	0.164585595855691	-0.0185188323786832	0.0649542928521027	0.0546053532409567	-0.0448483482095704	0.00487850251569313	-0.0318815372714798	-0.0240280500272376	-0.0396505856228636
0.0101025958605326	0.0162805354935969	-0.000693339145147159	0.0066908539439353	-0.00214003542970192	-0.0023588284927756	-0.00224943196123876	-0.00287073297019295	-0.00287321331138276	-0.00398653783439387
0.0410965278143771	0.0230865652374236	-0.00306651988174577	0.0285487676933789	-0.00600906384298336	-0.00894771203410504	-0.0074783879385442	-0.00991883848208335	-0.0137805161683003	-0.0142039188718272
0.0506397452490444	0.0616885217099853	-0.00452227372873144	0.0318932250606855	-0.00918270170398704	-0.00450687302194522	-0.00684478736296613	-0.0118625060664706	-0.0150682368513167	-0.016617431136994
0.460897724078689	0.149406150997428	-0.0532919151326989	0.19604230445452	-0.0277205149918455	-0.0755380680778986	-0.051629291534872	-0.0736037338614601	-0.0831559639318978	-0.0843695536225877
0.113395746167892	0.186961791959407	-0.0105414326589146	0.0597117889537924	0.0618025693249726	-0.012211353910233	0.0247956077073698	-0.016914249390282	-0.013800777066104	-0.0219120226716447
0.00612568517369646	0.0138274407871304	-0.000302751364157135	0.00394755630699071	-0.00139342215213226	-0.00173741544076647	-0.00156541879644937	-0.0021953476940213	-0.00239306375693986	-0.00161860724764466
0.461403836578051	0.148088539048393	-0.0532946681619323	0.195872732539274	-0.0324120630987414	-0.0710293398787573	-0.0517207014887494	-0.0759251480068272	-0.0817016259672849	-0.0814802667934759
0.176265177332889	0.0499694724386453	-0.0188806947398033	0.0827394429811786	-0.0157573122371483	-0.0224070024544283	-0.0190821573457883	-0.0106064819157369	-0.0179056203428919	-0.0228717390076342
0.0711606920167347	0.0643782361356357	-0.00751555157607467	0.0362988922433116	-0.00107153903649547	-0.00760768365326181	-0.00433961134487863	-0.0094655376596864	-0.0131076923578678	-0.0142167858325916
0.372907177530953	0.269422359400542	-0.039894926884679	0.189162147733688	0.00945177181187573	-0.0503721550820174	-0.0204601916350708	-0.0225512605948652	-0.0342135344122491	0.0315328692140979
0.000825899368701051	0.00225779346628648	-1.6730853782757e-05	0.000411413280461538	-0.000202578190251345	-0.000223546950990379	-0.000213062570620862	-0.000265041010645145	-0.000283026717513214	-0.000354784300371455
0.353731476424302	0.227693104782294	-0.0381041412241263	0.202073872208935	0.0174359768058133	-0.0488433075078117	-0.0157036653509993	-0.0203080428493542	-0.0285399934277418	-0.0771540041665383
0.152013781094457	0.135913877444261	-0.0170183861270702	0.0586255152966222	0.015903911792353	-0.0402035318942608	-0.0121498100509539	-0.013194013216118	-0.016316607896395	-0.0180378100693934
0.299507557642018	0.148890123400443	-0.0306389191814109	0.213563337683625	-0.0165866000483974	-0.0413316784310407	-0.0289591392397191	-0.0492367675522508	-0.0648015357914806	-0.0671681065937093
0.290427257998117	0.179117157464907	-0.0325309914642868	0.126777037941524	0.0118143654464206	-0.0153430953844428	-0.00176436496901111	-0.00224805168187414	-0.0220662790331321	-0.0187307774123971
0.372440113789994	0.268883290264514	-0.0408281734457567	0.191257264854932	0.059023886150853	-0.0403036169488428	0.00936013460100504	0.0543352755764941	-0.0352413608089723	-0.0545010120432624
0.152918477698792	0.11202315308757	-0.0161379313929756	0.0670733391360131	0.0172394271600138	-0.0434566890222609	-0.0131086309311235	-0.0356282944836082	-0.0361171325684466	-0.030961077042469
0.179473305566538	0.229684762229506	-0.0170023043709927	0.0948802244668988	0.0408677658824976	0.0381407852218462	0.0395042755521719	7.74169740142272e-05	0.0042134121060676	0.0096310145535092
0.000441163925345016	0.00205078071778642	7.25585362605218e-06	0.000156282043057336	-0.00018289148819495	-0.000173014843972984	-0.000177953166083967	-0.000214160743929059	-0.000215616357332287	-0.00022740216404406
0.0636209110721737	0.0963633105823802	-0.0072718988193208	0.0342854597776885	-0.0057876059226721	-0.0222713464026384	-0.0140294761626552	-0.0185341176960419	-0.0160669891516169	-0.0212395339040764
0.460205464076799	0.148304246976092	-0.0534264951709365	0.195129449849879	-0.0165882217596212	-0.0707317919328539	-0.0436600068462376	-0.0588709523184416	-0.0808406428226153	-0.0894680038133822
0.0367835738131827	0.0544912984280343	-0.00326725617605827	0.0262335743969834	-0.00495801109471324	-0.00300420034749973	-0.00398110572110649	-0.00558365939016597	-0.00487089237838999	-0.00874434727996371
0.206557906113838	0.116320253626374	-0.0214458071357241	0.0942681049991596	0.00983518127183305	-0.025814743048656	-0.00798978088841149	-0.00725846447544112	-0.0178466220837707	-0.0231435158643821
0.0141409742993485	0.029081027262567	-0.00107309510612129	0.00985254476420643	-0.00413992882968225	-0.00469542966777533	-0.00441767924872879	-0.00401657903690933	-0.00549792786345767	-0.00497446527160561
0.298947290574535	0.149323291579195	-0.0318264033076951	0.214054879361168	-0.0120550754373015	-0.0448259877708488	-0.0284405316040752	-0.0571172411052848	-0.0655170483154139	-0.0637130242189959
0.32569731845232	0.249738233530401	-0.0347937838057153	0.202882058183731	0.0290791518354785	-0.049335762068802	-0.0101283051166617	-0.0470224602036213	-0.0330062160916554	-0.0353765751129309
0.07140956617948	0.0774814547938819	-0.00628576509771914	0.0430082003931891	-0.0110656037732637	-0.00891421351408749	-0.0099899086436756	-0.0123235249994274	-0.0129711870578212	-0.0170650154274291
0.0255116273779951	0.0153802862261362	-0.0018877112930493	0.0169320207374834	-0.00172474059370316	-0.00289572553732144	-0.0023102330655123	-0.00340426439808575	-0.00480078262656103	-0.00598004296091552
0.1416750420973	0.0537311836184797	-0.0154123084845042	0.0654140211980382	-0.00703791812542567	-0.0498207529086219	-0.0284293355170238	-0.0377821347686043	-0.0451309455788907	-0.0407284825756341
0.111252480333061	0.0289996462369186	-0.0114771800954464	0.0505887706862437	-0.000657313971896625	-0.00186229787207658	-0.0012598059219866	-0.00556768877838311	-0.0164961587535049	-0.0209239201082939
0.341571342827108	0.157297778524948	-0.0365222749765809	0.209973368109917	-0.00120098253760964	-0.0443316200240046	-0.0227663012808071	-0.0463159327668198	-0.0697809875440477	-0.0816666800412285
0.00952774357030224	0.0164704440674461	-0.00057743248941171	0.00681761949922981	-0.00186822667345997	-0.00170177233096162	-0.0017849995022108	-0.00229901573061667	-0.00267820287105212	-0.00298677405782154
0.0242377323881435	0.0337139790502118	-0.00196971906136329	0.0166953603776924	0.00111119773839561	-0.000829451973455429	0.00014087288247009	-0.00271210669142039	-0.00480425620465672	-0.00583061723003501
0.163122484037156	0.111420840312208	-0.0179648618703461	0.0658108174927139	-0.0274309235239796	-0.0355589525237459	-0.0314949380238627	-0.0329356252776246	-0.0338087639059792	-0.0271773672174129
0.134415896084675	0.151497526094206	-0.011877103528231	0.0796267774264812	-0.0139320598302257	-0.000142126663750658	-0.00703709324698817	-0.0146470998128969	-0.00151551085377405	-0.0279186435609227
0.000618001049623043	3.88395263568831e-06	-1.68428606500257e-05	0.000175991409825242	-2.56212026333761e-05	-7.19790990890475e-06	-1.64095562711405e-05	-7.87986678489742e-05	-0.00014731947251638	-0.00013955206394445
0.0155608482787836	0.00194842077295348	-0.00106147318308072	0.0118189989418219	-0.00028212786575966	-0.000307389325835098	-0.000294758595797379	-0.00196702404213981	-0.0033686915049695	-0.00306394603373509
0.253161864750639	0.129722233655005	-0.0272537941995342	0.11289904403875	0.0412843602531988	0.00478747653465017	0.0230359183939245	0.0177714207997866	0.00856836383446424	-0.0177415851087037
0.00619728421394284	0.00443100201319944	-0.000281387704969415	0.00501080075956622	-0.00138148162998364	-0.00106113206940372	-0.00122130684969368	-0.0016118417960824	-0.00170507818659936	-0.00219986081408222
0.0535338750656237	0.0757017436285663	-0.00422781678531886	0.0381501710167908	-0.00199000748334395	-0.00127693670174533	-0.00163347209254464	-0.00462601806850717	-0.00879736876768448	-0.00908413524036127
0.0964557570478086	0.123350656830569	-0.0106915042773585	0.0426181483171353	0.000225357081748853	-0.0322565486362717	-0.0160155957772614	-0.00687156148698125	-0.0199530310769874	-0.0251193522278365
0.452246836693795	0.196308903324753	-0.051797994104095	0.164003218898889	0.0838500086088902	-0.0113007157371926	0.0362746464358488	-0.00782822657600263	0.0471045443763421	0.0232137891479635
0.0941273949800824	0.122909214114712	-0.0100669324124483	0.0424601047732079	0.0161807460566169	-0.0136631977329891	0.00125877416181394	-0.0116050902753315	-0.00870094048199427	-0.0271305052709732
0.0535890067341622	0.0745777001039443	-0.00388844376631182	0.0384503072689546	0.000166248076962083	-0.00226205109738337	-0.00104790151021064	-0.00420563016018796	-0.00524223288770128	-0.00901720783097936
0.154347111766358	0.110800250890586	-0.0161718804082861	0.0679463396576457	-0.00537649528407808	-0.0474367471008929	-0.0264066211924855	-0.0178206627907949	-0.0335552284248131	-0.03968795049413
0.050560899077297	0.0697776109629292	-0.00478502147522724	0.0335876238629362	-0.00251394567452827	-0.0130784535886708	-0.00779619963159954	-0.010248374067331	-0.0135292669469464	-0.0135616101180407
0.186577513406022	0.151476797523215	-0.0202319232915195	0.0716300790377688	0.0320549710143125	0.0112443498470579	0.0216496604306852	0.00450621903947371	0.00926998198730442	-0.00642987218117963
0.062505405914903	0.0310236362296812	-0.0058634496755663	0.0337706262638215	-0.0104524409559796	-0.0108852022995696	-0.0106688216277746	-0.00916082992234052	-0.0115575512177302	-0.0140536882559496
0.0272472716485977	0.0106002520476279	-0.00185870460186231	0.0199381455961761	-0.00283966400380243	-0.00195957903613701	-0.00239962151996972	-0.00292260883277505	-0.00365729607142035	-0.00763720344242036
0.100666816859793	0.104571531983426	-0.00849402222300666	0.0576797552328774	-0.00802083627994939	-0.00894266565707083	-0.00848175096851012	-0.0111739390564128	-0.0186498171137261	-0.0210008774777668
0.115624993292548	0.0807420874187871	-0.0125980216281197	0.0504904256063148	0.00964100411817549	-0.00158456495924161	0.00402821957946693	-0.00510133889277968	-0.00477147865034756	-0.00926353427617906
0.12684117891632	0.126041113784065	-0.0131794691355467	0.0504604893114255	0.00844033824091006	-0.00230212106848295	0.00306910858621356	-0.00310324250990089	-0.00280182271394555	0.000802620405961019
0.0225392975901136	0.0056062318107101	-0.000968934810325381	0.0140249636755263	0.00119828135448083	0.00134721818984496	0.00127274977216289	-0.000323225990346215	-0.00233884028243942	-0.00343938149320932
0.120592747180505	0.0750699966218822	-0.0128091634264962	0.051874725920715	0.0176869467826974	-0.00500013681044113	0.00634340498612811	-0.00542127451534256	-0.00815243078568206	-0.0170813921785964
0.32707981079057	0.250519966385363	-0.0357253466539204	0.204063252463956	0.00949452940849971	-0.0406664181483948	-0.0155859443699475	-0.0456508141868771	-0.0450465827196412	-0.0474891931748767
0.229366954357815	0.124360405022469	-0.0249374974038098	0.100692043363308	0.0279962088283329	0.0108824030873508	0.0194393059578419	0.01115101842474	0.00894828060891054	-0.0149017981168509
NA	NA	NA	NA	NA	NA	NA	NA	NA	NA
0.252661061049428	0.129818024523359	-0.0286903578528108	0.113557061667882	-0.0159176728726441	0.00899378845349491	-0.00346194220957463	-0.00778306620778496	-0.00470866449606944	-0.0133040457134125
0.0351940623095024	0.0480207218279061	-0.00280752565311369	0.0244905811289508	-0.00630759179208685	-0.00706959888635649	-0.00668859533922167	-0.00548054516051932	-0.0111526223286151	-0.0116755057841629
0.00127285863829566	0.000426238001170593	-2.15353688766253e-05	0.000444612671539864	-6.44204979851825e-05	-0.000181944436947963	-0.000123182467466573	-0.000144709859268169	-0.000311268454258621	-0.000380256288387922
0.0301464296311492	0.08844183924994	-0.00298031135138571	0.0199884434000563	-0.0133456705979151	-0.0137828104802527	-0.0135642405390839	-0.0119616915991679	-0.00601976376356661	-0.0160661209262975
0.216268713893905	0.113266102144236	-0.023695355429592	0.0915734578938702	0.0147350041678807	-0.0219572442160491	-0.0036111200240842	-0.00425017009070389	-0.0154280508911491	-0.024288969129368
0.271642748061379	0.188345190134794	-0.0294200444581464	0.183664704118787	0.0215578809524115	0.00153028160447266	0.0115440812784421	-0.0203545659519757	-0.00685907827636933	-0.0272973753941006
0.242477856795248	0.0571701416251175	-0.0254082499157689	0.115074758778514	0.00888607171408601	0.0036921487448984	0.00628911022949219	-0.0120361278031562	-0.0277210739794552	-0.0296694758207765
0.0714342161108576	0.0184668266950265	-0.00639998031801728	0.0357708485205569	-0.00180609829624967	-0.0035504392836999	-0.00267826878997478	-0.0105262455323769	-0.0113879737373958	-0.0108948269835747
0.436835563463748	0.0934656297470489	-0.049440806683854	0.175727582792986	-0.00808615353434422	-0.0290868571143694	-0.0185865053243568	-0.0296179121063957	-0.0468280500035378	-0.0594155218778459
0.229071543624474	0.124196346061814	-0.0248067181278441	0.100143646440118	0.0533510381455175	0.013353752230656	0.0333523951880867	0.00896462944916848	0.0126791310752803	0.00660868923294436
0.0634523899394336	0.0962795009036625	-0.00667375986251379	0.0337485444942531	-0.02048222025205	-0.0141601260075957	-0.0173211731298229	-0.0136529757868605	-0.0163498204273896	-0.0138503387756219
0.262728276462638	0.127818598178232	-0.0295293943563887	0.111716111564735	0.0215848647191443	0.0137601846156725	0.0176725246674084	0.00929821433689232	0.0121365812291934	-0.00538686821093698
0.226146747564959	0.170337382990482	-0.0249387020154078	0.0907035828596255	0.0690328822478068	-0.0138003671872107	0.027616257530298	-0.00430282724619011	-0.000174317524488599	-0.0214495889159398
0.206668371265622	0.116540304192719	-0.0219412300788721	0.0936754317715533	0.0234897234820461	-0.0390321971036412	-0.00777123681079755	-0.0117054395343267	-0.025126741033131	-0.0166959784998146
0.321772742286944	0.210671952071736	-0.0347463864214579	0.174808533916004	0.149261217769607	-0.00535175390486009	0.0719547319323733	0.00284455948748663	0.0235429899773847	-0.0263204883926016
0.0364017385036069	0.0548935590093363	-0.00325012106776998	0.0259313514222778	-0.00533803956578389	-0.00245549221086747	-0.00389676588832569	-0.00234346381629827	-0.00639559245013743	-0.0084108995122125
0.0693108253800406	0.0765704827278513	-0.00582486911831381	0.043685539588975	-0.0110968867556979	0.00201815801676107	-0.00453936436946842	-0.00839770067500002	-0.00829703120706176	-0.0155796870147057
0.184404477416678	0.152604591200274	-0.0207996580932445	0.072130050217142	0.0814926732504228	0.00553952181099929	0.043516097530711	0.00133063955395202	0.00264142902094436	-0.00491672619372652
0.150757193470194	0.186015344599969	-0.0138762078519399	0.0981352810590279	0.020451880042688	-0.0016562257526295	0.00939782714502926	-0.00399625066664658	0.000731213648317464	0.0013054367469976
0.0223485941016669	0.0362965282132959	-0.00139487696871059	0.0157153683647388	-0.00106535858435457	-0.00183689560303897	-0.00145112709369677	-0.00258730396957193	-0.00394773419106408	-0.00320933282229855
0.00538437504838089	0.011536708158999	-0.00033093614388527	0.00354500092392742	-0.00112424516100767	-0.00108411531230039	-0.00110418023665403	-0.00156975987291797	-0.00206417440150444	-0.00195827738073576
0.494745715909671	0.197151975810297	-0.0579001230462663	0.177039206309941	0.0440376358454979	-0.064350589622538	-0.0101564768885201	-0.0569657532851391	-0.0420294793952574	-0.0484577320189902
0.0124869881270235	0.0205032148436021	-0.00051418876473416	0.00831660021506769	-0.00184396642247443	-0.000610618668948008	-0.00122729254571122	-0.00198182971977357	-0.0026639472547417	-0.00402160494520286
0.0512165963295916	0.0172913147781396	-0.00532034978454908	0.0294480173844677	0.00308540923889442	0.00382156062505101	0.00345348493197271	0.000517234307371529	-0.00149734388758839	-0.00272908549722043
0.041257286185259	0.0226582032587771	-0.00306679693385165	0.028177139239264	-0.00596835190961752	-0.00962469308606045	-0.00779652249783899	-0.0135225920445529	-0.0127362628977013	-0.0150446065897944
0.0648377532831282	0.0202559663606516	-0.00638562832907016	0.0346750226988787	0.00391658864695067	0.00410710091976271	0.0040118447833567	-0.00110677800331899	-0.00309535622320791	-0.00497251275318972
0.0373056125957683	0.0204152735480295	-0.00365310834810111	0.0227048321505451	-0.00701988701943715	-0.00423325517749806	-0.00562657109846761	-0.00525139624215533	-0.00862163556231797	-0.00814569308334613
0.0637680758769144	0.0236131321825649	-0.00487791083085587	0.0421501289164418	0.00597485380099598	-0.000250389372161833	0.00286223221441707	-0.00566297555664495	-0.00700495874064691	-0.0102355960399491
0.163645306104188	0.111457374043026	-0.0178425514260019	0.0656791964525329	-0.00925904759919033	-0.0471232155251102	-0.0281911315621503	-0.0236348705703655	-0.0356576026203124	-0.0198483731345171
0.0573355191902889	0.0482659886345692	-0.00602501846015879	0.0316119339831319	-0.00125776394959402	-0.00356147861087097	-0.0024096212802325	-0.0067302094441291	-0.00449211003708738	-0.00992435678920266
0.0485618591475517	0.0176091122389997	-0.00311010406609142	0.0346248005499472	-0.00128117893582257	0.00212102054426029	0.000419920804218862	-0.00242735294467225	-0.00601080439583226	-0.00915042921253471
0.0813296609641019	0.0600081158951841	-0.00786829509670145	0.0389030595610171	0.00635144839426363	-0.00383528136765883	0.00125808351330239	-0.0105964898625601	-0.0108283592825211	-0.0124753075577635
0.447783863037186	0.154636627829035	-0.0513759361059856	0.16748214679154	0.0214245230031351	-0.0220722026608259	-0.000323839828845429	-0.0087534837750215	-0.022855862512131	-0.0313527249933334
0.46495527502492	0.220700974450275	-0.0537492398377919	0.190905371381587	0.0598344053064937	-0.0816425354617828	-0.0109040650776446	-0.0189785007653669	-0.0595842472956961	-0.0511274560426588
0.206532519385002	0.115829720206075	-0.0227000116911953	0.0960193125299016	0.0351698388723429	-0.0216372579376647	0.00676629046733909	-0.000363260147602573	-0.0221753868193332	-0.0320829957168843
0.466933023086603	0.221519821266629	-0.0536599519969322	0.190836710054418	0.0539883780047761	-0.0860794369254601	-0.016045529460342	-0.00998046793423785	-0.0451560705618899	-0.0527349934119458
0.00192634128425134	0.000519298385967176	-7.1451459662935e-05	0.000984103827157615	-0.000164161995680152	-0.000206549778090891	-0.000185355886885521	-0.00010897324661245	-0.000463225602750171	-0.000422424423001278
0.0503884498065941	0.070504493772742	-0.00459917787930576	0.0330292305771054	0.000621288514199035	-0.0119964554629503	-0.00568758347437565	-0.00589606765778512	-0.014752949980568	-0.01616180446261
0.298908678656525	0.176885611628374	-0.03391168064069	0.123896556640607	0.0315129001092251	-0.0201634186344278	0.00567474073739865	0.000415037207005808	-0.0243436809728773	-0.00388550967137341
0.0872144687776798	0.0260686767255915	-0.00905901787552871	0.0425964383493608	0.00515577989360898	-0.012853643836466	-0.00384893197142851	-0.00764890734341582	-0.00412186956845706	-0.0163374710913004
0.0636876416860423	0.0495923672589483	-0.00664764245379906	0.0330572897522217	-0.00817659016378983	-0.00893010512807144	-0.00855334764593064	-0.0113800084588543	-0.0154533050889495	-0.0155993401311003
0.0957710870151779	0.0672218774278961	-0.00969414598118479	0.0442965050989833	-0.00222703958243534	-0.00322411253122086	-0.00272557605682811	-0.00170446881831124	-0.000324426393586402	-0.0136091507444719
0.464172975799394	0.222373024101091	-0.0538145654286091	0.190257936223981	0.048126549330934	-0.0742593866013884	-0.0130664186352272	-0.0317042820419776	-0.057582045894683	-0.0674715209699564
0.18628781320272	0.111847831756979	-0.0191719909965812	0.0806247093859846	0.0392994823010445	-0.00587485638358282	0.0167123129587309	-0.00227186018589812	-0.0095274341697083	-0.0141126759699534
0.149654547796894	0.089974280532549	-0.0157482757439122	0.0642035207730982	-0.00703134954043916	0.00429804046697946	-0.00136665453672985	0.00542227622411023	-0.00554491219731543	0.00178034005566846
0.256971484830625	0.0732202452964434	-0.0259018712528677	0.181455498854987	-0.0251885012682263	0.00128373595050169	-0.0119523826588623	-0.015487458239646	-0.0241456575927892	-0.0321813782874766
0.0337456361745781	0.0151437815747414	-0.00297531871617196	0.0208342096677765	-0.0067789644572553	-0.00779139353934294	-0.00728517899829912	-0.00922534142800071	-0.00897429496516657	-0.0108638154219742
0.146635934787918	0.0448497589024716	-0.0120915773769555	0.118790280493724	0.00547036809738063	0.0074668418167792	0.00646860495707993	-0.0075517991693215	-0.0154951214443339	-0.0233695760761326
0.365572175660823	0.137256409431298	-0.03971950804528	0.179827532143266	-0.0192482564436878	-0.0715405825134626	-0.0453944194785752	-0.0520738189802186	-0.074932935829083	-0.0805538991719232
0.13514458867276	0.151594689197305	-0.0113807027285402	0.0796305114390586	-0.0211065169981878	0.00315038072604978	-0.008978068136069	-0.0132755907656114	-0.0230142374935881	-0.00542755205667902
0.498168004573649	0.247390069485778	-0.0579555673598864	0.172470844568713	0.0660383674193297	-0.0262954764873985	0.0198714454659655	0.00150352215450056	-0.0118083988232737	-0.0375398229209851
0.0508022465912497	0.0875571993948938	-0.00437032627286403	0.0345808843925732	-0.00124886634599115	-0.0111651702426273	-0.0062070182943092	-0.00506430312752981	-0.0143526756006638	-0.0137980312632538
0.00270682622010056	0.000266644745433357	-9.01341510905116e-05	0.00180789806705029	-0.000785482189570167	-0.000636883801354705	-0.000711182995462436	-0.00086281410815953	-0.00107356549655048	-0.00115656941128741
0.461523465761073	0.148639858921415	-0.0540630097252897	0.196314289849589	-0.0218439194948049	-0.0653695582183175	-0.0436067388565612	-0.0673705886394415	-0.0697273733744751	-0.0856786845581093
0.0287081123376485	0.0130250972450444	-0.00303471363356164	0.0192734258685343	-0.00671091004341081	-0.00562703544906632	-0.00616897274623857	-0.00709068029715171	-0.00821988078202311	-0.0090807791766696
0.139947440782679	0.102410457761595	-0.0147888869417258	0.0591689803936789	0.00420470019131131	-0.0271911653770254	-0.0114932325928571	-0.0223380582931527	-0.0187017948565621	-0.0309983583587972
0.459984760539253	0.148478998957596	-0.0532242152402288	0.196134982699215	-0.0403569851888684	-0.0837123237000096	-0.062034654444439	-0.0524739764876045	-0.07575476941401	-0.0846693500256306
0.0303050205617583	0.0881618772884193	-0.00298451738602555	0.0199854409133651	-0.00720499966985024	-0.0139396259594705	-0.0105723128146604	-0.0139942499156699	-0.010687104911226	-0.0156906965301893
0.140288993974872	0.0855716020527251	-0.0155608895782374	0.0590553081423894	0.000517584480609928	-0.00804943472195391	-0.00376592512067198	-0.00930880645425336	-0.0168810958289183	-0.0224761598078288
0.483059862880285	0.145128196215688	-0.0551484889616035	0.181343853256377	-0.00377650480471475	-0.0931683511276109	-0.0484724279661629	-0.0514513075023916	-0.0700401088895576	-0.0913727668696566
0.0855503008699069	0.0331474409235338	-0.00797501936981405	0.0425171644284089	-0.0136971572003867	-0.0149462316627402	-0.0143216944315634	-0.0126555445049279	-0.0146325379555665	-0.0203885017980239
0.0443131057383647	0.10653374779993	-0.00414788422811489	0.0287200404540466	-0.0014618091739201	-0.0120477675245532	-0.00675478834923662	-0.0137578381038336	-0.0163594853596794	-0.0175320180524182
0.171597729586936	0.163658689597337	-0.0188265203128379	0.0655349409172673	0.0554697575023541	-0.0394029455504321	0.00803340597596097	-0.0281811506748038	-0.0375210482782339	-0.0231784394802501
0.0957727400681711	0.123607094719776	-0.0101389701538885	0.0431233661686683	-0.015660190461566	-0.0121373131441122	-0.0138987518028391	-0.0227748697388668	-0.0124440680960157	-0.0192521423892085
0.0416898534904286	0.0112935366536902	-0.00258281090067582	0.0312714773080036	0.000633005795432205	0.000349314856800897	0.000491160326116555	-0.00210418991870338	-0.00361300896070372	-0.00733857985882808
0.000368082041349728	6.53821108862687e-05	-1.76888691062921e-05	0.000125253681464917	-1.59013332687252e-05	-1.02325173797166e-05	-1.30669253242209e-05	-7.74414821976232e-05	-5.87935583931904e-05	-8.81188881790578e-05
0.11343123886451	0.186500189155346	-0.0105583119622084	0.0591420322507313	0.00163661965498536	-0.0151948342637075	-0.00677910730436107	-0.0132174345138737	-0.0109886669446036	0.00852273294317257
0.0233812132652507	0.0334364534989849	-0.00188490672092534	0.0168878971922856	0.00189992899850817	-0.00171925193108229	9.03385337129407e-05	-0.00189383920992188	-0.00388301100745534	-0.00513088821117295
0.0820708416618633	0.108605512171381	-0.00704626677674795	0.057990519923665	0.00750232444403363	-0.0032897464176858	0.00210628901317392	-0.00703369417359931	-0.00520572877416982	-0.00800606641367199
0.443791228419089	0.157364111577398	-0.051461014007242	0.171960139931746	0.0107465471870148	-0.0238395423445721	-0.00654649757877862	-0.00099483725903865	-0.033427897782325	-0.0437864597436832
0.00649429630744322	0.0137960776876617	-0.000451447335207738	0.00404098500902836	-0.0021226237693443	-0.00225656372528546	-0.00218959374731488	-0.00268169831604081	-0.00226389614852463	-0.00274364585514806
0.000318356162803056	0.00123453699978157	6.5026519964646e-06	7.46390827675855e-05	-0.000117908933096898	-0.000118855638681316	-0.000118382285889107	-0.000135296498353874	-0.00014941377781506	-0.000171017249089946
0.21633991655016	0.111969405484001	-0.0230668426790017	0.0923575127561629	0.0386598483267361	-0.0219842835650403	0.0083377823808479	-0.0171201299277165	-0.00636910699099405	-0.0189539376364397
0.0283063710991597	0.0647528314713275	-0.0028006416806293	0.0170864959299594	-0.0057342779627616	-0.011130644151238	-0.00843246105699981	-0.0113285160314502	-0.0114434375476754	-0.00841382772457112
0.447711958111589	0.153413690260773	-0.050794804686168	0.165586204221673	0.0330631793828564	-0.0192620655207092	0.00690055693107355	-0.0180054782531374	-0.00491313022948359	-0.0260594147279609
0.0148941384450717	0.0570140491070786	-0.00120464754709119	0.0108522261869885	-0.00433506266451556	-0.00879733075522252	-0.00656619670986904	-0.0080736989036116	-0.00761986022815349	-0.00927384928193797
0.170323351565718	0.164155419218313	-0.0186639570541431	0.0649842732337974	0.0224797667627407	-0.0468129872892338	-0.0121666102632466	-0.02235935768787	-0.0308079808572061	-0.025856459066065
0.0517058178315128	0.0868828910830476	-0.00425077271733362	0.0345651886586905	-0.00484286452494563	-0.0136785477013513	-0.00926070611314846	-0.0132640111653812	-0.013106161229105	-0.0157655125504003
0.164858214456516	0.0972636706230371	-0.017745085046575	0.0750784997507334	0.0183233464904566	0.00121016936877527	0.0097667579296159	-0.00538192698315626	-0.00353282200055943	-0.0163039523290503
0.0259656297303631	0.0147506771822295	-0.0022020471295304	0.0168967799049231	-0.00278632578180132	-0.00431431938075574	-0.00355032258127853	-0.00410953060628767	-0.00513244415871745	-0.00667346249643318
0.0634903812834999	0.0957305640990045	-0.0059244369298951	0.0327923621492268	-0.00326222300217829	-0.0243504409858335	-0.0138063319940059	-0.0134425234590041	-0.0150492507276743	-0.0149049711039591
0.18666311199577	0.112428642771397	-0.0197652192196161	0.0820881937713192	0.0127241594929325	-0.0288453788817276	-0.00806060969439756	-0.00675944006571599	-0.000298980747033051	-0.0174304594837718
0.163797519360061	0.0474558774809039	-0.0171675744602985	0.0827240834241241	0.00328813651372278	-0.0117963131099058	-0.00425408829809151	-0.0114231856912849	-0.0336639805906935	-0.0259950308568786
0.0739532430496629	0.0242262727177117	-0.00529547736756718	0.0547334881663756	-0.000994167462382747	0.00250550391209155	0.0007556682248544	-0.00525358954117629	-0.00898192111242908	-0.011521542100496
0.365683265557851	0.137791435291515	-0.0396289208316425	0.180067188620612	-0.0111563862924318	-0.0867034358841158	-0.0489299110882738	-0.0679804496678059	-0.0817480481426118	-0.076186356896811
0.0727446503256162	0.0529986049630957	-0.00737487930265932	0.0363710446188008	-0.0100764101662737	-0.00953292102702115	-0.00980466559664744	-0.0161243422324099	-0.0159672470696905	-0.0173418465375457
0.0157591598283888	0.00183879626507204	-0.000857025118423992	0.0115118118354629	-4.28056272589773e-05	-0.00209465675847993	-0.00106873119286945	-0.0013480480667154	-0.00244530876518371	-0.00338980393175652
0.0552643957337252	0.053045268896713	-0.005775245814043	0.0313586283169799	-0.00809526883788307	-0.0121852222083648	-0.0101402455231239	-0.0136467371805707	-0.0124344827083859	-0.0178547833091924
0.184614231163565	0.152857694653897	-0.020272996863668	0.0715850498703785	0.0241779693356455	0.0162903393967593	0.0202341543662024	0.00580159041315537	-0.00771230781682522	0.0130435534743421
0.117975039667624	0.0319002441102315	-0.0115344032680742	0.0587162148836804	0.00434589403314942	-0.000408472391385181	0.00196871082088212	-0.00806324339965317	-0.00806534933818012	-0.016405615439788
0.155488929605114	0.111999820411242	-0.0167182212718084	0.0678095614968444	-0.0202980059330239	-0.0469125685110408	-0.0336052872220323	-0.030508971153391	-0.0295346862123899	-0.0370961558914031
0.165531730129678	0.0468259125801275	-0.0175439282376079	0.0837128355048846	-0.00104736407094908	-0.0396189836228497	-0.0203331738468994	-0.0158574515834093	-0.0281426578731486	-0.0301323190755854
0.00865940334022942	0.00469980131149689	-0.000579560375471841	0.00541445218733388	-0.000414714946304358	-0.000391330520359452	-0.000403022733331905	-0.000881024588882101	-0.00159404483280171	-0.00233201291651292
0.271826545449823	0.18783524038331	-0.0281035307674614	0.181140412698574	0.00950902083975158	0.0625609127322161	0.0360349667859838	-0.00793059119861839	-0.00868326582324264	-0.0274669009232676
0.0851865612123635	0.0342556721209366	-0.00833325995916551	0.0427977665177681	-0.0107986540246959	-0.0134490759941781	-0.012123865009437	-0.00913097626396767	-0.0162000225337114	-0.0189396032557212
0.0280111962414344	0.064144345620943	-0.00226295852744104	0.0164530464943648	-0.00736293410936826	-0.010816994994787	-0.0090899645520776	-0.0104668453610095	-0.0104007444240744	-0.0113295074340512
0.131426538949753	0.0844352431035782	-0.0133781427833506	0.058320328309906	-0.00185115097261623	-0.00629116298466356	-0.00407115697863991	-0.00922619574969387	-0.014101030935896	-0.014978958083457
0.0364774039307127	0.0162969364374643	-0.00371739080940284	0.0236253871496151	-0.00530314592366079	-0.00129904062869565	-0.00330109327617822	-0.0056374066552427	-0.00778996729291468	-0.00675829231162225
0.257079654955564	0.10199202442833	-0.027916860909106	0.11857548145634	0.00711526109019922	-0.0123350174547868	-0.0026098781822938	-0.0221331707859218	-0.0158555108872694	-0.0339140071517154
0.0302154603681537	0.0830691056906906	-0.00267941124360524	0.0210724751763555	-0.0133214710390103	-0.0114540440438735	-0.0123877575414419	-0.000331302488045949	-0.0148360878339034	-0.0156186830232653
0.265909002972769	0.176759145533648	-0.0284804765410497	0.116050000050385	-0.00289500373613671	0.0308365764797626	0.013970786371813	-0.0197046567905684	-0.0303363524656809	-0.0134020965288048
0.0198213428803459	0.0563145232015115	-0.00236678846006321	0.0122017806509907	-0.00719274180196908	-0.00720499775343401	-0.00719886977770155	-0.00907345778244355	-0.00875361118222334	-0.00952128436108363
0.416744221722285	0.176313786985608	-0.0476640994465121	0.183868660704992	8.90086960050884e-05	-0.0161648256698305	-0.00803790848691271	-0.0113429695619884	-0.022360507280681	-0.0520878272072982
0.454366840596646	0.148545811798467	-0.0519904936664489	0.198183761735154	-0.0250715855801767	-0.106212222582966	-0.0656419040815714	-0.0831997734822529	-0.0870863356024952	-0.0756769293327297
0.219330040082707	0.0612854623361438	-0.02274350567711	0.102156944263163	0.0142375659622326	0.0137665974280495	0.0140020816951411	-4.25031715955981e-06	-0.0162879565517508	-0.0226732004925499
0.363176317551365	0.219569476804498	-0.039156902415376	0.19604540676371	0.0301957778438348	-0.0491045471495068	-0.00945438465283605	-0.0113890136243698	-0.0595085276039791	-0.0367887962982695
NA	NA	NA	NA	NA	NA	NA	NA	NA	NA
0.0303917371730416	0.0160857074907995	-0.00226310395899248	0.0198899463845876	-0.0058541183297296	-0.00669396675784304	-0.00627404254378632	-0.00887690189724044	-0.00928477381615627	-0.0118019449148614
0.0638538310683339	0.0964264185768743	-0.00693844267026748	0.0339569709274555	-0.00598184677569379	-0.023381457216722	-0.0146816519962079	-0.0182154922835888	-0.017733855767078	-0.0165577442001631
0.166080080864391	0.178157282041487	-0.0161433653061595	0.0950005590569328	0.000689978442476702	-0.00246971172245125	-0.000889866639987275	0.00522780327315378	-0.0122500446927387	-0.0269833630867391
0.141261006605965	0.0537467808691502	-0.014852455666114	0.0656009834894716	-0.0147236871829614	-0.0346403577342108	-0.0246820224585861	-0.0339467948970716	-0.0323247318806171	-0.0402115234295479
0.447850764496899	0.154597609345803	-0.0506347764658937	0.166309336022501	0.0351212831154636	-0.0120634506435265	0.0115289162359686	-0.0155613205951206	0.00151708353994889	-0.016434122677759
0.0784222703648153	0.168372653230728	-0.00733672209135459	0.0425253704369832	-0.0207827803098892	-0.0271128610336118	-0.0239478206717505	-0.0212193462751244	-0.0246334156633514	-0.0271673878762374
0.0634012658085305	0.0963214538175542	-0.00651578244504725	0.0330284394879403	-0.0067636280126562	-0.0160416385826023	-0.0114026332976293	-0.0117047674777804	-0.0223803194318966	-0.0165725147530231
0.00158180048832404	0.000286669834736764	-6.47656310846713e-05	0.000709691657782339	-0.00021752163424082	-0.00026637265418368	-0.00024194714421225	-0.000259086174887495	-0.000390106562767654	-0.000441424564941176
0.30395684866971	0.216002778933702	-0.0340816400533843	0.121708218689825	0.00848061292864388	-0.0245572848211021	-0.0080383359462291	0.0101686835797459	-0.00318854194036255	-0.0121224677291387
0.165714874122064	0.0474045395195923	-0.0167343782835677	0.0835086225874195	-0.0164365899312208	-0.0106456075004519	-0.0135410987158363	-0.0214068315551063	-0.0227162153136632	-0.0222792023952351
0.0100701889814778	0.00147465113456931	-0.000388890308020114	0.00584852573330085	-0.000504003344771787	-0.00015391324561021	-0.000328958295190999	-0.000515910805605228	-0.00173604291262084	-0.00209974009607813
0.138792849027772	0.0327018197445967	-0.0138536103203905	0.0637047632818478	-0.0117725724596791	-0.0170368804770604	-0.0144047264683698	-0.00853065152330637	-0.0136235143859167	-0.0182327919608767
0.0472471598212751	0.0820237189506315	-0.00485078509011504	0.0262456616678945	-0.00950755686097254	-0.0138268959489081	-0.0116672264049403	-0.00425290542824724	-0.0160520074554175	-0.00707216358160328
0.0374723504903793	0.0458879963019535	-0.00326157820095034	0.0254865195295732	-0.00097314874039351	-0.00531750032760676	-0.00314532453400013	-0.00508121427714651	-0.00775616978636364	-0.00877065222757755
0.0825718938115293	0.108394984712317	-0.00658036272803385	0.0570577853312274	0.0063474821937323	-0.00255654912462701	0.00189546653455265	-0.00383139377645507	-0.0105586745359166	-0.00954612277525706
0.353344106199348	0.22818619204598	-0.0389280521347176	0.203640890980488	0.0503309627398129	-0.0525326345641932	-0.00110083591219018	-0.0425249988977699	-0.0236151628606617	-0.0571384277615352
0.115866687048363	0.0810958611390625	-0.0125889035117547	0.0503406329735289	0.010235162925176	-0.0314346355475172	-0.0105997363111706	-0.00490204942182264	-0.00935484328562741	-0.0217806020226068
0.0149758708822069	0.0266893712191171	-0.00142477634480942	0.0112878142024532	-0.00334560389274966	-0.00300262113972797	-0.00317411251623882	-0.00492194624943639	-0.00362474387715075	-0.00578296558823456
