# Supplementary material for: Measuring re-identification risk using a synthetic estimator to enable data sharing
Source: PLoS One. 2022 Jun 17;17(6):e0269097. doi: 10.1371/journal.pone.0269097 (PMC9205507; doi:10.1371/journal.pone.0269097)
Supplement: S3 File — (ZIP) [file pone.0269097.s003.zip › nexoid/nexoid.vineCopula.1.16.csv]

risk_act	entropy_est	ital_est	hypo_est	g_err	g_vine_err	ave4	ave5	ave6	ave7
0.120639067277996	0.0483309245186549	-0.0111600550833359	0.0560969868655825	-0.00792482740369339	-0.0212930932442664	-0.0146089603239799	-0.0245149272881341	-0.0359859445711867	-0.0287623598072825
0.0143791993840102	0.0244209518514875	-0.00105074944912975	0.00924047320114361	-0.00347931795698571	-0.0040308010645004	-0.00375505951074305	-0.00513539831672834	-0.0054268463112594	-0.00574039273288241
0.496268531997981	0.245869309974762	-0.0483729116115392	0.168147706318342	0.128161463218501	-0.0697008820991537	0.0292302905596735	-0.0472520930973264	-0.0561083882608989	-0.0277985341057245
0.0336645087838414	0.0152168129400143	-0.00322711931365678	0.0206068735345643	-0.0051819844740294	-0.00601263210721736	-0.00559730829062338	-0.0083460475856825	-0.00967371760978723	-0.0113991825777991
0.119087010292156	0.0754428424416278	-0.0111748665292494	0.0509326735035232	0.0064665196970161	-0.00120322125261567	0.00263164922220022	0.00111204370170066	-0.00756639189076803	-0.017130065597199
0.215753067489754	0.113557775730975	-0.0206929554070091	0.0918402517308396	0.0229260173615957	-0.0176573880160257	0.00263431467278499	-0.00965546344204476	-0.0096367430193775	-0.011360705467261
0.0478777044384675	0.0816983802724579	-0.00439668884818701	0.0259799918775762	-0.00710508506729579	-0.0123180193939501	-0.00971155223062296	-0.00572384844451059	-0.0131847748375478	-0.0155293790710368
0.447039090238387	0.154741094162881	-0.0445774912081423	0.164954799213355	0.0147288804136835	-0.0147643835923109	-1.77515893137192e-05	-0.0195954788112744	-0.00429974212291151	-0.0283396315048631
0.00891197423149797	0.0127250238220739	-0.000444690793699989	0.00510497609015521	-0.00196866046854069	-0.00213350149904939	-0.00205108098379504	-0.00231995113818846	-0.00271211565643272	-0.00332029902022864
0.483906040054596	0.145178033289589	-0.0485084267318068	0.179625276377017	-0.0151380578231934	-0.0871307532217074	-0.0511344055224504	-0.067832561402219	-0.061037029945066	-0.0816046580524687
0.46631875161434	0.223147841505224	-0.0475942709350063	0.188720291366184	-0.0151677134537086	-0.079809188592566	-0.0474884510231373	-0.0431672028746562	-0.0334443011538516	-0.0513934694411151
0.0763211127360489	0.0847537880284144	-0.00693646238268826	0.0462603653540771	0.00756241518234395	-0.00331483044768739	0.00212379236732828	0.00517433367322999	-0.00716074669196592	-0.0146648243827157
0.186558730654366	0.11215070563122	-0.0170038425070173	0.0801893180508993	0.0276836390221928	-0.0282768651479884	-0.000296613062897799	0.00736344301026107	-0.00887419049338797	-0.000903040147308493
0.10481293476685	0.0778459614730426	-0.00968608107347832	0.0484967899057822	0.00677351104812036	-0.026967576074665	-0.0100970325132723	-0.00367063916352482	-0.0115038944458855	-0.0118867720817287
0.0775243017433638	0.0714090461256052	-0.00677387629688163	0.0367764076840154	-0.0133014123023714	-0.0223389015419217	-0.0178201569221465	-0.0126828517025655	-0.0168629340483224	-0.0203485193251738
0.070769399988216	0.0635895901713322	-0.00643630296705038	0.0355103237225918	-0.00725881875356743	-0.0151452278843432	-0.0112020233189553	-0.00621955063034357	-0.0119922882405404	-0.013931697932422
0.49182429871914	0.195780630424819	-0.0480617036533846	0.169938648626665	0.0285138357401639	-0.0592531460753097	-0.0153696551675729	-0.0319291136700761	-0.0727325662827419	-0.0533335082064119
0.0108524681320799	0.0240541751336963	-0.000945848589577671	0.00729772679599952	-0.00228335488989176	-0.00146312511297934	-0.00187324000143555	-0.00273604809554182	-0.00284083725176483	-0.00287156555572837
0.452624130461064	0.194704308034172	-0.0451034196259894	0.162371176297446	0.112839866751806	-0.020122618315658	0.0463586242180738	-0.0025007145207071	0.0424136257708623	0.0262079677426504
0.138704233475457	0.102899373007494	-0.013037915725321	0.0587637713533866	-0.00146324973025616	-0.032245718567616	-0.0168544841489361	-0.0150708965941982	-0.0266917185199005	-0.024917772185438
0.298667660642919	0.180769153882368	-0.0291037211525151	0.182804287193834	0.0584862894348559	-0.00367396292358196	0.027406163255637	-0.00952267370153742	-0.0164377920444271	-0.0190017302585613
NA	NA	NA	NA	NA	NA	NA	NA	NA	NA
0.0561034319317158	0.0183103937022347	-0.00545216662555317	0.0308540750960451	-0.0062615827234558	-0.00636204527419824	-0.00631181399882702	-0.0112487442738509	-0.0136912386434806	-0.0131764773407873
0.0535882958021777	0.0751323360861212	-0.00417485047634489	0.0378125425828745	0.00421158004505357	0.000444130867795191	0.00232785545642438	-0.00406068089559441	-0.00810022602478791	-0.0111869632019726
0.257362044413366	0.0732446753840927	-0.0250696653538097	0.179199075504363	0.00162308514795173	0.000476219525892996	0.00104965233692234	-0.0194591101309247	-0.0238250886309944	-0.0349069113302952
0.264688602133082	0.176443771685914	-0.0250956637011965	0.114517087440585	0.0202306212040545	-0.00656941933404886	0.00683060093500282	-0.00482243047246239	-0.0148826329476337	-0.0197051736852895
0.340824652509089	0.157570175734984	-0.035429003918796	0.206032263218107	-0.0292244000019343	-0.0490759006285897	-0.039150150315262	-0.0464030720380402	-0.0620014482509668	-0.0826031823918802
0.466377934030548	0.221793762803985	-0.0471134815380815	0.187804299330818	0.0275382138956589	-0.0678711724727166	-0.0201664792885289	-0.0482981332580527	-0.039542110347415	-0.058895232114689
0.069674696524895	0.0246360039200097	-0.00510718045604924	0.0505429525595729	-0.00314016450253526	-0.00392891396709474	-0.003534539234815	-0.00586540130302109	-0.00902589616081775	-0.0131547166715066
0.373573257693902	0.27046946827829	-0.0371072355593838	0.187711867832725	0.147876429545712	-0.0382511563883962	0.054812636578658	0.0720142182284381	-0.0203108606248654	0.0182177216089913
0.271854440474703	0.188282857550035	-0.0258845359586727	0.176802433763866	0.0354343572889878	-0.00341231142625337	0.0160110229313672	-0.00106542960146039	-0.00947683710929481	-0.017554127360203
0.0958593903905253	0.123485495423449	-0.00905461610113954	0.0412313707640553	-0.020466262397417	-0.0179223591408698	-0.0191943107691434	-0.014198135059277	-0.0162739016845135	-0.01882920785417
0.207377245951368	0.115477770949012	-0.0198586358964427	0.0933520709169148	0.0186700528833042	-0.0202678392021046	-0.000798893159400182	-0.00461941358042287	-0.021142417465578	-0.0263662963848973
0.172326562134045	0.163989739687242	-0.0160945806913752	0.0643903054810598	0.00296393524427646	-0.0251233309992324	-0.011079697877478	-0.0207282405366694	-0.0307115808083168	-0.035498978667283
0.0231443431032064	0.0334771069889292	-0.00166650294516268	0.0166356567871867	-0.00370059453860613	-0.000477956237594813	-0.00208927538810047	-0.00239776011483624	-0.00363068389455035	-0.0041566941220083
0.125786862787818	0.127430037483667	-0.0124425131910503	0.0497350082651856	-0.0032389812092799	-0.00467150583624396	-0.00395524352276193	-0.0134154182488342	-0.00417081608641066	-0.0110256953509993
0.0371955964021661	0.0453113482552981	-0.00324959417541502	0.0248703802387145	-0.00210285055369914	-0.0037855158221748	-0.00294418318793697	-0.0054513376662122	-0.00717640757617801	-0.0079512958879319
0.362986892369155	0.218619704946953	-0.0366994358488886	0.192569875005298	-0.00611895549561148	-0.0441938977136762	-0.0251564266046438	-0.0323713513109175	-0.0484405239307012	-0.050568715751437
0.163332411175539	0.111654181417402	-0.0154671395895054	0.0645792503396307	-0.0178063457376992	-0.0529995328514255	-0.0354029392945623	-0.0191442428825103	-0.0300455778171994	-0.0365453533654284
0.0506507651610833	0.0616483700040344	-0.00437792501996381	0.0310604934303266	-0.0101081183604907	-0.0099917376718199	-0.0100499280161553	-0.0120468576479026	-0.0154411988865023	-0.0177349738647592
0.321500208867645	0.209411743782155	-0.0310905964604766	0.171351737191325	0.0429047690093134	-0.00888946042702993	0.0170076542911418	-0.00498663120587595	-0.0266966177894752	-0.0361005486462558
0.00847621082703495	0.000580189279315713	-0.000585867880438674	0.00629647075402416	0.000569037772040776	0.000954566215632171	0.000761801993836474	-0.000170182660160088	-0.000676574207104018	-0.00126493175965258
0.178275341779532	0.231281085883413	-0.016485981721588	0.0935224723835175	0.00244074243336515	-0.00116832021083343	0.000636211111265855	0.0325269251955679	0.00174948162882554	-0.0174193989090419
0.0106095718638091	0.00709060828071412	-0.000938067361119514	0.00819889433655367	-0.00200490266779692	-0.0022060333454524	-0.00210546800662466	-0.00289160342558737	-0.00333775540745732	-0.00393235644910379
0.0642295128602131	0.0963945656551922	-0.00659507516230245	0.0330422538772667	0.0113137718861267	-0.0246350145026233	-0.00666062130824831	-0.0154873097989026	-0.0198170025966387	-0.0212290818163037
0.372914993572637	0.269065081370902	-0.0376780388408677	0.188111556107486	0.0807490529739193	-0.0426436112626666	0.0190527208556264	-0.0114110777418385	-0.0282040760374693	0.0145362557325187
0.00538780517891564	0.0122587515152848	-0.000407458140367475	0.00387896950774643	-0.0028153454726911	-0.00229637575440575	-0.00255586061354843	-0.00281241722053869	-0.00282754127541455	-0.00323643994315128
0.290882979123692	0.179311560616566	-0.0293181918415199	0.125137493586591	0.0227702050395633	0.019374231796026	0.0210722184177947	0.0155536731605359	-0.0261876534098425	-0.0302604895881644
0.495603884787261	0.245212078363084	-0.0499341002350807	0.16881019852078	0.040588070830945	-0.0102760007591071	0.0151560350359189	-0.0161398830026367	-0.0168941988849555	-0.039412559212975
0.0445957186990098	0.0466297073530565	-0.00382279589862754	0.023868188391935	-0.00604825392221255	-0.0110670248429198	-0.0085576393825662	-0.00800638437561352	-0.00851124218249746	-0.0142264581486888
0.0362689630905951	0.0170136819556477	-0.00349603142817985	0.0225751258616096	-0.00532047626369972	-0.00272941524564472	-0.00402494575467222	-0.00389024312417872	-0.00563063452013708	-0.00555460978338944
0.483926508001933	0.145093064941717	-0.0486136373210887	0.179459448517089	-0.00394333043670186	-0.0833021411736801	-0.043622735805191	-0.0832431696969723	-0.0823032762709331	-0.0823770088274672
0.299036052557591	0.17503561116929	-0.0289485084217199	0.121191477164276	0.00986194041686789	-0.0122826593107174	-0.00121035944692477	-0.00877639582510786	-0.00795673017056003	-0.0180384202686559
0.311243447790566	0.172826466818333	-0.0317937498530835	0.178120406770218	-0.00528422912557003	0.000507880294111307	-0.00238817441572936	-0.015709044323618	-0.0201715896755054	-0.0318384887228098
0.130673690670587	0.0843812560664653	-0.0113814559447228	0.056482584977845	-0.000980880814588164	-0.0128606756953942	-0.00692077825499117	-0.00729330841221987	-0.0274304711836618	-0.0195065019002834
0.373449566628973	0.268947453086157	-0.0368362234359045	0.187913138190443	0.171719774180719	-0.0361188257641492	0.0678004742082851	0.0249992736072331	0.0179140223244634	0.000412566758725197
0.0811428870863181	0.100593993432972	-0.00816418159007996	0.0378047816839723	-0.00556068272993011	-0.0172260399069453	-0.0113933613184377	-0.0114680153295562	-0.017261654526049	-0.0187198748585565
0.165011450516508	0.0478974491363238	-0.0154103537619961	0.0813253598100503	-0.0137603023349804	-0.0101656994029853	-0.0119630008689828	-0.0202545444944058	-0.0216168876818904	-0.032655047133053
0.0224065206210602	0.0363049092323095	-0.00149977697252225	0.0153243550724212	-0.00102340909980017	-0.00186641188591511	-0.00144491049285764	-0.000637522768223008	-0.0025203614418024	-0.0050777688539321
0.0954414957106445	0.123907470410432	-0.00930104203682471	0.0421029293831088	0.00427708322827301	-0.0166630806801552	-0.00619299872594106	-0.0160397392780968	-0.0210534883060708	-0.0181424697396198
0.0488436367931844	0.0501161160081965	-0.00463839842079443	0.0271741884676193	-0.00627029646834397	-0.00936707798293365	-0.0078186872256388	-0.00989777602267151	-0.0147868256166486	-0.0131194493794845
0.182876620723517	0.0785777723675042	-0.0163993313790728	0.0922199982013984	-0.0221821590365417	-0.0155883279597823	-0.018885243498162	-0.0173423744761848	-0.0327972870331424	-0.0315606086167465
0.0239172479093693	0.0335924840448976	-0.00223296269244352	0.0169882530162931	0.00213266535478354	-0.00132913876403488	0.000401763295374332	-0.00284311965713903	-0.0033414023568304	-0.00385035781136492
0.0829409431005922	0.108041080981609	-0.00663292651481072	0.0570568503677023	0.00442554371961418	-0.00315766872492035	0.000633937497346915	-0.00797493126991022	-0.00847630293274652	-0.0130692258818064
0.00600200423527887	0.000576928986718951	-0.000413069355529375	0.00417326756862568	-0.000464308078352823	-0.000382724497026131	-0.000423516287689477	-0.00069423169299781	-0.00131414159576059	-0.0016533085308585
0.0148478435746528	0.0265808095529201	-0.000904767806444088	0.0108190696979787	-0.00163487570554356	-0.00325100478648596	-0.00244294024601476	-0.00339255066205752	-0.00359139146333438	-0.00568907294587864
0.221840123947984	0.0606789308507845	-0.0202691396334095	0.100207169664615	0.00521551626700684	0.0107508334069699	0.00798317483698838	-0.00010211982105926	-0.0151567491215958	-0.023353517434646
0.105073684801205	0.0577840407654811	-0.00799204242432285	0.0749215052003636	-0.00678670252003763	-0.00487059759510733	-0.00582865005757248	-0.0135558234982277	-0.0146608789948745	-0.0204605451544667
0.283884118339909	0.0867526106789568	-0.0275417486514313	0.187473919151596	-0.0252671218914403	-0.0109448375974951	-0.0181059797444678	-0.0212251994160262	-0.0330218909007807	-0.044868477370037
0.45174256168743	0.19566360672233	-0.0450585162848953	0.161858516604569	0.0949271304374229	-0.0104816980576563	0.0422227161898833	0.0579575883360512	0.0172325571451862	0.0255112121787119
0.142431296426971	0.053798685995862	-0.0135677546833222	0.0649176144975451	-0.0181095555253479	-0.0386644943068993	-0.0283870249161236	-0.0297780841290223	-0.0362419832987201	-0.0462694317073682
0.175870330404317	0.0959629522099223	-0.0169712706370995	0.0724590417494288	0.0190121190100047	0.00339355576950792	0.0112028373897563	0.0104881512698228	-0.022123025997835	-0.0084542099819957
0.247318076895164	0.100782322653468	-0.0242571890425494	0.118424893201574	-0.02620495971193	-0.0168238601845894	-0.0215144099482597	-0.0222124397066436	-0.027657702177911	-0.0333143122556348
0.062211944294602	0.0314654059500011	-0.00556561638337912	0.0333405600149881	-0.00733163277783072	-0.00293631841927424	-0.00513397559855248	-0.009785114803368	-0.0111954717863249	-0.0147718241095799
0.0953799774287538	0.124260796626284	-0.0092727229713	0.0418410025308032	-0.00290826050031039	-0.0192839428613314	-0.0110961016808209	-0.0158141572326032	-0.0165435979855456	-0.0185278678336525
0.033214150255474	0.0151099056677669	-0.00301143875954916	0.0204872779583843	-0.00574795839034282	-0.006815566744153	-0.00628176256724791	-0.00748776944453418	-0.00916960515458054	-0.00927680032801821
0.119790273017518	0.0758013177554469	-0.0112462007838764	0.0512379154821712	0.00343567935466996	-0.00234769262810268	0.000543993363283632	3.64526052690078e-05	-0.0153691218018365	-0.00569483867496734
0.0146950310817413	0.00749984033645824	-0.000869880389570015	0.00926208347755056	-0.00338062225048968	-0.00221008629694819	-0.00279535427371893	-0.00408647338094213	-0.00407507340440316	-0.00475833049582318
0.340797286552725	0.157970753362009	-0.0336096593066084	0.205146332686412	-0.0319333996824827	-0.048054098334907	-0.0399937490086948	-0.047318488191132	-0.0659279875407128	-0.0824136280526545
0.0997390730697779	0.105236183350618	-0.00806902019915119	0.057551015545147	0.0135195634295623	-0.00878495602495512	0.00236730370230359	-0.0102710983274601	-0.0129318452225097	-0.0190365639996993
0.104469172346545	0.0581380776181857	-0.00842163397944	0.0752581427599961	-0.00848498209382953	-0.00233652158258695	-0.00541075183820824	-0.0176542782521684	-0.0166645391960596	-0.0182722571753157
0.00543961030915372	0.011590807322706	-0.000291660396215601	0.00346646534724591	-0.000520901494858016	-0.00175784350102749	-0.00113937249794275	-0.00129253116923302	-0.00207037536822069	-0.0020254856691109
0.257940844446133	0.072672187919131	-0.0248817404045645	0.179288353506582	-0.0164179920752748	9.49825099500479e-05	-0.00816150478266237	-0.0116502735470257	-0.0239330163776835	-0.0350319991812801
0.280292819794457	0.0988250574254791	-0.0276896402919589	0.126797751333114	-0.0115728494131009	-0.0180409082121789	-0.0148068788126399	-0.0282963910220857	-0.0392775463275465	-0.0401441066172033
0.291924971383504	0.178718084290949	-0.0284873450192014	0.123861318986672	0.0405394652373485	-0.0149223407086709	0.0128085622643388	-0.00997579479316768	-0.0171168531071091	-0.0184951063896462
0.0103520913476931	0.00275640017621875	-0.000831051530194077	0.00799126133103399	-0.00175796706396177	-0.00174205879981852	-0.00175001293189015	-0.00208367417406537	-0.00325705902881949	-0.0036693857196789
0.243605537388271	0.0577478565736062	-0.0234645960913307	0.113967038835985	0.0080079255545229	0.00570228227187139	0.00685510391319716	-0.00833838249354801	-0.0108071523110084	-0.0278562725566894
0.229428748182387	0.124029882032146	-0.0206408945567055	0.0981656355372131	0.0519078166780147	0.0112889219489786	0.0315983693134967	0.0111560090500231	-0.000331054702630146	-0.00102655633305462
0.0862064182226171	0.0259572513249722	-0.00759557761153389	0.0418438028446683	-0.00132335013708894	-6.34367442567396e-05	-0.000693393440672832	-0.00210045459804147	-0.00445712109663578	-0.0140958223697358
0.445225646360326	0.15988976550379	-0.0438037273300071	0.167747878551755	0.00792401832016015	-0.0442154615555111	-0.0181457216176755	0.0073762012389495	-0.0104292135366649	-0.0402212933811528
0.165408751052635	0.0970306451186223	-0.015121916909733	0.0729709481681228	0.00833502889765134	-0.00117064342095879	0.00358219273834626	-0.00154331836650756	-0.00631201990123315	-0.00294377566876264
0.00352157436455752	0.0231583434758147	-0.00024018658712596	0.00243971304031517	-0.00224940241667445	-0.00239529257612427	-0.00232234749639936	-0.0013096113957907	-0.00256086320177181	-0.00235449922670873
0.0142165766011473	0.00883709861396689	-0.00128496868995499	0.0104772371620797	-0.00309721915156455	-0.00334429482528929	-0.00322075698842692	-0.00360091258345848	-0.00494652620240165	-0.00497351486849301
0.0027730874524166	0.00626133467442167	-0.000196063886387452	0.00167297363012317	-0.000886547173466029	-0.00087508073780693	-0.000880813955636479	-0.0012002827384018	-0.00118709429645971	-0.00132421250387597
0.290515306355619	0.179897579819728	-0.0288328390733986	0.123833856201179	-0.0147686872880939	-0.0297848660985249	-0.0222767766933094	-0.0221357572872549	-0.015898467488614	-0.027992132879735
0.0191105771408878	0.00520359625249379	-0.00139783794962788	0.0136421670668308	-0.00137593384367499	-0.0004399907378577	-0.000907962290766347	-0.00241455816297895	-0.00243641334214544	-0.00344267627479867
0.455035578646143	0.149199338840567	-0.0460195163311515	0.196043100369981	-0.0319254184537908	-0.0826598878327497	-0.0572926531432703	-0.0743440193562598	-0.0800946383548333	-0.088682895573316
0.228346964151268	0.123689941159797	-0.0215531060112678	0.0983664664208966	0.0254905632779452	0.0377153096626135	0.0316029364702794	0.0215258136323295	0.000601756306198631	0.00998960999373447
0.00168986459487433	0.00515064787070041	-3.02669891382621e-05	0.00106797664464348	-0.000784695130048487	-0.000723637416972432	-0.000754166273510459	-0.000921027282885601	-0.000939726825983572	-0.000970292054283443
0.037390148773671	0.0140840708097496	-0.00230636529118928	0.0249908714710115	0.000364659212163401	-0.0007807832473892	-0.000208062017612899	-0.00286219028544997	-0.00574114644277129	-0.00695977773246419
0.0943807408829249	0.0284160331721081	-0.00855812707173724	0.0452795873386669	0.00106280208735994	-0.00119922068377147	-6.82092982057653e-05	-0.0101635888074916	-0.0156230328917181	-0.0147786176526727
0.000838874417490442	0.00224570194387476	-3.07553597384669e-05	0.000421193504542359	-0.000261367598264404	-0.000238255495753467	-0.000249811547008935	-0.000345502801319755	-0.000364809572884658	-0.000381428122151769
0.371944032526087	0.269817485405511	-0.0374200117932711	0.187870589593398	-0.0218340218092798	-0.0461732007329092	-0.0340036112710945	-0.0345755262859578	0.0149607190845747	-0.037047664315963
0.0777098276939229	0.167682493203183	-0.00699725689180226	0.0417047059476031	0.0235992703417906	-0.0258661234829471	-0.00113342657057824	-0.0102674912466769	-0.023049492792189	-0.0283454555871857
0.153809829581521	0.111089142746828	-0.0143933370875859	0.0664088913245778	-0.0169020234782593	-0.0505083623663848	-0.0337051929223221	-0.026432062783994	-0.0354770416649812	-0.0367403297588208
0.0142124463586098	0.00905922161449745	-0.00109419077772154	0.0105661653862361	-0.00286646969409992	-0.00290270855943125	-0.00288458912676559	-0.00312169085806288	-0.00412610465060106	-0.00517446045754709
0.466919652759584	0.222235716118998	-0.0475557681378829	0.187868199185223	0.0354978594948641	-0.0844550434325403	-0.0244785919688381	-0.0335653522375899	-0.0703655693522784	-0.0484886074401161
0.126700884587078	0.0305717929274905	-0.0113222080262612	0.06000977321125	-0.0115167903600159	0.00132005934471865	-0.00509836550764864	-0.00214901839611167	-0.0116101278690935	-0.0124157233746079
0.110483550812995	0.0288812643153276	-0.00981277169095154	0.0492254778367508	-0.00155945708170589	-0.0031813112670637	-0.0023703841743848	-0.00903783943198898	-0.0160221726862266	-0.0151303129543064
0.0154285119494384	0.0213706536155122	-0.00119541585889986	0.0114722353279605	-0.0056099139549103	-0.0060457118384412	-0.00582781289667575	-0.00666595160608767	-0.0072246419358169	-0.00788348772550584
0.305909114480433	0.217501899050642	-0.0303324376833546	0.119464827598428	0.0859144111174087	0.0304746807971024	0.0581945459572555	-0.0147358867678186	0.0278399867257257	-0.0141852402399929
0.442628150864025	0.158776571281551	-0.0447301837721662	0.169103766695833	0.0101894684521256	-0.0296958030977005	-0.00975316732278741	-0.0111372418530875	-0.0242367915837719	-0.0247911331782759
0.00533834167618905	0.0117438325987338	-0.000386129019254747	0.00354496867809255	-0.000704810542465244	-0.00156041290873429	-0.00113261172559977	-0.00127505437197142	-0.00124473819630111	-0.00186830028353529
0.00536842324241838	0.0112555308615666	-0.000133203931863361	0.00337281433139066	-0.000840740712611617	-0.00120311026655575	-0.00102192548958369	-0.00115846722671949	-0.00175146243560313	-0.00210499145524398
0.490710924921962	0.20129076678215	-0.0491306322111003	0.174988515927738	0.044901490819363	-0.0728425692987564	-0.0139705392396967	-0.0499663222299844	-0.0490489777630927	-0.0608883144695539
0.44688814397935	0.155290427502476	-0.043058694894443	0.163270292915794	0.0535911569954293	-0.021701058657857	0.0159450491687861	-0.00831200286570805	-0.0231749896621447	-0.0155556710629385
0.122361992884276	0.0619065698275643	-0.0102681659510804	0.0768689241372606	-0.0157712889515357	-0.00182076876198381	-0.00879602885675976	-0.0130287237293754	-0.0227578507760548	-0.0207777728860158
0.0712935117449747	0.0642316620018247	-0.00677016354351363	0.0352165727084034	0.00703482815199861	-0.00562253507679124	0.000706146537603689	-0.00264413745196714	-0.00828044751119157	-0.0163523656013334
0.0820298938942158	0.100221374008636	-0.008625432721455	0.0385853030966902	-0.00516928964893965	-0.016360609127404	-0.0107649493881718	-0.0174170118218838	-0.0156538021003447	-0.00790127256453001
0.0934453182696892	0.0288167796677153	-0.00836513386917445	0.0458546380337922	-0.0014606645872707	-0.00577488633164724	-0.00361777545945897	-0.0076612573261659	-0.0104896747325022	-0.016197417858855
0.0145046266697584	0.0291677222017137	-0.00143577143760303	0.00993210540988559	-0.00359309954227274	-0.00426657894722544	-0.00392983924474909	-0.00487778551166723	-0.00481523765166952	-0.00590037419466834
0.217449197611548	0.113689464774084	-0.0215981244355942	0.0920424885611438	0.0246210832806626	-0.0235538919086012	0.000533595686030702	-0.00840337918160811	-0.0169528396906207	-0.0113941849575659
0.402746994666812	0.0944924039733234	-0.0403027010021506	0.187130116363636	-0.0114843715067763	-0.0231820164305965	-0.0173331939686864	-0.0197617525062861	-0.0390537304630739	-0.0526962182507765
0.0192478879977057	0.0052675770113451	-0.00157106313563546	0.0136891932044447	-0.00103096228279783	-0.00187308609299844	-0.00145202418789813	-0.00191912946145224	-0.00357787861731505	-0.00400756288464557
0.461678132682824	0.147613819605503	-0.0464350785511924	0.190949559724116	-0.0193590122523966	-0.0886814057501664	-0.0540202090012815	-0.0665454403969828	-0.0834939589848238	-0.0810734156714767
0.176277792931826	0.0500772135683056	-0.0164374664644637	0.0823433432529006	0.00822005222355643	-0.0142908897558432	-0.00303541876614338	-0.0190066378111121	-0.0296869870576285	-0.0211071194700322
0.101629145437481	0.114257924806971	-0.00959786693477596	0.0430700019159479	0.0379061652100482	-0.0084979503328748	0.0147041074385867	-0.00749795174895893	-0.0121619159076844	-0.00203275508198518
0.0140328205833449	0.0248293422664782	-0.000741358279330176	0.00907482666575423	-0.000305245577643842	-0.00388705875717569	-0.00209615216740977	-0.0016307224280883	-0.00349834402262119	-0.00400183467968772
0.178655246302103	0.232703429607225	-0.0155636014173592	0.0926283778129342	0.0516663665610605	-0.00899187428743389	0.0213372461368133	0.0019657445020522	0.0144819975513455	-0.0356961681231828
0.165187482949712	0.0971203468910212	-0.0156571594126088	0.073629447355515	0.0194461156656747	0.00133561564448001	0.0103908656550774	0.00320616985556155	-0.00882995619575502	-0.0103654811521614
0.0370505358023738	0.0452410799019419	-0.00281397991589617	0.0248898352350596	-0.00347325062767187	0.000529697263841042	-0.00147177668191541	-0.00458581259862246	-0.00635109871764196	-0.00657188309283287
0.268658554549476	0.190945419660942	-0.0263307175680531	0.106307668785625	0.0625422479504184	0.0154110337896842	0.0389766408700513	0.0314326763432426	0.0224120547613708	0.0118084769747322
0.208985143114268	0.0573975172998019	-0.0186353229814374	0.100118475808536	0.00616871181564088	0.00736925374787675	0.00676898278175883	0.000671179153854201	-0.00770260323843217	-0.0246234923586419
0.00175493575944704	0.014607037757516	-3.64841222404498e-05	0.00125905177745281	-0.000418362817743262	-0.00127227541535176	-0.000845319116547511	-0.00134233640306823	-0.00134916671098418	-0.00139114729235323
0.0923838158197744	0.0306403431129509	-0.00625410407204206	0.0576245573439659	2.98782081997878e-05	0.00214334201555622	0.00108661011187801	-0.00405500222546225	-0.00854136154408464	-0.0124504898570805
0.0405448021967895	0.0107502334135521	-0.00302334469887111	0.0285462687208073	-0.000537855630854706	0.00049660984058373	-2.06228951354914e-05	-0.0028643353622835	-0.00424853856119357	-0.00658777204113484
0.484449481374951	0.144058759202422	-0.0480990080464727	0.178707061720754	0.0142866180660293	-0.0936801724639305	-0.0396967771989505	-0.064499194300315	-0.0774773633405896	-0.0924175627838427
0.298006905534338	0.176461660168514	-0.0299730233800241	0.122727747207809	0.00939500004131655	0.0338849891774293	0.0216399946093729	0.00919183822899439	-0.0157770013872868	-0.012699252288348
0.0703701337400774	0.0194647180972708	-0.00619231637413584	0.0356079148075644	-0.00128316161583159	-0.00158809014759211	-0.00143562588171185	-0.00294289842096512	-0.0054816650984295	-0.00871566796421595
0.320589278732572	0.21066909338709	-0.03226350102498	0.172741344789595	0.0464301551665405	-0.00547266759013482	0.0204787437882028	0.00477631429332803	-0.0170902604668605	-0.0176211602991646
0.0583789912342689	0.0169344921927317	-0.00456580762070745	0.0287623015825518	-0.000618027005389647	-0.00198911080276135	-0.0013035689040755	-0.0039565027757591	-0.00888990874712355	-0.00910896812457394
0.268640251156345	0.189304836825921	-0.0261655831920132	0.106966706912002	0.0432625199314326	0.0417723512554094	0.042517435593421	0.0103871340295181	0.0428163123682481	0.0111092520997966
0.448559203843445	0.155757627293514	-0.0451719083061159	0.165776745296435	0.0664388565479492	-0.0185444954537284	0.0239471805471104	-0.00385165413934591	-0.0308773308571249	-0.0400966540703519
0.140602332237051	0.103365263620173	-0.0126790428864475	0.057802872127588	-0.000593912912363825	-0.0311650456724422	-0.015879479292403	-0.0107196041710871	-0.0181814371121337	-0.0351903037467115
0.497617537396114	0.247324422308256	-0.0497208988527055	0.169812466376029	0.0442901790599028	-0.0543840006391911	-0.0050469107896442	0.0308618226535156	-0.0450938558186861	-0.0308486467270538
0.0051770232389175	0.000766677690388734	-0.000230236205586005	0.00363333210677828	-0.000213479682078441	-0.000343463917315059	-0.00027847179969675	-0.000748953731314775	-0.00108694772375628	-0.00119057758492969
0.327209340134928	0.250138008405678	-0.0322627296182462	0.199571284268009	-0.021288336850353	-0.0482811082017691	-0.0347847225260611	0.0147011397764364	-0.0499118856567387	-0.0587758009575577
0.451976980587397	0.194697495503644	-0.0439924424257216	0.161153734899342	0.096912481807601	-0.0208418875437875	0.0380352971319068	0.0319294071539598	0.0337062399095236	0.0109975423090767
0.00631319532462542	0.0136347916168932	-0.00021254040693533	0.00373212778695644	-0.00164122532207181	-0.00139918824948296	-0.00152020678577738	-0.00209033082126936	-0.00224049913099199	-0.00249137540635457
0.0950611714539881	0.123446901142856	-0.00935396367724615	0.0422220223600913	-0.0115508840528716	-0.0151388980999425	-0.0133448910764071	-0.0173389866387126	-0.0209755750961795	-0.0255627016550488
0.265091429047551	0.175820554974088	-0.0250705182354576	0.114295710426799	0.0187999705048093	-0.0158486047728182	0.00147568286599553	0.00597653935586817	0.0225829431863109	-0.00908218624004331
0.185491994493732	0.11206178222292	-0.0174349707181214	0.0798254008397724	0.0315813548094589	-0.00115973636882968	0.0152108092203146	0.00220395082740005	0.000749644226065382	-0.0198219602094646
0.297991447640071	0.17628551566293	-0.0301022252551671	0.122192521699598	0.0345239651518712	-0.00385432888759252	0.0153348181321394	-0.0135687714731352	-0.0053799193549891	-0.0240708385429977
0.0273452355128471	0.00538905578853432	-0.00246124292004318	0.0186806356671839	-0.000427175547563621	-0.000280856599143231	-0.000354016073353426	-0.00129690478809693	-0.0029185349058733	-0.00481577670283086
0.112352452860938	0.187061546174755	-0.00943558833050524	0.0586545060563601	0.0137366293309711	-0.0136536127110976	4.15083099367664e-05	-0.00930539728772757	-0.0224019277290346	-0.0228818357712962
0.0126765199355601	0.0204522517224114	-0.000670342737499665	0.00852318574486684	-0.00193408852323428	-0.00115092331147765	-0.00154250591735596	-0.0021868428865209	-0.0029650903217259	-0.00369244783382464
0.241645888301584	0.0582155962805086	-0.0227936032598862	0.112580508405039	-0.0198219221191981	0.00857504904186104	-0.00562343653866856	-0.00280835965918755	-0.0110700959709222	-0.0301664505100506
0.373102035942405	0.272846915807858	-0.038017344973502	0.187129415792232	-0.0224465861250663	-0.0463766776781055	-0.0344116319015859	0.035704038204935	0.0240224122312443	-0.0499410078624696
0.0780312246573915	0.168320792058068	-0.00689821877156241	0.0413474821202619	0.0038303687420134	-0.0268631003298527	-0.0115163657939196	-0.0185677158605805	-0.0183090878196406	-0.00839016933918768
0.0154808575903587	0.00200422734523438	-0.000906572824643024	0.0113643024085834	0.00103551468382044	-4.57867516475557e-05	0.000494863966086442	-0.00210750507238247	-0.00238132507189165	-0.00327290299345811
0.365540391743716	0.136892071549988	-0.0361486042258293	0.177584597241819	-0.0114972509354638	-0.0697727147024898	-0.0406349828189768	-0.057800469673634	-0.0656717286855111	-0.0759166896707211
0.224461107593207	0.170051093800403	-0.0205133419828545	0.0884054762584969	0.0481261874426174	-0.0180184548020168	0.0150538663203003	0.00465513262605616	-0.0180792440456605	-0.0180843680893141
0.0150530557000408	0.0563831662867825	-0.00133259127748025	0.0107032401270405	-0.00767503074456694	-0.00836065093450739	-0.00801784083953716	-0.00904676429101157	-0.00541173514488842	-0.00654492639272708
0.16290952888033	0.111263850105933	-0.0156478026407659	0.0648674264220725	-0.003231998045615	-0.0259249078204128	-0.0145784529330139	-0.0185182324737246	-0.0248874735275774	-0.0345927601161831
0.178873013092155	0.231353053584557	-0.0156404750861045	0.0933264611465531	0.00405770497933328	-0.00251637901035179	0.000770662984490744	0.00363448472128367	0.000740615784701304	-0.00928477302461456
0.0482286800396474	0.0501614313520158	-0.00490192801159373	0.0273536151808821	-0.00322952809343867	-0.010383212083728	-0.00680637008858336	-0.0110009161564088	-0.0135183877277561	-0.0124201810447195
0.403281924122224	0.0932874462303244	-0.039311346263346	0.185408401723942	-0.0175350941183145	-0.0171146121345855	-0.01732485312645	-0.028811240134861	-0.0345961967676247	-0.0550196834637019
0.0449841792235012	0.107505243312031	-0.00392259456821124	0.0274443034635292	0.0231923023140912	-0.0117448149771347	0.00572374366847826	-0.0142856429951933	-0.0161280825588086	-0.0129500804879846
0.163166657652559	0.110378120032598	-0.0150644859135522	0.0650804200990527	0.00843466446607444	-0.0394302309009919	-0.0154977832174587	-0.037713215776322	-0.0373774975621625	-0.0386648342984466
0.149392712201482	0.186483380690972	-0.0127302122445938	0.0962749050909425	0.0220160002090906	0.0024418369927619	0.0122289186009263	0.00203781287537388	-0.0241377820605283	-0.00645947639584987
0.305547080425062	0.216710380915032	-0.0304472329317235	0.11928122771189	0.0329259810841068	-0.0115150377976947	0.010705471643206	0.0116998539336016	-0.0170850672927575	0.0157535075035502
0.496098708383793	0.247718911624333	-0.0502912257390692	0.169973057123437	0.0695909983227124	-0.0638563281867775	0.00286733506796744	-0.0295635955249157	-0.00403281294097585	-0.0380208753888223
0.0748694056628916	0.0236661018031279	-0.00543043453609185	0.0529623063529817	0.000418653740171318	0.000319684920405197	0.000369169330288258	-0.00457875725428562	-0.00944049113363996	-0.0133493689144977
0.252119916171636	0.129301240699066	-0.0243449959604974	0.111236209184065	-0.0188899592542186	0.00601469668325927	-0.00643763128547967	-0.00918190219287915	-0.00245509102201441	-0.000547533031006464
0.15009069527587	0.136207756819781	-0.013914716405746	0.0571281360827458	0.0162656127335714	-0.0125762778910635	0.00184466742125394	-0.00435597016867167	-0.0112484210377283	-0.0145549363617
0.224057237280966	0.169620039490646	-0.0210792760819135	0.0892757047179398	0.0361754102024803	-0.0253802455955829	0.00539758230344869	0.00513756256520537	0.00660133447619893	-0.0125698342978278
0.450330346378765	0.194104825401549	-0.0443714806770505	0.160867060997187	0.136216372769075	-0.0242185972531285	0.0559988877579732	0.0170174237216622	0.0493468462903531	0.0589433614063326
0.184377572380307	0.152319882369462	-0.0177759110047082	0.0711871998237746	0.0352940541337733	-0.000286223312756045	0.0175039154105087	0.00675732631949394	0.00602393678435992	0.0214172303900364
0.186132596953354	0.11135867048674	-0.0168850416012176	0.0800224161524611	0.0383317544572784	-0.00786754080419044	0.015232106826544	-0.0129231976060719	-0.00468215051556503	-0.0166449604895924
0.100816358792844	0.0286795461438608	-0.00898003592761587	0.0462621178483688	-0.00576531455793404	-0.00694263589723711	-0.00635397522758557	-0.00790128202332341	-0.0143985564261676	-0.0144852883299078
0.069437936168861	0.0639269193341187	-0.0060763750676715	0.0353788540106799	-0.00621512138192072	-0.00566022887440068	-0.00593767512816071	-0.00533162711560589	-0.0105540538546139	-0.0118451574308689
0.284271344630454	0.0871260021665997	-0.0283622919571755	0.189693084611249	-0.0302507343460585	-0.00623211156086872	-0.0182414229534636	-0.0234409764259488	-0.028724792779148	-0.0507891270941095
0.0550561583883937	0.053204354828408	-0.00504750738090255	0.0302314076895975	-0.00583729152679011	-0.0115164292549771	-0.00867686039088358	-0.00802876228522766	-0.0116661218334716	-0.0147624439331312
0.207800590965	0.115779553689969	-0.0193971520487669	0.0928273336079612	0.0327481407218463	-0.0097051436592025	0.0115214985313219	-0.00228959616618343	-0.0117481787548775	-0.0227852929195193
0.110943021009257	0.0291620149632272	-0.0101705620256676	0.0498628528117711	-0.0147462087784146	-0.00130362107061671	-0.00802491492451565	-0.00850995744514978	-0.0151408617465359	-0.0130237522591243
0.125409096877393	0.127198139921354	-0.0117324412688642	0.0497809371583061	0.00954212781367561	-0.00986491805801412	-0.000161395122169256	-0.0119764636280296	-0.0196914453241751	0.00161521552885432
0.014338484944777	0.00898341488135421	-0.00139717948274654	0.0107411151286904	-0.00352492010362957	-0.00248491024623511	-0.00300491517493234	-0.00357188493846845	-0.00464743602782822	-0.00528610441611737
0.00669688928505636	0.00156416202043127	-0.000425659436951745	0.00477292763033356	-0.00146546254558699	-0.00136720675130398	-0.00141633464844549	-0.00176555830730744	-0.00230502691391796	-0.00268876307720803
0.0827872391115756	0.100613063423117	-0.00824946927757983	0.0378100647634611	-0.00891235263247464	-0.018620278349845	-0.0137663154911598	-0.0149284139969599	-0.00593183071029268	-0.0103195551216878
0.0283872969508767	0.0642297721945083	-0.00276601572080401	0.0169767646260595	-0.00350885769308297	-0.00787984820185771	-0.00569435294747034	-0.00538410673855703	-0.00726787977668785	-0.0113971982790477
0.446936742062046	0.155347687922014	-0.0445362718436363	0.164966919181787	0.0341830304519014	-0.0232629690383292	0.00546003070678608	-0.0100724619903687	-0.0205517445678835	-0.0275685463773921
0.272319903603042	0.188770190143198	-0.0270060156087778	0.178536178169561	0.0354460300534131	-0.00588320036777712	0.014781414842818	0.0163686843339163	-0.0102347855737023	-0.0121974516572974
0.354180772036674	0.226605217737867	-0.0343655925052204	0.198441854345118	0.0540355765533282	-0.0487726862597011	0.00263144514681357	-0.0114083680382493	-0.0704969600396913	-0.0618927294186724
0.154164493384716	0.11097961479353	-0.0141456989006557	0.0662331149720632	-0.0118870290900074	-0.0353336554427716	-0.0236103422663895	-0.0327972443521018	-0.0155576509247308	-0.036813785363599
NA	NA	NA	NA	NA	NA	NA	NA	NA	NA
0.154473590720453	0.112379759147861	-0.0147411444270311	0.0665223036032567	0.000711863752168695	-0.0364954569223001	-0.0178917965850657	-0.0140270067787014	-0.0389785761630207	-0.0344103998566851
0.489163167544461	0.199852332681427	-0.0492157294570206	0.174025616282243	0.00840212634063919	-0.0719523728587098	-0.0317751232590353	-0.0255716348757446	-0.0374428068591374	-0.0756023398248123
0.0847323161071367	0.0750595621154331	-0.00740899910031351	0.0399257781109374	-0.0213348804140725	-0.0129423087249261	-0.0171385945694993	-0.0124120320688819	-0.0199532349740918	-0.0248922990479999
0.166027073015938	0.0970621518653165	-0.0162069309344698	0.0739685306292857	0.0148747224036162	0.000685404115937954	0.00778006325977709	-0.0178762647845786	-0.0184770198712126	-0.0145324317617387
0.100187392890071	0.0280146566228801	-0.00891373220194458	0.0468216244193941	-0.00872560189170689	-0.00470422376189243	-0.00671491282679966	-0.0139170081036099	-0.0227899665913346	-0.0249282599900092
0.0702266719576199	0.0647124038814567	-0.00702810497942122	0.0361088003402004	-0.00582223945213046	-0.00562855398774542	-0.00572539671993794	-0.0134710158002888	-0.00717073524352191	-0.0140197958395765
0.4926125737504	0.196271267721622	-0.0488128908895678	0.171988402457569	0.00942167110042519	-0.0544458180428259	-0.0225120734712004	-0.0205638867406429	-0.0445035816468112	-0.0733601563392693
0.00459742915057462	0.000184902268319929	-0.000110566224421705	0.00238783348725418	0.000307100962368551	0.000313461064788212	0.000310281013578381	-0.000183016686771314	-0.000460504045176393	-0.000897779630398058
0.0820958782423909	0.100518772599439	-0.00816789161473809	0.0373298245274142	0.0188222567197909	-0.00964864466580348	0.00458680602699373	-0.000124250677857041	-0.0150529599782006	-0.0199825240937326
0.0370180461927311	0.0541823712587473	-0.00296429505458127	0.0246472318938279	-0.00413318483772392	0.000313555771441584	-0.00190981453314117	-0.00584614132432699	-0.00730330909049933	-0.00981151060241027
0.0480562960694797	0.082035756707912	-0.00466184439954896	0.0260392830384424	-0.0109213985777656	-0.0148493172289958	-0.0128853579033807	-0.0118884467722151	-0.0170951123498363	-0.0155306619742479
0.140922454834282	0.102794762471393	-0.0126932253962204	0.057482758380593	-0.00803593593952215	-0.0325796552295686	-0.0203077955845454	-0.0197863264432441	-0.0240739201966514	-0.0323677125043191
0.175349966885307	0.0952644486710613	-0.0164516404647491	0.0726184243290327	0.00948271227196221	0.00389445487164927	0.00668858357180574	0.000222039420382736	-0.000746121222576501	-0.00616323912004735
0.492273185207155	0.195175274029753	-0.0499823135029009	0.172470833222777	0.0511861774488843	-0.0608125954764429	-0.00481320901377924	-0.033830604381972	-0.0457203198735906	-0.0560262445854249
0.314901691530954	0.147061173365221	-0.0309234903629809	0.202430163579775	-0.0328175812489255	-0.0439989592571247	-0.0384082702530251	-0.0550471778325908	-0.0652237639660665	-0.0768694164807336
0.141927119609333	0.0535440749678517	-0.0137400559018216	0.0655742556963438	-0.0204495434724448	-0.0320942298268512	-0.026271886649648	-0.0364578070044942	-0.0476033953311583	-0.0403598252680047
0.120735706928078	0.0479421551936689	-0.0115564668422704	0.0567006461507727	-0.0126511681532529	-0.0302153499798286	-0.0214332590665408	-0.0247148812616258	-0.0321439170540062	-0.0325448586367861
0.0766945261345316	0.0845714775584995	-0.00616797170810778	0.0454522396899074	0.0128629659475159	-0.00263748463635462	0.00511274065558064	-0.0033156194103215	-0.00472154832173369	-0.00553912231903769
0.00467265677890669	0.000144814913824737	-8.54574630895387e-05	0.00245581419492551	0.000266930689680795	3.54112571023099e-05	0.000151170973391552	-0.000201146743283462	-0.000590848115915667	-0.000840080667596886
0.0508897898682301	0.0875298341798481	-0.00401078515449461	0.0339568740380932	-0.00112237344125611	-0.0125918888633681	-0.00685713115231209	-0.0124125780311242	-0.0138677757398376	-0.0111073622725252
0.353502962896814	0.228243388495029	-0.0357263366089896	0.199286696657545	-0.00542705015153011	-0.0444708660629628	-0.0249489581072465	-0.0224744152750946	-0.0342783058549549	-0.0431456453502062
0.0585645161100325	0.047356018404908	-0.00508122021587112	0.0308322686855247	-0.00315874049909393	-0.00447834535536956	-0.00381854292723174	-0.00276199419659267	-0.00862602239154895	-0.0110068496161256
0.304581700125004	0.217230665900422	-0.0292682600976849	0.118669443899545	0.0955466151790648	-0.0105080067606958	0.0425193042091845	0.00208098471186235	-0.00519817269184453	-0.0139276198223908
0.151772383602494	0.0397086496700164	-0.0131472276725256	0.0766551639202571	0.00509826497181295	0.00360043549199016	0.00434935023190156	-0.00208276857123291	-0.0062853037109839	-0.0118735656640609
0.131010617896322	0.0839636589396197	-0.011044689747544	0.0569386814303692	0.0034179711524609	-0.0110902461775489	-0.00383613751254402	-0.00655180317725457	-0.0185496134833958	-0.03939887518146
0.460797120998786	0.148219155517957	-0.0474616670608407	0.193154137437945	-0.0348726236022807	-0.0723696716174277	-0.0536211476098542	-0.0690426857174353	-0.0538054124688954	-0.0802691969798539
0.127114965560827	0.0308898153266035	-0.0112003531677692	0.0610621795042544	0.00124093864130925	0.00174792083188721	0.00149442973659822	-0.00520193136784454	-0.00770415942380623	-0.0105583115040051
0.300742529733619	0.15025069015159	-0.0306950817038121	0.209543507076286	-0.0278085231691613	-0.0411548536560176	-0.0344816884125895	-0.0405611524270131	-0.0588132993281884	-0.0735952002200151
0.05054353018865	0.0588250329126387	-0.00408280212725958	0.0329128638813606	0.00099076046193692	0.000112743322213241	0.000551751892075077	-0.0027220804425897	-0.0033902706749552	-0.00660411111595444
0.0139014175558785	0.0220202534508623	-0.000682685868356276	0.00952603138439488	-0.00266922849732216	-0.00153693036771008	-0.00210307943251612	-0.00246203773255343	-0.00341465953189837	-0.00335437765996592
0.153235185456331	0.111784667385567	-0.0142084765694796	0.0656304759421499	-0.00103440105320329	-0.037097647065833	-0.0190660240595182	-0.0289272631723184	-0.034881669540659	-0.0294174674332706
0.305694749139737	0.216954662696066	-0.030643719058188	0.119572173597428	0.0068646215891412	-0.0222981927150789	-0.00771678556296884	0.0516458640919873	0.0427518003707438	0.02085503634622
0.253233254879933	0.129440484197772	-0.0248497722073062	0.111756522974606	0.0412051244331365	0.0120398270630588	0.0266224757480977	0.00532152446662926	-0.0187713495659181	0.00208364802246752
0.228549839039089	0.123964223376982	-0.0209582543931729	0.0980944616992244	0.0508140891535267	0.00887620382553891	0.0298451464895328	0.02507699115454	0.00655490275643578	0.0110812299538871
0.261688481767962	0.128086529913743	-0.0250905577945448	0.108395541366149	0.0242987734147653	0.0444683547168808	0.0343835640658231	0.0217221882572187	0.0104637236125731	0.00649551585809804
0.167025658013148	0.178684141602215	-0.0149794753186474	0.093967409348208	0.0162501137760473	0.000121278487117155	0.00818569613158224	-0.00992568332790206	-0.0267410214513726	-0.0228541126785866
0.465906281602422	0.223178834701548	-0.0474245018341764	0.187752272490254	0.0524643784910098	-0.0727546706318231	-0.0101451460704067	-0.0266381302987195	-0.0384461724064398	-0.0440520833639352
0.265440477220959	0.175993012241625	-0.0256985614068142	0.114351967000345	0.0404897868927799	-0.0134476104186634	0.0135210882370583	-0.00664684250766578	-0.00689842279421571	-0.00900320995949472
0.0111811319261417	0.00140368458334243	-0.000330591490486924	0.00643145192103644	0.00075235060351655	0.00114722998482212	0.000949790294169335	-0.000326108193731807	-0.00056384838443174	-0.00180976666843342
0.141935257899688	0.0531497884780836	-0.0127997909600003	0.0647450923462783	-0.0266531490314468	-0.0325224234075639	-0.0295877862195054	-0.032363771556268	-0.0353733916994506	-0.0376295153981899
0.497702186842002	0.247108823351314	-0.04976715418783	0.169437089532156	0.0351748792668516	-0.0695784499069553	-0.0172017853200518	0.00872755225161642	-0.00553434578826933	-0.0345325621622196
0.182885464650211	0.0786270686667516	-0.0172827215185592	0.0928159253045097	-0.00728957719299803	-0.00558173535969642	-0.00643565627634721	-0.020648695881039	-0.0250431663057432	-0.0328467929274659
0.131778260046206	0.0848899746918581	-0.0118435957651775	0.0571313294611243	-0.00184006543705625	-0.0366365643917824	-0.0192383149144193	-0.00715985987459621	-0.0156576270064683	-0.0401908046156692
0.488736411421062	0.20050572502197	-0.0494787124183242	0.174750505391997	0.0356587164131233	-0.0749876416215786	-0.0196644626042277	-0.03646307293977	-0.0477540563259973	-0.0737497400838545
0.41784053679232	0.176391732102909	-0.042609049992892	0.179894508797061	0.0221241756523183	-0.0208394405593374	0.000642367546490441	-0.00864877443425915	-0.0158040325265111	-0.0395180496762507
0.141688162043995	0.0538142989021675	-0.0133659010908226	0.0651221220458576	-0.01968510800816	-0.0428761474733188	-0.0312806277407394	-0.0338156719989981	-0.0396129918566771	-0.0295588346203037
0.490420560371968	0.200820191497828	-0.0494735945011919	0.175801837226251	0.0177148101284433	-0.0914652310219193	-0.036875210446738	-0.0447007559877372	-0.0714294004861246	-0.0466001836621084
0.354969475078917	0.229081060721501	-0.0347489727345219	0.199265490070652	0.0264645279370684	-0.0517555538836592	-0.0126455129732954	-0.0398703006969818	-0.0569128133325051	-0.0577707172937095
0.012360893109033	0.021578888974336	-0.00121323197632543	0.00856151089738462	-0.00430575384542277	-0.00333976294143815	-0.00382275839343046	-0.00414937975385771	-0.00446958035705638	-0.00531502424691657
0.448292598541181	0.154832052102729	-0.0439788676269628	0.164068267176032	0.0744200493205967	-0.0233555218864103	0.0255322637170932	-0.00817324148441051	-0.00297964998575989	-0.00613935281375128
0.11669440954529	0.0802559189987354	-0.0107503813210742	0.0495922643030888	-0.00308353122334461	-0.00426581783251986	-0.00367467452793224	-0.00647223282559431	-0.00992628061532863	-0.0214398677733068
0.139852234107889	0.102578554529414	-0.0126144728759096	0.0577753188107809	0.0161145021969137	-0.0312526329666045	-0.00756906538484545	-0.0130213800722717	-0.0198950607672306	-0.0220937801360266
0.0637821331333972	0.0962055430744266	-0.00610623609449767	0.0322953732725404	-0.0089701068689913	-0.0187815871141283	-0.0138758469915598	-0.0154701677338232	-0.0139617944504352	-0.0145255719127746
0.143296004711257	0.0859180381430037	-0.0133404638509393	0.0575372354457018	-0.00569072505501192	-0.0120632138230399	-0.00887696943902594	-0.0200979117056378	-0.0131586764728387	-0.0333939155786846
0.034249597472926	0.0478111339131733	-0.00265572752165465	0.0242259234579535	-0.00495866663804049	-0.00765509406662796	-0.00630688035233423	-0.00846765885624805	-0.00715662479897312	-0.0110263679089378
0.0532564559269136	0.0759862380067853	-0.00449965251862266	0.0380853417408505	-0.000167420447092545	-0.002030348251941	-0.00109888434951678	-0.00126957977200444	-0.00842518087211134	-0.0098137053197522
0.27037149182675	0.189955784876239	-0.0258476329051706	0.106487247340986	0.0640135894386731	0.0434554949359736	0.0537345421873234	0.0232858122710957	0.00667198071953329	0.029230768977419
0.0956372961296821	0.123511994799929	-0.00896399575177149	0.0415050121626421	-0.00231290803149904	-0.0159046897728241	-0.0091087989021616	-0.00610715874796441	-0.0216169750577082	-0.0200189387718692
0.299143078974378	0.176054005526073	-0.0293544463241587	0.1213686320355	0.0314908653316616	-0.0106085168450171	0.0104411742433222	-0.01024322354797	-0.0237605751850388	-0.0223331766089608
0.0661194984365858	0.0903007653534708	-0.00561587429999204	0.0382925203665099	-0.00491356386178836	-0.0197194343749507	-0.0123164991183695	-0.0181947683220646	-0.0228862945977792	-0.0218309008303164
0.0222209303657321	0.0364912787652589	-0.00185215532428013	0.0158699524175859	-0.00830980214092343	-0.00904950440224885	-0.00867965327158614	-0.00937268001718181	-0.00981250972890396	-0.00989382986840034
0.454058723550578	0.149834295188374	-0.0467477835247258	0.196084979211282	-0.0168693600406643	-0.0772728213428885	-0.0470710906917765	-0.0643913524294731	-0.0688082443085982	-0.0840628403496798
0.0556337254027896	0.0536703132930409	-0.00522961538851984	0.0302254290158533	-0.00676063679398854	-0.0125395667553215	-0.00965010177465499	-0.0138086883353834	-0.0157937250357689	-0.013507442179031
0.0276245160281424	0.0638285570583858	-0.0024535920186023	0.0167639498156905	-0.00936142180592898	-0.0103883406504426	-0.00987488122818581	-0.00794720185832568	-0.010831620157717	-0.00663827495631471
0.14298386913615	0.0529239599558186	-0.0136013164983586	0.0651715545677923	-0.0183746945296255	-0.0406421685859908	-0.0295084315578081	-0.0337863338934073	-0.0460304536103431	-0.0427847158872238
0.0142790655720567	0.0244251666280644	-0.000833813054029292	0.00901017172556625	-0.00209546492572027	-0.00433177325204456	-0.00321361908888242	-0.00219287283159792	-0.00486481990473803	-0.00514245120816895
0.174325827388909	0.163032992242289	-0.015987368169543	0.0639524924029233	0.0103782226631574	-0.0439223147988927	-0.0167720460678676	-0.00734021409505636	-0.0231639144647697	-0.0179487329749646
0.417254582799456	0.17655419418187	-0.0417862741853365	0.178181097999535	0.073380756317173	-0.0216535361509089	0.025863610083132	0.0016118648241546	-0.0327473212456148	-0.0100623557612576
0.0580039644362503	0.0473165353437237	-0.00573222131867564	0.0312621584374761	0.00144065788589053	-0.00362199932926954	-0.0010906707216895	-0.00113008433322515	-0.0103781728868724	-0.00904624407504635
0.496092476946811	0.247544806925173	-0.0506063462940077	0.170687604196095	0.0734937120727558	-0.0213102863302765	0.0260917128712397	0.0250279287897283	-0.0333236404823347	-0.0484944271540362
0.00106165378552315	0.00340737118739789	-1.70366660492149e-05	0.000656636015215922	-0.000338230711228309	-0.000215182950715651	-0.00027670683097198	-0.000354249560462502	-0.000375466212970439	-0.000493715995371375
0.153039109314331	0.111922672989608	-0.0142978080188012	0.0659115132140838	-0.00700148075112017	-0.0258552874678138	-0.016428384109467	-0.0269388973167543	-0.0229434305849566	-0.0330146588639769
0.492727800904365	0.196782392080532	-0.0496856189727501	0.172757244454466	0.0794821798282033	-0.0737283302349913	0.00287692479660601	-0.0205479453551667	-0.052597043468994	-0.0634321791945762
0.404807109623393	0.0935923555071331	-0.0395645911139724	0.18580828939878	-0.00472647448447983	-0.0281553493555076	-0.0164409119199938	-0.0399430072649429	-0.0478920351931555	-0.0474893359807737
0.148234188354365	0.0447245378385318	-0.0121810852241515	0.119210344689065	-0.00672985506975826	0.00515140266124584	-0.000789226204256199	-0.00482567662687045	-0.0175230764247713	-0.0220631130405861
0.246695408837078	0.101117676107263	-0.023937834668281	0.118735620421769	-0.0183812012877589	-0.0108745695434097	-0.0146278854155843	-0.035242358023643	-0.0360197748550839	-0.034439364994148
0.142876416464681	0.0527221880573543	-0.0137147792125688	0.064904316683723	-0.0159650284800456	-0.0505817963640735	-0.0332734124220595	-0.0376880036231376	-0.0438418187704541	-0.0433663616710831
0.00601316610253334	0.0136944217140877	-0.000396118473133513	0.0040392536262304	-0.00172739240290896	-0.00171285149260718	-0.00172012194775807	-0.00212288279950474	-0.00174600570485456	-0.00215782893134052
0.261979087918116	0.127454471650176	-0.0244800903414343	0.108488932242298	0.0190929835469494	0.0193465038551595	0.0192197437010545	0.00168368348214681	-0.00106377489085668	0.0123516593792892
0.0303848014693904	0.0832832390810483	-0.00279772827426892	0.0203941047656285	-0.0102945665261229	-0.011427312549607	-0.010860939537865	-0.00357382558672809	-0.0150390014459522	-0.0155244811461638
0.021629415237032	0.0321018206344254	-0.00167808833421178	0.0166810375948331	-0.00678037090188321	-0.00579606540229167	-0.00628821815208744	-0.00649845933858425	-0.0088704624761538	-0.00965080342144184
0.257103986596166	0.10189586807451	-0.0240710701267215	0.116588901025269	-0.0179228069172199	-0.00850718468715392	-0.0132149958021869	-0.0313023858663683	-0.0300065520230107	-0.0293522426512952
0.255054134167895	0.102752854460969	-0.0244773928085739	0.11635655798512	0.00721044945438098	-0.0276551086731048	-0.0102223296093619	-0.0297395716472455	-0.0304108298282746	-0.0375397327499619
0.0400243081611978	0.0453461930318407	-0.00378352232654045	0.0238940149072843	-0.00996825480779745	-0.00786664316575789	-0.00891744898677767	-0.00914548480310368	-0.0122867020126611	-0.0109454952632909
0.321608458044992	0.21197445592822	-0.0323509559004461	0.172425241810614	0.040817032285578	0.0572505400535354	0.0490337861695567	0.00247122312560438	0.0808826011329032	-0.0260059948710682
0.119476153082538	0.0754946898212875	-0.0111302882742252	0.0508163144269562	-0.0105604184561065	-0.0156022593255869	-0.0130813388908467	0.0016128302247551	-0.00155893265259367	-0.0190134818439012
0.119785766551178	0.0331341894709468	-0.0103069986034394	0.0547106955977355	-0.0083936331808587	-0.00717813294234643	-0.00778588306160256	-0.0121878456589003	-0.0222655993856746	-0.0173248312722362
0.261204449202716	0.127842341907876	-0.0256175424457487	0.108766692742788	0.0226795855856095	0.017076611231075	0.0198780984083422	0.0107570867360653	0.0166256438933553	-0.00713220963745048
0.270438380992764	0.190174768643232	-0.025316119797676	0.106335183262029	0.026250102418355	0.0164299766538429	0.021340039536099	0.0590203347910561	0.0129919918450846	0.007832546252594
0.460085209200749	0.147937400775497	-0.0464178954401456	0.190296236169774	-0.00973541540791084	-0.0717362339144528	-0.0407358246611818	-0.0678531076773608	-0.0641762773051506	-0.0723584494115126
0.0368601203385421	0.00730755089876039	-0.00375779603362816	0.0236037693471718	0.000847030932434559	0.0026465306115112	0.00174678077197288	0.000784657068448734	-0.001074323595557	-0.0031607185996271
0.100770654539295	0.104498632608421	-0.00855045091726087	0.0573510498688124	-0.00441433094845273	-0.00829024969634366	-0.00635229032239819	-0.0126281831273111	-0.0135054565124054	-0.0212790335926514
0.43743514789147	0.0943747740235309	-0.0434129456349915	0.172840293325231	0.0037304347002497	-0.0313292086675064	-0.0137993869836284	-0.0365783237502072	-0.0395683157743269	-0.051015361791751
0.41677966910728	0.17621067498573	-0.0428531743976377	0.18000276337102	0.0194047485846143	-0.0172937866195653	0.0010554809825245	-0.00163680401070698	0.00410552148500304	-0.0259052602877252
0.265548834811189	0.175430220033422	-0.0250641484113204	0.11386473223801	0.0195286785955192	-0.0140315078275978	0.00274858538396067	-0.00141051468706171	0.00631387221856072	-0.0118697538891486
0.0512319951006014	0.0698314114173301	-0.00470609518534812	0.0321273950457124	0.000377295522700202	-0.0113584710372542	-0.00549058775727701	-0.0103771461264241	-0.0119831326992398	-0.0164454737059353
0.340988504316924	0.157252794104112	-0.0357504621189138	0.207981249598289	0.00428973850795789	-0.049792456974439	-0.0227513592332405	-0.0580560107327229	-0.066389770266773	-0.0727948128669628
0.00759753386573875	0.000435669839763135	-0.000295092468957573	0.00489463105343206	-0.00015431721380773	-0.000148900195015149	-0.000151608704411439	-0.00071902892873265	-0.00120486229808006	-0.0016133501847348
0.0654039373318625	0.0204195903539994	-0.0057507747796364	0.0331192505453005	0.0039374316357122	0.00313677368100877	0.00353710265836048	-0.00016802727816756	-0.00194389161736512	-0.0055624947164743
0.0488819366588613	0.0501154995624068	-0.00493520065437967	0.0273926468628129	-0.0097483487560803	-0.0122617981161737	-0.011005073436127	-0.00915745284067258	-0.0134621892734038	-0.0168566942682697
0.0374339552892557	0.0205176252453427	-0.00347232196538313	0.0222859639586425	-0.00244854911769986	-0.00554669109467208	-0.00399762010618597	-0.00657105209537194	-0.00670054020585525	-0.00625920903218899
0.0708873937732742	0.0636664500949872	-0.00685506606778481	0.036218186804922	-0.00241979027636258	-0.00404477940170855	-0.00323228483903557	-0.00400631315241841	-0.00707136742187713	-0.00883663775275036
0.00671807315283842	0.00425119762049016	-0.000853129623984691	0.00529923165926177	-0.00148181234475404	-0.00158486246155786	-0.00153333740315595	-0.00199643655137074	-0.00214102260136229	-0.00225765773687213
0.128421053275167	0.0304287096573198	-0.0115850515971302	0.0604384326012615	-0.0125881167138156	0.00210150441871579	-0.00524330614754992	-0.00383343836128877	-0.00619853603463863	-0.0121330425643129
0.166540997663642	0.0480537110776144	-0.0160967845503744	0.082618725029917	-0.00541658421572569	-0.041679141228364	-0.0235478627220448	-0.0291511115199992	-0.0247133878362939	-0.0230688786177453
0.417663244331161	0.175977492428072	-0.0423408729359953	0.179397650787157	0.0341946311156908	-0.0234332751212121	0.00538067799723935	0.00983578419756076	-0.0193328198882147	-0.0227748505008833
0.49533025385162	0.247427781469133	-0.0494387029237153	0.168349422352107	0.00450812645259552	-0.0629954376173878	-0.0292436555823962	0.0116672396460862	-0.0239284652631621	-0.0132788841157122
0.14367999298833	0.0530170901280151	-0.0138283857221722	0.0660163897322424	-0.0182005629022327	-0.0496465073583079	-0.0339235351302703	-0.0375683808134111	-0.0351620382150779	-0.0493765858690551
0.452431756460945	0.195897479896532	-0.0451052854813303	0.161210349159039	0.06780827166807	-0.0203579456582285	0.0237251630049207	0.0439737222743687	0.0413493113385768	0.0291571844371781
0.0257327259554753	0.0149885695455283	-0.00241538470536425	0.0166242093136135	-0.00511743196940682	-0.00102001497261473	-0.00306872347101077	-0.00305539129276105	-0.00566188561504492	-0.00575704058028511
0.255562884988776	0.101924424311789	-0.0252915582215224	0.118231562089756	0.00520184129952028	-0.0127822459318162	-0.00379020231614796	-0.0222247788974231	-0.0315620683872343	-0.0345513312615274
0.09592530860934	0.122750908331783	-0.00905772589759167	0.0418737373751725	0.00483904163634141	-0.0336876872915529	-0.0144243228276058	-0.0118699601064861	-0.0154859396103706	-0.0266651819213606
0.0124458035362913	0.0214604480711625	-0.00107765757999737	0.00848148807475823	-0.00353016145370924	-0.0033536608264011	-0.00344191114005517	-0.00470587097802647	-0.00511519180009637	-0.00560502323140577
0.0592016195456547	0.0476992074247476	-0.00584859619286378	0.0312661656311046	0.00315449911774335	-0.00624798620908851	-0.00154674354567258	-0.00691673810619119	-0.00850345046535453	-0.0102486392028079
0.0121302353148703	0.00156607891020084	-0.00101325306018501	0.00873791780260038	-0.000920148497670907	-0.000572396044500918	-0.000746272271085913	-0.00130654043416149	-0.00182775352601652	-0.00260219203581987
0.00842242776136872	0.000512137294853138	-0.000514068317926572	0.00625623213991287	0.000699149056471084	0.000420630919548156	0.000559889988009621	-0.000297529743129188	-0.000881289770965854	-0.00114807127242445
0.448866279179558	0.154266016790377	-0.0443520819386903	0.164851259609571	0.0552197738467956	-0.0264243975283481	0.0143976881592238	-0.023258014513715	-0.0170748549800175	-0.00799968729060802
0.453740037857517	0.148569218666935	-0.0456172027950608	0.195717244002281	-0.0209595406922971	-0.0854340971056344	-0.0531968188989658	-0.0777956137629822	-0.0728280712163861	-0.0937628382444919
0.146648612600609	0.0458602954373563	-0.0117387690364935	0.117722900240848	0.00470577877331393	0.00538229014842825	0.00504403446087109	-0.00369107312790296	-0.0114001450914802	-0.0247100993657073
0.0963189520790802	0.0670757165660324	-0.00938499019988377	0.0439699553969852	0.0181602415491619	0.000706457664913479	0.00943334960703771	-0.00135793837528003	-0.00524439568966328	-0.00654247002446606
0.49032264470888	0.200876182845474	-0.0482751160143797	0.174243924152023	0.0414277394424164	-0.0530150735139922	-0.00579366703578788	-0.0282455878342897	-0.056764423482394	-0.0447532358643405
0.0862809724555061	0.0747606547598656	-0.00870816085854384	0.0410199732204555	0.00211303874351303	-0.0132172323453669	-0.00555209680092693	-0.0174081938970181	-0.0140457043239719	-0.0201957261789345
0.362574243147688	0.218017441771178	-0.0370912327040269	0.193175008106658	-0.012200519621633	0.00969807912291915	-0.00125122024935692	-0.0266216205651119	-0.0524707724376223	-0.0453964835794731
0.261038256289518	0.127072708940489	-0.0252980575442543	0.10855989031983	0.0483402783169798	0.0446982334026338	0.0465192558598069	0.00185607962937867	-0.00247024736229662	0.000978895760578191
0.453444073497268	0.14896047623798	-0.0459603801423711	0.195758046251031	-0.0261210676619023	-0.0838626856100869	-0.0549918766359946	-0.0565502818770362	-0.0824964139987917	-0.0855592118195292
0.483703661841259	0.144881377093929	-0.0475128838048393	0.177870453935094	0.00549211292590007	-0.0851088312844825	-0.0398083591792912	-0.0588593574828568	-0.0866653085480112	-0.0764046572519193
0.0222933515446627	0.0372697889905414	-0.00224777119994096	0.0146865191956919	-0.00466548496399164	-0.0049988583431059	-0.00483217165354877	-0.00578370946835601	-0.00649637265752077	-0.00786233504577201
0.149658145216398	0.185144541181518	-0.0128573399357292	0.0969661108231457	0.0169918328388499	7.42504646664977e-05	0.00853304165175822	-0.00543582834134793	-0.0271796417289394	-0.0124940719601234
0.484639010259792	0.144558878937127	-0.0476313139458563	0.178341506339877	-0.0016871146218736	-0.0705739891179468	-0.0361305518699102	-0.0769276801915165	-0.0674681843607517	-0.0873996136263236
0.00518259575463743	0.0122036046150351	-0.000331837291232609	0.00383662002454577	-0.00233578761297572	-0.00276460619163921	-0.00255019690230747	-0.00299296030976527	-0.0026010171699719	-0.00298779575431884
0.0852717332600709	0.0264848996588074	-0.00765187712199827	0.0414849839298853	-0.00368906296755941	0.00633303330412802	0.0013219851682843	-0.0063532293425714	-0.00648415499480642	-0.00845194371533994
0.0885830295404298	0.0188013830908624	-0.00777570688477353	0.0437324851981536	0.0038896859597931	0.00436842253322171	0.0041290542465074	2.95031893836339e-05	-0.00427217551832172	-0.00687667312606879
0.0637047873427763	0.0965230876283585	-0.00640933544395876	0.0331615782810709	-0.00539372724390119	-0.0177101949925821	-0.0115519611182416	-0.0142352018294932	-0.0143117386164807	-0.0129315526205444
0.127470532530402	0.030992390909456	-0.0116421857634125	0.0611391514040475	0.0012957871506811	0.00162249591972416	0.00145914153520263	-0.0100090090454909	-0.00757844497755841	-0.0130730957476203
0.497778341062864	0.24511027550242	-0.0499100163939316	0.169535627841609	0.0374925187597475	-0.0664973498039548	-0.0145024155221036	-0.0429215059568996	-0.0442945001791776	0.00607007113948849
0.496803106212609	0.24842209852714	-0.0494815891832443	0.169111254799403	0.15417007389102	-0.0727865990295263	0.0406917374307469	0.0501342238144778	-0.0264473894019771	-0.0161056554781766
0.0945859261441145	0.123238786406177	-0.00877271880471872	0.0420399053666446	-0.00340814592354102	-0.0313308104180151	-0.0173694781707781	-0.0136491584988851	-0.0141000485405712	-0.0216074630163112
0.0856667522159729	0.033809561398326	-0.00792795850121669	0.0426518667623582	-0.0126171809384283	-0.0153510783882116	-0.01398412966332	-0.0144720026911396	-0.0144825909004298	-0.0196939600113924
0.0485519976960621	0.0505112209033074	-0.00449659519385888	0.0266023554282185	-0.00345274454963322	-0.014668022273257	-0.00906038341144513	-0.0102790882886573	-0.0112969797728669	-0.0135190192781603
0.149318579658703	0.186495252753206	-0.0129634074943514	0.0972429816323209	-0.006562075392996	-0.00440753984663284	-0.0054848076198144	-0.0184228013384219	-0.021539197850013	-0.0208874120752835
0.0632381299239662	0.0232678810484264	-0.00508921701448247	0.0425562621939167	0.00246397446502367	-0.000630330945913402	0.000916821759555125	-0.000363476468873775	-0.00616384543255739	-0.0104279570701973
0.126398315801697	0.126639159045614	-0.0116803185287768	0.0492437947344725	0.00634746133392111	-0.00831422839246761	-0.000983383529273241	-0.00306768042643271	0.00729471125864337	-0.00661112876448633
0.30612703589151	0.217276048109343	-0.0300602677460968	0.118041734407954	0.100351352739552	0.0263318570196089	0.0633416048795805	0.0246136478351897	-0.00100716273526819	0.00239636904757734
0.459908124773289	0.149215853191937	-0.0470577567948556	0.191693228329879	-0.0303936573967356	-0.0889094982479456	-0.0596515778223406	-0.050591647360726	-0.0797091547681524	-0.0827664297720607
0.0239829995520361	0.0335661257985839	-0.00227258481736916	0.017035755667446	0.00256821761418251	-0.000100725173913099	0.00123374622013471	-0.00290279954234846	-0.00538189819251161	-0.00511859841269346
0.491505041313541	0.200057871877881	-0.0495373221506723	0.175505172578507	0.034092763274141	-0.0955886342854928	-0.0307479355056759	-0.0309379037369304	-0.0575107973283547	-0.041383897063324
0.0300887654787025	0.0876918532886764	-0.002886201217071	0.0195946437354002	0.00676624239501994	-0.0135476919951508	-0.00339072480006543	-0.011472028639638	-0.0149027398926169	-0.0149090519088865
0.0152136627055422	0.0213103750207484	-0.000996412852841763	0.0111553159480361	-0.00533895432481044	-0.00486505366310365	-0.00510200399395705	-0.006379807292558	-0.00705597974338158	-0.00784233848236895
0.0773415687125627	0.025713288544488	-0.00712209623352991	0.0369859349441631	-9.25800055965043e-05	-0.00129766958630603	-0.000695124795951269	-0.0105980265739012	-0.0116051010187906	-0.0105232809691218
0.0217495237483647	0.032349569303975	-0.00184628475185059	0.0162407717809549	-0.00730237575387629	-0.00638678220557569	-0.00684457897972599	-0.00799809114226631	-0.00822171301740029	-0.00968557027574572
0.140716515291735	0.103705158044152	-0.0127876363171013	0.0576234322433723	0.0183203822623992	-0.033237726853371	-0.00745867229548591	-0.0134597700464169	-0.0235491115345828	-0.0320672251696106
0.0503805097734811	0.0699296635387152	-0.00437331122803553	0.0314755633091409	-0.00290277396944145	-0.0101988208357385	-0.00655079740258996	-0.0111149207322985	-0.0111271294925078	-0.0137447106524476
0.1345027759299	0.0718544620540564	-0.0118089905859392	0.093056518230805	-0.0214170624584622	0.00233578249842151	-0.00954063998002033	-0.0184079251091021	-0.0240967116124944	-0.0312349140530279
0.0109153841889258	0.024006699192543	-0.00102775856503444	0.0074005374100411	-0.00135562928074438	-0.00279458407698511	-0.00207510667886474	-0.00302315331666248	-0.00291443147102806	-0.00389010248823457
0.16286447556217	0.110452072618276	-0.0150712277533274	0.0649572618289948	0.0134597002658643	-0.04743079101525	-0.0169855453746928	-0.0182257733571723	-0.0336123593358331	-0.0275065774735101
0.484393866858461	0.144233345106349	-0.0483073231111542	0.179957310419869	-0.0316778988147016	-0.0723360143147685	-0.052006956564735	-0.0588293838586219	-0.068484866379145	-0.0943987640635789
0.00966501500224132	0.00213048561941414	-0.000523999631549931	0.00612526533470574	-0.00179897450263333	-0.00187529329407141	-0.00183713389835237	-0.00350634603680067	-0.00378278166524316	-0.0039593686133139
0.150488982494642	0.13603511376718	-0.0140247726765727	0.0563153047007257	-0.0013231276315378	-0.011836030590493	-0.00657957911101539	-0.0067342394096348	-0.0117929157561613	-0.0137420375436624
0.0954039045060044	0.12394667200511	-0.00939551749699449	0.0417870489412386	0.000107170460599867	-0.017089011199336	-0.00849092036936806	-0.00958284034706357	-0.0172151714605244	-0.0142099737653298
0.150623084596039	0.185405070971828	-0.0139237515850768	0.0975815427916296	-0.00444994783000538	-0.0081553638118855	-0.00630265582094544	-0.010079283536063	-0.0166689320657605	-0.0237344239463087
0.151191965932629	0.0391817869645228	-0.0133489579697489	0.0760952218554463	-0.000610360012476996	0.00719656416012451	0.00329310207382377	-0.00364050523751264	-0.00460442453478183	-0.0123382696136662
0.023960276122628	0.0335220624928159	-0.00234896975895783	0.016915973342657	-0.000416403030959377	-0.000770735992878867	-0.000593569511919124	-0.00380134666787224	-0.00323798223424564	-0.00579604887695854
0.137955925613744	0.0326038648056147	-0.0126377544205201	0.0641107659983476	-0.00751065233303935	0.00846534788812411	0.000477347777542381	0.00326978615085913	-0.00158549572597713	-0.00995216481621783
0.0142635172264176	0.00896945728945246	-0.00141659431936323	0.0105220706339042	-0.00241340319129569	-0.00266146401945565	-0.00253743360537567	-0.00447267822740161	-0.00369510283357047	-0.00525148572103114
0.363337706039243	0.220107766655783	-0.0370697475107994	0.19317740655229	-0.0217812585537744	-0.0396436141527146	-0.0307124363532445	-0.0101954766763516	0.000849051293800696	-0.0460357603532219
0.257238902974429	0.0733195520591718	-0.0248854273338718	0.179337879788069	-0.0118295605032067	-0.00213330041381443	-0.00698143045851057	-0.0189594701997038	-0.0313684065608348	-0.0332770659648456
0.134919797554855	0.151027701158503	-0.0108183162313579	0.0785356675548298	-0.00821415565627462	0.00116132848924549	-0.00352641358351458	-0.0135754937456261	-0.0138240318238617	-0.00786022239052986
0.142171889006832	0.0534801212258249	-0.013483980474186	0.0648847796622904	-0.0308735861373087	-0.0227410729534246	-0.0268073295453666	-0.0400938406089696	-0.032372243660178	-0.0445045009444227
0.00333054242629935	0.000784395216494389	-7.29906689861679e-05	0.00178310656090546	0.000377220300674645	0.000268999120524941	0.000323109710599792	-0.000693611391744146	-0.000307269248902827	-0.000729608283326114
NA	NA	NA	NA	NA	NA	NA	NA	NA	NA
0.0366935662489697	0.00745903132837905	-0.00309070028176073	0.023435148409209	0.00126949583156965	0.00232206294044822	0.00179577938600894	0.000568397666666644	-0.000998937265219262	-0.00247847634717249
0.0298449816928958	0.0839670343182533	-0.0025403753635663	0.0202308380468178	-0.011056358272046	-0.00931922603510762	-0.0101877921535768	-0.0127552073385182	-0.00188591279444864	-0.0146617641536212
0.291146888409781	0.179660462845853	-0.0284295270268626	0.123160070225726	0.0359684250903974	-0.0261850760900185	0.0048916745001894	-0.014429773090227	-0.0185696464147372	-0.0223144428355749
0.182126257223808	0.0784102232202276	-0.0172447736207632	0.0928084724372605	-0.018653664152113	-0.0107836750603808	-0.0147186696062469	-0.0371598521332827	-0.0267405717377729	-0.040614725164224
NA	NA	NA	NA	NA	NA	NA	NA	NA	NA
0.410592297832773	0.0938959792631314	-0.0412321252120379	0.183193964800444	-0.00295568801055418	-0.02015819481283	-0.0115569414116921	-0.0304399428598934	-0.0379425934411932	-0.0493015982583081
0.18602828088367	0.112054379852879	-0.0173410216555816	0.0804009149829638	0.0385004752208865	-0.0278194905471967	0.00534049233684489	0.0025371723784853	-0.0151888941263368	-0.00831838256945169
NA	NA	NA	NA	NA	NA	NA	NA	NA	NA
0.195372211290416	0.0511530802015765	-0.0192881495634562	0.0948811471434169	0.00153128950141729	-0.0185574378233623	-0.00851307416097249	-0.0292544363053855	-0.0336179833251535	-0.0304071740294219
0.354281297930841	0.229654234830684	-0.036780995565897	0.200502816951277	-0.0178845797814245	-0.0536085567772632	-0.0357465682793439	-0.0284686954846078	-0.0227523350125433	-0.00697093041821589
0.371129035014411	0.267041048389696	-0.0378489235223717	0.187470624626043	0.0941879328875355	-0.0478154363016564	0.0231862482929395	-0.0276837591833662	-0.0155803231044015	0.00357859392576676
0.0418917284730534	0.0112843251962766	-0.00280071341982682	0.0306569585132487	-0.00210675771815418	0.00178736927634595	-0.000159694220904116	-0.00371588407069824	-0.0065631143255498	-0.00789498855356211
0.0236119070336012	0.0336791555589928	-0.00198291765061015	0.0167035378928892	-0.000383905201091109	-0.00121928452745881	-0.00080159486427496	-0.00403659128387058	-0.0036960127917561	-0.00378104584333867
0.27137356483626	0.187019003288217	-0.0261873806670372	0.175553101307207	-0.0165217092300296	-0.00175386167401476	-0.00913778545202215	-0.00974057930438965	-0.00422789053631767	-0.0169611682837273
0.00381369092746994	0.000352776505962691	-0.000105675155740811	0.0017894961392735	-0.000120088496850249	-0.000535191774485039	-0.000327640135667643	-0.000403149766943763	-0.000717205223290343	-0.00102069844988411
0.00193421676209865	0.000384248575826483	-6.76723163573092e-05	0.000974499414699236	0.000163236121474885	-0.000190195929848105	-1.34799041866095e-05	-0.000374981142034263	-0.000259152168564381	-0.000512972741044314
0.0832376225551815	0.15707840181159	-0.00736617579653369	0.0445761594370282	-0.00943161572813538	-0.0126091344595742	-0.0110203750938548	-0.0180735528708585	0.00705103647627599	-0.0245988498790629
0.215699801700753	0.114055943813078	-0.021267631835336	0.0917616671799249	0.036893849894979	-0.0204700173501578	0.00821191627241064	-0.00481705752259165	-0.0134183324525834	-0.0264566599844366
0.0367389549621308	0.00731064525441695	-0.00366106397685426	0.0236235795481067	0.00237923908770168	0.00304538036717499	0.00271230972743833	0.000214049535498376	-0.00150450287868782	-0.00241721664345568
0.300245737760631	0.149651019450588	-0.0305855423327882	0.210048076266987	-0.0332152234144711	-0.0489793253173348	-0.041097274365903	-0.0489202612960514	-0.0696527490361345	-0.073844263998029
0.437374405743336	0.0938377635691932	-0.043745529848238	0.173319021133695	-0.0213931977866066	-0.0293360643239752	-0.0253646310552909	-0.0297882146455182	-0.0450783676059651	-0.0582270793351917
0.147188213308104	0.211035581845612	-0.0116596919711745	0.0736096428540054	-0.000120474795682113	-0.00450423056608196	-0.00231235268088203	-0.0114992202568651	-0.0214441836272981	-0.0207631800651591
0.02227592577878	0.0374520481317803	-0.00219374293691246	0.0144588259351139	-0.00570934514562026	-0.00571296861169632	-0.00571115687865829	-0.00735555767790876	-0.00719788480978668	-0.00726317421734605
0.00153798421455476	0.000301764748741919	-9.68365527954918e-05	0.000711531126461929	-0.000183871200312621	-3.63810541266583e-05	-0.000110126127219639	-0.000331598203101208	-0.000388522739038779	-0.00029043595955347
0.241310103183521	0.0739694720230826	-0.0242770481530466	0.183270787721785	6.95611901671833e-05	-0.00448271402210557	-0.00220657641596919	-0.0219252843229258	-0.0264235349375097	-0.0395555099530977
0.182376420206881	0.0785797260410269	-0.0169103363340072	0.0931721684784357	-0.0124544197228773	-0.0235900819851691	-0.0180222508540232	-0.0201598246688501	-0.0247643891963267	-0.0218624686008714
0.496174704358856	0.246058090582104	-0.0489664083597075	0.167362934179916	0.0794839584448991	-0.0780830425918577	0.000700457926520681	-0.0220046225023472	-0.0224077913591028	-0.0351818067304242
0.00917472040673284	0.00216697901873472	-0.000479168129421791	0.00639023965267872	-0.00218673980918834	-0.00157561062794562	-0.00188117521856698	-0.0027334782691842	-0.00265711095743179	-0.0033048093844454
0.150611907953107	0.18656889199834	-0.0134099228275553	0.0973527312850183	-0.0171429297100107	-0.00279474585087439	-0.00996883778044258	0.00145008034237235	-0.0155820562539027	-0.0229546159911043
0.153106269175486	0.111493641255229	-0.0141402117312326	0.065644633733569	-0.00353283623029421	-0.0244814415967744	-0.0140071389135343	-0.0254441632220206	-0.0361033479851832	-0.0296517659723249
0.153676149593126	0.11240015762828	-0.0145643615097819	0.0659696255921643	0.000924149622736015	-0.0343435761575616	-0.0167097132674128	-0.0236266333197412	-0.031828643908218	-0.0389799282138695
0.141877878743188	0.0533020429907896	-0.0128084625343567	0.064085002393538	-0.0154080520125257	-0.0304390211546852	-0.0229235365836054	-0.0280106689257713	-0.0376740761544961	-0.0386266451346161
0.0709205393184128	0.0772700834097442	-0.00654468105729034	0.042621171969905	-0.00839450370159738	-0.00884683382103274	-0.00862066876131506	-0.00493120558150685	-0.0112892938174827	-0.01652823602644
0.461876310052511	0.148492711261423	-0.0473983090039605	0.192481107466498	-0.0292550603813105	-0.0858168021299026	-0.0575359312556066	-0.07268798006386	-0.0757870150577119	-0.0836457125541527
0.444354751342178	0.158584748635505	-0.0438449743940193	0.167923586306836	0.0488638491421056	-0.0228319289102762	0.0130159601159147	-0.014132556274689	-0.0255901177640683	-0.0358766287310118
0.046909187411417	0.0822423689587616	-0.0046056582123477	0.0257303320608313	-0.00810476866835474	-0.0141581922785396	-0.0111314804734472	-0.0135837233684975	-0.013666053976495	-0.00921115177405493
0.256690068652819	0.10287906599897	-0.0243655902677071	0.11615394434669	-0.0143189934524263	-0.0122007185158568	-0.0132598559841416	-0.0180146462260632	-0.031124112797254	-0.0358166432291435
0.00962740610130341	0.0196982029542919	-0.000763150157414275	0.00743604336006854	-0.00249553417660987	-0.0043148578310299	-0.00340519600381988	-0.00407931615361605	-0.00506547466800171	-0.00534585812346292
0.0745619248388408	0.0241307572355648	-0.00574213151552252	0.053891503617651	0.00132988985077481	0.00157287101522523	0.00145138043300003	-0.00465543755696984	-0.00827837659428651	-0.0120183391937679
0.00328902259648424	0.000760208919412482	-1.15363002534947e-05	0.00170336942085201	-3.94574163965549e-06	0.000128268390014096	6.21613241872203e-05	-4.68328386981176e-05	-0.000430131965236773	-0.000404235418427031
0.49622678353817	0.247035346054152	-0.0501071086049854	0.169350014465238	0.102691992568152	0.00728113408148862	0.05498656332482	-0.0127066928579565	-0.0120810801869098	-0.0271125695478835
0.0760760697391421	0.0847497574863505	-0.00580297944806367	0.0455212330840176	0.0102691936318693	-0.00202757508839066	0.0041208092717393	0.00134261909790837	-0.00519508384999461	-0.00628266918344846
0.0628194883417175	0.0964331750851996	-0.00571300438611492	0.0326589829229405	0.00742454881174014	-0.0244191115199085	-0.00849728135408416	-0.0174986445627084	-0.0149066484192587	-0.011972859961955
0.165326230494494	0.178488164824391	-0.0147719515711333	0.0934178329716995	6.68431074843656e-05	-0.00184004000614704	-0.000886598449331338	0.000446303878460175	-0.0155739259067094	-0.0326602471119591
0.0631930542188373	0.0965196524052988	-0.00624769421721481	0.0326640380340134	0.00830571750744354	-0.0194692241361146	-0.00558175331433555	-0.01017774706963	-0.00869861378148173	-0.0209749101303222
0.034667412998826	0.0483520872041425	-0.00288261618220151	0.0237799022271077	-0.00629675449330675	-0.00906374794632838	-0.00768025121981757	-0.00615771122402135	-0.00710123793467964	-0.012523356769839
0.352690286781352	0.225880164323535	-0.0355836688769182	0.198306350323985	0.0361995856686386	-0.0544072291002506	-0.00910382171580604	-0.0248727559896317	-0.0326528588631557	-0.0603834306220158
0.126412783219582	0.12728876167373	-0.0122355252338357	0.0503143453396499	0.00877162224833325	-0.0105642648593114	-0.000896321305489056	0.00097040894723377	-0.00382136277192509	-0.0134064455420032
0.206646940331776	0.115627183042647	-0.0196813250961449	0.0935663713494449	0.0256781015819527	-0.015912643689892	0.00488272894603037	-0.0258423713810495	-0.0136400697531982	-0.0284590503017669
0.0130255808089596	0.0116847735527416	-0.00105729932350154	0.00911620028531557	-0.00134095100884095	-0.00267102918299162	-0.00200599009591628	-0.00244649054869242	-0.00298460463478163	-0.00394470807017703
0.096472974328039	0.0674086898203905	-0.00951143825093748	0.0436686969537118	0.0131790432736059	-0.0178827717315505	-0.00235186422897232	-0.00241359794250962	-0.00328747321074663	-0.000538513712873417
0.466979166417207	0.221897720297473	-0.0463270726775618	0.186645950066437	0.0749964922329491	-0.0739591396185163	0.000518676307216415	-0.0265668893857262	-0.0533018542202711	-0.0614366656011543
0.0688709977462072	0.0246076337877242	-0.0055490789568681	0.0508198352589345	-0.00459890121883497	-0.00458241987828127	-0.00459066054855811	-0.00649088990686839	-0.00898108518553618	-0.0148010070180816
NA	NA	NA	NA	NA	NA	NA	NA	NA	NA
0.266505260036268	0.176767854264531	-0.0259740857305696	0.115272388712102	0.0146517271373526	-0.0025351229899821	0.00605830207368524	-0.00827820945172181	-0.0181121346666256	-0.0146676992738383
0.0108509780387166	0.00697663177605459	-0.000901083188495161	0.00834992988945819	-0.00241760813418003	-0.00261707684970861	-0.00251734249194432	-0.00315960756993363	-0.00333700548710791	-0.00395421711172398
0.186685119966292	0.112126572812096	-0.0175298036439615	0.080593995655599	0.0400883788485153	-0.0103631777770358	0.0148626005357398	-0.00596828955366838	-0.0103115248085222	-0.00794743917635402
0.149950487855181	0.185194126389244	-0.0128992071737287	0.0971300482556135	-0.0127421208913485	-0.0072641014476536	-0.010003111169501	0.00896521128371777	-0.00664412929822369	-0.0143419562132916
0.185922240730521	0.111705327796983	-0.017241838361012	0.0807851446059309	0.00355237829202132	-0.00805201174581818	-0.00224981672689845	-0.0127341242950392	-0.00867435967840552	-0.00719639584154291
0.0375286665684028	0.0454267630178085	-0.0034547114349267	0.0253776438111335	-0.000880016513375395	-0.00399115486690652	-0.00243558569014096	-0.00574527951559248	-0.00703054163789955	-0.0102155815822016
0.0108772253021419	0.00713270098029109	-0.0008062107632569	0.00818508096474812	-0.00265352209566905	-0.0025511474304974	-0.00260233476308323	-0.00285281243977435	-0.00359209696393052	-0.00376974896930078
0.00609395388238142	0.000566235016536494	-0.000243236134625837	0.00386065173097094	-0.000671827931876883	-8.81190578026414e-05	-0.000379973494839763	-0.00110134704073394	-0.00107339817569692	-0.0014482449194762
0.219977568530606	0.0606738232448553	-0.0208250082758487	0.101184935082636	0.0129912061535259	0.015544738274854	0.0142679722141899	0.00460895499665118	-0.0109174877117483	-0.0153405726934516
0.496354003377857	0.247592117776609	-0.0493469860853216	0.168888117450423	0.0438503799008121	-0.0623087179540992	-0.00922916902664356	0.0397228079086522	0.00699250306115368	-0.00485011172400357
0.0775547801330374	0.0700922874284991	-0.00704254849201205	0.0374867571581545	-0.00643431678434445	-0.0114886552202178	-0.00896148600228115	-0.021090355556047	-0.0191789217315485	-0.023979778837818
0.012143660112055	0.00169862282989343	-0.000987360305868443	0.00892193384637415	-0.000611373970237274	-0.000884184084775566	-0.00074777902750642	-0.00144914427375922	-0.00187603019454686	-0.00235542296206922
0.241785268957778	0.0738968172484613	-0.0242826846904709	0.18293226275059	-0.0127609034905075	-0.0059953983795035	-0.00937815093500549	-0.0145911672773988	-0.0303509338331693	-0.0425197208896956
0.150918619791779	0.185073169681221	-0.0130601407657764	0.0971206593888311	0.00220728187835562	-0.00416170643089794	-0.00097721227627115	-0.0171244077725506	-0.00194671146992056	-0.0239666122248226
0.466599793685093	0.221508119666941	-0.0465715919445589	0.187559463518088	0.0184030241656491	-0.0663784612263971	-0.023987718530374	-0.00548331026963367	-0.0529407348587396	-0.0615597227398598
0.0146749499953029	0.00878062997307509	-0.00148696275497291	0.0106909939779306	-0.0037905153060406	-0.00343595440745867	-0.00361323485674964	-0.00385347891623855	-0.00482593607562457	-0.00514690517280797
0.114308285241431	0.187348615544771	-0.0100075622698994	0.0589103150029378	-0.0070273572730631	-0.022422722662799	-0.0147250399679311	0.00819009185043243	-0.0163435221781048	-0.0272523776618651
0.00533047980725857	0.0121918812362421	-0.000303301507769609	0.00369368100046289	-0.00239095360741462	-0.00245035899836968	-0.00242065630289215	-0.00283726550091253	-0.00306312093630373	-0.00314939810012154
0.0256282259638414	0.0152749716410753	-0.00210887152990507	0.0164133358229751	-0.00158634784951077	-0.00331275112907532	-0.00244954948929305	-0.00490119295719436	-0.0044772666397434	-0.00607365815416619
0.240384649340553	0.0739099239759987	-0.0227731779346381	0.181962640258149	-0.0230083378326151	-0.00181422239986381	-0.0124112801162395	-0.0205734987421285	-0.0228381818270715	-0.0325671458794599
0.17843232201464	0.230673787048216	-0.015766609096101	0.0930516527876457	0.0398691829035095	-0.00428156833770779	0.0177938072829009	0.000746902150467382	0.0315316798183985	0.00516029371563273
0.265741945381545	0.176419635061786	-0.026110133467889	0.115462106687017	0.0353600367857343	0.0259554118483193	0.0306577243170268	-0.0095945144776895	-0.0120989382206258	-0.0270200497105242
0.465448807956762	0.223092372200497	-0.0485787005278029	0.190064911337163	0.0561336719081638	-0.074350005356204	-0.00910816672402009	-0.0244896040446941	-0.0555974364247733	-0.0131513335996595
0.172076042275385	0.163769279724084	-0.0155359970582987	0.0634385011397151	0.0339722966862994	-0.029265582112937	0.00235335728668118	-0.0288015573756271	-0.0164883366331508	-0.0293273642461705
0.152817120591896	0.112987290270995	-0.0144771675644915	0.0660978572038831	0.00531918593506281	-0.0390334891557805	-0.0168571516103588	-0.0291804644019758	-0.0244827790899973	-0.0346597822151215
0.492473567906869	0.196721224505675	-0.0483455750603475	0.171613833606774	0.0518264809873144	-0.0803537348014475	-0.0142636269070666	-0.0114916717129001	-0.0206643906293006	-0.0602036862592033
0.314004470396573	0.148060730839516	-0.0324448367150422	0.203489258615111	-0.0334302961009248	-0.043407673660452	-0.0384189848806884	-0.0534265155487095	-0.0722528237102856	-0.0634644972394709
0.000325977735366067	0.00131269527400577	-2.34734415952069e-06	6.33416450079327e-05	-0.00012598440508976	-0.000125040594085859	-0.00012551249958781	-0.000143084199882374	-0.000159164031119604	-0.00017410098132377
0.00905508888158681	0.00506188202049092	-0.000890432868999242	0.00676857636729891	-0.0022242921196121	-0.00269205706855931	-0.0024581745940857	-0.00277820480917242	-0.00300426355586294	-0.00333813376242576
0.173288001213453	0.164007227980861	-0.0159557692253411	0.0637171028952848	0.0165914876275243	-0.038273167093886	-0.0108408397331808	-0.0265757943735727	-0.0305259367737507	-0.0366817214526658
0.454730550040899	0.149096435557954	-0.0464397207440795	0.196811824959558	-0.0321467617837288	-0.091467419399481	-0.0618070905916049	-0.0700383342033933	-0.0731643316955205	-0.0944591140245865
0.000870824301652552	0.000237957480579927	-4.82025539631866e-05	0.000369449027355941	-0.00011727402803161	-8.58834916125935e-05	-0.000101578759822102	-0.000189641674418734	-0.000258972981789145	-0.000260943516515909
0.219333967300593	0.0607998834159004	-0.0203808595295732	0.101151867134273	0.000742310090084769	0.0106862502103576	0.00571428015022118	-0.00845949591530903	-0.0065496226256474	-0.0146203935590327
0.000451310676590153	0.000117347300405122	-3.6794794082236e-06	0.000103341738664312	5.58443982312757e-05	-2.43711539489855e-05	1.57366221411452e-05	-4.62279429331817e-05	-1.11651731768524e-05	-7.11355183709276e-05
0.0415728829494895	0.0198395472292573	-0.0038140149547093	0.0241779635983345	-0.006414381534804	-0.00726345994537703	-0.00683892074009051	-0.0101610084334935	-0.0126930146705533	-0.0156500865500376
0.310122523683504	0.172246953482627	-0.030777262600114	0.176706383258533	0.00832670382476308	-0.00718236319917287	0.000572170312795106	-0.0181186922235163	-0.0188504085388975	-0.0219194262638788
0.306324396147693	0.217037669812213	-0.0299415010763375	0.119663728567187	0.112948973677393	-0.00715479720825307	0.0528970882345699	0.0151349813936541	-0.00147395403446998	0.010297875303358
0.178160933970278	0.231074648742858	-0.0164085003636058	0.0944934151510619	0.0860829747628663	-0.00116779693110933	0.0424575889158785	-0.00221973007255308	0.0163344055665864	0.0142641395745839
0.0720380628349711	0.0525006649386066	-0.00697547481473282	0.0366007212331098	-0.0153918471765986	-0.00568965486429106	-0.0105407510204448	-0.00933362630033763	-0.0152630452869949	-0.0157316557541587
0.317862989320295	0.0822145809137144	-0.0304331567934167	0.159205324650579	0.00464531354170644	-0.0103856973785352	-0.00287019191841437	-0.014615073960307	-0.0319811205941131	-0.042814461434264
0.00658929224551794	0.00157162105846513	-0.000345256318291745	0.00482246880837015	-0.00178688322058338	-0.00125140250868512	-0.00151914286463425	-0.00162306468049727	-0.00202991213809722	-0.00245234204560371
0.0703046928391435	0.0187621083301292	-0.00604012323369943	0.035281580540061	-0.000756152832191173	-0.00175645505163684	-0.00125630394191401	-0.00324600895574884	-0.00791807619023595	-0.00981952384614286
0.133611965336637	0.0725409625271885	-0.0111828423068859	0.0932018779856516	-0.00236531730610778	0.000931681707925486	-0.000716817799091163	-0.00817528362340464	-0.0155846039087029	-0.0299138382149163
0.142341702054788	0.0534837360006353	-0.0131710790459454	0.064405043463638	-0.0147047409293644	-0.0318697631204914	-0.0232872520249279	-0.0313175552984824	-0.0422897343118088	-0.0424282874058209
0.0698738045979442	0.0196351350186886	-0.00653014799520567	0.0355820097791656	0.000405736293991196	-0.000153539770731959	0.000126098261629626	-0.00282216715246486	-0.00613624336526312	-0.00840470913694723
0.0472346692129022	0.0828413949996957	-0.00475230851856098	0.0259297476114171	-0.013955731704133	-0.0129405417442441	-0.0134481367241886	-0.0129442382106969	-0.0142763618887603	-0.0169021432125026
0.185572744274762	0.151676789475668	-0.0174126146846123	0.0704342218399451	0.0744706032653836	0.00130918274316291	0.0378898930042733	-0.0021219606054611	-0.00372500390206426	0.0159229880682679
0.242047430357377	0.0569929779475709	-0.0228698034125357	0.112349231521422	-0.0059501147652114	0.00579488595408439	-7.76144055635031e-05	-0.0015187237147678	-0.0084928786460691	-0.0150296963095397
0.00152762728833982	0.000276476939261309	-2.90518208551226e-05	0.000680832988176592	8.91843066429254e-05	7.41053270506772e-05	8.16448168468014e-05	-0.000197716128808095	-0.000226949807034271	-0.00039978351825121
0.2172659503979	0.113693136399063	-0.0206661920204103	0.0915436293322459	0.0237807181316237	-0.0175957456305168	0.00309248625055344	0.00281496459610717	-0.00764066216661793	-0.0287416888276175
0.110014152821792	0.0286700986222896	-0.0103214543263713	0.0501066213298496	-0.000693446261282205	-0.00194802439155092	-0.00132073532641656	-0.0128924193333226	-0.0158851855278632	-0.0145636513636354
0.444102273635907	0.158370290034571	-0.0434264073898572	0.167805444741616	0.0268383834575696	-0.0292810219153644	-0.00122131922889734	-0.0411597749428088	0.0193143553772608	-0.0095536989090288
0.130039136106631	0.0849532226885073	-0.0123485270742856	0.0583158678955576	0.00503233366501138	-0.00951060170659188	-0.00223913402079026	-0.0171793381134707	-0.00735804755506082	-0.0155605433329068
0.110630915897502	0.0284366369118936	-0.0101630671949597	0.0495274396662088	-0.0053007932836858	-0.00308971396724958	-0.00419525362546769	-0.00621234743219592	-0.0184550716067421	-0.0153398838805462
0.0812731220323996	0.0598151871367507	-0.00754985044262228	0.0389986959822943	-0.00216929289862582	-0.00437213310723547	-0.00327071300293064	-0.00701479772789884	-0.00610308222404921	-0.00646173807228775
0.133499660502737	0.0722877814460762	-0.0109260471685496	0.0923158455118731	-0.0215041553574434	-0.00149539243066057	-0.011499773894052	-0.0228394580632455	-0.0162456289298228	-0.0265102593246328
0.291127899655023	0.179648334756988	-0.0292382682216809	0.124563238594402	0.0105886560982074	-0.017189144877327	-0.00330024438955978	-0.0076828590224729	-0.0180174228413892	-0.0262710696816453
0.372015690208829	0.270165647798035	-0.0376226179277224	0.18852508730479	0.127335473521778	-0.0468129660188079	0.040261253751485	0.0375476514454414	-0.0411765904545791	-0.0609316563095014
0.142865787473701	0.0529816598414813	-0.0133376490954677	0.0648442030411548	-0.0350505735268654	-0.0355159289658121	-0.0352832512463387	-0.0307394482840251	-0.0433540305605552	-0.036820968651698
0.153218419342704	0.112129912825703	-0.0146780664050871	0.0664329360653491	0.00189079669087169	-0.0421063171453082	-0.0201077602272182	-0.0382512083248405	-0.0227960686183467	-0.0356851734569991
0.0305713104583316	0.0833800587659689	-0.00286274420430319	0.0210330408004918	0.0117622189482732	-0.0107865711126466	0.000487823917813282	-0.0138482024663453	-0.00478539254453146	-0.00637008763546179
0.0858483906415431	0.0259745117555583	-0.00827087777584834	0.0418695124921057	0.000596849061329993	0.00117841881114907	0.000887633936239529	-0.00711788474800912	-0.00159601493010467	-0.00693809243191124
0.0142558986219344	0.0243789318409001	-0.000739411278197573	0.00879282977587056	-0.00180860082630927	-0.00461218495530365	-0.00321039289080646	-0.00384042174734805	-0.00595997081132045	-0.00576923049943583
0.256469855248733	0.102515925987441	-0.024915282851721	0.116671859442138	-0.0192392474808933	-0.0121835588291567	-0.0157114031550249	-0.0173732408554665	-0.0398300144095221	-0.0369928091071987
0.0665255216331874	0.0909588229550094	-0.00552474446197384	0.038209259102363	-0.0142896096461007	-0.0195341121203049	-0.0169118608832028	-0.0206845054537612	-0.0222356757682368	-0.0247384721066686
0.141830662475855	0.0548250077607639	-0.013608652420972	0.0652266228707788	-0.032314777764708	-0.0412694386497696	-0.0367921082072388	-0.0298395706263511	-0.0385325969771605	-0.0413512878233224
0.039958541397408	0.044993793877332	-0.0037414723770097	0.0238784736057243	-0.00634027490365261	-0.00579587353552445	-0.00606807421958853	-0.0113311020171554	-0.00966649169852861	-0.012451869566124
0.363401660300121	0.219704425473214	-0.0367984284988161	0.192419356641791	0.0348912535089629	-0.0443329219067444	-0.0047208341988908	-0.0291599321585428	-0.0518351113121641	-0.0598411979370118
0.449722124524068	0.193326455392404	-0.0447260190221769	0.160645029563589	0.0319358794715234	-0.0206115398250437	0.00566216982323992	0.0142634447231639	-0.0154257130243403	0.00691135321989095
0.0447974625530213	0.0474561009153398	-0.0041983951929173	0.0245430351836639	-0.00971463559697767	-0.00518437779448265	-0.00744950669573016	-0.00759890463528274	-0.00713582714952608	-0.0103760061998664
0.153771011592584	0.0350827903488778	-0.0147462488627941	0.0731538113219299	-0.00412408618872936	-0.00186778811199997	-0.00299593715036467	-0.00750097147918316	-0.0126447881904525	-0.0163094056827501
0.100015929158162	0.105695508645769	-0.00806891517958606	0.0573838979638673	0.0106488926700881	-0.00993885331189653	0.000355019679095778	-0.00975547562030123	-0.00885520061362098	-0.0152673652505006
0.182877803295272	0.0780065357576518	-0.016707624827401	0.0927102844384555	-0.0166645040312185	-0.0122171504915839	-0.0144408272614012	-0.0141986777453404	-0.0272127308329359	-0.0385251553834333
0.0145632447279749	0.0246413564667883	-0.00105234782149728	0.00899594673725061	-0.00203005546678858	-0.00369562015619013	-0.00286283781148936	-0.00467502246981952	-0.00523821835989387	-0.00483663735125702
0.00802659701289897	0.00883873782795088	-0.000675208088073811	0.00561027131620515	-0.00122034727575819	-0.00133044160426914	-0.00127539444001367	-0.00161563862593929	-0.00182200975197891	-0.00222210852218675
0.17345899284601	0.163944697069103	-0.0168351988078262	0.0648837466572979	0.00991417748505496	-0.0443534954627492	-0.0172196589888471	-0.00152184967288399	-0.0496727962688501	-0.036449796618412
0.165586841811777	0.0963710020564116	-0.0159629589366272	0.0740487401062677	0.00365911419965173	-0.000992073695560203	0.00133352025204578	0.00290432134061427	-0.00979167073742951	-0.0124636957402379
0.0398912669511534	0.0108380633915528	-0.00268038215247442	0.0282623358052382	0.00363579085248192	0.00239786474594212	0.00301682779921202	-0.00138872397399698	-0.00305294905397593	-0.00481225101644595
0.194613334742961	0.108294278470782	-0.0166216464558586	0.149789837432793	-0.014908384509312	-0.0287151694989576	-0.0218117770041348	-0.0358894094317612	-0.045335852239927	-0.0497367479595985
0.165409298974797	0.178351779747438	-0.0142937601712222	0.0932723269743934	0.0272512533088729	-0.00374065770077758	0.0117552978040477	-0.0116517721448958	-0.0262537899231263	-0.0239973402692089
0.467380653567562	0.222406364312416	-0.0475925928107063	0.188845159824843	-0.00780804311672667	-0.0823690530424814	-0.0450885480796041	-0.0221516851402916	-0.0556420424879617	-0.0479982058255683
0.143084834589989	0.0536777365201996	-0.0135474367196807	0.0649062864496893	-0.0118769309144341	-0.0345584987008984	-0.0232177148076663	-0.0354573252061756	-0.0392616211655366	-0.0520620167436976
0.00168645704848491	0.0146865490302852	-5.05596043854125e-05	0.00121814248308399	-0.00118155885328813	-0.00120223055051897	-0.00119189470190355	-0.000821610232122304	-0.000802074155999733	-0.00129874671639376
0.45491966308977	0.147684221534821	-0.0463963069268347	0.197068844225083	-0.0233189972503474	-0.0827411027173849	-0.0530300499838661	-0.0788471780728842	-0.0874225973300285	-0.108403616294631
0.0503895811410508	0.0592859294306428	-0.00368752432158623	0.0322493529626105	-0.000452721461146811	0.00057799618398581	6.26373614195028e-05	-0.00397528700449114	-0.00363221234300628	-0.00690810411292668
0.317114812809116	0.0834410862751112	-0.0302107774297142	0.160129600152856	-0.0106486624141596	-0.0103344819940089	-0.0104915722040843	-0.0207840876467606	-0.0320205891605155	-0.0410671354914233
0.0150018786598421	0.0564654691465903	-0.00107233213978415	0.0104760474715049	-0.00536034485880312	-0.00772420131350336	-0.00654227308615324	-0.00737749723325119	-0.00796403743029118	-0.00496825461184729
0.000459093631652766	0.00199176455401478	-3.12554302305015e-05	0.000199938987610999	-0.000171420491192406	-0.000194356578979748	-0.000182888535086077	-0.000236115838706757	-0.0002142823484728	-0.000260871418947101
NA	NA	NA	NA	NA	NA	NA	NA	NA	NA
0.116144601768074	0.0800790844519956	-0.0110559622148872	0.049221092325111	0.0107953461165594	-0.00402595103814718	0.0033846975392061	-0.0112456523746921	-0.00376894417830655	-0.0083196409765917
0.16585799736021	0.0470274013561432	-0.015398902300148	0.0817595659679926	-0.00349598453312466	-0.0294183728121472	-0.016457178672636	-0.0161870727029451	-0.0321220706751439	-0.0237233572971375
0.126032827948998	0.126945830450072	-0.0114326838377306	0.0495484412394141	0.0207659493222958	-0.0354490615932092	-0.00734155613545673	0.00966214077841637	0.0115892657091599	-0.0127248170057577
0.0167522302333764	0.0305090838494828	-0.00152696658310929	0.0108016249015304	-0.00217062249096742	-0.00352099601069673	-0.00284580925083207	-0.00375014727752337	-0.00514488870526031	-0.00538742834369796
0.050475530983882	0.0694976373279265	-0.00397083006289781	0.0317340725054389	-0.0066119715209577	-0.0123023628297944	-0.00945716717537603	-0.0101592628271662	-0.0159399346968849	-0.0162813935683251
0.0818903084802717	0.0598295661146055	-0.00731080017010294	0.0388117142060655	-0.0036276643633863	-0.00208660403615865	-0.00285713419977247	-0.00475025464724563	-0.00652640510330459	-0.0125481246563759
0.45242565053841	0.195037084963516	-0.0445650037938804	0.161287198269118	0.0783296337591805	-0.0158408515902458	0.0312443910844673	0.0390426507939637	0.025458338509447	0.0325261715130755
0.0778046601871106	0.167994230773627	-0.00658601018888291	0.0412938503543848	-0.000988239152923481	-0.02615371949997	-0.0135709793264467	-0.0201734038155288	-0.0251738455740071	-0.0272889386172072
0.130541047051635	0.0842577317763702	-0.0120435304022417	0.0579358143094003	0.00135787356863379	-0.0122534353932072	-0.00544778091228673	-0.022071744854001	-0.0128356507001745	-0.0196098127416299
0.119890755557291	0.0323581713946899	-0.0108108362174576	0.0553439972865011	-0.00678664709294742	-0.00855170699786165	-0.00766917704540453	-0.0283320971666486	-0.0244542087849002	-0.020568293122326
0.340718660281493	0.157552395580909	-0.0341861820826716	0.205323053965892	-0.0218738685702181	-0.0465530291168894	-0.0342134488435538	-0.0585680356953924	-0.0657009899038614	-0.0685838546780595
0.0187935151690585	0.0056537882405915	-0.00129786433789693	0.013729177439072	-0.00128305213981356	-0.000588175213288449	-0.000935613676551005	-0.00195275674498185	-0.00208803805941689	-0.00343958954177045
0.00551980752354077	0.0116217717468745	-0.000438131289168517	0.00363671661876016	-0.000946184354829512	-0.00170646393069319	-0.00132632414276135	-0.00146171519506819	-0.00197129811438245	-0.00209800333972617
0.444647616732403	0.160028254569471	-0.0448613525410377	0.169805376387274	0.0282852322326271	-0.0300622558953447	-0.000888511831358796	-0.0225606193124705	-0.0182748326224356	-0.0141529117379481
0.261801049293535	0.127410130505449	-0.0247831128646194	0.107910855577979	0.0460726941081111	0.0191331781819224	0.0326029361450167	0.0135714719641422	0.00255528392901389	0.00585149177871819
0.126396979659485	0.126806096888738	-0.0114228061552858	0.0495702137438618	0.00909672818992602	-0.00982091279350866	-0.000362092301791322	-0.0156823766365218	-0.00723265933339809	-0.0282596475971877
0.122201623710342	0.0619379323562022	-0.00974022397711678	0.07732373734814	-0.00916299500273185	-0.00466265227076092	-0.00691282363674638	-0.00703826786245863	-0.0121782356177261	-0.0255825406886295
0.0141122697236518	0.00904403780632144	-0.00122296230277828	0.0106446452447672	-0.00390123986059539	-0.00263634133345265	-0.00326879059702402	-0.00387711818526597	-0.00367863632300651	-0.00457882389852328
0.0769867129485808	0.0706784707855669	-0.00720172201801399	0.0375091106914549	-0.00933143705893279	-0.0129069119309142	-0.0111191744949235	-0.0164490612421869	-0.019615464311123	-0.0171371682790346
0.0502455518559704	0.0208645091310389	-0.00483096577966768	0.0296297471190401	-0.00286972116100186	-0.00108803703634709	-0.00197887909867447	-0.00281462709474471	-0.00623039735669718	-0.00770365238868452
0.0705253913227206	0.0644269047356342	-0.00620250546807835	0.0348584893238568	-0.000824947083381516	-0.00870997416774844	-0.00476746062556498	-0.00487806005659767	-0.00991512578864992	-0.0124212874603682
0.0224722151004437	0.0366734504890013	-0.0021024995285161	0.0160841724102974	-0.00797193205680041	-0.00855634295312789	-0.00826413750496415	-0.00673187361634442	-0.00703004262365484	-0.0111552796911771
0.0333958176030609	0.0149146045635928	-0.00295960998332307	0.020146564500045	-0.00537085469772607	-0.00694937870931864	-0.00616011670352236	-0.00706768753524997	-0.00787993282854187	-0.00996142288461346
0.0831977920173176	0.1571406596529	-0.00684579446675676	0.0442107684899895	-0.0102597068848254	-0.0140541571190736	-0.0121569320019495	-0.0151060528302688	-0.0236477862552267	-0.0186794915584726
0.0960899758898909	0.0668237252856792	-0.00902655652768235	0.0435858303934218	0.0128846110714042	0.00103915845874081	0.00696188476507251	0.00157174649437164	2.81787988679894e-05	-0.0177274450273208
0.0439830556265874	0.107262281791195	-0.00374422061249711	0.027405960502428	-0.00475469502293416	-0.0111092101253329	-0.00793195257413356	-0.00969645788566112	-0.0150365457200058	-0.0171889370484386
0.00615297270549359	0.013567755797547	-0.000360233169888448	0.00397318577671962	-0.00137308214642146	-0.0011679052281844	-0.00127049368730293	-0.00184035090286608	-0.00181955113071566	-0.00234220236801211
0.412461649135567	0.0935694478585321	-0.0414384719311064	0.182534014058737	-0.0314346870116486	-0.0215026838259215	-0.0264686854187851	-0.0365035372794411	-0.0481479760227782	-0.0527368627816009
0.118727682119371	0.0757357038899759	-0.0107841866388713	0.0513696640497533	0.00567526561286916	-0.00332612235625286	0.00117457162830814	0.00137288907461924	-0.0147001917618316	-0.0182331564531947
0.109470045329922	0.0290798627756928	-0.0101484022110809	0.0494810157473577	-0.0178592576290713	-0.00156689508001079	-0.00971307635454102	-0.00732608353622176	-0.0165723048402091	-0.0139698220822002
0.0741555817204541	0.0243056653407353	-0.0052131342652519	0.053326230224651	-0.000463836100504225	-0.000198250123198296	-0.000331043111851267	-0.00375878590750446	-0.00740704983294026	-0.0131084456085717
0.229988732646981	0.122692451441071	-0.021462122678523	0.0985861772799582	-0.00735836090984315	0.0104334009418338	0.00153752001599533	-0.00394059939086105	0.00372275054931112	-0.00340264662590339
0.0167924124790434	0.0305623830482589	-0.0015885020101069	0.011230260192183	-0.00181395863831147	-0.00394347510055886	-0.00287871686943517	-0.00347371966148191	-0.00442819880731649	-0.00429839782403278
0.0637611029708691	0.0234535485461282	-0.00502560697455511	0.0421451565547381	-0.00217271356392596	0.000807355836467807	-0.00068267886372908	-0.00254228111258135	-0.00419101764022912	-0.0101086323419583
0.355209167234546	0.228435715411907	-0.0365165884810801	0.199646790384355	0.0414288161766896	-0.0490315489415962	-0.00380136638245326	-0.0428250910849229	-0.0414086713917898	-0.0686521823251938
0.0680929445227366	0.0323069304858656	-0.0065217625098147	0.0351019200494975	-0.0149797640502989	-0.00950498354015978	-0.0122423737952294	-0.0161617006671464	-0.0138644463442897	-0.0200781114640399
0.454179853855859	0.1489032289146	-0.046457879201886	0.196194348318734	-0.0271443503046426	-0.0701927782403785	-0.0486685642725106	-0.062458476259213	-0.0844596164196463	-0.0875765010671241
0.0651072588039546	0.0497753116059609	-0.00619346255658992	0.0324759331959061	-0.00381252226423395	-0.010071101945616	-0.00694181210492496	-0.00981110813988683	-0.0143379452928124	-0.0154161459358738
0.1664972898244	0.17773445244157	-0.0145037687675373	0.0938734879607068	-0.0172814893669428	0.00078238664296551	-0.00824955136198866	0.00481612872475909	-0.0116155785328679	-0.0232036368344639
0.298788636427929	0.148895273201117	-0.0302690847469977	0.208391105591758	-0.0148043681429181	-0.0476708128747094	-0.0312375905088137	-0.0499915496124142	-0.0646129874095102	-0.0788061273815137
0.0149176529403408	0.0288149546062769	-0.00135927008392904	0.00991231674562526	-0.0046885593997686	-0.00539734200264424	-0.00504295070120642	-0.00511969762546048	-0.00528070591971007	-0.00632858073024617
0.0957147055710739	0.123559181100482	-0.00987504917464931	0.0425561784926511	-0.0187766080069856	-0.0154413830980601	-0.0171089955525229	-0.0133447754525281	-0.0141906618409466	-0.0173969699816632
0.489246113638321	0.201870108895685	-0.0503624446043106	0.175031308523295	0.0227648071365404	-0.0826095095959974	-0.0299223512297285	-0.0562628413366881	-0.0500515913367536	-0.0563076406698545
0.268981439839688	0.188780208525758	-0.0261635597173559	0.107434028260388	0.0584342251585606	0.0117395643742267	0.0350868947663937	0.00998470940044488	0.0386615745146721	0.0433144586847321
0.113284299142573	0.186812883057802	-0.00967581482528551	0.0585978179266375	0.000734196881308394	-0.0132161982259835	-0.00624100067233756	-0.010379678624769	-0.0188890251395386	0.009226620828205
0.166329153731188	0.0472765645157796	-0.0159474563798384	0.0820677197627163	-0.0152382353851584	-0.0133621526905696	-0.014300194037864	-0.0100106935189382	-0.031041276052668	-0.0244344057618308
0.224811229218716	0.170916245148244	-0.0221826055576139	0.0894511438929452	0.0611849450772496	-0.0159836092426625	0.0226006679172936	-0.0080538020659752	0.0185052527217157	-0.0114897426532846
0.00536456392782874	0.000196206585316088	-0.000208505389020731	0.00277983879865747	-0.000200005307782964	-0.000752626374111227	-0.000476315840947095	-0.00102960443402871	-0.00106491541807388	-0.00140142560390449
0.165339157058829	0.0965927185354684	-0.0153077141150559	0.0736919197923524	0.00783477441246544	-0.000543489583595486	0.00364564241443499	-0.00350220166201404	-0.0172967349762452	-0.0103704545823277
0.299370220607269	0.181883062968826	-0.0295409305268221	0.183695063125689	0.0131367799653866	-0.00635614712678934	0.00339031641929866	-0.0170110367509804	-0.0343292210609394	-0.0339733141883779
0.022162637159664	0.00585121645597812	-0.000979625871773394	0.0139268498339096	0.00072116823624107	0.000250076390765793	0.00048562231350343	-0.00107412925804235	-0.00154879700061061	-0.00283816657147201
0.483044962122314	0.143955335394494	-0.0481426729364989	0.178744726824502	0.0253945104272421	-0.0890570770949148	-0.0318312833338363	-0.0713949381975021	-0.0726390825009395	-0.0806480307604837
0.0220001557864465	0.0320890435112989	-0.00178482497195908	0.0163039977582056	-0.00701796354663739	-0.00638481734742497	-0.00670139044703118	-0.00768843073737448	-0.00849574407279929	-0.00969875205592952
0.0807201203720081	0.101645527455208	-0.00815655236314251	0.0378396502193495	-0.0109353425221154	-0.0100613733831535	-0.0104983579526345	-0.0209925125739063	-0.00162675027753161	-0.0161792458155302
0.208542480378677	0.0574633154784408	-0.0188829988947885	0.10130691348678	0.00636566701516558	0.00768748903695965	0.00702657802606263	-0.00353258142584342	-0.00709492179591015	-0.0139460761154998
0.179390557488638	0.230933093436544	-0.0168103619322555	0.0950783406907246	0.015049425676593	-0.000887352385720269	0.00708103664543636	0.00320410061903836	-0.0094653609742994	-0.0161679791002239
0.371507740496688	0.268586358985807	-0.0380517036524652	0.187822711273383	0.0714142571367344	-0.0422864001400204	0.014563928498357	-0.0371367747201181	-0.0215057061811706	0.0443130462737062
0.000723977578668403	0.0026055771470795	3.32319310724488e-06	0.000298478445330578	-0.000383280770797771	-0.000358297237270991	-0.000370789004034381	-0.000402921315014877	-0.000452179027382987	-0.000464742580093483
0.134238783166473	0.0718469555744103	-0.0107209431449143	0.0924308983717639	-0.0188430743251387	-0.00199935391881045	-0.0104212141219746	-0.0195205575614527	-0.0219208950161798	-0.0327751330489854
NA	NA	NA	NA	NA	NA	NA	NA	NA	NA
0.270471025046985	0.190033730685207	-0.0270744468257801	0.108149552364741	0.0485103779029261	0.0159681973092012	0.0322392876060636	0.0202048591435244	0.0153297243803703	0.00952603076522796
0.0501954242226209	0.0691678970817634	-0.00431361700944871	0.0321025211832775	-0.0011004628074076	-0.0114884724664612	-0.0062944676369344	-0.00692860520874223	-0.008762865702276	-0.014278142388883
0.0300989560455864	0.0161756849719107	-0.00220296364627263	0.0192913208306873	-0.00621740939588337	-0.00643062542128653	-0.00632401740858495	-0.0087078622661668	-0.0103129439816532	-0.00992161420676342
0.353658569055505	0.229050129333171	-0.0361041477749182	0.199437647400817	0.0758141124913537	-0.0494256327665454	0.0131942398624041	-0.0389877122838432	-0.0371366265527306	-0.0495441313522214
0.0121578813154311	0.00163274111379755	-0.000860378965362972	0.00874887150805687	-0.000482700716180914	-0.000592691058791032	-0.000537695887485973	-0.00162395014179319	-0.00220147191590517	-0.00261526281620073
0.263417184859029	0.17737246688212	-0.025297053180258	0.114567848850048	0.0101523822250925	-0.0105583674484239	-0.000202992611665731	-0.0139002107258911	-0.0172540971624363	-0.021344340245835
0.0447492546399298	0.0474517423252585	-0.00456589352323174	0.0251753667075627	-0.000164091620894959	-0.00622519095219598	-0.00319464128654547	-0.00800530500962347	-0.00878984933368186	-0.00912513872359473
0.0300983728728889	0.0889821651145837	-0.0025869315052346	0.0191882693025715	-0.0111907601210389	-0.0138343378175312	-0.0125125489692851	-0.00530646146550657	-0.0110054208614689	-0.0127821122541206
0.138927511198864	0.0326547699133948	-0.0129407411756615	0.0641237217824891	-0.0138473274518834	0.00414789935964191	-0.00484971404612075	-0.00606835394905683	-0.00313239003852281	-0.0190266468940569
0.0100713039833387	0.00139987590437241	-0.000262892645885736	0.00561574516658123	-0.000231730873456442	3.52382935634825e-05	-9.82462899464798e-05	-0.000535611309196141	-0.00112176256117546	-0.00200632701521861
0.0816449525596641	0.0594503251289734	-0.00688901900212562	0.0385974178484847	-0.00228907716268203	-0.00454056897129494	-0.00341482306698848	-0.0036634915382401	-0.0121899144925621	-0.0114494953525539
0.0151462271964955	0.026607269584128	-0.00146753816397122	0.011628882639586	-0.00139058015631357	-0.00393693679705732	-0.00266375847668544	-0.00360117597716377	-0.00508929070130584	-0.0039563543687068
0.00206928064076057	0.000404574012407147	-9.78949803030491e-05	0.00094472936346659	-8.62787837965619e-05	-6.54995809245022e-05	-7.5889182360532e-05	-0.000340170260935975	-0.000549903612508079	-0.000598418216471395
0.0166443600329179	0.00304227713740132	-0.00123843438890468	0.0126596699184639	0.00103026151726072	0.000222805870185937	0.000626533693723331	-0.000316705427879576	-0.00100514330185872	-0.00233147563902844
0.14130740089899	0.0853720086418044	-0.0131621288339127	0.0567318606648939	-0.0200908430575628	-0.010272775960327	-0.0151818095089449	-0.00380042451837517	-0.0117310111014095	-0.0189667867641083
0.00891502030716601	0.0124969463982484	-0.000578809623257353	0.00523959431066831	-0.00214224433717744	-0.0022919612804444	-0.00221710280881092	-0.00250725596548897	-0.0026633668718397	-0.0030388060689941
0.0100524826824869	0.00149501176371203	-0.000519763503319675	0.00586237783695269	0.000145416992391421	-0.000257740558169144	-5.61617828888621e-05	-0.000296760058026457	-0.00178435625763518	-0.00155701495910283
0.0479517257549957	0.0815339722917237	-0.00490102656566693	0.0261551204743598	-0.00938398466829312	-0.0150686816900747	-0.0122263331791839	-0.0162674672577904	-0.014725266051412	-0.0159561463632256
0.04841037494139	0.0172958608187784	-0.00304471080259859	0.0346451760126984	0.00338804279279714	-0.00392496745443732	-0.000268462330820091	-0.00174236275437252	-0.00519836047015326	-0.0101790637441677
0.418837684562286	0.176196077809779	-0.0413726132422638	0.179093243435585	0.0137846420464783	-0.0152642092971565	-0.000739783625339108	0.00346151589039395	0.00255654683155965	-0.00591278163531767
0.0758172610918044	0.0847269307058565	-0.00619836281193206	0.0451957399012608	0.0118262544299278	-0.00347955524675046	0.00417334959158869	0.00497751569419744	-0.00294974751382542	-0.00835889744250778
0.0558907949607648	0.0538254917388522	-0.00558608699624059	0.0308378430431527	-0.00850264932260465	-0.0117815438304707	-0.0101420965765377	-0.0129614214629909	-0.0174526842882854	-0.0203589293991966
0.0508560900185722	0.0871833423845685	-0.00369309349353298	0.033634573720829	-0.00563942433280013	-0.01261621804508	-0.00912782118894007	-0.01295408861616	-0.0175071742476833	-0.0121800545166423
0.446916346641284	0.154650546083826	-0.0445705515743022	0.164967765461547	0.0233700476254133	-0.0170437862773616	0.00316313067402585	-0.012708362762101	-0.0262063186844825	-0.0274638853707846
0.105638810209455	0.0778370797535196	-0.00947223328420939	0.0480720215236731	-0.00239140745938948	-0.00670827660793913	-0.00454984203366431	-0.0035821998744784	-0.0105587681303751	-0.010043562275806
0.281198631846628	0.0984634675245479	-0.0270322411522493	0.126237193714984	-0.0212229223354657	-0.0234264438976683	-0.022324683116567	-0.0243877752317648	-0.0363788336297767	-0.0427699526555219
0.0967271854090302	0.0675888716032221	-0.00916116899295526	0.0438460555758884	0.0123624757100897	-0.00102642309068987	0.0056680263096999	0.00174627931741451	-0.00483161211208687	-0.00414813166358696
0.0736095042423819	0.0535965857071048	-0.0068009750836743	0.0359021938442604	0.011010132942175	0.00281570395981086	0.00691291845099296	0.00109009328123105	-0.00297721370902319	-0.00461814080769743
0.12024565361519	0.0755184685811369	-0.010844049325151	0.0508817142606851	0.0139471589267956	-0.00236957129402821	0.0057887938163837	0.00207230170599661	-0.00602781202397282	-0.0105874970505702
0.132708092383743	0.121307182769013	-0.0102423681525868	0.0737708493443526	0.000345798986079032	0.00031086670963279	0.000328332847855911	-0.00658566338184813	-0.0131535815193604	-0.0188318039215545
0.44763091819349	0.155524713965379	-0.0441936556311287	0.164634413400935	-0.00418455442818455	-0.0242550522410058	-0.0142198033345952	-0.00900890680961286	-0.0147264697903779	-0.00606377889626825
0.460591670705517	0.148205438526329	-0.0471893489479294	0.191675907374985	-0.0234694955886374	-0.0772650893020919	-0.0503672924453647	-0.0589938614872212	-0.074127859693796	-0.0673889566791278
0.465919594830031	0.222341838239813	-0.0466801565769081	0.186989472623429	0.0240397094022273	-0.0820142251766554	-0.0289872578872141	-0.0209084543107903	-0.0364299507032197	-0.0602120560903338
0.218900100923927	0.0609872958710655	-0.0210388024684913	0.101318135073225	-0.0135719682277998	0.00804137969783691	-0.00276529426498143	0.00415091404144355	-0.0151113999920348	-0.0140587751485195
0.000233079716248902	3.55142442715365e-05	1.03007781357751e-05	9.09782885507429e-05	5.81463251969058e-06	1.03212026753635e-05	8.06791759752707e-06	-3.40351636868532e-05	-4.2901618489135e-05	-6.94898438668396e-05
0.270104587817394	0.18943172643423	-0.0250662309483394	0.105155628368399	0.127798225000533	0.0157958952423549	0.071797060121444	0.0214872735939454	0.0186212689499147	0.0130603497956974
0.494767478990568	0.24667026291009	-0.0487819873536832	0.168647442512358	0.0764074631016214	-0.0801628412850595	-0.00187768909171898	0.0144189360201197	-0.0339717567141127	-0.0510357320489617
0.372746569039619	0.269427609512739	-0.0362407444214058	0.186609039021089	0.0172436045075178	-0.049929887259929	-0.0163431413762056	-0.0282574822272593	-0.0445565337935779	-0.0550215969276981
0.0409805354623553	0.0228280132302032	-0.00341374622761468	0.0282145723107535	-0.00751982860494785	-0.0101141784057795	-0.00881700350536369	-0.0141766178226521	-0.0137610098138866	-0.0140070265914213
0.460589169695123	0.148660531506859	-0.0474607937132882	0.192349764956429	-0.0250321136851774	-0.0912060708884872	-0.0581190922868323	-0.0604640531527551	-0.0729135802869791	-0.0832243612154318
0.215646080773292	0.113301378053501	-0.0208121179271116	0.0916947068830391	0.0130621394383308	-0.0426122413014052	-0.0147750509315372	-0.00764208902265109	-0.0154084211649395	-0.0160045926238903
0.412406545573432	0.0943258792290992	-0.0424447543722226	0.184600720559597	-0.0120364595618046	-0.0220345312896263	-0.0170354954257155	-0.0431208572954315	-0.0415742604852477	-0.0558420940744006
0.082962150704975	0.157656028203584	-0.00720501835626344	0.044820692984299	-0.0103208913944998	-0.00531313763598409	-0.00781701451524194	-0.0166642432254891	-0.0192854691316985	-0.0207186071028293
0.0514582173931252	0.0870639047462762	-0.00385470728313331	0.0337756866217585	-0.000757297719351943	-0.012471311288687	-0.00661430450401949	-0.010764679824935	-0.0114100254960383	-0.0174992675033351
0.142535779025283	0.0858775153642541	-0.0131313685330826	0.0568357196164659	-0.0233871139623996	-0.0415033930959732	-0.0324452535291864	-0.0109036522426416	-0.0249074758253655	-0.0124644280183047
0.00895251075441231	0.0127415243338944	-0.000653669825731959	0.00532767242615366	-0.00190347293901577	-0.00153018415675204	-0.0017168285478839	-0.00232253297187471	-0.00262224764362715	-0.00316377152504848
0.0478249536320801	0.0822226009198722	-0.00504401379297272	0.0265065831770984	-0.00949346827125133	-0.0139587303925433	-0.0117260993318973	-0.0145972363480853	-0.0103927226414677	-0.0179013309372807
0.162948843898464	0.110987573204572	-0.0151374338976696	0.0643737112647582	-0.0018810297817789	-0.0378315160771602	-0.0198562729294696	-0.0223483644330178	-0.0321199425503763	-0.0343781197297512
0.0631823481832905	0.0235647645521517	-0.00504040650094378	0.0425314070981988	0.00184380187171003	0.000706916129894916	0.00127535900080247	-0.00274966582489319	-0.0076692059960121	-0.01017927772914
0.027420202517958	0.0103222326822355	-0.00188823237147585	0.0196209808523777	-0.00196206300769052	-0.00249814966517605	-0.00223010633643328	-0.00288471030935187	-0.00498133122383001	-0.00619857749550696
0.416750810502832	0.175436304910685	-0.0415779619731219	0.178471162717321	0.0243937319103766	0.0422527714573956	0.0333232516838861	-0.0170270262690815	-0.0028995012453864	-0.0105329264627325
0.0721985492485381	0.0189095901412726	-0.00660109825733421	0.0360981224540925	-0.00249186062992482	-0.0032705044636868	-0.00288118254680582	-0.00709811265452708	-0.00919324596807557	-0.0139548113416053
0.0945348414216178	0.0281167353537805	-0.00851357474369929	0.0451603774882522	-0.00827317733128291	-0.0016607712311206	-0.00496697428120176	-0.00752542728847448	-0.00879173819365198	-0.013069047289749
0.117528728156386	0.075843567798198	-0.0113076604601066	0.0516649649841879	0.013069733558854	0.00483012906945307	0.00894993131415354	0.0023867511847961	-0.00787075660970026	-0.0181817194044429
0.0221869137546402	0.0631101768828559	-0.00190871395588659	0.0150407573776859	-0.0116518581334477	-0.00986445893741486	-0.0107581585354313	-0.011770933114321	-0.0129503582097406	-0.0132903837418461
0.148975552243297	0.0905063860006709	-0.013495499608161	0.0627915432224505	0.0179850208175992	0.00689500074405275	0.012440010780826	0.00479768956672896	-0.00343378817052101	-0.00195188367035692
0.354605972854754	0.22736224118478	-0.0353164493957275	0.199551966991155	0.000618486430516041	-0.0532074659347327	-0.0262944897521083	-0.00260939581565717	-0.0372223272731095	-0.044753469986936
0.0449846525747214	0.107626236160556	-0.00408280785086863	0.028193720024831	0.0253554905091807	-0.0134135027425309	0.00597099388332485	-0.0102727130692396	-0.00214825389586477	-0.0180773806232899
0.0644908787834016	0.0502118326981316	-0.00623535423974853	0.0322698908302104	-0.0079447289059414	-0.0107551434874957	-0.00934993619671856	-0.0100738913877011	-0.0120843814001438	-0.0156865234201157
0.283299798118694	0.0869982705068336	-0.0275397340054551	0.188166928126522	-0.026259348274269	-0.00269002404423818	-0.0144746861592536	-0.0147891942316903	-0.0320405768528702	-0.0347256652215918
0.00545447024008171	0.0115837186759139	-0.000428518798341966	0.00348727237639209	-0.00110513160471741	-0.00118890546706997	-0.00114701853589369	-0.00158024316847913	-0.0017555934408131	-0.00195958938459467
0.465360573359182	0.221887600085006	-0.0467112603451068	0.186937645072685	0.0709932211343663	-0.0791269626644375	-0.00406687076503559	-0.0214272103438146	-0.0234835892969936	-0.0630477208416168
0.0853782227682271	0.0335880713553392	-0.00716496006926801	0.0414232092838508	-0.0118300057935577	-0.0139531116643471	-0.0128915587289524	-0.0139509745784735	-0.0141104258380637	-0.0140472525845349
0.283986935269548	0.0866124529512937	-0.0284386682044308	0.189222222911524	-0.0219851229621275	-0.00534790446454314	-0.0136665137133353	-0.0231083472405732	-0.0356001031055883	-0.0484926409522998
0.291692534611263	0.179302468687344	-0.0288904387853736	0.124001850097865	0.0199232854424092	-0.0167097549309385	0.00160676525573533	-0.00668877272315471	-0.0163263023260422	-0.0156714107082508
0.0444041850864348	0.0470419221390409	-0.00445396948319532	0.024965441626104	-0.00148691077343052	-0.01289898035731	-0.00719294556537028	-0.00345248592973616	-0.00487289281709462	-0.00917363705608224
0.0301868537369797	0.0842362588638299	-0.00265556928610199	0.0206462722135384	-0.0135974837194802	-0.0101845572827459	-0.0118910205011131	-0.0129843295775283	-0.00256965932825861	-0.0147879926308942
0.0766488605330126	0.0252855052091181	-0.00664004815702181	0.0369822235098991	-0.00385562248836849	-0.00305559116012416	-0.00345560682424632	-0.0114553263791321	-0.0121141947700337	-0.00887433877535944
0.0754044851031574	0.0846068510099794	-0.00564303944359074	0.0452740877283619	-0.00307306237993087	-0.00260382112066251	-0.00283844175029668	0.00139847714310604	-0.00370268852682035	-0.00606759879499008
0.00897307941384859	0.0123833886215263	-0.000530099303353963	0.00521751447591388	-0.0023670878674442	-0.00213035813217883	-0.00224872299981151	-0.00228882809143018	-0.00312549406056946	-0.00316082171909026
0.252710636146144	0.129404139314644	-0.0249151545229908	0.11098599392576	0.0489258858406409	0.0338997715952581	0.0414128287179495	0.00606518364840397	0.00685551087192793	-0.00690640994591074
0.142036259005213	0.0532546662996981	-0.0136360548530914	0.0645070347688861	-0.0163323410021175	-0.0378766966667363	-0.0271045188344269	-0.0371512552070693	-0.046835952090173	-0.0334484504408892
0.140621963828051	0.102031910882724	-0.0129389682072208	0.0581415853265239	-0.000626979127649252	-0.0309515353147612	-0.0157892572212052	-0.0178681237494614	-0.0158012283712508	-0.0284002524705487
0.436600004341674	0.0942985605188967	-0.0431455491835773	0.173596044902251	-0.00436640140113576	-0.028039885731475	-0.0162031435663054	-0.0340440759870173	-0.0541552692686781	-0.0599170241665272
0.443958739111724	0.158220951297039	-0.0430530664996925	0.166540927837256	0.0294150137449441	-0.0256495654434096	0.00188272415076729	-0.00488428219062492	-0.0231942068231896	-0.0469468889786923
0.165304320584056	0.178722008065638	-0.014253910890214	0.0929017700535643	0.0125020711389941	-0.000890546483737098	0.0058057623276285	-0.0226054328513786	0.0023220989886272	-0.0230432354861459
0.320427413804305	0.211530418803419	-0.0327773929088628	0.173343643895598	0.0437054561954106	0.0529082258982761	0.0483068410468434	0.0581458867298471	-0.0142823569487261	-0.0288417727694916
0.224454692157576	0.170608859344705	-0.0215290687997176	0.0888205679841362	0.0386618533755969	-0.0304881539802743	0.00408684969766129	0.00834322019461337	-0.0016187823983656	-0.0164828411667058
0.452042993133575	0.195276021638171	-0.0446010534831679	0.160446854964959	0.0435462423126202	-0.0336964837338746	0.0049248792893728	0.0539189767456322	0.00815012158452888	0.0160936360534487
0.164362505273516	0.0476861819261302	-0.0149195451806006	0.0810048756732725	-0.00387803076862575	-0.0180948598821908	-0.0109864453254083	-0.0218410779527167	-0.0161142158121355	-0.0270839899190534
0.41088994129699	0.0942005294274497	-0.0410382445388922	0.182991943484382	-0.0145695253818245	-0.0183799521485847	-0.0164747387652046	-0.0235023442978036	-0.0430863937769974	-0.0512891532931035
0.0670096724109551	0.0325480638280002	-0.00599342071566587	0.034909217245276	-0.0150454576093217	-0.0190113146079522	-0.0170283861086369	-0.0172358842522295	-0.017475302078038	-0.0159536018773325
0.228934282253709	0.124354574706029	-0.0215859191561448	0.0990543345870447	0.0440711496894405	0.0129631766995991	0.0285171631945198	0.0111561403172351	0.00374739932861834	-0.00732460787127912
0.306737212345833	0.216351209618993	-0.0310778878967297	0.120386862035371	0.0941102572608625	-0.00621526849257215	0.0439474943841452	0.0149341806556194	-0.00337390742297389	0.00515372345953968
0.0625355965345191	0.0316239538248703	-0.00568957855986469	0.0336450188041129	-0.0088180862583374	-0.0130843342145369	-0.0109512102364372	-0.00904501980640941	-0.011582474106152	-0.010657784348469
0.070360927136205	0.0643199086065535	-0.00681661563007827	0.0356752253992234	0.00693952922269879	0.0021294677296592	0.004534498476179	-0.00255155488000736	-0.00569088065884492	-0.0116277852650999
0.112238139550339	0.1872346437082	-0.00941710963427408	0.0584431993896952	0.0722989028004164	-0.0241824661745231	0.0240582183129467	-0.0132548065357594	-0.0220203383558556	-0.0164048694665411
0.0638194563918885	0.0239283482808994	-0.00489928387253096	0.0418865961549671	0.00365348476633424	0.000884612552818714	0.00226904865957647	-0.00131549986893845	-0.00642477848773687	-0.0128649596992775
0.372352651273392	0.268394410914663	-0.037311311571662	0.187170051854981	0.0338100809800695	-0.0401639144642907	-0.00317691674211057	0.000961317552111651	-0.0213695521710236	-0.0516928024796691
0.0471511786337447	0.0822298806237754	-0.00423600362054385	0.0257419842421389	-0.012993054448752	-0.0130580102940839	-0.0130255323714179	-0.0115323788049205	-0.0151472268385149	-0.015900039435829
0.45264707845808	0.19418083759883	-0.0444838629497515	0.161232485350021	0.0404671559217997	-0.0341423609438219	0.00316239748898889	0.0268644149822564	0.0216790986769588	0.0150118095691371
0.0466008239593677	0.0819647420252657	-0.00422511238066705	0.0256625781290836	-0.00801693856723789	-0.01662476806236	-0.0123208533147989	-0.00439544187543123	-0.014134298880424	-0.0170073047021126
0.00196495273753895	0.000432728110293492	-9.99705226685517e-05	0.000968994616681411	-0.000201179819079965	-7.87751461164047e-05	-0.000139977482598185	-0.00011206739053684	-0.000354831528107535	-0.000532564695653018
0.082042759575629	0.108050578617691	-0.00650129611824424	0.0564514311187053	0.00250274361050044	-0.0016150176102199	0.000443863000140265	-0.00243356077902068	-0.011754557881715	-0.0178821210306851
0.207105498051729	0.0578331164129071	-0.0190451955563286	0.100849652962399	0.00695694007664213	0.000947891911835086	0.0039524159942386	-0.00234386940346012	-0.0171899220886826	-0.016453105230664
0.00526884700075694	0.0122366791303001	-0.000151974312417863	0.00357649676234508	-0.00275371605804703	-0.00281328215214289	-0.00278349910509496	-0.00273575171598421	-0.00300405348318631	-0.00331401263391058
0.0277302470463479	0.00675230712161938	-0.00166661982283721	0.0189486582728786	0.00154266314298874	0.00115841495379987	0.0013505390483943	-0.00198324071032368	-0.00305034082793824	-0.0037955731484565
0.28103568033399	0.0992309208960142	-0.0275471053704521	0.127597577603925	-0.0074708744044728	-0.0345023222098093	-0.0209865983071411	-0.0272789112341459	-0.0289133206635714	-0.0401482324382082
0.185516837245358	0.151669394804744	-0.0177524360636679	0.0708196168647882	0.0231094631069307	0.0140788933526376	0.0185941782297841	0.0246149944554664	0.000399353197089308	0.00122401455092677
0.113757459226621	0.186981859967724	-0.0100510432214304	0.0593875301771182	0.00830469872483022	-0.0147530559871125	-0.00322417863114112	0.0157354310969016	-0.0184974702834238	-0.023011347917199
0.0784671959463487	0.168406457294513	-0.00708884613375338	0.0413350159314635	0.0282508599191881	-0.0270665109068026	0.000592174506192769	-0.02116872117593	-0.0236570672488115	-0.0297494228676044
0.484066161062871	0.14450130936146	-0.0477894384373937	0.178436916806421	-0.0106546621795801	-0.105043091096442	-0.0578488766380109	-0.0522937990083348	-0.0701889344917146	-0.0723205674798668
0.130794314178953	0.0845662133964323	-0.0115230262246538	0.05710331691641	-0.000569340462415857	-0.00806972746633308	-0.00431953396437446	-0.0107642551585435	-0.0121113820740459	-0.0155906954376551
0.215593575552682	0.11315117115235	-0.0197100870031203	0.0908975323901595	0.0211984770224605	-0.0226730697822711	-0.000737296379905328	-0.00781607486669095	-0.00291881740920966	-0.0163649188005837
0.219433934482247	0.0604653666667206	-0.0198204405510772	0.100833771626186	0.00406078979328695	0.0123162729615136	0.00818853137740028	-0.00885448358057761	-0.00424763097439668	-0.0105361249616708
0.290156619562719	0.178691171524643	-0.0289662527880294	0.12407251489112	0.0351376839948764	-0.01125337490377	0.0119421545455533	0.000200209348198532	-0.0157856151611223	-0.0230952869443428
0.0125426346212292	0.0206757735776838	-0.000557095616421964	0.00815755886037513	-0.00106270127807691	-0.00142419503641417	-0.00124344815724554	-0.00212871833783937	-0.00302215956925239	-0.00386281307103499
0.0753614994570171	0.0839193887148251	-0.00560848484712528	0.045424455149324	0.000760947682422741	-0.000442654166716461	0.00015914675785314	-0.00181600444960775	-0.00824134209298234	-0.004942140914054
0.444534201919031	0.159529426312439	-0.0439552840468735	0.167919535098798	0.0584259684670895	-0.0314870455786	0.0134694614442448	-0.00568323223970935	-0.0253071668421959	-0.0214448104414484
0.489120705450166	0.200091015969215	-0.0500241930705114	0.175898386966139	-0.00434771451468058	-0.0624109202008812	-0.0333793173577809	-0.0311703702885038	-0.0305933912287005	-0.0585871343667031
0.26513529316154	0.176516209404105	-0.0257901605654267	0.11471713903584	0.0356281567197126	-0.00750543081658755	0.0140613629515625	0.00604537560337859	-0.0115447348344699	-0.0145670007976081
0.0945205388528967	0.124154799894808	-0.0094152592293465	0.0413659001809464	0.000612054246576718	-0.0293028987000443	-0.0143454222267338	-0.0131585905403242	-0.0176133762835228	-0.0179259603497595
0.0534984552627563	0.0755515470800578	-0.00420988909508384	0.0372197759053726	-0.000634577644948869	-0.00278641930824015	-0.0017104984765945	-0.00561783327574669	-0.00615902680066531	-0.00915272276792344
0.297352077695599	0.175792589632225	-0.02958755499861	0.12177573479745	0.0597001969252713	-0.010572202965605	0.0245639969798332	-0.0323903288138667	-0.0208752432689387	-0.0148078710746013
0.0700435836197512	0.0191163361349987	-0.005793976439601	0.035330831926013	-0.000397713620613444	-0.000648216177455752	-0.000522964899034598	-0.00457633777565586	-0.00659262918945899	-0.00960895734829207
0.00124024668472968	0.000374919126853203	-2.88008819595777e-05	0.000493952168441296	2.59903417524426e-05	-0.000125172867251919	-4.95912627497383e-05	-7.9092212429601e-05	-0.000187873692730304	-0.00030750151956562
0.448278808666707	0.154138865526973	-0.0448041684917383	0.164994455118368	0.0340300807780629	-0.0200066276084525	0.0070117265848052	0.00181486549107818	-0.0315682146296308	-0.0122115363730668
0.131805187228653	0.0843418385599098	-0.0123884567843982	0.0578627788348397	0.00364943972631551	-0.0127754270063236	-0.00456299364000401	-0.0207227868202245	-0.0150565092211302	-0.0338966535042884
0.281301636692395	0.099715669489842	-0.027289930199224	0.126656285678958	-0.0502701206386947	-0.0226699352388677	-0.0364700279387812	-0.0188272232822475	-0.0332079201154349	-0.036280967963472
0.00944445636471045	0.0196089236140477	-0.000677263793097798	0.00723572569307293	-0.00393071964138437	-0.00353637704857969	-0.00373354834498203	-0.00386304627795942	-0.00503934078812974	-0.00404333054340397
0.224759143163891	0.170841436602593	-0.0220186789695122	0.0897080851922696	0.0408706919871178	-0.0226737059569176	0.00909849301510013	0.0168874698146418	0.0119170174692073	-0.00905803789632215
0.0195234862855042	0.0052144096831934	-0.0020251764450746	0.0141245007402303	-0.00140826362946918	-0.00091826435901822	-0.0011632639942437	-0.0019774729701095	-0.00301493371011875	-0.00339993695495083
0.0134144341957416	0.0219781269409117	-0.00085284122188258	0.00959713167988177	-0.0021532115177615	-0.00104270661340086	-0.00159795906558118	-0.00224428198259994	-0.0028170598568286	-0.00325342055148005
0.165359467701265	0.0969725954588731	-0.016002806754457	0.0738767993992937	0.0189151895412891	0.000503246304634247	0.00970921792296167	-0.0141115923100703	-0.00530623483081788	-0.0131776097979722
0.453816873291124	0.148986378000321	-0.046225667327201	0.19557672551077	0.00847593365514548	-0.0803060480790508	-0.0359150572119527	-0.0611177133098721	-0.0776784687388684	-0.100020652460481
0.00911428411509736	0.0124036931546721	-0.000664368005912876	0.00552381318639361	-0.00181094353484202	-0.00184426684441606	-0.00182760518962904	-0.00256692142116773	-0.00308250636916394	-0.00350378314049707
0.215594148046062	0.113634996692311	-0.0212813116598639	0.0917596731340734	0.0434640210191954	-0.0355721225061056	0.0039459492565449	0.00341358696720792	-0.00755882554454512	-0.0119266477816815
0.0961162071038119	0.124327072427599	-0.00968752495948542	0.041787214312878	-0.0237867401439844	-0.00945663058950502	-0.0166216853667447	-0.00836641617111353	-0.0169241327299125	-0.00940085922433526
0.0443967263247218	0.0160506553223803	-0.00394285428354901	0.0257786748365621	-0.00398564700085648	-0.00413913083928615	-0.00406238892007132	-0.0068541725325963	-0.00815275940448249	-0.0105124695031013
0.0112099401485068	0.0013366534639901	-0.000354939141365333	0.00645697743264656	0.000527723605209742	0.000892679026078782	0.000710201315644263	-2.03750673109532e-05	-0.000663103745564815	-0.00185984171325965
0.00944727398926199	0.0198949635706554	-0.000531281270249481	0.00733035658193141	-0.00307925367925581	-0.00428950396186129	-0.00368437882055855	-0.00370216213608645	-0.00455656396849348	-0.00473578956925111
0.0289406554382036	0.0129622264543266	-0.00279696004942544	0.0186934498521467	-0.00765323585666857	-0.00501515603087739	-0.00633419594377298	-0.00740309609842222	-0.00745323961540275	-0.00915936821359378
0.460094083025218	0.148032749094862	-0.0458176134516298	0.190816248820413	0.000732840687215242	-0.0908274158604662	-0.0450472875866255	-0.042809125675164	-0.085714223308949	-0.079531700606334
0.0947624203155122	0.124310899526651	-0.00881348607279932	0.0414839430696446	-0.00235728688603651	-0.0309021204018318	-0.0166297036439342	-0.0168122862509459	-0.00849108624507824	-0.0283832046969614
0.00509078455397766	0.000624574662372814	-0.000370015766252347	0.00385392375461269	-0.000224849441081114	-0.000246927214015397	-0.000235888327548255	-0.000657975437600234	-0.00114796872002685	-0.00138282779107257
0.320931483014513	0.210209919864273	-0.0312140664003562	0.172096279606198	0.126607039983433	-0.0127135213334496	0.0569467593249915	-0.00557004352939361	0.0480146509050345	-0.0209665451163891
0.0351215370610816	0.0397193738496359	-0.00320520250190309	0.020586652793528	-0.00896159417890984	-0.00805169143376373	-0.00850664280633678	-0.00680762908567303	-0.0111458494244154	-0.00910879654460673
0.455468835726084	0.148656834318021	-0.0441675421403517	0.194680969256223	-0.017152945373364	-0.0768630958096394	-0.0470080205915017	-0.0599418401976102	-0.0862077248394148	-0.0834063257983892
0.0503790248342035	0.0208098501296445	-0.0047558429977627	0.0294809305402607	-0.0021066263251676	-0.00669902059631042	-0.00440282346073901	-0.00424933960576238	-0.006065615883275	-0.00862127774257459
0.493705459601668	0.196907937933301	-0.0486326981578626	0.172175290184518	0.0226373889252683	-0.0365810373760889	-0.00697182422541032	-0.0148760717862058	-0.0570224586679117	-0.0109146122614439
0.104069319509444	0.0583109272622342	-0.00778954420205862	0.0744703863433455	-0.0158279527074857	-0.00180997050742029	-0.00881896160745299	-0.0162543731270956	-0.0247592313027903	-0.0259867562413149
0.00281114312335387	0.000898535629800601	-7.83644976588027e-05	0.0014823370226416	-0.000552607557263258	0.000146119424500444	-0.000203244066381407	-0.00021777156837046	-0.000190531223236946	-0.000713413311954487
0.0191163691295685	0.0557556719163551	-0.00189438052861137	0.0123513161200702	-0.00138957708667975	-0.00748481432179553	-0.00443719570423763	-0.007092965546677	-0.00795019774759338	-0.00948812220872229
0.00917256452514609	0.040686945532015	-0.000631806083838345	0.00610450898890902	-0.0053260693329803	-0.00551294522261873	-0.00541950727779952	-0.00606932331826099	-0.00398956479366167	-0.00655878716982681
0.453708253278397	0.149519386202056	-0.0455841785743458	0.194415995544499	-0.0372861245220005	-0.0956140724506634	-0.0664500984863319	-0.070260788225825	-0.0869851172565052	-0.0828468707393837
0.0418815273749142	0.0202354606356973	-0.0039138072266196	0.0243310312779218	-0.00926379693367008	-0.0135150268055517	-0.0113894118696109	-0.012003331257053	-0.0110359181372817	-0.0136037081148846
0.0128347950795911	0.0205548177713678	-0.000811913815752957	0.00814452080017221	-0.00202838336255443	-0.00119348012984954	-0.00161093174620199	-0.00236363838507775	-0.00356415626797827	-0.00405212078191526
0.0144248961071929	0.00889925928012355	-0.0013670687018454	0.0108054290704529	-0.00376863448005944	-0.00404561280909158	-0.00390712364457551	-0.00407409467826876	-0.00414460632978285	-0.00519364462034568
0.0623950624434972	0.0966985600857439	-0.0059462245916726	0.0325344616818736	0.00720400450332562	-0.0179885397411566	-0.00539226761891548	-0.0176383630118975	-0.0187576630208302	-0.018260012880285
0.0718164037595463	0.0190828146831735	-0.00671762744039517	0.0359817186719847	-0.00273162108777958	-0.00379629666500329	-0.00326395887639144	-0.00949460387446126	-0.0112648348763458	-0.0131441412829458
0.217086743449313	0.113660539121857	-0.0209250089554064	0.0916443359348281	0.0306187332129794	-0.0108108829502242	0.00990392513137758	-0.00579639976971402	0.00240166926066468	-0.020016661577596
0.0313565206709167	0.0396645175724134	-0.002691890215249	0.0188111450497337	-0.000130082896949286	-0.00706088078124162	-0.00359548183909545	-0.00451178814833605	-0.00648100977849637	-0.0085521100502387
0.298277466008008	0.17557954256591	-0.0290066684928028	0.121464423125633	0.00429636766079072	0.0296755337723427	0.0169859507165667	0.0100395680475013	-0.0241795813064087	-0.018862564211703
0.0563329555342276	0.0536348787970391	-0.00572711647741446	0.0307495900193069	-0.00861515941625974	-0.0191821804289166	-0.0138986699225882	-0.0146499710941494	-0.0177430536091008	-0.0140174066121541
0.489308383863104	0.199500989074555	-0.0483433838205812	0.173406504800067	0.0355819836895687	-0.0844230021284473	-0.0244205092194393	-0.0194367710173144	-0.0635827249516364	-0.0514888302047036
0.261385848909772	0.129034166392602	-0.0260290952511343	0.109945365015629	-0.00737075296178985	0.0173007376720121	0.00496499235511111	-0.000605452589606259	0.0148337447452388	0.00555982478582068
0.447409598990018	0.154408961548668	-0.0434640849451084	0.164298447591851	0.0752548991278019	0.029541072977694	0.052397986052748	0.00304072389049193	-0.0167347821326597	-0.0353590391928404
0.0224992459552258	0.036322728552067	-0.00108458534160122	0.0150120303560695	-0.00214371052435883	-0.00169259768650635	-0.00191815410543259	-0.00268438185385928	-0.00435905339678006	-0.00370185171092599
0.0510663541594395	0.0585817177284806	-0.00425472921686206	0.0334523980310057	0.00551931179331282	0.00774934064155017	0.00663432621743149	-0.00134333729493647	-0.00343307793223862	-0.00856531216034344
0.104667992860557	0.0782487284228968	-0.00899825190617541	0.0471488582435562	0.0114875691002832	-0.00315510209592917	0.00416623350217701	-0.00473339886625848	-0.016865949193456	-0.0156644941204412
0.44349944770746	0.158596839799413	-0.0434989394277691	0.166405971520146	0.0144119849578236	-0.02879952775686	-0.00719377139951816	-0.0154102628436557	-0.0162470685936846	-0.0399671813038723
0.315112861389518	0.148090239400705	-0.0321548177154439	0.203138390106835	-0.0481539996921062	-0.0428999417216006	-0.0455269707068534	-0.0581066221136345	-0.0683383894283796	-0.0707155812339061
0.361559428271919	0.219700958041918	-0.036295640613797	0.192591826541624	0.0417888672137383	-0.0441146408780774	-0.00116288683216959	-0.00285460147311761	-0.0556700807692239	-0.0412457971887215
0.0282057351717197	0.0648094326164609	-0.0028891052777095	0.0167653143868899	-0.00619588705936704	-0.0103631642248263	-0.00827952564209666	-0.00937265885730804	-0.00641730025416552	-0.0109623942537905
0.0822228525844489	0.107915146117052	-0.00678350828007419	0.0570197121993141	0.0132488171602074	-0.0134719743034956	-0.000111578571644122	0.00119390421267698	-0.0117242301063312	-0.0129112053058044
0.172271244662202	0.163861378376252	-0.0158696133158643	0.064388455471674	-0.00304811178844161	-0.0288974327554094	-0.0159727722719255	-0.00816360233091995	-0.0402940345240054	-0.03309597981855
0.094896797626887	0.123455104159909	-0.00869504293363609	0.041307663850107	-0.0153275926971643	-0.0205675095170623	-0.0179475511071133	-0.0199997487275037	-0.0163435672397357	-0.0228267640460458
0.436346932331615	0.0936222913463726	-0.0428146250105462	0.171565678793305	-0.0202794952026903	-0.0279938173879302	-0.0241366562953103	-0.0490887506164086	-0.0357326961520774	-0.0541130484972515
0.153219404843583	0.0347882054441203	-0.0133110524255255	0.071396013067558	-0.00152897616660227	0.00454153705517271	0.00150628044428522	-0.0102696779237761	-0.0139935537507291	-0.0176966210947635
0.0726697129979029	0.0523134575240856	-0.00731966432234821	0.0367685948930142	-0.0110247188156231	-0.0174394213617988	-0.0142320700887109	-0.0125189498241131	-0.0144949374798069	-0.0153802235626432
0.494991708237391	0.245974257780993	-0.0492705337382692	0.168757700370959	0.150420466620837	-0.0581483128804716	0.0461360768701827	0.0292125291709054	-0.0427729305387146	-0.0312635056621872
0.126246197985796	0.126951743666576	-0.0121287097992498	0.05016995067764	0.0116564480482625	-0.00379953324193837	0.00392845740316208	-0.0036421942582642	0.00497499792746367	-0.0185539759733541
0.229016823489866	0.123727450490344	-0.0218426239981695	0.0988841171621975	0.0473358384933801	0.0139743964601907	0.0306551174767854	0.0141900250890298	-0.00725671597004288	-0.00873282446749185
0.321312825839043	0.211285839411354	-0.0311811688773444	0.172465408925464	0.147770913456061	-0.00848280713288518	0.0696440531615877	0.000963873576589613	0.0143005836335697	0.0103442347826649
0.00106546053183844	0.00353100400003938	-3.44676425518709e-05	0.000565345367016594	-0.000314600680426354	-0.000294521907386936	-0.000304561293906645	-0.000286953956666356	-0.000383722982691768	-0.000512861735491207
0.0770073615505811	0.025200793340943	-0.00659367846077201	0.0369345512904388	-0.000732215921756721	-0.0114290099382822	-0.00608061293001948	-0.00673425263493886	-0.00684788348379232	-0.0127508394190522
0.0167528543625674	0.0305091798450041	-0.00154937879199932	0.0110610562427033	-0.00325898199543187	-0.00480429924566063	-0.00403164062054625	-0.00487856938408475	-0.00432148148552574	-0.00463667280367869
0.46521637511345	0.223210553116551	-0.0479985223602016	0.18897093723458	0.051229338776857	-0.068628120727339	-0.00869939097524097	-0.0254342055698532	-0.0109730595654047	-0.0760880903692731
0.363277512157265	0.219187032769983	-0.0374174228108688	0.193468169317061	-0.00548736074200873	-0.0450815305809327	-0.0252844456614707	-0.038085605933249	-0.037026053206149	-0.0674223599502892
0.0189575416083828	0.0311027014811693	-0.00171874002765555	0.0124556533505936	-0.00246310272455745	-0.00579384006722638	-0.00412847139589191	-0.0055419015425618	-0.00604930942789577	-0.00747199023508705
0.147068307344872	0.212930968640817	-0.0125742113411282	0.0748127700036619	0.0892332713718424	-0.00763455664985604	0.0407993573609932	-0.00743736948754514	-0.0159548821525298	0.0189223818668983
0.0816894054516496	0.108416448255229	-0.00715496022385123	0.0578504081581855	0.0102001287899134	-0.00398876915824391	0.00310567981583473	-0.00807939840838773	-0.00781481160753456	-0.00791510407950824
0.417860451267812	0.176412238517233	-0.0417599460063753	0.179137756624479	0.0760638595500467	-0.0225794502626139	0.0267422046437165	0.00576382920119739	-0.0174650502459888	-0.0225296019657846
0.418207544977268	0.177078282697712	-0.0420383592936923	0.179728550965662	0.0654712402092733	-0.0276624127386148	0.0189044137353293	-0.0067048314995492	-0.00315487461155345	-0.0141779961655963
0.451768126130103	0.195184989411845	-0.0448588551398659	0.161403192086739	0.0976594607828346	-0.0171566814654103	0.0402513896587121	-0.0199519331644114	-0.00565922652404371	-0.0146768914474215
0.0644681283251231	0.0501079046899389	-0.00612766912458973	0.0323398611673579	-0.00876320631713084	-0.00877098911018947	-0.00876709771366015	-0.00646473328985785	-0.0161856932929078	-0.0131338536914245
0.124624136980889	0.127275128769271	-0.0121972898051057	0.0495666788457064	0.00842291572481207	-0.00237985722994655	0.00302152924743276	-0.00861677009609547	-0.00693489069968709	-0.0195474534161381
0.447576201211311	0.153550884466342	-0.04408142742861	0.165075393528154	0.0192766503928725	-0.0149658675258799	0.0021553914334963	-0.0153379719717964	-0.000253669510311916	-0.030044675595785
0.130502390410832	0.0848819816046447	-0.0117454288731523	0.0579637915332207	-0.000561185920413487	-0.00880524058317543	-0.00468321325179447	-0.00786694005917118	-0.0222341994613428	-0.0195115592529743
0.321367132994088	0.210335131141477	-0.032119102954871	0.172366989981377	0.0410792319732937	-0.00715725987293364	0.01696098605018	0.0583922586020575	0.051894913125748	-0.0250815639230247
0.147322456720932	0.210289770151126	-0.0127143742911665	0.0750577237689329	0.00345850862418948	0.0194066770064553	0.0114325928153224	0.00276892636442894	0.027926464541036	-0.0226195498021102
0.195800044267813	0.0505827933446261	-0.0190398046605265	0.0944384421909855	-0.0185549774729825	-0.0243021483190851	-0.0214285628960338	-0.0340791906874905	-0.025679194184194	-0.0404333364871668
0.00177849003374874	0.0144759425679929	-1.15326316497838e-05	0.00121445197610497	-0.000293997973007214	-0.00125665285473626	-0.000775325413871735	-0.00139724266909988	-0.00134297258906251	-0.000972560414728667
0.0486849875807596	0.0172339926706741	-0.00342133340106517	0.0350430929493024	-0.000671595651824904	-0.00103094045730536	-0.000851268054565132	-0.00444733849292249	-0.00389901971432289	-0.00851083539398511
0.134471374609774	0.121588102394507	-0.0108031495249861	0.0743511638480225	0.000695323516854252	-0.00252573596069025	-0.000915206221917986	-0.00882702002738139	-0.013622577844113	-0.0200831563976449
0.027801142808217	0.064243753633153	-0.00246136116349617	0.0168841551879663	-0.00411857656830206	-0.0102999754225444	-0.00720927599542322	-0.00464836159847631	-0.00963433620550915	-0.0120470992189642
0.195473629632093	0.108440009224911	-0.0173912204168736	0.151992709361704	-0.0266229304929782	-0.0283161090869657	-0.027469519789972	-0.0324420193552214	-0.0475663849056801	-0.0561315705526999
0.0145061472054659	0.028374785796568	-0.00114544664430631	0.00982144864805517	-0.00469203055362386	-0.00434310960044605	-0.00451757007703495	-0.00522351607946654	-0.00520119058350123	-0.00606913464253449
0.340458817200993	0.158305409171189	-0.0337303017085046	0.204098169317981	-0.0308351870805045	-0.0485982082556659	-0.0397166976680852	-0.0562463442617692	-0.068839489628598	-0.0739330016959644
0.311598992545045	0.170646356495216	-0.0306591163282042	0.177206628398764	0.0125657495679976	-0.00614626675882496	0.0032097414045863	-0.00330261271905136	-0.0128584334469547	-0.0328887339646349
0.4899316774609	0.201064242009474	-0.0486659838938252	0.175034043857014	-0.000574126499359895	-0.0271756522472917	-0.0138748893733258	-0.0578658495618432	-0.0684424104035312	-0.0654722468662919
0.094776822600774	0.0287758628096795	-0.00859976051924323	0.0454461640529249	-0.0124442241896877	-0.00307429374069014	-0.00775925896518889	-0.0112243632861553	-0.0166888302320991	-0.0142766033799243
0.127498571698353	0.0310642072677897	-0.0118236981628801	0.0612612809978735	0.00377263294775701	0.000414806934330908	0.00209371994104396	-0.0105277275823087	-0.00908153192698466	-0.0160964667358677
0.154681934367575	0.111811454698463	-0.0152623536267591	0.0671146040170174	-0.00825129111969394	-0.0414454249278438	-0.0248483580237689	-0.0191907393060826	-0.0269701959643729	-0.0327438948326621
0.0224082940838059	0.0628082317025048	-0.00190792235978478	0.0148571598456774	-0.011610888606064	-0.0111031244318898	-0.0113570065189769	-0.0119621329550005	-0.00452985762342106	-0.0137221090835857
0.317706615550668	0.0833871339260476	-0.0310633349844928	0.160686710418724	-0.00236080362183971	-0.0100198022093645	-0.00619030291560213	-0.0182199367553978	-0.032232827453399	-0.0368741959273319
0.241562572622887	0.0737900393056382	-0.023631514504234	0.18224441238541	-0.00267198676202185	0.00348241530180898	0.000405214269893567	-0.0161446206488856	-0.0233747093900186	-0.0358597904663201
NA	NA	NA	NA	NA	NA	NA	NA	NA	NA
0.00468908968981013	0.000136661888111692	-0.000215958783848978	0.00238613278088046	0.000290230286654035	0.000267965825239267	0.00027909805594665	-0.000267776665678803	-0.000479340292107449	-0.000752011993609264
0.26699022811189	0.176441561731826	-0.0260560214235438	0.114926647905204	0.0676603539668393	-0.00935587738747812	0.0291522382896806	-0.0099014865100851	0.00727415058528491	-0.0299734135394225
0.0942263727623096	0.0286546341263644	-0.00802952576227313	0.04485841841494	-0.00637159804418476	-0.0148423844013038	-0.0106069912227443	-0.0136844007492726	-0.00954578253580067	-0.0284868755312716
0.258246162118202	0.0729530357991788	-0.0243755943329445	0.178755472475394	-0.0245933969262651	-0.00302728517564799	-0.0138103410509565	-0.0276652535721248	-0.0308772945849646	-0.0387656441328142
0.00950272994133346	0.0196944293351795	-0.000511386472715319	0.0072134907397242	-0.00385362312753003	-0.00333222621053647	-0.00359292466903325	-0.00423151237021393	-0.00448262972966919	-0.00389813879895938
0.0100520394824591	0.0163365238330404	-0.000655876481965655	0.00681740816799698	-0.00246007736852835	-0.00255695777108709	-0.00250851756980772	-0.00282370088778493	-0.00325982366246961	-0.00379845826783491
0.03071179602225	0.0873021144645765	-0.00305792943774343	0.0198248482022295	-0.00736180996885152	-0.0150123624510943	-0.0111870862099729	-0.0147395899136022	-0.0129584660792873	-0.0144764336898777
0.320339706920614	0.209807026024139	-0.0326370231456918	0.172311359688184	0.0430854233362382	-0.0082464981502165	0.0174194625930109	0.00607461010260968	-0.00843550307336105	-0.0166219183968435
0.105998668709124	0.0786536029048941	-0.00975203221243391	0.0481579654540983	0.00100582330068773	-0.0201672418662569	-0.00958070928278458	-0.00138053233598777	-0.0110982658958662	-0.0205339368837251
0.0744620133440092	0.0237639127187326	-0.00536286187129983	0.0533562672964132	-0.00110354288365085	0.000868291779846347	-0.000117625551902256	-0.00464299137807414	-0.00889197546528595	-0.0126747302657397
0.0817957647793891	0.10063225552911	-0.00827266776006017	0.0379794869139628	-0.0147315191734365	-0.0145022374053888	-0.0146168782894127	-0.0146695532873436	-0.00817811208798505	-0.0238900355171599
0.312888468988146	0.146472143517319	-0.0328492337708346	0.203376086636365	-0.0120610561638106	-0.047046441731961	-0.0295537489478858	-0.0472335618551524	-0.0498123097583987	-0.0579881294388211
0.0125080155268309	0.0204678606232875	-0.000626691166885652	0.00822465804412581	-0.00202491214944684	-0.000993267012115311	-0.00150908958078108	-0.00217153397739426	-0.00298349308319384	-0.00393555114108312
0.266655042066245	0.176090102294899	-0.0259193223628492	0.114726423389722	0.0341522081771317	-0.00758330498642495	0.0132844515953534	-0.000249015527508056	-0.0189378053365201	-0.0211689648015822
0.164848500071069	0.0470742264373185	-0.0150197185634025	0.081554898917607	0.00853296933760558	-0.0154420855491863	-0.00345455810579035	-0.0191511784593191	-0.0144978298188832	-0.0360002572107965
0.164678856140717	0.0971890141805438	-0.0154450277938999	0.0727219720183327	0.00186091762380022	0.000886866537536668	0.00137389208066843	-0.0148876339465029	-0.00537664105545235	-0.00832226478231532
0.0721753641591338	0.0523984595700513	-0.00683998217360395	0.0362175584919315	-0.00835600600190368	-0.0108193265727926	-0.00958766628734813	-0.0103816295961703	-0.0206145935792351	-0.016961107287381
0.240404441293172	0.0746133266258421	-0.0232035739560356	0.182263406116544	0.00479554415700637	-0.0055219604917611	-0.000363208167377366	-0.0176474250689229	-0.0209550649939912	-0.0388790449501452
0.495016079596587	0.246315945600565	-0.0490233948506759	0.167064142096404	0.155733503670893	-0.057324601638464	0.0492044510162146	-0.0454360800954925	0.0169148324946838	-0.052871647786577
0.058255491459791	0.047664877089014	-0.0058355667514533	0.0314720783410622	0.00418890361983471	-0.00317519688869555	0.000506853365569576	-0.00669148831042067	-0.00480241376926846	-0.00757249585497056
0.0147308757137958	0.00879966410286224	-0.00126444470497788	0.010147915060887	-0.00375158691509973	-0.00305873977884924	-0.00340516334697448	-0.00444422224808873	-0.00506192332127455	-0.00548645811526982
0.208364661050537	0.0576259804732058	-0.0189627943058798	0.101672589174601	-0.0136653575877472	0.00759480130813137	-0.00303527813980792	-0.00119159431898103	-0.00832158732204463	-0.0167235322985337
0.0789359980440304	0.167722877462146	-0.00703794301407021	0.0413939313867482	-0.00606068439121656	-0.0271379092020783	-0.0165992967966474	-0.00684310827044278	-0.0135326986265592	-0.0216248106351514
0.49327121378092	0.195940357828406	-0.0491924370323847	0.172937690870546	0.0219288252108293	-0.0513335935079611	-0.0147023841485659	-0.0324541561542964	-0.00490940445503846	-0.0502069811183402
0.404194586921372	0.0930675712425884	-0.0405580800800557	0.186845303371159	-0.0412294619038827	-0.0245126291904613	-0.032871045547172	-0.022322237308686	-0.0407548180870353	-0.0467771866234212
0.0617454729649364	0.129089319750292	-0.00538317253896153	0.0346894085685883	-0.0147355853885895	-0.0133133357075551	-0.0140244605480723	-0.0191151491154367	-0.0028767072225523	-0.022618340409729
0.014978198280433	0.0267627270415764	-0.000913078384142623	0.0105794129991429	-0.0021078206968978	-0.00377824162159708	-0.00294303115924744	-0.00343477929883329	-0.00562718006082992	-0.00596973451258066
0.00276355537243157	0.000144225565418935	-0.000135914249919985	0.00157043354038484	-0.000645231103017324	-0.000670720178994102	-0.000657975641005713	-0.000888566907623786	-0.00108923196263995	-0.00111883874811695
0.0449560645383474	0.106928007747432	-0.00376452945000121	0.0281329980768105	-0.0111927603024226	-0.0124995230901386	-0.0118461416962806	-0.0143985992894957	-0.0167109939204237	-0.0177670834834783
0.0508300098444123	0.069630425531281	-0.00430099405973674	0.0316841784156407	-0.0058921196497607	-0.0117867865195495	-0.00883945308465512	-0.00933186702365841	-0.010758858022059	-0.0140329681757748
0.0284112881334301	0.00921778781074666	-0.00265594803306086	0.0211491853192064	-0.00277207724103847	-0.00107678725572046	-0.00192443224837947	-0.00241793733947767	-0.00408614810049542	-0.00666837388813544
0.372081427241061	0.270701261619207	-0.0368578134738219	0.187241348859706	-0.00221030407145723	-0.0435229196574642	-0.0228666118644607	0.0337976272908183	0.0190254372307372	-0.00215784333389918
0.182961189192473	0.0774561806647918	-0.0158886538293093	0.0923092337600073	-0.0165728844630031	-0.0373525644992032	-0.0269627244811032	-0.0301452231173689	-0.024937124203727	-0.0281501732048654
0.00609485463223059	0.0137086682518575	-0.000292125556872502	0.00378141507870354	-0.00174124160588563	-0.0018537553582121	-0.00179749848204886	-0.00147701829823656	-0.00166448308119786	-0.00260625806423589
0.0959724155635114	0.12370397309334	-0.00910564270310718	0.041327209399574	0.00946033353711935	-0.0170728135683303	-0.00380624001560548	-0.0134297807755902	-0.0207943533138297	-0.0157642963721957
0.0194135333076382	0.0558292916766321	-0.0016376026721897	0.0119251217759441	-0.00809319594657341	-0.00831676005548871	-0.00820497800103106	-0.00878779067367397	-0.00892513942764564	-0.00944033600670268
0.292901572546861	0.180072503928599	-0.0303630650814654	0.125909659065449	0.0217600685518273	-0.0169713392017564	0.00239436467503545	-0.00859846946314802	-0.0114222677312865	-0.0262904040706509
0.164515742023334	0.111064590499996	-0.016152502364915	0.0655644531500254	-0.0110479163837713	-0.0458612936821102	-0.0284546050329408	-0.0255381019587513	-0.0309925279338623	-0.0449274325433317
0.0958193859647838	0.123910291448728	-0.00953320569148502	0.042134842016839	0.0176232795057292	-0.0303600075673615	-0.00636836403081613	-0.0159734182532523	-0.0167764157989584	-0.0146532033220221
0.282153351524579	0.0999923189122576	-0.0285644384407347	0.127801102741073	-0.0348556229475759	-0.0181867109964755	-0.0265211669720257	-0.0325590787401369	-0.045436701896135	-0.0492664129764965
0.466983184144186	0.222418057693766	-0.0465775502040677	0.188266813309458	0.0796813790518124	-0.0796282443528455	2.65673494834751e-05	-0.0407757308085865	-0.0564182834903591	-0.059518393075741
0.102197273198994	0.11463542319604	-0.00970219310312971	0.0435248270256596	-0.00206751546920113	-0.023548476537458	-0.0128079960033296	-0.00927348940718863	-0.00359552284947019	-0.000761375649794491
0.0403445163683142	0.0220802250849919	-0.00345999434294766	0.0276810564762029	-0.00556024415905317	-0.0077829224812996	-0.00667158332017639	-0.0103951971164155	-0.00979522133096231	-0.0113513435963909
0.115440668980013	0.080536051092435	-0.0109389769666793	0.0491970220232386	0.0084521996333797	-0.00482288446258194	0.00181465758539888	-0.0111987967426335	-0.0127170252516255	-0.0118119075325531
0.372632560578006	0.26975104344453	-0.0379402064641401	0.188209575077396	0.0162511830294976	-0.0437773345835569	-0.0137630757770297	-0.0103488021516155	-0.0406314033150754	-0.0331307805263704
0.00106010358751154	0.00344462013293207	-2.00544842355202e-05	0.000543211901250629	-0.00042409022984892	-0.000275358010895815	-0.000349724120372368	-0.000358241736884111	-0.000395111777325199	-0.000411814465789027
0.0484705065525223	0.0501429976374803	-0.00459734551182903	0.0267729861327346	-0.00962062466479738	-0.00913545666651998	-0.00937804066565868	-0.0103255060043436	-0.0112246550829895	-0.012575008384757
0.16328458136058	0.111402397571171	-0.015890037550266	0.0653131829540553	0.000648111980044636	-0.0318258938367184	-0.0155888909283369	-0.0311371804189968	-0.0364242162589807	-0.0342636198682261
0.483956765818396	0.144283017484036	-0.0487867282845212	0.179078093196614	-0.0271683749529908	-0.0854870406605022	-0.0563277078067465	-0.0751176396920337	-0.0611582410534576	-0.0873443556001607
0.362375122483933	0.219554892439321	-0.0369325389480873	0.193319205864322	0.00580268378400356	-0.0417113137086269	-0.0179543149623117	-0.0200822337047235	-0.0632638448083423	-0.0555547976437771
0.243066202560416	0.0579785403992512	-0.0238264925055097	0.113736751207869	-0.00845322430881407	0.00573023413097112	-0.00136149508892147	-0.00519555956099743	-0.0116487255033853	-0.0200860659161767
0.299879784692934	0.150276882974356	-0.0302772587177146	0.208710066011044	-0.0214454856627251	-0.0390749071342148	-0.0302601963984699	-0.0556077885417745	-0.0619859601917343	-0.0746948870071777
0.0448402772394881	0.106763002042315	-0.00389608095346985	0.0281114015178439	-0.0108832295474102	-0.0110501989419748	-0.0109667142446925	-0.010340005694488	-0.0172854610126633	-0.0130889593567272
0.00847117805381995	0.000602936733851872	-0.000457410615812899	0.00622165697840599	0.000717342172685594	0.000459890656646303	0.000588616414665948	7.21619563556104e-05	-0.000739810704351253	-0.0011477574953758
0.217202751393669	0.114219935324285	-0.0215276174853636	0.0926684800028434	-0.0131478320475177	-0.0132586207822324	-0.013203226414875	-0.0124835777691971	-0.010868469713883	-0.0256524486178111
0.0219272733473084	0.0372851989125215	-0.00168631232426475	0.0141910546978374	-0.00467341065315236	-0.0049968369041018	-0.00483512377862708	-0.00640000739694013	-0.00739137242310846	-0.00710448291157327
0.496937335475906	0.245008387649038	-0.0495847502508319	0.169574159171265	0.121303178897359	-0.060723172614913	0.030290003141223	0.0150665314559677	0.0125788423143101	-0.0147272850964816
0.0593871916381734	0.0476642473126126	-0.00586804995909095	0.0314236115996065	0.00245316996413888	-0.0102853790843198	-0.00391610456009046	-0.00282227644994269	-0.00607802237288183	-0.0108484783691598
0.298372128030668	0.181939637360228	-0.030259263536224	0.184263785258746	0.0215831505352643	-0.0150266318615838	0.00327825933684028	-0.00997096884294818	-0.0216886856127524	-0.0276403665883881
0.442936536165625	0.157565792733617	-0.0435638985982553	0.167096672999095	0.0309943024618526	-0.0282361347629388	0.0013790838494569	-0.0217416442586465	-0.023717022147513	-0.0122598327879917
0.0948710934145153	0.122867139305336	-0.0090589146039291	0.0415163660764843	-0.00110917866605667	-0.0285422930281695	-0.0148257358471131	-0.0138356681724489	-0.0134189032332239	-0.0201158237481092
0.0490368784786463	0.0503091009571342	-0.00432133957087628	0.0270157179449017	-0.00534435339040139	-0.0164581704385294	-0.0109012619144654	-0.0114865691076806	-0.0137144390976334	-0.0147483479421708
0.119326267496543	0.032228079728904	-0.010758618234202	0.0551697531447989	-0.00739654784039614	-0.00866094348853785	-0.008028745664467	-0.0144275531124728	-0.0222444774091937	-0.0207884966131429
0.140281608960562	0.102509142117221	-0.0121453153689218	0.0584615268788956	0.0161709792651789	-0.0292226243458475	-0.00652582254033435	-0.0184678848103469	-0.0242255095244018	-0.024984607508584
0.175965751483838	0.0956377608291256	-0.0164471287527428	0.0723037650867865	0.0236141298481725	0.00565791609959962	0.0146360229738861	0.0037337350799275	-0.000358774380761651	-0.0293941848972644
0.216358084556775	0.112891633408086	-0.0203785190051071	0.090969269911685	0.040484745697407	-0.00960028431425997	0.0154422306915735	-0.00802063240834452	-0.0163565495220487	-0.0175409822051168
0.24555791241877	0.100906661409404	-0.0238757571635578	0.117987742528357	-0.0179627385269311	-0.0173442379890313	-0.0176534882579812	-0.0332783192932875	-0.0310648221726611	-0.0427100114821703
0.209898502317431	0.0563220064791767	-0.018701525183855	0.100201340930985	0.00615165997318018	0.00679103686103236	0.00647134841710625	-0.00994583593331985	-0.0188297960879153	-0.0343929974591383
0.0482274153981601	0.0173277049867686	-0.00319901965422886	0.0347020012456485	0.00130440918255654	-0.00193387765468658	-0.000314734236065019	-0.00359399561460327	-0.00475780125721654	-0.00865712813757836
0.0515709075433643	0.0865525332798691	-0.00420985609018019	0.0342495148803413	-0.00563964971276015	-0.0119666677616725	-0.00880315873721634	-0.00699449861735794	-0.0114581467359428	-0.0171764686506713
0.0333401787135572	0.0151192106860128	-0.00280179159384571	0.0204135625733777	-0.0066783206692699	-0.00665770759354495	-0.00666801413140743	-0.00807267061789016	-0.00843411785498884	-0.00940200103598537
0.00473365544292991	0.000144253636708115	-0.000180624411627836	0.00231342058970005	0.000234459833233219	0.000174137192834776	0.000204298513033998	-0.000297408025563038	-0.000651458376056358	-0.000795221887285117
0.151947297810516	0.0399313674023327	-0.0138172682488501	0.0764643428536887	-0.000759856761797517	0.00428598947305298	0.00176306635562773	-0.00166929519932046	-0.00771736794822167	-0.0112429703855098
0.459913044504334	0.147178547696877	-0.0468758500328664	0.19224461973583	-0.0127014526266954	-0.0880493317322025	-0.0503753921794489	-0.0810965839099616	-0.0697164789514658	-0.0735509436260413
0.0821565872010744	0.100839552741507	-0.00865403406264405	0.0376379304320903	-0.0146079178822702	-0.0164282136844574	-0.0155180657833638	-0.000421854180496506	-0.00754382312138337	-0.0212039285189041
0.0147178603289055	0.0571079970486342	-0.000957466060471696	0.0103297939117638	-0.00539500123411615	-0.00728374437962745	-0.0063393728068718	-0.00501320124471953	-0.00801199061840303	-0.00969598842918682
0.0363978439625145	0.00747796022164554	-0.00323601575609492	0.0230922853281389	0.00375683223020438	0.00271123222037109	0.00323403222528773	0.00126063227883676	-0.000103693758252754	-0.00257501685417973
0.0558281385363187	0.0534831660202079	-0.00541053344105694	0.0309220579298312	-0.012688407445463	-0.0194589349051766	-0.0160736711753198	-0.0103349534892516	-0.0139519337397885	-0.0204077130627541
0.0346958152982068	0.0479573202210498	-0.00307652230368773	0.024396731051572	-0.00538048498329015	-0.00734325637314164	-0.00636187067821589	-0.00924030922835344	-0.00970500009278125	-0.00842759021300264
0.314645093704239	0.147858329832909	-0.0315449876261478	0.202840384123052	-0.0229751691848173	-0.0462897768890823	-0.0346324730369498	-0.0536637790933319	-0.0617665710020564	-0.0615895049327805
0.0004327667806079	0.00196311652163455	-3.94802649410274e-06	0.000232928804784571	-0.000141760272063373	-0.000215324481644396	-0.000178542376853885	-0.00021968221505503	-0.00020349132525383	-0.000228475592558827
0.310560669566824	0.173152728757899	-0.030858506040755	0.176730564122607	0.00246727640550048	-0.00368313842265738	-0.000607931008578422	-0.000414021240664864	-0.0109942437269403	-0.0252850253865624
0.0939764552577291	0.028254618762806	-0.00805307342137494	0.0446773830660719	-0.00104312625693666	-0.00497654245038151	-0.00300983435365908	-0.0131013063234623	-0.0204400121483917	-0.011557572989133
0.173165072181893	0.164005637631925	-0.0161323179563332	0.0642947626551724	0.0206526894465249	-0.0458060729649075	-0.0125766917591913	-0.0224946209073093	-0.0338296700873969	-0.0168033718837099
0.000334776461962121	0.00130133893130172	-1.12325405818693e-05	5.32427783365136e-05	-0.000133623198956818	-0.000134821883090877	-0.000134222541023848	-0.000160641946580927	-0.000167624224518471	-0.000181995336192912
0.0562325755020091	0.053487753439528	-0.00565168034224536	0.0307086365019486	-0.0110490416070639	-0.0195619400866915	-0.0153054908468777	-0.0102640389473345	-0.0167592850875202	-0.0154604942039231
0.0746210403640152	0.0234630562432841	-0.00526864041329453	0.0532972531144335	-0.000140354157306843	0.000994540295116628	0.000427093068904899	-0.00540717738466256	-0.00864207599323033	-0.0116850624636306
0.305797638939875	0.215736492477335	-0.0302005036888565	0.119779143891878	0.0437889483624898	-0.0172642826458634	0.0132623328583132	-0.00901338791293099	-0.0159313716431936	-0.0132637119671054
0.492756921702273	0.196279075866895	-0.0496635734904216	0.172456499394396	0.00660170022142087	-0.0712647552741871	-0.0323315275263831	-0.0206125715396858	-0.0365891981878009	-0.0286785556266702
0.452214211027231	0.195678032495959	-0.0442795836105975	0.160327331093086	0.0767823714985149	-0.017879142898215	0.0294516143001499	0.0227934108446121	0.0086842442350063	0.0147524301871141
0.172652712640941	0.163897922831774	-0.0161161498124654	0.0637868172974727	0.0355358616209601	-0.0421149436446122	-0.00328954101182605	-0.0231932571619975	-0.0256427581587833	-0.0347964341970466
0.0685108888887075	0.0321485315955767	-0.00644846970464497	0.0348969222409234	-0.0157312875752073	-0.00937662838952516	-0.0125539579823662	-0.0146463262313795	-0.0151819308438009	-0.0210757629903511
0.366282921277764	0.135873264562747	-0.0358592028195841	0.177953074151119	-0.00307378197243052	-0.0800657543665672	-0.0415697681694988	-0.06929959321938	-0.0782392717979567	-0.082765369021449
0.0862348334199004	0.0752964670859936	-0.00834879525804556	0.0406681596100655	-0.0025361931996009	-0.013251798293112	-0.00789399574635642	-0.0209151853454408	-0.0140845159039253	-0.0203426622693364
0.171966867305947	0.164669570084467	-0.0162048751308145	0.0640999026066137	0.0195299893873627	-0.046338020670445	-0.0134040156415411	-0.0155561609131454	-0.00735093262599545	-0.0269192347133424
0.0560666911691079	0.028512714949847	-0.00505335539910149	0.0296558448848064	-0.00731182651765102	-0.00654525617156484	-0.00692854134460793	-0.0128717654243186	-0.0134398652584287	-0.0147374137113051
0.186504774170422	0.150887647429835	-0.0173823081659484	0.0707274412541364	0.0151183753277954	0.00149828402600438	0.0083083296768999	0.00731290232594203	0.00266515085149671	-0.0108690182104542
0.31129818238518	0.171837515007755	-0.0313287906520995	0.177839760342271	-0.0103735384005207	-0.00516540074076016	-0.00776946957064045	-0.00245458868277998	-0.0207308792101064	-0.0294612366109425
0.492233037064144	0.197363130171573	-0.0492033280077345	0.171498706416122	0.0534226625906705	-0.0643248225554059	-0.00545107998236771	-0.0318501039377554	-0.0457149418676759	-0.0532179847482699
0.0363668299078783	0.0543116390277463	-0.00327016593330152	0.0250604182016733	-0.00117943571935303	-0.0052475267585987	-0.00321348123897587	-0.00405717408887736	-0.00703087706646288	-0.00635162321298666
0.00619205358094177	0.0138351661047366	-0.000179730695775523	0.00374056092554046	-0.00135174351555407	-0.00121656909357862	-0.00128415630456634	-0.0021157521245548	-0.00194486616360519	-0.00214399891425482
0.185907680585892	0.151503795770776	-0.0178210168793585	0.0709463303218277	0.052814976874736	0.0067390163347627	0.0297769966047494	0.00343267508919698	-0.00312158974545634	-0.0122577854434478
0.142673187468444	0.0532665321025973	-0.0137603867796884	0.0654720536953285	-0.0218604371105352	-0.0395017179606061	-0.0306810775355706	-0.0315762434958719	-0.0369815180033575	-0.0412153165671417
0.0651294007784143	0.0204893607512306	-0.00541307461165399	0.0338137723299645	0.00330747074883637	0.00259437613265309	0.00295092344074474	0.000204383208576103	-0.00110707782593358	-0.00868893897502211
0.179195620495973	0.228370462522605	-0.0166234962618516	0.0943420800337543	0.0336565921707396	-0.00616299537785436	0.0137467983964426	0.0155182934872361	-0.000786114367999857	0.000339234615255063
0.0138263312825229	0.0220826611160529	-0.000658615764772727	0.00931936948742615	-0.000860983611783793	-0.000707996631105165	-0.00078449012144448	-0.00163255512370082	-0.00286654780972579	-0.004103229726468
0.126005480417593	0.12699574332039	-0.0114628833651833	0.0493720785963499	0.0108972883581645	-0.0059847935052222	0.00245624742647116	-0.000980308396205776	0.00851253132439056	-0.0163108394250465
0.173709170147316	0.16393928563088	-0.0160738000860429	0.0635045110790533	0.00912950152302205	-0.0584874490122208	-0.0246789737445994	-0.028978539168167	-0.0323564590021307	-0.0203071861848855
0.0408716434006231	0.0223771511094594	-0.00271352658979052	0.0276232908386818	-0.004801778272019	-0.0100052635844969	-0.00740352092825793	-0.0126248399037057	-0.0132516690895665	-0.0155253783600295
0.172468993392652	0.164409720321923	-0.0167559480499754	0.0636111380709113	0.0131699743107718	-0.0417671997240576	-0.0142986127066429	-0.01721588375773	-0.03250307363827	-0.0249615315489768
0.498198536692788	0.245925439471002	-0.0496651145606641	0.1686526085709	0.0637092515842134	-0.0451253284794673	0.00929196155237311	-0.0038565271170109	-0.0238766200962341	-0.0435913610402004
0.364831536117663	0.137560579811155	-0.0357933615447561	0.176842834629365	-0.0348547319526033	-0.0669936494258357	-0.0509241906892196	-0.0557624040728076	-0.0593678912824682	-0.0824368140769396
0.0451751935422444	0.0161526649875359	-0.00442167160529366	0.0261134590359639	-0.00639562874838814	-0.00511123956766553	-0.00575343415802684	-0.00670607145615838	-0.00774941005026018	-0.00953120964403916
0.171855772195017	0.164404221977422	-0.0159184084679245	0.0635640175419651	0.0101023789496906	-0.0181808891362159	-0.00403925509326264	-0.0284009610186247	-0.011098212717958	-0.0316155809295571
0.0286244563385895	0.0128205957220992	-0.00257326966134264	0.0187158741661789	-0.00551867430241754	-0.00465895109854452	-0.00508881270048103	-0.00643348036833762	-0.00848497283682147	-0.00888936494117613
0.270949163198712	0.188103997812175	-0.0268955460268347	0.178003241045804	0.0434124258250925	0.0522532502744167	0.0478328380497546	-0.000736768142937605	-0.0115659832824263	-0.0335049943648213
NA	NA	NA	NA	NA	NA	NA	NA	NA	NA
0.0471715275863772	0.0814859186340995	-0.00495386962369197	0.0262702115912107	-0.0119573933623947	-0.0165459585589173	-0.014251675960656	-0.00491143702877758	-0.0152677928440635	-0.0132545551173192
0.0197473146941098	0.00687963645430568	-0.00100872426703598	0.0120377630549396	-0.00165188020663166	-0.000890487372839609	-0.00127118378973563	-0.00225688207436622	-0.00336868756743498	-0.00461895966714047
0.0721093146116462	0.0527356319440448	-0.00693834728341794	0.0358396462314036	-0.00962042232038163	-0.00922928634921297	-0.0094248543347973	-0.00994175244787303	-0.0127641916149818	-0.0170761658626192
0.00152470070836985	0.000284797372126021	-9.57027089647016e-06	0.000655860417878135	-0.000200316448641218	3.90131640553206e-05	-8.06516422929486e-05	-0.000322705940579374	-0.000220483518306119	-0.000399398019511378
0.085823139305572	0.0750356133467891	-0.00826292463376933	0.0403873747466082	-0.00957165126380687	-0.0121153909557425	-0.0108435211097747	-0.0135748101922083	-0.016210288364581	-0.0203878166870795
0.0817380975587494	0.100161615109401	-0.00763826331882757	0.0375140685177156	-0.00716661079169915	-0.0150692185901907	-0.0111179146909449	-0.0166473613857559	-0.0172739037240073	-0.0191968763127523
0.195357729235563	0.0512578677931995	-0.0180748522253394	0.0935487877089697	-0.00245821403088431	-0.0240536818406819	-0.0132559479357831	-0.0267867762398165	-0.0279737718373652	-0.0264776289196171
0.484210940110503	0.146416679159374	-0.048416792553743	0.180051516295588	-0.0103801852717452	-0.102360374737104	-0.0563702800044247	-0.0640425623441876	-0.073574691140287	-0.0904908094416916
0.0370553417468732	0.0135641613040065	-0.00161270746184038	0.0241809880762453	-0.00037820485635337	-0.000256573505715896	-0.000317389181034633	-0.00358119289226496	-0.00529060104172989	-0.00745757863619545
0.372576388630192	0.270619928659661	-0.0380469467615433	0.188460119243641	0.143424458989194	-0.0432627752428608	0.0500808418731665	-0.0105215982504488	-0.00628750159441138	0.00604069265035251
0.4927632177704	0.196233115360173	-0.0498705607533314	0.17261576328746	0.0544316368376036	-0.0806930900409076	-0.013130726601652	-0.0382720235161353	-0.0492472469724134	-0.0471011721793168
0.0643516657548007	0.0499782425708404	-0.00599278969239817	0.0323224533413344	-0.00309165558467133	-0.00398379675215689	-0.00353772616841411	-0.0092072018429514	-0.0109532124867139	-0.0149023412403261
0.14085777730762	0.103390213840775	-0.0135494962445709	0.0592823429896458	4.49144975351312e-05	-0.0184208268777332	-0.00918795619009907	-0.0167588328903558	-0.0155277970789716	-0.0267505095435942
0.0745783009274787	0.0540702511269079	-0.00732575968895494	0.0361305465062306	0.00340977068091468	0.00095516178064893	0.0021824662307818	-0.0021975525115919	0.000583491946832201	-0.00127406371740882
0.225336742180384	0.170757984812285	-0.0219553503475859	0.0894172052233143	0.0528507226731694	-0.01715625778983	0.0178472324416697	0.0124691491024363	-0.0165793685255531	0.0154309346939991
0.100601892618125	0.0281689608090345	-0.00925393300187406	0.0471928161843258	-0.0037341499108923	-0.00686101626670271	-0.00529758308879751	-0.00913709792664752	-0.011550532913125	-0.0197653321508581
0.448781478870834	0.155379519091784	-0.0446349061897913	0.165899879363482	0.0692414729360324	-0.0251601226108	0.0220406751626162	-0.00682921188039531	-0.0233839110617452	-0.0087261386895322
0.185544587632498	0.151499745485578	-0.0177760650482223	0.0715469340248252	0.0303976360017906	-0.00195395818188632	0.0142218389099521	-0.00357935446384788	-0.017488195747117	-0.00728201331231879
0.0752398381410524	0.0848221847630947	-0.00594608481962149	0.0450928922475336	0.0106911317545204	0.000276195376614954	0.00548366356556766	-0.00292941489749357	-0.00270976570231223	-0.00498798508411379
0.0138438534178361	0.0219395049673735	-0.000829237098987938	0.00978933159189892	-0.000947730770868217	-0.00142626249183813	-0.00118699663135317	-0.00210347641907233	-0.00332044475362767	-0.00374124027171923
0.050271960498758	0.0697615965435193	-0.00425569581751226	0.0317177469743772	0.00140525257321254	-0.0123320406131865	-0.00546339401998697	-0.0080003738582317	-0.0118131500197924	-0.0160451713640389
0.372194534958225	0.268000214516617	-0.0362334531248531	0.186159180549043	0.0235905577903034	-0.0378356628893718	-0.0071225525495342	0.00887443816819483	-0.0415126850365483	-0.0740013056735784
0.163902219214462	0.111174774394649	-0.0158304118129128	0.0651271956535117	0.00019384847543491	-0.0424708211937089	-0.021138486359137	-0.0311195771119016	-0.0399000124644977	-0.0286501281080859
0.327221344079619	0.25108412257464	-0.0323878921799488	0.198980519920876	0.00184307992694149	-0.0483341155892839	-0.0232455178311712	-0.011699148088978	-0.0463709164072497	-0.027913531971714
0.00509901669204125	0.00070393799987861	-0.000258647296906575	0.00369178286591949	-0.000463919668352009	-0.00061208170015655	-0.000538000684254279	-0.000793576622390323	-0.0011363022442372	-0.0010844382623143
NA	NA	NA	NA	NA	NA	NA	NA	NA	NA
0.147603343371646	0.044570786507923	-0.011660572390799	0.117897928460498	-0.00557335787905389	0.00338842474124132	-0.00109246656890627	-0.00396251060619598	-0.0171869247228715	-0.0177572774579914
0.00595668940637506	0.000531299616196509	-0.000288741496372365	0.0039827853646957	-0.000437427230275708	-4.06425787962657e-05	-0.000239034904535987	-0.000548970072795686	-0.000714942381160409	-0.00160454063588997
0.354289055467645	0.228724371169269	-0.0355658861625289	0.199383850817323	0.0589004344223553	-0.0495199068612097	0.0046902637805728	-0.0502462652634433	-0.0330520690725427	-0.0307737369699206
0.0855479691735654	0.0740429798909637	-0.00764561633384429	0.0401657005767624	-0.0177808436321696	-0.0143879245718748	-0.0160843841020222	-0.0182045217731268	-0.01739066891345	-0.0197534690655161
0.018743866698813	0.0306180048385924	-0.00140579647983033	0.0122500976186699	-0.0037013416885595	-0.00529456053778858	-0.00449795111317404	-0.00546124711762312	-0.00695768480082262	-0.00675969489198805
0.0144915871377368	0.0245751262418057	-0.000865980619697735	0.00885307341257929	-0.00246546442345676	-0.00409358093385107	-0.00327952267865391	-0.00504606390528838	-0.00414196420559888	-0.0051013549635944
0.0887679337802992	0.0185331919722797	-0.00735044151289627	0.0429887491630558	0.00372840862555079	0.00503444066375665	0.00438142464465371	0.000926737242752107	-0.00161332301024281	-0.00429143579660363
0.0857581213185647	0.0334186157207833	-0.00775598333297337	0.0425096683442211	-0.00435002114644135	-0.00724258027950317	-0.00579630071297227	-0.0121439560686547	-0.0181443837226179	-0.0195965903695756
0.453816656945718	0.194295493049954	-0.0448975913489751	0.161702796796731	0.0377134762029057	0.0500724112736747	0.0438929437382902	0.0490125760825348	0.00251379007232216	0.0525546827906759
0.0218350264422817	0.0319241247109143	-0.00148967064988506	0.0161380101716985	-0.00545130930274913	-0.00618051821823979	-0.00581591376049445	-0.00794970904130144	-0.00804039598423964	-0.0094287697175015
0.0826016310532049	0.107907820503169	-0.00680963958524804	0.0568180495297014	0.00935651982823675	-0.00128997070991314	0.0040332745591618	-0.00360922123477393	-0.0116711244647061	-0.0197434201946473
0.269458461812575	0.190926960842128	-0.0267724694866553	0.106764173789418	0.0601547590347158	0.0470686004610646	0.0536116797478902	0.0281696272771816	0.0372169966445139	-0.00124947966757222
0.0623030948916871	0.0310299541977472	-0.00591594049809412	0.0340687597375359	-0.00959777044679728	-0.00329179126384878	-0.00644478085532302	-0.00774298132528495	-0.014382892530733	-0.0120640716695816
0.134936449853059	0.151344734837	-0.0116208763413632	0.0796809794528988	0.0277992718534914	-0.00314325747280664	0.0123280071903424	-0.0195319701954389	-0.0231470395232756	-0.0130356833810722
0.372688155213015	0.270083046256834	-0.037891296015494	0.188365297853967	0.0490663373921437	-0.0421455645409025	0.00346038642562058	0.0555631483281959	-0.0214047183259147	-0.0262479446859313
0.0685839470087776	0.0248865593591829	-0.00453743938457547	0.0501422490694626	0.000678457199773275	-0.00957869700082925	-0.00445011990052799	-0.00765881572337342	-0.00954990323111677	-0.0151029453735087
0.00494378009137752	0.000653889792252773	-0.000352209431888907	0.00369229712990731	-0.000275083069072305	-0.000270288701713304	-0.000272685885392805	-0.000593790242272439	-0.00106737717878103	-0.0012157070811869
0.000615837218723134	-7.78827395554239e-06	-2.0247995746312e-05	0.000155473843726312	-1.61424710876308e-05	-2.59740600153429e-05	-2.10582655514868e-05	-8.33346787639045e-05	-0.000118524006565602	-0.000152119929969328
0.00916918219682606	0.0125690451420728	-0.000570165534435457	0.00551790354613503	-0.00217278558717076	-0.00220934630760169	-0.00219106594738623	-0.00279926140372412	-0.00311180100286963	-0.00348057016541039
0.122276943750294	0.0613950721460355	-0.00998332864237779	0.0777208396818251	-0.00933320257321477	-0.00142155759887964	-0.00537738008604721	-0.0125844744691488	-0.0262755221167111	-0.0225044751807703
0.495358065984794	0.196280488416161	-0.0496086595798207	0.172399360676347	0.0658146478546418	-0.0821717860000626	-0.00817856907271042	-0.0219160536366969	-0.0439844615322745	-0.0420147720099545
0.0643983724909841	0.0495922054414634	-0.00576056601434694	0.0319667323734654	-0.00285745750264463	-0.00917646450679736	-0.006016961004721	-0.00706154521959802	-0.0142318970431078	-0.014019308350204
0.466532077617694	0.222759054733463	-0.0481427895081891	0.188802241875078	0.0551498329140675	-0.081305497643804	-0.0130778323648683	-0.0274994552999317	-0.0534556382944277	-0.0437347114085673
0.253846741092373	0.12873127514818	-0.0241859823556063	0.110788211155345	0.00756399424321547	0.00733246919894309	0.00744823172107928	0.0142001056403737	-0.00848394763301802	-0.0150523057370638
0.119193661832699	0.0759364109006342	-0.0109368567472651	0.0509275840607802	0.00527301307283867	-0.00523000880924256	2.15021317980651e-05	-0.00271259125148968	-0.00437423036439423	-0.0180305176842862
0.149971028335259	0.135788070669251	-0.0139209987532565	0.057312614866821	0.00079524067681272	-0.00459835086731764	-0.00190155509525244	-0.00837028911381857	-0.0149555509883516	-0.0212208522891047
0.206894076463012	0.115623207605231	-0.0191946887185042	0.0927923787322367	0.00261053400147815	-0.0187322306601283	-0.00806084832932508	-0.00181907947334997	-0.0173393597465448	-0.012733349628084
0.298817338208422	0.180837741698303	-0.0305552621760656	0.184248675778028	0.027086837043741	-0.00857972635895082	0.00925355534239508	-0.00746085599068252	-0.0255545073272425	-0.0162106123753382
0.0228241199284399	0.0364052735695674	-0.00163606390209793	0.0154803574828165	-0.00134451618660407	-0.00104309381336479	-0.00119380499998443	-0.00298660628099266	-0.00450693677049806	-0.00421395920814704
0.241367737302389	0.0734954687206869	-0.0223983692171109	0.181900451708191	-0.01459738274348	-0.00279899434870964	-0.00869818854609486	-0.024270274343719	-0.0286926823376198	-0.0360850890821444
0.0373663249808609	0.013811537158016	-0.00190014498073725	0.0246581974263466	-2.8659464479372e-05	-0.000357429289267991	-0.000193044376873681	-0.00363807839416634	-0.00536238375941991	-0.00757926236031833
0.2523196178857	0.129560530987427	-0.0246388915911554	0.11135767991976	0.0316262699828691	0.0165225162932041	0.0240743931380366	0.0166462600012605	0.0084030526860624	-0.0017684429214565
0.00271748906557	0.00647238139943577	-0.00022328761989917	0.00166940082163477	-0.00105698707346782	-0.000795704698590403	-0.000926345886029111	-0.000960816043598829	-0.00118723529485334	-0.00134251961401848
0.138298850713029	0.0322387831723379	-0.0127642935624723	0.0636250712672833	0.00747833705459067	0.00500453940416121	0.00624143822937595	0.00131829688169882	-0.00406332953908098	-0.00977937573427393
0.0446998851341185	0.107103155601065	-0.00392455434264954	0.0282663186718525	0.0207990280765857	-0.0139482511069579	0.00342538848481389	-0.00133467601352996	-0.0133748008745235	-0.0187556521038218
0.0173124073790483	0.0311205393581322	-0.0019065715445838	0.0112406372243318	-0.00181893054028763	-0.00317008931247488	-0.00249450992638126	-0.00425361442904359	-0.0042804911318303	-0.00532068767506805
0.284628009076168	0.0866243422096094	-0.0279511035483353	0.188170033625208	-0.0150400644065881	-0.00667029775266381	-0.010855181079626	-0.0242161786176072	-0.0285724142584236	-0.0479895483000004
NA	NA	NA	NA	NA	NA	NA	NA	NA	NA
0.13994583555441	0.102927943860108	-0.0125986744648398	0.0580285668006884	0.0191844449869422	-0.0321654998836124	-0.00649052744833514	-0.017367405981031	-0.0218103761752431	-0.0223352169818488
0.164377453940733	0.047872567388105	-0.0152296244822801	0.0823436809064446	-0.0100149042613462	-0.00969771654865587	-0.00985631040500104	-0.0187429167630507	-0.0217088043061926	-0.0238878718058964
0.0168428253415331	0.0305920342587609	-0.00152384109736066	0.0109929750260557	-0.00141890587598189	-0.00201088643410008	-0.00171489615504099	-0.00350541668439283	-0.00388811703449892	-0.00453794575502513
0.164227525993325	0.110953722138046	-0.0150587128190088	0.064504866990508	0.0139567725149704	-0.0460945576979862	-0.0160688925915079	-0.0216720252400277	-0.0231157015882001	-0.0360272639228844
0.140470485242717	0.102838857168352	-0.0131953087114192	0.0587753158177207	-0.00327632622232202	-0.0309208042849496	-0.0170985652536358	-0.0115783183462772	-0.021612423776022	-0.0220112882053409
0.128115435674121	0.0308514136162079	-0.0118105643401294	0.0612092523952284	0.00115784283675102	0.00246826793624252	0.00181305538649679	-0.0123853502096563	-0.00644013270050472	-0.0128521790995217
0.485252650245359	0.145560709336289	-0.0495800375038512	0.180740398768241	-0.0199918501174179	-0.0786636654083315	-0.0493277577628747	-0.0591503576816879	-0.0785559978485513	-0.0870315961305015
0.134573658878362	0.0721127466163758	-0.0108937182803261	0.0920825694305679	-0.0282757472308031	-0.000645206034098317	-0.0144604766324507	-0.0185329112704084	-0.012442600118041	-0.0326244038709861
0.0345110220287287	0.0482022932552795	-0.00250148033301201	0.0236664463767945	-0.00630100813980079	-0.00668572027801042	-0.0064933642089056	-0.00747378118011309	-0.0114444873695197	-0.00816098185790705
0.141246991668743	0.0859613562958299	-0.0132929581312894	0.0575845359945291	-0.00899504826113195	-0.00426359672460683	-0.00662932249286938	-0.00872182029069002	-0.00953051863819576	-0.0186659143305003
0.179267434838328	0.229795829119264	-0.0162887653836619	0.0940935686419727	0.0274800165683395	0.0320448005152739	0.0297624085418067	0.00378027601638031	0.0178024055892149	-0.0208399717364919
0.11336636864677	0.187105017032532	-0.00976309562472688	0.0585609081548076	0.0114138791896084	-0.0247912102630735	-0.00668866553673253	-0.00643298524874363	0.00748206235257741	-0.0222000433696554
0.185851347129936	0.111904255267117	-0.0177198243298948	0.0807009904890243	0.0403866558855381	-0.0138159757280286	0.0132853400787548	-0.00694225573623894	-0.0237476131895004	-0.00478302348909962
0.100554260647845	0.104938480438437	-0.00831315169542349	0.0576557153179768	-0.00337041467106011	-0.0124247530525054	-0.00789758386178273	-0.00785011253816144	-0.00928483204665607	-0.0114605452036949
0.0746813331032772	0.0533284201553236	-0.00694201145864172	0.0359998422582028	0.00967328972875296	-0.000392677844867684	0.00464030594194263	-0.00191931890240697	-0.00256094833492537	-0.00365211788070695
0.0187958801014785	0.0305568827402215	-0.00155948537425662	0.0126054528274597	-0.00509676615496274	-0.00520246326841025	-0.00514961471168649	-0.00652680693840865	-0.00617686971627178	-0.00790250213459605
0.0375802489712986	0.0199926107786146	-0.00368930489809121	0.022962681449238	-0.0114775296495079	-0.00419654611829265	-0.00783703788390028	-0.00747329547641041	-0.00859278204190347	-0.0114217474385934
0.270207587421773	0.188310428541289	-0.026165428907338	0.175920822803578	0.0382812330100711	-0.00545330800140859	0.0164139625043312	-0.0051556045812271	-0.023032098753672	-0.0137122762523203
0.172780924676437	0.162655876884176	-0.0159383307113251	0.064215051479052	-0.00615844475650779	-0.0412878518858975	-0.0237231483212026	-0.0153993980023471	-0.0228332629114565	-0.03493052535257
0.257850793354883	0.0743312905647361	-0.0247990129051558	0.178284862403257	0.000833709449494957	-0.000200466563584245	0.000316621442955356	-0.0110980203689656	-0.0258451752107865	-0.0410636165974432
0.143394681464834	0.0528692021309988	-0.0139313823620115	0.0653978825552148	-0.0256395133977116	-0.0318162103400366	-0.0287278618688741	-0.0375871539937494	-0.0380745664280115	-0.0474374724884485
0.0352116896142516	0.0397683483006192	-0.00308250000006338	0.020462475111152	-0.00475900207553706	-0.00793771304086965	-0.00634835755820336	-0.00953438701773378	-0.0105976942384064	-0.0107852602451894
0.0708585756202988	0.0772969182224437	-0.0059826694643168	0.0421804229230657	-0.00484628873271067	-0.00794909699175052	-0.00639769286223059	-0.0105743890470915	-0.0163228545046278	-0.0165143450762765
0.466016083423477	0.221350111611454	-0.0477725617445289	0.188446131770987	0.00404161671032915	-0.078373035610714	-0.0371657094501924	-0.0274711352687299	-0.0156100861603551	-0.0857009824023987
0.13255922290658	0.121397217014721	-0.010765008815279	0.0746258545588187	0.00381322525456568	-0.00287402047507695	0.000469602389744361	-0.00906349548367505	-0.0154140980307634	-0.0182149053130617
NA	NA	NA	NA	NA	NA	NA	NA	NA	NA
0.163794933094459	0.110910541081259	-0.0157905324584761	0.0650144851192167	-0.00624356852300567	-0.0470038315216924	-0.0266237000223491	-0.0270261728033036	-0.0433548733467223	-0.0460083191220273
0.152367990784956	0.112143991805097	-0.0141672726540952	0.0665223733901435	0.00425517185704979	-0.0198062376437277	-0.00777553289333896	-0.0332601599227142	-0.0264648794205914	-0.0370304677829371
0.0296768601457166	0.0162390542205327	-0.00185959344659219	0.0189239932568574	-0.00594810203953635	-0.00644366193248895	-0.00619588198601265	-0.00857553241719552	-0.00979034000848384	-0.0102070902615277
0.0775154880654152	0.168092786144759	-0.00706580027397398	0.041689487164431	-0.017103313272249	-0.0261546550317085	-0.0216289841519787	-0.0186566637534	-0.025651941745784	-0.0225458290904794
0.44405277671318	0.158398966693505	-0.0434503021782515	0.166399210316038	0.0495969544294508	-0.0285935587796941	0.0105016978248783	0.00841939891163224	-0.00877679199991654	-0.0168715128511708
0.404265611845703	0.0943828920613315	-0.0408065023078275	0.18599808422325	-0.0121087209658245	-0.0347594493287597	-0.0234340851472921	-0.0316981740601084	-0.0349046231106149	-0.0460577105897101
0.011227272908524	0.0236540935551939	-0.00105692706904162	0.00729633912602289	-0.0014398061265681	-0.00237251365418222	-0.00190615989037516	-0.00271094745885214	-0.00337384198709207	-0.00382108394191762
0.0842385618522399	0.0336831506046326	-0.00689852535035962	0.0412739207069788	-0.0019052203589516	-0.00953038185156443	-0.00571780110525802	-0.0106026954572915	-0.0155995817743199	-0.0139199211232927
0.0306018646884036	0.0831981576215976	-0.00291014531920412	0.0207895009496652	-0.0139962182664989	-0.0110605314889245	-0.0125283748777117	-0.0139295675973722	-0.0153607852437961	-0.0160562679445141
0.00363409596499821	0.000333034108372241	-0.000176515477938681	0.00223168139186771	-0.00033492580753098	-4.83323492917612e-05	-0.000191629078411371	-0.000589378226873461	-0.000835307894836097	-0.00101166608974256
0.174975465572238	0.0959500956514332	-0.0166021146151296	0.0724142005321602	0.00310524508773696	0.00650567573149391	0.00480546040961544	0.00868382288029754	0.00131225249018987	-0.00900193433288501
0.166017164770897	0.0963212356638825	-0.0153352488591977	0.0732766632062576	0.00458215742298804	-0.0302188355791966	-0.0128183390781043	-0.0182999082840145	-0.00407503137914156	-0.00961792600409381
0.0402416787580755	0.0448498441870323	-0.0038098925156468	0.0241395613811917	-0.00643361579085517	-0.00954855139673319	-0.00799108359379418	-0.00892974181085084	-0.010060450653145	-0.014571718081278
0.0554810852883446	0.0290943955335492	-0.00528651746905424	0.029563688866894	-0.0086752763720787	-0.00659852868663838	-0.00763690252935854	-0.0103868094897656	-0.0141049194460818	-0.0133239701308523
0.0373511165884141	0.0209960408771784	-0.0034072604222851	0.0222261198249159	-0.00312915829995925	-0.00340576606949573	-0.00326746218472749	-0.00513076236985487	-0.00897949906899224	-0.00983071358816658
0.225299209757908	0.170279719676192	-0.0219719609503473	0.0900470232775845	0.0420758069310739	0.0119398546848941	0.027007830807984	0.0147398947883051	-0.0161259406466555	-0.0105276789123098
0.0299373381951434	0.0835844911152574	-0.00267759280081799	0.0205875923507811	-0.0126871811426509	-0.0103002425351086	-0.0114937118388798	-0.0125221023553762	-0.00223182152989937	-0.0149396098320636
