# Supplementary material for: Measuring re-identification risk using a synthetic estimator to enable data sharing
Source: PLoS One. 2022 Jun 17;17(6):e0269097. doi: 10.1371/journal.pone.0269097 (PMC9205507; doi:10.1371/journal.pone.0269097)
Supplement: S3 File — (ZIP) [file pone.0269097.s003.zip › nexoid/nexoid.vineCopula.1.17.csv]

risk_act	entropy_est	ital_est	hypo_est	g_err	g_vine_err	ave4	ave5	ave6	ave7
0.0397173010137123	0.0449415476372662	-0.00372512530912835	0.0233721756926385	-0.00559125258237222	-0.0121176574699308	-0.00885445502615152	-0.00991464901852268	-0.00965934306706506	-0.0113690809123487
0.0732055282355756	0.0248479215969062	-0.00469776446497407	0.0511152012072499	0.000518222822299699	0.000805301871373607	0.000661762346836653	-0.00382384752329286	-0.0077438307316389	-0.0111438909424058
0.230005216084307	0.123232676267807	-0.0191748221881419	0.0969512366235141	-0.00513055278914126	0.0138743896116181	0.00437191841123841	0.00833768305930391	0.0146280258758353	-0.00633956871830874
0.100909619039695	0.114833467829824	-0.00807284921208183	0.042094610422562	0.00184778498445486	-0.00968063442302007	-0.00391642471928261	0.00822060581086777	-0.0114844320277421	-0.0152325761952762
0.402727438678028	0.09426705674872	-0.0372155295862093	0.184619224216428	-0.013944988744386	-0.0201761933830567	-0.0170605910637214	-0.0221495215845977	-0.0424672778948745	-0.0466140448328815
0.069064340338091	0.0192850861949025	-0.0054313596485657	0.0342944035440253	8.31052007015665e-05	0.000283983681506825	0.000183544441104189	-0.00291155599965012	-0.00726443119156591	-0.00696423054297649
0.292869797719922	0.178431784214179	-0.0254916757624463	0.123615260544389	0.0150577697108626	-0.0299381994182855	-0.00744021485371144	-0.0124255349204703	-0.0124198798972092	-0.0141833733538078
0.081757743992279	0.100487308716602	-0.00687622031012369	0.0363965415967393	-0.0154539094901197	-0.0135512152588255	-0.0145025623744726	-0.0153598175304988	-0.0207103514224942	-0.0229062172099241
0.0747006301918608	0.0536076275865699	-0.00641868199977468	0.0357980350268721	0.00301178677999636	-0.000305916791407554	0.00135293499429441	0.00430653570300014	-0.00484855611732589	-0.00572746610019806
0.044572859670858	0.106786643019354	-0.00416172345536472	0.0277052571460556	-0.0117232737747951	-0.0121199798691701	-0.0119216268219826	0.00266284969651927	-0.0154816022581264	-0.0133552170218424
0.104746209910644	0.0975277355837149	-0.00759808325112594	0.058717256758244	0.0106319420247376	-0.00132181733044524	0.00465506234714619	-0.000661810981229277	-0.00497163708716494	-0.013534227649667
0.0296172307727936	0.0883869534682034	-0.00273142690493853	0.0190709112555324	-0.0115070476470441	-0.0127197928465999	-0.012113420246822	-0.00633981217443663	-0.00702218591362119	-0.0145495186335117
0.119575973373034	0.0475665739189604	-0.0096283179301766	0.0543142754699438	-0.0182969285389049	-0.0200281257946747	-0.0191625271667897	-0.0247106707948423	-0.0335645687766466	-0.0330333998813667
0.0439699692808706	0.0477710806470416	-0.00348552752267841	0.0235688604991975	-0.000344939258127584	-0.00609030536472983	-0.00321762231142871	-0.00415006016616377	-0.00742079267629309	-0.0101584060533018
0.0221734154809787	0.0370861772561315	-0.00187861504017039	0.0142411346380147	-0.00732444438114436	-0.00681750537610404	-0.0070709748786242	-0.00504680210568252	-0.00626322589048662	-0.00861978101606702
0.306167268783205	0.216998713277066	-0.0260008273890372	0.117281819220891	0.0234690726899681	-0.0242774453936325	-0.000404186351832203	0.0391914928304253	0.0143637197969272	-0.0302934325258439
0.101178620743516	0.114821586714693	-0.00889957193521822	0.042704976021994	-0.00503815283176724	-0.00966663536617542	-0.00735239409897133	0.00995713134396382	-0.0113428575669438	-0.0115667926622757
0.363639274368696	0.219348264645262	-0.0341999558573512	0.18999719568883	-0.0166919252808156	-0.0436192168830927	-0.0301555710819542	-0.0395991245245039	-0.0300301996399622	-0.0613174716554246
0.141719701143577	0.0859451016757936	-0.011352069229514	0.0559741972702832	-0.00263296724398829	-0.00929763903146838	-0.00596530313772833	-0.00567851518847967	-0.0144317748930009	-0.024905460615552
0.0168688256441713	0.0310048226473748	-0.00160264740983631	0.0108194178157882	-0.00183235730286073	-0.000906326124149866	-0.0013693417135053	-0.00427570952871209	-0.00389245454811677	-0.00603864545478296
0.483379517258771	0.145930322785606	-0.0431696842223596	0.177910988279471	0.0147490352365762	-0.0880224892688908	-0.0366367270161573	-0.0696949038959969	-0.0793671787966514	-0.0786854576790983
0.454372946119239	0.14937500387108	-0.041062951891456	0.19217991966983	-0.012492108344918	-0.100138594957157	-0.0563153516510374	-0.0716718547275089	-0.0781605610059929	-0.0738854585203088
0.140016315344079	0.103117638722656	-0.0114625802588551	0.0576189724727687	0.00380550190263368	-0.0313553162403212	-0.0137749071688437	-0.016934940381557	-0.0251214545540072	-0.0348351305396285
0.215802477430281	0.112931045613065	-0.0179407808074303	0.0896104425405797	0.0291059286542514	-0.0162508506131977	0.00642753902052687	-0.0148310259899046	-0.0190595593153468	-0.0273487643348922
0.147577481593201	0.044590963064776	-0.0119056605278028	0.114107259884528	-0.00503615119866765	0.00579392619586996	0.000378887498601155	-0.00839534386774263	-0.0170083206444595	-0.0225814930954283
0.165048418337145	0.0475134447355927	-0.0142691835170358	0.0796966440170587	0.00282817245123926	-0.0108789492259721	-0.00402538838736641	-0.0180233352167248	-0.0167938942875505	-0.0259032488529083
0.304721681660945	0.21736105904911	-0.0265189559393704	0.11767085315767	0.0866163310789007	-0.00914161094034421	0.0387373600692782	0.00420000481293792	-0.003401881376076	0.016776473135458
0.0124800279455949	0.0205641064430677	-0.000528722073463918	0.00805174208265413	-0.00167262034114427	-0.000539915849936736	-0.0011062680955405	-0.00227226989741511	-0.00251800158793657	-0.00334972060960975
0.142477799963325	0.0535625867938935	-0.0121369597592395	0.0634021581755465	-0.0183709307821782	-0.0442333566800054	-0.0313021437310918	-0.0245517371598751	-0.0443835968679029	-0.0480226016150021
0.176670757062044	0.0952082703667906	-0.0143611526513668	0.0707787311637942	0.00435026893643956	-0.0299167467792919	-0.0127832389214262	0.00320216264806139	-0.007341831082323	-0.0336784760031932
0.371717918233221	0.267797429761577	-0.03355769609932	0.184030438698208	-0.014347174558236	-0.0432490042044426	-0.0287980893813393	-0.0174785934593905	0.0457304268462808	-0.039196684406625
0.325752479865756	0.250914919329905	-0.0318043682594434	0.196593128959357	0.0387177658855142	-0.0455466467022161	-0.00341444040835098	-0.00300547905905285	-0.0339871759422549	-0.0346760711882727
0.0223818237629501	0.0631759195074804	-0.00213233009520417	0.0146503240593885	-0.0122162679231351	-0.0106869223742217	-0.0114515951486784	-0.00443071018005868	-0.012983174819108	-0.00673521669564471
0.448801203314064	0.154571238800192	-0.0382213947355679	0.161681882508332	0.047922966534535	-0.0119477265596779	0.0179876199874285	0.00910648761534422	-0.0194503437504512	-0.0264081667170959
0.150981653144126	0.0395252390439628	-0.0121427294906243	0.0747685749850408	0.00154438237472676	0.00390399308969885	0.00272418773221281	-0.00402483335875878	-0.00589328942239001	-0.0113655924792652
0.0662302248004653	0.0904408922907215	-0.00535510608262613	0.0378383735922245	-0.00788095439328224	-0.0207659560032438	-0.014323455198263	-0.0170222246672069	-0.0225088873054049	-0.0279287713437264
0.0633223295877011	0.0971699472453829	-0.0061400497110596	0.0326696969411666	-0.0107616573490761	-0.0237939931602713	-0.0172778252546737	-0.0144033720883355	-0.0130872852544837	-0.0117771772408365
0.178576932130982	0.231716579738246	-0.0143675661115732	0.0909900643560518	0.0168777329481825	-0.00712471267533271	0.00487651013642487	0.013444338922422	-0.0120401568366874	-0.019192618920295
0.452175085984605	0.194650126282385	-0.0382057108513488	0.158556014449953	0.0872059838706146	-0.0187024429865267	0.034251770442044	-0.0034556435070916	0.0183946594541524	0.0191861722561002
0.146418328100506	0.210667233047682	-0.0110158992417357	0.0723904546981692	0.0051200677586149	-0.00598118573035136	-0.000430558985868246	-0.00918141829948932	-0.0146635275428547	-0.0118203809743168
0.29876803821693	0.176298391282457	-0.0260795269050675	0.119949762191182	0.0450909923977211	-0.0112679056716496	0.0169115433630357	-0.00489980232932735	0.00219236864077005	-0.0087192485131557
0.483527721938652	0.145719079953133	-0.0421574241756114	0.176241547554909	-0.0133661238381255	-0.0918066410050374	-0.0525863824215814	-0.0550127258451316	-0.0771031628335511	-0.0754692595846524
0.185203927524451	0.15215356645225	-0.0149023463164375	0.0689854593475958	0.034819359978176	-0.00127758528076335	0.0167708873487063	0.00373531888665735	0.000527598173239968	-0.00667472998487945
0.363280214695982	0.220387028212755	-0.0341760139567927	0.189926108858672	-0.00859825868227693	-0.0492707764536583	-0.0289345175679676	-0.0172785788222461	-0.0325738112430161	-0.0468253214559014
0.305664610055995	0.217572252223969	-0.0262544131149882	0.118064896434505	0.0361597424747628	-0.00853656606448877	0.013811588205137	0.00129738507305749	0.0302283329165526	-0.0118371712975111
0.0301291393911695	0.0159824906265251	-0.00222604118714277	0.019043168008703	-0.00751218543656833	-0.00721768315818148	-0.0073649342973749	-0.00889432124046731	-0.00888612400665706	-0.0109878088939967
0.0822543530488826	0.107960519498673	-0.00699977058771886	0.0556084283193628	-0.00043328820828531	-0.0063830689360803	-0.0034081785721828	-0.00598241198455367	-0.0036564614548478	-0.00719161095966023
0.135351818027844	0.151693961994001	-0.0102477923682962	0.0761587925737788	0.00391299048716506	-0.00193757249786053	0.000987708994652281	-0.0083661204926278	-0.0198936617582965	-0.0111695281158131
0.0942516746913227	0.0284308583202956	-0.00776812860212575	0.0443662514831036	-0.0152920643420924	-0.00121306138396772	-0.00825256286303007	-0.011928849051072	-0.0163514939545158	-0.0234698584533336
0.19546224897631	0.0517194346318421	-0.0164273570905952	0.0921431551005323	-0.00828324981378759	-0.0187600795768577	-0.0135216646953226	-0.0211457289100944	-0.0244533503057518	-0.0438102499756392
0.0621109509414958	0.0319149427988318	-0.00532433623132825	0.0324934624631427	-0.00880470572215628	-0.00315193729886799	-0.00597832151051213	-0.0101156831692624	-0.0143251601071823	-0.0128840029416276
0.0471478759672034	0.0824552390489844	-0.00403657558616251	0.0250460419815099	0.00871698138848264	-0.00945785379706618	-0.000370436204291773	-0.0155492002063313	-0.00880890325528746	-0.00943303169652569
0.305956939771155	0.216819382365109	-0.026213743227026	0.117596215447365	-0.000747525897871026	0.0332709121979725	0.0162616931500507	0.0463176232435019	-0.0199364433200835	-0.0157306470907068
NA	NA	NA	NA	NA	NA	NA	NA	NA	NA
0.195424003417176	0.0509000674738024	-0.0167097345289344	0.0929212710869695	-0.00256583480305664	-0.0327228648329148	-0.0176443498179857	-0.0199709851713105	-0.0227077116802391	-0.0334921762254093
0.297672063258916	0.17649807453564	-0.0256007935819424	0.119679263659103	0.00675178490395811	-0.012724872001134	-0.00298654354858796	-0.00167397061265312	0.0023048537520004	-0.0349739905997305
0.225224922056407	0.170460723949987	-0.0193007539074377	0.0881153861400398	0.0416821101933151	-0.0218715936183088	0.00990525828750316	0.00319148651125339	0.00690257592211743	-0.00872743507305079
0.488223097838606	0.201222059434143	-0.0410188412648023	0.171117123707957	0.00599955795433471	-0.0753608053827919	-0.0346806237142286	-0.0266784938307063	-0.0355232787728036	-0.061341538406133
0.154467988338158	0.111691312069815	-0.0123730603797862	0.0651223009654359	-0.0044098076388745	-0.0387671081264717	-0.0215884578826731	-0.0214969531557012	-0.0285357860010084	-0.0449836728541142
0.496659613133991	0.248122118833452	-0.0427439922019592	0.166856524426877	0.0464934214098909	-0.061023476007479	-0.00726502729879402	-0.000501689197676347	0.00253371396624974	-0.0210123817336006
0.494783244694084	0.196772199215947	-0.042429627295076	0.170134594578253	0.031367950037852	-0.0666128694289762	-0.017622459695562	-0.0322635221572545	-0.0447386375429357	-0.033530896115178
0.483271139001243	0.14443277636207	-0.0415104998853892	0.176037454386335	-0.0141088438295527	-0.0899775148667319	-0.0520431793481423	-0.0710217691920238	-0.047489197334033	-0.087303639420047
0.0112947192263093	0.00128780052561661	-0.000435897007276137	0.0060435643013976	0.000903022319642399	0.000395336956068675	0.000649179637855537	-0.000677843178825667	-0.000767581856157837	-0.00209763923754093
0.306840513518622	0.217746375710697	-0.0261470995047609	0.117706601899762	0.0388291126063431	-0.0121610133977195	0.0133340496043118	0.0385557580713048	-0.0122048121156832	0.00255321516699103
0.291189951418508	0.179878017159206	-0.0256631028965247	0.122689865953091	0.00963577837952773	0.0187646923025938	0.0142002353410607	0.00092864708732604	-0.0104960983061718	-0.0327120914329677
0.0165818873391491	0.00302782389025099	-0.00136814661998486	0.0123394710669678	-0.000604936912449078	0.000822066623971707	0.000108564855761314	0.000311304833826853	-0.00263073401942574	-0.00304439798620349
0.172236898369314	0.164917542882956	-0.0138279213914375	0.062354333472015	0.0335986072953122	-0.0503739755040367	-0.00838768410436225	-0.0347504989429456	-0.0343414887617653	-0.0295122454086597
0.0773913276675339	0.0710509228852922	-0.00660410612292289	0.0365655465846235	-0.00536159648841304	-0.0103253296674603	-0.00784346307793665	-0.0120180000623694	-0.0137806479134857	-0.0179740251138766
0.121127389619253	0.048199436993898	-0.0100343250579754	0.0546846384142294	-0.00832468375107125	-0.0325453473656352	-0.0204350155583532	-0.024698475568456	-0.0365315617920395	-0.0262040666741082
0.215832382897739	0.113359117140309	-0.0185025483341714	0.0898635747609544	0.0311592608029265	-0.0175970199230008	0.00678112043996282	-0.0211746415814406	-0.00948471228194231	-0.020955527778195
0.00889638988407876	0.040771452425608	-0.000800304047510138	0.00612792986707435	-0.00537509902706913	-0.00601788741942963	-0.00569649322324938	-0.0055458487335057	-0.00599193621873811	-0.00646052981614428
0.113493615196523	0.18666935410854	-0.00896999498243747	0.0573187145578088	0.0170147407093637	-0.0132717539006446	0.00187149340435955	-0.000824196647978087	0.0176886385876767	0.00556300697067506
0.0617240152709548	0.0321381846719042	-0.00529539175053197	0.0325920234102977	-0.00143575496355924	-0.0120189100144413	-0.00672733248900025	-0.00888842522905302	-0.00842788599045863	-0.0130955280282106
0.291400146724845	0.179464188126388	-0.0251113722078206	0.122088454100597	0.0525998319014672	-0.0298326101094422	0.0113836108960125	-0.00520433818571958	-0.0180675567156089	-0.0345055124993935
0.12581917708287	0.127232392789459	-0.0105221245307597	0.0487215928806219	0.0197740225712371	-0.00586868587185496	0.00695266834969108	-0.00325008077750558	-0.00845550173932942	-0.00963555771522748
0.0223126903314855	0.0634205251110912	-0.00208836932031542	0.0145473733465727	-0.0116973412781225	-0.0099194440279161	-0.0108083926530193	-0.0120792258990611	-0.0128934515190418	-0.0132287433191497
0.0362137347030785	0.0169302747878933	-0.00326543993547499	0.0224621943944202	-0.00547806933962202	-0.00163715685528814	-0.00355761309745508	-0.00614918705463096	-0.00490876525228439	-0.00668646891608541
0.115846710672946	0.126275104774801	-0.00944646618061747	0.0744346686110693	0.00999411864050047	-0.00213616465583687	0.0039289769923318	-0.00286360141292459	-0.00968966617303811	-0.0150796213309105
0.495860080741458	0.246569632973438	-0.0415470395500142	0.165546748478763	0.0733147672503932	-0.0701348645782795	0.00158995133605683	-0.00981041349869977	0.0289439588652325	-0.0367616841332493
0.219885030894599	0.0607376841596763	-0.0182018055514049	0.0984742779097306	-0.0154374257972865	0.00904329885307958	-0.00319706347210347	0.000388292345244678	-0.00131305067785498	-0.0103770590177452
0.00331146820101519	0.00802109246467555	-0.000262736837225926	0.00203589198581664	-0.000964711584998482	-0.000960843017813651	-0.000962777301406067	-0.00123438391574108	-0.00119386963329534	-0.00157930499437113
0.0814054985492567	0.0598402862838784	-0.00672292994451808	0.0382696276634127	0.00101487356996034	-0.00408817179154836	-0.001536649110794	-0.00455434991819929	-0.0115831863385421	-0.0100374053957671
0.057959828496702	0.0479573555306824	-0.00493313617581005	0.0303427055609671	-0.0029277349393905	-0.00411763227191437	-0.00352268360565244	-0.00563313723986995	-0.00607832902874378	-0.00924322390129229
0.115286240961801	0.125919149304248	-0.00839226417282976	0.0738082805921745	0.00443226894108753	0.0111615887757708	0.00779692885842914	-0.00644802415235483	-0.011147647562515	-0.0150604355209328
0.139417364334869	0.102847788040981	-0.0112309831978941	0.0574512469543486	0.00765853304746766	-0.0161232753240335	-0.00423237113828293	-0.0230199815533077	-0.0244269668932356	-0.0245871210704315
0.00109567470794093	0.00345100125914478	-2.50564241033827e-05	0.000590736239043851	-0.000137519090147218	-0.000389510553020069	-0.000263514821583644	-0.000478604979452909	-0.000502147711942068	-0.000418245441646778
0.225049044044482	0.170346522142909	-0.0178666493447036	0.0866988257478135	0.0808971623287018	-0.0257071337280219	0.02759501430034	-0.011277344012357	-0.00297425490995226	-0.0104197279518795
0.152175396069988	0.0357908501702826	-0.0124375894455825	0.070574609990492	-0.000712338768522752	0.00327483443500143	0.00128124783323935	-0.0115031614242983	-0.00938674415768811	-0.0183917937084812
0.0492140726278459	0.0502924343465614	-0.00448410141269185	0.0266078846672073	-0.00849656719284669	-0.0115669441344355	-0.0100317556636411	-0.0173243740297206	-0.0165074368360264	-0.0143362878765464
0.0770587077311367	0.0256054602551466	-0.00633732462726014	0.0363988111952205	0.00132607590846236	-0.00185630965812462	-0.000265116874831134	-0.0075829164169369	-0.013671226749889	-0.0150004597029096
0.437446262978415	0.0939788156951546	-0.0376995777144067	0.16994611926264	-0.00237954048078159	-0.0289898493272993	-0.0156846949040405	-0.0315149503714669	-0.0523387769435761	-0.0491632486309688
0.185809533642739	0.113024468398725	-0.0151364811420354	0.0785656928146511	0.0138719507021321	-0.0144526352535517	-0.000290342275709815	0.00580346763789655	-0.0126806926680147	-0.0093107011688256
0.269249013694732	0.189958261007474	-0.0223764593671482	0.104673994017524	0.0411415872340537	0.0185523755289373	0.0298469813814956	0.02153643545419	0.0171132961717456	0.00657608771384677
0.0856383390524644	0.0746723174206634	-0.00730147210758099	0.0396574498634778	-0.00500131820793986	-0.0145909512055879	-0.00979613470676388	-0.0119633352788377	-0.0144562850553273	-0.0204376940878304
0.115903828714941	0.0802265921056923	-0.00977425334878386	0.0482519818718908	0.000230619519493949	-0.00298870333574494	-0.0013790419081255	-0.00770687601269464	-0.00956330503289882	-0.0257686788753483
0.0305853856288805	0.0889802601030709	-0.00296262310163208	0.019012327114487	-0.0098211030577953	-0.0148099022253941	-0.0123155026415947	-0.00511692131498551	-0.014968087061476	-0.0136219505593875
0.0274293188745656	0.00658512825845451	-0.00154627428500524	0.0182089541421655	0.00249038672917136	0.00109624924208624	0.0017933179856288	4.32619765503919e-05	-0.00255593326171562	-0.0034995295173455
0.419262503329564	0.176091129417089	-0.0362037173745546	0.175204887546543	0.0406585739481011	-0.0140821366547711	0.013288218646665	0.00579437213778311	-0.00351625266231587	-0.0147267407023668
0.0304103831036584	0.0157845398389161	-0.00214772862216635	0.0189979616771652	-0.00681321849882699	-0.00817366937415402	-0.0074934439364905	-0.00802991172446754	-0.00926963957516885	-0.0111606398819598
0.260688212834141	0.127613761399903	-0.0217673257930504	0.107022408966599	-0.00648048993169648	0.0158708636933407	0.0046951868808221	0.00270119517669531	0.0144175743979443	0.00573457316144305
0.154080647223141	0.111502655350446	-0.012631093446386	0.065222512976365	-0.0117888785430293	-0.0375033314559274	-0.0246461049994784	-0.0269046084477469	-0.0344026659693524	-0.030379339705197
0.177872358383853	0.23126191926869	-0.0140350927022876	0.0913595720288226	0.0594118918795036	-0.00222750462816204	0.0285921936256708	-0.019017303746514	-0.0161688568815238	-0.0161280716180653
0.0473786016896626	0.0823284153668881	-0.00411883981542047	0.0253997351534185	-0.00820630663301083	-0.0144480377602505	-0.0113271721966307	-0.0161232854028124	-0.0084209859296317	-0.016087936438662
0.26245626897799	0.128107448348842	-0.0225031424706517	0.107537623136604	-0.00152365289910916	0.0139527044203882	0.00621452576063947	0.024138918093116	0.00975030130243754	-0.00462634041350607
0.0373911676727385	0.0454571189391567	-0.00370723448399534	0.0249242843261073	0.000611478467965179	-0.00379522115436044	-0.00159187134319763	-0.00441506507854039	-0.00625134814471879	-0.00868566528135312
0.00111655068400629	0.00348084169684776	-2.91654936514212e-05	0.000554481154806317	-0.000139883290964567	-0.000386312312685712	-0.000263097801825139	-0.000382012643731405	-0.00052075398689451	-0.000516709240173075
0.118198089418543	0.0315369248010565	-0.00954516682257189	0.0563345544112347	0.00466355739994662	-0.0216283064173692	-0.00848237450871127	-0.00674199227401831	-0.00855829540585439	-0.0206309493454334
0.0268819359452921	0.00586902481982507	-0.00198458107110596	0.0184939118682793	0.000817825413775713	2.40961834632528e-05	0.000420960798619481	-0.00135305835923339	-0.00304602631921792	-0.00354621581736442
0.299238107150017	0.149184196136375	-0.029920523724132	0.206488007214685	-0.0431141105991579	-0.0460475131132904	-0.0445808118562241	-0.0488168248036879	-0.065629702952134	-0.0794375856242449
0.467011826586817	0.222709009046792	-0.0419645092096537	0.185631358164656	0.0215810409088053	-0.0617295292304449	-0.0200742441608198	-0.0268622722099551	-0.0399171538712369	-0.0681412934965528
0.340646351075885	0.157433788123929	-0.032436950701942	0.201691810466117	-0.025653446163636	-0.047475760336422	-0.036564603250029	-0.0594637979834239	-0.0546604772311926	-0.0824569149451209
0.0573059956648722	0.0320862048396384	-0.00325782398615784	0.0374047220029312	-0.0166435194664907	-0.00359049415398616	-0.0101170068102385	-0.00800528589759429	-0.0161362263250407	-0.0187041400294998
0.12708565148746	0.0311484538669424	-0.0102298882026302	0.059506588290085	-0.0112795333447841	0.000280653906091527	-0.0054994397193463	-0.00865344676936444	-0.0132394796067054	-0.0116590493249328
0.145238623286385	0.210876031430818	-0.0108640319366705	0.0724601255629762	0.000605850489864945	-0.00402485563490354	-0.00170950257251931	-0.0100722588016461	-0.0132653202332605	-0.0199958371172916
0.0761527014147657	0.0848184168622269	-0.00605214594607231	0.0449842030030796	-0.000231115123109762	-0.00196033589182064	-0.0010957255074652	-0.00167483420026447	-0.00337094128729094	-0.00878299731269054
0.298352832728408	0.175988345667356	-0.0264688200928002	0.120278741419795	0.00148010559079981	-0.0224892052655952	-0.0105045498373977	0.00124702637363699	-0.0274185598264384	-0.0302433382781203
0.0155576972736253	0.00198846580420093	-0.00100753422918744	0.0109741402715828	-0.00140528609025604	9.24606033081941e-05	-0.00065641274347392	-0.00140317217276256	-0.00194896332257638	-0.00337326217168383
0.164376207170462	0.0473033754261105	-0.0136080948109656	0.0794883763270244	-0.00349749133519686	-0.0307339917791475	-0.0171157415571722	-0.019909243593812	-0.0166393191572167	-0.0344328565744594
0.489458842100042	0.20032269459382	-0.0422400993672966	0.172362397619534	0.070998730099446	-0.0734389501636823	-0.00122011003211814	-0.0159398574573915	-0.0429712525095932	-0.0514490908532055
0.0316058163742052	0.0397428531597933	-0.00265404576438017	0.018641701629684	-0.00414615111174123	-0.00582713240251184	-0.00498664175712654	-0.00704597653978339	-0.00646730059688728	-0.00935723252536682
0.050445967097484	0.0171833825756054	-0.00420631620112331	0.0274046477905274	0.00277385642743873	0.00111868724159456	0.00194627183451664	-0.000158228056153446	-0.00318191278270903	-0.0034214999783261
0.206761556093015	0.116097960124163	-0.0170879826201514	0.0911427505518047	0.0290227868739916	-0.032038958766197	-0.00150808594610269	-0.0106578890765648	-0.0116656031453052	-0.0197667871447858
0.0709011994679554	0.0646692014273865	-0.00603803396056138	0.0348409987652873	0.00346373018272049	-0.00792627966856012	-0.00223127474291981	-0.00379971075233919	-0.00790291818227584	-0.0101414152592675
0.0170380546913056	0.0307053263543922	-0.00154839540518221	0.0108997673850496	-0.00130355678860151	-0.00377320892404403	-0.00253838285632277	-0.00412042811998068	-0.00452217763872661	-0.00500286996396858
0.30475154009672	0.216063619849996	-0.0261582198612398	0.118109767429715	0.0723572870044635	-0.00933831134590629	0.0315094878292786	-0.00712542493604912	-0.00335153867138188	0.0218131850289083
0.0834384247108813	0.15708177356123	-0.00651764968762265	0.0426821255992041	-0.00604851485543181	-0.0144534632426552	-0.0102509890490435	-0.0189515201514833	0.00932618056434896	-0.024032573657279
0.299507633607734	0.149546925751199	-0.0294880892879423	0.205531638725194	-0.0133678778839715	-0.0484986227412417	-0.0309332503126066	-0.0447069133032899	-0.0653592926954717	-0.0583287351981077
0.404818240867949	0.0934710187949397	-0.0363027225459533	0.184375740161228	-0.00846503161275614	-0.0222100959736498	-0.015337563793203	-0.0237674916128084	-0.0503442498214708	-0.0562219187041717
0.460957914264924	0.148529786635653	-0.0417323337356196	0.18930113145129	-0.017598148723152	-0.0722685215848501	-0.0449333351540011	-0.0620997103219367	-0.0695485448831467	-0.0814101422108396
0.35417170755638	0.2274306375643	-0.033439047378604	0.195853375617738	-0.0208859892347715	-0.0514288707831619	-0.0361574300089667	-0.0246553883886511	-0.0522229976917343	-0.0587870239014648
0.0278961943096921	0.0648409428482436	-0.00271025363490387	0.0162665875364362	-0.001427618630262	-0.00854842616973341	-0.0049880223999977	-0.010380817524538	-0.00832359960150744	-0.0119253663599351
0.00360254049982865	0.00023353313242626	-0.000167762486715305	0.0021182689130754	-0.000139185483399857	-0.00021169616945537	-0.000175440826427613	-0.000392493293980387	-0.000718061121982775	-0.000961413586519284
0.137815116501839	0.0324075199534169	-0.0110946998250982	0.0619553743390531	-0.00982152109033815	0.00828640298979325	-0.000767559050272454	-0.00631192596376978	-0.0103806898994628	-0.00798659268215149
0.0148803409205441	0.056958648548612	-0.00123982819816728	0.0102936268563354	-0.00676319434763129	-0.0086855141713597	-0.0077243542594955	-0.00733894949740809	-0.00808301662664194	-0.00964629464200364
0.0637165141398838	0.0973353921939721	-0.00571106432479754	0.0321107219047446	-0.00896606162013513	-0.0194986769429635	-0.0142323692815493	-0.0194848229708178	-0.0172130922933047	-0.0166375847175994
0.229306674544328	0.124616984792263	-0.0190134941621293	0.0969786300962323	0.0236969570638685	0.0405443478990964	0.0321206524814824	0.0378045198374886	0.0136362229511948	-0.00226398576412967
0.365879851597148	0.136727264578238	-0.0327072237698686	0.174349462428275	-0.00508691732635908	-0.0859408190375054	-0.0455138681819323	-0.0636037686052974	-0.066355762605657	-0.0922722734466209
NA	NA	NA	NA	NA	NA	NA	NA	NA	NA
0.403930952409614	0.0932672196951908	-0.0367705551307519	0.184881631769127	-0.00295034534861621	-0.0347152594830819	-0.018832802415849	-0.0392107879924925	-0.0461755243698943	-0.0474492422016973
0.261935780489503	0.12762178470392	-0.0223595399845666	0.107641095411142	0.0435057021369836	0.0132059507454479	0.0283558264412158	0.0234653587157982	0.010981318260366	0.00659429683230117
0.0679794096973646	0.032555177929016	-0.00609254586357732	0.0346172106459643	-0.0135055499852467	-0.0194807539297651	-0.0164931519575059	-0.0139019891098652	-0.0200418129286857	-0.0183233565087828
0.0702006711640969	0.0775742407501068	-0.00532909205143361	0.0409868762674058	-0.0055525838060617	-0.00722860672092467	-0.00639059526349318	-0.00878166507674387	-0.0169984604452852	-0.0171352338235343
0.000836294019348371	0.0022320978086354	-3.65035092378147e-05	0.000385566638694241	-0.000164510882210269	-0.000220739852187841	-0.000192625367199055	-0.000229682879696665	-0.000293064725119952	-0.000357537246531834
0.0128146611554781	0.0115999931149243	-0.00116277864024342	0.0091131920639537	-0.00220246330739174	-0.00241054769438293	-0.00230650550088733	-0.00178697289293866	-0.00377197076554611	-0.00333351072347488
0.165133313276213	0.0473117123271531	-0.0135999414034997	0.0795598669483138	-0.0107028339022168	-0.0304353655324285	-0.0205690997173226	-0.0180240155735557	-0.0368307009835252	-0.0250424609824894
0.101144166868766	0.114720545712382	-0.0081733561622321	0.0426033230520547	0.00187536535350238	-0.00991212270425658	-0.00401837867537709	-0.012886518064138	-0.0208828376716405	-0.0199091455228133
0.105088970327137	0.0781566101071585	-0.00849680086319426	0.047365625666176	0.00617070506805623	-0.00446208679551115	0.000854309136272546	0.000956906511731526	-0.0108062784619413	-0.00978352442996319
0.0866593814620842	0.0257239961630654	-0.00745789680954198	0.0403837326887519	0.00325740976421904	-0.00173951089849825	0.000758949432860395	0.000649469572682984	-0.00260080846253648	-0.0119822099297709
0.363650480926189	0.219306185061252	-0.0332415915193338	0.188915361100518	0.00734840416841609	-0.0381984093369145	-0.0154250025842492	-0.0247150373648732	-0.0480914389438297	-0.0536927760961667
0.4894842638692	0.199875542075373	-0.0412009055972142	0.171231868891367	0.0590165615404264	-0.072856169563761	-0.00691980401166725	-0.0623904124612998	-0.0577779221160823	-0.0456210085014199
0.483677689739373	0.14586099004083	-0.0417715059301595	0.176392151533729	-0.0233878107731338	-0.0872462429700905	-0.0553170268716122	-0.0420635708176922	-0.0760531044489963	-0.0734576847734613
0.0891133656113491	0.0187930850668033	-0.00697516825502209	0.04225239781407	0.00371235517354088	0.00601376542239554	0.00486306029796821	-0.00131459582002492	-0.00225901289343215	-0.00559047108196155
0.0628095726377496	0.129366152715172	-0.00541061956561015	0.0338535324123235	-0.0158505799886189	-0.0169137302348907	-0.0163821551117548	-0.0192853460938611	-0.0201817949861008	-0.0219270738537742
0.166864973175887	0.178341010911539	-0.0132470029538703	0.0912441983415722	-0.0246799386664626	-0.000481676639056156	-0.0125808076527594	-0.0101566485546412	-0.0142625041156889	-0.032312575402948
0.0854134527117105	0.034191191158261	-0.00748584920802468	0.0419479429231456	-0.0122999094228613	-0.0158152656068058	-0.0140575875148336	-0.0104481303101508	-0.0173409226263425	-0.018988156031046
0.0137102980478539	0.0222421153423079	-0.001007369428042	0.00963626656776971	-0.00164778093485228	-0.000632674482305987	-0.00114022770857914	-0.00232628057812495	-0.0028851597858663	-0.00363357668739421
0.0129323590455104	0.0115430232350576	-0.00106736802856624	0.00873190942783394	-0.00309086022093629	-0.00159657816953415	-0.00234371919523522	-0.00326330186752179	-0.00276939803752651	-0.00343119767405734
0.130592777373172	0.0491573181558541	-0.0102977611847324	0.0557493495623125	-0.0203509441452331	-0.0364576642170889	-0.028404304181161	-0.0264973888156131	-0.0248093569902761	-0.0278761975910947
0.0948321922938402	0.124210439030271	-0.00801405974941043	0.0407794928403793	-0.0106824672627185	-0.0178959265225483	-0.0142891968926334	-0.0219455799429505	-0.0166813853260247	-0.0230570750759248
0.304954285567229	0.216366120098343	-0.0265184672065691	0.118039933405949	0.0216690205983282	-0.01560321974247	0.00303290042792914	0.00585085113325967	0.0320141186082205	0.00816141763677219
0.171855004423713	0.163837562439843	-0.0138594167227661	0.0632714540553423	0.00302631397394573	-0.0476042618043422	-0.0222889739151982	-0.0300491075152436	-0.00977901891404626	-0.0349774126029087
0.119569970059348	0.074750353077825	-0.00974333027728576	0.0500526504111328	0.00642984285353075	-0.00479120772643557	0.000819317563547597	-0.00557029936769364	-0.00221093260130099	-0.0118300832602259
0.455398441452651	0.148518421177787	-0.0402585999395754	0.192584266699319	-0.00384351924726362	-0.0965899894178824	-0.0502167543325731	-0.079819498648027	-0.0799338944070858	-0.102196535637615
0.165768379050273	0.0966770605234375	-0.0139033495955821	0.0720563186516447	0.016905406314759	0.0131224931083251	0.015013949711542	-0.00101947505653302	-0.0103478929518742	-0.0141938117803831
0.000386364690236017	4.9078583792779e-05	-1.43504152630306e-06	0.000122684176666582	-2.03532985897894e-05	-1.66591687917467e-06	-1.1009607734482e-05	-1.68585012663613e-05	-9.92159575632915e-05	-0.000112112959816494
0.17312443838104	0.163475719287647	-0.0132266096205987	0.0627148057218203	0.017895196385908	-0.0395601008063359	-0.0108324522102139	-0.0294675187013394	-0.0288566646592105	-0.0469262882182853
NA	NA	NA	NA	NA	NA	NA	NA	NA	NA
0.0224386991464892	0.00968385335339671	-0.00181996901384014	0.0150622871659325	-0.00304396998040457	-0.00426608819094221	-0.0036550290856734	-0.00411722531960684	-0.00601019113972386	-0.00592358208748163
0.051189334350245	0.0167463300011818	-0.0045908966756722	0.0280808561287874	0.00261960532783089	-0.000224916958660407	0.00119734418458525	-0.000605269154321915	-0.00317126039342251	-0.00368470183543537
0.0108805146040594	0.023704340191775	-0.000911844120494431	0.00722844077714307	-0.00212636143411117	-0.00229911810425671	-0.00221273976918394	-0.00261153990031167	-0.00338622016351165	-0.00368626119284811
0.315187154998732	0.0836956402834356	-0.0274733246520145	0.155638056831388	0.00851267041673809	-0.0117260426437533	-0.00160668611350762	-0.0147523671799585	-0.0245839487758733	-0.0372783365329103
0.44404691232866	0.157890967059712	-0.0374553464337115	0.164351924045432	0.0534261749133121	-0.0274677240380903	0.0129792254376109	-0.0347749602440195	-0.00976760535399018	-0.033650945772846
0.00122169095437873	0.000396203620852682	-2.32267242675113e-05	0.000419201005164801	2.71768841910017e-05	2.9509751317384e-05	2.83433177541929e-05	-0.000178770861700387	-0.000212412075743131	-0.000359339785399799
0.130936362497558	0.0849330743900722	-0.0104228604519046	0.056295229735848	-0.00279097605763609	-0.0103584356946741	-0.00657470587615508	-0.0180049885268425	-0.0128436386575563	-0.0278370029140925
0.182412100561747	0.0789146844804882	-0.0153521207843203	0.0904490180955103	-0.023652884237287	-0.00960092866679732	-0.0166269064520422	-0.010761138294725	-0.0351391453358194	-0.0294209358772126
0.153487680720474	0.111809649392605	-0.0124774945933769	0.0646504837690484	0.00513138023189269	-0.0387080663137208	-0.0167883430409141	-0.0230606213647093	-0.0416523876790839	-0.0363252045537349
0.0479439984850164	0.0173811577978752	-0.00340965872464516	0.0335425220848783	0.00041759421832633	0.00221257016347974	0.00131508219090304	-0.00334384998952493	-0.00781503221858337	-0.0104835026673921
0.437559550067221	0.0943752161985605	-0.0379334899665352	0.170590182696469	-0.0175221065315989	-0.0275886075187987	-0.0225553570251987	-0.0357226053110981	-0.0562261304013791	-0.051130119302955
0.299112214767523	0.181474697852764	-0.0278761588440125	0.17913322715355	0.0143749254064028	-0.00849638841944333	0.0029392684934797	-0.00568959623268878	-0.0193546691723641	-0.0320398110331095
0.0638648722531161	0.0236486221459208	-0.0051517466742236	0.0415718304535251	0.00256170499594152	0.00084385890199079	0.00170278194896616	-0.00298411717953927	-0.00836565510511755	-0.0107658586156721
0.101354986149055	0.11481205335862	-0.00826208998051624	0.0422357438064468	-0.00973286101073489	-0.00704283061514906	-0.00838784581294198	-0.0080352801406552	-0.010019719100479	-0.0133001775589426
0.101547560794571	0.104399636870428	-0.00810857638237235	0.0557382048160499	0.00338716151202835	-0.00933111359965538	-0.00297197604381351	-0.0129352222994814	-0.013845563989549	-0.0199880526516737
0.0705758041912845	0.077564754840259	-0.00544945395764082	0.0411322646971464	-0.0100979357930379	-0.0059259850008517	-0.0080119603969448	-0.0136185154901035	-0.0132665119446967	-0.0191211582953841
0.254187070081687	0.129391673154353	-0.0214380427739603	0.108522523588722	0.0350484077921772	0.0050806506293043	0.0200645292107408	-0.0123872961625128	0.00366330996426589	-0.00994104429755968
0.126450770259195	0.127423066685862	-0.0104916474372771	0.0485643657206693	0.0108904792575739	-0.00943455476705045	0.000727962245261699	-0.00464661040566403	-0.00587959350773065	-0.015677921423117
0.353257830434223	0.227770923458055	-0.0345487769596702	0.197387451948292	-0.00797751835523602	-0.0547868793505133	-0.0313821988528747	-0.0423335692057291	-0.0342352448458157	-0.0472023158195498
0.0765393047673535	0.0715156738088257	-0.00671325349069227	0.0366365943207024	-0.000908561360285012	-0.00923602488196137	-0.00507229312112319	-0.0152858884904372	-0.0149081149627661	-0.0187412454775759
0.00279987645689021	0.00627004745803523	-0.000166884365968574	0.00161437989886694	-0.00082252571580584	-0.000770529359855045	-0.000796527537830443	-0.00123865940959816	-0.00118912057584609	-0.00127766928927857
0.0490166374803689	0.0507099731396797	-0.00445283392055752	0.0263481261742539	-0.00380583046321668	-0.0110704775056448	-0.00743815398443076	-0.0124819685693401	-0.0138595799031672	-0.0139491546092069
0.134187311331034	0.0719895529445944	-0.011067412220091	0.0911164783884803	-0.0197217280317411	-0.00184337447690791	-0.0107825512543245	-0.0120289294824056	-0.0178327247024276	-0.0299887660266687
0.313869951055806	0.147980730132452	-0.0305286501648554	0.19997615222936	-0.0234640318855351	-0.0409764876558696	-0.0322202597707024	-0.0473040211451106	-0.0466095581512695	-0.074933641232821
0.354572998730108	0.228622550573049	-0.0336795170402267	0.196427611083645	0.0111200307783786	-0.0526900919579941	-0.0207850305898077	-0.0405567757520121	-0.0400022768932896	-0.0450064442411214
0.0277659691305416	0.00645600049411841	-0.00139988044925091	0.0180687245760069	0.000295145069011918	0.00186692345409378	0.00108103426155285	-0.000708931473122135	-0.00216735680388997	-0.00407072748912874
0.105409402037564	0.0779150366322325	-0.00860849527993404	0.0470602268502897	0.00650549713938382	-0.00732634570676308	-0.00041042428368962	-0.00957134447942617	-0.00615583755574556	-0.00823448791836404
0.00589681581660915	0.000606888749318627	-0.000276017629994871	0.00369849135069538	-5.2570693031764e-05	-0.000278236860446614	-0.000165403776739189	-0.000540440593007398	-0.00096470861706668	-0.00120998648157567
0.00108346000787235	0.00348343073863306	-5.75807890851173e-05	0.000578876358605855	-0.00018375471612634	-0.000312902900159223	-0.000248328808142781	-0.000383494112619614	-0.000502632382176438	-0.000419393506775945
0.372225433426659	0.26797753170971	-0.0343526167521768	0.184496507381326	0.0165242959233966	-0.0370004896069417	-0.0102380968417725	-0.0283795159672788	-0.0221527661073918	-0.0648803961876695
0.443715049328674	0.157972279685367	-0.0376262951231159	0.164655388458283	0.0248710719400244	-0.0274221433752149	-0.00127553571759526	0.0089111677209478	-0.0175225213585966	-0.0298631982020686
0.082082690495771	0.0602982395447633	-0.00702524977447953	0.0385334098084744	-0.00485822496286212	-0.00508735095459832	-0.00497278795873021	-0.00498498792355363	-0.0153549704895134	-0.0125593078390891
0.497977643542808	0.247555024963151	-0.0421658906101713	0.167099199615599	0.014917519780437	-0.0642815558464507	-0.0246820180330068	-0.00431499663306423	-0.0136906502784973	-0.00697651680089595
0.484214932961586	0.145066170559973	-0.0419228781903834	0.176386776083294	-0.00152956827009698	-0.0906257974584581	-0.0460776828642775	-0.0604813079459058	-0.0801899249504862	-0.087495337286407
0.316270988815909	0.0829879446002725	-0.0276337226011264	0.156532694485009	0.00825616628588621	-0.00611993828388763	0.00106811400099927	-0.0153476346444148	-0.0321648130194296	-0.0414773719439181
0.110663891736109	0.0289840489947059	-0.00891314572260406	0.0480372335704268	0.0013716489025672	-0.000582462260029282	0.000394593321268955	-0.0112684130339048	-0.0101226707685496	-0.0136373802914109
0.010870841187086	0.0240418018700987	-0.000691789008768384	0.00694366570267088	-0.00100677325244594	-0.00210396893903919	-0.00155537109574257	-0.00284943580701023	-0.00317236001000149	-0.00347262738207392
0.253416608534767	0.129124913193589	-0.021852804657177	0.110190410934337	0.0374797848243597	0.0134158305496564	0.025447807687008	0.0074292986559264	0.00486829249058246	0.000666212784387055
0.0508400623529329	0.0588623020813384	-0.00415194409388782	0.0323029207788508	-0.000744772910779533	-0.00137725316200465	-0.00106101303639209	-0.00224406324264863	-0.00372080315499939	-0.0095638307263394
0.129934130205116	0.0499743041523687	-0.0111111331487249	0.0565050238057644	-0.00883251626880691	-0.0270107081121626	-0.0179216121904848	-0.0311535587094483	-0.0301844830699355	-0.0302155067210736
0.119378745499413	0.0750856083509679	-0.00901390942248055	0.0494243801123621	-0.00884407401832669	-0.00582038730865515	-0.00733223066349092	-0.00183801287326688	-0.0160329620694252	-0.0162995979873032
0.208874529793995	0.115708784527565	-0.0183515263287891	0.0923661774300201	0.0266792587056744	-0.0390801445079706	-0.00620044290114807	-0.0340773989604307	-0.0210620602368836	-0.0166314249234308
0.0503743555519724	0.0593454013839146	-0.00409708970584277	0.0320026542632201	0.00707187869162257	-0.000302514019658737	0.00338468233598192	-0.00296800630352055	-0.0039741707101988	-0.00651921915520202
0.495973147979024	0.246471549728832	-0.0431009142974412	0.166790972634062	0.0884293711050458	-0.0672061205176182	0.0106116252937137	-0.0426663804886892	-0.00563047483189189	-0.00551768009506148
0.0639681243486109	0.0502057263577712	-0.00573480991867282	0.031762937252083	-0.00870579521787484	-0.0104688825503736	-0.00958733888412421	-0.00519854272184486	-0.0115207446026179	-0.0131696786791938
0.0144497733658856	0.0292009208748114	-0.00152949505417069	0.00974109972115251	-0.00430767243527093	-0.00402394574542751	-0.00416580909034922	-0.00483821847066688	-0.00560586576598074	-0.00623698206199974
0.141760482050202	0.0533426721405641	-0.0117432497912464	0.0632864276254451	-0.023213236366764	-0.0398592832528119	-0.0315362598097879	-0.0331517146289446	-0.0395084052924751	-0.0425913998997562
0.246536620289469	0.100372338943573	-0.0209613986213229	0.115520091633793	-0.0179334711500377	-0.0217399840508058	-0.0198367276004217	-0.0266058621036343	-0.0319396917030675	-0.0345920474975774
0.291867286940418	0.178551097809638	-0.0251117786697382	0.122050068299537	0.0276594231363899	-0.0164382174292978	0.00561060285354603	-0.0146427081053836	-0.00179215092946927	-0.0397095666156763
0.448173471630205	0.154742901279912	-0.0385883118418509	0.162016485488002	0.0233318983522908	-0.0257810239098092	-0.00122456277875921	-0.0128463691339857	0.0101915771078851	-0.00693189483313617
0.454146315666467	0.148411961991358	-0.0407530652080474	0.191951441135787	-0.0189702963698236	-0.0735211534754564	-0.04624572492264	-0.0756538192024921	-0.0752960734202043	-0.0788198020636174
0.305798736165153	0.217414217946086	-0.0263166168539768	0.117819630336702	0.0753282027532628	-0.00267405132925008	0.0363270757120064	-0.000599565568586258	0.010157075687532	0.00864498275007503
0.495940328067233	0.247241650571313	-0.042128534646506	0.165674683735981	0.0680304349303931	-0.0823396326722048	-0.00715459887090586	-0.0171675804743944	0.0248247568549065	-0.0498862978205251
0.175915765652837	0.0501345844109023	-0.0148761911843293	0.0803214228111108	-0.00677474481672816	-0.0352778837347694	-0.0210263142757488	-0.0159179967742321	-0.0209316708917079	-0.0180323008435013
0.448559192980855	0.154519499155293	-0.037015057010822	0.161242068388816	0.0701540779391657	-0.0262592298856503	0.0219474240267577	-0.0106948550137994	-0.00260122858558826	-0.00779050519205465
0.299223742188708	0.149735015172196	-0.0301117825341997	0.206435414908821	-0.022290794401035	-0.0436500404490961	-0.0329704174250655	-0.0387221872913335	-0.0593844446568468	-0.0601815053419993
0.0169052742622768	0.0308034479592826	-0.00188741273771745	0.0112991891365295	-0.00353995280316638	-0.0031403311270202	-0.00334014196509329	-0.00366895921255501	-0.00410473744020278	-0.00677441067096303
0.0444238291810555	0.0472167721714235	-0.00379049085765457	0.0242928552749194	-0.000579520415139111	-0.0115056421907558	-0.00604258130294745	-0.00865975676888795	-0.0109910435360518	-0.010293939569007
0.0403682762325829	0.0442557640605613	-0.00385923145896382	0.0240435715831401	-0.00614932514397225	-0.00879012468868295	-0.0074697249163276	-0.0102479261281178	-0.012400285663791	-0.0119706707051005
0.0224560185439017	0.00969613969719497	-0.00188585973682051	0.0149742072609165	-0.00410647649900161	-0.00329968291745089	-0.00370307970822625	-0.00457421075203325	-0.0053391721877622	-0.0062754725468337
0.241397760601187	0.0740820452494717	-0.0238392152763377	0.179707172873673	-0.0229302307833169	-0.00158568033910056	-0.0122579555612087	-0.0240033967795684	-0.0258317688934919	-0.0412629882553816
0.0062182666260168	0.0140363871722485	-0.000403160298801741	0.00371910578954948	-0.00112316663586808	-0.00204367727245864	-0.00158342195416336	-0.00172848373684028	-0.00186186996085049	-0.00215972188378935
0.0195618867234397	0.00696632573591117	-0.000857091664465695	0.0115284421060269	-0.000818852483593851	-0.000726378316032908	-0.000772615399813378	-0.00236659749640846	-0.00384164613160999	-0.00465341557515249
0.0223873709040528	0.00572102146480826	-0.0010063382640846	0.0132503194091888	0.00132862956765737	-0.00026452207974512	0.000532053743956127	-0.000609972953180972	-0.00199228732931897	-0.00369079720854924
0.253192422833227	0.129100977616323	-0.0217060391297838	0.109829163235321	-0.00294923603460268	0.0109044417417096	0.00397760285355347	-0.00241109925467092	0.00610224335822085	-0.00340733546398633
0.0225156354822872	0.036610422639644	-0.00133842677196693	0.0149584623703526	-0.00161764022157319	-0.000752540717713437	-0.00118509046964331	-0.00282415272975269	-0.00425533272652675	-0.00338820177905293
0.057060344369413	0.0322134317618532	-0.00349475311740444	0.0375439138247665	-0.0166426327535903	-0.00419668750249894	-0.0104196601280446	-0.0136412878991024	-0.0115133926869252	-0.0134824806256789
0.0567125617907853	0.0287506525580639	-0.00499945934433588	0.0290100747156211	-0.0089344756602683	-0.0067219705983652	-0.00782822312931675	-0.0112319210756075	-0.0118860486415475	-0.0128120179759709
0.104754552102535	0.0777625004551015	-0.00837800946502174	0.0473338046554343	0.000753276598391264	-0.021737098751878	-0.0104919110767433	-0.00437916053997044	-0.0191144689109449	-0.00919448395666429
0.0467936729944349	0.0817289939845288	-0.00413665737977476	0.0253931550102762	-0.0100194634928942	-0.0148328065482545	-0.0124261350205743	-0.0143808637771027	-0.00706647164487338	-0.0143737554294594
0.0153664916318197	0.0569383930279507	-0.00120502244819064	0.010325630738908	-0.00857542084864728	-0.00879726842933883	-0.00868634463899306	-0.00810027553500384	-0.00478132006758574	-0.0100788476491845
0.165681412905089	0.178378550512769	-0.012905039153453	0.0902786148040987	-0.0144830391753892	-0.00101080104863199	-0.00774692011201059	0.000918240983138474	-0.00792221890150732	-0.0128784430726916
0.272186036483798	0.187469152397653	-0.0254075197777517	0.175034971128487	0.0293837603198259	-0.00114095864134295	0.0141214008392415	0.00303485835139261	-0.00783482728528906	-0.0203376718378713
0.0951366178179801	0.0676242164426829	-0.008329516204792	0.0430823961154673	0.0159646363166629	-0.00350446227736356	0.00623008701964968	0.000354212710255097	-0.0064566051409683	0.00339026989053852
0.216528683042652	0.113819328230436	-0.0186736862263291	0.0895971412054375	0.0279775177428541	-0.0178831254549768	0.00504719614393861	-0.00961972280678502	-0.00861623041653048	-0.0265388212128548
0.261918068151012	0.127805049555013	-0.0220324924951591	0.107114703171956	0.0328224590092971	0.0152182710090311	0.0240203650091641	0.0172731710422431	0.0134930456001536	0.00522265956487372
0.299083578102307	0.181174241567786	-0.0286098012060555	0.179776582941309	0.0331752007600543	-0.00260847004132164	0.0152833653593663	-0.012671303200826	-0.0267155274251336	-0.0316983345244081
0.147272845882557	0.0447625949976708	-0.0115857314733105	0.113914615773964	-0.00476213620258267	0.00706882491080765	0.00115334435411249	-0.0117785650906472	-0.0104310171563277	-0.0202005379160972
0.00619134547556268	0.0137139338533129	-0.00043266385115434	0.00391308156201326	-0.00116261671525256	-0.00169397365548001	-0.00142829518536629	-0.00166401476701914	-0.00233957354842177	-0.00201221034265087
0.206101275159974	0.115369890712221	-0.0177158401202724	0.0919412797471069	0.0224989142924794	-0.0156522191618551	0.00342334756531215	0.00393737339424918	-0.0117333583498127	-0.019459658477072
0.162297862579374	0.111400528754933	-0.0138543996738835	0.0640199539713561	0.0119870454066747	-0.0382991725977978	-0.0131560635955615	-0.0293280633636516	-0.0332073903206438	-0.0345630752767909
NA	NA	NA	NA	NA	NA	NA	NA	NA	NA
0.00636775397157071	0.0139019840690647	-0.000375491541740919	0.00376345058186205	-0.00201979781134964	-0.00231401938571111	-0.00216690859853037	-0.00223213040233879	-0.00228158558138945	-0.00235885115828454
0.00344269997206634	0.0227954598002579	-0.000132146670545286	0.00238343238998611	0.000128530381945439	-0.00221845401789178	-0.00104496181797317	-0.00238112221604865	-0.00128869224818568	-0.00253555363483735
0.0636829074451381	0.0235198210494907	-0.00528654169656512	0.0408379292517486	-0.00213777663563944	-0.0073792693462443	-0.00475852299094187	-0.00215525673118087	-0.00856899103437806	-0.00888799302026741
0.229571843796055	0.123768315706383	-0.0187178827335897	0.097002079610824	0.0254769733629281	0.0388676865387667	0.0321723299508474	0.0209276641413691	0.0163248290804528	0.0041335961062626
0.0143741704881666	0.00900091712098515	-0.00128764463922929	0.0101102677812005	-0.00331161685819028	-0.00366013525685898	-0.00348587605752463	-0.00421119707675573	-0.00428930547931573	-0.00541807089771458
0.0301338087985013	0.0878074593343442	-0.00265030661825301	0.0190627591431782	-0.0104007432653442	-0.0140831603622677	-0.012241951813806	-0.0113161669306933	-0.0139910499851661	-0.0175086886614666
0.417837954632027	0.176542312014629	-0.0374967109391725	0.176904435828329	-0.00103142160880088	-0.0229128335975662	-0.0119721276031836	-0.00832722039881489	-0.000892338817571114	-0.0175566217246112
0.49563630461015	0.245888427338173	-0.0420870445618937	0.166548317911975	0.0736526808383328	-0.0142580452334526	0.0296973178024401	-0.000617863885773284	-0.0247357312371311	0.0201858418137558
0.0409455472766471	0.0215736656933093	-0.00354692138277815	0.0270439198670277	-0.00828001338561674	-0.00820009694342191	-0.00824005516451932	-0.0115114415634333	-0.0126407254630438	-0.0140151548777551
0.0621298135521528	0.129576053006273	-0.00489792131170946	0.0340373002493718	-0.0179075614433166	-0.018801939219416	-0.0183547503313663	-0.0189205637036408	-0.0199505998668925	-0.0220891551367017
0.403254646461291	0.0937380284221389	-0.0370340170111941	0.184729903672767	-0.026599460074682	-0.0312201618212633	-0.0289098109479727	-0.0269073114878906	-0.0384207924962929	-0.0594521998149618
0.0908179138035548	0.0639542886111218	-0.00739978189750852	0.0409689178387191	-0.00393909173249632	-0.0052456319394152	-0.00459236183595577	-0.0148410592751267	-0.0114184870546039	-0.00953137192324134
0.194582009762047	0.108072183437316	-0.0169482331643665	0.14728190180774	-0.00106161482751846	-0.0273417651365984	-0.0142016899820584	-0.0378989611926917	-0.0467451945409338	-0.055149756328856
0.0197308154999313	0.00693541909311064	-0.00137584795750663	0.0116638473409451	-0.00151100208814589	-0.00215075381278592	-0.0018308779504659	-0.00252651546360437	-0.00359005069679113	-0.00445874068956904
0.298242605698776	0.176401409045452	-0.0262743541598796	0.12015640455492	0.0213789271211041	-0.0120442497454812	0.00466733868781144	0.00389494296622794	-0.00636668162951343	-0.0304050902153453
0.0365392571106108	0.0550692440966676	-0.0028807696413581	0.0242138761006383	-0.00352340172384437	-0.0026954122665282	-0.00310940699518628	-0.00551710036913779	-0.00827949904345263	-0.011198678807502
0.195487892717403	0.0509491517100721	-0.0166207135529968	0.0926438069971686	-0.00205713548424763	-0.0164241551007805	-0.00924064529251406	-0.0280872131164258	-0.0287794697217677	-0.034972300730247
0.0150052697304954	0.0266691713864033	-0.00118342491868218	0.0107456317986761	-0.0020838398675328	-0.00361245348691292	-0.00284814667722286	-0.00339578197004377	-0.0034323897262811	-0.00511672880686256
0.00128003660821543	0.000389539508662263	-7.8709367732528e-05	0.000428601060168114	-0.000140951640471885	-0.000180651201675489	-0.000160801421073687	-0.000222197974234327	-0.000316959364973705	-0.000311114396692252
0.0148807913355229	0.0571236820341329	-0.00141162506218492	0.0105921965168659	-0.0077652786003592	-0.00827795623023068	-0.00802161741529494	-0.00420638729761285	-0.00846758546477343	-0.00595461343645641
0.01036713185729	0.00269466233355103	-0.000568057942878789	0.00733534098151798	-0.000822723188423736	-0.00115411615151784	-0.000988419669970786	-0.00243567771142133	-0.00325190619490146	-0.00410888779359983
0.115709384585569	0.080492396306356	-0.0097424270174462	0.0483143011963006	0.00985291365238872	-0.00650811530154073	0.001672399175424	-0.00277976185757145	-0.0226247459343225	-0.0110630412425639
0.36352762627095	0.22005945753756	-0.0346468784635663	0.190419825837275	0.0421729052620414	-0.0469951313184474	-0.00241111302820296	-0.0183228278148246	-0.0339286273832355	-0.0629313647565982
0.0821684604542491	0.108045731979635	-0.00643212642881445	0.0551406000442158	0.00508960638277396	-0.0107969815355245	-0.00285368757637525	-0.00636279753606729	-0.00667398716259375	-0.0151867449908064
0.0481549081467848	0.0818094646899867	-0.00420764037372835	0.0253864563567025	-0.0128099248324907	-0.0138943455187219	-0.0133521351756063	-0.013297697024399	-0.0139839254230157	-0.0159897788957129
0.0781348780867455	0.167749416889578	-0.00671507695854297	0.0406878369503042	-0.00420125012370402	-0.0267342224848124	-0.0154677363042582	0.00634208766206924	-0.0136101310160832	-0.0244516202729142
0.0638334850125053	0.0238743521504946	-0.00485315748819309	0.0407288105423632	0.00300696420432274	0.00012930551884216	0.00156813486158246	-0.0039214511146107	-0.0100170967126319	-0.0102934776152191
0.0407664212072141	0.021508567105039	-0.00324523464615848	0.0264747298573154	-0.0112537056650754	-0.00886980384254761	-0.0100617547538115	-0.0116909334449142	-0.012040138438735	-0.0135233832847097
0.271879938684213	0.188290148634626	-0.0259690753403272	0.174809751857355	0.0169611120037032	-0.0085996579824752	0.004180727010614	-0.00750585934885611	-0.0106926800247791	-0.00581495434350915
0.000477201237502064	0.000112900030999905	-1.01242968085525e-05	0.000102150703857385	3.94903944795736e-05	2.1105556631418e-05	3.02979755554958e-05	-9.48259873971659e-05	-6.53134586975245e-05	-8.22508359723361e-05
0.0411341860261153	0.0199425009415073	-0.00329349584758158	0.0237423012812455	-0.00696887947658729	-0.012058930571116	-0.00951390502385165	-0.0106921824347343	-0.0126888771731813	-0.0127271067439173
0.0770993869183587	0.0252786394831777	-0.00632665152385943	0.0364008985339846	-0.000480246182271146	-0.000194923808374894	-0.00033758499532302	-0.00940046806022879	-0.00805420606650342	-0.00914526489476725
0.172903074278576	0.164244240354826	-0.0140920552591448	0.0629622045790953	-0.0101180509126323	-0.0473961690964597	-0.028757110004546	-0.0245980074897505	-0.0155975331524377	-0.0254029137816855
0.372999561940225	0.270474806778979	-0.0332397897799334	0.183565905227326	0.0874094822576096	0.0228949861158033	0.0551522341867065	0.0310352126998461	-0.0288283561449281	0.0309169740252131
0.172817415184195	0.163992316140693	-0.0137176740058087	0.0629734527039561	0.0180536458374023	-0.0433046828713352	-0.0126255185169664	-0.0153280157335712	-0.0187619009719693	-0.0386738920494369
0.172509386446927	0.163753644616831	-0.0132966941027637	0.0625708214310687	0.00709203914891648	-0.0424886210419734	-0.0176982909465284	-0.0132591870086315	-0.0225737503343845	-0.0320079305302737
0.0700814331720027	0.0774574875390295	-0.00506223449152653	0.0412110107311474	-0.00530347822017881	-0.00888631229378618	-0.00709489525698249	-0.0102478886584239	-0.0145633841777829	-0.0152941400343156
0.163695738147832	0.110196023588417	-0.0130742802042741	0.063142772021255	0.0123240459010786	-0.042029139411242	-0.0148525467550817	-0.0266791666401295	-0.0305693309131182	-0.0450821356365937
0.0993665832741926	0.031703309169551	-0.0070213850207	0.0683086867990646	-9.41209209163185e-05	0.000574630996562353	0.000240255037823017	-0.00535074554410714	-0.0106029400521345	-0.0166575616409784
0.0373947235297026	0.0204410736736343	-0.00318083611901947	0.0218766523533998	-0.00351871815048416	-0.00297347195937982	-0.00324609505493199	-0.00460788123197291	-0.00936817699453019	-0.00939967724221615
0.119615372601319	0.0749601243434902	-0.00947764441294859	0.0500846285329172	0.011382200501248	-0.00534102793129081	0.00302058628497862	-0.00174979769880038	-0.00607496441362082	-0.00916494228292292
0.069768281572636	0.0195013781311308	-0.00532433421697401	0.0343028167542754	-0.00061402025903759	9.55935002525943e-05	-0.000259213379392498	-0.00410270965736198	-0.00650180435189411	-0.00815486400275844
0.256041763227872	0.102370803813595	-0.022381191019321	0.115297172740114	0.00163185875568028	-0.0102082935026533	-0.0042882173734865	-0.0353454406631019	-0.02047249179185	-0.0408107118692663
0.130636330478864	0.0489855428134558	-0.0108211249082532	0.0572479584373306	-0.0193544073729128	-0.0328049797057417	-0.0260796935393272	-0.03165035174817	-0.0335606957468739	-0.0312960559270184
0.149382620795013	0.185764883784702	-0.0129875130993451	0.0947438370880148	0.00303885352331593	-0.00347072626548781	-0.00021593637108594	-0.00162087913498929	-0.0142626673073245	-0.01588148050568
0.0107760605641061	0.0240008130277253	-0.00081282474023007	0.00706578133270132	-0.0022618501812172	-0.00165048060006618	-0.00195616539064169	-0.0023447313835904	-0.00336048409061895	-0.0035178049193176
0.00330386791469798	0.000733208432350305	-4.00718572972662e-05	0.00163809547018447	-0.000369494355902054	-9.90839725937566e-05	-0.000234289164247906	-7.85052841118725e-05	-0.000246968858860879	-0.000485576140370108
0.00378752916595564	0.000372410595848032	-7.97718135159072e-05	0.0016345535356075	-0.000426330463280874	6.46963019014474e-05	-0.000180817080689713	-0.000487272751592082	-0.00084275670384606	-0.001118530292062
0.165119104469355	0.0966147577635913	-0.0141835007995761	0.0722435363952344	0.00883022047640986	-0.000108281711392016	0.00436096938250891	-0.0163019318941873	-0.00403150695849247	-0.0226436869396034
0.354758215120347	0.229718795503138	-0.032178670547759	0.194079298006002	0.0435899471023818	-0.0490623887626377	-0.00273622083012798	-0.0239657600021068	-0.0499170636697151	-0.0548969004106106
0.0225720849049061	0.0363992570650107	-0.00155880733795462	0.0149353754548415	0.00287878342236305	-0.00195770472460741	0.000460539348877822	-0.000544973393462961	-0.00495873679131308	-0.00549323396748464
0.265650112337096	0.176312472259101	-0.0219942950198327	0.111969405213213	0.0191481735908084	-0.020641235222376	-0.000746530815783797	-0.00900218143695825	-0.00646741382614763	-0.025051916702684
0.164880888586613	0.0967469038761655	-0.0135767738599064	0.071920305668447	0.0134765429932296	0.0100315604775147	0.0117540517353721	0.00770729327108174	-0.001631718761269	-0.0210386594451189
0.126995267259912	0.0311005684579916	-0.0103821373716124	0.0602506255869719	-0.00163589992141835	0.00314685406253024	0.000755477070555927	-0.00226103061076836	-0.0138318206858321	-0.0091936320962813
0.0420901660703775	0.0107495397956948	-0.00270644844650015	0.0293352363047226	0.000114336542564375	0.00179448197567105	0.000954409259117717	-0.00359987592189276	-0.00522132417543116	-0.00640801181966473
0.0879926144397289	0.0185300787149486	-0.00664069143233055	0.0420787469130254	0.00606785940294323	0.00461793646405127	0.00534289793349725	0.000605643468718969	-0.000808718935098929	-0.00539005717286367
0.116198556144051	0.0807524000536136	-0.00975887515763704	0.0481796703289689	0.0112931619350709	-0.00293285399089932	0.00418015397208578	-0.00225489349494733	-0.014319860009745	-0.0188310571462734
0.163202487786836	0.111553244992867	-0.0137410632992681	0.0638408558173695	-0.00473448125425743	-0.0449226156267753	-0.0248285484405164	-0.0225836430723688	-0.0437696325314114	-0.040421584341738
0.135027221264152	0.151480138910213	-0.00980798296066568	0.0760620319432254	0.021030643246477	-0.00097621749215257	0.0100272128771622	0.00341885127953587	-0.00376970183983885	-0.0291756684061246
0.066509682552484	0.0911162681369944	-0.00586746429607395	0.0379158413348071	-0.00311459360361838	-0.0189729263147613	-0.0110437599591898	-0.00973773584665158	-0.0223048364253904	-0.0194229202838849
0.00928980134682849	0.0401621688422642	-0.000757865333627757	0.00607009390789977	-0.00566591043360867	-0.00634084197826948	-0.00600337620593907	-0.00628913669410129	-0.0066489759100904	-0.00685353217610978
0.0279476758743183	0.064592896684857	-0.00263382779921463	0.0163546639266141	-0.00663463830730059	-0.0108711329334283	-0.00875288562036447	-0.0108197409006452	-0.00997271885708366	-0.0115896462851218
0.113122962151089	0.187381238915856	-0.00954533628262137	0.0575803878777474	0.0184510489448309	-0.0150543577498288	0.00169834559750107	-0.0117386522966983	-0.0125647836612412	-0.0102486553864867
0.119582079126107	0.0747576754603385	-0.00943605453045177	0.049783964652738	0.0125376795943242	-0.00684033454472258	0.0028486725248008	-0.00200961513434757	-0.0109751596236645	-0.00675521811821243
0.241673043454598	0.0579626361623676	-0.02079014422928	0.111298844345662	0.00871898141111893	0.00942470434992021	0.0090718428805196	-0.0010467952701842	-0.0223456599128228	-0.0252468187526973
0.416964206453448	0.175525621889484	-0.0371909015179917	0.176667818365455	0.0263206952049707	-0.0176332239472525	0.00434373562885909	-0.00542384487949876	-0.0154534147456095	-0.00554981503514507
0.00946488110084174	0.0198921337862333	-0.000742858608441532	0.00721000079075036	-0.00327542212920181	-0.00440652206849569	-0.00384097209884875	-0.00371698857086015	-0.00456135151591357	-0.00491097951507278
0.224452152863615	0.170097448859657	-0.0189068537736523	0.0880326561133693	0.0207469843644679	-0.0178691325591292	0.00143892590266934	0.00999860380667358	0.00311325593754863	-0.01696301246802
0.0478403346242033	0.0822317677478731	-0.00431194469901226	0.0252726244600074	-0.00619139963534316	-0.0130676599043201	-0.00962952976983161	-0.0130314908893771	-0.00587424038391784	-0.0156492756014167
0.104905416185874	0.0779409890141851	-0.00872019439050757	0.0475756374540791	-0.00177065792470095	-0.00443089476781315	-0.00310077634625705	-0.0179490714222882	-0.00453601181145784	-0.0107488445200738
0.0915833337283682	0.0633486838022996	-0.00715392483951678	0.0412852646304861	-0.0029818780813673	-0.0181712469457995	-0.0105765625135834	-0.00387204254064219	-0.0110649884100873	-0.0197645816065947
0.262928900050887	0.128073606932111	-0.0222766894823691	0.106982401369174	0.042884367047521	0.0100015935666056	0.0264429803070633	-0.00732817410661174	0.00304729273125476	-0.00749593180769453
0.224383615758928	0.170025384407511	-0.0191632311122841	0.0882691904601072	0.0842599990009905	-0.0158210747762269	0.0342194621123818	-0.00171578282142515	0.00388553689629587	-0.00160998507558896
0.068813385356603	0.0245368660653519	-0.00525130739365359	0.0487837082040785	0.00186023629637486	-0.00153946387707737	0.000160386209648741	-0.00811917492821125	-0.00898958216259122	-0.0139717468316673
0.014727750121571	0.00739288886466667	-0.000936250580255571	0.00919783799396775	-0.00226280344813836	-0.00318413991812695	-0.00272347168313265	-0.00409138045306786	-0.00434077008781252	-0.00492317043713987
0.290744371929087	0.17930191827262	-0.025559397743226	0.1227154532155	0.0171269252900473	-0.0130180337420133	0.00205444577401703	-0.0100404902317753	-0.010987843929006	-0.0215259592226815
0.0746614568469358	0.0242415752042301	-0.00540204241106997	0.0513661216238471	2.23268334807042e-05	-0.000486832235767079	-0.000232252701143187	-0.00508675166450268	-0.00858876461161584	-0.0132613845766454
0.299027996350671	0.149569933523206	-0.0296676391779523	0.204721492140642	-0.0367864583154609	-0.0492863475744013	-0.0430364029449311	-0.0517762442014203	-0.0541176496423434	-0.0687090369719836
0.165298213665344	0.0970495744635383	-0.0134860545580233	0.0714990712725798	0.0218919037068997	0.000234815718799436	0.0110633597128496	-0.0148846778960244	-0.0220185234955136	-0.00967717049781053
0.131319289318699	0.0844206763442905	-0.0100738815077092	0.0561953025812695	-0.00596106245307729	-0.00283805920039668	-0.00439956082673698	-0.0245380621097661	-0.0151989044295704	-0.015353077258271
0.112598408843395	0.18661074055267	-0.00901275481451795	0.0574239533561303	0.0738364241315558	-0.0147375314989461	0.0295494463163048	0.0151775144768977	-0.0199888333145277	-0.0215257247388306
0.104596510547505	0.0578413892890495	-0.00778593439443491	0.0716432290540318	-0.017664409896908	-0.000643273253532195	-0.00915384157522009	-0.0161439760719339	-0.0234824000729351	-0.0228407783369961
0.185232957641527	0.151850591262036	-0.0151663256164922	0.0693422410972324	0.029617600883544	0.00244606209705081	0.0160318314902974	0.00223975689915371	0.0234577113634263	-0.00336130275365454
0.0914111424873545	0.0310651771818717	-0.00659741813588451	0.0563431223189368	-0.00143850599509052	0.00138451408740647	-2.69959538420211e-05	-0.00254010501406302	-0.00964908614724887	-0.0132213403307357
0.20843503219418	0.0576801047153934	-0.0176883774625051	0.0999269121931288	0.0141133783378033	0.00931580244680449	0.0117145903923039	-0.00762476392231182	-0.0112099358007893	-0.0131268498057966
0.148892491924187	0.0902433953418482	-0.011481850386394	0.0610504392721861	0.0247231709466801	0.0216779373052993	0.0232005541259896	-0.0032902293463084	-0.00279060212225132	-0.00704918667760618
0.00508222843777458	0.0120023608647456	-0.000317132269793159	0.00383333153014051	-0.002134244179335	-0.00208771466157633	-0.00211097942045566	-0.00237546456018905	-0.00261862759773759	-0.00297575496166346
0.166115990228686	0.0964488675393369	-0.0139666200462986	0.0721845176055359	0.0189362090762478	-0.0246232199781705	-0.00284350545096135	0.0039931654525609	-0.00882319211465588	-0.01039505863187
0.340674351890339	0.158594791527465	-0.0336044190362905	0.203382857943459	-0.0384127789623542	-0.0496904294620173	-0.0440516042121857	-0.0579361826524453	-0.0744107183080125	-0.0812627563312484
0.0667106578948727	0.090775329366534	-0.0053680804916651	0.0371366746797703	-0.0130816929137578	-0.0205233184641543	-0.016802505688956	-0.0156483585673012	-0.0205607405299403	-0.0238965907359203
0.101234590951461	0.104837020893558	-0.0073543916275233	0.0561126353490695	0.00886159311800415	-0.011303535809511	-0.00122097134575343	-0.0114077745783198	-0.0206589575897008	-0.0246537523222394
NA	NA	NA	NA	NA	NA	NA	NA	NA	NA
0.45286613720779	0.149044834718199	-0.0400177581138715	0.192083617319925	-0.0245292234499059	-0.0822823516371324	-0.0534057875435192	-0.0542324218126272	-0.0799921919590688	-0.0909490133427047
0.0113376336705086	0.00122055618012448	-0.000359235736385674	0.00600405171128447	0.000464667758799789	0.000448738741038119	0.000456703249918953	-2.40542815099758e-05	-0.00117295331245506	-0.00165854328614797
0.0567425468983504	0.0288394113301573	-0.00467731881515183	0.0288881727218381	-0.012332212764413	-0.0116747597065427	-0.0120034862354779	-0.00948918273874707	-0.0137725409970927	-0.0181604318600696
0.000391199513692485	7.47575398597599e-05	-2.41850707687843e-05	0.00015038476011633	-1.58458146235012e-06	3.39631933200238e-07	-6.22474764574912e-07	-6.52247711453447e-05	-6.2007576250433e-05	-7.22850778310431e-05
0.0100138442574811	0.00152568418752103	-0.000472600402018908	0.0057295208260512	0.000473521464611109	0.000271801253732626	0.000372661359171867	-0.0010765025586233	-0.0012988901121171	-0.00184747136554274
0.0686524885475594	0.0248470795918279	-0.00509371187502289	0.0487920826873943	0.00058573553164866	-0.00130456445530641	-0.000359414461828869	-0.00847474377492335	-0.00975741675108651	-0.0130231307735011
0.149003509401866	0.0902977531679692	-0.0112337506287705	0.0614316685126622	0.026422764622605	0.0180194141625935	0.0222210893925993	0.00932409263642511	-0.0121266249849122	0.00182965465367776
0.194735287431388	0.108240097260817	-0.0171916786517915	0.14735116913638	-0.0324726982841033	-0.0272314302942621	-0.0298520642891827	-0.0278111980951564	-0.03240415885118	-0.0558402536959909
0.270663338539702	0.189354939522407	-0.0222684160896621	0.103983914693405	0.0525927077655126	0.0157978865710384	0.0341952971682755	0.0380677642649367	0.00092407545037998	0.0138295205856301
0.492529722199219	0.197442372314721	-0.0416414560108047	0.168558066670738	0.0210821875041352	-0.0637998247159435	-0.0213588186059042	-0.0186677340948401	-0.0680507986684118	-0.0617462320037293
0.0661321620725425	0.0902131479113358	-0.00519593047793418	0.0376673604847433	-0.00737198943744796	-0.0217502410239179	-0.0145611152306829	-0.0117075019318919	-0.0243256631694394	-0.0263437483738302
0.00894761514181134	0.040677386986199	-0.00046817533733028	0.00590450030747834	0.00155911774713779	-0.00518852010158862	-0.00181470117722541	-0.00329474658523688	-0.00574693200933261	-0.00607483158242569
0.493559128094666	0.198120125793654	-0.0428626539442992	0.170249717532166	0.0061821853329887	-0.0752647608513437	-0.0345412877591775	-0.0192861702402628	-0.0597415512632371	-0.0595136263888497
0.0849831623303602	0.0335134304964819	-0.00672348306638697	0.0404411040978334	-0.0128144382430389	-0.0145630367436638	-0.0136887374933514	-0.0135803694938719	-0.0187542350385599	-0.0202240032542607
0.24150783044593	0.0582125762165397	-0.0202081810773218	0.11113894159035	-0.0138671606187254	0.00758698039172204	-0.00314009011350166	-0.00642022371286669	-0.0147243507572628	-0.024298412660129
0.0820566978455928	0.108097030886134	-0.00675276493545435	0.0557074540821835	0.0013562525920631	-0.00522326426395675	-0.00193350583594683	-0.00933841836981199	-0.00976733837870633	-0.0109876707649401
0.0146674334086597	0.0568430380581424	-0.00121534396862541	0.0105057725636582	-0.0072696552923713	-0.00750304908914439	-0.00738635219075785	-0.00426494862289982	-0.00359247243144143	-0.00854039212589282
0.0681328155877969	0.0319502321640649	-0.00646717606234948	0.0349941330930483	-0.0127235412424466	-0.0125437701120692	-0.0126336556772579	-0.0174922362644268	-0.0137191483253196	-0.0158787859652968
0.011056726651186	0.0239794791207611	-0.00117739431229113	0.00741556068066919	-0.00152250644782056	-0.00265364888307195	-0.00208807766544626	-0.00276040752578612	-0.00342905578279891	-0.00395745541697715
0.036500595481847	0.00702299937066887	-0.00287169872254384	0.0223632792107099	0.00283504738043326	0.00313639341340801	0.00298572039692064	9.09686825237357e-05	-0.0017703383179995	-0.00220715241531009
0.27016485182931	0.18899517821128	-0.0224391818717412	0.104909864661271	0.0495583924399489	0.00949027668006142	0.0295243345600051	0.0524549058046035	0.039105951338528	-0.000422717521038063
0.444213045597648	0.158516219489453	-0.0377583898607638	0.163895181603914	0.0658753444695261	-0.0298268236456866	0.0180242604119197	-0.00513744318363518	-0.0213960354781558	-0.0134193225795746
0.0870873198019796	0.0255724350817974	-0.00686713450532236	0.0404737853893922	-0.00732909839959264	0.00603524404405467	-0.000646927177768986	-0.00580327083541111	-0.00251880311636345	-0.0177595365550914
0.0470676270093935	0.0816932334616271	-0.00433124969578449	0.0254502273087772	-0.00867835298618464	-0.0129636639945161	-0.0108210084903504	-0.00638809613197532	-0.00650102758352357	-0.015581374170516
0.326704962711595	0.250892495562234	-0.0314629895399152	0.196953065046544	0.00896847899603914	-0.0442104302099745	-0.0176209756069677	-0.0421153881204826	-0.0697266716453139	-0.0394945883281461
0.00531450515859033	0.0115670341053657	-0.0003421966391045	0.00351976053082827	-0.00140043636098245	-0.00126584574196056	-0.0013331410514715	-0.00130359866803847	-0.00156217596431351	-0.00196537975916503
0.0146640844006175	0.00746552761012562	-0.000871770836410398	0.0092174217267857	-0.00311666621799438	-0.00281598152937403	-0.0029663238736842	-0.00418547540958086	-0.00414855542220776	-0.00501275720231818
0.0504336612793618	0.0695407483056701	-0.0040450852010515	0.0310404133675377	-0.00268744566773108	-0.0121452132005119	-0.00741632943412149	-0.0133975095979984	-0.0115640484705556	-0.0127790321183669
0.15286192912356	0.111669544349037	-0.0122675985945697	0.0652087217860657	0.00603554633354325	-0.0487032256459226	-0.0213338396561897	-0.0284831722759225	-0.026855571735643	-0.0352749123861731
0.15053942387186	0.0396304286306893	-0.0121114976912631	0.0743675988205955	0.00304523080569946	0.00471531563182159	0.00388027321876053	-0.00270788491285143	-0.00872346389866174	-0.00936706844930776
0.115779354449223	0.0796514867895888	-0.00940151293463534	0.048450233000725	0.00914589592796554	-0.0204406241436475	-0.00564736410784097	-0.00495549936562387	-0.0127688768483265	-0.0212430522900291
0.0271347598043065	0.0103033916131644	-0.00184122569492196	0.0189358301805998	-0.00127742039565852	-0.0031066789852084	-0.00219204969043346	-0.00409362923760241	-0.00391733670704393	-0.00610840625099696
0.496758719200023	0.247655237015497	-0.0429445316475448	0.16626713405436	0.0742273726992952	-0.0628209435919123	0.00570321455369149	0.0653348350659939	-0.00510244165584994	-0.0263897699114692
0.105085937441164	0.0972085897806118	-0.00794789243953614	0.0592452815084245	0.0218187103599512	-0.000593760282641534	0.0106124750386548	0.000742373299663826	-0.00386962074455545	-0.00425135511437105
0.063704734725796	0.095998228988977	-0.0056548412300183	0.0320901367643307	-0.0192571399133588	-0.0172636728640243	-0.0182604063886915	-0.0158604697558681	-0.0221192252155549	-0.0174516992624641
0.0557119548833112	0.0190475335974076	-0.00495202820158658	0.0297149315775011	-0.0105814949371319	-0.00579822579949387	-0.00818986036831288	-0.0105286160813501	-0.0110650619577076	-0.0137273052494173
0.0720036847141008	0.0522879584619815	-0.00624838363756063	0.0352724174318835	-0.0117407384809949	-0.0117676534323749	-0.0117541959566849	-0.0160646925687208	-0.0188469066572119	-0.0178914069708587
0.000805667390584087	0.00212602040108428	-4.33645009035504e-06	0.000408539428610448	-0.000170597543881732	-0.000228570504412193	-0.000199584024146962	-0.000273080388926661	-0.000284939000253549	-0.000370138198094178
0.467458645365483	0.222955206400471	-0.0413710402998861	0.185823723608543	0.0206572005167813	-0.0263593390617191	-0.00285106927246886	-0.032484892376384	-0.0565787412087077	-0.0498267349592537
0.178499606539113	0.230496791246196	-0.0146665682931043	0.0912207810444881	-0.00132096304143925	-0.00187868911910546	-0.00159982608027237	-0.0200190287038302	-0.0165186179981067	-0.028464896220073
0.0583000944938806	0.0175863990459563	-0.0046561898571739	0.0289210934009125	-0.00444038750101845	-0.00111171855099056	-0.0027760530260045	-0.00318035543815016	-0.00699771043985156	-0.0077425388415122
0.076100004940221	0.0843279969720817	-0.00548814097780415	0.0439061072438554	0.015156650837501	-0.00280812264450539	0.00617426409649782	-0.00215678539147904	0.00173786825825707	-0.00654185764310083
0.185724827234116	0.112075286682827	-0.0153942087695236	0.0788423070970312	0.00528568746838939	-0.0178084853672131	-0.00626139894941183	-0.014169058470134	-0.0196899477790444	-0.00996199698927386
0.29928098841351	0.182677545382136	-0.0286947071261257	0.180658086959649	0.0248127293710755	0.0450008751749389	0.0349068022730072	-0.00917165723154362	-0.024398211419651	-0.031077229431167
0.0483111684484014	0.0502350891273161	-0.00385352425122604	0.025990636121536	-0.00881881059440931	-0.00736622973435189	-0.00809252016438061	-0.0113157916641192	-0.0134242746483839	-0.0113072701044083
0.173064153224775	0.163759685138176	-0.0141929868477935	0.063164543740807	0.0378296714631595	-0.0590730170886159	-0.0106216728127282	-0.00989930828760857	-0.0128252944556141	-0.0235056356486003
NA	NA	NA	NA	NA	NA	NA	NA	NA	NA
0.0195687390195233	0.00702078668837258	-0.00106826931702213	0.0116187369752941	-0.000770580286329373	-0.00128666887530759	-0.00102862458081849	-0.00304231499790745	-0.00336883105629195	-0.00460444143210002
0.403690996096806	0.0943151815164197	-0.0359721371595002	0.183479816515754	0.0041102800605396	-0.0333807553248727	-0.0146352376321666	-0.0423942667874984	-0.0494989149421932	-0.0650482652572871
0.105954657577355	0.0779698311763001	-0.00848609398240255	0.0469440721604953	0.010936359973098	-0.0256221495843406	-0.00734289480562129	-0.00405091134083185	-0.0085965043436837	-0.0204687224039467
0.451241567085039	0.194694325508562	-0.0384661346779435	0.158772297539301	0.0421037377727289	-0.0218699258820509	0.010116905945339	0.0314876158334871	0.0313154620645369	-0.00413996929534344
0.25339747708776	0.128965957351112	-0.0215638443718927	0.108953163273581	0.0361289782264334	0.0125472173959811	0.0243380978112073	0.0124816578641269	-0.0135782272329757	-0.0143967441116194
0.114142053549876	0.186765211030595	-0.00898998317147495	0.057235862285555	0.0131502003185623	-0.0266264722139917	-0.0067381359477147	-0.0120988969624076	-0.011994853540951	-0.0207198232974393
0.497095682192921	0.247048546471081	-0.0424152032206186	0.166385654800266	0.0297002351829342	-0.0690248288261961	-0.019662296821631	0.0318461591304419	0.0413690538132799	-0.00709499525083579
0.0447779826853317	0.106653605225362	-0.0039737381154048	0.0271742525095465	0.0147503302454488	-0.0137208711559923	0.000514729544728233	-0.010962958667037	0.000126267407393139	-0.0178246679844054
0.127829928250166	0.0308579527271941	-0.0108771330360461	0.0601558851699368	0.00425759721363161	0.00348006522587996	0.00386883121975579	-0.00244573774468573	-0.00612088248122195	-0.0181056332233361
0.11566170740419	0.126649259537169	-0.00905353473821674	0.0733712163070425	0.00204506575042659	-0.0013908033798526	0.000327131185287002	-0.00311028053400822	-0.0114937319771552	-0.0140967510849078
0.150139745282824	0.13625210250592	-0.0119363392285415	0.0554947097797683	0.0117533257049757	-0.00704504048386714	0.00235414261055431	-0.000839214215574619	-0.0128245744708171	-0.0171531116823112
0.0562165723655891	0.028769491369919	-0.00488836892424435	0.0291314584003304	-0.0107153537044903	-0.00703059113572867	-0.0088729724201095	-0.0130791502766012	-0.0129300080722217	-0.0131737840747159
0.290991906067231	0.178499832810316	-0.0248042169882305	0.121523173489796	-0.00459770903146239	-0.0205555361499356	-0.012576622590699	-0.0156191845171343	-0.00614317493417155	-0.0249005988242171
0.194790917779405	0.0515744994436948	-0.0174177338357251	0.0929297595816879	-6.46692808828342e-05	-0.0494402692590126	-0.0247524692699477	-0.0169010301601265	-0.0279834186790356	-0.032316080241059
0.404673892880982	0.0944589945822314	-0.0369476379181908	0.185047058958953	-0.0101066548419999	-0.0249689144401934	-0.0175377846410967	-0.0241436943885405	-0.050132989728394	-0.0558257907226407
0.0716859501948893	0.0190043840369725	-0.00578099179765444	0.0349352569885084	-0.00287025237514374	-0.00202693463716745	-0.0024485935061556	-0.00902599633967267	-0.0122253087587769	-0.0118503136759104
0.484081931965273	0.14545826904249	-0.0418600941459633	0.177375220612557	0.00689730806817773	-0.0929864900058781	-0.0430445909688502	-0.0497968001281098	-0.0710161528369872	-0.0914944018246625
0.454582598733723	0.148704454492721	-0.0408224582412078	0.192725175175454	-0.0278871133230412	-0.088943819919146	-0.0584154666210936	-0.0572896844625737	-0.0772580159742104	-0.104695197607177
0.373104003632539	0.269888786546436	-0.0332464090526339	0.183590310384102	0.155319172505198	-0.0439482709682703	0.0556854507684639	0.03572634887763	-0.00513796637766978	-0.0535034071138819
0.268969716362289	0.189105659435927	-0.0222198763246456	0.104765699490445	0.0176658930759216	0.0145085446495673	0.0160872188627444	0.0447035128967901	0.0193194796745672	-0.00328949433336828
0.0514577986211293	0.0867384639051701	-0.00404175778428038	0.0331002042126476	-0.0125465716702832	-0.0136948006409902	-0.0131206861556367	-0.0136457422898657	-0.0125581862110021	-0.0137333484771333
0.45131498252382	0.195056981825821	-0.0380428140306472	0.158237484876733	0.116598825604026	-0.0225147441589528	0.0470420407225365	0.000464500346154695	0.0436959197363409	-0.0082577471277685
0.0143500894086316	0.0243272703605595	-0.000901622612257345	0.00850845123367721	-0.00222417436521939	-0.00456440471111713	-0.00339428953816826	-0.00397642228077446	-0.00525559947380906	-0.00562316875417385
0.0640904592393324	0.0234207668581681	-0.00489688855010807	0.0407934890171603	0.00150393134062986	-0.00800432600045301	-0.00325019732991158	-0.00934136327365353	-0.00515060107149097	-0.00926556630279817
0.327193968271272	0.250161952714949	-0.0312717854361205	0.196463608143827	-0.00381883006218603	-0.04839119585777	-0.026105012959978	-0.0296823607518678	-0.0286780254203498	-0.0212566814963517
0.313317169051046	0.147676438262876	-0.030874632577387	0.199624673866158	-0.0162858827474615	-0.0442336485867503	-0.0302597656671059	-0.0464781561728919	-0.0577002987612817	-0.0722114415856461
0.0630879196686709	0.0967541789483119	-0.00557695431739581	0.0319725310440422	-0.00748220170753723	-0.0152570556471743	-0.0113696286773558	-0.0134592459500609	-0.0164385921478864	-0.0173359718130615
0.29973952551107	0.181999389154849	-0.0287883232969616	0.180715795696021	0.0309586199775939	-0.0156903872333859	0.00763411637210398	0.0157824136782244	-0.0329288486066796	-0.0310383497399445
0.253113385409174	0.12907023520669	-0.0213877547263475	0.109638430542554	0.0200106521790324	0.0113222201013499	0.0156664361401911	0.000637148409162347	0.00878796920264985	-0.00897055290100418
0.162839684753578	0.110760899823866	-0.013053164924365	0.063076350666826	0.00904271961774383	-0.0460972077396539	-0.018527244060955	-0.0308515321973288	-0.0221514754557191	-0.0295541576996746
0.10025492037441	0.0315164341446242	-0.0073008340427471	0.0688496867893042	0.000560028569903892	-0.00142891755170811	-0.000434444490902103	-0.00540577358146867	-0.0104659938403685	-0.0161752521348453
0.326662217842373	0.249988054553173	-0.0311930040649923	0.196897377541155	0.0178065951711956	-0.0462237041006839	-0.0142085544647441	-0.0342836969760797	-0.0298434149226105	-0.0444568564771011
0.152929075647455	0.111102392875739	-0.0119075057616433	0.0643173126721222	-0.00794089037757989	-0.0362714668248303	-0.0221061786012051	-0.0277129968909455	-0.0354619567389303	-0.0363516064738476
0.0443565732149652	0.107305066772901	-0.00355667908668712	0.0268477837496988	-0.0116250936050352	-0.0124003248631949	-0.0120127092341151	-0.0126966538055662	-0.016093707888595	-0.0154350709451704
0.206634915187625	0.115675077573168	-0.0176376799707214	0.0917165130005354	0.0303581280500213	-0.0389599008137344	-0.00430088638185655	-0.00312121844586058	-0.0124345750380976	-0.0281729457000457
0.220300968948686	0.0610611816541302	-0.0177429770708467	0.0977820632773548	-0.010046984096817	0.0159040667043225	0.00292854130375272	0.00601614191488067	-0.00448355792401792	-0.0111488955207721
0.0483599218573799	0.0505055404916307	-0.00439768206686982	0.0264024955577901	-0.00655744004007779	-0.0111181444761561	-0.00883779225811692	-0.0132930456248918	-0.011137773473797	-0.0153213717197106
0.1956389437223	0.0503240285217824	-0.0159917354146663	0.0913531756248369	0.00403494560348369	-0.0187536600847837	-0.00735935724064998	-0.0274299049656059	-0.0416351446301848	-0.0276097095527081
0.26467021060097	0.176080107526842	-0.0215303228530862	0.111784233305016	0.0245491974791436	-0.0289908024116285	-0.00222080246624246	0.00314154606539091	-0.0156434198552739	-0.0268150297857669
0.489680397823304	0.200605198940692	-0.0419532232616751	0.172132235268593	-0.0152059308490077	-0.076014818528268	-0.0456103746886378	-0.052775156075478	-0.0225590685011611	-0.0572071287296246
0.0237417767232875	0.0335507965919446	-0.00181288462068909	0.0163732784262224	-9.93791556656194e-05	-0.00111289121881408	-0.000606135187239849	-0.0023618809656395	-0.00410020085839623	-0.00592322597727142
0.152783064410824	0.0349294351478612	-0.0128100036674135	0.0703313930415365	0.0028737394957086	-0.0010094192209103	0.000932160137399135	-0.0198292997447871	-0.0183919744632549	-0.0141862862873926
0.224627231300613	0.170006293866312	-0.0190144812713209	0.0875437960132256	0.0724864284550934	-0.033135144088408	0.0196756421833427	0.00579292087162916	-0.010231111613143	0.0204653296245439
0.0706004261292078	0.0771177271475121	-0.00562229252207143	0.0415417860117202	-0.00829671321098344	-0.00927597873822199	-0.00878634597460272	-0.010521293211596	-0.0138710821738048	-0.0143227528612364
0.492702271485236	0.196210331800175	-0.042677426750759	0.170072341940517	0.071359339904995	-0.0950791699897814	-0.0118599150423933	-0.0201648313845728	-0.0324083261112393	-0.0519983343195043
0.132884469475081	0.07243989053157	-0.0109822472293836	0.0899768896109444	-0.0233267397584664	-0.00330540468551671	-0.0133160722219915	-0.0163375895049689	-0.0233309757473064	-0.0289521197735454
0.0537121016116384	0.0748177599719257	-0.00393758986822664	0.0362837416567368	0.00151263059456455	0.00114053590050067	0.00132658324753261	-0.000687511476190762	-0.0072384758552549	-0.00977841223873242
0.262404430485048	0.127796139175127	-0.0218992262225931	0.106949996246426	0.0447718894891345	0.0195881390058716	0.0321800142475031	0.00157086840295695	-0.00237525228437796	0.00803346579054431
0.00921823892941259	0.0125893276163381	-0.000609393286673648	0.00507922171101686	-0.0023621421049919	-0.00196486177853695	-0.00216350194176442	-0.0025288765142834	-0.00332882027429822	-0.00354315114644949
0.496810533191099	0.246490732761664	-0.0424812864049039	0.166326467926392	0.118244373986549	-0.0741227069900532	0.0220608334982477	0.0302780596835394	-0.0421868123137589	-0.0577548670458858
0.040143268184966	0.0449686004087382	-0.00351008042761476	0.0233709243175747	-0.00540440280240603	-0.00908919573488462	-0.00724679926864532	-0.00824285694396715	-0.0108488339895624	-0.0125123031552357
0.0784913591134513	0.167726660762278	-0.006218885205831	0.0402384991712743	-0.0159682111814034	-0.0268671244594704	-0.0214176678204369	-0.0269264248904686	-0.0207010788286794	-0.0240374453062349
0.186009158171065	0.111972272396089	-0.0157601925636998	0.0795996218230548	0.0395898442901333	-0.016133967631444	0.0117279383293447	-0.00723488435901945	-0.00639508340109854	-0.0157982433812824
0.0129430766537374	0.0114996172327788	-0.00113282953341662	0.00903302884776301	-0.00229640940464967	-0.00154096172490421	-0.00191868556477694	-0.00273084860444166	-0.00299735868956542	-0.00295990738687298
0.49624247114397	0.246608696524017	-0.0417856338131421	0.166226394510145	0.101548542885237	-0.0668934940053796	0.0173275244399287	-0.00413134643196245	-0.0220680638041366	-0.0332515090407248
0.496330943420007	0.246140030541521	-0.0430641180069847	0.167791424509379	0.153076951210482	-0.0680973830055942	0.0424897841024439	-0.00745527161266063	0.0148829015348964	-0.0430681912285509
0.298915787342549	0.176634651119413	-0.0259167871644798	0.120132632677389	0.00146855956563391	-0.0130708560683172	-0.00580114825134165	-0.0175792852990174	0.000993184539550884	-0.0203845007371516
0.325951778122296	0.250018987866886	-0.0312785879695115	0.195924259724155	0.0532025281674635	-0.0435139821809823	0.00484427299324058	-0.0416847439793903	-0.0179035244118359	-0.0715562930956211
0.00964877599045393	0.00211079081393689	-0.000696991349467347	0.00609238509825491	-0.00317551012804183	-0.00188089105852616	-0.00252820059328399	-0.00273648754891586	-0.00288508681383358	-0.0036821319858562
0.0569699131548088	0.0318108558385111	-0.00300428880149748	0.0376031901203252	-0.00398676414846545	-0.00417039660311615	-0.0040785803757908	-0.00739349209805559	-0.0110891045583243	-0.0180953351399876
0.0510702221066101	0.0873719001473473	-0.00416655203434441	0.033226577269349	-0.00321671180420645	-0.013434659038876	-0.00832568542154125	-0.0133048024332211	-0.0104425779075464	-0.0112079313031181
0.0452566094575133	0.0156811810086768	-0.00392825517912556	0.0254520642440346	-0.00329650035426405	-0.00470512377339863	-0.00400081206383134	-0.00770651888360718	-0.00817364017921299	-0.0105488031137293
0.0279915439918592	0.0641048565598976	-0.00219939203570676	0.0163296781112658	-0.00811202386023967	-0.0102463344418853	-0.00917917915106247	-0.00890336447476162	-0.0112007607520068	-0.0103988933776866
0.0224344407403645	0.0364486744056192	-0.00185616905277328	0.0154117341680344	0.00334680582035784	-0.000226787305671064	0.00156000925734339	-0.00209919707490457	-0.00391896214635806	-0.00569215284647615
0.00363410746329889	0.000242713700787639	-0.000223486148630088	0.00213080257893521	-0.000290019705342592	-0.000255286941157552	-0.000272653323250072	-0.000591480746753823	-0.000794523812309594	-0.000913919629304391
0.100259141251056	0.03128598709261	-0.00749363424533064	0.0687901524598048	-0.000934570463482776	-0.00106994127594211	-0.00100225586971243	-0.00561985277503317	-0.0113758740230949	-0.0148721318528837
0.417166860644933	0.17621714401678	-0.037629917306001	0.176909154756154	0.0355439816938679	-0.0322068414326244	0.00166857013062177	-0.00488582230947637	-0.0268903258014216	-0.0384637185469762
0.0637975509778811	0.0968091691355118	-0.00558151628080722	0.0318606843281117	-0.0163316909560368	-0.0165545625086112	-0.016443126732324	-0.0146539257895775	-0.0169627148693603	-0.0223728946929313
0.279681273911587	0.0991699752062816	-0.0236769466795767	0.124773471817333	-0.00480812538797609	-0.0262677421821366	-0.0155379337850564	-0.0366221948412232	-0.0316758094836032	-0.0422100043852602
0.416688430574938	0.177568830142386	-0.0374664485503708	0.177017448576886	0.0160609966992749	-0.0164484557325679	-0.000193729516646479	0.0210251771246799	0.000428692318408308	-0.0141187112405362
0.492543865616947	0.196407151801531	-0.041737645320603	0.168100325313483	-0.00131398687397749	-0.0888650034277828	-0.0450894951508802	-0.0238334434590919	-0.05494747068088	-0.0400613556051047
0.497032077094174	0.246500054145525	-0.0426313402975108	0.167563391679661	0.0800257977714909	-0.0551449562009729	0.012440420785259	-0.0367798550172909	-0.0236518682813395	-0.047269886824448
0.461473922117015	0.147596863876489	-0.0417886465294546	0.189791787529709	-0.0260226308566869	-0.0821142363811812	-0.054068433618934	-0.070872985390552	-0.0664837231113842	-0.0842863420308363
0.340914684546079	0.156996343174462	-0.0330261268214052	0.202962157140218	-0.02183702258967	-0.0519519095561838	-0.0368944660729269	-0.0494333182719355	-0.0631230974824336	-0.060631801227052
0.0880148905729056	0.0184515318231686	-0.00727511877293907	0.0421724419898039	0.000766656738321644	0.00577039857258632	0.00326852765545399	-0.00141866707188162	-0.00372775146345347	-0.00709056888113119
0.19605898324913	0.0512581072504766	-0.0169015463915093	0.0925436152658844	0.00487714508456871	-0.0234253538480432	-0.00927410438173726	-0.0337041177520392	-0.0295625207196607	-0.037694849897386
0.0405937687460196	0.0445690019058578	-0.00364492472895949	0.023423135118554	-0.0112722096677243	-0.0102569265483629	-0.0107645681080436	-0.00964075677859429	-0.0103050197409804	-0.014269613932962
0.0156749473426679	0.021134197561967	-0.00118923876924236	0.0109548643659635	-0.00650197543760975	-0.0063643580865651	-0.00643316676208742	-0.00662984428810312	-0.00744604073464859	-0.00774283854525981
0.0619504280928495	0.129430091385458	-0.00515153890430857	0.0339164938167018	-0.0138064580050069	-0.0170246489925086	-0.0154155534987577	-0.0177484732974193	-0.0210402258709618	-0.0220106054088533
0.0403277018104529	0.0447353835630605	-0.00363817578774261	0.023910342549265	-0.00837603011139394	-0.00896777155165355	-0.00867190083152374	-0.0111241763833972	-0.0124148727600999	-0.0127012369579764
0.000723304869579801	0.00264317488597728	-1.60785898778793e-05	0.000301150744109386	-0.000378401241220083	-0.000377843127489572	-0.000378122184354827	-0.00041429821320647	-0.000424209827722549	-0.000458819852354247
0.0478381936936952	0.017705296711982	-0.00289743500659293	0.0338495206606721	0.0026009179621985	-0.000309748460762524	0.00114558475071799	-0.000481860504455853	-0.00545832658286769	-0.00826614895329374
0.0820076029032311	0.107930586341609	-0.00629620175144083	0.0550288419544675	0.0116917796395168	-0.00290008093420935	0.00439584935265375	-0.00527593269992374	-0.0152152144820189	-0.0073007522070426
0.178250279167145	0.231180526935232	-0.0140833484708813	0.0908336287931542	0.0100494557869979	-0.0067713202723817	0.00163906775730807	-0.00989534873213485	-0.010165480369376	-0.0282859811708087
0.269286083120938	0.189314530738499	-0.0219902056591811	0.104726231580137	0.0149091050613832	0.0146214204441686	0.0147652627527759	0.00219098637435411	0.0215459141979796	0.00455228586597267
0.0374008696606162	0.045628619953962	-0.00317169305655432	0.0247886501318555	-0.00227989861367605	-0.00172188512037698	-0.00200089186702651	-0.00606185374960457	-0.00667951985197256	-0.0088425497983418
0.29871576584672	0.149473625066659	-0.0305282408335351	0.206101533360051	-0.0236968111988944	-0.0475384014052249	-0.0356176063020597	-0.0508336102773711	-0.0533887305357839	-0.0722340492811926
0.0942826394224267	0.0281162999282299	-0.00730407835013673	0.0437476707070639	-0.016916383967165	-0.00660286658852199	-0.0117596252778435	-0.0073747825766511	-0.00903724735991275	-0.0140038075661611
0.226011749561815	0.17032316915566	-0.0191449690673822	0.0878448135307992	0.0507472366432165	-0.0183122797096501	0.0162174784667832	0.00585365444299846	0.0229211704664263	0.00438435431628953
0.299811535224618	0.148636238488202	-0.0297471426622355	0.204921388010955	-0.0388622312025817	-0.0406056861929709	-0.0397339586977764	-0.0540871215342771	-0.0664646113729412	-0.0754824746905959
0.178726848456884	0.232850078032836	-0.0148582109869445	0.0916865342573941	-0.000251309540430622	-0.00657674280064316	-0.0034140261705369	0.0118371989204416	-0.0261785435893704	-0.0144764218162105
0.00674654589111225	0.00160585981553812	-0.000493377786982928	0.00466017459136256	-0.00193967200179768	-0.00107921250327322	-0.00150944225253545	-0.00192289394035149	-0.00215027342684182	-0.00226820876889441
0.0552877948189034	0.0537993034437138	-0.00469031265630356	0.0298570401212831	-0.00517445400173318	-0.0131926260981516	-0.00918354004994238	-0.0155675450303549	-0.0181248894582288	-0.0164193133481795
0.0453315782068009	0.106828005229508	-0.00385095317626481	0.0270116421022833	-0.00669533394625929	-0.0123572638173727	-0.009526298881816	-0.0103965181396689	-0.0174730069835805	-0.00155097125054666
0.0421177001545593	0.0110061960230851	-0.00288311566622716	0.0303794696786021	-0.00249760659713456	-0.000293740347210081	-0.00139567347217232	-0.00360051833260805	-0.00573885146020642	-0.00893768841977359
0.0128470038452234	0.01129061778354	-0.00110147166585993	0.00891232225723198	-0.00177482880094574	-0.00308265167728161	-0.00242874023911368	-0.0022422375835596	-0.00276236257399125	-0.00323890432973524
0.0998983173933232	0.0316668490275736	-0.00736968832845213	0.068364434007492	-0.000768430865199371	-0.00304091560935493	-0.00190467323727715	-0.00695267723349846	-0.0106124002400342	-0.0160896848995312
0.0782770853410437	0.167876836089313	-0.0068558058405649	0.0408297938144032	0.00777401042140036	-0.0264741828852838	-0.00935008623194172	-0.0208143777466631	-0.0239572002254977	-0.0261785102579916
0.453205165215766	0.195180081173563	-0.0384007494457723	0.159459200866592	0.0817081415792875	-0.0209445592711853	0.0303817911540512	0.0188049865747664	-0.023977748512601	0.0295092517102562
0.0688411330160926	0.0247735769039302	-0.00525619165060021	0.0487721632175748	0.00226459687480673	-0.00231043427545735	-2.29187003253084e-05	-0.0122151640395043	-0.00921760040255197	-0.0154522599266162
0.153107371987482	0.111091306799766	-0.0125092709623802	0.0652060105489207	-0.0113732087556213	-0.040577788605054	-0.0259754986803376	-0.0198671040480959	-0.0249679769623042	-0.0380999608411264
0.0999291427295744	0.104251115220825	-0.00781001110773726	0.0560389675735545	-0.00977968231370588	-0.00933309987363734	-0.00955639109367161	-0.00274561467744047	-0.00942433386781295	-0.020648566217544
0.240790489148299	0.0578818250874246	-0.0206215819789856	0.110926774647679	0.00109078479731742	0.00804845808126539	0.0045696214392914	-0.0161302574387196	-0.00799228007625039	-0.0180116317664147
0.085813336283422	0.0258720088759818	-0.00764847808772813	0.0410000905092598	-0.00864883486176093	0.00433907305391722	-0.00215488090392185	-0.00749412654375048	-0.010287461495266	-0.00740281304107157
0.0192882569991828	0.0568378754887578	-0.00142744675713017	0.0112379958446086	-0.00841884123201078	-0.00768449324856079	-0.00805166724028578	-0.00349002581242441	-0.00964411707590936	-0.00922773260842633
0.0142870204644572	0.00902070349494651	-0.00117085479147626	0.0102298132970355	-0.00306909041315919	-0.00314416232909405	-0.00310662637112662	-0.00370602108128959	-0.00380179892599705	-0.0048730729352815
0.305868264859002	0.216987664308785	-0.0263419696063964	0.117709894608157	0.0184495830598471	-0.015128623348413	0.00166047985571705	0.0028120158361129	0.0058139564088	-0.00466568104718024
0.0703635336043001	0.0644506575721012	-0.00582041478923363	0.0343915479660352	0.00434329529548597	-0.00666894906846829	-0.00116282688649116	-0.0097329895097169	-0.00974711703470897	-0.0134928787672915
0.063697407254492	0.0237251782919929	-0.00531138868773368	0.0412776453278341	0.0018238640234758	-0.000806212511090962	0.000508825756192419	-0.00544476765824499	-0.00992252624653602	-0.00826063276796388
0.150921937702043	0.135631963660294	-0.0121374977094593	0.0555197238560386	0.050900343354304	-0.0384103683096696	0.00624498752231722	-0.0009904792527623	0.00970145754265228	-0.0207176151081181
0.0883834047611313	0.0190390150913787	-0.00708359316661647	0.0420994783762409	0.00493278219064677	0.00335527724649423	0.0041440297185705	0.000175676349685641	-0.0024362796743629	-0.00532811741980911
0.181925562767845	0.0783478317075563	-0.014378420326146	0.0899868915139702	0.00550378268849622	-0.00835872657831058	-0.00142747194490717	-0.0170377474333302	-0.0284635349651053	-0.0311196867908625
0.172498996256397	0.163745052973076	-0.0138566090313189	0.0629604764078977	0.0256167623692138	-0.0465032186642281	-0.0104432281475072	-0.0171076621957693	-0.0235556665438081	-0.0319884803436626
0.453050012700992	0.196680956107957	-0.0385798301842634	0.159077135245662	0.0891635860786033	0.037352428896897	0.0632580074877501	0.0559817898350806	0.0199910436667862	0.0252349519459721
0.0759603598765241	0.0842798536143912	-0.00564270405302372	0.0444042317176104	0.013058267871315	-0.00460576799361577	0.00422624993884961	0.000179782282135957	-0.00594651327451616	-0.00815964512915657
0.053429624053156	0.0753480740528975	-0.0039349618315871	0.0357500589014915	-0.00135098156153853	0.00130999944373695	-2.04910589007845e-05	-0.00253304368261455	-0.00795357193833601	-0.00830224647809337
0.0404613497537899	0.0446457840137297	-0.00379846487142595	0.0237445715228278	-0.00422548250721672	-0.0109963642673605	-0.00761092338728862	-0.007980526432558	-0.0110751489299516	-0.0120695503743399
0.482642003204624	0.144701464288547	-0.0421598933550205	0.176018411625081	0.00970564882160452	-0.0866639667385136	-0.0384791589584546	-0.0699536004832832	-0.0844356243990017	-0.0765510379060775
0.101031964807223	0.114595305318948	-0.00868761264169531	0.0435914966804076	0.00289331315675444	-0.0103501538251785	-0.00372842033421204	-0.0055411249651392	-0.011173971582156	-0.0147452021010388
0.041376606642589	0.0201459044240522	-0.00344468525800999	0.024357487778472	-0.00928842967037975	-0.0133373765238488	-0.0113129030971143	-0.00911247126131461	-0.0128550331904563	-0.0137176210537841
0.0762533263697849	0.0847318262165195	-0.00632540670473622	0.0446245634958009	0.0104371658660421	-0.00148898690967442	0.00447408947818381	-0.00369386609848907	-0.0076824925611035	-0.00925495447505004
0.453736599359567	0.149464048954988	-0.040525561941598	0.192163869444459	-0.0273021132058316	-0.0879349168377233	-0.0576185150217774	-0.0571883898057495	-0.0730003689009935	-0.0783908738818177
0.000328075529514866	0.00131140698695106	-5.51125554559904e-06	5.22543308139687e-05	-0.000128204721104461	-0.000126960528545223	-0.000127582624824842	-0.000154958689181866	-0.000162489501206426	-0.00018256146154506
0.271865189869985	0.187913401114789	-0.0249281646409149	0.173693032900755	0.0646673549691351	-0.000541024374620669	0.0320631652972572	-0.00134095697208247	-0.01078484500849	-0.0195795897171538
0.0219039601913666	0.037860871980453	-0.00198295100603092	0.0140091216402594	-0.00209513162427255	-0.00524378873431344	-0.003669460179293	-0.00718396455231359	-0.00524595926876607	-0.00818868839748512
0.317151019927476	0.0839107293662094	-0.0278795881650757	0.156821071840053	-0.00692531411822167	-0.0369868275357578	-0.0219560708269897	-0.0233029087522571	-0.0280553751509788	-0.0362336545229862
0.172003532260511	0.164523816511387	-0.0133417812194346	0.062256085757338	0.00966700157765618	-0.0495207149292079	-0.0199268566757759	-0.00809841863312327	0.0012969963709159	-0.0317152736492
0.444461758484211	0.157343887373333	-0.0381301932631135	0.165382733588264	0.0648487952367368	-0.0388496202224971	0.0129995875071198	0.00299706251610404	-0.00456446629279461	-0.0144674736106982
0.150869822095127	0.136102705802896	-0.0119417691762033	0.0557311562504773	0.0503627553677042	-0.0108554523780061	0.0197536514948491	-0.0025995451685549	-0.0133197226109117	-0.0156823948948905
0.0156447701783676	0.00191213105409868	-0.00102568875392069	0.0109478964458297	-0.00186836615740159	-0.000462188345727312	-0.00116527725156445	-0.00140609940230165	-0.00229782264314991	-0.00291082127577223
0.363585317074707	0.219032363648633	-0.0337724929667687	0.190050469851338	-0.0114194686533909	-0.0434633790698627	-0.0274414238616268	-0.0474186817018057	-0.0416648631364351	-0.0440477284186777
0.354216217196838	0.228467854456539	-0.0328613422175764	0.195391441435578	0.000355357574887361	-0.0488296468030636	-0.0242371446140881	-0.036530700690886	-0.0362907614680839	-0.0633914035689009
0.493747440439482	0.196250446752585	-0.0418466677379782	0.167690579861122	0.0657528474594175	-0.0857515387989248	-0.00999934566975363	-0.025861919681996	-0.0377193125989096	-0.0555970248807195
0.224915124161267	0.170283993482786	-0.0191961095744108	0.0882544523398728	0.0354993002833918	0.00805663423624722	0.0217779672598195	-0.0109026968818363	-0.00191374019933185	-0.02456987039651
0.175369404700878	0.0505857290786874	-0.0146255345008668	0.0794409117706559	0.00776598778569429	-0.00331751877982386	0.00222423450293521	-0.0228883890636988	-0.0209382476429947	-0.0212028078418006
0.185193076974778	0.152717239356872	-0.0150275909802106	0.0687068408633287	-0.0135409330768439	-0.000817574620652406	-0.00717925384874815	0.00392476858194343	0.00538975303555089	-0.00291879299549799
0.00950078742603856	0.019648033056624	-0.00078160529106136	0.00723729752556343	-0.00438670922730024	-0.00449793201767365	-0.00444232062248694	-0.00334183713695951	-0.00478648512986862	-0.00476235942069248
0.321448964588956	0.209380548308367	-0.0286860204511589	0.167559404664683	0.0397592028941433	0.000858074054610136	0.0203086384743767	0.0464814368925867	0.0510300658557898	-0.0331432631288608
0.179160845959384	0.231639768982302	-0.0145790210108044	0.091536029569572	0.0757775558313787	-0.00853486477551826	0.0336213455279302	-0.00406168440263507	0.0145979577920527	-0.0103760734224827
0.115387795279661	0.0806273827795998	-0.00942983781926306	0.0481442016243125	0.00944172391405049	0.00138908127627174	0.00541540259516111	0.0044699947638874	-0.0108014734959355	-0.0082556582835529
0.116176809807631	0.0797072540246616	-0.00950017132765359	0.0484201592298303	0.0119759373531429	-0.00283072994615145	0.00457260370349571	-0.00196841745633075	-0.00878928328393461	-0.0141120825467425
0.0819347779587379	0.0999596294658773	-0.00692298499143006	0.0367920196585825	-0.00624519011794705	-0.0162852473788002	-0.0112652187483736	-0.0177215595535678	-0.0177735740143632	-0.01491759371448
0.0373308782322259	0.0137437066701956	-0.00187149320073401	0.0234895334368078	-0.000121666477249399	-0.00125544557538353	-0.00068855602631647	-0.00273563873273088	-0.00537791707470471	-0.00699388635865261
0.255057170133703	0.101986057023732	-0.020405918818652	0.113318156430359	-0.00358382462112516	-0.0167459724440635	-0.0101648985325943	-0.0284008066402431	-0.0398486723582034	-0.0307943621342459
0.186879863868243	0.112183235472903	-0.01501594285688	0.0784285354802648	0.0390743992886313	-0.0173156683818506	0.0108793654533904	0.00460288586345958	-0.000204587020198432	-0.00540362702727293
0.146024327244566	0.211487270005408	-0.0110735083728818	0.0722572599707809	0.088214356237974	-0.00812506067706514	0.0400446477804544	-0.00833394997307785	-0.0156757189227132	-0.0249318718232954
0.451754777794093	0.194773063140329	-0.0378405869781765	0.158790447712242	0.0944331196122721	-0.0112274464694893	0.0416028365713914	0.0120265226818173	0.0258425331607594	0.0028653994503699
0.0269384232853606	0.0059420519653547	-0.00242525369365894	0.0190195629493857	0.00016341867435057	0.000609715769957126	0.000386567222153848	-0.00085671210545267	-0.00268519981509236	-0.0035592320584381
0.26198569060688	0.128051512709048	-0.0225271416826901	0.107250973715113	0.0484133359089766	0.0148862633393289	0.0316497996241528	0.0112591205453394	0.0149387690089261	0.00591875656336111
0.15352618279758	0.111290626792869	-0.0123293402680956	0.0646488429248468	-0.00420563384545494	-0.040828007230762	-0.0225168205381085	-0.037833359063118	-0.0335412027385347	-0.0323958935562088
0.171676092485162	0.164912220774969	-0.0137112805702351	0.0625658454165551	0.0281904912960551	-0.038895766998956	-0.00535263785145043	-0.00775197857336105	-0.0285933276446824	-0.020969925369579
0.17499560329637	0.095132896476266	-0.0142112106407951	0.0710029136547019	0.0213840362168324	0.00372968114976799	0.0125568586833002	0.00241526276402446	-0.0095423976152948	-0.0108223940961393
0.224946208933598	0.170286208415816	-0.0194490319507916	0.0882138655062702	0.0507395717317624	-0.0137600939604424	0.01848973888566	0.00197261297302201	-0.00594104986847241	-0.00135147886431455
0.0027463493503253	0.000169550663501754	-0.00011076063440003	0.00153373257745499	-0.000729496118551103	-0.000873926817404132	-0.000801711467977618	-0.000935326835484741	-0.00103506063119217	-0.00112084337593012
0.0771034002035928	0.168099663373392	-0.00583460960642752	0.040306471953671	-0.0199004681618603	-0.0243441959368763	-0.0221223320493683	-0.0191862785450143	-0.0207446791408959	-0.0326756709033276
0.326297623748033	0.250924776345241	-0.0307921887322269	0.195784152707082	-0.000408392549690606	0.0126259169640216	0.0061087622071655	-0.0138786937353979	0.0128041730930487	-0.0436349328076588
0.373273396533753	0.270606177210228	-0.0333336787894212	0.184176295783483	0.0775393645206122	-0.0445689789451152	0.0164851927877485	-0.00596368817006732	-0.0243308541881309	0.00916219688708775
0.298834151641939	0.149291150664434	-0.0301038819091936	0.205649348640794	-0.0417141765380104	-0.0507331220554154	-0.0462236492967129	-0.0581627953380081	-0.0646685466119489	-0.0790295932978117
0.00665251818199547	0.00426059694969762	-0.000601642683084325	0.00486417822247999	-0.0016237213369024	-0.00145409920782938	-0.00153891027236589	-0.00181670204942293	-0.00241124878919818	-0.00255171118614996
0.2643339504348	0.175965518542334	-0.0223777353182494	0.112850248850011	0.0329113600163908	-0.0100096784229977	0.0114508407966966	0.0100245620130467	-0.0133639269809652	-0.0165382298563624
0.320172329991684	0.210167698930624	-0.0281965824716978	0.166561833644185	0.0213748289482039	-0.00500815044297132	0.00818333925261627	-0.003264421097736	-0.0188411620607302	0.00876445462161823
0.0169107406027172	0.0304701419658847	-0.00129696317267713	0.0110576694234865	-0.00303044733026471	-0.00363775817590453	-0.00333410275308462	-0.0038019136695816	-0.00358545484744927	-0.00467089959934146
0.00970747466327075	0.00210978396976434	-0.000703785959067919	0.00593058425927746	-0.00132230920513215	-0.00198860737622674	-0.00165545829067945	-0.00288646060862899	-0.00340143650972579	-0.00373962863670062
0.022641412192925	0.0361582531241297	-0.00167593830073231	0.015277581181611	-0.00160946039919213	-0.00157667861540242	-0.00159306950729728	-0.00138360230138188	-0.00459182546235035	-0.00399093823554173
0.0672668238900334	0.0906028860327337	-0.00564118338921257	0.0378498870744386	-0.00365570535015768	-0.0219191093182337	-0.0127874073341957	-0.0183717725585824	-0.0196532765103817	-0.0235053228201594
0.0853946752778302	0.0255578318752504	-0.00696544108308098	0.0408664154889025	0.00393383662462192	0.00171020829536005	0.00282202245999098	0.00153012103844399	-0.00502573794183411	-0.012073108716003
0.496509757203872	0.247383640623958	-0.0415645474244044	0.165569637177373	0.0544410591812747	-0.0738969695097414	-0.00972795516423336	0.0228588162255887	-0.0426295455362788	-0.031056867044109
0.113053179529133	0.186682369832409	-0.00863678661936929	0.057214126335018	0.0184809699985589	-0.0114246115380625	0.0035281792302482	-0.00325978901821461	-0.00997752235936145	-0.0156302846668934
0.0558085459690854	0.0540255911552123	-0.00505669360889048	0.0298341357832225	-0.0116614737117196	-0.0136598502419678	-0.0126606619768437	-0.015225818844168	-0.0119285951183788	-0.0151137306832008
0.21727250287613	0.113636226812474	-0.019070218963776	0.0912724098399583	0.0082452706036821	-0.029253946835444	-0.0105043381158809	-0.00863069785494061	-0.0201720529997452	-0.00807174255742035
0.178258750014152	0.230197401971643	-0.0142091342670407	0.0909250403998327	0.0216681748452444	0.0262055936135799	0.0239368842294122	0.00531801384472982	-0.0305348167719056	0.01170723589046
0.153305245431872	0.112226808861687	-0.012539448934725	0.0654601348014968	0.0129496623993157	-0.0521257606301411	-0.0195880491154126	-0.0294721782072739	-0.0292207838472729	-0.034746815448002
0.452243066716448	0.195183031667631	-0.0374988177029001	0.15834801541429	0.0100071612324385	-0.0239837567990986	-0.00698829778333004	0.0213191991255102	-6.25773449809963e-05	0.0244211551807874
0.372722921541463	0.269115611563537	-0.034066960642316	0.184285354743347	0.100441173688656	0.0269863031921839	0.0637137384404198	0.0285565979618863	-0.0194966743789913	0.00510768920725574
0.057796183482	0.0476563506282876	-0.00474495834210028	0.0299723466345331	0.00173535691477977	-0.00393077303077739	-0.00109770805799881	-0.00333817511231937	-0.00473509249799164	-0.0137558359459813
0.496952629146369	0.245871079440596	-0.0417007818284817	0.165377806015679	0.0449891327090738	-0.0749335530121427	-0.0149722101515344	0.0113597626282345	-0.0321409517258131	-0.00784215183698217
0.354157992594626	0.227947395343041	-0.033237119735248	0.195728484432026	-0.00684352300475449	-0.0531499355419578	-0.0299967292733562	-0.0270425016792158	-0.0435386192077032	-0.0394803378367714
0.140852054049039	0.0857012325280748	-0.0113701754618389	0.056455008308455	-0.00462000774794952	-0.034626242110065	-0.0196231249290073	-0.00347998872347693	-0.0236867541155804	-0.0172829650836158
0.34136509270482	0.158603818466671	-0.0329822899020904	0.202982090011604	-0.022477915767041	-0.0546659822725629	-0.0385719490198019	-0.0523041047889161	-0.0703290979586075	-0.074239153019602
0.257133567457019	0.102151062466099	-0.0216487188086571	0.114515869564149	-0.0146888328652213	-0.0160860367735628	-0.015387434819392	-0.0214165629121111	-0.020759214927258	-0.0354204140204436
0.00324895297108944	0.000766268333885693	-2.4070447062428e-05	0.00175527393472222	0.000430674068290235	3.18843048032324e-05	0.000231279186546733	-0.000420084198861258	-0.000343432300179199	-0.000718243381418924
0.0103469948136566	0.00273778999811239	-0.000657375773535977	0.00721081835140106	-0.00223978031114264	-0.0018158066299858	-0.00202779347056422	-0.00254770050966781	-0.00316301234562415	-0.00372344747612345
0.0061102718189639	0.0137966531929914	-0.000346735390951852	0.00376471922023214	-0.00177478535808793	-0.00237056221624662	-0.00207267378716728	-0.00217601688875289	-0.00132113888019494	-0.00234318282591863
0.340553725771936	0.157745609744074	-0.0321415982085476	0.201075363945535	-0.047275391313063	-0.0512473909192172	-0.0492613911161401	-0.0452622010473221	-0.0595368959201379	-0.0829784888517747
0.299136534284989	0.149568337444056	-0.0313214425570275	0.207507186664737	-0.048372702180784	-0.0489499198385209	-0.0486613110096524	-0.0440430024285466	-0.069023330127582	-0.0819940886280551
0.102007340019225	0.114683567284938	-0.00864437050013145	0.0428679439041732	0.0029594500535622	-0.00960951840682268	-0.00332503417663024	-0.0106362429023816	-0.0179261599014217	-0.0143292419529193
0.166311043061941	0.177841047872251	-0.0136821529458166	0.091727234765275	0.0408998007861751	0.000435580690770931	0.020667690738473	-0.00810618028484636	0.00323112164231787	-0.0140369385226509
0.0226394632621791	0.0631149392549877	-0.0020224560691416	0.0143349165831932	-0.0120035924310958	-0.0116548427818952	-0.0118292176064955	-0.0118527856636789	-0.0125733233098868	-0.0132396788584537
0.215416430675415	0.1144197042642	-0.0176899604062776	0.0895421191420047	0.0234025608929155	-0.0347523601607213	-0.00567489963390289	-0.0119572669675216	-0.0164364787356722	-0.0129679657751255
0.32095870508376	0.210848595627252	-0.0290179606493973	0.167340380547426	0.0243050225636911	-0.00928235587775561	0.00751133334296772	0.0270016486887438	-0.00760855857482168	-0.0213588061583139
0.00959507252854477	0.00223985337448512	-0.00046384219713025	0.00586718767983425	-0.00305201700142022	-0.00185804322706485	-0.00245503011424254	-0.0027363536867828	-0.00332612340408427	-0.00405538790115488
0.0192919939239155	0.00535465155525925	-0.00174574444877433	0.013539245405422	-0.0012347381118369	-0.00102985901275194	-0.00113229856229442	-0.0025496793404674	-0.00334614718304758	-0.00397005219921234
0.0559599022014196	0.0286850882969502	-0.00475511707094217	0.0292737032581232	-0.00951535247322904	-0.00867457739795538	-0.00909496493559221	-0.0112448542287065	-0.0140751038195176	-0.014306689432191
0.37233531778246	0.270062588899368	-0.0341789273460274	0.184553409920012	0.0211077162344212	0.0102411817752937	0.0156744490048574	0.0693264477103428	-0.00921744264934743	-0.0527788882559561
0.0447893828407422	0.0472923943713926	-0.00384257278345639	0.0239228196727797	-0.00026508572402615	-0.0128355165777131	-0.00655030115086962	-0.00675399180458927	-0.00646928245891596	-0.010590664666619
0.0531977420332482	0.0758800751092063	-0.00400435057186604	0.0360237514110056	0.000685563957295014	-0.00205747700330053	-0.000685956523002761	-0.00378096874736044	-0.00818835524698965	-0.00922608940713549
0.121238383600117	0.0484678311133819	-0.0100531196813257	0.0546912885737347	-0.0198440075053336	-0.0283658490786917	-0.0241049282920126	-0.0291346590990405	-0.0286275822068926	-0.0335134228126998
0.00204858077230516	0.000399159828278345	-0.000110982407978917	0.000970634065676717	3.6803075519995e-05	-0.00026125243957026	-0.000112224682025133	-0.000386537482375699	-0.000456878572145901	-0.000459889152151969
0.0567543552604094	0.0282232266814551	-0.00513107171322251	0.0292046348851442	-0.0114344764234843	-0.00928556942023425	-0.0103600229218593	-0.010345855332541	-0.0110857087844122	-0.0166336978928201
0.41114860237809	0.0936045371794454	-0.0363102977951076	0.179805219797188	0.00124944983707981	-0.0256894668676262	-0.0122200085152732	-0.0292774029822325	-0.0477592745269549	-0.0478927142072136
0.0192458931471267	0.0566219894101624	-0.00170597945074536	0.0114303066962406	-0.00663110882426528	-0.00694308711541559	-0.00678709796984044	-0.00777385999500031	-0.00868726307232819	-0.00884164964781886
0.498887341618706	0.247507247844457	-0.0427676652998575	0.167372820102791	0.147428011052429	-0.0561725385209543	0.0456277362657374	0.0118452902321514	0.000449626396194502	-0.016400035725823
0.265561799184815	0.17669093028546	-0.0223716569775221	0.112199457469081	0.0294934432412773	0.0199170414803655	0.0247052423608214	0.00984518068453377	-0.0283407527078431	0.00180855191544782
0.0856757642361081	0.0745402004333247	-0.00738454876136865	0.0396529745702698	0.00329403236609939	-0.0228647623183657	-0.00978536497613314	-0.0138891006780852	-0.0123276022289097	-0.0217501492761044
0.291508133596389	0.179629176371982	-0.0254780514191705	0.122375635986166	0.0251962984137452	-0.0171660029846673	0.00401514771453898	0.00431796849732397	-0.0257580692189746	-0.0365601222523661
0.0652884289868584	0.0204161309750463	-0.00515860274688397	0.0326475664927722	0.00361563542258048	-0.0076375152925419	-0.00201093993498071	-0.00364091263007499	-0.00331895000858605	-0.00879077823208846
0.0270503511655384	0.00568323092189152	-0.0023627872828006	0.018546445138752	-3.59445911087761e-05	-7.8399320254656e-05	-5.7171955681716e-05	-0.00159789693258295	-0.00267403689794464	-0.00412295644430925
0.164665041088091	0.0958845975520867	-0.0133904404334023	0.0717648771671787	0.00561518387372065	0.00471532673774611	0.00516525530573336	0.00741430332934731	-0.00169986425397217	-0.00810375570593769
0.000840054628199407	0.00224861504901073	-2.22437419979997e-05	0.000365627241826386	-0.000248992808413546	-0.000203417124853281	-0.000226204966633414	-0.000254029547063493	-0.000330580128085949	-0.000382934813938448
0.135429301082792	0.151630793955363	-0.0099252050062302	0.0764381751267289	0.0124163202384825	0.0258106376061141	0.0191134789222983	-0.012528058565941	-0.0223866543626104	-0.00570569669642856
0.16521034284699	0.0967806496807542	-0.0135528843711075	0.0714625105688899	0.00906644420134581	0.00156036856094424	0.00531340638114502	0.00100838514458629	-0.00539816492879777	-0.0244991501530045
0.00652485690455587	0.0043593288156882	-0.000572490117130867	0.00486886113909577	-0.00124289204018977	-0.00136558881333204	-0.0013042404267609	-0.00179892363890959	-0.00211294579694636	-0.00235261106516862
0.0221591950988481	0.0374189387924037	-0.00192542725880957	0.0141309188030353	-0.00312844307931728	-0.00692684803672062	-0.00502764555801895	-0.00658799399575672	-0.00687853615289012	-0.00813455150332474
0.0832781750720861	0.157333429175702	-0.0059167307704264	0.0424301005963555	-0.00865816069846061	-0.0129942934720729	-0.0108262270852667	-0.0117878276969299	-0.0199131428673881	-0.0238696916845733
0.0818801580217884	0.0596619936012722	-0.00676701129916266	0.0382154777113079	0.00416815196112839	-0.00378570262632651	0.000191224667400944	-0.00430437763630634	-0.00420236041715956	-0.0138884064195104
0.00280625821932756	0.00099919465222439	-0.000195242851741365	0.0015765656574381	-0.000163043425370679	5.65234402321738e-05	-5.32599925692524e-05	-0.00013478896889745	-0.000434156180205685	-0.000564417436233737
0.184631518478641	0.152177120999666	-0.0151958757752948	0.0692448666943277	0.0232644542118045	0.00378650463185834	0.0135254794218314	0.010421925447272	0.00587333843959612	0.00213209103982462
0.365994908558954	0.136350573005866	-0.0326481787241772	0.175558412063324	-0.00859394775082062	-0.0882899497878427	-0.0484419487693317	-0.0474772298687439	-0.0629041025314618	-0.0706984476114157
0.0632694197326585	0.0962851830786313	-0.00521977248871004	0.0318021493256522	-0.00741599132923695	-0.0151829905345282	-0.0112994909318826	-0.0118942917962038	-0.0151604627070686	-0.00708782715999152
0.372992793345813	0.269709905068056	-0.0342782445064241	0.184877256825176	0.0443103134649809	0.0199845776325739	0.0321474455487774	-0.0154602456968586	-0.0523871487626766	-0.0244650124105398
0.269620223843023	0.188459007105757	-0.0222236053158582	0.104402099875091	0.055048972080812	0.0139862926015422	0.0345176323411771	0.061372650347821	0.00323088258253224	-0.00742255670828906
0.163694347122481	0.110612220838663	-0.0132287459023752	0.064069399824215	-0.00184746624192053	-0.0527781632531595	-0.02731281474754	-0.0258529971345177	-0.0350412606997994	-0.0333480722129193
0.241142005299799	0.0739677570080908	-0.0235087607089094	0.179648112551053	-0.017839366135897	-0.00019754317616863	-0.00901845465603282	-0.0124436059956014	-0.0303595815522631	-0.0454151997531724
0.0767505975542821	0.0708336004995982	-0.00571988882642314	0.0358434907420747	-0.00802339813196042	-0.0102020460842292	-0.0091127221080948	-0.0053720939198109	-0.0144716629178839	-0.018796168491486
0.262660021009859	0.126964294014431	-0.0217575166951471	0.107327854634693	0.0181938162572303	0.0133188601430858	0.015756338200158	0.00928691988789893	-0.0148335628346097	-0.00991571424396892
0.163409863114451	0.111620291885293	-0.0131874364195022	0.0631024012987419	-0.00392234927781937	-0.0451855151860709	-0.0245539322319451	-0.0201531269691522	-0.0289979302281334	-0.0355738953366904
0.16328924756164	0.110832446968992	-0.0130264252218436	0.0629294132615231	0.00869181850016762	-0.0481078551507775	-0.0197080183253049	-0.0245833147358327	-0.0254690086044302	-0.0373013474727768
0.000377887418999039	7.43782772626416e-05	-1.02716250974252e-05	0.000140471441497587	-1.39917098612165e-05	-5.45543774211175e-05	-3.4273043641167e-05	-2.40535630763831e-05	-6.13105513133995e-05	-9.35584082210141e-05
0.0751486662957094	0.0538551461465617	-0.00676564699979816	0.0360012154400489	0.00450236424952156	-0.00100557986570318	0.0017483921919092	-0.00205967849543387	-0.00281584227286433	-0.00560372815764779
0.207480760257932	0.115682380607754	-0.0174043783581717	0.0920157270054996	0.00889524504577399	-0.0218869474375944	-0.0064958511959102	-0.00987629021209088	-0.0216261811787966	-0.0269682900549716
0.115297708499601	0.126309552921283	-0.00921074104666063	0.0739573373900837	0.0161179560524253	0.00384013613522499	0.00997904609382512	-0.006902864149935	-0.00272111361454183	-0.00694708414815849
0.140737769362475	0.102450207431086	-0.01193147776094	0.0575140055194254	0.00534135488130913	-0.0342723349331421	-0.0144654900259165	-0.00924545313861391	-0.0231628619918157	-0.0196516798919141
0.0275628424215853	0.00659935332997386	-0.00121614596849232	0.017774358672662	0.000431823249754843	-0.000290056399636963	7.08834250589402e-05	-0.000342635348494116	-0.00256392149367181	-0.0039979789783564
0.150280557498158	0.186329733940378	-0.0129894298418416	0.0951881274602933	0.0346307642930184	0.0207233650098667	0.0276770646514426	-0.0188509001532236	0.00218140913196449	-0.0164619177185861
0.00653945516585765	0.00425363994750421	-0.000668728604802306	0.00490176829959138	-0.00135151706223329	-0.00161090839287136	-0.00148121272755233	-0.00198984557829614	-0.00211422508078224	-0.00214542095781706
0.00178915587807666	0.0148688863715406	-9.54438122618643e-05	0.00119270189047464	-0.000394046591969784	-0.00123975718180124	-0.000816901886885512	-0.00134002406550098	-0.00135436386181376	-0.00100141750945224
0.452780853750301	0.148479180746113	-0.0398933194854749	0.191572382847435	-0.0324107033331864	-0.0755931592018736	-0.05400193126753	-0.0631169927173794	-0.0872889720963747	-0.0939371155008253
0.0334799356793934	0.0150103644502343	-0.00282195972817769	0.0198722995850623	-0.00689791950893762	-0.00618956955547844	-0.00654374453220802	-0.00651112134054443	-0.00954574287394674	-0.0118556615361358
0.0638493675299714	0.0962512277576057	-0.00595393477311874	0.0322900290333326	-0.0123908240716754	-0.0233812488134427	-0.017886036442559	-0.0185433938747232	-0.0161074448523598	-0.021967472666151
0.403299318219611	0.0932289912066413	-0.0359546733849331	0.184246028308578	-0.0089914983400769	-0.0291691492597573	-0.0190803237999171	-0.0262126282195941	-0.0514001634840437	-0.0520280760286662
0.102311834071967	0.114745622830214	-0.00869187251046691	0.0428825264607301	0.0386205703006374	-0.00961662547709985	0.0145019724117687	-0.00704933904441274	0.00700911421691408	-0.000569380940469377
0.493748618172216	0.196582217549155	-0.0417577560487804	0.169279646389742	0.0175259078599591	-0.065811129726106	-0.0241426109330735	-0.0254151123524727	-0.0432125069980099	-0.0292447775949232
0.113143853660146	0.186945226598933	-0.00919947872131409	0.0581064644977605	0.0162578043527417	-0.0156809160269898	0.000288444162875962	0.0156520495993523	-0.0160309573613693	-0.0147921605745752
0.0194729350604066	0.0558594393393425	-0.00176667653187058	0.0115197422097629	-0.0064987533186001	-0.00666787976385566	-0.00658331654122788	-0.00786339683666321	-0.0051239556096785	-0.00929683606821814
0.289965517901414	0.179124024977484	-0.025853938561928	0.122484886589535	0.00416516839077902	-0.017847117130456	-0.00684097436983849	-0.00578220055317763	-0.0148539608786276	-0.0370498298448269
0.371978596350654	0.269088070820278	-0.0346057585717039	0.18423912169328	0.0115823349805055	-0.0468109122299283	-0.0176142886247114	-0.0116631705082569	0.00407718931340234	-0.0403132936565803
0.260708576242715	0.12763053961058	-0.0213199724164108	0.106263044777905	0.0244750770282903	0.0147421344596863	0.0196086057439883	0.0243415234152037	0.00375155003898375	0.00817551879199208
0.31083927825062	0.172652818345184	-0.0284982210337816	0.173180765078124	0.0278888585145971	-0.00366197599461116	0.012113441259993	-0.00989340908637848	-0.0206539342799454	-0.0323891646565428
0.0143461021232507	0.00897311816418985	-0.00145435658525562	0.0103450677572324	-0.00344094132489319	-0.00322402828347255	-0.00333248480418287	-0.00418805707274256	-0.00513640257808332	-0.00448545530209769
0.119386043830374	0.0753435684791018	-0.00989557016158699	0.0498078041679085	0.0131342914314645	-0.00440424803835708	0.0043650216965537	-0.0129711416327514	-0.0100251671642255	-0.0214748140717377
0.0488665589722337	0.0505481637357681	-0.00447734302782279	0.0262194762182553	-0.00572865194760075	-0.0103694173038666	-0.00804903462573366	-0.014610538150909	-0.0160656435675015	-0.0145449190603345
0.224972778647087	0.170932952396826	-0.0183790995197545	0.0870336680636432	0.0580086351415407	-0.0126101199354171	0.0226992576030618	-0.00884723940796489	0.0201089760054276	-0.00424115630746139
0.0195280415154812	0.00515697506628084	-0.00200329127757375	0.0138045236509214	-0.00127754284656749	-0.000934132601917586	-0.00110583772424254	-0.00179505612028778	-0.00347430205606609	-0.00397685687731227
0.0407065166635383	0.021497039092546	-0.00318828288866606	0.0265281414618821	-0.0112299041971783	-0.00860428319976601	-0.00991709369847216	-0.00932787527277004	-0.0134733078414371	-0.0112258453404041
0.179824167217047	0.231354428636723	-0.015224610636946	0.0921412647668139	0.0849328693972627	-0.0155451391013185	0.0346938651479721	0.0353018885314165	0.00182741829212446	-0.0282711747087141
NA	NA	NA	NA	NA	NA	NA	NA	NA	NA
0.0446346055321636	0.0472828616661727	-0.00396368970636681	0.0240683131836343	0.000559784289088018	-0.00734554780057348	-0.00339288175574273	-0.00567514436890868	-0.00759356678192358	-0.00945020382878361
0.0144706474541894	0.0246373449001484	-0.000995025290803852	0.00866019445223319	-0.00465028541480654	-0.00387818630252946	-0.004264235858668	-0.00446183827988876	-0.00382941855775407	-0.00545960384960678
0.403794741251008	0.0927203504915278	-0.0363128876389823	0.184005584183772	-0.0370413699188238	-0.0275183150845619	-0.0322798425016929	-0.0309971532877096	-0.0625845547634805	-0.0575658743292393
0.0825491419053584	0.108783826448876	-0.00694494461099592	0.0553772416994888	0.00185031631093355	-0.0133938402055414	-0.00577176194730394	-0.00389961531183686	-0.00512778379635714	-0.0132823437242831
0.0885857571783865	0.0186943526541156	-0.00709499441366462	0.0429730160384765	0.00396078468525528	0.00509151666831656	0.00452615067678593	-0.000176496941466278	-0.00315228601131072	-0.00574504781586001
0.310532564066142	0.172378218450859	-0.0279577054044227	0.172585015990115	0.0227290138654855	-0.00465130268583763	0.00903885558982392	-0.00515283471785821	-0.0238285333895322	-0.0256558845174308
0.0728553072107693	0.0525464793224975	-0.00674170563326613	0.0358074358125508	-0.00831137329055474	-0.0167025922831786	-0.0125069827868667	-0.0112534303021397	-0.0109603311697659	-0.0171094103892497
0.194765231439257	0.0511957432854626	-0.016892127428613	0.0932014702606587	0.00618918694998594	-0.0232406571136718	-0.00852573508184296	-0.0367050792739157	-0.0231358334327703	-0.0382303225344092
0.0408624749164733	0.0226604940516599	-0.00266638990246113	0.0270306468088691	-0.010840258615789	-0.00939835346747186	-0.0101193060416304	-0.0119612171523627	-0.0146548324201156	-0.0131453689064509
0.0238830952237776	0.0337321030607128	-0.00218679287738035	0.0163486615727882	-0.00138886874593077	-0.00149662733882704	-0.00144274804237891	-0.000551521721030908	-0.0041810382599076	-0.0047297048191231
0.149802275050296	0.186190730394515	-0.0120168087523173	0.0941348820420191	0.00717199904106794	-0.00514450037577904	0.00101374933264445	-0.000548760204498178	-0.0255687927671296	-0.0277111085585754
0.229677178432376	0.122944462169344	-0.0179309796447035	0.0966216263901158	0.0507605697727693	0.0136358378696503	0.0321982038212097	0.0207287953495744	0.0261635508765877	-0.00571109512885432
0.316933354376559	0.0840630244162766	-0.0282272561247342	0.156512910975296	-0.0259060073739014	-0.00612372500918235	-0.0160148661915419	-0.0239357351904959	-0.029498001232511	-0.0395048034457398
0.120311417614808	0.0480263097478141	-0.00981381220863366	0.0546080504958584	-0.0223652006957426	-0.0314475362583189	-0.0269063684770308	-0.0189014737518402	-0.0305372194851639	-0.0310956041367141
0.0372717485252739	0.00701896911209843	-0.00383029086509896	0.0232871623932782	0.00145566334751676	0.00226726790442434	0.00186146562597055	0.000187660918384021	-0.00131571216811235	-0.00310231654772072
0.10186385524261	0.114665105409798	-0.00945124589307364	0.0439281047977707	-0.00628585673590859	-0.00892595159361158	-0.00760590416476009	0.00545770655233384	0.000856413439967896	-0.0131366452278661
0.194820218106582	0.108227176832995	-0.017229691139994	0.147516009549881	-0.0316055694989265	-0.0252468625005065	-0.0284262159997165	-0.0370574852684775	-0.0315355689422116	-0.0516538541445495
0.000867270289050329	0.00218544889956302	-6.42659593876787e-05	0.000428640309662164	-0.000279133731103129	-0.000300993814393954	-0.000290063772748542	-0.000296915255252098	-0.000353100014857721	-0.000430969263828974
0.194727950017831	0.0509109223212383	-0.0169614763703342	0.0925707114651889	-0.00805617468793493	-0.0356490522245539	-0.0218526134562444	-0.0177411691706794	-0.03454209857481	-0.0383612001418719
0.135478466647546	0.152099314837048	-0.0106004505148001	0.0761012393958253	0.0374320103228818	-0.00270042989410063	0.0173657902143906	-0.00135819722636349	0.000421919598394799	-0.00823723737656246
0.0189722949476576	0.030970495880641	-0.00174461090696764	0.0119950084532782	-0.00658323922753279	-0.00597971048564701	-0.0062814748565899	-0.0052315524109389	-0.00591637237798361	-0.00717254882188556
0.261376349876738	0.128007092834491	-0.0220815690937113	0.106510341982527	0.0192881781894135	0.017942695863268	0.0186154370263407	0.0131260759965588	0.0282386730519599	0.00500847166282442
0.0225108209149289	0.00562354862756457	-0.000893616217952711	0.0131291252648527	0.00194477108234533	0.00181783130229781	0.00188130119232157	-0.000355571675233503	-0.0029621585112926	-0.00378238613005539
0.113038152046252	0.187610459231865	-0.00934642440450509	0.0576197526318624	0.0135358190275057	-0.0116766123843156	0.000929603321595016	-0.0179255238953598	-0.0146771790808461	-0.0221829521270326
0.0772445567846127	0.0251814794111193	-0.00623345447667574	0.0362398093963629	0.000306340148995957	-0.000109281103936293	9.85295225298249e-05	-0.0038039601371825	-0.0106850375654274	-0.0103261711982206
0.0065598813011458	0.0043102416264533	-0.000457019555896536	0.00478061504298731	-0.00166011487326526	-0.00114429553958603	-0.00140220520642564	-0.00190866565916881	-0.00187426893365455	-0.00243012537715784
0.022561068919986	0.0364819495764937	-0.00187462233347433	0.0153560855647338	0.00257324618373067	-0.000980948220385098	0.000796148981672788	-0.00299732494260595	-0.0043049566674206	-0.00367766906142855
0.137952438176089	0.0328812169990238	-0.0111611426693965	0.0619693755153385	-0.0127160320165423	0.00591783138866217	-0.00339910031394003	0.00224918086552389	-0.00479246752057061	-0.0174113533840552
0.4170982363934	0.176445188186813	-0.0376365249992424	0.177128073188475	0.028412989706829	-0.0206425495441082	0.00388522008136044	-0.0056963401452616	-0.0108376197665459	-0.0365231328883055
0.194331880370637	0.1079541586114	-0.0170045415080954	0.147585933681295	-0.0260299246833852	-0.0260009142614804	-0.0260154194724328	-0.038728096362623	-0.0503485048892121	-0.0535781498231706
0.448863974205029	0.15512292667915	-0.037988815423355	0.161498617668971	0.0713700449096201	-0.0226539605196587	0.0243580421949807	-0.0250377583287837	-0.0258642555225576	0.0135408651992562
0.0761051987178355	0.0847259957096361	-0.00581588312020814	0.0445122661095677	0.00939167922776757	0.000362457056945722	0.00487706814235664	-0.000770399382331352	-0.000259725983044662	-0.00849416355888782
0.1334887994306	0.121896674951593	-0.0100763198927307	0.0718495209973148	0.000599380367120761	-0.00276319647001191	-0.00108190805144559	-0.00856532997127854	-0.0149647528443408	-0.011138030573166
0.141892835383741	0.053567730675853	-0.0117875206871305	0.0631305653206423	-0.0324018199875341	-0.0372684633785408	-0.0348351416830374	-0.0317213801458651	-0.0396370142440143	-0.0476118379713605
0.341065937659129	0.157340259549979	-0.0327376749103526	0.203038522669613	-0.041548779071032	-0.0541883573233141	-0.0478685681971731	-0.0653553256278703	-0.0709167696592646	-0.0743709853574521
0.00356354997726509	0.022743498091906	-0.000109594361208352	0.00229439243759905	0.000306507618138273	-0.00223968934088268	-0.000966590861372205	-0.00226750271350799	-0.00250775126876817	-0.0024454106102058
0.0823379698606572	0.157183004451604	-0.00627425832335936	0.0427672350687451	-0.0112542114708399	-0.0170447331277257	-0.0141494722992828	0.0118432600542977	0.0051064575976454	-0.0226515564001562
0.00906631654269633	0.00506798294541137	-0.00067441146525829	0.00642939591010434	-0.00236785512287143	-0.00235279615534266	-0.00236032563910704	-0.00282140130618543	-0.00351746572227649	-0.00340188163759788
0.0504682002307044	0.0694461529291137	-0.0044014280800202	0.0318747729568155	-0.000953410567676692	-0.0120093495276022	-0.00648138004763947	-0.0102045350768927	-0.00910525555268336	-0.0131080345667711
0.126796206612563	0.127132112258501	-0.0105327575435342	0.0490120811000587	0.0155504031420227	-0.0110143469542923	0.0022680280938652	-0.00840105212691597	-0.00749954085492754	-0.0107381474644841
0.0303205793776334	0.0883878443735348	-0.00275989414107479	0.0190433796130786	-0.0112765833470462	-0.0139475389051632	-0.0126120611261047	-0.00572059344972504	-0.0114763885020039	-0.0150593830666292
0.303777560279544	0.217310505148313	-0.0248445741786977	0.115877954243884	0.0480513398910427	-0.0174337493591744	0.0153087952659341	0.0557888144893812	-0.00322620206294449	-0.0105241659037854
0.165590773265449	0.0476029007158142	-0.0139172357141211	0.0799972426481263	0.00345995150068062	-0.0308008457503953	-0.0136704471248573	-0.0148813231356684	-0.0190772955150464	-0.0239908097075037
0.0330948351776619	0.0153590180522825	-0.00277205091846698	0.0201106879909093	-0.00699805773710249	-0.00534125077859282	-0.00616965425784766	-0.00740314961085029	-0.0089479951615887	-0.0102900303067168
0.451718666736894	0.195627977944576	-0.0386552773504498	0.159064814461361	0.0981435816128081	0.0365906722182686	0.0673671269155383	0.0144977170467911	0.014127919764849	0.00617045141361933
0.185802282663764	0.151401581110157	-0.014984426918315	0.0688197584600304	0.0100056731716434	-0.0423705512993738	-0.0161824390638652	0.0084673788345227	0.000227878639862567	-0.010908940904036
0.242557297450269	0.0582839343520317	-0.0209155415443775	0.111360307914055	-0.0187729012281665	0.00960492767411239	-0.00458398677702707	-0.0167548023229751	-0.0201320526258126	-0.0304270163727061
0.164532819052403	0.0477222713113084	-0.013807279164209	0.0794746601409507	0.0010946481935179	-0.0172953594985064	-0.00810035565249423	-0.028616804499631	-0.0282639339349502	-0.0242272664904414
0.100946890002	0.0278252656484992	-0.00799583990143839	0.0455299927771203	-0.00989403686403983	-0.0171220827709047	-0.0135080598174723	-0.0129445256220111	-0.0202781235947361	-0.0192135108461736
0.00622738793349275	0.0137698888171863	-0.000403611310189874	0.00384057171063899	-0.00111133790207663	-0.0020241184898444	-0.00156772819596051	-0.0017658910338586	-0.00255233296012711	-0.00269335310471924
0.465939662577702	0.223896586296226	-0.0421190850635197	0.186346640453826	0.00174574453447218	-0.0625634811894744	-0.0304088683275011	-0.030897426315753	-0.0174342787751441	-0.0720341878356561
0.0191770160248137	0.0560835948922597	-0.00135725304860649	0.0115232234382857	-0.00608254441672908	-0.00764564328340719	-0.00686409385006814	-0.00505702324888546	-0.00900298698729434	-0.00885022982937947
0.305199519101068	0.216967247899301	-0.0261760322503159	0.117349688468064	0.0476809754607077	-0.0245815739216724	0.0115497007695176	0.0448536980885957	-0.00377022747817096	-0.0160375523615727
0.354920259276015	0.22829915178809	-0.0335763572197138	0.196056123184695	0.0764266174379045	-0.0491456530688559	0.0136404821845243	-0.0278781848616761	-0.0246803161821148	-0.0725964976471035
0.00989921718656058	0.0164780383252215	-0.000562408128863741	0.00650137242581879	-0.00236686197999463	-0.00225083671468667	-0.00230884934734065	-0.0026546458773567	-0.0033066321805519	-0.00361773319435332
0.186576439801848	0.111964519699758	-0.0149961715440773	0.0785593421023678	0.0334278343847595	-0.0166343388662131	0.00839674775927324	0.000215538901232548	-0.00473770943988033	-0.015539585870185
0.0303597958050525	0.0830704988412552	-0.00278009706672723	0.0203660689075344	-0.0147065317483272	-0.0117168260436973	-0.0132116788960122	-0.0126162601576474	-0.0147344371839552	-0.0162819096293019
0.104933453819444	0.0784287540471213	-0.00862411638799056	0.0472728368859607	0.0062770864887195	-0.0067345708765166	-0.000228742193898554	-0.0052063417912651	-0.0204398353957442	-0.0160838594402386
0.417805492587293	0.176292579871851	-0.0368019575860348	0.176041179945861	0.0704157368752583	-0.0208411243072407	0.0247873062840088	-0.025163631117527	0.00366152865112973	0.003185981148985
0.0533455696072662	0.0748998041405582	-0.00406806797005992	0.0362863418893524	0.00339569458529685	-0.00232241634841691	0.000536639118439972	-0.00237142242863291	-0.00923454715665648	-0.0098394801275605
0.25377349672444	0.129246063770548	-0.0215093940849879	0.109949255922354	0.040223391604317	0.0106003310903104	0.0254118613473137	0.012119580514716	0.00120822499241546	-0.00817746176877104
0.117139460966712	0.0320344867306027	-0.00901319236860511	0.056495093973481	0.00594320945469487	0.00158948126624923	0.00376634536047205	-0.00568320042670174	-0.00672780667370268	-0.0120699965717828
0.0367106121884133	0.0544782866872376	-0.00303704921578685	0.0242855819813449	-0.00365546605138747	-0.00598482209440098	-0.00482014407289422	-0.00520198886133659	-0.00872046218411812	-0.00870485006389266
0.147632057465848	0.21077750617664	-0.0114393402744387	0.0730038744226632	0.0889404166530373	-0.00606248958813291	0.0414389635324522	-0.0145044851028197	-0.0193135273821656	-0.0202840919204657
0.0887441742948438	0.0184210091894213	-0.00711178668846593	0.0419417843720195	0.00484505397055202	0.00485060044929121	0.00484782720992162	-0.000789772395515795	-0.00238198964046223	-0.00487998366502997
0.0963534619603431	0.0669681236003511	-0.00775035039231661	0.0424418351418398	0.000302390251826906	0.00184965138271767	0.00107602081727229	-0.0108439892593178	-0.00357866614594803	-0.00721016270332338
0.179026462068958	0.23027317003797	-0.0136200701227558	0.0908134753991508	0.00352867805017423	-0.00296385883646619	0.000282409606854023	-0.0231276522158743	-0.0292452950716509	-0.0131967288533595
0.048454983434454	0.0504139987913926	-0.00444796395730178	0.0264609777275562	-0.00522742421148782	-0.0107583357763187	-0.00799287999390327	-0.00899384720674264	-0.0149276631437615	-0.0155984067090183
0.490279862219558	0.200703569923865	-0.0414959868410202	0.171939050281641	0.0240530032722285	-0.0907488729121975	-0.0333479348199845	-0.0475598084677096	-0.0781932779719414	-0.0727243704875379
0.372693707730396	0.269306142062235	-0.0336424776736461	0.183714127312343	0.136959308572538	-0.0418056411844953	0.0475768336940215	-0.0207140081333976	-0.0209843537507033	-0.0629195955298156
0.133964378183242	0.121455076277004	-0.0106690622564885	0.0727956862809966	-0.00285572997682468	0.000903877868434044	-0.000975926054195303	-0.00778246139915545	-0.013788248992002	-0.0195093678639031
0.0197589569584561	0.00685338258848869	-0.00118628850170329	0.011395424311591	-0.00176318556721879	-0.000888423767414291	-0.00132580466731654	-0.00221343658674737	-0.00400763961286441	-0.00503504364710546
0.207538298110653	0.11512377484506	-0.0171107975619327	0.0919803675096553	0.0252132621172896	-0.0251382417326954	3.75101922970855e-05	-0.00788971428496391	-0.0178435509082318	-0.0340908838652392
0.454508440299768	0.149455043783943	-0.0416592886513539	0.194481915734826	-0.0426122290952872	-0.0867107147886349	-0.064661471941961	-0.0551915965390465	-0.0810222953693142	-0.0972719388100894
0.17363093648567	0.164513641011926	-0.0142342130843309	0.0630307301988489	0.0217634086630247	-0.0413270361751019	-0.00978181375603859	-0.0184050102712229	-0.023329632961002	-0.0348170520939973
0.120365373236043	0.0754763416662682	-0.0095259768558263	0.0498294624475222	0.00780175843047121	-0.00470100315448271	0.00155037763799425	0.0014767158919364	-0.00975471116172659	-0.0106097244166813
0.164473835927181	0.0963143550070106	-0.0135948672566878	0.0720135866987599	0.00657799478203985	0.00917120710364661	0.00787460094284323	0.00417305036294927	0.000657560437684057	-0.0104204609389424
0.0364742135394707	0.0544510349651564	-0.00303599345029095	0.0240589285617935	-0.00493181817651208	-0.00383308238573987	-0.00438245028112597	-0.00551258627937446	-0.00814320379556721	-0.010083347030879
0.0145404546389439	0.00742848413406676	-0.000948344514139096	0.00921345552643099	-0.0031913763208078	-0.00245006123534777	-0.00282071877807779	-0.00329755333552436	-0.00391209229076572	-0.00497259884109305
0.110474613567814	0.0291459528609408	-0.00900671383295054	0.0487917870820746	-0.00160650785311367	-0.000816735535218244	-0.00121162169416596	-0.00724588545842478	-0.00844129123616388	-0.0150114276294451
0.0515178417214575	0.0870635242341906	-0.00412956604889436	0.0324829204540407	0.00294337524648292	-0.0114883677694975	-0.0042724962615073	-0.0129548469817553	-0.0134647967241924	-0.0168454197315575
0.263893541611708	0.176673353044802	-0.0223681376073738	0.112245341260224	0.0107507782666016	-0.0115952852217059	-0.000422253477552204	-0.0232840374955347	-4.15481312566746e-05	-0.00939476274930018
0.404545644708491	0.0931869729272427	-0.0365349460593573	0.184039850857184	-0.0217664481992523	-0.03410774162529	-0.0279370949122711	-0.0419772743403674	-0.0406722881427827	-0.0452938982466314
NA	NA	NA	NA	NA	NA	NA	NA	NA	NA
0.0141774372680448	0.024595901015193	-0.000751016503162094	0.00882061503317191	-0.00192474018558313	-0.00345651975793614	-0.00269062997175963	-0.00365497886643316	-0.00476661359370706	-0.00555831706202879
0.0436738244747143	0.0477813953090878	-0.00340429788223509	0.0238765478246342	-0.00227284399931958	-0.00558818940280874	-0.00393051670106415	-0.00935278107798698	-0.00931412501834337	-0.0082313762793642
0.46081480525258	0.14862058015949	-0.0404998925046962	0.188135251087869	-0.0212442498769897	-0.0829620561616199	-0.0521031530193048	-0.0547511589083856	-0.0755768175684147	-0.109731250179606
0.164071545774786	0.109737393015462	-0.0126935704784373	0.0629423421737883	-0.0132141872660922	-0.0200787289689522	-0.0166464581175222	-0.0249131026225797	-0.0157030992262423	-0.0341514010719512
0.253801563011527	0.129394832325866	-0.0214374049884778	0.108864825812362	0.0219592686812353	0.00678297150612955	0.0143711200936824	0.00318958227700766	0.00521242006288136	-0.00159495138370264
0.00676176787058404	0.00160193856218573	-0.000322805736999624	0.0044621249971736	-0.00193709581665821	-0.00144124413938922	-0.00168916997802372	-0.00169605960030634	-0.00224180507649934	-0.00260793710091814
0.224259309514919	0.170083816176278	-0.0182847670848061	0.0868444042212211	0.0430024307810108	-0.0146342330592403	0.0141840988608853	0.00626209672024233	0.000559074664564868	-0.0180823509530606
0.176211640526221	0.0503381899893378	-0.0148397085685049	0.0797056139177291	0.00978185529453898	-0.0173003992705441	-0.00375927198800255	-0.0143751824028467	-0.0136775522362983	-0.023127266383589
0.315596386994894	0.0834439907176349	-0.0271299303072551	0.155537293706029	0.00379126546580549	-0.0164546138267114	-0.006331674180453	-0.0177534073000041	-0.0342663629108606	-0.0344851798441342
0.00870838904320803	0.00462899292240613	-0.000598886323575328	0.00527272372469697	-0.000695799583584308	-0.000653270273232894	-0.000674534928408601	-0.00138354315269642	-0.00173381980275953	-0.00234978323911013
0.0863014242768912	0.0744378380112654	-0.00724172662695263	0.0398452197961917	-0.0166770431332354	-0.0230379540481736	-0.0198574985907045	-0.00865019619146964	-0.0174887742264247	-0.0227088211280067
0.0362482754492733	0.0166224344898203	-0.00338883991130606	0.0223915486699296	-0.00239926959052994	-0.00229664750918512	-0.00234795854985752	-0.00396467831999964	-0.00526276574136087	-0.00671848349989095
0.0448004064626148	0.0476766709301956	-0.00416056934616152	0.0243640934766558	-0.00336686645637028	-0.00634688969252508	-0.00485687807444768	-0.00443861243854016	-0.00939086979793169	-0.00931451863293735
0.114863114327293	0.126358053072675	-0.00906514203560332	0.074554639641457	0.004014596577323	-0.000811114002433957	0.00160174128744452	-0.00649063254595457	-0.011302636735102	-0.0152610783441997
0.489220577850069	0.199680662427147	-0.0413043058995487	0.170699318075937	0.0229527367085887	-0.0681753815270249	-0.0226113224092181	-0.0556415479081727	-0.0484534256785257	-0.0468092141667967
0.153924771566721	0.11142083648439	-0.0126609207969409	0.0653296068675817	0.00128969208289387	-0.0345862195558424	-0.0166482637364743	-0.0206259438949838	-0.0220579540123586	-0.0496438816289211
0.078367363882313	0.167226709033545	-0.00634092315671016	0.0409284881042408	-0.00455547073154004	-0.0283338385875277	-0.0164446546595339	-0.0186994950847252	-0.0196999213765139	-0.031127805462776
0.20855532320813	0.0571647502934393	-0.0172155990792201	0.0999253703062927	-0.0116306499885661	0.00812218200628978	-0.00175423399113814	-0.000761542959850897	-0.0107252387628179	-0.0237005535193437
0.00921040072340511	0.0404624708870023	-0.000747760591079612	0.00627179745785556	-0.00578625542021232	-0.00608068121643658	-0.00593346831832445	-0.00387289187038618	-0.00627793719432005	-0.00420275406168775
0.00476475647164779	4.29918938646429e-05	-0.000133058333859041	0.00216262466184453	0.000223837197746623	1.88383009734356e-05	0.000121337749360029	-0.000129252517346273	-0.000580495314829777	-0.000944748579226842
0.0110004583684092	0.023899504795893	-0.000910997386217983	0.00698591248908003	-0.00259487538065859	-0.00248062457089353	-0.00253774997577606	-0.00330623875467085	-0.0027497272608763	-0.00291324879511682
0.0223691059943342	0.0366924334482155	-0.0014534892468824	0.0149810673966525	-0.000275943194439167	-0.000755278917666153	-0.000515611056052662	-0.00304118656890291	-0.001725851001746	-0.00558914770644656
0.411949820691266	0.0933732066629049	-0.0364283788468625	0.179236487210307	-0.00979501847585307	-0.0222344263661638	-0.0160147224210084	-0.0301297800149937	-0.0344457742146173	-0.0557833641836922
0.493289290494982	0.196730838365292	-0.0428134403330115	0.169169144776869	0.0193633974334917	-0.0686873905571646	-0.0246619965618364	-0.024527948535802	-0.0393657987580348	-0.0677425992707847
0.49275442622509	0.19666293971806	-0.0422944301493517	0.16913372201922	0.01738305737544	-0.0730492700921297	-0.0278331063583449	-0.0471642681014171	-0.0294932732951311	-0.0432811213116543
0.254514739921335	0.129365755337462	-0.0223463878093912	0.110369532315207	0.0363721791987447	0.015652407023032	0.0260122931108884	0.0250467353182996	0.00605479230321315	-0.00160501020600634
0.262281674852632	0.127509974125679	-0.0219185747066696	0.106812846236628	0.0126997676315103	0.0155533186612952	0.0141265431464027	0.0233006204023103	0.0137443288295853	0.00693921709184109
0.00204894549726925	0.000356599348158617	-5.32718526406579e-05	0.000920633831966851	-1.88751767812236e-05	-0.000156206436903682	-8.75408068424528e-05	-0.0003671410278242	-0.000333360467087043	-0.000614918497514117
0.130841028906754	0.0844494668853799	-0.0101199619137834	0.0564051851399549	0.00464477320843598	-0.00814841800231816	-0.00175182239694111	-0.0038260471818945	-0.0126078527149239	-0.0323143327435644
0.0273071957679731	0.0103995714788382	-0.00228468040283937	0.0192976463608364	0.000225358844961759	-3.93594616580548e-05	9.29996916518502e-05	-0.00239021918900517	-0.0045113345158224	-0.00656263972007854
0.1640090575531	0.111130298711565	-0.0138460996019671	0.0640266752690796	0.0202517723140214	-0.0512450237560006	-0.0154966257209896	-0.0266245367227209	-0.0289129232439863	-0.0312236311314384
0.105328528060608	0.0787253990800356	-0.00878343414406677	0.0474006987078915	0.00861714127106486	-0.0226573937159788	-0.00702012622245697	-0.00419216232306362	-0.00845293778705374	-0.0099225210121329
0.256259233831199	0.102409935362965	-0.0211327277800613	0.114270600840866	-0.00534770271269175	-0.0059888729791519	-0.00566828784592183	-0.0252871980874646	-0.025147482737556	-0.0339598785674004
0.0745929321569897	0.0238848798789736	-0.00545220016240516	0.0519094752200061	7.69770369893896e-05	0.0011858312273736	0.000631404132181504	-0.00435216011445731	-0.0098077654738697	-0.0137587128833258
0.489027208621444	0.199469558153122	-0.0423643917057733	0.171754544918123	0.0127234252014766	-0.0761383484727157	-0.0317074616356196	-0.0165147894013455	-0.0353677150972941	-0.0517536613700145
0.0951868524501218	0.123716627714739	-0.00860212738286484	0.041229795846506	0.00123589239791753	-0.0174637366356775	-0.00811392211888	-0.0222654485762969	-0.0230447592550301	-0.018095272472228
0.178658683698858	0.230881052846788	-0.0145830403895982	0.0911499298189579	0.0729888195713577	-0.00442863452139872	0.0342800925249795	0.00333534187291498	0.00789587658798638	-0.0275853400829133
0.0111349476741668	0.0237823484882293	-0.000993499790996931	0.0072458807909453	-0.00218153230651542	-0.00281087720804763	-0.00249620475728152	-0.00260806838673824	-0.00372019215498891	-0.00419729591886007
0.404552248954023	0.0934285855882364	-0.0363774299853428	0.183963547868883	-0.00194355983045674	-0.0309552705440228	-0.0164494151872398	-0.0256372285144914	-0.0393171289933452	-0.0481311778628739
0.261512284027954	0.128344600637255	-0.0222470529651587	0.107053447540495	0.0474813177935099	0.0160669981812614	0.0317741579873856	0.00779740046554939	0.0108195253570494	0.00574592285778291
0.0623704816149317	0.129633457367563	-0.00529069094100081	0.0341608053515597	-0.0107332681966606	-0.0160337621293203	-0.0133835151629905	-0.0171160742336244	-0.00273269998793699	-0.0204685789102871
0.253448282230969	0.129882614211396	-0.0216923892289067	0.10942195566887	0.00923284498236271	0.00899378592686984	0.00911331545461624	0.0103521207769769	0.0171891438806497	-0.000882376832920806
0.465495893270126	0.222646305781446	-0.0413261845180369	0.184439639613203	0.0173174860284168	-0.079601393396757	-0.0311419536841701	-0.0279579510821193	-0.0405491332484795	-0.0290137005308237
0.0084732587861427	0.000526109511031101	-0.000416620932934462	0.00594321427296756	0.000869009708559038	0.000558908552764326	0.000713959130661683	-0.000185006051788027	-0.000760170810194987	-0.0013580068245773
0.0147064725954286	0.00739731595852574	-0.000907926995317819	0.00911324417221655	-0.00293331669583075	-0.00319873306979841	-0.00306602488281458	-0.00364259129838658	-0.0051780600578538	-0.00499020633311972
0.105122492678492	0.0969313157403756	-0.00778409139984937	0.0589385993114049	0.00683878722190387	0.00235322882675969	0.00459600802433179	0.0116931406864735	-0.00300228095383356	-0.0141877547134073
0.0410716874305443	0.0215214850624917	-0.00354738437832779	0.0270681120216628	-0.0100885094438326	-0.0101433359045898	-0.0101159226742112	-0.00929780622404073	-0.00970634935547533	-0.0135085828534215
0.0514958932132113	0.0588563481087736	-0.0040372864235643	0.0317766396406549	2.33926206583412e-05	-0.00116317037059818	-0.00056988887496992	-0.003284490049311	-0.00664869374565032	-0.0089280243002607
0.0452936484289845	0.107441879331018	-0.00429694153908074	0.0274437903289086	0.0206667392738981	-0.0112087223508632	0.00472900846151743	0.00206068183066715	-0.0138880187352284	-0.0181962445981117
0.057594470576763	0.0316058552159611	-0.00363213567573936	0.0376128921499229	-0.0166766080483223	-0.00407586129687577	-0.0103762346725991	-0.00820724151608687	-0.0170142502199653	-0.0137755657667031
0.00475957134234688	6.57461215364556e-05	-0.00013288971036573	0.00216159513812596	0.000230876517508301	0.000223902042537686	0.000227389280022993	-0.000337382853095431	-0.000463550013140369	-0.000832661228122395
0.127753908587015	0.0310983979058631	-0.0108212061136134	0.0600084027416566	0.000164857002460495	0.00220025618294947	0.001182556592705	-0.0118065679496604	-0.00770569166333439	-0.0178851672452607
0.141047396846383	0.102165393075995	-0.0116452517041687	0.0578995113182173	0.00133888486592443	-0.0309040141714513	-0.0147825646527634	-0.0240906265835006	-0.0235490398423735	-0.0256178996987696
0.0220323436925647	0.0368896750321069	-0.00213963541836141	0.015916993639017	-0.0017005924180259	-0.00842831966312539	-0.00506445604057564	-0.00946938538185188	-0.0104252551050386	-0.0109750545316548
0.0638414838912617	0.023488705317421	-0.00519921222342171	0.0408829515025979	-0.000699700388099161	0.000988780332971159	0.000144539972435992	-0.00545269003854032	-0.00878053261444979	-0.0133334321698579
0.179668908714435	0.231114919128525	-0.0143502057266827	0.0917173013793717	0.0456516350778294	-0.00484623360702496	0.0204027007354022	0.00344258901612637	-0.0187844152668501	0.00147103982762353
0.172393271475205	0.164752396291324	-0.0143345939972726	0.0631382245176871	-0.0109284103811663	-0.0177348253857358	-0.0143316178834511	-0.027800912698904	-0.0228784436104699	-0.0334931913057897
0.126169481913563	0.127322315126967	-0.0106352975833855	0.048590532771	0.0245308658197262	-0.0263773455760895	-0.000923239878181659	-0.00238934781371203	-0.0199995502796489	-0.00939513681716703
0.100233463244915	0.105330296625484	-0.00789209372970531	0.0567339821597052	0.00331662848899364	-0.0107075913017308	-0.00369548140636856	-0.000565942189150306	-0.0214220786219171	-0.0139461880952006
0.310609444491074	0.171692746790362	-0.0287564759533119	0.17343968251199	0.028038791149463	-0.00162836175844061	0.0132052146955112	-0.00408282027841822	-0.0196909220136861	-0.00546312653225944
0.495658001880501	0.245461901754893	-0.0423880539733474	0.166627082868382	0.091452753330209	-0.0792454004603175	0.00610367643494569	-0.0334346470615284	-0.0292519793438373	-0.0244096081233465
0.163284219495381	0.111245048765491	-0.0134693796847105	0.0637626943171817	-0.0157626638973127	-0.0262691903898905	-0.0210159271436016	-0.0354972953116818	-0.035543781110089	-0.04861080224948
0.17341799850956	0.163735669070533	-0.0143411089031272	0.0634317691160503	0.019130409538615	-0.0499524875662742	-0.0154110390138296	-0.0147593278518097	-0.0247109814128068	-0.023173669764929
0.0866273456086284	0.0257807021816637	-0.00745667819645746	0.0408664322143829	-0.0100959202239485	0.00106626585164842	-0.00451482718615004	0.000279749683089359	-0.0101237461590776	-0.00913331997605418
0.0149042334397868	0.0267628577125014	-0.00112223330664758	0.0106660983935709	0.000405562336648407	-0.00295605811169749	-0.00127524788752454	-0.00209962980319005	-0.00447842193650091	-0.00624717352750871
0.00172228284437644	0.00512365547454234	-5.92610902678461e-05	0.00104180711533277	-0.00075339746520771	-0.00073546880709619	-0.00074443313615195	-0.000893522101653608	-0.000913843520739806	-0.00103779422105024
0.119498002681471	0.0485405281068548	-0.00960525023991686	0.0550563211853358	-0.0169039452573797	-0.0296634067246205	-0.0232836759910001	-0.0278442939289615	-0.0248504903082176	-0.0294428523565343
0.172954928819555	0.164301075978256	-0.0144486164641131	0.0634018863934753	0.0136455215758992	-0.0413528481570187	-0.0138536632905597	-0.0114030421406096	-0.0309762514985399	-0.0275146766362273
0.0164832321981097	0.00319076551589419	-0.00119357543134273	0.0122980347064116	0.000541239555730433	0.000918218949251405	0.000729729252490919	-0.00102719041246984	-0.00173971282977693	-0.00280134644245828
0.208923526503031	0.0572152792209787	-0.017510593395085	0.0996912749854244	0.00374342307747538	0.0064603398886566	0.00510188148306601	-0.000710429098574328	-0.0133733141688239	-0.01384513804858
0.317101478307394	0.0825376185970955	-0.0276852114956196	0.156133913132213	-0.00542568169700902	-0.0154815026666277	-0.0104535921818183	-0.0203208537391186	-0.0407735018365901	-0.036209794693232
0.0997812786558233	0.0315890609047617	-0.00750065110285089	0.0689298262530058	0.0012667502931996	0.00249702023361129	0.00188188526340544	-0.00544656554723984	-0.0118738331465331	-0.0164628554943871
0.0707511390220009	0.0771251035236762	-0.00603207541150368	0.0418680369916408	-0.00561443242113065	-0.00524149257871444	-0.00542796249992254	-0.0110895831974667	-0.0137694426865932	-0.0167542748575341
0.0678719700654042	0.0322195579481268	-0.00600708533911887	0.0344134069553731	-0.00750309131237117	-0.0175701999881512	-0.0125366456502612	-0.017055791399234	-0.0189084138572308	-0.0212112983850268
0.0298665047828677	0.0883264311902381	-0.00291196593944042	0.0192428255630845	-0.0143355768728573	-0.0133265742372035	-0.0138310755550304	-0.013412227852627	-0.0126289606201382	-0.0140439669489167
0.354190324051202	0.228320382666113	-0.0336810145652123	0.196615572629111	0.0608242790557449	-0.0576042783537721	0.00161000035098641	-0.0225569263526879	-0.0158141781840413	-0.0465534569079448
0.313853707119329	0.147608232553485	-0.0313941686876436	0.200059665847204	-0.0231804927074608	-0.0425745247845437	-0.0328775087460023	-0.0354414316584973	-0.0599290414423778	-0.0739284365510797
0.028761647964425	0.0130184579725755	-0.0024961579615356	0.0187530470720576	-0.00463180343277137	-0.0054253908577112	-0.00502859714524129	-0.00659956857231869	-0.00793040069489737	-0.00858040122061567
0.284017490510203	0.0872782892389484	-0.0272778277782752	0.185130892212625	0.00404357288218249	-0.0105760759693843	-0.00326625154360094	-0.0161945548848483	-0.0426574052664456	-0.0375594465543741
0.0516048587019092	0.086913255363991	-0.00441587798972398	0.0333829738794926	-0.00357586105091619	-0.0117847052357761	-0.00768028314334614	-0.0114609019265622	-0.012925965762611	-0.0182278481891329
0.11988843167703	0.0754938763653761	-0.0100144693183268	0.0501467493422433	0.0166813335409015	-0.00367060646194212	0.00650536353947967	-0.00445979294603069	-0.00394424684817188	-0.0280723692913826
0.304169479563279	0.217343874888427	-0.025871343625419	0.116511157793886	0.00603019497641172	-0.00459384946045643	0.000718172757977642	-0.0185857734869655	0.00641763385338345	0.0272441744497208
0.453664860013425	0.148654144915203	-0.0409663409947635	0.193158568558346	-0.0101931381132759	-0.0701502700205279	-0.0401717040669019	-0.0655068061767772	-0.0807154260543042	-0.0765868862193544
0.130550647015517	0.0844757051492412	-0.0105130274681149	0.056710182466133	0.00499316036279537	-0.00770947094386944	-0.00135815529053704	-0.0190890466349314	-0.00960259241391277	-0.0239771537928304
0.00781225372383804	0.00868798841347906	-0.00049606694670364	0.00540196418442131	-0.00128675988286598	-0.000988189380885103	-0.00113747463187554	-0.00132165387829586	-0.00186865849857086	-0.00215137955412202
0.41977233673526	0.176581673774945	-0.0376099231781211	0.17759685541841	0.0676648834482246	-0.0184391542821086	0.024612864583058	0.00483540721304937	-0.00579605617315276	-0.0264059883934116
0.0556007597169499	0.0189237934673761	-0.00465707508420383	0.0294287485859408	-0.0104446884204307	-0.00784813014314792	-0.00914640928178929	-0.0102204399927376	-0.0111074023589589	-0.0140633220499703
0.00278145068202725	0.00107617132485912	-8.80880672835776e-05	0.0014544909075903	-2.24416457170625e-05	0.000122465621814406	5.00119880486715e-05	-0.000460313541235056	-0.000373319485917965	-0.000549540918460913
0.0768424982360874	0.0706969143876512	-0.00631994143488804	0.0368330041088158	-0.0191267444716469	-0.0115940009102265	-0.0153603726909367	-0.00764307386953464	-0.015562630026521	-0.0193263698017971
0.146812284670102	0.211869464103127	-0.0114521163442243	0.0728665447990945	0.0012360065069367	0.0195085648458366	0.0103722856763866	-0.0112890097105419	-0.0159987391251392	-0.0240082237392092
0.0150354075586366	0.0268580023705801	-0.00109623219353058	0.0108230572181927	-0.00439942069400442	-0.00399797158486172	-0.00419869613943307	-0.00327338560492524	-0.0044816374883639	-0.00611525357623707
0.0583262966580159	0.0469548075465577	-0.0051806146202568	0.0303654333948563	0.00475974033861933	-0.00347904884251028	0.000640345748054522	-0.00357749443397914	-0.00649861689438716	-0.00880447059043971
NA	NA	NA	NA	NA	NA	NA	NA	NA	NA
0.138229470060403	0.0322521853761093	-0.0114049914752464	0.0619700913012814	0.00754874514815282	0.00650738551826477	0.00702806533320879	-0.00624444596685969	-0.00490243804807572	-0.00872589057572296
0.246573231173841	0.100465889842409	-0.0214896761049992	0.115876836141474	-0.0248511444697594	-0.0360896082665833	-0.0304703763681714	-0.0404344723005724	-0.035003936711985	-0.0330874099231178
0.453417024336186	0.195825856992887	-0.0386158108437187	0.158840941155297	0.10321853956291	-0.0198650665303653	0.0416767365162722	0.0172501430020387	0.0107788635404293	0.0255619629591797
0.130986169060355	0.0848014886045581	-0.0102382795263859	0.0560527498367264	0.00454543296626347	-0.0388100630499533	-0.0171323150418449	-0.0100660341025329	-0.00978181879918816	-0.0139546136370418
0.0279194574045054	0.00637221590093109	-0.00164637230569065	0.017908413421514	0.000568338961672882	9.49130892024738e-05	0.000331626025437678	-0.000396906771895009	-0.0028831568145167	-0.00528143852749426
0.0956285002097453	0.0673649955462053	-0.00805536540521257	0.0428135241745109	0.0158708361725478	0.00422897190094879	0.0100499040367483	0.00159534310580463	-0.00989146018213972	-0.00692630033173967
0.113407496950525	0.186968289173254	-0.00891942761273923	0.0573407934574157	0.064556439123062	-0.0268867967563398	0.0188348211833611	-0.0124271991571528	-0.0253987333080233	0.00862035666227638
0.48910750790219	0.20083942337366	-0.0417022069288701	0.171591152542358	0.0767326427594641	-0.0828124810552759	-0.00303991914790597	-0.0359893541550451	-0.0366129962691875	-0.0488148713044547
0.0111744969899072	0.00708064434652543	-0.00101705127475231	0.007914878018343	-0.00285828961107881	-0.00267948329304249	-0.00276888645206065	-0.00302488918783569	-0.00349955764881724	-0.00417192296268397
0.0186864618698221	0.0307498335196334	-0.00157222529640735	0.0120057134315678	-0.00367923879955475	-0.00614667159137786	-0.0049129551954663	-0.00454817789466367	-0.0059959388366679	-0.00604069931101356
0.105123645934535	0.0783759245011521	-0.008740713380623	0.0472002335890963	-0.00721778149595466	-0.0090836830184704	-0.00815073225721254	-0.0127087307953009	-0.0269256890302604	-0.0123055617073941
0.372680975030301	0.269555932973763	-0.0332711560284044	0.183984014276417	0.052474563916429	-0.0424513980793161	0.00501158291855647	0.0359532949418566	-0.0458963079634268	-0.0427845148038036
0.0224893962162892	0.00968172708751886	-0.00174389933637688	0.014739782678379	-0.00446482635851734	-0.00292888986081129	-0.00369685810966431	-0.00476401842941385	-0.00561227561297485	-0.00658985698308861
0.109295311081931	0.028715295337684	-0.00870984559728785	0.04818699294102	0.00136539033222693	-0.0031146044930699	-0.000874607080421475	-0.00594616803987373	-0.00945154963619409	-0.0178705466934446
0.497555848425053	0.247519514309995	-0.0427199286407753	0.167253351825486	0.0896660482962027	-0.080716216097104	0.00447491609954942	-0.0312734187966456	-0.0118410950945406	-0.0194070835897788
0.284091339677278	0.0875012376897876	-0.0274148871032414	0.186726726109046	-0.00708636400826435	-0.00258502016840795	-0.00483569208833617	-0.0306271232890774	-0.0408461272743663	-0.0383516973446913
0.116780684461836	0.0802083726191831	-0.00943044565636465	0.0479556889723919	0.000403694542972205	-0.0281566772845919	-0.0138764913708099	-0.00422634559046287	-0.00788953334264082	-0.0131290633058533
0.064627071653354	0.0500680043813641	-0.00573270156543874	0.0318987020969464	-0.00793734338207037	-0.00971644107753646	-0.00882689222980342	-0.00958334092031186	-0.00728841513497179	-0.0127790281862183
0.125606922265955	0.126823961362971	-0.0106181367253494	0.0487245336111622	-0.0185621316546284	-0.00605936936117026	-0.0123107505078993	0.0194168660481143	-0.00623388585140079	-0.0261923400833872
0.0271749240317427	0.0103026071242662	-0.00204060701057549	0.018941325807207	-0.00254112687276732	-0.00126129205674638	-0.00190120946475685	-0.00366056999896974	-0.00445450451911268	-0.00569311828808821
0.30341673207221	0.216453853800637	-0.0260787584260269	0.116926923740046	0.0368724434226289	0.030783578041661	0.033828010732145	-0.00877614757804307	0.0235812624066905	0.0282769269614637
0.0959339199415949	0.0671333372765358	-0.00870985089013487	0.0432307526681894	0.0145599050171836	-0.0109469042072664	0.00180650040495858	0.00423044430605395	-0.0012113475461954	-0.0055777464390996
0.096803338585492	0.0671027911680657	-0.00803279615374244	0.0423573694580853	0.00521088852167741	-0.000417265106364473	0.00239681170765647	-0.000666310367013159	-0.00497034833542574	-0.00465689593476583
0.0470477176450739	0.0818873532614243	-0.00406571673908589	0.025444672836354	0.00716031117795864	-0.0126526119909466	-0.00274615040649396	-0.0153644340206607	-0.0134919020114656	-0.0170262284397119
0.0775343194039608	0.167852277666828	-0.00620531640196358	0.0402109681840676	-0.00788248196320925	-0.0172900593573375	-0.0125862706602734	-0.022745664895164	-0.0209046402395991	-0.0280288521462034
0.0066361644514483	0.00164106231452742	-0.000335260557132603	0.00451293609722044	-0.00169560400430846	-0.00111829701290726	-0.00140695050860786	-0.00196751416533158	-0.00219456634455112	-0.0023593163474716
0.00106150523475847	0.00349558691915145	-7.50781930125455e-05	0.000604160530869375	-0.000151639611932376	-0.000287987758701536	-0.000219813685316956	-0.000422472097581973	-0.000481718815229424	-0.000460014925211252
0.186552634571866	0.112196037500831	-0.0157943435104909	0.07919793922025	0.0363827212486827	-0.0260355924701929	0.00517356438924491	0.00088576574645341	-0.00723437629209919	-0.00643112387191716
0.436866087084363	0.0940610057059621	-0.0376401465085893	0.169761037315696	-0.0150879103751709	-0.0281995573518544	-0.0216437338635126	-0.02886285729659	-0.0354158830206611	-0.0585792696805183
0.104875687308255	0.0779644427203696	-0.00787302202751287	0.0465522265199679	0.00517226492787501	-0.00632344966421171	-0.000575592368168343	-0.0111492454397151	-0.0163921136678394	-0.0184417237083757
0.229291876428173	0.12375456860685	-0.0189400045038988	0.0968995823499322	0.0045874785918929	0.0128507652843583	0.00871912193812563	0.0192984950626909	0.00769385319053395	-0.00517314624449478
0.454510581451364	0.149665927676036	-0.0417472786997852	0.194680484294419	-0.0147009239020561	-0.0842326647740774	-0.0494667943380667	-0.0735481752038749	-0.0942284071369895	-0.0828215463801902
0.305539396680449	0.217977234601738	-0.0266717992611357	0.117386161053217	0.00334738520109618	-0.0106431734137452	-0.00364789410632449	-0.00779766356354655	-0.00896344477199712	0.0136004255483955
0.34060366143705	0.158028365604846	-0.0331318999319221	0.201753225670908	0.00616816690796917	-0.0448951329692628	-0.0193634830306468	-0.0468953454538313	-0.0700740776029772	-0.0791668761439177
0.0724059912260156	0.0527205806334341	-0.00676797161768845	0.0364055289708465	-0.00593726754963111	-0.0113670559302242	-0.00865216173992768	-0.0099483899893587	-0.0135497654872077	-0.0173813480447162
0.0923191835090204	0.0310060405860418	-0.00706468407830198	0.0572875944983854	0.000646500616382606	0.00283705463732424	0.00174177762685342	-0.0048034667472167	-0.00812488774647242	-0.012794038822467
0.0331563938896576	0.0154623680280367	-0.00272062390480719	0.0200659171590569	-0.00770627080529715	-0.00698573232079493	-0.00734600156304604	-0.0072119489730463	-0.00825460928876075	-0.00928668709307983
0.04062907486663	0.0103736615313979	-0.00353950282691572	0.0275659424245724	0.000497700965896783	0.00119908189504817	0.000848391430472481	-0.00113217412777401	-0.00259945847320893	-0.00588605827438281
0.0999008854125739	0.0316137208762904	-0.00746571390882454	0.068813828575072	0.00236944272823789	0.00066610641013129	0.00151777456918459	-0.00717676577784787	-0.0103548423159139	-0.0160192829144532
0.0224453737796309	0.0631064565839385	-0.00175560876868578	0.0146661765941111	-0.0119767970128908	-0.0104196981699028	-0.0111982475913968	-0.0116570671152157	-0.0126021754294976	-0.0134339392287268
0.30478218469727	0.217208996876876	-0.0261226800844744	0.117316957376052	0.117452295155083	-0.00971715781787574	0.0538675686686034	0.0269994662968877	-0.00345638593504677	-0.0175639443674584
0.0742929578572098	0.0530429129283354	-0.00580984427646733	0.035399201452608	0.00789860481292255	0.0111711605998034	0.00953488270636298	-0.00178169202265749	-0.00452898091532518	-0.00102615205060698
0.149991017570462	0.186273832389039	-0.0127163460514171	0.0946143007677906	-0.00490738807316787	-0.00268663945671108	-0.00379701376493949	0.011860933744375	-0.0164563669304291	-0.0206961660283971
0.165164053125442	0.177994228179234	-0.0131375641010124	0.0902713145083387	0.0222831131331764	8.86186996237881e-06	0.0111459875015694	0.0029002757440206	-0.0289195197271402	-0.00935268117483126
0.453912743842785	0.149332192744358	-0.0411651334115604	0.192300681869888	-0.0136888113521532	-0.0719346328558197	-0.0428117221039865	-0.0648163148106724	-0.0703905004169965	-0.0845521562699969
0.305205979775928	0.218132166395629	-0.0265571915319078	0.117355751665242	0.0924155910158191	-0.0116454793354047	0.0403850558402072	0.00190576279268917	0.00539260251865736	0.00821855251106207
0.0853374410415445	0.0748936734548143	-0.00729789840737376	0.0396688844146898	-0.0160161449997594	-0.0114800807053768	-0.0137481128525681	-0.00866678189113766	-0.01545967880214	-0.0160139701167383
0.0128496092386738	0.02052070665846	-0.000750097499123303	0.00812029919984155	-0.00182666963145854	-0.00151144604081178	-0.00166905783613516	-0.00230010117293781	-0.00325990273637032	-0.00365256759679219
0.224809076951998	0.170718168805433	-0.0188172541990635	0.087322254084459	0.0614703806864815	-0.0171698688747671	0.0221502559058572	0.0101807411935509	-0.0192341231143224	-0.00817560808356202
0.019450358476448	0.0560841381014017	-0.00159313940928872	0.0118032868345976	-0.00807120146551811	-0.00772768583384071	-0.00789944364967941	-0.00773864797982092	-0.00816166503407901	-0.00907813667907724
0.0483532825923051	0.050712741627365	-0.00412644132694576	0.0260755308672288	-0.00223743992316586	-0.0108047037506263	-0.0065210718368961	-0.0112838243499799	-0.0129839845040686	-0.0124161380170282
0.206060567989801	0.115334456402207	-0.0170608582119043	0.0915342523023255	0.0165634293815295	-0.019037922552393	-0.00123724658543176	-0.0077176936466197	-0.0267088621587974	-0.0239026461805567
0.000367737127052713	2.78627945354052e-05	-3.86149159012995e-06	9.43356111339477e-05	1.37544711825463e-05	3.56697620389304e-06	8.66072369321968e-06	-2.8207803285996e-05	-3.16356747914391e-05	-7.51265976594518e-05
0.492683742861256	0.196867046518853	-0.0419097118182545	0.168991666202246	0.00212713119016172	-0.0554596878036651	-0.0266662783067517	-0.0359171017321082	-0.03745154589972	-0.0454233885073996
0.134348296414903	0.0718034038039144	-0.0106965772128757	0.0903316046385186	-0.0167075758235253	0.00106578742295985	-0.0078208942002827	-0.017926288428377	-0.0240356528010209	-0.0355385910968999
0.0710488944468485	0.077198737690627	-0.00535648404490316	0.0412964293420333	-0.00842221061525009	-0.00789702634132884	-0.00815961847828947	-0.011048450124873	-0.0156553833248504	-0.0128914064222094
0.266483556294514	0.176108956156246	-0.0227316121462315	0.11309402303771	0.0444340518880785	-0.0268082499468797	0.00881290097059939	-0.0134374485489855	-0.0199863029937143	-0.0241617768478262
0.130442555504141	0.0850603859139189	-0.0106010398834477	0.0567558850945952	0.00689161920334494	-0.00933259081624455	-0.00122048580644982	-0.0148465445280869	-0.0143678731912111	-0.0150068152030721
0.291396660952523	0.179280521471444	-0.0259585377795077	0.122548186777982	0.00867750617500551	-0.0289432667377063	-0.0101328802813504	-0.00546086406959884	-0.0127083422488883	-0.0266127568554961
0.0557002781341081	0.053868576415545	-0.00504269041356883	0.0299589887289425	-0.010147990665773	-0.0189773275513557	-0.0145626591085644	-0.0120834399388167	-0.0133496017920262	-0.0156996194332764
0.0148860750261363	0.0265393808792902	-0.00111899018413286	0.0109392217563128	-0.00361683060887445	-0.00317986056012861	-0.00339834558450153	-0.0044310714598519	-0.00399878356841043	-0.00460969166277556
0.241261699265183	0.0741626634425297	-0.0239686857923201	0.179160720292314	-0.0262173157144961	-0.00118617739071694	-0.0137017465526065	-0.0118952212615449	-0.0311828268457644	-0.0352319513043825
0.224735342341582	0.169526375089262	-0.0186479675369745	0.0883543620896619	0.0312673137831209	-0.0199834226952957	0.00564194554391262	0.0403297533167039	-0.0106726811881845	-0.0165312996702312
0.0740107843430422	0.0534505137881986	-0.00663572284471808	0.0355442597500595	0.00167121360034654	-0.00959552165022329	-0.00396215402493838	0.00228739557241806	-0.00416285002305301	-5.39620334387425e-05
0.0486007034572236	0.0174695248283537	-0.00317950463095752	0.0333975001824903	0.00209768762946135	0.000714992938195665	0.00140634028382851	-0.00511030064629565	-0.00526865989206328	-0.00872381478673154
0.0632222217348507	0.0970974938387326	-0.00570887391275832	0.0319769819670251	-0.00952515647628544	-0.0156832552376031	-0.0126042058569443	-0.0100529010010702	-0.0123250204918723	-0.0185195353392445
0.142503854787247	0.0537573354734937	-0.0121793603873071	0.0634798995247377	-0.0217973730175977	-0.0413075651396249	-0.0315524690786113	-0.0292974604724325	-0.0372211545692386	-0.046061879264121
0.0018056582860324	0.0145882045109244	-4.89991895399171e-05	0.00113082759242777	-0.000457100600480736	-0.00131871652648209	-0.000887908563481415	-0.00135890762524828	-0.00142178013205325	-0.00144823135911562
0.00656964424710013	0.00447181600713019	-0.000521187351844318	0.00474882637743537	-0.00163494386759705	-0.00128927595017923	-0.00146210990888814	-0.00162933802695101	-0.00230239109467758	-0.00248249673391634
0.0658774040004848	0.020734483417897	-0.0058657105282035	0.0332345993300486	0.00464705586549981	0.0019175434694514	0.0032822996674756	-0.0010486664502224	-0.00658460273457706	-0.00495009345463857
NA	NA	NA	NA	NA	NA	NA	NA	NA	NA
0.254189920550474	0.129356916203645	-0.0211521560482992	0.108987833536255	0.0378930878863766	0.0117388918000938	0.0248159898432352	-0.000733955158848942	-0.002798339364883	-0.0118585403823984
0.0372429585266125	0.0203423755039418	-0.00339995361648433	0.0219968073125409	-0.00231564641081051	-0.00266517827673526	-0.00249041234377288	-0.00510149735889109	-0.00982264925368447	-0.0105841076203882
0.0020402129950927	0.000400507243091244	-6.69985341627175e-05	0.000983237852453011	-0.000347350913020438	-0.000298440254926818	-0.000322895583973628	-0.00043383778218243	-0.000489527352550459	-0.000568350988127973
0.417582202365817	0.176700875092657	-0.0371117639702538	0.17568456152511	0.0553164176641683	-0.0173112805214043	0.019002568571382	0.0125156357578045	0.025652063567298	-0.0311525647628212
0.153750452616823	0.11251634344772	-0.0130776868852692	0.0649321191908654	-0.00758569624264988	-0.039003674157593	-0.0232946852001215	-0.03751867279041	-0.029277746568651	-0.0304511815325248
0.0336017296921063	0.0150703019095913	-0.00281079330867381	0.0200570510230765	-0.0046539014617227	-0.00626051457185541	-0.00545720801678905	-0.00779630074486875	-0.00834554928609942	-0.00925347618987266
0.0404448285582946	0.0448879644735802	-0.00413870600407378	0.0241618134421777	-0.00578835725390845	-0.00911106758754361	-0.00744971242072603	-0.010417146334665	-0.0119464628359916	-0.0137627702109285
0.489193417654118	0.199921446920708	-0.0411915223086794	0.170948817912377	0.0247766017435522	-0.0713920906106341	-0.0233077444335409	-0.0262769239135361	-0.0431116044937233	-0.0464943485889625
0.264414180893808	0.176617976629305	-0.022483770947883	0.111769952773984	0.0190025339685598	-0.0122981408047724	0.00335219658189367	0.00218936865188035	-0.00443733071113489	-0.0342993445399428
0.0189883748832104	0.0310088871534168	-0.00166742459397182	0.0121950619191145	-0.00307681200055586	-0.00538385337328751	-0.00423033268692169	-0.00546829611816066	-0.00752131041036177	-0.00684962318406196
0.225253112283994	0.170974443100566	-0.0187732667335342	0.0873075858713591	0.0525107652378645	-0.0192125276714244	0.0166491187832201	0.00978336076991396	-0.0107132593976306	-0.0299073723556889
0.151442482628414	0.135567397161417	-0.0122257757336623	0.0556336046619415	0.017221193165286	-0.0117952669109909	0.00271296312714756	-0.00907545966679862	-0.0148155176541898	-0.0223698959718024
0.0165037935874442	0.00323498854398582	-0.00135129634014691	0.0121691811690338	0.00152554165929734	0.000525205008852475	0.00102537333407491	0.000152041602687437	-0.001899898803336	-0.00285824383491155
0.484064127562246	0.145636227875216	-0.0421524599930627	0.175883378944087	-0.025907679358275	-0.073475751130183	-0.049691715244229	-0.0799645059241784	-0.0812661424049809	-0.0918988107488348
0.0112406410691425	0.00129277632592797	-0.000335615108257879	0.00623190807824125	0.00111953798289502	0.00104300519743927	0.00108127159016715	-0.00041982285018731	-0.000964488072569056	-0.0016445337001127
0.0107595664089026	0.0236743492049566	-0.000869010657714102	0.00721097331459927	-0.00286737158131246	-0.00264583486552658	-0.00275660322341952	-0.00279618928382446	-0.00368513894109185	-0.00345319183041448
0.0300488713716354	0.0159884470969027	-0.00216968198715952	0.0190917983300275	-0.00642639502314817	-0.00681772522206142	-0.0066220601226048	-0.00707524560355128	-0.0091892687510682	-0.0100471538379677
0.0350210884955811	0.0481718113123098	-0.00326418006300528	0.0239089613362135	-0.00709879771049116	-0.00858672913962836	-0.00784276342505975	-0.00925907888027284	-0.0109123474299488	-0.0119942718565276
0.0170000505282006	0.0306550633551036	-0.00143678896251741	0.0109390604169229	-0.00192073677059038	-0.0032922089825907	-0.00260647287659054	-0.00363158875774148	-0.00521760956072003	-0.00559463160018464
0.0374784642084729	0.045821965569825	-0.00326365996589258	0.0250746585316918	-0.00428116429665847	-0.00505630055892359	-0.00466873242779103	-0.00562814141104497	-0.00580223874697435	-0.00903165542382301
0.00945727260288906	0.0199046778924817	-0.000572473639549114	0.00684753477649381	-0.00422273263337399	-0.00422753149162096	-0.00422513206249748	-0.00497535761858173	-0.00469361170084557	-0.00403826059011129
0.283175383244373	0.0872779993984865	-0.0275453336646015	0.185256573290784	-0.0328814152843872	-0.00232810730837529	-0.0176047612963812	-0.0297338921873079	-0.0334530514205126	-0.0447785517817603
0.0451910189213134	0.107258715005393	-0.00412605795010797	0.0274837938445507	-0.00133821972269558	-0.0141547748938394	-0.00774649730826749	-0.0148417638300287	-0.0171803420279574	-0.0193055701095076
0.325235233328754	0.24846331725217	-0.0314906995894167	0.197036762171505	0.0313585905157641	-0.0455068535735587	-0.0070741315288973	-0.0072007856546728	-0.0396188910766737	-0.0582372653853794
0.122199414208938	0.0615722251216165	-0.00948830730072957	0.0751486005413986	-0.0039822059283874	-0.00253327160644332	-0.00325773876741535	-0.0135851408096088	-0.0139446645437833	-0.0274690367305423
0.00884249169850249	0.00499937927745675	-0.000775979155009919	0.00661890760222385	-0.0019427150082408	-0.00230258286523946	-0.00212264893674013	-0.00239730821906702	-0.0029116863177729	-0.00326377449428372
0.0149410220066786	0.0267867052677135	-0.00105066158015336	0.0105562935403652	0.000346667867121188	-0.00390469543587368	-0.00177901378437624	-0.0042982073817126	-0.0033874432617745	-0.00456674004400302
0.0851323211247126	0.0338909524927014	-0.00670696494947552	0.0412816558382557	-0.0105818352543821	-0.0149760041872397	-0.0127789197208109	-0.009255468518719	-0.0139542910251279	-0.0184994127144649
0.493248945967892	0.196580205428279	-0.0427560184130585	0.170776225023166	0.0636805597338925	-0.0604697045686002	0.00160542758264615	-0.0230409506115341	-0.0600366430691828	-0.0642910762214435
0.194961993706194	0.109048797633537	-0.0170685478775776	0.146998208991429	-0.0257236710567117	-0.0259810030151783	-0.025852337035945	-0.0404932067173141	-0.0379520168302309	-0.0552941978104644
0.037324837262876	0.0454794864288513	-0.00316363284309044	0.0246589582972977	-0.00132537406213449	-0.00396691212090573	-0.00264614309152011	-0.00516331149627058	-0.0069688342560811	-0.00915290081069856
NA	NA	NA	NA	NA	NA	NA	NA	NA	NA
0.321155221068973	0.21030476837388	-0.0292136658737588	0.168126561186441	0.00704273623566326	-0.0100419393373231	-0.0014996015508299	-0.00988483838606502	0.0365741249107913	-0.0221739786814004
0.0722461787289915	0.0520754301691337	-0.00633526697174644	0.0353944417131081	-0.00826415025846944	-0.0101616828844233	-0.00921291657144636	-0.0104424915536275	-0.0182335576983371	-0.019479982208708
0.418515399559047	0.176366180500495	-0.036581012459577	0.175914895114945	0.0259467228126744	-0.0239216230635544	0.00101254987456001	0.0121584064075779	-0.0315782307445125	-0.0248236827897901
0.461147822306281	0.148567342051532	-0.0416650314415135	0.189296300728944	0.00369867545490321	-0.088518450312603	-0.0424098874288499	-0.0693420852161325	-0.0640891367975522	-0.0888268156511139
0.0641963849402688	0.0496618891432939	-0.00585074722029599	0.0318433923868983	-0.00893488956730925	-0.00932930080165258	-0.00913209518448091	-0.00851608024395546	-0.0133848614738839	-0.0160868812590556
0.0190083234923132	0.00501968274726367	-0.001522987465896	0.013304280977053	-0.000455849708694781	-0.0010734270133224	-0.000764638361008593	-0.00175920230247482	-0.00262586584307444	-0.00381100294285301
0.150322689991404	0.13589417071667	-0.0117490795823641	0.0554440044085906	0.0105818344712358	-0.0411708693332686	-0.0152945174310164	-0.00464762736806631	-0.0126805216763366	-0.0339975647441619
0.175569825142125	0.0952056439813227	-0.0142892786156764	0.0709079335867517	0.0229973747050621	0.00467766965340891	0.0138375221792355	-0.00643198495557379	-0.00200197701708746	-0.00459363877220445
0.0840230589911645	0.157121537376941	-0.00668492065021437	0.0433347751948893	-0.0108358334413163	-0.00471206166539742	-0.00777394755335688	-0.0175292216883699	0.00597572224004728	-0.0245191534063488
0.149910118069182	0.185448910883349	-0.0127191089280829	0.0949694247061831	0.0260158933077977	4.51717927839324e-05	0.0130305325502908	-0.0085980692123995	-0.0243906572096463	-0.0125966238227298
0.451797120382822	0.193914530468386	-0.0378580761576666	0.157732776095167	0.154835344384702	-0.0155573445385238	0.0696389999230893	-0.0141051314071094	-0.00980943782298788	-1.83588673631774e-05
0.0482466820205706	0.0173245683298764	-0.00361444789867146	0.0339563377497479	-9.1836881822599e-05	-0.00129418471190181	-0.000693010796862202	-0.00181422181238643	-0.00510873462081769	-0.00772144813698237
0.00661947965965152	0.00433840034954726	-0.00049637471250175	0.00464603215015842	-0.00139452409793365	-0.00120860952039973	-0.00130156680916669	-0.00188887626209077	-0.0022422653536341	-0.00238690317159102
0.142508210192657	0.0533970766364869	-0.0112854621998954	0.0631275266863466	-0.0245974418964363	-0.0352399858422596	-0.029918713869348	-0.0350972545552677	-0.0367950272007254	-0.0348395018280011
0.147795209318921	0.0448841066109292	-0.0121117249548112	0.114430316437779	-0.00707902314362216	0.00548333983564145	-0.000797841653990355	-0.0113243045384328	-0.0170353897537026	-0.0282549730193458
0.0236264189504023	0.0339262490784205	-0.00200247407358634	0.0162157714041495	-0.00122588899618039	-0.000859015284640281	-0.00104245214041034	-0.00276678963716472	-0.00442693757159727	-0.00298116867033869
0.0196528699852932	0.00513855366222342	-0.00191447783311037	0.0136871418578901	-0.00121166491149216	-0.00139233440209798	-0.00130199965679507	-0.00236978611218782	-0.00308951637909472	-0.00386359602876599
0.000616578077896644	8.29183046022848e-06	1.4525562220869e-05	0.000144301454702922	3.91490526052542e-05	9.80568050389844e-05	6.86029288221192e-05	-9.08308474324539e-05	-8.79563433212642e-05	-0.000143868261278739
NA	NA	NA	NA	NA	NA	NA	NA	NA	NA
0.119289369149152	0.07532341974321	-0.00985052465826335	0.050147567671689	0.0161477659310764	-0.00491081006205733	0.00561847793450954	-0.00284889449481431	-0.0049530710487263	-0.0116572197933774
0.216860981303428	0.113895019969325	-0.0179939772296989	0.0898899481953436	0.0313990320695346	-0.0138376194176765	0.00878070632592903	-0.0154035904143618	-0.00575404383815656	-0.025006684395525
0.0227085534522706	0.0365510177438291	-0.00166348309397723	0.0154785096047691	-0.00118154531282302	-0.00374024178475425	-0.00246089354878864	-0.00109573930178503	-0.00293895063880231	-0.00561600362962322
0.317800678986042	0.0828279457231608	-0.0273749861126971	0.155854509216287	-0.000952810707770091	-0.0158346981805912	-0.00839375444418061	-0.0204165757638515	-0.033833330535657	-0.034807795874463
0.0966026570993148	0.0674760670393678	-0.00893068213382087	0.0433612921740258	0.0177289369958679	-0.000546056227629099	0.00859144038411938	0.00127012558812004	0.00158606908301816	-0.00649012525357548
0.173938867336392	0.163259858243828	-0.0136935629615281	0.0628836130575087	0.0461389763740547	-0.0461614234819695	-1.12235539574124e-05	0.00217344361626626	-0.0227892192141168	-0.0364846472661133
0.00289754594706557	0.00100457128078101	-0.000128833725797548	0.00149593137278995	-9.12745363318935e-05	-7.65917864390597e-05	-8.39331613854766e-05	-8.71225085543148e-05	-0.000490847417425369	-0.000766728523908433
0.305817995026746	0.218216646236048	-0.0262011029558336	0.117654987178954	0.0953245217732731	0.0158854737776669	0.05560499777547	0.0493841839245159	0.0163274056754485	0.00893106732456217
0.0853049872834021	0.074465233838583	-0.00727796247749951	0.0396115922822088	-0.00426008402650442	-0.0244722469610662	-0.0143661654937853	-0.0129753193364631	-0.0103558396246965	-0.0175541885561048
0.0782795386730796	0.167649461691246	-0.00660884275198514	0.0406982627423733	-0.0184697147505702	-0.0274723335580696	-0.0229710241543199	-0.0186366679584828	-0.0207903273747557	-0.02201948912574
0.0305786503955168	0.0830237444355234	-0.00265996358815192	0.0202146000929011	-0.0116677161688626	-0.0120415500783082	-0.0118546331235854	-0.0133747915976808	-0.0153446221593015	-0.0160426820208071
0.00769169456467454	0.00896680164051888	-0.000614445072052268	0.00556556268562396	-0.00144614921883513	-0.000894675682788617	-0.00117041245081187	-0.00119557892253646	-0.00161389156687263	-0.00224230673941269
0.113522815336304	0.186575429771816	-0.0084978624485267	0.057105672304358	0.00172371586806669	-0.0220308688645231	-0.0101535764982282	-0.00373213262716111	-0.0109561629693348	-0.0248186575834056
0.0298076164491861	0.0826706443146387	-0.00235873667765019	0.0203612415755245	0.014302004611919	-0.0111788341657826	0.00156158522306822	-0.0117710216642129	-0.0138157418041062	-0.00378217659681259
0.0784174269521156	0.167777056214042	-0.00666519734175797	0.0407704547359205	0.00228350403621741	-0.0281943430161851	-0.0129554194899839	-0.0244018001808223	-0.0265640487710125	-0.0263103668037817
0.373200008956434	0.268797791358429	-0.0338739722048189	0.183972046901546	0.12223073811096	-0.0495901598300333	0.0363202891404636	0.0415569273035997	-0.0433638969119035	-0.0459827564515254
0.0619619715791376	0.129785312990009	-0.00531392577687383	0.0336011816190441	-0.0131106094540523	-0.0164638738378523	-0.0147872416459523	-0.017996929980074	-0.0200495905642497	-0.00509241929402533
0.0624378457757645	0.0317955926462394	-0.00505300880269631	0.0327052425453647	-0.00728679301806531	-0.00429225099142846	-0.00578952200474689	-0.00605621282814066	-0.00934335411949032	-0.0137952976065792
0.299340545737701	0.175517951131075	-0.026011899801197	0.120326014404724	0.0266693482084339	-0.00610621322900845	0.0102815674897127	0.0112051518088565	-0.00890383425818825	-0.0192939860624446
0.452923720016105	0.195750579135382	-0.0389925853036827	0.15927127949917	0.169943496651092	-0.0166651172731057	0.0766391896889933	0.021088235819209	0.0202661827946169	0.0170892586358707
0.0681239017826835	0.0322045842637044	-0.00654638675860912	0.0346434875497859	-0.0161029060493903	-0.0107638890970851	-0.0134333975732377	-0.0162465074626748	-0.0183779353075974	-0.0185949606820694
0.00470335177377556	9.3960550708377e-05	-0.000207510564654348	0.0022905894391579	0.000162905285403675	0.00029247363609018	0.000227689460746928	-0.000343752082134077	-0.000569299413698494	-0.000849450365441096
0.24154801478617	0.057262179880754	-0.0205866183148898	0.111242575720043	0.00273218356787391	0.0049037450647966	0.00381796431633524	-0.00554244522713632	-0.0228137120842022	-0.0152558911922399
0.0091384734276663	0.0406204807437455	-0.000575455589032844	0.0059547090275334	-0.00517252480020752	-0.00599976609743324	-0.00558614544882038	-0.00588127601224772	-0.00639956164543059	-0.00648886890064441
0.495740695659539	0.246537514738511	-0.0422197292036112	0.166275633562874	0.0401188187752524	-0.0829433527075479	-0.0214122669661477	-0.00872569173150006	0.0174525286691272	-0.0298319153841208
0.0362118405816693	0.054549996954584	-0.00313922399115641	0.0245927586038284	-0.00271976271981936	-0.00326263842871592	-0.00299120057426764	-0.00530697733512439	-0.00671110502195285	-0.00799672921627464
0.00359092347002267	0.000319413344529957	-0.000120535193113824	0.00209563520812617	-0.00021170583982393	-0.000134846695160442	-0.000173276267492186	-0.000559073560686436	-0.000794136499766399	-0.000938648331038466
0.19486573137924	0.0509896488956698	-0.0164319545635231	0.0923549012294219	-0.0176661874841109	-0.0239980930463862	-0.0208321402652486	-0.0238117433044814	-0.0267125510704523	-0.0318630191770972
0.298310078062101	0.175841484482548	-0.0255428345931008	0.120468833202302	0.0244072838353062	-0.0149529981672162	0.00472714283404502	0.0024070830956272	-0.0135414979455103	-0.0196255912862959
0.183193383769936	0.0784386807256626	-0.0155562445263118	0.0917105085056807	-0.0189937604947251	-0.0240420204104261	-0.0215178904525756	-0.0221196751194389	-0.0366838472126276	-0.0300334869729664
0.00471125831157442	0.00012329319431454	-0.000164134129891495	0.00228462060164806	0.000441865718826197	0.000219664538820005	0.000330765128823101	-0.000137563200765405	-0.000485171981620208	-0.000912160049816756
0.0617835364387376	0.129877144608821	-0.00595100589820412	0.034789924431213	0.021656725182554	-0.015943214801789	0.00285675519038252	-0.000478218305647836	-0.0203787664490515	-0.00600955627811731
0.0887611991168161	0.0183694516026379	-0.0068013034249516	0.0415133297162527	0.00467642111044658	0.00562902306587904	0.00515272208816281	-0.000883519823069251	-0.00394297629048079	-0.00564164315415072
0.458439251866542	0.148210430840895	-0.0413119579375698	0.188489353085667	-0.00629363459430637	-0.0826879419402514	-0.0444907882672789	-0.0586292267851969	-0.0754350371042502	-0.10058275862497
0.0397956200708381	0.0448631408768686	-0.00357337380864706	0.0238130086064447	-0.00510398659205359	-0.0114276322091731	-0.00826580940061333	-0.0100808820173545	-0.00935257230129021	-0.011163284764038
0.466382379739193	0.222939874307097	-0.0425018264269807	0.186346154854508	0.0171931050795802	-0.0840369832369786	-0.0334219390786992	-0.0339880240769411	-0.0410664380876166	-0.0693052728854586
0.0148008762411167	0.00746021798443597	-0.00105807878991982	0.0091583363740024	-0.00294764004317468	-0.00276428611912621	-0.00285596308115044	-0.00364022123978376	-0.00498478891019307	-0.0051989653648483
0.176747488567931	0.0501272713714622	-0.014757979235281	0.0798805993322626	0.00181656606152653	-0.0315196241100149	-0.0148515290242442	-0.020260617301934	-0.029119545913718	-0.0241963486635666
0.141907812064508	0.0858109024259165	-0.0111104661817682	0.0559721884086019	0.00702584253442229	-0.0327370775581518	-0.0128556175118648	-0.00494762842536831	-0.00991286128277322	-0.0188109453848649
0.00331038889938798	0.00076708000015038	-0.000144447327558573	0.00166836426068497	0.00042610303203729	-0.00016146126401132	0.000132320884012985	-0.000171507785565253	-0.000654468766020044	-0.000584304034756869
0.142599531463373	0.0537131072828315	-0.0113790955875424	0.0631707941266415	-0.0275222057797469	-0.0416412268740996	-0.0345817163269232	-0.0344771229925077	-0.0397420076500163	-0.0433331551669485
0.0223065561909421	0.063115988475903	-0.00187644637330523	0.0144418123574036	-0.0114611539608284	-0.0110977403210452	-0.0112794471409368	-0.0120872575796666	-0.00690032203652827	-0.0131516437102045
0.313853631712471	0.147822042491115	-0.0305143965650368	0.199923485522949	-0.0298926634516109	-0.0460866716487765	-0.0379896675501937	-0.0439688252857413	-0.0652719796106122	-0.0679569355848021
0.00974108833797515	0.00210405678275841	-0.000609923878421686	0.00601750505025821	-0.00273555623133584	-0.00238815679808626	-0.00256185651471105	-0.00295859819687209	-0.00390579886987759	-0.00414754548068605
0.492772045093899	0.197748424986509	-0.0437672491104346	0.170280196534237	0.0668038271458454	-0.05066436446343	0.0080697313412077	-0.0277051338407732	-0.035117486356297	-0.0456824373806924
0.312139066205379	0.170630469170529	-0.0288504657898364	0.174024215084321	0.00682294902255343	-0.0039388803267898	0.00144203434788182	-0.00296318081292968	-0.0185225236719859	-0.0199631145602921
0.0661308420313786	0.0899972926133498	-0.00504795912633436	0.0370651570311135	-0.00553079224622524	-0.0212774677585645	-0.0134041300023949	-0.0172254882967601	-0.0178893365929051	-0.0252016357821151
0.489424249509498	0.199502541023325	-0.0420543610819313	0.171853170132659	0.0269902174002105	-0.0914960707696878	-0.0322529266847386	-0.0555632397120673	-0.0397164766574123	-0.0638624491591028
0.00875398629249215	0.00500170365094828	-0.000652422795823423	0.00662345353141476	-0.00207437553761565	-0.0015811326131257	-0.00182775407537068	-0.00260170613861067	-0.003073095187674	-0.00297795345209428
0.0156611408698001	0.00191667678124165	-0.00122878790499874	0.0111942690957704	-0.000195299819701357	7.04755152087649e-05	-6.24121522462967e-05	-0.00107366768413155	-0.00205896488668266	-0.00299126592480236
0.0223536174542095	0.0096679213285207	-0.00176126527742571	0.0147531680424039	-0.00342533224004281	-0.00385715682938156	-0.00364124453471219	-0.00489823567078662	-0.0057807924859659	-0.00621832529463895
0.489735149512737	0.200423900543656	-0.0424940010372221	0.172926116057206	0.0110966790376107	-0.0772932098047387	-0.033098265383564	-0.0126760198219907	-0.0521990174119565	-0.0556432711500714
0.0809305100906487	0.0599472908060501	-0.00687494681697587	0.0382951698631153	-0.00225636949539391	-0.00289879108147571	-0.00257758028843481	-0.00432371493465662	-0.0150723063220787	-0.00864759601600702
0.0372730509250986	0.0456743950706695	-0.00334538153306336	0.0245863319033429	-0.00269931461430575	-0.00514738357099432	-0.00392334909265003	-0.00586681767588417	-0.00427648605091254	-0.0100051160298523
0.171751673501647	0.164165211360184	-0.0137976411872657	0.0629486373673015	0.0202607373477872	-0.0589749682038894	-0.0193571154280511	-0.0211198385234053	-0.0216503451836875	-0.0271346804515927
NA	NA	NA	NA	NA	NA	NA	NA	NA	NA
0.0285632278084458	0.00917482682175106	-0.00257377249053344	0.0202146784403991	-0.001955366986393	-0.0011393382262825	-0.00154735260633775	-0.00387312045331281	-0.00552333687834536	-0.00585006942158891
