# Supplementary material for: Measuring re-identification risk using a synthetic estimator to enable data sharing
Source: PLoS One. 2022 Jun 17;17(6):e0269097. doi: 10.1371/journal.pone.0269097 (PMC9205507; doi:10.1371/journal.pone.0269097)
Supplement: S3 File — (ZIP) [file pone.0269097.s003.zip › nexoid/nexoid.vineCopula.1.18.csv]

risk_act	entropy_est	ital_est	hypo_est	g_err	g_vine_err	ave4	ave5	ave6	ave7
0.0298977402472495	0.0886407789886538	-0.00280917096432377	0.0209272047969745	-0.00861712632205059	-0.0136463947580647	-0.0111317605400576	-0.00557154003397324	-0.0141859434467477	-0.0147798106303328
0.0407766422611632	0.0229366981003138	-0.00273140194139174	0.0307294939824258	-0.00577792313537304	-0.00870830721884827	-0.00724311517711065	-0.010161911142391	-0.0148052150098463	-0.0148687859701161
0.177989505647449	0.230733670740626	-0.0129402369449784	0.101627813599545	0.0711341537486323	0.0270003568296887	0.0490672552891605	0.00684044391098299	0.0130390831918822	0.0109972499547545
0.00848661919820846	0.000527880900641303	-0.000372356163087912	0.00666351680672894	0.000433245353753683	0.000788452699174625	0.000610849026464154	-0.000261412798171949	-0.000604717344361185	-0.00139664261297726
0.354207942339092	0.228371607558034	-0.0309145002355751	0.218116797161747	-0.00903093614873191	-0.0546590555770519	-0.0318449958628919	-0.0202902116330478	-0.0304121044856198	-0.0523983335094934
0.11731638004305	0.0313295819142439	-0.00829034462165973	0.0620283811849893	0.00430980476783657	-0.00174389043038599	0.0012829571687253	-0.0123233465433474	-0.00508747603843381	-0.0187256435442586
0.0276662011068823	0.00642346453839835	-0.00149822501988462	0.0198192728733112	0.00182667306251992	0.00198614403728216	0.00190640854990104	-0.000777975174908855	-0.00299796953377154	-0.00316432157174026
0.316374549337463	0.0830403715620774	-0.0248461634391081	0.174593926778394	-0.00742226438380028	-0.0108844255932733	-0.00915334498853676	-0.0226517931620684	-0.0262733969655597	-0.0395209170531637
0.0843479571207351	0.0338153706016894	-0.00621666004904553	0.0459409738719064	-0.00489303155360765	-0.015911533756492	-0.0104022826550498	-0.00877373351204692	-0.0152465606482675	-0.0198895930807882
0.185770882646392	0.11186643002841	-0.013401474505705	0.0870690275380712	0.014256356687865	-0.0266253670583625	-0.00618450518524874	-0.00420495708535584	-0.00993662199332193	-0.00834079549759983
0.000840791948903955	0.000225566851860309	-1.14806059503129e-05	0.000313074766392817	-0.000134238516008882	6.45180524085662e-06	-6.38933553840128e-05	-0.000178346165543643	-0.000212635356770045	-0.000246640914060885
0.0778165862022232	0.168013281551783	-0.0061690333301347	0.0451084861681408	-0.00962701686018044	-0.027127651056198	-0.0183773339581892	-0.00560913709129013	-0.00771100989793919	-0.0239611113269317
0.209367097656118	0.0570875756108241	-0.0158446624934277	0.110318750451802	-0.00971028308411767	0.00638970279036552	-0.00166029014687608	-0.00212044040079626	-0.0105502412925653	-0.01645423729659
0.0559237274543159	0.0537439763153065	-0.00452517523835572	0.0329836253894449	-0.0108563669715512	-0.012602194622257	-0.0117292807969041	-0.0138613953597166	-0.014639710395117	-0.0167051413801048
0.182669911984714	0.0788590122731435	-0.0135198396329715	0.10250519078206	-0.000634904020487131	-0.0118531923752457	-0.00624404819786639	-0.0297843226487931	-0.0266779088809752	-0.023158168946278
0.0147869747320025	0.057035373214292	-0.00116787680413496	0.0113523024119771	-0.00679343613092615	-0.00744380803414416	-0.00711862208253515	-0.00708667116875215	-0.00752229315632678	-0.00819977517684446
0.444016448462953	0.158741990809806	-0.0333935850111864	0.182907785075642	-0.00411407417657084	-0.0265600112559111	-0.015337042716241	-0.00676881801404411	-0.005586209902876	-0.0507752281180243
0.229792213513867	0.123408942056973	-0.0161026297014243	0.107461479374441	0.0496515956515738	0.00542058761626921	0.0275360916339215	0.020059116699207	0.0120264188955766	-0.00261810990569611
0.0285871014644789	0.00920824799475229	-0.00264098068823366	0.0228005088123964	-0.00144229898661054	-0.000910191990951773	-0.00117624548878116	-0.00294532539819914	-0.00452320432158565	-0.00766008032602489
0.417349106582536	0.176057602793949	-0.0322891247034976	0.19626381868118	0.0497704316038595	0.0428998648978638	0.0463351482508617	0.0187174655883675	-0.0177209611059728	-0.035386447227448
NA	NA	NA	NA	NA	NA	NA	NA	NA	NA
0.117041161857047	0.031740153771394	-0.00818177299142719	0.0624223234007928	-9.38635830423085e-05	-0.00548434842971809	-0.0027891060063802	-0.00458248014068018	-0.00932203916353895	-0.0136579645373686
0.0339339930348154	0.0149767651280741	-0.00273596353196528	0.0225919233689117	-0.00609256876518802	-0.00580014898958069	-0.00594635887738435	-0.00894295778416466	-0.00835955548576853	-0.0106165493406382
0.322335130522545	0.21211940723052	-0.0268841369500504	0.190751166985002	0.0404554580238409	-0.0113152109766649	0.014570123523588	0.0604286893965186	-0.0103773503766548	0.0348213918676383
0.0226793063710066	0.0362886422196553	-0.00174607570737003	0.0172787647362639	0.00276632647374475	-0.00156778571245331	0.000599270380645719	-0.00102625908508163	-0.0045228796118638	-0.00514925699030342
0.0909364216145439	0.0634553223654518	-0.00684439992721383	0.0455937092135622	-0.00521466838401254	-0.00276642097397842	-0.00399054467899547	-0.00382117668296324	-0.0107514644541654	-0.0102303157605235
0.171985239281942	0.164389548944234	-0.011496785438596	0.0693386067004288	0.0231820090205136	-0.0598702246698431	-0.0183441078246648	-0.0174126077863375	-0.00582111930659834	-0.030216396485149
0.116276922398518	0.0806474793728967	-0.00847540566883068	0.0538294785674531	0.00844440536554472	-0.0285029583607662	-0.0100292764976108	-0.00239616386789568	-0.00889196900828923	-0.020859547344487
0.447981822184899	0.153733381378332	-0.0317809543905929	0.177831969786208	0.0694046985880596	-0.0185947318183081	0.0254049833848758	-0.0160922075114585	0.0271513432833123	-0.0324996828756644
0.326233741027519	0.251732010163688	-0.0304904888472902	0.221199241696922	-0.0118546293299575	-0.0426692997199384	-0.0272619645249479	0.0100150890454256	-0.0190794934169142	-0.0758277686888323
0.0302182867678071	0.0881220032098386	-0.00270818951278193	0.0209858573501747	-0.0129493656872914	-0.0143220348760072	-0.0136357002816493	-0.0110254918098328	-0.0149400699033761	-0.0140442438280759
0.0167811511646592	0.0305069054867733	-0.00150161814588572	0.0122985133059172	-0.00190802373285926	-0.00318135507048621	-0.00254468940167274	-0.00314994973875363	-0.0042474741009332	-0.00484671671597742
0.298308361932525	0.150093147864608	-0.0293705947640105	0.231985437137566	-0.0420471618489194	-0.0460762242202572	-0.0440616930345883	-0.0543259409831296	-0.0670498898050666	-0.0805824847364416
0.183247289488437	0.0784971830652734	-0.0134511922148088	0.102161852655727	-0.0137280928188362	-0.00871268241874554	-0.0112203876187909	-0.0233450593877343	-0.0307719545998648	-0.0365197718539087
0.150088754766405	0.0906344583503033	-0.010785380803994	0.0679844173419607	0.011784819972448	0.0173229698416635	0.0145538949070557	0.0058089845564363	0.00530166765294784	-0.00956968599803448
0.103962414245542	0.0585912574095716	-0.00766114942165902	0.080670735276833	-0.011042310368544	-0.0015979792545233	-0.00632014481153365	-0.0142607127896572	-0.0206631732448259	-0.019348700978854
0.150416541155856	0.135890575769075	-0.0100570489674859	0.0610710705031966	0.00838528151499257	-0.00611656089303073	0.00113436031098091	-0.0206428880539568	-0.0136201945856539	-0.0138308936618336
0.116736671121839	0.0316685403775701	-0.00842831069667628	0.0613559908918711	0.00441087893840861	-0.000728239636077363	0.00184131965116562	-0.00641323498775924	-0.00962388025118349	-0.0122021856626238
0.153272323709061	0.0350072206245315	-0.0112681357857574	0.0783809187721295	-0.00112109413837591	-0.00128863981809987	-0.00120486697823791	-0.0305615749565962	-0.0224792291019847	-0.0137506439410326
0.09519210443973	0.123968278548456	-0.00705091631840857	0.0451808953452426	-0.00329091982179865	-0.0285254661070102	-0.0159081929644044	-0.0164137154301014	-0.0152387288111166	-0.0226872498275118
0.465758318132719	0.222559522491954	-0.0369075843799729	0.205902736620667	0.0208627576986585	-0.0174824486894994	0.00169015450457949	-0.0371774775962962	-0.06268109682572	-0.0447475265398398
0.496276296065941	0.246545496855923	-0.0356524125055099	0.183792015659048	0.0851749046764374	-0.0652328058654975	0.00997104940546989	0.0207336789441728	-0.0299148014817532	-0.0399770320982329
0.0965464455613958	0.0670298075856828	-0.00737720780612211	0.0479433384068691	0.0155468269037747	0.000821793652780248	0.00818431027827748	0.0035569584110773	-0.000280845652619807	-0.00768427336736384
0.29849260717948	0.175663225085945	-0.0219489105984973	0.135967379191993	-0.00885712121120286	-0.0100930965627286	-0.00947510888696573	4.17955112284596e-05	-0.0117260535507696	-0.0163912813092786
0.104868738481851	0.0969840629142466	-0.00675068400194333	0.0644931465028606	0.00860159600608144	-0.00140209286023306	0.00359975157292419	-0.00411832367714707	-0.00600767195110952	-0.0141254996154311
0.256139525293268	0.102316309662626	-0.0192209417729186	0.128257779274081	-0.0133359753428071	-0.0103804340002122	-0.0118582046715097	-0.0169394457271986	-0.0330247674430099	-0.0383962072815631
0.305360854568408	0.21824570057725	-0.0228337452857009	0.130507374961544	0.0359553324289907	-0.00990315488902055	0.0130260887699851	-0.0031628540263674	0.0151439840647984	-0.00410269003767194
0.0515248131505079	0.0870646281636074	-0.00435193681002072	0.0371342471918145	0.00074201293913647	-0.0120748361787896	-0.00566641161982658	-0.00994362016431341	-0.0161586954149617	-0.0160146133190282
0.105199744271655	0.0972330245681949	-0.00744846388579473	0.0643346898251609	0.00997382930571213	0.0226996509508453	0.0163367401282787	-0.00622916994698582	-0.00421428363540477	-0.00997370881743455
0.208344371389398	0.0569433229001637	-0.0150740003228333	0.110687270693156	0.00852940678267794	0.0116747762378424	0.0101020915102602	0.000373689170239749	-0.0124359329442008	-0.0177618425721168
0.0142855411008913	0.0246728083079888	-0.000891949867596718	0.00990910437041417	-0.00198723706282097	-0.00403584363602682	-0.00301154034942389	-0.00438922864042552	-0.00319596895256255	-0.00518028187520756
0.0358928147527785	0.0168772395959289	-0.00316623235941318	0.0253508033411122	-0.00286240749670539	-0.00204278681829114	-0.00245259715749827	-0.00438980180090019	-0.00542515343212959	-0.00810401685035112
0.110510867889428	0.0290772357587514	-0.00786810237159995	0.0541289209654795	-0.00355530055948602	-0.0034073945330232	-0.00348134754625461	-0.00532762711342574	-0.0146265323814752	-0.0133269394308944
0.00610637462902676	0.0138410060459444	-0.000365432542938915	0.00415044333005605	-0.00149029352718964	-0.00154071443873349	-0.00151550398296156	-0.00136555234902813	-0.00171222403401924	-0.00241474477692485
0.119990110455014	0.0756331444789119	-0.00871137655198204	0.0553415288730109	-0.0140985953297793	-0.005359694396475	-0.00972914486312713	-0.000316692881000155	-0.00519301307402152	-0.00906471692595491
0.0688719063964753	0.0247539066231356	-0.00549699768404187	0.0537434876621081	-0.00399879051582053	-0.000420301645117777	-0.00220954608046915	-0.00990155850505993	-0.00833485175304215	-0.0124045659629857
0.019165648038299	0.0560832287023577	-0.00156028014243924	0.0126650231579663	-0.00813107889338265	-0.00698146822797192	-0.00755627356067728	-0.00839697524368934	-0.00898957314505572	-0.00961914931202764
0.0108966996527418	0.0239009058483835	-0.000978076437823742	0.00804251201207421	-0.00195597738010329	-0.00213541547490387	-0.00204569642750358	-0.00263605309965207	-0.00305807138267838	-0.00366545174365531
0.495511241736274	0.246154885622017	-0.035607806569618	0.183355574901183	0.0520752386803682	-0.0616604142202671	-0.00479258776994945	-0.0378261872708894	-0.0151342276424629	-0.0387548844360133
0.291557293348621	0.17863081992229	-0.0213722659508583	0.137457518184403	0.0259372780974596	-0.0145382195543927	0.00569952927153344	-0.00770794438533512	-0.0166194908162451	-0.0274907183305809
0.404242584238908	0.093271680073689	-0.0321553566857868	0.205648222370506	-0.0146554222610227	-0.0240230850449789	-0.0193392536530008	-0.04329587317979	-0.0517689209426787	-0.0546229308680342
0.0402220091965049	0.0448917034938611	-0.00346453466117161	0.0263636289614273	-0.00886716411917756	-0.00970704123935001	-0.00928710267926379	-0.0104956744803842	-0.00909918394136533	-0.0125689068660519
0.0782533221416818	0.16768636626224	-0.00601532309590046	0.0459518079936983	-0.00423041870160437	-0.0248710099311749	-0.0145507143163896	-0.0206189431342291	-0.023773418092448	-0.0245541767835239
0.0148403230140348	0.0566413107477698	-0.00137876136259002	0.0117284648523878	0.00294848784947127	-0.0077544388325028	-0.00240297549151577	-0.00702397131188865	-0.00898315232555961	-0.00532860387811042
0.0966069818288348	0.0669353209244016	-0.00778995094858835	0.04775655669965	0.0131638237431219	0.00128683574769671	0.00722532974540929	0.00505017070890917	-0.0073960705839736	-0.0149447906961806
0.493767436412635	0.196716322002191	-0.0351196878548016	0.187178664907423	0.0367799403653498	-0.0650822701331966	-0.0141511648839234	-0.0119889784641501	-0.0341241324252873	-0.0709654286696015
0.110381334384321	0.0293302097078593	-0.00793959709140554	0.0538263254775117	-0.0115304698939356	-0.00503069735083084	-0.00828058362238322	-0.0117296446571372	-0.0234214956131945	-0.0215200893199713
0.257810713390379	0.0734017803184466	-0.0238463733007092	0.197547538924125	-0.00188854466250638	-0.00357692892500561	-0.00273273679375596	-0.0134153547730621	-0.0213646502262392	-0.0390616009362094
0.0194324092884565	0.0562040728845526	-0.00160558398895951	0.0128076800753446	-0.00663990833054463	-0.00850042687691934	-0.00757016760373198	-0.00797622762046208	-0.00385086535576712	-0.00899203700863227
0.00381901610977935	0.000339768995000201	-0.000186818899021119	0.00201557856557681	-0.000341738322884947	-0.000177055709128187	-0.000259397016006567	-0.00061530842091119	-0.000643219942890251	-0.00122600805104152
0.443932585543757	0.15905063734998	-0.0329254190439289	0.181893212737662	0.0298987017940444	-0.0255940937805933	0.0021523040067255	-0.0188832987446661	-0.0278954621314385	-0.020455979872638
0.313643771986177	0.147361541856122	-0.0301179765249896	0.225497399986935	-0.0262594918097113	-0.0443939908068776	-0.0353267413082944	-0.0508435755405682	-0.0588657195984563	-0.0759798795714447
0.451522749039317	0.195532999153565	-0.0325113265328345	0.175252304791797	0.0786721952395187	-0.0273015536791659	0.0256853207801764	0.0379215651135008	0.00606243681870283	-0.00858606244979271
0.0860022762153203	0.0749523175048608	-0.00680366519223209	0.0438875113889855	-0.00338389776546837	-0.0228971494330492	-0.0131405235992588	-0.0122494314719047	-0.0239703440660923	-0.027871036407662
0.0111111861002666	0.00712822225607675	-0.00117591680494847	0.00921861613794637	-0.00277317790795168	-0.002494778089092	-0.00263397799852184	-0.00293856333978305	-0.0034238841318059	-0.00413533106684304
0.165134184461742	0.0967125276204473	-0.0120852878564995	0.0803590754954122	0.0227803858400416	-0.000458658604046619	0.0111608636179975	0.004289632995504	-0.0112676630217224	-0.00940153289191559
0.0951895717685207	0.0674402000646236	-0.00749027451227066	0.0477168377222633	-0.000513782643049521	-0.0176195973117549	-0.00906668997740223	0.002790882453234	-0.00353978681012157	-0.0116519062170029
0.141680163060753	0.0855179027501711	-0.00964981753475741	0.0624345359043895	-0.00378097820612169	-0.00713027355928378	-0.00545562588270274	-0.00854912898661256	-0.0138021785128108	-0.0274469173517517
0.223725071213558	0.16994158013693	-0.0156927218863786	0.0972225136357107	0.0422398059154683	-0.0135999952648134	0.0143199053253275	0.00705265793478582	0.0235298875992487	-0.00898462366891972
0.00529727447297367	0.0121248085791887	-0.000314070324145315	0.00407661735775574	-0.00264399823992752	-0.00233735620720312	-0.00249067722356532	-0.00286424730309646	-0.00290407054964651	-0.00325925114395579
0.164452557906937	0.0476946539478788	-0.0127150004170969	0.0889129789342409	-0.0140516001623758	-0.0250311828095329	-0.0195413914859543	-0.00888415535392206	-0.017778121099111	-0.0280220696316046
0.489640938800847	0.199649485693879	-0.0357158332475254	0.189740882963898	0.0250651779911163	-0.0905564561345963	-0.0327456390717399	-0.0373358157246174	-0.0465162041741996	-0.0440653035620457
0.172666107046071	0.163998197389193	-0.0114400560209788	0.0699013001680759	-0.00607475773830457	-0.0470609193688616	-0.0265678385535831	-0.0111581506517824	-0.0277124588283983	-0.015542005030728
0.310471302005298	0.171944673520057	-0.0268401389329128	0.195780238893969	0.00981183982479278	-0.00318114533437924	0.00331534724520677	-0.00058571608168384	-0.020174889624943	-0.0289247840374252
0.362939552407471	0.220258109231665	-0.0306457356066351	0.21147977172334	0.0256639878244908	-0.0492626303586102	-0.0117993212670597	-0.0181366322377924	-0.0380317746934895	-0.0395840856772075
0.219154533836854	0.0609922986671891	-0.0154320539031883	0.109123522759834	0.00750248043466839	0.0162911864400134	0.0118968334373409	-0.00960215556740049	-0.0063182155136946	-0.0147011434639238
0.354700947209304	0.228406178789525	-0.0315000508748892	0.219190094895013	0.0388593337700062	-0.0501858818824469	-0.00566327405622036	-0.0505952923556601	-0.014128991290929	-0.0684427378817098
0.219629451087441	0.0609282135267694	-0.0157600650963841	0.109103707432074	0.0089970008715389	0.0112079141859434	0.0101024575287412	0.00193400869507379	-0.00871337442633188	-0.01233888469673
0.185429671438494	0.151960072581248	-0.0131629607472869	0.0772183853440651	0.0199787727351599	0.0016670755631133	0.0108229241491366	0.0130892378963599	-0.00606196636591064	-0.00172859462793226
0.0480572641349663	0.0176465038908982	-0.00290527657028444	0.0372954340759939	0.00270195518192666	-0.00181063564959651	0.000445659766165077	-0.00416470201381693	-0.00676060666558365	-0.00870188238147526
0.122574852466906	0.0614669369639164	-0.00948962922952178	0.083177016393181	-0.0189141373647289	-0.000263673237041781	-0.00958890530088533	-0.015504916888153	-0.0145347122759713	-0.0293158483665275
0.0144573828353978	0.0289732807288584	-0.00113448787948155	0.0102668329100806	-0.00320726648698522	-0.00338768100959481	-0.00329747374829001	-0.00493606902940571	-0.00505477465109277	-0.00532107451841733
0.126871490032285	0.0308189238793493	-0.00941223642168922	0.0654294949089541	0.00513357885727422	0.00467741199798652	0.00490549542763039	-0.00204747732497892	-0.00712253263778322	-0.0157780341322194
0.165736071360665	0.17845217679324	-0.0118631332493035	0.100737175277158	0.00475824350758766	0.000132266470916825	0.00244525498925224	0.00485120567772382	-0.00702428178043704	-0.0323132851912945
0.0766803568924208	0.0708457393380939	-0.00569219650028593	0.0396118916430475	-0.00231838167703878	-0.0114755764238444	-0.00689697905044159	-0.00960282890166375	-0.0186937196165684	-0.0246739368008966
0.0269710030951224	0.0103744394379254	-0.00213020447592456	0.0208318427675173	-0.00121620014946655	-0.0013372498704012	-0.00127672500993388	-0.00292544166739257	-0.00454433535186812	-0.00546329745510826
0.163531707516296	0.110621507933073	-0.0108446290246911	0.0704776844157539	0.00559073197177326	-0.0452913372156468	-0.0198503026219368	-0.0208461815930151	-0.0344543716960369	-0.0367919505603473
0.0534126692389196	0.0751834816171741	-0.00419512642336765	0.0404689571280739	0.000145899815882776	0.00184425497634184	0.000995077396112307	-0.00199816710123329	-0.00660747800716166	-0.00957414334141951
0.0636236728655102	0.096892670229189	-0.00522268766017621	0.0357539719481198	-0.00746175993575813	-0.0172872461385663	-0.0123745030371622	-0.0143836840693938	-0.0177470412628275	-0.0204806702510834
0.0504894917928229	0.0698401751201784	-0.00382969512031934	0.0346724543044395	-0.00486407015731823	-0.0127255862834379	-0.00879482822037806	-0.00433512444736308	-0.00724198402264783	-0.0137166542359084
0.219273163776379	0.0604480802804107	-0.0158211724199757	0.109563711435629	0.00989918804211859	0.0124002254639052	0.0111497067530119	-0.00845335086541593	-0.00573211444187693	-0.0121213789064872
0.450996164051654	0.194546458408079	-0.0325120331713976	0.174761144373368	0.0478755464997261	-0.0161208290543619	0.0158773587226821	0.0128290099748858	-0.00254490398845414	-0.0224321596704698
0.100592193245006	0.104919721715276	-0.00697148376108926	0.0616660074982861	0.000403384432278761	-0.00603877158496903	-0.00281769357634513	-0.0108967646787679	-0.0110009919436226	-0.0137707114076426
0.465670686443158	0.220847079726603	-0.035662925852924	0.205773354857983	0.0506850752447248	-0.0734496643641451	-0.0113822945597102	-0.0453158416723938	-0.0495476388371232	-0.0787648447582712
0.496632815833402	0.246749933666932	-0.0356334773733433	0.183438287834611	0.136444397522102	-0.0551804175082183	0.040631990006942	-0.00887554933812768	-0.0131298489470307	-0.0127860620882834
0.271411976333368	0.188758207826082	-0.0244009536793292	0.195804627796989	-0.0141592395748245	-0.00551095414239483	-0.00983509685860967	-0.0021725565059838	-0.0178938765382204	-0.0143533063279372
0.496457942564436	0.246286224367099	-0.034480812881522	0.183367178268971	0.0502969077499861	-0.0142753332239008	0.0180107872630427	0.00179656105277332	0.00393444345565025	0.000745579695964116
0.178293454523922	0.22978460292801	-0.0130356093283207	0.101624983394252	0.025921867658569	-0.00890256115438276	0.00850965325209313	-0.0118802376767151	-0.00386848241123969	-0.0160434136291538
0.314509240054215	0.147135147411479	-0.0302966708480237	0.225814825852603	-0.0128198351349407	-0.0438786988184213	-0.028349266976681	-0.0529067377293789	-0.0520477416200861	-0.0703580940068707
0.298855363040507	0.181877154976954	-0.0270101137803438	0.202774703537905	0.0143107521740617	-0.0104947422451784	0.00190800496444171	-0.00926749702222557	-0.0178915454854692	-0.0289488948166469
0.460730869711719	0.148529426499372	-0.0357045247849251	0.210418710318761	-0.0235969398280835	-0.0859321841873547	-0.0547645620077191	-0.0669519864837925	-0.0695423654762307	-0.0895651337029868
0.454909059458022	0.148912920393167	-0.0364490334786881	0.215738608098353	-0.0156884684234668	-0.086707905474259	-0.0511981869488629	-0.0625752468140789	-0.0881276286804492	-0.088576560076932
0.25291629307243	0.129219339491364	-0.0190438249685129	0.122007532965506	0.0393842641407761	0.00632173003391323	0.0228529970873447	0.0161738869023609	0.00730873470922477	-0.00831629902917591
0.0705065398840611	0.0778355819145773	-0.00597214405387388	0.0463467868536163	-0.00616186414937084	-0.00622648441488008	-0.00619417428212546	-0.0107623561762628	-0.00807377747215117	-0.0158541573722149
0.16398788911729	0.11115541667293	-0.0119561326458825	0.0707270915889609	-0.0279355717564793	-0.0428491382953361	-0.0353923550259077	-0.0306089024952173	-0.0293806040919462	-0.0320800942765701
0.110557993465013	0.0285379331867764	-0.00803019156403557	0.0537018676293367	-0.00148831597679723	-0.00169011032701312	-0.00158921315190517	-0.00950643412632773	-0.0168261758510371	-0.0136283092728305
0.194618930814115	0.108216198273293	-0.0173393322659586	0.166725989259384	0.00423114260511973	-0.0288839701895272	-0.0123264137922037	-0.0407333156344402	-0.0435040615341826	-0.0542941197231954
0.0632772539213559	0.0968341200237296	-0.00514200037858709	0.0359004839184289	-0.00491785455773757	-0.0163365559351078	-0.0106272052464227	-0.00818330092343861	-0.0161813792336886	-0.0175257339986057
0.00893162598889129	0.0402961927097449	-0.000465471026619995	0.00661759450217981	-0.000454954699306453	-0.00544251404423849	-0.00294873437177247	-0.0060063605512294	-0.00596354380368047	-0.00646299221063092
0.115827155306901	0.0804236423776599	-0.00871094103287443	0.0537404507599207	0.0110033060903069	-0.00506121480048832	0.00297104564490927	-0.00387723682643074	-0.00565581436004181	-0.0141055526185229
0.120824553760745	0.0480459934351721	-0.00868596041873067	0.0594529493214908	-0.0105761204056359	-0.0310197584977202	-0.020797939451678	-0.029832815134873	-0.0266471681420218	-0.032316407160731
0.0862178197641787	0.0262039202592145	-0.00635376175437012	0.0459520319905421	-0.000313612473886726	0.000397394401444887	4.18909637790871e-05	-0.000499371925577599	-0.00878731860618701	-0.0153621790321751
0.00172511584108538	0.00505988977922556	-7.79386267714128e-05	0.00113920471623816	-0.000443290684257001	-0.000723780927657597	-0.000583535805957299	-0.000882869067451816	-0.000761807904249828	-0.000950904839833566
0.182987647524551	0.0780383515790469	-0.0139944638495024	0.102730763289802	-0.0145701148954654	-0.0135948090547357	-0.0140824619751005	-0.0199534163006518	-0.0350314312919602	-0.0276834548174087
0.166792188327304	0.17800096181775	-0.0127015837865045	0.102261365574732	-0.0168674293786155	-0.000726910873637882	-0.00879717012612669	-0.0137765558240972	-0.0264907832908626	-0.0235032993452073
0.0150657005401439	0.026926798812703	-0.00120028013248936	0.0117289053388326	-0.0034649951562749	-0.00336249720228615	-0.00341374617928052	-0.00303087476284646	-0.00405206284587976	-0.00476945579720419
0.41757940587626	0.176145211029637	-0.0323636643203037	0.195162973529454	0.0499845366824825	-0.0206543834346942	0.0146650766238942	0.00343140916516788	-0.0233272647402272	-0.0364654115279741
0.010015643216645	0.00149309287303621	-0.000511276693903381	0.00637561959921831	-0.000482539746811169	0.000394807541665359	-4.38661025729051e-05	-0.000611686747147896	-0.000924074560216507	-0.00141498369614826
0.000462774093264963	7.51545214065755e-05	-1.6518567619845e-05	0.000116752977812731	4.40489196104105e-05	5.58830119423284e-05	4.99659657763694e-05	4.28698799358613e-06	-4.00210530862784e-05	-9.50353094259012e-05
0.311152039101083	0.171022373271357	-0.0265070346970758	0.194780856934731	0.024407161235919	-0.00651718379820077	0.00894498871885907	-0.00322698796397825	-0.0137318296228484	-0.0325647952416391
0.0659410682380901	0.0208716667426115	-0.00547778541784439	0.0375042887433767	0.00283857113187595	0.00158128823119474	0.00220992968153536	-0.00417173674041233	-0.00346618490554595	-0.00535814765835824
0.130472304654468	0.0846194032412272	-0.00902281075697138	0.0620711080386592	0.000477224473589138	-0.00833957334247237	-0.0039311744344416	-0.0116278433723171	-0.0126762353707445	-0.0209745618535096
0.149210639368259	0.0904115203465493	-0.0099712323641383	0.0677500675232446	0.0273775871644897	0.00632431267183922	0.0168509499181645	0.0108960090945505	9.94670022159971e-05	-0.00824774230542588
0.268467698417984	0.18905919226466	-0.0191978986700339	0.116205912146608	0.12512740378617	0.0442266067868643	0.084677005286517	0.0281296620593627	0.0454679514891405	0.0117724976280671
0.496058578944685	0.245629784773847	-0.0344388932524286	0.182320980335158	0.0970724030623449	-0.0687639258143805	0.0141542386239821	-0.00600995147985656	-0.0195375268044596	-0.0385728326543828
0.366183979784322	0.136144116033734	-0.0287861653560069	0.193342762776868	-0.0140623688446451	-0.0796544270401629	-0.046858397942404	-0.0496707009138061	-0.0829455742626391	-0.0846094224301546
0.0301887404027275	0.088414263950574	-0.00300899838552962	0.0212349107210216	-0.0105239664731665	-0.0139461791079455	-0.012235072790556	-0.0122978891990061	-0.00781687547838289	-0.0152570393180792
0.0884142997352687	0.0187804040594096	-0.00650571379401629	0.0465244001646657	0.00573074169597114	0.00392218355626738	0.00482646262611926	0.00268881250306857	-0.00203997695422656	-0.00604453317732695
0.147323493322571	0.0444046662967444	-0.0120012819283209	0.129284266930267	-0.00431203249854514	0.00382123522179992	-0.000245398638372613	-0.00942100516823502	-0.0123779042628706	-0.0228501114628718
0.0502527551748648	0.0206282493813242	-0.00430852902284903	0.0322902020452729	-0.000677699246700379	-0.00220112863020153	-0.00143941393845096	-0.00583448626103468	-0.00551092754596436	-0.00738869821168575
0.229537498592159	0.124198995474046	-0.0157625710690921	0.107658859342138	0.0484395129107063	0.0112134874391535	0.0298265001749299	0.0198041866403071	0.0130060484786821	-0.00394908230284319
0.028602027866391	0.0130709328270953	-0.00284470075351288	0.0205845874913851	-0.00658335815977253	-0.00515875499234842	-0.00587105657606048	-0.00715580986367034	-0.00847696995955302	-0.00903410915799239
0.130953504405054	0.0849350777087491	-0.00978795558337102	0.0625202453882815	0.0115712947813957	-0.0120170452426204	-0.000222875230612346	-0.0139791848930632	-0.0149158477378209	-0.0162499925670623
0.0955803914773725	0.12320128615104	-0.00725990649418912	0.0456975436558653	-0.00383170523868577	-0.0186444281162026	-0.0112380666774442	-0.0166011926608464	-0.0187263228095693	-0.0256941524230867
0.00845773501286445	0.000543492760564724	-0.000426694746922945	0.00658233027183355	0.00064380628168813	0.00075321541855991	0.000698510850124021	-3.00837227762644e-05	-0.000734440461919768	-0.00142299363295976
0.206592345292378	0.115990790771411	-0.0154764042778071	0.102795387520302	0.0175998870007814	-0.000337905172158093	0.00863099091431166	-0.0114355658638296	-0.028524210453012	-0.0343773291899724
0.0337829271131218	0.014958120059659	-0.0030737595581101	0.022321062578214	-0.00478229372804654	-0.00578059269641186	-0.0052814432122292	-0.00763702108744455	-0.00970661111408952	-0.0105289837696701
0.00667259089521604	0.00160139362006287	-0.000404638177820233	0.00490855471738	-0.00119910262919535	-0.00141848991440632	-0.00130879627180084	-0.00205949759908897	-0.00217266960498246	-0.00259264449182045
0.489075981989423	0.200772589364101	-0.0365003826905164	0.190000209236156	0.0455731921213774	-0.0704139896866018	-0.0124203987826122	-0.0340305412989346	-0.0446158599200169	-0.0455385310920492
0.19527778932333	0.0508502706244424	-0.0155608485650614	0.103071895014341	0.00136102555951192	-0.0159931268457223	-0.00731605064310517	-0.0201636135969048	-0.0300133562028941	-0.0311425902264421
0.182570449092018	0.0786715499605207	-0.0139257285604008	0.101956400071895	-0.0121718436410051	-0.0117105924002938	-0.0119412180206495	-0.0251997254299158	-0.0350736138302804	-0.0374550265452621
0.0765915339634097	0.0707507334894103	-0.0055742750271373	0.040276486550482	-0.000311420382787073	-0.0120141165508689	-0.00616276846682801	-0.0125786732385208	-0.0142120834095617	-0.0199152739925684
0.483120721600914	0.145190016244957	-0.0355504500565709	0.194645014912349	-0.0101256639507973	-0.0986883820462414	-0.0544070229985193	-0.0405454393295819	-0.0745311236196494	-0.0935728469614232
0.0819763827623705	0.108216680944275	-0.00669734394274664	0.0615729780024368	0.0147684480215654	0.00609959985339552	0.0104340239374805	-0.00567638816691081	-0.00224394211376937	-0.0114474402455471
0.0820587843024719	0.108211681203658	-0.00610313702624482	0.0613644674497412	0.0030698596974814	-0.0025070944090064	0.000281382644237507	-0.00643195072816079	-0.00704533048380773	-0.0080977091499754
0.0770994499807639	0.0706946860584299	-0.00612487778453781	0.040137896352356	-0.00508747975978058	-0.0184306831550663	-0.0117590814574235	-0.0155146230319966	-0.0184775558875098	-0.0177039553409908
0.0100933772126241	0.00138144089052106	-0.000352168030798667	0.00603339577250309	-0.000444795148183562	0.000475899964267472	1.55524080419547e-05	-0.000730652460778554	-0.00203755097373515	-0.0022542447660101
0.0918333764934077	0.0631118573171426	-0.00693178214501054	0.0459575800280761	0.00290923178713233	-0.00567322414974018	-0.00138199618130393	-0.00478872835755562	-0.00677761233122486	-0.0102751646844098
0.489609985056125	0.200066299899715	-0.0355741366597254	0.190000252887442	0.038416405558612	-0.0694731981492169	-0.0155283962953024	-0.0201214614575567	-0.056515597970588	-0.0522327739169344
0.18523088904838	0.151658887239064	-0.012654068037887	0.0768327409992789	0.0143175756086906	0.00975840888970095	0.0120379922491958	-0.00215810922926651	-0.0132184282384241	-0.0241537390495312
0.135227162374214	0.151927329856266	-0.00966201006904593	0.0847382036750892	-0.0181843926495775	-0.00234387561848304	-0.0102641341340303	-0.0143868896869248	-0.0230906668019958	-0.0254579236827389
0.0485864281589196	0.0504702990015111	-0.00389963186414189	0.0289006402177737	-0.00479851240552503	-0.0148044133230507	-0.00980146286428786	-0.00900412716872986	-0.0116310376926435	-0.0174357080079095
0.181940081231107	0.0782421444412089	-0.0144612592755549	0.102740942697432	-0.0225125052720519	-0.0113299352158263	-0.0169212202439391	-0.0240357843669584	-0.0282399548796161	-0.0331762205003364
0.365554666837374	0.136818472153659	-0.0287178830147953	0.193336548635423	-0.00607876373138777	-0.0598411943351593	-0.0329599790332735	-0.0614213368420764	-0.0654236150277638	-0.0793480006154677
0.00354371897556837	0.0227613100530469	-0.000136322652556263	0.00276899019296577	-0.000248945184366396	-0.00222344101566775	-0.00123619310001707	-0.00253046513779575	-0.00246046484889361	-0.00271085444547932
0.153523234169268	0.111400798750713	-0.0112738476194366	0.0723278429933747	-0.00343039008835386	-0.0483958870911381	-0.025913138589746	-0.025607649383914	-0.0363526078701802	-0.0384816629291272
0.110173583428594	0.0288663976027271	-0.00786655914586432	0.0540572824825865	-0.000193426901438018	-0.00264402368621951	-0.00141872529382876	-0.0124958274285161	-0.0104726370870061	-0.0196363585297384
0.44400223008567	0.159027418988979	-0.0330248593657252	0.181464964344789	0.0541686573331925	-0.0299200577852973	0.0121242997739476	-0.018450151228777	-0.0319163503207823	-0.0250581149161302
0.17649976187793	0.0954064548721559	-0.0124734536987418	0.0795015234131072	0.0106408811842623	0.000293131461190144	0.00546700632272623	-0.0114408930320173	1.28762118368209e-05	-0.00737604396183744
0.0707263398303072	0.0644748440835777	-0.00557963119360513	0.0393560239806352	-0.00920102511181069	-0.0147903481322894	-0.01199568662205	-0.00352770124754404	-0.0108705983091106	-0.0096799289486208
0.164357643416066	0.110947443348146	-0.0114010288001106	0.0708362802837844	-0.0150776351053819	-0.0420255019041542	-0.0285515685047681	-0.0318396238094585	-0.0304987738201011	-0.0379503035701803
0.195046086098551	0.0510994629560584	-0.0151640438424916	0.103245586098543	-0.0118237423378199	-0.0173137334848368	-0.0145687379113283	-0.0223698928653618	-0.0343812887393048	-0.0322637718509243
0.0820779788531265	0.0598914607399625	-0.00626861618003849	0.0426930643319762	0.00219861400097446	-0.00285644818509703	-0.000328917092061287	-0.0131891427190367	-0.00718420650096788	-0.00961237625990934
0.186561962748671	0.11261407494434	-0.0134691638288155	0.0869241405891923	0.0122844610033671	-0.00924666504624566	0.0015188979785607	-0.00468986527186721	-0.0079346026612287	-0.0202119893475757
0.0449088533337617	0.107235351575337	-0.00343683619485402	0.0304001870359126	-0.00717725074809902	-0.0127973240628578	-0.00998728740547839	-0.0167545201484968	-0.0161399099713967	-0.0159175176569768
0.266488958722863	0.176233773808485	-0.0195142568708273	0.125688402033333	0.0376457231041094	-0.00870962913710627	0.0144680469835015	-0.00342626698490628	-0.022659137671112	-0.0132395907406247
0.022582009456236	0.0634325511103238	-0.0019916092186856	0.0160898955505903	-0.0119643918179507	-0.0107242101021224	-0.0113443009600365	-0.0116188789455608	-0.00686810151276851	-0.00779080326090378
0.353897808182716	0.228317017511662	-0.0305318118402215	0.218439508384812	-0.0237245036259059	-0.0522766214795292	-0.0380005625527176	-0.00923971373246157	-0.0489646553856691	-0.0585677144708974
0.326157924661723	0.249838966350162	-0.0298538161219652	0.220075239070127	-0.00393667895223981	-0.0435024900413449	-0.0237195844967923	-0.0175846862066942	-0.0502836849393498	-0.0258292194197638
0.187018959052053	0.111895695959756	-0.0130832980063561	0.0863494072496915	-0.00132622731047405	-0.011016225674754	-0.00617122649261403	0.00218047901967677	-0.010650702381757	-0.00227143897706081
0.1858716826672	0.1119327930501	-0.0130374564003659	0.087378166270577	0.0138929838497595	-0.00603195326046824	0.00393051529464564	0.00398781873347079	-0.00918461234363641	-0.0182010852868
0.0193411056347042	0.00537879628932899	-0.0017129630505231	0.0153708648084242	-0.00135909448567173	-0.000734062674126242	-0.00104657857989899	-0.00171531643458105	-0.00300387403182271	-0.00319718765892357
0.437555228984405	0.0936212417676621	-0.0328160082646836	0.188607339470594	-0.0319697022123899	-0.0322941554754388	-0.0321319288439144	-0.0185826568940588	-0.0512067540953213	-0.0575182196790541
0.0197633392853877	0.00707958542509095	-0.00122084511521376	0.0126570850337726	-0.00185196158324207	-0.00215277523979157	-0.00200236841151682	-0.00240276024584511	-0.00377721025307133	-0.00400375685222475
0.326467039542669	0.250915118887362	-0.0296922208356519	0.220781055819844	0.0655373610365414	-0.0446412910641319	0.0104480349862048	-0.0484893963826814	-0.0327970589026169	-0.0607714773539667
0.311924266681837	0.17168444090421	-0.0264213415355765	0.196949109144367	0.0291561669166857	-0.00116925365441689	0.0139934566311344	-0.011151648516607	-0.0173976536692633	-0.0383542396516226
0.13523651795797	0.151587647057595	-0.00963430176961946	0.0841761222516215	0.0194428295862031	-0.000767258478218846	0.00933778555399209	-0.00754576201628226	-0.0204563214989728	-0.0249719829419815
0.135395282931443	0.152142204843541	-0.0091684415591258	0.0843352727812353	-0.0136983039812205	-0.00153055272187536	-0.00761442835154796	0.00181128069919445	5.4769190052012e-05	-0.0245930672021669
0.000432460011876321	0.00195723741143819	9.97640658559589e-06	0.000223166143368535	-0.000168620035202553	-0.000169902492279358	-0.000169261263740956	-0.000181068152061451	-0.000220712838396813	-0.000225234496688802
0.070654493904725	0.0645305019609616	-0.0057440682208422	0.0389038695728835	0.00551582017323021	-0.00660905993171462	-0.000546619879242205	-0.0051122278162286	-0.0122372684825403	-0.0117773504740803
0.125871097324108	0.12729590989424	-0.00897720026933585	0.0543241398595173	0.0135463854455482	-0.00591464629399738	0.00381586957577543	-0.00491151400540013	0.0102040260758433	-0.00893976919061101
0.299422458402346	0.181414406985285	-0.0273884584049658	0.203596242903624	0.0227231874775839	-0.0115835421660699	0.00556982265575701	-0.00862025717550696	-0.0169585253492354	-0.0361951887407854
0.489557241986343	0.200212676994965	-0.0361009390359924	0.190863995212024	0.0113127941138195	-0.0818795309258985	-0.0352833684060395	-0.043935578500284	-0.0549079759465964	-0.0647473878448155
0.142965356923641	0.0531253963462809	-0.0108293408949405	0.0706436476320377	-0.0160735959672035	-0.0331195295324415	-0.0245965627498225	-0.0367145666110854	-0.0412974750610008	-0.0439592658240983
0.172141623608131	0.164517610663978	-0.0118443817958899	0.0696240052489372	0.00956678881029202	-0.0442933134811556	-0.0173632623354318	-0.0215372522009387	-0.0297222385915573	-0.0271631934579563
0.0100116379754622	0.00143495973786963	-0.000388626852802099	0.00610010039702381	-0.000592282682350162	-2.73113424199799e-05	-0.000309797012385071	-0.000833425878625501	-0.00148386706945754	-0.00230024558766421
NA	NA	NA	NA	NA	NA	NA	NA	NA	NA
0.069635838595767	0.0192677597063651	-0.00507842132891612	0.0382044681490655	0.00130156251385863	0.000522707882866069	0.000912135198362349	-0.0039706336009355	-0.00622264145407229	-0.00844259562278141
0.0784546980987857	0.167809449130544	-0.00614212688910719	0.0456079024755177	-0.00783767278285356	-0.0260565488756532	-0.0169471108292534	-0.0214207576265334	-0.023748256540561	-0.028673050000886
0.417663679761128	0.175486865971406	-0.0324425824867146	0.197175726369695	0.077791582216108	-0.0201326016569153	0.0288294902795964	-0.0174304144497366	-0.0305084905325216	-0.0116679070830943
NA	NA	NA	NA	NA	NA	NA	NA	NA	NA
0.142395591730494	0.0530720535023624	-0.0102391618218973	0.0695212688957842	-0.0219414884697239	-0.0370130045577785	-0.0294772465137512	-0.0333417910517689	-0.0377430821608179	-0.0437641102384869
0.363671903591437	0.2191542560463	-0.0312246375046178	0.212113947422908	-0.0144603476403692	-0.0430345837767574	-0.0287474657085633	-0.0383072374375573	-0.0157707566332497	-0.0576516417756195
0.185121789237704	0.151779655896263	-0.0129882999025828	0.0767530499731121	0.0274848610306413	0.00312890563508392	0.0153068833328626	0.00996222194781665	-0.00598129775325576	-0.0120082911809789
0.313999937614014	0.147332046483615	-0.0303084315608377	0.225206885440166	-0.0135552181979082	-0.0460968827849866	-0.0298260504914474	-0.0448616586151068	-0.0592002147766266	-0.0584138598424985
0.141691638101527	0.0532868410890479	-0.0108049531942821	0.0705075394200797	-0.0212295234710146	-0.0451101431406159	-0.0331698333058153	-0.0305932067907076	-0.0361896127454531	-0.0425130927985857
0.459828747369049	0.1478163116141	-0.0365533304982841	0.210138350849953	-0.00169295856432639	-0.0762001339867313	-0.0389465462755288	-0.0497818635278535	-0.0733162016832857	-0.0689516737170981
0.0102644913350383	0.00272195072377999	-0.000665351793397211	0.00806491705977063	-0.0012501252695362	-0.00137686600476798	-0.00131349563715209	-0.00234100839215175	-0.00303109145069126	-0.00343525346248582
0.268815926817133	0.19025431296145	-0.0188737346184437	0.115969268008497	0.0293204504726223	0.0433219310601584	0.0363211907663903	0.0396938786920071	0.0207566947790856	0.00613669771088277
0.466769909546105	0.222519927347789	-0.0361295226835389	0.207081445871678	0.0605053809191057	-0.0686439497400989	-0.00406928441049659	-0.0282752650014046	-0.0638596076953303	-0.059686396379601
0.183059037315655	0.078518039057156	-0.0131229436924178	0.102440659002417	-0.00108242772524175	-0.0136109068939811	-0.00734666730961145	-0.0251655154192291	-0.0185128865402836	-0.0289852536146076
0.00673588966488816	0.00160244815435464	-0.000396150347981552	0.00530371394288312	-0.00148766302242773	-0.00129512081493764	-0.00139139191868268	-0.00164921794682396	-0.00231253849263229	-0.00269923116358995
0.0221041633930449	0.0634976886980395	-0.00195820177447567	0.0162772326066236	-0.0115152072918342	-0.0101601309247261	-0.0108376691082802	-0.0115346447670916	-0.0125170085601845	-0.0123748031733629
0.178907702419281	0.231414643461506	-0.0128693126884503	0.100881374250412	0.032234846254023	-0.00601852585647752	0.0131081601987727	0.00204855512337276	-0.0095727360369392	-0.0145703823562596
0.0758763313141956	0.0848905465561753	-0.00587112698405433	0.0487461877989264	0.0127128384111493	-0.00240437154495386	0.00515423343309772	-0.00360591456855282	-0.00431815916657145	-0.00776691386879837
0.105309601348624	0.0972862110285987	-0.00727960557878073	0.0638260599726087	0.00255681394980574	0.000573408408770043	0.0015651111792879	-0.00467616707031203	-0.00744457682106081	-0.0102401127529902
0.152912643409478	0.0352584269729413	-0.0114356855700554	0.0789905175542429	-0.00183341709358154	0.00138565337073226	-0.000223881861424635	-0.00277006460313112	-0.0108726175232448	-0.0143838347403536
0.172728172237841	0.164364456935251	-0.0115736516954609	0.0694580975108291	0.0364445342945439	-0.0378967903492863	-0.000726128027371209	-0.0316470122856181	-0.0109989998235953	-0.0296115844851315
0.0350447842906652	0.0481945575671485	-0.00312281225619189	0.0273354265449068	-0.000668654011320137	-0.00842888193147622	-0.00454876797139818	-0.00753052740695963	-0.0106948463643986	-0.0126931172262238
0.444349784656626	0.158554648436469	-0.0325094684691118	0.181624319336013	0.024644503274292	-0.0310566032237437	-0.00320604997472584	0.00535852941695053	-0.0113049545446045	-0.0321510109076196
0.00111059317488163	0.00347883752985073	-5.19524567712665e-05	0.00058896503828768	-0.000361823349528786	-0.000294837205770963	-0.000328330277649875	-0.000475942322979495	-0.000332103589196578	-0.000414018717933391
0.154005529920691	0.0351351677271601	-0.0113983474135968	0.0791035505891149	0.00465482710239257	0.000633965766331901	0.00264439643436223	-0.00717147488941811	-0.0203221285674434	-0.0246173744545051
0.0444548418368315	0.106772993099509	-0.0035722168868891	0.0307688022471332	-0.0116886510423933	-0.0133992995276802	-0.0125439752850368	-0.011106570232811	-0.016456094864025	-0.0161202555687087
0.0885589099477551	0.0187301937299268	-0.00626678884481627	0.0465365077727366	0.00365555017488552	0.00517841459426235	0.00441698238457393	0.000702830704775656	-0.00259791317419128	-0.0071504049394772
0.00534134896164308	0.0114362542564878	-0.000367037301060327	0.0038050411995677	-0.000683361745194394	-0.000949498143542084	-0.000816429944368239	-0.0011878215894454	-0.00177842625613355	-0.00163189038587784
0.164053089745544	0.0476982443856409	-0.0127763813245925	0.0887233132223895	-0.00215679174318581	-0.0051678922684619	-0.00366234200582385	-0.0134147196500266	-0.0111579641246163	-0.0297976931783185
0.0814370511152068	0.10033675712008	-0.00654466241499012	0.0412486043718115	0.0195077798238747	-0.0153644489073633	0.00207166545825568	-0.0186256416190543	-0.0124119655284216	-0.0188075142929131
0.268923558007959	0.18850343174289	-0.0189425790248938	0.117258491996016	0.0306873703865957	0.016973235142451	0.0238303027645234	0.0140660597269535	0.0133845410102039	0.0117779814379947
0.459909553872264	0.148208300338376	-0.0361526296286053	0.208561437906881	-0.0183559988285374	-0.0935758646157148	-0.0559659317221261	-0.0642425007519002	-0.0819768258235469	-0.0805750909829861
0.371632113576191	0.269112093975624	-0.031286454606979	0.206404276634551	0.0198446711746896	-0.0459539768273189	-0.0130546528263147	-0.0307182852862938	0.0181735028637438	-0.0162655370990066
0.041095295908921	0.021822891165799	-0.0031370223492008	0.0305510496998031	-0.00766911753670126	-0.0087742487167932	-0.00822168312674723	-0.0107122478577607	-0.0113032290769651	-0.0144908065182675
0.0103464186631249	0.00278602414363867	-0.000721041661457264	0.00823594165938753	-0.00267419121557267	-0.00169003990366687	-0.00218211555961977	-0.00274499810444363	-0.00269326783798643	-0.00308589095721531
0.22477002080751	0.169521665593379	-0.0161381788408267	0.0973440005797492	0.0272348126396446	0.00116461128358711	0.0141997119616158	-0.00149193399122588	0.0021164449178093	0.0125448682365774
0.489591407885496	0.199232579837014	-0.0350109079936922	0.18941393112991	0.0614118092371128	-0.0884437221553512	-0.0135159564591192	-0.0403256169286899	-0.0209219895348819	-0.0638056042451562
0.496727462058666	0.246632849878231	-0.0347643345099767	0.183114173468891	0.0663356649974592	-0.0032043740455624	0.0315656454759484	-0.0165297674367814	0.0224785756893658	0.0337885403636782
0.454492212811915	0.148561602043413	-0.0359474202723361	0.213447000870307	-0.0256952206688796	-0.0764619966024779	-0.0510786086356788	-0.0696130408480358	-0.0833281474612022	-0.0865010374548991
0.446683572723122	0.153750105364028	-0.0324486051642063	0.179100780925399	0.0102263111146815	-0.0192688823699709	-0.00452128562764464	0.0122521420274827	-0.0243705580704605	-0.00693558467549538
0.316639448244961	0.0834512818656054	-0.0248384731353304	0.17374739372135	-0.0218207415994479	-0.0165091733491348	-0.0191649574742913	-0.020215852758156	-0.0323962554846304	-0.0387340348393883
0.146584605956116	0.210411551897175	-0.0103631989451498	0.0801454374744179	-0.00190623906538465	-0.00854709375032919	-0.00522666640785693	-0.011190270255562	-0.0161369174241223	-0.0204599963267714
0.496228925347693	0.246997485755096	-0.0352315742465061	0.18359454378444	0.0900638068858878	-0.0669767085355914	0.0115435491751482	-0.0132805864848649	-0.0387329653441764	-0.0325126330197693
0.497299204040245	0.246167484983463	-0.0356787863652275	0.183596818092867	0.0712929398854943	-0.078261914754465	-0.00348448743448532	-0.00922702058000324	-0.0490403143163889	0.0194551896644283
0.17276150056322	0.164006230764084	-0.0117988173736977	0.06926928949672	-0.00224174651352443	-0.0561484539988531	-0.0291951002561888	-0.0103103729224425	-0.0270141689750351	-0.0284847347413642
0.0560089025413305	0.0533038616748238	-0.00438475794896307	0.0330679981500152	-0.00571222310667219	-0.0212421272887237	-0.0134771751976979	-0.013742961218168	-0.0122007358854423	-0.0196103467902029
0.0124101811686515	0.0214178984675241	-0.00101618926411486	0.0093121899318513	-0.00395390508063052	-0.00396834003844764	-0.00396112255953908	-0.00405417784969461	-0.00528890245175623	-0.00567769781621927
0.484070196438295	0.144544858851092	-0.0362016706200822	0.195443949623326	0.000886039612582212	-0.0941811587570944	-0.0466475595722561	-0.0647517675203704	-0.0700109371097025	-0.0933776343401522
0.241615070411882	0.0734215667754689	-0.0227293175217407	0.202710519314853	-0.0127098474568754	-0.00119437471167733	-0.00695211108427635	-0.0191327668839349	-0.0260654410005548	-0.0429572711309071
0.224559545258922	0.170728137236313	-0.0164103411335937	0.0973400487002442	0.0517581346595996	-0.010553543847987	0.0206022954058063	-0.00584995365264759	0.00184483923068388	-0.00220678019437201
0.0664073230146103	0.091006067361639	-0.00541665478395401	0.0421333323598417	-0.0054205716266531	-0.0203341426713948	-0.012877357149024	-0.0135492413472406	-0.0175559541892979	-0.0205809778611376
0.465897284197222	0.222824992482546	-0.0357755923300562	0.20575032963503	0.0254404091192826	-0.0837293158752858	-0.0291444533780016	-0.0486225593493451	-0.027703521434108	-0.0447092645663659
0.165061923380025	0.0476054882165604	-0.0131105157390723	0.0892851139535628	0.00664050836402139	-0.00867940216456492	-0.00101944690027178	-0.0126619966214199	-0.0162955893423703	-0.0250669184383644
0.000867064962042443	0.00225830883934516	-7.22785967163055e-05	0.000391429329685554	-0.000174534246368978	-0.00025026145414897	-0.000212397850258974	-0.000296520956327444	-0.000371769580345354	-0.000471560352597183
0.0558357949533621	0.0542151024895827	-0.00501327991926775	0.0332283611634763	-0.0117508829609483	-0.0186956645983619	-0.0152232737796551	-0.0124899822957057	-0.0148095770513553	-0.0151442923503195
0.418728140922403	0.177766623713097	-0.0326980408850674	0.197513122815451	0.0153119897872596	-0.0228558008665655	-0.00377190553965295	0.011863686718761	-0.00358967297615725	-0.0218551677489813
0.298470618268801	0.149834470629823	-0.0289952802243807	0.232611164651151	-0.0515503143031431	-0.0448766093999611	-0.0482134618515521	-0.0358656703089487	-0.0482948625099686	-0.079476817481239
0.101335475010729	0.114651739189828	-0.00711318521814448	0.047624454953732	-0.000562331324484508	-0.00774904130743301	-0.00415568631595876	-0.012289475867599	0.00219919784079443	-0.0186498001293933
0.183250259341267	0.0786375901768355	-0.0136762711772596	0.10204287547903	-0.018581716176095	-0.0381780242701976	-0.0283798702231463	-0.0170619866687913	-0.0274286917857094	-0.0308002044272673
0.0299284965563755	0.0160349666784322	-0.00171022407172708	0.020535973082523	-0.008012908825172	-0.00644878873004484	-0.00723084877760842	-0.00884133390438793	-0.00896773441122438	-0.0104832923468873
0.0626100840278807	0.0315661694771045	-0.00502858807879945	0.0366053600270491	-0.0057878693455502	-0.00422636207881723	-0.00500711571218372	-0.0107427998697723	-0.0169188562528552	-0.0156527292523762
0.452098944294335	0.1951173355462	-0.0327496805807069	0.175473878808447	0.0404021720581167	-0.0191290348494759	0.0106365686043204	0.0286466266460454	-0.0105308442857488	0.01771820086626
0.0402501785876686	0.0106344049722624	-0.00298341578339927	0.0314864662903906	-0.000586880008182487	0.00392472604581463	0.00166892301881607	-0.00145685834842114	-0.00398684431869881	-0.00428545084590503
0.311019823833993	0.171554431249689	-0.0263466639692056	0.195877862401603	0.0309611105836887	-0.0052892951078074	0.0128359077379406	-0.0041170505777367	-0.00954100270441527	-0.0304085716312845
0.253097057450421	0.129309603894232	-0.0185567004242918	0.121672498173598	0.0427146953787184	0.00872819284506865	0.0257214441118935	-0.00219350925247408	-0.00857004448427787	-0.0185940938734843
0.268966246642541	0.18938903454197	-0.0191197132071446	0.116245802387288	0.110049835152735	0.0146544159089133	0.0623521255308242	0.00991011994782187	0.00249360050317826	0.0124525965319682
0.00374818723119467	0.000382792655387288	-0.000123406696174192	0.00200322997868731	-0.000456350139263045	-2.29191264994582e-05	-0.000239634632881252	-0.000583917171008275	-0.000795802579363769	-0.000922047498108935
0.119999904967199	0.0319024514149136	-0.00851816361012918	0.0601896870392402	-0.00811821624830117	-0.0098378598396628	-0.00897803804398198	-0.0137106540821491	-0.0170972763320713	-0.0224176776057074
0.0623488576552192	0.129632443281402	-0.00508177007651232	0.0388444143527346	-0.0137579056708954	-0.0177804198527953	-0.0157691627618453	-0.0176596238758954	-0.0208120610882357	-0.0236633527228125
0.454066596857573	0.148395540418989	-0.0365432063366241	0.214336017852125	-0.021100736247852	-0.0930514024007845	-0.0570760693243183	-0.0719963571747	-0.0738955089311422	-0.0897460265488345
0.0338211220061355	0.0150817730517178	-0.00265388623104758	0.0221072252254849	-0.00427555750675212	-0.00765313262224918	-0.00596434506450064	-0.00794356911461573	-0.00959045986391946	-0.0103530778732344
0.280640028327044	0.0996489030705506	-0.0218531550080882	0.139453791810937	-0.00235522448006126	-0.0221703731955923	-0.0122627988378268	-0.0358230922662994	-0.0336595963545416	-0.044384726770789
0.489284121021127	0.200169122356758	-0.0358960156406602	0.189664237590321	0.0377899613116864	-0.0772977644606998	-0.0197539015745067	-0.0320469721774085	-0.0400236141502793	-0.0539879576752768
0.176037967325577	0.0953720048757437	-0.0128025360747673	0.079276555473167	0.0092866177749964	0.00564959950741603	0.00746810864120623	-0.00225260488758808	-0.00800950371832665	-0.0224094515269205
0.0696643150995968	0.0193870191340723	-0.00523664832001994	0.0384602130679121	-0.00107717992518161	-0.00173247740660983	-0.00140482866589572	-0.00263759449668485	-0.00589408181906699	-0.00809176867903899
0.117047235944923	0.03200690392467	-0.00828468686023065	0.0621271969516058	0.00380878535953129	-0.00238337493871953	0.000712705210405881	-0.00595801119491887	-0.0108791635453144	-0.0131532566539597
0.0472157633831045	0.0820412545895682	-0.00376107380311365	0.0286342058231884	-0.0128108438302453	-0.0171404452005858	-0.0149756445154156	-0.0121701850052443	-0.0136630863139416	-0.0166508402102792
0.304503823738165	0.217578442835166	-0.0224513916899802	0.131662170357566	0.0850421347695853	-0.0125399911111675	0.0362510718292089	0.0191279905103388	0.00872709720015075	0.00795354057956704
0.206414078682049	0.115027245475314	-0.0163169490579669	0.102457946044683	0.0136799118301618	-0.0177495206141572	-0.00203480439199769	-0.0173207864774718	-0.0145160587091865	-0.0216214569165314
0.0530532058833551	0.0760544469570797	-0.00423134619532996	0.0404517978565597	-0.00048783455413641	0.00020332960434126	-0.000142252474897575	-0.00260209473932769	-0.00659086918237956	-0.00802529972723681
0.132897160149524	0.121448142986587	-0.0092512117846039	0.0782652301233123	0.00131145088556475	-0.000219226245334575	0.000546112320115089	-0.00644197137480948	-0.0130623206137132	-0.0182386793953486
0.0866756610891344	0.0746813290406299	-0.00712959529561195	0.0443825371915497	-0.00171763310576455	-0.0263043345530754	-0.01401098382942	-0.0152055767812946	-0.0198790449850027	-0.0229148967443054
0.418192932926074	0.17681538615662	-0.0330645631824867	0.197201679134514	0.0100975234897328	-0.0175230716127619	-0.00371277406151455	0.00989222061224648	-0.00320395972285592	-0.0138437000735601
0.0102154976930482	0.00136521210197033	-0.000529825185462841	0.00617468631625788	0.000442492550523659	0.000344938213293984	0.000393715381908822	-0.00056810693596626	-0.00144634031224072	-0.00244246323013367
0.00667358039808573	0.00165230278086059	-0.000578415694886814	0.00521646173916519	-0.00160461260766388	-0.000926318863788029	-0.00126546573572595	-0.00178660072988041	-0.00208208069141134	-0.00252647651881124
0.0225341177890194	0.036621223622727	-0.00139621925391322	0.0169348823600311	-0.00244375924186832	-0.00192030843247485	-0.00218203383717159	-0.000836824322054824	-0.00394074776672081	-0.00459893123508536
0.0721895051679182	0.0187030582157559	-0.00536905936551856	0.039698104435527	-0.00355365604819381	-0.0030074313357057	-0.00328054369194976	-0.00637575555389742	-0.00921674545922047	-0.0115997521082453
0.30996151944767	0.171405781039657	-0.0267708320710355	0.195360300172046	0.0196980471774234	-0.00421262031214914	0.0077427134326371	0.00120751577112543	-0.0236548605582062	-0.0347012413859408
0.281402906784786	0.098899164600911	-0.0217426042291526	0.140431900390824	-0.00753908819674581	-0.0197706637917525	-0.0136548759942492	-0.0335098046081138	-0.0332700059665747	-0.0423124031818107
0.10486597568437	0.0782409521972849	-0.00751872589567779	0.0523917863961849	0.00137448076034177	-0.00618792196089352	-0.00240672060027587	-0.00572370097627756	-0.00778235669174566	-0.00960952053629431
0.072591485911616	0.0185769326831802	-0.00533805477821649	0.0386318672211332	-0.00299582382768206	-0.00209424311462106	-0.00254503347115155	-0.00620873436090294	-0.00799152171530999	-0.0132049682079074
0.262783171860668	0.127345936021537	-0.0190195888242622	0.119268906341189	0.0482876312953793	0.0122436236777986	0.030265627486589	0.0220342795922743	0.00271441632562724	-0.00307215840897562
0.116366468964119	0.0801821250068126	-0.00851719791170313	0.0537186524151224	0.00865774984265445	-0.000674049617598413	0.00399185011252802	-0.000254967541756926	-0.00445076357574986	-0.0109053947102394
0.280975722458874	0.099082595221532	-0.0215145674423136	0.139966839250923	-0.00552027194382232	-0.0166596493001272	-0.0110899606219748	-0.0362489289936209	-0.0363547567734628	-0.0371661273180911
0.298073197504694	0.176003139277318	-0.0220749978226357	0.133922445112307	0.0283402950256406	-0.012582589053648	0.00787885298599628	-0.00432517237512514	0.00578861942340497	-0.0273999734253602
0.184718961937071	0.15217109214626	-0.0129045083594662	0.0765778642942221	0.0379927052957599	-0.0425805984500327	-0.00229394657713641	-0.0163004107739788	-0.0056974098914698	0.0157326558433311
0.0620751501348145	0.0319385965463264	-0.00550493664420482	0.0368176975570251	-0.00510808617864721	-0.00382301229815726	-0.00446554923840223	-0.00738518370915784	-0.00965915359635351	-0.013996869232326
0.182135303401219	0.0786814665875321	-0.013818426989978	0.10285818675928	-0.0176510687526819	-0.0107455711803896	-0.0141983199665358	-0.0124874758412683	-0.020955688414715	-0.0330233698334538
0.0357750245761235	0.0168162393048148	-0.00328348764825795	0.0252217053831091	-0.00107451743174259	-0.00190383307284363	-0.00148917525229311	-0.00561356861243494	-0.00640309276951537	-0.00642150329814429
0.120598872152124	0.0482361437060557	-0.0090633058149943	0.0611603865782596	-0.016255586793444	-0.0357525215780089	-0.0260040541857264	-0.0280450266566936	-0.0306519882834032	-0.0312301493994847
0.0641010996492311	0.0499391954949425	-0.00524173504126696	0.0358369513597983	-0.00204572756470019	-0.00932151300782237	-0.00568362028626128	-0.00917043064639442	-0.0138849335730869	-0.01742332820136
0.0360511736067817	0.0169219269665498	-0.00319744234798566	0.0251917825301707	-0.00527429259031805	-0.00154276814149588	-0.00340853036590697	-0.00538801397373434	-0.00549872110615756	-0.00806475076181536
0.496559227153612	0.247509959829321	-0.035779106789348	0.184151498298758	0.157070331966962	-0.0664666973030625	0.0453018173319498	-0.00510867356448674	-0.00215272369341662	-0.0274268051253138
0.13160530403125	0.0850143956378608	-0.00928653098448498	0.0622843697824259	-0.00480282640717083	-0.0069752953123398	-0.00588906085975532	-0.0119198343084784	-0.0224539497139937	-0.0207113205215109
0.165830005476679	0.0966971211248959	-0.0124838409596502	0.0806004326111088	0.0155916410061291	-0.0415283810529569	-0.0129683700234139	-0.00262462346390127	-0.00751025497005295	-0.0101752855884397
0.2618044923384	0.127520223249992	-0.0191065212484011	0.11932333677883	0.0129951022203314	0.0403467113412439	0.0266709067807877	0.00545982840359049	-0.0145965866837934	0.00664545874304268
0.0683045259541296	0.0322131048807953	-0.00544126808735047	0.0382096093752056	-0.0123694661322056	-0.0161873347818087	-0.0142784004570071	-0.0197974200346119	-0.0220736491254081	-0.0203635967208118
0.0668673806815117	0.0911239518319728	-0.00506010095911349	0.0421671772378309	-0.020242747440497	-0.0209282471093063	-0.0205854972749016	-0.0181430818188127	-0.0164594370681439	-0.0207671642077926
0.0312517028373738	0.0394711109619727	-0.00221083699544971	0.0207188134395724	-0.00144018631541679	-0.00348046485941637	-0.00246032558741658	-0.00682156513780737	-0.00656966030901771	-0.00803040909291873
0.1469310247207	0.211315435093794	-0.0100170261171736	0.0802667281668561	0.00142438730693961	0.0224169538712505	0.011920670589095	-0.0112554974946502	-0.0139441167687563	-0.0196872147365917
0.483620095421446	0.144770274818423	-0.0360691341554129	0.194298582073112	-0.0203795433755475	-0.0956810659273049	-0.0580303046514262	-0.0511745492070281	-0.0750402770662695	-0.0825295431969454
0.0508396618454924	0.0616785721938825	-0.00431821431752624	0.0352279725394256	-0.00837418131196862	-0.0104201806290509	-0.00939718097050975	-0.0130201815084701	-0.0135928901925087	-0.0172599896629476
0.0142571604797633	0.0246357991655765	-0.000992764457277626	0.00985731068107709	-0.00195477358754897	-0.00430637997862734	-0.00313057678308816	-0.00461215478978435	-0.00450892320594093	-0.00573831576169461
0.263956253280595	0.17622110336756	-0.0190866348907284	0.125747105552747	0.0118981649404869	-0.0164127768163892	-0.00225730593795115	-0.0209799662449374	-0.00391673117231794	-0.0159859261073684
0.228404237723963	0.123799483883179	-0.0160968061688293	0.10696796265931	0.0440211486845878	0.00887466919699376	0.0264479089407908	0.00666529246127065	0.00195689396472606	-0.0045035067640592
0.0353367143754453	0.0394631124080845	-0.00270677301536607	0.0222174963719791	-0.00826866906493279	-0.00978363774817657	-0.00902615340655468	-0.00997729437110355	-0.0110846937873335	-0.0110582026105549
0.454215331841737	0.148459416773609	-0.0365893461377749	0.215830574190392	-0.0359746447807208	-0.0786699495591081	-0.0573222971699144	-0.0694267109978416	-0.0801764083696266	-0.105392849529933
0.247109311881059	0.100715880688293	-0.0190600293741749	0.129069863135888	0.00147219230230075	-0.0225566604490772	-0.0105422340733882	-0.0285987430420681	-0.038466487785935	-0.043203684698824
0.0863791918492146	0.0262855931513298	-0.00695812890362728	0.0453890417592402	0.00495976920233016	0.00386040805614316	0.00441008862923666	-0.000419563180231647	-0.00486737882402372	-0.0117854075534201
0.322454448288799	0.211188472967921	-0.0276182808939746	0.190285586577817	0.0875125800691257	-0.00500924688996546	0.0412516665895801	0.00526799710615405	-0.00892491357797043	0.00936173002417862
0.257226086753997	0.0735205150715197	-0.0233815051945	0.197405575571363	-0.0142987828795808	-5.91390957639382e-05	-0.00717896098767234	-0.0238511758746126	-0.029373143030049	-0.0353182169532602
0.444515766529018	0.15823012111639	-0.0322919322110019	0.182565088359785	0.00528825373340935	-0.0267478569244429	-0.0107298015955168	0.0268560466740376	-0.0242527571701012	-0.045377724448233
0.496228078948245	0.246228045446929	-0.035753991652103	0.183731690635414	0.0744441265767964	-0.065161962892806	0.00464108184199513	-0.0167214491983913	-0.0209656333875888	-0.0409612291856672
0.403942895406682	0.093568558503853	-0.0330589929743921	0.205783488589107	-0.00197346458581721	-0.0284342326278237	-0.0152038486068204	-0.0240994103604049	-0.0556801923987528	-0.0574471669333948
0.0785234560224346	0.167842647590009	-0.00639260593752701	0.0455724349897336	-0.0035503931529305	-0.027266554996794	-0.0154084740748623	-0.0201240598357322	-0.0291662263132522	-0.0245517768795026
0.194535449272631	0.10804487612996	-0.0169460751975969	0.166073961199667	-0.0358172016104899	-0.031169235041421	-0.0334932183259554	-0.0198241922720642	-0.0349328467770876	-0.0537628737108792
0.063891871041198	0.0962298392523089	-0.00525788176807206	0.0359455653606818	-0.00722305087026964	-0.0221718913556109	-0.0146974711129403	-0.0176748061146762	-0.0159864507446852	-0.0192216967912006
0.133499186627936	0.121550723095554	-0.00905184314745537	0.0804104550062527	-0.00275269673668352	0.000624568101620787	-0.00106406431753137	-0.00869871690647941	-0.0150361234714671	-0.0180200388079408
0.0820613410382157	0.100635431711922	-0.00632575791488706	0.0407008219935805	-0.0168214983224393	-0.0163319946432384	-0.0165767464828388	-0.00766613716810167	-0.0212492943577806	-0.0196650489334367
0.313411536285131	0.147619595482349	-0.0296052593732442	0.224810176746002	-0.0207102179375167	-0.0450839679347336	-0.0328970929361251	-0.0522853454109952	-0.0437844920003012	-0.0708459634282509
0.0401242157401767	0.0450023488514535	-0.00312052041487863	0.0264075866557086	-0.00897559857045681	-0.0099658417766709	-0.00947072017356385	-0.00690020019334828	-0.0106277158642836	-0.0110927083960145
0.150402055002016	0.136011019881873	-0.0105544301774369	0.0612795404253025	0.0164809729164067	-0.0437333246954349	-0.0136261758895141	-0.00983802424915553	-0.0235127826735962	0.00695604199360517
0.371922989001283	0.270570085497844	-0.0316635261608813	0.206289837619024	0.0465959727634689	-0.04677642132069	-9.02242786106067e-05	-0.0222636259908873	-0.0319438669194995	-0.0341178186725147
0.0374747378210016	0.0454697365365593	-0.00307077627316354	0.0271359622833196	-0.00578289034067804	0.000293108993417945	-0.00274489067363005	-0.00502903817690002	-0.00796905085146715	-0.0104850308021958
0.447120756717505	0.154190747621424	-0.0317286808076326	0.178769392495426	0.0334840543655779	-0.0209623353800267	0.00626085949277566	-0.0261753260452535	-0.0318650367180808	-0.0302756346316819
0.165222059366761	0.0971122276841554	-0.0117066366889351	0.0790060729117997	0.0153861921396368	-0.0377355736573213	-0.0111746907588423	0.000390100971582902	-0.00594849905036798	-0.0143511837451862
0.36362076908267	0.219288175845985	-0.0307814426495353	0.212520489203091	0.0318049695057945	-0.0381736193142615	-0.00318432490423354	-0.0370067119363407	-0.0305580925858588	-0.0252611821108231
0.0649429567401546	0.0206939277401237	-0.00528326015961437	0.0376579462311539	0.00326873021315519	0.00389041418979745	0.00357957220147632	-0.00368083370538377	-0.00586340978017261	-0.00771241408492557
0.291073098079272	0.178610766850762	-0.0218135100636399	0.136911719717068	0.0185767399067917	-0.0323577076736395	-0.00689048388342389	-0.00536324301291302	-0.0160554943462292	-0.0365730128062108
0.305856188766147	0.217354778077343	-0.0225981660881003	0.131919444920006	0.0326273562900035	-0.0145768411580666	0.00902525756596839	0.0315534023142409	-0.00551616338963556	0.0231561883516391
0.166964192643986	0.177895735347727	-0.0123018147446797	0.101542722619239	0.0024993157401936	-0.00331586717582677	-0.00040827571781657	-0.00191286329152604	-0.00784660956038402	-0.0242496977102673
0.411315040501597	0.0932734034888142	-0.0325639062062634	0.201053468617065	-0.00335564968068891	-0.0253563236465791	-0.014355986663634	-0.0339025121096549	-0.0345068342063868	-0.0579157336383586
0.0967350827535003	0.0675072387555363	-0.00771305609649259	0.0484904598325462	0.00465967376789383	-0.000901831375295689	0.00187892119629908	0.00383979478482185	-0.00313028651325624	-0.00853328657233025
0.411987675708224	0.0933287666129535	-0.0328372715958087	0.201282234026592	-0.00230342502424824	-0.02819080330312	-0.0152471141636841	-0.0239723768909679	-0.0400212068183689	-0.0506799789808239
0.0632279785635637	0.0962465219157109	-0.00527403220031334	0.0355603575983814	-0.00419823275001872	-0.0187603735658645	-0.0114793031579416	-0.0186532801419374	-0.0172325455556884	-0.0102457200294001
0.00267930972577553	0.00632897718459643	-0.000121365182555675	0.00178018524743094	-0.000853743158905426	-0.0006981773138636	-0.000775960236384513	-0.000930047381084825	-0.00104270034006518	-0.00134109448259346
0.179530884626946	0.229882270127053	-0.013238203046717	0.101765587062615	-0.0136697500513332	-0.0083128398750662	-0.0109912949631997	-0.0246209987762546	0.0163936774255916	-0.00821149181926747
0.0374915443748171	0.0456172389701223	-0.00318345745129049	0.027534523930862	-0.00238080373783896	-0.00404000904469524	-0.0032104063912671	-0.00478166942109304	-0.0075332868505985	-0.00995315441845157
0.0270991402805548	0.00576174379214528	-0.00247042526408706	0.0212030575340214	0.000535350782837729	0.000143489931903624	0.000339420357370678	-0.000949285810198451	-0.00241601467112605	-0.00378713512495278
0.417619561617969	0.176591410586181	-0.0331793401778526	0.19677594119583	0.021686190488169	-0.0169961724783112	0.0023450090049289	-0.0247376825453084	-0.0131828999407305	-0.0163113876805704
0.00808213677144602	0.00883116945033688	-0.000631360090396284	0.00632856981983462	-0.00087285963913843	-0.00102453245293894	-0.000948696046038687	-0.00168734997333143	-0.00185557913300171	-0.00210263142269562
0.078488569408832	0.167891593290686	-0.00614210300919951	0.045317039588267	0.023764565292737	-0.027045625250316	-0.00164052997878948	-0.0169719546602827	-0.0230858399058354	-0.01708604595778
0.00378103243548786	0.000360336620379346	-0.000114035510948164	0.00201928296292868	6.67835068100132e-05	-0.000120117422436908	-2.66669578134473e-05	-0.000405485129104499	-0.000778651370746778	-0.00101225921210656
0.0554014114601533	0.0535012060475094	-0.0046381521837528	0.0327555022850923	-0.00880792539186678	-0.0101476365953602	-0.00947778099361351	-0.0135643927326593	-0.0111124690617285	-0.0136660168285438
0.0227278999608442	0.00955497262847597	-0.00191117244435519	0.0164275782730792	-0.00398518349168608	-0.00288523609427095	-0.00343520979297851	-0.00492708798556932	-0.00603035720747818	-0.0061029797090149
0.0165314799971859	0.00310972564281557	-0.00133869539119716	0.0136752183003959	0.000115289627869067	0.000622624770445834	0.000368957199157451	-7.95386426416175e-05	-0.00150111498098833	-0.00285571013003959
0.172397116970641	0.164358698651714	-0.0127169901501056	0.0698430939375829	0.0165335155544071	-0.0571883867896313	-0.0203274356176121	-0.00414431243456048	-0.0295396416481145	-0.0220398166463625
0.265456058278274	0.17652631158151	-0.0189151302550611	0.125091567374519	0.0468487200070082	-0.0180925754002176	0.0143780723033953	-0.00499097658082936	-0.0166726341920835	-0.0215496093821665
0.011142197077663	0.00136317980355552	-0.000497423525625198	0.00659825357780815	0.000577578096831375	0.000729519806327928	0.000653548951579652	0.000223474892248252	-0.00121683032729866	-0.00156841379974118
0.490439158084198	0.199056761576046	-0.0350734111373622	0.189757530337164	0.0583158745030583	-0.0695024266427102	-0.00559327606982596	-0.049290826148049	-0.0449468571701713	-0.0530374189940948
0.153369601102882	0.111923089829344	-0.0111294486953865	0.0729858008597687	-0.010053814727237	-0.0452890143989316	-0.0276714145630843	-0.0361036042044823	-0.0306545940574856	-0.0230535878058973
0.0517722675091433	0.0867371991644453	-0.00405018938834086	0.0370696678387413	-0.00419236817484056	-0.0126485050664906	-0.00842043662066556	-0.00984160949582442	-0.0139774831288336	-0.0162432030475992
0.0710381444059675	0.0641844862353167	-0.00574897792907172	0.038366361942092	-0.00674979736636042	-0.0159021867934159	-0.0113259920798882	-0.0096376829948889	-0.0122113309167229	-0.0117203248431434
0.151512614569244	0.136201135977331	-0.0104164001291873	0.061618015501816	-0.00538984131315606	-0.0396849465045522	-0.0225373939088541	-0.00699908269204053	-0.0120211828848276	-0.0177050708897526
0.0513452761161203	0.0873727935409293	-0.00422111651943892	0.0376833506421666	-0.00722878903978828	-0.0132441016086253	-0.0102364453242068	-0.00762171844961784	-0.0137643014068355	-0.0199996022278858
0.0693693853211208	0.0193862453648917	-0.00501585443470737	0.0379872970470743	-0.00122498151728015	-0.000555463939229076	-0.000890222728254605	-0.00334382227770443	-0.00694841849444894	-0.0093572719637173
0.0453323093776147	0.0158325370232375	-0.00393218417900226	0.028632423900771	-0.00403808782936921	-0.00426395528357143	-0.00415102155647032	-0.0066142515561074	-0.00903977933665889	-0.00985389537320521
0.153006096242698	0.111927303114323	-0.0104960121282864	0.0713234860775693	-0.00786941074773939	-0.0362472015112425	-0.0220583061294909	-0.0260640370500114	-0.0196216089412	-0.0406587665673416
0.0127995916071579	0.0206938506300604	-0.00060818065671716	0.0087620293080852	-0.00217198399815719	-0.0010656775635213	-0.00161883078083925	-0.00239790908942917	-0.00344565012196372	-0.00398455859525748
0.341466686580195	0.15752862002399	-0.0310551778709955	0.228830543161658	-0.0195542269903554	-0.0463861318777165	-0.0329701794340359	-0.0605998596566056	-0.062777742647985	-0.0826039153474092
0.0421811204475817	0.0108478870260323	-0.00295310389475308	0.0331498382238659	-0.00112146864002474	-0.000818099387679544	-0.000969784013852143	-0.00400764598980493	-0.00654979770831742	-0.00792320398933897
0.208282449605624	0.0572842731967182	-0.0153210287556311	0.109644410558012	-0.00179951408856152	0.00909782426311281	0.00364915508727565	-0.00774207117547543	-0.0113091801826099	-0.0281071324454445
0.269183185426527	0.189481657848536	-0.0195213823323968	0.117160569554488	0.0623476084534476	0.0153783959425935	0.0388630021980205	0.049783453154261	0.0126595238183053	0.00794832352133706
0.0509147644153137	0.0873788198650322	-0.00388840219085977	0.0373361304901552	-0.00719121297150162	-0.0133548002804515	-0.0102730066259766	-0.0113277826903752	-0.016469941003643	-0.0167658974375724
0.0169570516497639	0.0307104831885726	-0.00153778861744762	0.0122904506845089	-0.00137963065820124	-0.00438178218441778	-0.00288070642130951	-0.00406594764792582	-0.00500225085139565	-0.00455535637103405
0.175142526558953	0.0506144540140562	-0.0130060011136738	0.0877484165907822	0.00602632210113188	-0.0110394442580252	-0.00250656107844663	-0.0120795923720757	-0.0121221497631885	-0.0203746107903077
0.0556285303720281	0.0286274730631334	-0.00431802547828596	0.0322073830623949	-0.00606520780854886	-0.00696936496876169	-0.00651728638865527	-0.0105881246170726	-0.0148265912219701	-0.0131231605499144
0.115531910196754	0.0806446541966559	-0.00852605986989256	0.0536531181576963	-0.0159176656263005	0.000477788206689964	-0.00771993870980528	-0.00561904229845303	-0.0127745896230291	-0.0191487979491401
0.0226021498065319	0.0364543341325209	-0.00160447218488761	0.0169654614353728	-0.00100334270902586	-0.00108841782918346	-0.00104588026910466	-0.00296166593084845	-0.00201617291519403	-0.00533067079461385
0.0559947632987226	0.0537166722531907	-0.0047487235447092	0.0334393657479539	-0.0050965462118553	-0.0116391250716579	-0.00836783564175661	-0.0130351519489777	-0.017990581265587	-0.0201465915870988
0.179243915919946	0.229822209749797	-0.0129230837200116	0.101936138269457	0.0232919929296773	-0.00262951128022329	0.010331240824727	-0.0105941159594177	-0.0172619766160208	-0.0245970965955218
0.306108183439961	0.217608992756142	-0.0223869255445268	0.132392716977416	0.0917968394326747	-0.014410601706642	0.0386931188630164	0.034421723202211	-0.00256172492968992	-0.0218650957411592
0.208579171799966	0.0575233299157114	-0.0152202159409709	0.111159603739845	-0.00646320731768493	0.00736058469991946	0.000448688691117249	-0.00199961347282868	-0.00917279685652295	-0.0180361564974725
0.355781275877413	0.229295218958168	-0.0315894246763764	0.220857856019156	-0.00833443612763396	-0.0532861435671312	-0.0308102898473826	-0.0364631120468488	-0.0411682434664203	-0.0527899223661584
0.00588563723029756	0.000665412360309904	-0.000312599890067707	0.00416257072791934	-0.000333773677333274	-0.000157018082504803	-0.000245395879919038	-0.000742058224839981	-0.000991461501705903	-0.00151881541710441
0.051050628387459	0.0875599645227197	-0.00394193980775729	0.0370996334369766	0.00519217328412598	-0.0136669652632121	-0.00423739598954304	-0.00875297227764032	-0.0133549364009591	-0.0161151825397901
0.0310304920629369	0.0400131480582755	-0.00270632609686516	0.0202946798875591	-0.0037098435501713	-0.00509048121591319	-0.00440016238304224	-0.00584750003811284	-0.00518831936009164	-0.00733976565959187
0.0851689326015712	0.0336779651772315	-0.00610305772835253	0.045106784771277	-0.00521147544494731	-0.00753622245433694	-0.00637384894964213	-0.00895575343978325	-0.0193542497020693	-0.0223878210496689
0.00531326623118899	0.000294133171883382	-0.000187849269984246	0.0030084268957169	-0.000506434403778616	-0.000448045442183341	-0.000477239922980978	-0.000693928955855465	-0.00112356141699121	-0.00126967976594535
0.451798217268607	0.196183957935817	-0.0325376309332208	0.175096564302408	0.0458673316595253	-0.0178609599420306	0.0140031858587473	-0.0108575617704431	-0.0120366300861368	-0.0271058675893443
0.450991907991914	0.195012098054073	-0.0322503731083136	0.175209166350655	0.0428767247170558	-0.0169981727790207	0.0129392759690176	0.0158650741524174	0.0390243447222193	0.000511044736622779
0.00341917920710037	0.00794812097204212	-0.000173210225496342	0.00210960247753662	-0.00121380328008423	-0.00108632633363316	-0.0011500648068587	-0.00119689385216835	-0.00171167571426076	-0.00168363948964987
0.312943256435578	0.1476314675357	-0.0294258761040941	0.223555321080029	-0.0247951230766598	-0.0497090807994421	-0.037252101938051	-0.0453521892897719	-0.0678010629005042	-0.0630959807175008
0.178754821132623	0.230749587114515	-0.0133520265645961	0.101344007947788	0.0217439996478683	-0.00559591016328256	0.00807404474229287	-0.010938347029529	0.0180595836253986	-0.0260899852146191
0.0487085726723127	0.0504625137736318	-0.00393951151203246	0.0291861523903062	-0.00964113956146691	-0.0181091201294144	-0.0138751298454407	-0.0104124826512904	-0.0184217543454414	-0.0138562948319525
0.00183666713424502	0.0146745846620385	-9.90553010857072e-05	0.00130291069380843	-0.000490949816517979	-0.00135882616063402	-0.000924887988575999	-0.0013535051407631	-0.00143492987239309	-0.00141824044349343
0.0141503032919711	0.024520036601067	-0.000931288269539291	0.00950171623989585	-0.0034512650865835	-0.00403643654345539	-0.00374385081501945	-0.00292455309437349	-0.00515165010556775	-0.00503499893245211
0.0959814960240053	0.123598910141331	-0.00729631398586669	0.0454566702094657	-0.0103159812674134	-0.01664995939335	-0.0134829703303817	-0.00877702108613845	-0.00718133774799577	-0.019209107704954
0.269635173039858	0.189684546018861	-0.0193063330733362	0.117278383817826	0.0591134328331606	0.0167691873642565	0.0379413100987085	0.00509185075570751	0.018284969407478	0.0331300248663172
0.283769609582515	0.0865798957181113	-0.0264640442504945	0.209922320077754	-0.0119521907178988	-0.0057694859993358	-0.00886083835861728	-0.0164909029852354	-0.0364142505099724	-0.0508654487779258
0.0709097912309512	0.0644164309358743	-0.00536595793631646	0.0391694503758813	-0.00547782211480309	-0.0157018750628322	-0.0105898485888177	-0.00648796946694179	-0.00937030793872469	-0.0155239477540328
0.0866738214215201	0.0255330132138318	-0.0062756625592532	0.0451519938337847	0.00124422873688496	0.00197064566312445	0.0016074372000047	-0.0113428406384053	-0.00207623500701679	-0.0107187439503465
0.149401346852491	0.0905117992223279	-0.0105766040036142	0.0676671925892407	0.0170050097685487	0.0159587013585271	0.0164818555635379	0.00799951363749005	-0.00243038244598923	0.00178710439994731
0.000611864600036862	3.65391717237402e-06	-2.49296314650257e-05	0.000169566201675915	3.57952325174512e-05	-2.16198303743019e-06	1.68166247400105e-05	-6.12475320548164e-05	-9.29551347935396e-05	-0.000112119178259747
0.354195342985866	0.228459367352066	-0.0310551365440895	0.219967542193431	0.00863765346792056	-0.0440668025482236	-0.0177145745401515	-0.0267318444631885	-0.033872162602921	-0.040625292738605
0.452627002666001	0.195626563540135	-0.0320224784635706	0.175118821254606	0.0890828774817093	0.0397480109026903	0.0644154441921999	-0.0045088998858987	-0.0109711760436366	-0.0213556990430357
0.0416924038384717	0.0197748014673872	-0.00398621679931063	0.0266302273626708	-0.0106855514308312	-0.0077765833428438	-0.00923106738683752	-0.0112973211332567	-0.0115641451903506	-0.0125030640576444
0.146874709550588	0.0451375556837572	-0.0121254068159155	0.129001889185607	0.00443218781310681	0.00478469652425775	0.00460844216868228	-0.0057637279355672	-0.0104529615203927	-0.0227503968332307
0.4899263233951	0.200102685294484	-0.0360502479916951	0.190113559386051	0.0616061999565954	-0.0756184105505578	-0.0070061052969812	-0.0373603626213851	-0.0616104394990039	-0.0339733328012248
0.0410761026474549	0.0224989539986829	-0.00279308560645619	0.0302141134316834	-0.00873109073773849	-0.0102136546129024	-0.00947237267532047	-0.0128897235125189	-0.0125846271828795	-0.0142940132672038
0.25608885716029	0.101775597940609	-0.0186718299914969	0.12738110011477	-0.0223130529431121	-0.0148425286133139	-0.018577790778213	-0.0235048576969777	-0.024167689666748	-0.0403181830335419
0.0560293569110806	0.0532432710459673	-0.00477804548396681	0.0335908620072621	-0.00505139736397785	-0.018267286662902	-0.0116593420134399	-0.0129272151876617	-0.013040374744553	-0.0128250486194013
0.000818483804063255	0.00223881517868737	-4.39902153424892e-05	0.000377044575660326	-0.000180870113952932	-0.000273668941007069	-0.00022726952748	-0.000195475478167875	-0.000328653609197902	-0.000347272717924497
0.298880863432948	0.149706065561726	-0.0297592470769765	0.23228771578739	-0.0210568217782498	-0.0470194188842855	-0.0340381203312677	-0.0555527199658499	-0.0600801516108805	-0.0739143842045107
0.0408470308696512	0.0200483805186065	-0.00327579635784518	0.0264648897011952	-0.00410907368827305	-0.0082874375191841	-0.00619825560372857	-0.00926700342298462	-0.0143512395175404	-0.0130834419501015
0.0509997024599162	0.0873414730200713	-0.0037334639105437	0.0372559777471628	-0.00164064773771293	-0.0128772648353548	-0.00725895628653386	-0.00965419921770399	-0.0108584650741287	-0.0190418378087833
0.0516546352226957	0.0874585503559965	-0.0040661850049824	0.0373611006198833	0.00434456214585245	-0.013235125719732	-0.00444528178693977	-0.0103742522211063	-0.0156824139503796	-0.0163691554229632
0.0277006377441704	0.0645606090715324	-0.00237221264012002	0.0183182609228469	-0.00763771271765453	-0.00950492404896683	-0.00857131838331068	-0.0107258945525791	-0.0109656798549078	-0.0121446538218908
0.497057376637666	0.247558337759593	-0.0347302656171058	0.183684350614368	0.0648124285782607	-0.0795923658310094	-0.00738996862637437	-0.0184562384029379	-0.0104974186134458	-0.0289451422859295
0.0220722512139363	0.0377124027384703	-0.00194361494029223	0.0155072827103064	-0.00408693738187606	-0.00644411583008031	-0.00526552660597818	-0.00544878529729318	-0.0077140843554703	-0.00848985146556006
0.051938734015365	0.0871173237330323	-0.0042290245195398	0.037607908703884	-0.00919869826618696	-0.0146243290220345	-0.0119115136441107	-0.00901950722367984	-0.010424203260577	-0.0174306777546496
0.0719763331057223	0.0189361789343725	-0.00546166565552977	0.0397903788110352	-0.00237747279175296	-0.00310582460321314	-0.00274164869748306	-0.0101526046009438	-0.00924882173237379	-0.0145990202829425
0.0858303687236754	0.0745864623140346	-0.00673796531561689	0.0437594110475301	-0.00514877917417148	-0.0108850689714638	-0.00801692407281765	-0.0168348155511301	-0.0140333325823546	-0.0252335326580576
0.0142755677489996	0.0090299244318056	-0.00117150685451091	0.0115360996381091	-0.00271847347545883	-0.00280969714055109	-0.00276408530800496	-0.00438499852110672	-0.0047948461913557	-0.00428916111247918
0.0889786536270041	0.0188019400962888	-0.00688345967334783	0.046355896414993	0.0041283819744548	0.0041332154788507	0.00413079872665276	0.00120917494553804	-0.00263413738207291	-0.00580573787843186
0.0959729869780176	0.123671542758153	-0.00752244306440007	0.0452624003328763	0.00756389588856077	-0.0175560845809022	-0.00499609434617072	-0.0145754994834247	-0.021611557527949	-0.0262740400525536
0.040429876422369	0.0452829017409686	-0.00361940774707919	0.0262311177893544	-0.00923684292629221	-0.00899593034881858	-0.00911638663755539	-0.0124824954586449	-0.0114180391206551	-0.0102060978108438
0.0150579697202973	0.0268601947168686	-0.00110935803287129	0.0119819645948308	-0.000162355011203777	-0.00331272097189543	-0.00173753799154961	-0.00461723803167977	-0.00489294323608208	-0.0038654920020135
0.150787572732957	0.135486475585365	-0.0105498907816951	0.0618593991065192	0.0167108407678298	-0.0141817513120352	0.0012645447278973	-0.000632942250940682	-0.00612451125762895	-0.0164217170884662
0.0191989341768359	0.0563608295322608	-0.00152718382059711	0.0124500225016812	3.37702316088109e-05	-0.00724260397768486	-0.00360441687303802	-0.00709540654420304	-0.00782263409559453	-0.00944427061009286
0.219288443033968	0.0610534629484229	-0.0159833392633558	0.109455015810902	0.00399431351778556	0.0110842236453422	0.00753926858156387	-0.00531056689167955	-0.0191108994370253	-0.0129087638254517
0.0769771486906279	0.070614396550643	-0.00591519194443214	0.0401744032179797	-0.0102169064368921	-0.0194848538210417	-0.0148508801289669	-0.0174706839539054	-0.0105955983273899	-0.0186311012541065
0.120119993177428	0.0323658716138024	-0.00809818800768967	0.0604610195654763	-0.0143474395450848	-0.0295483954492838	-0.0219479174971843	-0.013836180106549	-0.0244303632021031	-0.0214780971959482
0.0819608048557983	0.100191391242604	-0.00650911675955118	0.0411710335995947	0.0176088785864408	-0.0163742310640845	0.000617323761178151	-0.0190091987178017	-0.0205179094380776	-0.0187922237918358
0.125769819857408	0.127100742260326	-0.00882635904866828	0.0533369950332491	0.040682834836637	-0.00899872624015652	0.0158420542982402	0.000491968810223731	-0.0101530587741984	-0.0111661260929116
0.119678679779136	0.0754867439273322	-0.00856114805685945	0.0556136330901391	0.00665929505986945	-0.00447590647319893	0.00109169429333526	-0.015625770658062	-0.005161794852134	-0.0176701582091628
0.269257580384392	0.189663716934312	-0.0194340152029247	0.117130698134844	0.0578644547104415	0.0396226702775447	0.0487435624939931	0.0266507244930462	0.0206433574740603	0.00699403695407819
0.0623149597998362	0.129774456949378	-0.00519719796427719	0.0380830024246337	0.0207771476742524	-0.0158931116396349	0.00244201801730875	-0.0153486964200752	-0.0227927534098613	-0.0228754740546728
0.054931639788602	0.0540647687552196	-0.0047278551214875	0.0334048413462784	-0.00698838476483082	-0.0135933279210237	-0.0102908563429273	-0.0147615660035914	-0.0143509579183286	-0.0159043179877674
0.173442172466526	0.164420629629592	-0.0119562621621066	0.0701980355855422	-0.0114085090650534	-0.0429677803886944	-0.0271881447268739	-0.0307330572129253	-0.0316629696733871	-0.0306651572437945
0.113673063242305	0.187021974799098	-0.00805857515040377	0.0632329281291656	0.0675662490181017	-0.0161830083069476	0.025691620355577	-0.00984732284047651	-0.0217670859306342	-0.0211973119621035
0.0274362215162911	0.0056843270705985	-0.00233799733733604	0.0214720206546549	0.000314858646849988	-7.35657259185903e-05	0.000120646460465699	-0.00187826425246168	-0.0036332808554023	-0.00452692756417279
0.165194647153361	0.0971380380798464	-0.0120468879741155	0.0798328430494946	0.0189337843461794	0.000526998855501754	0.00973039160084055	5.99808017315295e-05	-0.0226217625344716	-0.0070320980627108
0.12608760861384	0.0308650374789042	-0.00924553975516648	0.0656934525630902	-0.00439139396248239	0.00169929859223644	-0.00134604768512298	-0.00183269873686617	-0.00731539191015285	-0.0164663701041927
0.04487245843743	0.107312705086263	-0.00382608610521764	0.03074147264712	0.0196387352208329	-0.0128657851440196	0.00338647503840665	-0.0154550366359047	-0.011508461349659	-0.0188133310362556
0.0627870300915411	0.129530979455411	-0.00500030799911034	0.0378697519635547	-0.0122972779437101	-0.0161073661735966	-0.0142023220586533	-0.0185548746738696	-0.0217399982185748	-0.00795859621225109
0.085885245929854	0.0750214028498253	-0.00709680046219925	0.0439666025643785	-0.00365252191223071	-0.0138622581368069	-0.00875739002451881	-0.0199962528463441	-0.014165324890144	-0.0140193283763015
0.115977436311453	0.0810086510635055	-0.00817828838099269	0.0532874659596466	0.0106807905982426	-0.00325713428401685	0.00371182815711288	-0.0011908914464	-0.0163977407542336	-0.0201417766153767
0.363946489507942	0.220123692239241	-0.0314341476450782	0.211267055514864	0.0121995299723314	-0.0475873680406265	-0.0176939190341475	-0.000119425160288456	-0.0505427967463485	-0.0650695166716169
0.314301341992217	0.146929421821717	-0.0291374196862592	0.224663345186636	-0.0310333793404503	-0.0508940436811257	-0.040963711510788	-0.0509597182816506	-0.0667588491567435	-0.0684742037012297
0.00522067112630781	0.0120274283544997	-0.000232561434574139	0.00405907966255516	-0.00230361697550953	-0.00225259359607174	-0.00227810528579063	-0.0025924570055147	-0.00270281782474935	-0.00308977330071158
0.101451679126231	0.114931580374257	-0.00778496696222551	0.0479877880843828	0.000239989257681233	-0.0106526243488575	-0.00520631754558812	-0.0144000770755415	-0.0118454546089007	-0.0145255566609227
0.0825747637896622	0.100200717289273	-0.00641082644152106	0.0413496948598455	-0.0121461395392127	-0.0170901976563575	-0.0146181685977851	-0.0187167788384715	-0.0168405471094296	-0.0200097316051017
0.0914801224468402	0.0633387533302482	-0.00710960457285485	0.046232947759369	0.00493690457304745	-0.00396303310946899	0.00048693573178922	-0.0102917435413479	-0.0112732152862626	-0.0126073757111202
0.17500751388614	0.0945653560902766	-0.0121396406095532	0.079007573823374	0.00882165400419768	0.00409484175211264	0.00645824787815516	-0.00194218107510571	-0.00139343451349411	-0.0137078730953232
0.130144311854722	0.0499107973653507	-0.00950288344836671	0.0634181061110124	-0.0202923899199966	-0.0326267148277212	-0.0264595523738589	-0.0269508028275698	-0.026591393470579	-0.0284252409556443
0.145996777107995	0.210678240885588	-0.0103279671197384	0.0803528805039752	0.0904701928378385	-0.00544442579514182	0.0425128835213484	-0.0108803018840725	-0.0144686808066822	-0.0133017535702872
0.269183697800901	0.189046464062605	-0.0192437837460656	0.11781852307863	0.06383951625252	0.0131125018144039	0.038476009033462	0.0116936844497197	0.0161332769175209	0.0350866638033466
0.219505560341259	0.0610348050831807	-0.0159131866523113	0.109118099669897	0.00589722213482327	0.0104419468777023	0.00816958450626282	0.00171779840126196	-0.00498539099240192	-0.0240795575666815
0.0564130002108825	0.028790121505161	-0.00460210571058717	0.0321922253467142	-0.0117805826888247	-0.00763031317746928	-0.009705447933147	-0.0124527711960642	-0.0128999720042492	-0.0154761489469996
0.454084863976045	0.148413720071981	-0.0360673303078069	0.214576283649165	-0.0287135640021623	-0.0983436673771778	-0.0635286156896701	-0.0670792130826708	-0.0725004672956548	-0.0828209463305732
0.126519426883506	0.126933492160416	-0.00892445027788731	0.0544121298798396	0.0379500615952508	-0.0060712712851311	0.0159393951550599	-0.0132549023624739	-0.00953876296643336	-0.0142484352258183
0.304842523548119	0.218340865409138	-0.0229276519222701	0.13204469920547	0.100115355838101	-0.0070340326826408	0.04654066157773	0.00556191683142315	-0.011405848787615	0.0180577967525893
0.0407275024190693	0.0229055091407373	-0.00299156785387868	0.0301684485127303	-0.00340140472532137	-0.0109700640903411	-0.00718573440783123	-0.010041237586272	-0.0138342143141781	-0.0160022354681785
0.165751135573935	0.0969171656671606	-0.0119229372656957	0.0803605800128572	0.00307740884602342	0.000541869935198142	0.0018096393906108	0.00158738155527305	-0.00914990859824794	-0.00707894130616446
0.050779668736387	0.0615968737146583	-0.00394605246740461	0.0348184022609786	-0.00576725289144767	-0.0133762026858786	-0.00957172778866315	-0.0113330800909331	-0.0144928760065074	-0.0153247620300188
0.0103765447591449	0.002655739250226	-0.000597851403412569	0.0081848129491381	-0.00129406847975658	-0.00123918090727189	-0.00126662469351423	-0.00250946099638364	-0.00290069079597535	-0.00401341303288616
0.00518170890606837	0.0122142339177339	-0.000293447922948113	0.00401045395933321	-0.0021861700019586	-0.00220116584946855	-0.00219366792571357	-0.00279626083363857	-0.00276658685808453	-0.00291115203756944
0.0146750542285241	0.00885932515002567	-0.00140797164930312	0.011362795494797	-0.00324571419715737	-0.00323094577638238	-0.00323832998676988	-0.00361557216513365	-0.00493552308548622	-0.00540579666341787
0.269658309461302	0.189067692256562	-0.0188136221732096	0.11726418642887	0.0246133406406786	0.0145703612651112	0.0195918509528949	0.0171728433032693	0.018758953393254	0.0221450658051154
0.0285694126672885	0.00941899068053785	-0.00273559149683938	0.0229288291330299	-0.00293802247913665	-0.000947903794278594	-0.00194296313670762	-0.0035518514567046	-0.00491539237038628	-0.00593643256662524
0.493683475907951	0.196281806933558	-0.0353453425276624	0.185745977488571	0.0211672552479001	-0.0834991638111888	-0.0311659542816443	-0.0185795450693263	-0.0494488729216045	-0.0318691176447023
0.371854547165117	0.270304944209944	-0.0313604877747642	0.206410903390975	0.195969145453164	-0.0498899460444908	0.0730395997043366	-0.032929983565759	0.0142829230686806	-0.0267295836207218
NA	NA	NA	NA	NA	NA	NA	NA	NA	NA
0.444480494194659	0.158819038866366	-0.0319165797778177	0.181567006863021	0.0698757957496719	-0.0260470686744857	0.0219143635375931	0.005244128251714	-0.029440159389609	-0.0190069620735143
0.493863259614968	0.196407944470075	-0.0356113763927599	0.186959466645985	0.0628127339830861	-0.022641486619111	0.0200856236819875	-0.0141456051154683	-0.0640197719583055	-0.0448483209565261
0.206102057388855	0.115611224358769	-0.0150410556655834	0.101751131441128	0.0219937874806268	-0.0376815209047325	-0.00784386671205284	-0.00688084471472439	-0.0138542405883598	-0.0181478240148624
0.116130599208135	0.0803086482152473	-0.00817260309529654	0.0537373426971227	0.0128832210696682	-0.0284618174465206	-0.00778929818842622	-0.00752603664247628	-0.00462014675041403	-0.0149190800434122
0.224773853365846	0.170801477529618	-0.015929524956176	0.0973729545887913	0.0863537501741504	-0.02659858715653	0.0298775815088102	0.0171739703544919	-0.0106775190185902	-0.0118155629722769
0.228463318278778	0.123476179839808	-0.0151765006457298	0.106651068048715	0.0107892918512171	0.0103975747004594	0.0105934332758382	0.00715450100132617	-0.000880869485248043	-0.00610184593885263
0.000362572175617311	4.94938065087053e-05	2.10629235738847e-05	0.000125992602320573	2.73374265768528e-06	-3.62658411648788e-05	-1.67660492535967e-05	-4.51609928498848e-05	-7.84234991315721e-05	-7.38059211687561e-05
0.019461345521268	0.0558357768112696	-0.00157386392371599	0.0126593637418798	-0.00737596476553633	-0.00771093876617833	-0.00754345176585733	-0.00854229691046753	-0.00904139634223193	-0.00963040106435878
0.0621771013691251	0.129836448336149	-0.00533805204699946	0.0387421739270905	-0.0156455415092395	-0.0166808696688235	-0.0161632055890315	-0.0172902094876508	-0.0199780201789072	-0.00855571531395988
0.0634507913828995	0.0966529427932913	-0.00529476459568608	0.0355853663378878	-0.0080228297869788	-0.0250288691772993	-0.016525849482139	-0.0165077214560138	-0.0110319101869241	-0.0193761030266632
0.101051535521746	0.114612543020649	-0.00755342600816976	0.0478714429579872	-0.0223465591331078	-0.00709286392240623	-0.014719711527757	-0.00819018709398173	-0.00405269835386894	0.00189112254502811
0.280043999461817	0.0996666220431204	-0.0215534488437572	0.139025250625697	-5.60997061871404e-05	-0.034219354290342	-0.0171377269982645	-0.0156952324723393	-0.0363605672060571	-0.0510551414092298
0.185392386581083	0.15181066849846	-0.012760842299513	0.076653388501205	0.0253472214294687	0.0133573369107707	0.0193522791701197	0.00831488239831676	-0.00704591107029609	-0.0114412073986232
0.373419148312201	0.269963919269587	-0.0312495053959528	0.20634235204682	-0.0139968245923844	-0.0483360304600848	-0.0311664275262346	-0.000829519971823789	0.00209805300725724	-0.0666032486140939
0.0338799419250939	0.0150746898789944	-0.00260844899207672	0.0221930353203008	-0.00695934115476206	-0.0073274512881108	-0.00714339622143643	-0.00738527805742913	-0.00824286070649892	-0.0107570557559467
0.489091074254735	0.199834166305905	-0.0358787824004023	0.189220076920956	0.013048158003355	-0.0948849083493606	-0.0409183751730028	-0.0308044017901984	-0.0306275977345169	-0.0647276985488305
0.147791270860906	0.0449137765973373	-0.0120654759916177	0.129380035547313	-0.00645669927771275	0.00858411968805722	0.00106371020517224	-0.0114130863671963	-0.01357685713756	-0.0206413253563838
0.417318202357088	0.17656355715477	-0.0325582885185597	0.197419945057686	0.0210612108393821	-0.0175706244002038	0.00174529321958916	0.0191590749934833	0.00115253634548407	-0.0417668580010064
0.186682178644033	0.11252544499635	-0.0135069265272564	0.0865156003681245	0.0375118677590384	-0.022412740227506	0.00754956376576624	-0.00727808553553083	-0.00263997777969688	-0.00263559154034804
0.22459975001035	0.170822045513151	-0.0165683619286945	0.0969756882616358	0.0762597727411534	-0.0136210274383477	0.0313193726514028	-0.00691164719875698	-0.014163497204012	0.00191013048781902
0.000460140937096758	7.55646877690303e-05	-1.38817915536411e-05	0.000120002154233217	-8.8311900868095e-05	-0.000101647391954748	-9.49796464114213e-05	1.3335941618539e-06	-0.000152108798788497	-5.17705619009626e-05
0.119361734922474	0.0753293824404286	-0.00840491274253728	0.0557530589464394	0.00741786769395593	-0.00481926293445438	0.00129930237975077	0.000294976114596043	-0.0107132965568479	-0.0129601859012098
0.0782110941990062	0.167757161237232	-0.00615007678100686	0.0457836938616395	-0.00642699887671519	-0.0257960633118011	-0.0161115310942581	-0.00892472692193741	-0.00892862245866992	-0.0247260887686415
0.172867988064473	0.164985716655902	-0.0123896009686758	0.06951838059996	0.0126787904223138	-0.0523638323524804	-0.0198425209650833	0.000462810540218461	-0.0237919349655939	-0.028279538647995
0.148856324477894	0.0907881383705991	-0.0103129377713495	0.0684061352453277	0.00850621802329005	0.00380180608092168	0.00615401205210586	0.00384759806307475	-0.00275496605675088	-0.00417473117141373
0.172879149017901	0.164370565200152	-0.0114721052668104	0.0701126834258405	0.0290107279945415	-0.04576052559853	-0.00837489880199427	-0.0163010981321955	-0.0219892908580708	-0.0209265516959306
0.00999415542918438	0.00146821347964952	-0.000546760351361289	0.00623675186304312	0.000524167975786456	0.000223595784897874	0.000373881880342165	-0.000226803428254757	-0.00157410268211656	-0.00181497129832138
0.466614340942888	0.22298521473763	-0.0362026767167053	0.206370419976624	0.0283488652994529	-0.0669766400012998	-0.0193138873509234	-0.0267979077908864	-0.0334124563792273	-0.0709760886553293
0.312055668801877	0.172961078445596	-0.0275508841758849	0.19641539688241	0.0580555977426647	-0.00264565996252852	0.0277049688900681	-0.00843848229081001	-0.0139365486246273	-0.00535645070114449
0.0189096152550724	0.0308655553410863	-0.0019249889560935	0.0134202786550006	-0.00374330045264605	-0.00612929554309481	-0.00493629799787043	-0.00652674608026675	-0.00661786464846222	-0.00811641514239182
0.181765155779195	0.0784665860790696	-0.0135926317032852	0.10238528991637	0.00440181809682119	-0.0110851427260295	-0.00334166231460417	-0.0211277880093043	-0.0281271047113159	-0.0291486660469201
0.148164320024124	0.0905250584212667	-0.00980709498691384	0.0671489208599847	0.0302386051763016	0.00739295343477681	0.0188157793055392	0.00927578939340251	-0.00197022586755979	0.000251339472210677
0.451148899366324	0.195805545334279	-0.0320332308368931	0.174765753878163	0.083590381028969	-0.0236000910639853	0.0299951449824918	0.0269376793377602	0.0485450386487408	0.0110672932213072
0.153810697776497	0.111783953727597	-0.0111475656608366	0.0727018093628526	0.00213605871823758	-0.0403420548481851	-0.0191029980649737	-0.0221422194165328	-0.0363260565133739	-0.0347494683809511
0.172863719073037	0.164020699614859	-0.0114365418176234	0.0693257332978692	-0.00186628686303389	-0.0526406642115777	-0.0272534755373058	-0.0165767229376648	-0.0452888695133409	-0.00373492532782688
0.466067670331978	0.222106737932506	-0.0358565561804661	0.205458557345366	0.0648904369910302	-0.0759018891814897	-0.00550572609522976	-0.0245135748076573	-0.0402660813910395	-0.0276988564179598
0.41171954575366	0.0939331670144087	-0.0324494685242928	0.200426288470924	-0.0130781032237937	-0.0163078565002076	-0.0146929798620006	-0.0276341090518545	-0.039359334648253	-0.0579531444110871
0.187026749867134	0.111759943919269	-0.0132420907959559	0.0872741787544108	0.0290210796825015	-0.0186055875809921	0.00520774605075466	-0.00982227562374674	0.00692358365702364	-0.0112289391205315
0.0835342036262471	0.157108679630533	-0.00611010134344574	0.0483661992555627	0.0393980225375817	-0.0137198446551662	0.0128390889412077	0.0104789445321823	0.00614434303532702	-0.0230634869944171
0.225472259147034	0.170486898090665	-0.0155657588818395	0.0973336347809924	0.0395400146968451	-0.0180545761092082	0.0107427192938185	0.0160145008819044	0.0083340094836612	0.011604375366597
0.18264092687369	0.0783956744144629	-0.0137939937675287	0.101607392594554	0.00439192240616601	-0.011511933565909	-0.00356000557987152	-0.0159357219193127	-0.0309006994115917	-0.0367686945245793
0.321089797205512	0.211183108482538	-0.0274142688685051	0.189950635011033	0.0364168490289251	-0.00372151341277371	0.0163476678080757	0.00835130904777392	0.0352214439105172	0.0436382993855182
0.363430956136513	0.219771749479874	-0.0314325885873757	0.212794065904569	-0.0123989035080702	-0.0478549730475079	-0.030126938277789	-0.0333014002038207	-0.0152416599597971	-0.0457901208353194
0.150681415021939	0.185440586093455	-0.0124343658693328	0.105465364876808	0.0195973136706327	-0.00382456066558087	0.00788637650252588	0.00498471765305725	-0.0224008656238474	-0.0204247062321642
0.466647335505571	0.222434199786826	-0.0363190183261142	0.20619487904588	0.0810865431453415	-0.0779383383387894	0.00157410240327605	-0.0247501933889976	-0.0614967203362131	-0.0508162755998923
0.0860721031244811	0.0747163494412912	-0.00699789040749202	0.0442068229478795	-0.00189467123828921	-0.0133803245280192	-0.0076374978831542	-0.0109568647190229	-0.0161972350705956	-0.0170046465526076
0.0472590991849961	0.0818738813280301	-0.00372851817675659	0.0280704193937041	-0.00926855024912157	-0.0135325917291345	-0.011400570989128	-0.00537535120151016	-0.0166807728071743	-0.0160443737513723
0.02883187644202	0.0130654701303636	-0.00255266350411998	0.0205730849010753	-0.00667405870141765	-0.00695647706111521	-0.00681526788126643	-0.00722528449477605	-0.00848996960711869	-0.00821950992746254
0.0148019910739192	0.0571277892866657	-0.00121223454688331	0.011417826388029	-0.00694431208138275	-0.00883033540008258	-0.00788732374073266	-0.00835467968190396	-0.00762836662536046	-0.00439320832128981
0.0373336574133281	0.0207045648248581	-0.00330597681723669	0.0245799550144953	-0.00421665626310399	-0.00864968705384999	-0.00643317165847699	-0.00490946816361897	-0.00718634692438886	-0.00966160880882688
0.00172629603918024	0.00522070624123724	-0.000137454897908583	0.00119027581811143	-0.000362489209819968	-0.000944591108130868	-0.000653540158975418	-0.000705575871639079	-0.00104724693864557	-0.000997875654007336
0.0449312865154285	0.106979191200235	-0.00390427778987113	0.0305096375147357	-0.00350904765489588	-0.012045997719786	-0.00777752268734096	-0.0123811293244573	-0.0164678345373212	-0.0152982316693068
0.0454379875766917	0.0156450598476334	-0.00356877517475612	0.0283461571350987	-0.00614864806141537	-0.00437673315514487	-0.00526269060828011	-0.00697644182902265	-0.00865227654487085	-0.00948182501358613
0.448946557204298	0.154688188521898	-0.0326687912198426	0.179246155489725	0.0781020288167558	-0.0219383636316002	0.0280818325925778	-0.00716799416895564	0.00419118926293638	-0.0246044811780474
0.403605986993743	0.0939113299811896	-0.0320597848206043	0.204926644860681	-0.0210192274743747	-0.0252767594842986	-0.0231479934793367	-0.0365384926888273	-0.0432321636573159	-0.0467662668521816
0.120815197552132	0.0321902202460512	-0.00834790274256018	0.0601786541430713	-0.0193662449089243	-0.00681580372504277	-0.0130910243169835	-0.0147879481955904	-0.022545004635091	-0.0311777180745056
0.341104090690615	0.157802630102461	-0.0302864590717203	0.226510019356137	-0.0348504942566756	-0.052360092411089	-0.0436052933338823	-0.0576934914377922	-0.0643155150006371	-0.0799989184775934
0.0627763163066505	0.129527975200276	-0.00546904889087668	0.0380349378380045	-0.0141286506417625	-0.0187412615393617	-0.0164349560905621	-0.0175969074410194	-0.00445384127670451	-0.0232866473366817
0.0369611516376259	0.0204557804724082	-0.00254755236839029	0.0243262820884373	-0.00304360569783801	-0.00278753015588134	-0.00291556792685967	-0.00473929711174171	-0.00648610025737111	-0.0084456108926778
0.115093906260542	0.126494338035936	-0.00874428303157448	0.0817926781316492	0.00909409636321608	0.000704169239481939	0.00489913280134902	-0.00546981695374094	-0.0092778440030683	-0.0154205922235024
0.153939985478154	0.111699471931692	-0.0110980777054583	0.0727989677711752	-0.0109090399981106	-0.0358842312716891	-0.0233966356348999	-0.0313801630527681	-0.0281472016424582	-0.0420920416000601
0.0554975986210508	0.0288810919896735	-0.00444527448303364	0.03213247785648	-0.0111865377031344	-0.0114283128985979	-0.0113074253008662	-0.0122914084118197	-0.0125928259513195	-0.0158765083555002
0.0375320951306725	0.0455732561994921	-0.00342563483157604	0.0274859904125959	-0.00117043625216266	-0.00419792622662209	-0.00268418123939237	-0.00654314530894775	-0.00658975742383976	-0.00794795187078724
0.119795631210751	0.075406046733228	-0.00832111559310882	0.055488039750835	0.0128965535783905	-0.00260492944317758	0.00514581206760649	0.000799716160590311	-0.00901004070672588	-0.00893765200931221
0.000392412737573438	6.13500209907963e-05	-2.7905808684036e-05	0.000129067363719938	-2.58924657723921e-05	-3.4062671239469e-05	-2.99775685059306e-05	-8.37519158285432e-05	-9.05003370803904e-05	-9.69081661115507e-05
0.461051063693166	0.14852817312602	-0.0363886197768579	0.209645519144932	-0.0288824393364866	-0.0641220996741951	-0.0465022695053409	-0.0598522280994841	-0.0812562908230536	-0.0821932776009376
0.49281044738621	0.197298129665844	-0.0359540129692418	0.18647390498168	0.0319353548942122	-0.058121842304909	-0.0130932437053484	-0.0120786106383474	-0.0471063437736856	-0.0542089895881899
0.0911501236518067	0.0632431706291829	-0.00698172172354437	0.0455565017105113	-0.00339916485977362	-0.00434116096220324	-0.00387016291098843	-0.00388729178090116	-0.0133587197967817	-0.0138565183635372
0.0224460734031502	0.0364334298043348	-0.00129445208859839	0.0171228329678089	-0.00114122854611046	-0.00101159688260197	-0.00107641271435622	-0.00118787234881795	-0.00421075732946228	-0.0050278731269002
0.00530569204954723	0.0116067670750169	-0.000239555150625567	0.00409673513413824	-0.000823202727880771	-0.00164478117660064	-0.00123399195224071	-0.00127025931643767	-0.00192645949748503	-0.0022928692686092
0.00171425217067902	0.00507045945061177	-6.66732569930401e-05	0.00113931668992758	-0.000801221425365136	-0.000920322782917982	-0.000860772104141559	-0.000955037279281622	-0.000741978249181094	-0.00100792923004066
0.0224301627266283	0.0628290122965244	-0.00197870850470556	0.016030917400602	0.005970925018252	-0.0104793452976485	-0.00225421013969826	-0.0125464092514117	-0.0129974542134744	-0.00703287553357572
0.0680827745232299	0.0324063837598863	-0.00629553395114631	0.0378831381049601	-0.0125707922982791	-0.00999253750750179	-0.0112816649028904	-0.01841598612866	-0.0153075314955847	-0.0222108952420848
0.495621652909571	0.246850748489042	-0.0357220768383575	0.183711202664021	0.044934874843146	-0.0857398699297642	-0.0204024975433091	0.013054865606691	-0.0491027188912969	-0.035569040579571
0.0661889836740657	0.0907653407424628	-0.00546360275328396	0.04214549179571	-0.00513784337675664	-0.020622182765744	-0.0128800130712503	-0.018112571067716	-0.0226126716430452	-0.0259497392043109
0.0637038649221317	0.097095343769612	-0.00547684870106179	0.0361650226830925	-0.0127666872128468	-0.0187908111640091	-0.0157787491884279	-0.0167836616195676	-0.0162938545083366	-0.0177232725542101
0.112932112175253	0.186853335351801	-0.00844943989750151	0.063202583101008	0.011046093530873	-0.0125314744869535	-0.000742690478040264	-0.0144969966841123	0.0163439922573012	-0.0195597607429098
0.0941583511520246	0.0286964780205428	-0.00663817502479619	0.0492208641384619	-0.00439226685798574	-0.0232247058362293	-0.0138084863471075	-0.00483071968967619	-0.0107631337947819	-0.0171762106380166
0.00538560772564309	0.000271781647183035	-0.000212818096294137	0.00305287229032586	-0.000571747677463461	-0.00042529966660537	-0.000498523672034416	-0.000696785217336793	-0.00106878787320891	-0.0013663126815728
0.207218577518501	0.115567940389507	-0.0157649388444036	0.10222483617682	0.025112082378372	-0.0245254853990939	0.000293298489639021	-0.00365738815037733	-0.0227989953479486	-0.0198932697230745
0.175276867546419	0.050504427804406	-0.0129194405523789	0.087766001840865	0.0007806388859318	-0.0117199274807938	-0.00546964429743099	-0.0121427320486567	-0.0166797258942837	-0.0243477330614455
0.452097296174853	0.195642633863747	-0.0321877005716111	0.175579854099037	0.133555914611118	-0.0212397539851096	0.056158080313004	-0.0070790040224441	0.0407477649033099	-0.0264313453927958
0.219359234933363	0.0609612434996255	-0.0160071008747459	0.109820415869119	-0.00749733615933371	0.00957899691301373	0.00104083037684002	0.000505367337475443	-0.0151450249160805	-0.00681387471902026
0.493260524975927	0.196959736804326	-0.0359711825951285	0.187051399696231	0.0427092246906418	-0.0779472135111206	-0.0176189944102394	-0.0242746189313205	-0.028975695283074	-0.0581124641735956
0.131076552362222	0.0494328197663911	-0.00949371005873881	0.0629808343493311	-0.00578891058204775	-0.0293344395650876	-0.0175616750735677	-0.0241029719246011	-0.0261901244090215	-0.037106225796271
0.0372490868199868	0.0452285732290299	-0.00303702776187454	0.0276701416001885	-0.00450889822570696	-0.00490630646212099	-0.00470760234391397	-0.00371306319674987	-0.00802524920609134	-0.0100932924952485
0.0555961811020309	0.0536484152031598	-0.0045671962514545	0.0332604734803966	-0.00285837202913407	-0.0124365877746983	-0.00764747990191617	-0.0136154653351295	-0.0142034240677636	-0.0178893861288011
0.0486102892231135	0.0507023435046144	-0.00441919017427115	0.0291122013706681	-0.00443886041262614	-0.0108712895008718	-0.00765507495674899	-0.0146766905652804	-0.0131813520880816	-0.0136074163434986
0.291845565157584	0.179055226786693	-0.0210717980066927	0.136425206678258	-0.00551398684372306	-0.0248632396605514	-0.0151886132521372	0.00395567441103106	-0.0316680746504667	-0.0432042568987895
0.0443479089229176	0.0474995420976204	-0.00349551617674796	0.0270636462265682	-0.00256759706293513	-0.00583972491540103	-0.00420366098916808	-0.00900539325320072	-0.00636884854877762	-0.0122969685748934
0.11564270243976	0.0803838875423277	-0.00862325287565106	0.0539033109583729	0.000990735045376626	-0.00380726611229773	-0.00140826553346055	-8.42691776964666e-05	-0.0130489910845011	-0.0135534625726939
0.0270710056744351	0.0055762004293043	-0.00223694003594642	0.0209742201727791	0.000248329742332212	0.00100566276791075	0.000626996255121481	-0.00136880338806931	-0.00234220172650493	-0.00333743896221223
0.291460108816091	0.178998183447483	-0.0217978557059023	0.137613248161394	0.0409826449130672	-0.0264357681702005	0.00727343837143335	0.0279043134283417	-0.0391008190596692	-0.0136409612161793
0.256028788781077	0.102445406099558	-0.0191561651042434	0.126662119207101	0.00624004357155794	-0.0205853568384999	-0.00717265663347097	-0.0285049670558689	-0.0229115765158019	-0.0390341784822903
0.134928298795174	0.0723625987194531	-0.0106628454582776	0.101952934508691	-0.0122368158111315	0.000611800429739462	-0.00581250769069605	-0.00981552573511826	-0.0220416374596933	-0.0310910743914023
0.134996345202946	0.0720920263441465	-0.0106493470643197	0.101138803409023	-0.0276841933373299	3.97592676562586e-05	-0.0138222170348368	-0.0235382092021572	-0.0175931098940133	-0.036213353956537
0.0372884670115082	0.0205729172104382	-0.00291876663137913	0.0241996812612096	-0.00933348458420806	-0.0033812977602201	-0.00635739117221408	-0.00671092092175658	-0.0103601845903774	-0.0104928887372873
0.0698415716130545	0.0189391880658151	-0.004758663461541	0.0378179926367718	0.00138886508486984	3.74493557223632e-05	0.000713157220296093	-0.00447175416306027	-0.00618396210309792	-0.00852565002336346
0.0127655229210391	0.0115055673923957	-0.000862862927714498	0.00997592849005431	-0.00250876110307468	-0.00184346494196846	-0.00217611302252157	-0.0021866145002331	-0.00309466222296699	-0.00360873067301887
0.404469686213186	0.0934839635797041	-0.0323378792130066	0.206093864886063	-0.0180665489573217	-0.0259667518928177	-0.0220166504250697	-0.0312676639935739	-0.0432527930700532	-0.0637721414642602
0.216407720908721	0.113735891464977	-0.0158762962665109	0.100073279667709	0.0265436944069883	-0.0360411110843014	-0.00474870833865654	0.00531302326245089	-0.00667020945769833	-0.0211924518439957
0.452366965006885	0.196316356083456	-0.0322009195839678	0.174592886066221	0.0382538842324661	-0.0304391262858302	0.00390737897331794	0.0679972447160914	0.0068733190675509	-0.00575806434919768
0.483839162244417	0.145412314091754	-0.0353219032906955	0.19549561397736	-0.00807660650621189	-0.0980334877885575	-0.0530550471473847	-0.0714496763016953	-0.079318615364646	-0.0772397284566381
0.354362181430005	0.2288028677823	-0.0309474657721349	0.220074463868756	0.082157632009245	-0.0511224743361152	0.0155175788365649	-0.0325387490525311	-0.0384441036277197	-0.0403327441205585
0.13816508259482	0.0327351583531323	-0.0101633247877114	0.0683131897581162	-0.0110579260552116	0.00534951033138695	-0.00285420786191232	-0.00220535456664708	-0.00374876016864895	-0.00867174489030664
0.141776854565388	0.0851854034537043	-0.00967195884943142	0.0620550580378815	-0.00125575606062395	-0.00776521740328101	-0.00451048673195248	-0.00723908618004979	-0.0117933889119967	-0.0129441634473227
0.483416632607847	0.145157149316927	-0.0365502520775925	0.195637858759335	-0.0127084314428765	-0.093115299119065	-0.0529118652809707	-0.0607631845496375	-0.0692412162993626	-0.0762923827314637
0.0486850346878282	0.0501022666668053	-0.004047616013197	0.0294339939386036	-0.00544199888342194	-0.0131528317453251	-0.0092974153143735	-0.0111481136046406	-0.0107122611281795	-0.0146645088015867
0.146462273683063	0.210708881048714	-0.0101342857327303	0.0803217772460806	-0.0059597757251387	-0.00755434450816561	-0.00675706011665217	-0.00769161493441489	-0.0141938634803902	-0.00453763320056977
0.0364571542769815	0.055021204355511	-0.00303608203831613	0.0269620804937607	-0.00262837439597065	-0.00164828678993627	-0.00213833059295346	-0.00277587402381992	-0.00679589379689107	-0.00798804772160786
0.0669055135806094	0.0909415335216513	-0.00532315454498204	0.042276241996256	-0.00655508329558317	-0.0206962537626892	-0.0136256685291362	-0.0115999549051207	-0.0153005062029091	-0.0275893260686962
NA	NA	NA	NA	NA	NA	NA	NA	NA	NA
0.0785367534606937	0.167886074981847	-0.00645530705892432	0.0461289749457749	-0.0141149960396357	-0.0267305992272404	-0.0204227976334381	-0.0189566510523106	-0.0205316735824832	-0.0267719833514702
0.0578233126988132	0.0179990993484146	-0.00449993628116822	0.0320185599403468	0.000570399378320548	-0.000641139339135205	-3.53699804073251e-05	-0.00365234232343126	-0.00487405378476802	-0.00723616803473486
0.0451505758539598	0.0159501907816142	-0.00374245638061826	0.0288061041401866	-0.00511339953851744	-0.0042641955811412	-0.00468879755982932	-0.0063130222069824	-0.00809556091918324	-0.0107087479760556
0.153466816558687	0.0352798660402329	-0.0112097486994676	0.0793655695201676	-0.0211184182480691	0.00050366616902911	-0.01030737603952	-0.0143578288641102	-0.0217280121969786	-0.0165062263655969
0.100701631489464	0.028385210708128	-0.00708161267316591	0.0507991474970995	-0.0058367275697396	-0.00618140720961288	-0.00600906738967624	-0.00793321560932667	-0.0137278027947648	-0.0194339058233517
0.304926471401486	0.217530891267523	-0.0228106264714694	0.131350041062685	0.0949700190764782	-0.0121733428935025	0.0413983380914879	0.0194993535287059	0.00829571578438315	0.0037830783367101
0.320545297785089	0.21115476638989	-0.0274374709333829	0.190096552568218	0.141031213081023	-0.0103816217133394	0.065324795683842	0.000182227653329647	-0.0118951147580958	-0.0232922249181026
0.149687477239972	0.18599325395632	-0.01233138142202	0.105503308167024	0.000285646791999383	-0.00133872896554668	-0.000526541086773635	0.0015487605629414	-0.00542828512299395	-0.008202867078759
0.254983732805105	0.101943960327644	-0.0193090080458004	0.127806545045687	0.00315354660047307	-0.0182186831539141	-0.00753256827672052	-0.0387657483778395	-0.0294319689473818	-0.0318892683429433
0.066349822043465	0.09110197364757	-0.0054019423619935	0.0420432242538439	-0.0135471047064525	-0.0214658887161861	-0.0175064967113193	-0.0211878919977463	-0.0192231150783203	-0.0234836618827969
0.484651335121212	0.145416741001858	-0.0353166103124946	0.195126147222165	-0.0241644413446722	-0.0810854764174685	-0.0526249588810704	-0.0626838844377319	-0.0838748077994592	-0.0846225995794105
0.0302681382196402	0.015912914843707	-0.00200577810789448	0.0209407834831926	-0.00604132182994766	-0.00814700712162082	-0.00709416447578424	-0.00744779099178807	-0.00966133729880227	-0.0103222384683002
0.135891750912886	0.151711275179319	-0.00998956777605442	0.0843448225414308	0.0269093440445483	0.0257095611892134	0.0263094526168809	-0.0048873032888804	-0.00990479115628762	-0.00734835934082526
0.0377974614366655	0.0205540375310586	-0.00283525749440408	0.0242690073149109	-0.00790909151812253	-0.00822592210363648	-0.0080675068108795	-0.0081434028952278	-0.0103032490682553	-0.0119030664379439
0.00862133419913962	0.0048066920592355	-0.000470785616093717	0.00558349543955899	-0.000213436467074703	-0.000415981390231513	-0.000314708928653108	-0.00135259424379326	-0.00168245140055698	-0.00212653186136646
0.0282609666789688	0.0645032293991549	-0.00262613882073669	0.0185420971120486	-0.00700088515207644	-0.00906559692290799	-0.00803324103749221	-0.0112213460522783	-0.010522288449901	-0.0114374071866062
0.01666770395935	0.00302498705642079	-0.00121904984023579	0.0135250741738723	0.000666666053567921	0.00187929036713273	0.00127297821035033	-0.00106728445315804	-0.000936651491383941	-0.00241716858053009
0.460743297611514	0.148427382532719	-0.038047617452746	0.211005484999726	-0.0082350678266489	-0.0769890448258699	-0.0426120563262594	-0.0629655120542828	-0.0745814549443444	-0.0987961852573407
0.444532994598634	0.158528110656895	-0.0321678582929625	0.181454230366526	0.0518916005920111	-0.0272684700976945	0.0123115652471583	0.00951332664068344	-0.0224847642634432	-0.0373713135665171
0.0949816094300291	0.124307213224419	-0.00798944812929601	0.0458139233309468	-0.0172149515176188	-0.0154940989104688	-0.0163545252140438	-0.00574708280599807	-0.0179887541662156	-0.0211991473681168
0.0405125637128993	0.0448381501994944	-0.00316184863505163	0.0264021901509813	-0.00686236438545171	-0.0103593735464569	-0.00861086896595432	-0.0088796943801687	-0.0106907945107114	-0.0125952146978896
NA	NA	NA	NA	NA	NA	NA	NA	NA	NA
0.0822491012976666	0.0594582649640016	-0.00657825601119487	0.0425166559329688	0.000799998224358694	-0.00381662067027959	-0.00150831122296044	-0.00824236540500647	-0.00733931161664532	-0.0145875851792744
0.0194072091844188	0.00541374165141139	-0.00170914427704974	0.0149453915231566	-0.000848895005817616	-0.00158050767846057	-0.00121470134213909	-0.00179126023612137	-0.00295276634879075	-0.00402174165775614
0.466148151968212	0.222838773130178	-0.0363597923559471	0.20613425711835	-0.00742915567880031	-0.0945454054804155	-0.0509872805796079	-0.0198874827124677	-0.0479991977481782	-0.0497280115761483
0.36341173352559	0.219728903094613	-0.0309496101293033	0.211922042983787	0.00274413056118811	-0.0438631432046567	-0.0205595063217343	-0.0163945404213338	-0.0452044510371927	-0.0369860883466294
0.164671751969647	0.110576685204312	-0.0115788959198013	0.0708729499980623	-0.00913919035866823	-0.0417541884142818	-0.025446689386475	-0.0247582536852349	-0.0358063912512893	-0.0424472721531981
0.140995271010796	0.0857054029735788	-0.010067672354018	0.0618986166408815	0.00551875785433351	-0.00154463029138441	0.00198706378147456	-0.00327387421274433	-0.0188523517500789	-0.0357501469801874
0.149815415042101	0.185766470540692	-0.0115617523338099	0.105949093591665	0.032890547700183	-0.00236775994643432	0.0152613938768744	-0.00204473609348832	-0.00370903871060993	-0.0111081248017411
0.0278126710679045	0.00663357159068529	-0.00171513824207354	0.0197818705699158	0.00210522047555672	0.00110236974412445	0.00160379510984059	-0.00119233904282038	-0.0023923248877722	-0.00484868118863238
0.447504186447345	0.154599042432612	-0.0327813391889817	0.178785617840777	0.0560475519871456	-0.0100814427202653	0.0229830546334401	0.00772524043731143	-0.0232871147794431	-0.0164777841373104
NA	NA	NA	NA	NA	NA	NA	NA	NA	NA
0.0499762715306951	0.0208054726340825	-0.0041615690132448	0.032789006842274	-0.00199896359351144	-0.000641867331669696	-0.00132041546259057	-0.00357141902687744	-0.0070445845637335	-0.00776454290326146
0.150272134424263	0.136414616975472	-0.0104645821386142	0.0612332266620907	-0.00326024008798617	-0.0136541661479325	-0.00845720311795933	-0.00908855732888753	-0.0243347528533284	-0.0119648474074943
0.195380091890491	0.0508414450892856	-0.0150066457828414	0.103140937576147	0.00349521142496001	-0.0190719515939529	-0.00778837008449645	-0.0336735548700651	-0.0274694837952796	-0.0456657987352017
0.492526845635075	0.197076386672216	-0.035953756680088	0.187234971400104	0.0465472598770699	-0.0728968522502892	-0.0131747961866096	-0.0276400988852929	-0.0350592696492165	-0.0375898310748643
0.0508574602525209	0.0874323395255402	-0.00376860685996312	0.0365901910017193	-0.0112017845226196	-0.0121000591724424	-0.011650921847531	-0.0136797769757741	-0.0120196496980549	-0.017989515232146
0.119761959490092	0.0326951895322005	-0.00847780653953391	0.0607026105153965	-0.0249069949708707	-0.026933883209347	-0.0259204390901089	-0.0114409777159394	-0.0151512038679986	-0.0266024864078089
0.418084653975162	0.176688785170427	-0.031676086027431	0.196798309476105	-0.0019060573534207	-0.0157888445388564	-0.00884745094613854	0.00801542444565762	-0.0109674383044221	-0.0320214668972839
0.120638493602286	0.0481617556039733	-0.00942501888884557	0.0612208321305555	-0.0167172728423645	-0.0287251322304865	-0.0227212025364255	-0.0269057259150723	-0.0280381996248211	-0.0297118587303011
0.141388590391846	0.0858325871408133	-0.00986422246180993	0.0626554789767485	-0.00835940039505637	-0.00989325599056456	-0.00912632819281045	-0.00536503111791653	-0.0254642236270293	-0.0169832304560392
0.0373469490466349	0.0204178185772675	-0.00274517877299851	0.0242220247106205	-0.00238290303198391	-0.00757529486753278	-0.00497909894975835	-0.00580938469132804	-0.00825616249299357	-0.00896066040378996
0.00998114356924604	0.0165311978617478	-0.000725035268183188	0.00734190496241605	-0.00208250377010098	-0.00196442916659055	-0.00202346646834577	-0.00287004831482994	-0.00303478604315094	-0.00374243022112062
0.451019102239241	0.195330332435211	-0.0317331027811593	0.175463340936582	0.0947050466537341	-0.0299400032076579	0.0323825217230381	0.00346909475727519	0.00878151243424469	-0.00429958850059542
0.176261482417992	0.0503080748513877	-0.0129386154514441	0.088301002921709	-0.0138321214807168	-0.0123206403426855	-0.0130763809117012	-0.0144696876421589	-0.0124094631367539	-0.0234148061395494
0.186519409213534	0.111952936030958	-0.0132360439494233	0.0871470021813042	0.0253852010373743	-0.0137023608315457	0.00584142010291436	0.00473017298586931	-0.00801157461781363	-0.0068304451783831
0.497086944190314	0.24664929006514	-0.0350990500487809	0.183536470701218	0.152706480342534	-0.0768522128068737	0.0379271337678302	-0.000814184964037679	-0.0202086197217938	-0.0616899150837051
0.05066212216696	0.0697681076373433	-0.00450799527236902	0.0354684882717037	-0.00581801225668464	-0.00925049874978657	-0.0075342555032356	-0.0110269215732394	-0.0139809605937429	-0.0130711221937061
0.0505408080037952	0.0694878168765953	-0.00379037197848776	0.0353008025401306	0.00373293056807161	-0.0124973729237408	-0.0043822211778346	-0.0093689918663863	-0.0118792553930851	-0.0143066293802074
0.0627919370909108	0.129233493079821	-0.00555792136240067	0.0384892457274951	-0.0199926055222347	-0.017712184806747	-0.0188523951644908	-0.0182987220912898	-0.0202251631415547	-0.0272403905050092
0.0308883986831431	0.0397395705910595	-0.00224942933791518	0.0200798646099426	-0.00242719382679877	-0.00510444892044624	-0.00376582137362251	-0.00432509971789954	-0.00362572023573833	-0.00768797248931188
0.0733002852400919	0.0528081987467959	-0.006753922244902	0.0401319615769838	-0.0027286534709732	-0.0100684855750856	-0.0063985695230294	-0.0131899513178788	-0.0191484646279114	-0.018049220723274
0.0567623127253338	0.0322924241642138	-0.00360269034510017	0.0422589441439181	-0.00357951555814246	-0.0037056712711061	-0.00364259341462428	-0.00743777897783293	-0.0157111851978915	-0.0133039845824321
0.12602537682604	0.127148740208247	-0.00912079885360932	0.0545958346311205	0.0224700970173943	-0.0245967831921634	-0.00106334308738457	-0.011272136165856	-0.00286330061962742	0.00883354563413408
0.270311529566433	0.18984294225053	-0.0194306697306059	0.116666342589752	0.032511104070193	0.0101536434188589	0.021332373744526	0.0362798448155751	0.00160150149214	-0.00208264253345614
0.289819336317671	0.179310388063374	-0.0217419040216787	0.136462999898912	0.0270131881311374	-0.0234922983665636	0.00176044488228688	-0.0145534025067491	-0.00339088514765729	-0.0196331275898373
0.0300975153419454	0.0159186038275743	-0.00214857047871011	0.0208735207235353	-0.00617101780941281	-0.00685956131236829	-0.00651528956089055	-0.00887217700667208	-0.00868464148497725	-0.0121235316305709
0.101024832343649	0.115217885112846	-0.00757441577761252	0.0479685598252245	0.00189307162873972	-0.00973459611911201	-0.00392076224518614	-0.00615307734676812	0.00401665831978254	-0.0116281249839157
0.0694943938038693	0.0189582311639027	-0.00495322291473356	0.0379575442194485	-0.000901927600405944	-0.0022457256888067	-0.00157382664460633	-0.00366457606008216	-0.00536633806857932	-0.00822436539955853
0.0637236901429009	0.0961227430670348	-0.00562287746039753	0.0360939065309908	-0.00535317558737452	-0.016945839949962	-0.0111495077686682	-0.018278578877446	-0.0171332111822706	-0.0216206858115971
0.0218003690577792	0.0322345660498258	-0.00187091282911329	0.0180854274765369	-0.00706632862560559	-0.00629390832732622	-0.0066801184764659	-0.00692088595515297	-0.00911717377927516	-0.00952206328154988
0.492518639165676	0.197016431931554	-0.0368129749049648	0.18708908882065	0.0880434879948067	-0.0645764441398724	0.0117335219274671	-0.01979825366885	-0.0602973243952936	-0.0770095287550974
0.1311080574255	0.0847347439898314	-0.00904207978932776	0.0616856611140713	-0.00591088652799904	-0.0128018729145901	-0.00935637972129458	-0.0244448105894424	-0.0136173721410877	-0.0156567711381699
0.484309495893907	0.145042683118915	-0.0358921614147173	0.195617874825148	-0.0299075159862651	-0.0772659953440567	-0.0535867556651609	-0.075778291714183	-0.0823131356418857	-0.0785674014678575
0.280890321693558	0.0998759768168095	-0.020680658878636	0.140500494198064	-0.0151294052795379	-0.0211090507435662	-0.018119228011552	-0.017661606671257	-0.0407693073758417	-0.0492857848435725
0.00478220778040276	7.22982114865047e-05	-0.000251451324597294	0.00257065075072534	0.000191297494843389	0.000197326879844336	0.000194312187343862	-0.00017453274476843	-0.000625474496305988	-0.000889712364687323
0.313331511755916	0.147563333009726	-0.0280704297229136	0.224458068962774	-0.0287927563742817	-0.0403738799042018	-0.0345833181392418	-0.04938853418742	-0.0693586964926404	-0.0652278725064414
NA	NA	NA	NA	NA	NA	NA	NA	NA	NA
0.372677131936612	0.269258061543177	-0.0308189497235167	0.205010258874072	0.15549059347352	-0.0335704999796519	0.0609600467469341	-0.0357717420896541	-0.0429197457437999	-0.0374434612098619
0.066369997179764	0.0909478584217208	-0.00517989534540311	0.0423301974764324	-0.01512098445582	-0.0196495925718973	-0.0173852885138586	-0.0109589906927576	-0.0224367940183975	-0.0220033398104746
0.44805176284007	0.155062730013831	-0.0332312715350286	0.178968857795893	0.0239539664620869	-0.027736612099341	-0.00189132281862708	0.0105719544161519	-0.00298923017964298	-0.0163492792883868
0.0665099342873935	0.0902875577092075	-0.00511122203000944	0.0419638841634581	-0.0069443906895168	-0.0211044801642448	-0.0140244354268808	-0.017570622884254	-0.0246498876186181	-0.0257985851404795
0.0821218937439897	0.100334265983813	-0.00683618215312076	0.0411201709729338	-0.00573370783289154	-0.0120475199704522	-0.00889061390167188	-0.0150745109530801	-0.0133429382564043	-0.0217857399930189
0.0147785602876006	0.00720233535327555	-0.000801814932721634	0.00995849410304827	-0.00316104501730061	-0.00329127793684303	-0.00322616147707182	-0.00385379219000983	-0.00473317623783597	-0.00519841398209358
0.0447388403134359	0.047231330002006	-0.0037318714	0.026692695103045	-0.00373725279498248	-0.0106142214990525	-0.0071757371470175	-0.00542851702126178	-0.00815685323542992	-0.00781151786290615
0.0472131604797305	0.0816323782589114	-0.00392057519095129	0.0282270259426304	-0.00843680245865117	-0.0116124887537934	-0.0100246456062223	-0.0128367296532716	-0.0151397000734699	-0.0164384008859669
0.0554873097938602	0.0188573076683585	-0.00464877563475719	0.0331174451497671	-0.00995585837041489	-0.0070330711862137	-0.0084944647783143	-0.00953498376060338	-0.0134112034672416	-0.014011033879875
0.261386495793992	0.12771584457089	-0.0184320400120976	0.119468156388866	0.0341439628319815	0.0146207647056987	0.0243823637688401	0.0215065439406745	0.0174496205713391	-0.000148271783523835
0.0713906250704637	0.0189065284276329	-0.00538730105308124	0.0392994642050419	-0.00137256664861243	-0.00321001221675021	-0.00229128943268132	-0.00590990037123068	-0.0090505529269496	-0.0116664223868924
0.0857614552209891	0.0749522705056381	-0.00667920898284334	0.043622582980822	-0.00906138523479702	-0.0109075567719774	-0.00998447100338719	-0.00988202201647811	-0.025736817306746	-0.0149937442852079
0.0510278527274809	0.0613412096956803	-0.00434725945504765	0.0352539812540981	-0.0079134592308192	-0.0114980966880715	-0.00970577795944537	-0.0125565107276383	-0.015682652784744	-0.0165598110518589
0.317227040065654	0.0830398802852354	-0.0249282796912103	0.174017923650817	0.00818841004566462	-0.00818083921921736	3.78541322365589e-06	-0.0190142394500336	-0.0505078679106207	-0.0311744202802885
0.0442984110773007	0.0473873146630872	-0.00362604771651247	0.0262267916829382	-0.00164792601599022	-0.00867835269824949	-0.00516313935711985	-0.00817428824906377	-0.0100191737999981	-0.0100885218049626
0.299610966416761	0.148538966646466	-0.0299368673908839	0.232112443652388	-5.8727258756941e-05	-0.0482794667851276	-0.0241690970219423	-0.0585152512978722	-0.0700788280959805	-0.0707014908765772
0.0512862917909652	0.0170555432819426	-0.00434684951007989	0.0304899629319858	0.00158687121090687	0.00293638990086143	0.00226163055588415	-0.000338852222837166	-0.00141480609009072	-0.00421492266801444
0.165962830976998	0.0965871165676557	-0.0119648677264784	0.0798950247601936	-0.0125150666955803	0.00245415369650615	-0.00503045649953707	-0.00438496539964464	0.00224627772297278	-0.0109497026633719
0.270466522396655	0.189104137370955	-0.0187683552996732	0.11642152850894	0.0583767947509347	0.0144876193925327	0.0364322070717337	0.0258767580536306	0.00159565950328627	0.00703260887715268
0.372204631011329	0.269731261597078	-0.0314065671535948	0.205431651772932	-0.00693734305700167	-0.0454724334083563	-0.026204888232679	-0.0285722899703607	-0.0131197325291485	0.0192766968717488
0.0780679318545788	0.167531368264762	-0.00588456848944198	0.0452482040967202	-0.0106150298792186	-0.0282256541413238	-0.0194203420102712	-0.0213746107577111	-0.00737583790996313	-0.0237479792224765
0.0489490142983287	0.0500949056478966	-0.00449035560156558	0.0292222172943946	-0.00612247388640427	-0.0112967812539597	-0.00870962757018197	-0.00972477731631996	-0.0104075707389302	-0.0145299127218603
0.493696869220642	0.197392320475608	-0.0355518929932908	0.186073868377579	0.020082724404973	-0.0678842600046088	-0.0239007677998179	-0.0434438923209912	-0.034631384935354	-0.0371186442627979
0.0452321512750949	0.0158316338585664	-0.00369450110783812	0.0285619959906082	-0.00354925474048209	-0.00461008628563984	-0.00407967051306097	-0.00691814877668025	-0.00794671166906982	-0.0104993305551625
0.0113397760609394	0.00126190601576454	-0.000615404893118796	0.00640659841356041	0.000268058809110986	0.000850809567391862	0.000559434188251424	-0.000272632206107026	-0.000898545696211814	-0.0017785523569678
0.113712289491653	0.186946993517072	-0.00824730657114696	0.0633222035892266	-0.0030843392972805	-0.00937725841372132	-0.0062307988555009	-0.0169920137156069	-0.0220065216144676	-0.0186773291737025
0.00537748884621154	0.0115263163798603	-0.000345396488097159	0.00352966114787693	-0.000986445042650879	-0.00119496391093744	-0.00109070447679416	-0.00165453721711116	-0.00161549755827392	-0.00224020985425882
0.0303031245983244	0.0828761480665365	-0.00260882517126312	0.0224907524960008	-0.00953120676534273	-0.0107295632103687	-0.0101303849878557	-0.0118901656046757	-0.00364095621194514	-0.0156741509369405
0.48849261913964	0.20032034407558	-0.0361080493105158	0.190527482871776	0.0291418770666276	-0.0976425437553269	-0.0342503333443496	-0.0200856579237387	-0.0409569370872528	-0.0659072874813444
0.0359358804201958	0.0170986532355545	-0.00321618218951028	0.0254787524627552	-0.003260127270329	-0.00145612818516816	-0.00235812772774858	-0.00297488125261558	-0.00535632525758903	-0.00616723801129064
0.00903137256935853	0.0407380717986071	-0.000631018712153956	0.00677939804181622	-0.00565085849854384	-0.00607451199234454	-0.00586268524544419	-0.00597653294419207	-0.00368777398831835	-0.00639713423187472
0.0412041621783007	0.0197718506156332	-0.00338326108749774	0.0265109051591241	-0.00582672291031758	-0.00788530387591942	-0.0068560133931185	-0.0122650837796662	-0.0117609531895117	-0.0122670287308248
0.253010911000895	0.129459652255169	-0.0185136046991132	0.121610327852218	0.0196422913339374	0.00725374045284316	0.0134480158933903	0.00322252807204682	-0.00686581210804132	-0.00185353130507043
0.224983517428645	0.170048183629609	-0.0157911407847977	0.0969697548740186	0.0560610041221556	-0.0145812753868959	0.0207398643676298	0.0116004992244659	0.00404109741932021	-0.01112074688641
0.0278327771102584	0.0645693365127384	-0.00230039321000879	0.0183341086156029	-0.00577503505451357	-0.00971268138729824	-0.0077438582209059	-0.0104793281407882	-0.0115393136216278	-0.0125946262963471
0.0302451702901386	0.0883720307032933	-0.00267762433549159	0.0208497634113664	-0.00301446945599114	-0.013963259076481	-0.00848886426623608	-0.00768760900093724	-0.0153042671250467	-0.0173816364200229
0.0820247429580454	0.0600190075537316	-0.00614192726360246	0.0422858913833891	-0.0138499741192406	-0.004968547749888	-0.00940926093456432	-0.00697787148101796	-0.0109017919127932	-0.0141884290298668
0.000326992769640597	0.00126894640226422	-5.36138604285719e-06	5.42473279288925e-05	-0.000127607015041135	-0.000125003385045094	-0.000126305200043114	-0.000144912103592007	-0.000159860461726357	-0.000172081556798654
0.0148368145359136	0.0567429557139664	-0.00123521857709958	0.0115522271775703	-0.00577680828536833	-0.00840259153925858	-0.00708969991231346	-0.00877588355149771	-0.00848257138893766	-0.00955395079111758
0.0359314044643161	0.0168481146046992	-0.00346184711509408	0.0255310047412185	-0.00172179214907416	-0.00175377406719263	-0.0017377831081334	-0.0054526249801252	-0.00543649214585426	-0.00660804264993452
0.0698006606000925	0.0640861557303409	-0.00523145211199888	0.0386879778519169	0.00639348988315253	-0.0136020505179109	-0.00360428031737919	-0.00322131866814163	-0.0105641073834999	-0.0135010192834745
0.00205918903313749	0.000393817858645607	-8.46650768433466e-05	0.000996179989703955	-0.000233439640334135	-0.000262741048275824	-0.000248090344304979	-0.000263180386599263	-0.000389135881222989	-0.000504186235498226
0.0275726691306508	0.0102724149657626	-0.00236013911810615	0.0215422443272078	6.49395671357376e-05	-0.000133441636953599	-3.42510349089324e-05	-0.00408729108410944	-0.00458297772423591	-0.00816644524621315
0.096185705869399	0.066798093417767	-0.00761106946793286	0.0474574995488709	0.00523799953353914	0.000677985044328908	0.00295799228893402	-0.00196982835364096	-0.00392283741203392	-0.00968283014213706
0.225228215195118	0.170476986013555	-0.0156496285139338	0.0975774034473624	0.0440342716036598	-0.0133627931542497	0.015335739224705	0.00252336292759778	0.00014529676751332	-0.00801049180155203
0.225008800317038	0.170965053700326	-0.0161965968424962	0.0971494362710331	0.0413461063237321	-0.0257571011676488	0.00779450257804165	-0.00988890758913319	-0.0146503190098492	-0.0206145271365674
0.126595463302754	0.127677866499606	-0.00922404632586708	0.0548412835963174	0.00998040229792496	-0.00776233304699345	0.00110903462546577	-0.00847200776690729	-0.0105074152394324	-0.0130328412827001
0.0624892475254272	0.031768435810718	-0.00521739411796979	0.0366434889136115	-0.00730764341799711	-0.0034808116203839	-0.0053942275191905	-0.0111160478981451	-0.0121308986789865	-0.0173299802531381
0.0564222185533393	0.0288778474779956	-0.00457270485694268	0.0327609924752701	-0.0105263662718199	-0.00713454941003776	-0.00883045784092882	-0.00964398762353785	-0.0120902468869561	-0.0157300420724814
0.153613055755045	0.112048470982003	-0.0112556023650638	0.0722703079502031	0.00159939765910141	-0.0448234583302211	-0.0216120303355598	-0.0328825157482954	-0.0323213103326848	-0.0319259169187054
0.0694931246901964	0.0193984325052197	-0.00484723827121242	0.0377951597619126	-0.00067896300285232	0.000679132226307499	8.46117275965508e-08	-0.00301903594724032	-0.00644983009037625	-0.00774648543426296
0.484278521571338	0.145593872016251	-0.0359058330654213	0.195243700690382	-0.0523832158680245	-0.091813616650182	-0.0720984162591033	-0.0700583793881533	-0.0682391313691554	-0.0805062817533484
0.130588684198072	0.0501613582147853	-0.00959128791105712	0.0630914492966432	-0.0191975054832328	-0.0278805339872994	-0.0235390197352661	-0.0285987201682474	-0.0288046558433455	-0.0351049819058525
0.150395621218686	0.0395181517187932	-0.0109636823448876	0.0825280605063214	0.00330177204325272	0.00467061258408144	0.00398619231366706	-0.00289669075205817	-0.00766340609602259	-0.0141895087275782
0.139494727388762	0.102620297693092	-0.00954625036060788	0.0632240130206469	0.00780273872746387	-0.0365886955835844	-0.0143929784280603	-0.0151823336348015	-0.0225522345308532	-0.0263259280177377
0.0413644427263367	0.0197413335505087	-0.00343519605691866	0.0269273866544842	-0.00555812204489079	-0.00820223297618223	-0.00688017751053651	-0.00949462800585748	-0.0115466669603474	-0.0109728325374163
0.118289095624448	0.0753026715830106	-0.00865131470923006	0.0553003264503845	0.00634302481744926	-0.00565002090335173	0.000346501957048773	-0.000949388993039951	-0.0108484347714554	-0.0106691267552594
0.0769748250122407	0.0707147465744928	-0.00636068483598191	0.0408893555599746	-0.00987426340897077	-0.0203263605526179	-0.0151003119807944	-0.0082804056745592	-0.0186504815257877	-0.0197990638001115
0.14917410859892	0.0906099856211754	-0.0101044435038717	0.0676133221211478	0.00770569375746533	0.00406912859575465	0.00588741117660999	0.00675096636773773	0.00666299849740473	-0.00268609189995342
0.219333467452511	0.060579925536924	-0.0156536192051349	0.10946054412524	-0.0118702158718588	0.0127562251513384	0.000443004639739786	0.00229911976712921	-0.0148932152420928	-0.012383743634005
0.0287660220704781	0.01314507313629	-0.00240117213676131	0.0204464758706671	-0.00618349804885006	-0.0066133037830069	-0.00639840091592848	-0.007970426022541	-0.00750860077567475	-0.00886416097373634
0.113485431761587	0.186957702747904	-0.00808775073238129	0.0627906676860189	0.0169355544376424	-0.0240485083731846	-0.00355647696777112	-0.0129128112546791	0.0132512754078139	0.0102998975953338
0.0585150549669088	0.0475597321426204	-0.00476454842690101	0.034439750759155	-0.000228851892134722	-0.0052914799559109	-0.00276016592402281	-0.011644189686774	-0.00806287508191407	-0.0107892431743291
0.3263691518918	0.249917901896442	-0.0296723158409685	0.221896551407416	0.00477784376762724	-0.0488849950953937	-0.0220535756638832	-0.019760668276062	-0.0322605064758856	-0.0638849309566558
0.0766812919290968	0.0710663842791817	-0.00618475220908402	0.0407734459738468	-0.0086870915222699	-0.00649323496605411	-0.00759016324416201	-0.0146374103794079	-0.0177018968187044	-0.0236542770888989
0.115714194936885	0.126478867227047	-0.00950444361141745	0.0825750397651424	0.00573686322121554	-0.00303108932316344	0.00135288694902605	-0.00599435808676269	-0.00733794899393367	-0.0141149979608052
0.0761527935105324	0.0846351828894234	-0.00573180096789866	0.0482637106976024	0.0149207186567156	-0.00236589255778223	0.00627741304946668	-0.00941303330512686	-0.00738652374008161	-0.0113439979624778
0.0447074602611958	0.0472420362399625	-0.0032979202775606	0.0266603516789717	-0.00531068369821009	-0.0131169704424662	-0.00921382707033812	-0.00746175510093823	-0.00843484148830165	-0.0104770932976623
0.0374747359678467	0.0202593801701976	-0.00303475549943781	0.0243797956826654	-0.00846218718442827	-0.00452776060474103	-0.00649497389458465	-0.0038650306079528	-0.00699587217392164	-0.0105520171738536
0.0225336221936464	0.0363194674864056	-0.00135559852814892	0.0170721470681243	-0.00262612988108328	-0.00135044731584159	-0.00198828859846244	-0.00260190287112978	-0.00208380824552153	-0.00558687235684566
0.000444342552783234	0.00200205333031139	-2.05698409527871e-05	0.00023334054762228	-0.000208641834123712	-0.000158821465411376	-0.000183731649767544	-0.000222772754906203	-0.000229728109133351	-0.000257838240235924
0.365667085673765	0.136842076076312	-0.0292021526001787	0.193898227910175	-0.0300103015140067	-0.0581241142386176	-0.0440672078763121	-0.0513334152746701	-0.0772398354240934	-0.0862773796079898
0.00332592201663653	0.000732769212719647	-6.91195425349413e-05	0.00172994262623165	-0.000321418885031975	0.000257106148500507	-3.21563682657341e-05	-0.000673383496190314	-0.000513473757100535	-0.000742968909352445
0.0685279333008824	0.0322667930909672	-0.00582167975560201	0.037967444800512	-0.0112844384036794	-0.0102997281516026	-0.010792083277641	-0.0161860888229331	-0.0169538312508176	-0.0218592679785467
0.449097382898652	0.155097518350878	-0.0328905159444723	0.179315226934088	0.0733521842963622	0.0291923468302999	0.051272265563331	0.0109177027896083	0.000912832970896171	-0.0415919025179507
0.0164081454766453	0.00319251424219641	-0.00111542529187329	0.0133560316629545	0.000802823127668505	0.00141573230959071	0.00110927771862961	-0.000743229189543896	-0.00137894608870457	-0.00216407621386876
0.0353051720834862	0.0399678241565471	-0.00286851367472612	0.0225209793281976	-0.00451322103956683	-0.00760343894659091	-0.00605832999307887	-0.0098022632958509	-0.0108341042171719	-0.00936918862742014
0.372226989378109	0.269797151443651	-0.0319908011901887	0.206352189705323	0.131900605845824	-0.0495820138598353	0.0411592959929942	-0.0371589200065282	-0.0412441489635051	-0.0308140598441373
0.142661006855157	0.0533596259850514	-0.0107487435469034	0.0707318986439018	-0.0179172958057627	-0.0316101229377794	-0.024763709371771	-0.0326922953380147	-0.0405054637353069	-0.0427774181548828
0.0312925244874746	0.0394247430178687	-0.00247241837667565	0.0203314667052331	-0.00169627078353079	-0.00808185827524054	-0.00488906452938566	-0.00485285824937436	-0.00726272921069899	-0.00660470580900552
0.30497702376707	0.216907125725991	-0.0224770496547193	0.131699364400504	0.0368746434359291	-0.0142965121887512	0.0112890656235889	0.0161729647116558	-0.0196981995747335	-0.0202360117508018
0.482622876285091	0.145268927966511	-0.0365375383388095	0.196007817110849	-0.0350037727177448	-0.0966817145002229	-0.0658427436089838	-0.0557846511675835	-0.0698706690431946	-0.0843413480919172
0.0222076880845839	0.0632259086990801	-0.00191525343892022	0.0161596934068109	-0.0119539763886948	-0.0106656341782055	-0.0113098052834501	-0.0110189522867422	-0.0126315304902075	-0.00739205811484636
0.00895945976058636	0.00506530215642458	-0.000840907337402918	0.00745538785834493	-0.00197862262147365	-0.0020351359981439	-0.00200687930980878	-0.00265285778289889	-0.00341121221814459	-0.00353046122144064
0.0707282425087963	0.0772635806340151	-0.0054957517150926	0.0456710005426981	-0.00266318607954701	-0.00932733248202771	-0.00599525928078735	-0.00718979724994248	-0.0136200143996004	-0.0156474886370154
0.0639670097235652	0.0495926244903208	-0.00477256123905453	0.0355382792759613	-0.00894777675079986	-0.00785044118851949	-0.00839910896965967	-0.0114368677273436	-0.0102344797745321	-0.0126557088030251
0.0150469022150559	0.0267694521103522	-0.00110741659393137	0.0118288348690387	-0.00488742371738526	-0.00335875356901322	-0.00412308864319924	-0.0043848572682139	-0.00470713801746622	-0.00388933232462444
0.0223783652012405	0.00573015026004453	-0.00109763052278856	0.0145387013091087	-0.000543599536606258	0.00052028962230791	-1.16549571491757e-05	-0.00115397319250189	-0.00248221386065569	-0.00311080349135591
0.027980858480299	0.0644626221377796	-0.00240015980772452	0.018053024194613	-0.00755113543917971	-0.0098523591813972	-0.00870174731028845	-0.0103268835877811	-0.0124108915140034	-0.0112580232036886
0.16490897270417	0.097190396258224	-0.0121158110825361	0.0800548856630175	0.0149315028633379	0.000309275685155402	0.00762038927424666	0.0031438816776698	-0.00934645235978795	-0.00758178958338998
0.0817892455885491	0.100484590832381	-0.00643866987928803	0.0413404798103313	-0.0139183242748652	-0.0144926924240751	-0.0142055083494701	-0.00643291447555538	-0.020921040648349	-0.0198429784260929
0.062667872508041	0.129406533990697	-0.00523291861054872	0.0385373222433754	-0.014350757235653	-0.0153004930637123	-0.0148256251496827	-0.0167725025705593	-0.0236944263076767	-0.0232908068998372
0.0345922876827011	0.0484802235139334	-0.00281997469346136	0.0272189056943461	0.00141781852421385	-0.00738343476853794	-0.00298280812216204	-0.00887982058107782	-0.00988595780368755	-0.0113268245698252
0.229049770022165	0.122958655371408	-0.0155507193512093	0.108337161498266	0.0461923878241993	0.0096332981761082	0.0279128430001538	0.0193127299614171	-0.0116938340005694	-0.00988902867409119
0.489178563595638	0.200063486869623	-0.0353322960312117	0.188615223199902	0.00941154759315727	-0.0866913277820913	-0.038639890094467	-0.0291032666888171	-0.0598084625240641	-0.0516064187185578
0.280243237831621	0.1000038958361	-0.0211281259373814	0.140138175174517	-0.00601399528286189	-0.0223037130243596	-0.0141588541536108	-0.0250071772590671	-0.0359376818174857	-0.034834920477203
0.175536395256166	0.0956439699024895	-0.0127230196846675	0.0782256638995418	-0.0124087969268495	0.00901985039355543	-0.00169447326664704	-0.000608394681843039	-0.00408793187732429	-0.0107864444240061
0.0762626858871433	0.0845194130133243	-0.00565595230780261	0.0489207471970702	0.0125002669745417	-0.010540747764299	0.000979759605121366	0.0020299008276731	-0.00353444814454101	-0.00781702976652139
0.206659117623647	0.115466107092856	-0.0160790696279764	0.102318714033034	0.0240555834644355	-0.023600274952473	0.00022765425598123	-0.00448111943870272	-0.0229513289528715	-0.0222474478924784
0.418413374870723	0.176579045234526	-0.0325007181884054	0.197264402588991	0.0445048783355625	-0.0256433657982585	0.00943075626865203	-0.013182542121823	-0.0234733119026301	-0.0343668119857104
0.299661806614157	0.149579235687713	-0.0292666702066209	0.231548223900292	-0.040130991327896	-0.0491483802482519	-0.0446396857880739	-0.0473799636700714	-0.0471564586475971	-0.080605350061258
0.465691181924543	0.222005420741031	-0.0371120707386445	0.207455888482434	0.0451854131349267	-0.0785425633406178	-0.0166785751028455	-0.0198894580448556	-0.0587041394113074	-0.0611934675399045
0.0274992089423822	0.064191865124418	-0.00212764846392833	0.0180176575325672	-0.00424906282222047	-0.0107040919751239	-0.00747657739867218	-0.00540396496681486	-0.0108302597801092	-0.0131984088990735
0.114154303074748	0.186830399137028	-0.00847219760762229	0.0637789976672782	-0.00496924972016824	-0.00162743956718842	-0.00329834464367833	-0.0157252760365479	-0.0176261329988712	0.00454838703150091
0.130513415752284	0.0492911045331557	-0.00935923033018723	0.0628913200236488	-0.0219915678816152	-0.0301898345460291	-0.0260907012138221	-0.0218035627257121	-0.0265319392728261	-0.0306663579906042
0.119555397327413	0.0754751045309587	-0.00870640942112491	0.0557884956913248	-0.0072615539666097	-0.0023461986635669	-0.0048038763150883	0.000269569378344062	-0.00591863062726859	-0.0181481402070448
0.0123478907640948	0.00171571542387407	-0.00110373366649604	0.00976562318378121	-0.000676445703712496	-0.000461368857298082	-0.00056890728050529	-0.00123899745092448	-0.00197671386474733	-0.00235252610929502
0.15312220181838	0.112238205743191	-0.0111331723956348	0.0722037519365474	0.00414193250748124	-0.0427999626557889	-0.0193290150741539	-0.0266578957902025	-0.0258757100249836	-0.0375595102931707
0.451770035107661	0.195007078437382	-0.0323202340321567	0.17618023664249	0.141606680502948	-0.0139071835799138	0.0638497484615173	-0.0101067088901828	0.01544305866161	0.00625615275737057
0.488771750390521	0.199455701688957	-0.0350508526396462	0.189754260149754	0.0522148686895476	-0.0780846780743074	-0.01293490469238	-0.0323424325774735	-0.0393194523886398	-0.0383772301404136
0.0950719950776039	0.123886992137512	-0.00707508322973302	0.045184155085466	0.00455756964690487	-0.0146979571381837	-0.00507019374563943	-0.0120824357369877	-0.00398669954353248	-0.00916046227251337
0.00061085140371904	-1.01898288188696e-05	-4.24746849844537e-05	0.000227459596065615	-2.95193100498847e-05	7.688811072343e-05	2.36844003367727e-05	-1.92148854278367e-05	-8.26908232699667e-05	-0.000149826660112457
0.256219815813272	0.102322657800338	-0.0196682503776425	0.127865091033466	-0.0101445576639912	-0.0160253691179865	-0.0130849633909889	-0.0168988181237464	-0.0282804985753066	-0.0322365961238744
0.048287732462108	0.0503856017201485	-0.00408262436116538	0.0292368197492791	-0.00738610227082991	-0.0113684759858781	-0.009377289128354	-0.0138432799811481	-0.0149675838112562	-0.0101865586333673
0.00944914304757185	0.0197709255193122	-0.000624217741207337	0.00802901706628389	-0.00188240873739542	-0.00403234158113977	-0.0029573751592676	-0.00400188091992024	-0.00459935351691595	-0.00475511089851715
0.0222514165100396	0.00598326410230237	-0.00119700844369611	0.0147525244414488	0.00183875365700559	0.00266572002542635	0.00225223684121597	0.000370002299033778	-0.00276669039926316	-0.00315261293444556
0.0301204821923557	0.0881340539804218	-0.0026039130159217	0.0208165836615952	0.00243221579037051	-0.0140060492081753	-0.00578691670890242	-0.0130720321499586	-0.00586519084898481	-0.0152701684272882
0.0679091749869835	0.0320698230691088	-0.00560741296547838	0.0382628857413772	-0.0132383236743779	-0.00918353225417377	-0.0112109279642758	-0.0152568304604693	-0.0162401795679831	-0.0181664395212633
0.0952022632799023	0.123937845494517	-0.00778783278619419	0.0457921449517577	-0.00575022356606708	-0.0149225198153927	-0.0103363716907299	-0.0138191524785156	-0.0256601090941221	-0.0221292057918374
0.305966951092766	0.217308576976423	-0.0225029877439646	0.132074246641115	0.0438472983593438	-0.0209254037256115	0.0114609473168661	0.0299541179175978	0.0171044496829692	-0.0232047518681217
0.0276247967921913	0.00657919018114517	-0.00162878786163136	0.0200766412035345	0.00121912780896085	0.00277128072127627	0.00199520426511856	-0.00129921269498723	-0.00226577900730607	-0.0040148602270017
0.146326623607202	0.210389134719703	-0.0102308388569946	0.0798439088781339	0.00378410960526165	-0.00275092540681682	0.000516592099222418	-0.00871455735372287	-0.0186788450366765	-0.0245456802197299
0.119954629721734	0.0321470609719288	-0.00832215337030516	0.059093757332784	-0.0230552905503569	-0.00831997361619301	-0.015687632083275	-0.0131751631884857	-0.0168001976742934	-0.0179180419406091
0.0956724402134987	0.123482838125463	-0.00744372415280539	0.0454026037492062	-0.00261920925033751	-0.0170144773478469	-0.0098168432990922	-0.0114060471708116	-0.0110173228093053	-0.0258802067583104
0.00490044368161332	0.000774112378352299	-0.000298120646036316	0.00432154919637275	-0.000310283637891468	-0.000227408080230847	-0.000268845859061157	-0.00050405931578697	-0.000744414688666148	-0.00122935822270346
0.0305502526897514	0.0828821921251522	-0.00252478350219245	0.0223237616151395	-0.013353130993325	-0.01113032435944	-0.0122417276763825	-0.0141139670463463	-0.0138666638994409	-0.0160246357508102
0.0453176942826003	0.0160722815708796	-0.00379829571302494	0.0289453118276769	-0.0047480302551001	-0.00380170405998836	-0.00427486715754423	-0.0064647827404641	-0.00851501828545356	-0.00939852079009641
0.258181915266278	0.0735886168878805	-0.0230534057355897	0.197558661897108	0.00239587396139379	-0.000916413302658348	0.000739730329367749	-0.0179306036101612	-0.0356987929293376	-0.0394663322660351
0.00659054982470602	0.00435339403214363	-0.000673851599362635	0.00510655699610971	-0.00170260877399429	-0.00166368387800371	-0.001683146325999	-0.00189174776927205	-0.00224493246931565	-0.00247705365113206
0.372409439705497	0.269087694763726	-0.0311642653870643	0.205599849917093	-0.0313489354190679	-0.0480808673322673	-0.0397149013756676	-0.0196003480029164	-0.0342637677478873	-0.0590720157624718
0.000715775879507855	0.00268036978639473	-1.10852065367472e-05	0.000334060224545168	-0.000375927573941272	-0.000371092046175755	-0.000373509810058514	-0.000414331445295185	-0.000428757897910586	-0.000466716013656145
0.116211664425249	0.0806005330868501	-0.00840118058055818	0.0539575786403522	0.0137446410871325	0.00143468241703892	0.00758966175208571	-0.00303441665320436	-0.00464089985787731	-0.0203929163064324
0.175812634773768	0.0956731892359726	-0.0126405885126607	0.0790446296329863	0.0227390393349899	0.00158180031128269	0.0121604198231363	0.00323443599614809	-0.0197178257783482	-0.0085720911024556
NA	NA	NA	NA	NA	NA	NA	NA	NA	NA
0.00532580247172119	0.0115043399473896	-0.00017279250144167	0.0037526876131664	-0.00114651940748641	-0.00208259397643812	-0.00161455669196226	-0.00139400374995812	-0.00206371929354664	-0.00135777603680879
0.0703430614144935	0.077697507718971	-0.00516712214496076	0.0457758451114265	-0.00392950131369489	-0.00776177410765978	-0.00584563771067734	-0.00585416386965111	-0.0114466815120884	-0.0170193053252975
0.484017834900032	0.145797184451833	-0.0367996085862798	0.195676613145707	-0.00349874405231565	-0.0874675252894973	-0.0454831346709065	-0.0671443857320558	-0.0626816526120081	-0.0761172038658016
0.165778520036323	0.177998570707684	-0.0123469670771843	0.101709704468805	0.00625722664842915	0.000282996094635363	0.00327011137153224	0.00441466206239474	0.00173080158780259	-0.0123602107374353
0.11589118264184	0.126504009251322	-0.0099131533646392	0.0830805244032242	0.00567428278839373	0.000121443570535826	0.00289786317946478	-0.00264577728392626	-0.0115754471004014	-0.0181908356781393
0.340943406045387	0.157271612026775	-0.0313938119593452	0.228257457795378	-0.0416940185120342	-0.0475846251333676	-0.0446393218227009	-0.0495081136052653	-0.0632057264791751	-0.0638057797952383
0.0334944381182951	0.0152685624974579	-0.00276035330496942	0.0225506192457416	-0.00414767055036775	-0.00491509135598059	-0.00453138095317417	-0.00751689311224538	-0.00850777644387667	-0.00915813810701531
0.497519127641424	0.246906644502825	-0.0346461002579125	0.183492326327226	0.135563172920735	-0.0695219327320329	0.0330206200943511	0.0023996880213244	0.0212150384232009	-0.0359117029000613
0.122609460513374	0.061699295949271	-0.00911767438811066	0.0832680823132961	-0.0240445625252345	-0.00172772007824801	-0.0128861413017413	-0.0175136164222574	-0.0243307882687511	-0.0279041731555137
0.186714107372409	0.112121129262725	-0.0131842751141483	0.0868994301382912	0.00684586646595409	-0.0109924212031862	-0.00207327736861607	-0.000489486179455267	8.90354547351813e-05	-0.0182506155046816
0.0374268259633005	0.0135132026848948	-0.00208729647840472	0.0256478788707045	4.21473335012884e-05	-0.00114682206454868	-0.000552337365523695	-0.00263460552320894	-0.005333653507109	-0.00726103372266634
0.224856801232849	0.170803378950554	-0.016006398321894	0.0972587611528873	0.0402488692335506	-0.00938060556920978	0.0154341318321704	0.0016974197245595	-0.00769017104873396	-0.0189335133864474
0.136467342132065	0.15207203458107	-0.00983712087087987	0.0846575930213132	-0.0187522298716647	-0.00444941591327491	-0.0116008228924698	-0.00927549436176292	-0.000114107019206056	-0.00854184590367352
0.0450457161743727	0.106941814965913	-0.0036095134796156	0.0309695252714034	-0.00297406861225656	-0.013731971945103	-0.0083530202786798	-0.0144300575487266	-0.0171194935468185	-0.0182303808865343
0.26521299146921	0.17637014717794	-0.0186155237573288	0.124785456210328	0.0624059188184908	-0.012433450245026	0.0249862342867325	-0.0126787908783967	-0.0112973721415102	-0.0145599680126823
0.257899742746137	0.0732131285247786	-0.0236495448931421	0.19786108609937	0.000262149016425128	-0.000937013214383553	-0.00033743209897924	-0.0252519739868685	-0.02839933972318	-0.0334221817170028
0.146252457761584	0.210705071906967	-0.0100222039890712	0.0799721494690941	0.0858595110672199	-0.00641213234631194	0.039723689360454	0.0348959329276693	-0.0204521932478248	-0.021816244994909
0.00617546217169771	0.0137317462010727	-0.000297162911592424	0.00404450565828749	-0.000726672428590067	-0.00156894720100807	-0.00114780981479907	-0.00193249224123921	-0.00217457127579759	-0.00191799528478139
0.0518102243792779	0.0874575587063057	-0.00432961868077597	0.0371404431122932	0.00136564013397234	-0.0135951685213066	-0.00611476419366713	-0.0107882010904607	-0.0116826848510902	-0.0145343720497157
0.0150418455025112	0.0567385180300878	-0.00127701790098097	0.0118521457808466	-0.00703491567321757	-0.0084632043842671	-0.00774906002874233	-0.00822468028465887	-0.00827892777856827	-0.00942730661067958
0.326867323077558	0.250632930699381	-0.0301677894245521	0.220717533282089	0.0342084859778884	-0.0462813812870037	-0.00603644765455763	0.0125533740165004	-0.040025965366322	-0.0485478657704283
0.0298230487357916	0.0887666116389803	-0.00269641714520662	0.0210184047707564	-0.0035243803808569	-0.0138603872647745	-0.0086923838228157	-0.0144817970213776	-0.0115580237728452	-0.0148303693109332
0.185532289210265	0.151600418319593	-0.0127097875722471	0.0767842586606365	0.0324595562728817	0.00220787428668853	0.0173337152797851	0.00707299560229072	-0.00431349418337273	0.00938440458024289
0.0573412187970134	0.0322833849093878	-0.00307900304026175	0.0420984921639235	-0.00449915613631643	-0.00535679192016818	-0.00492797402824231	-0.00774102993040265	-0.0172518339610333	-0.0139266652356493
0.117866455368376	0.0316357238842593	-0.00857566893618791	0.0627794669586196	0.00119380954221422	-0.00409918634004557	-0.00145268839891567	-0.00442357222385144	-0.0111585497859497	-0.0112644412299591
0.496119277616281	0.247142294576112	-0.035376794394867	0.184390342032487	0.15337915653067	-0.0695587415722678	0.0419102074792012	-0.0155536009020202	0.02715813612266	-0.054738850238838
0.0509950920931562	0.0618425040534598	-0.00448161270787273	0.0346740652525915	-0.00805162439249943	-0.0101342219921858	-0.0090929231923426	-0.0124914177430885	-0.0149514554371424	-0.0160530794073175
0.315535073678702	0.082837491734548	-0.024801765197788	0.174360624718183	-0.000813815421096042	-0.014149843002464	-0.00748182921178003	-0.0182925278324882	-0.0310863475697817	-0.0355657178676668
0.0273899108990015	0.00646495247279646	-0.00149691905074578	0.0197260024269709	0.0023593564612783	0.00274830024243843	0.00255382835185836	-0.000750423657951575	-0.00278391094000338	-0.00385204724752838
0.466356839177115	0.22182443189932	-0.0354830709168347	0.205464176177323	0.0345282348679764	-0.0861863725323719	-0.0258290688321977	-0.0190879028417405	-0.0323768570292983	-0.0698384228406203
0.0912510767675001	0.0635401226670786	-0.00679049922706922	0.0456424685554687	-0.0033795039789221	-0.00721636728895701	-0.00529793563393956	-0.00443674615062228	-0.0108178181184957	-0.0110568293732213
0.11531545601822	0.125817338728699	-0.00875039101040109	0.0818336286353345	0.0048816013589922	0.000851733726859788	0.00286666754292599	0.00176645308901353	0.0028977940700272	-0.0134232270236764
0.49297027941074	0.196270203594327	-0.0352943701417732	0.187225961811314	0.0707231779562955	-0.0696454802843045	0.000538848835995531	-0.0353816632154667	-0.0248663772303904	-0.0363426698989067
0.265323338255966	0.175794791633351	-0.0193326191871614	0.125270423641536	0.0536136508185419	-0.0130232479289296	0.0202952014448061	-0.0049481035999539	-0.00712001521377753	-0.0149162176528978
0.00172189672381468	0.00513199780432835	-9.28229437469244e-05	0.00107914768812585	-0.000768761340844343	-0.000719711020233701	-0.000744236180539022	-0.000726162261970002	-0.0010013719529964	-0.000987487945199993
0.194984605701785	0.108569903627681	-0.0172860207630429	0.167511922181724	-0.027952557717529	-0.0275531339628241	-0.0277528458401765	-0.0245757539127995	-0.0388563662303827	-0.057320167750812
0.305779747820377	0.217310597035744	-0.0223042959919546	0.131180583457012	0.0385568330259177	-0.014538629563297	0.0120091017313104	0.00323080076058635	0.0211372765805784	0.0239846852586019
0.00657105912488504	0.00431407714155296	-0.000518021845254575	0.00518157845009056	-0.00165409791907521	-0.00133784775331201	-0.00149597283619361	-0.00185431196412306	-0.00211901856333849	-0.00231178002610711
0.134166300806316	0.0722263612422445	-0.00986602061935594	0.101041017718535	-0.0189180036166388	-0.0024186219138275	-0.0106683127652331	-0.0134087194448222	-0.0182389915010032	-0.0244541264632427
0.101177944163008	0.11528747719188	-0.00739464329306315	0.0474460778798336	-0.00728696930417012	-0.0102330491422421	-0.00876000922320612	-0.0100629507306124	-0.0117236561975879	-0.0178839044521817
0.104264087938943	0.0585252471497414	-0.00779231582492099	0.0814625229440642	-0.00169355972566256	-0.00474044508982592	-0.00321700240774424	-0.0122433415880776	-0.0229150367452564	-0.0198522674179702
0.208382866665973	0.0574044414369461	-0.0158987568001192	0.110010548856834	0.000384118769129138	0.00371714388614969	0.00205063132763941	0.00033052072204337	-0.0151958253240138	-0.0152478994881894
0.113648560351072	0.186745914891436	-0.00863383062236865	0.0635087941823343	-0.00564010794476266	0.00108915585578262	-0.00227547604449002	-0.00728002232296078	-0.0128756947793691	-0.02995960759464
0.154108178938761	0.111390702383191	-0.0106998220180271	0.0716262862759151	0.0042951131434959	-0.0462685466858719	-0.020986716771188	-0.0160272485114934	-0.025435814329934	-0.0206470872918925
0.0916490487713048	0.0632864429803192	-0.00676448227263214	0.0458158055238698	0.00504703805047214	-0.00446971766771791	0.000288660191377119	-0.00459933771220832	-0.00776634939600798	-0.0253624633652241
0.363167433841977	0.219940645458172	-0.0309468527877057	0.211496999461028	0.0135530198501014	-0.0386149038515452	-0.0125309420007219	-0.0118470752396262	-0.0449498454814758	-0.0580927738814889
0.496568210528035	0.246166850288441	-0.0351034634620085	0.183617127752221	0.082289431992754	-0.0200071466154084	0.0311411426886728	-0.00839958925852319	-0.02381529953046	-0.0518399062997951
0.31685228133359	0.0828787923929851	-0.024858519971882	0.173579221904001	-0.00884397053367647	-0.0127798830655738	-0.0108119267996251	-0.0221791845443777	-0.0278770399747145	-0.0391918223995537
0.165400561224338	0.0970479175726421	-0.0125067149675547	0.0804413065135376	0.0102298564773811	0.00414227897363598	0.0071860677255085	0.0028809670101739	-0.00920751177864695	-0.0133777595708914
0.228732562663354	0.123429868315911	-0.0161014135376322	0.107461145887969	0.00510432254480533	0.0121627573065495	0.00863353992567742	0.0234408878287553	0.00377980220015736	-0.00422981661216923
0.216243191576817	0.113760232673636	-0.0155839794657973	0.100170716776241	0.00821957994301259	-0.0222740958011024	-0.00702725792904491	0.00563258163353453	-0.0223950357244393	-0.0314978404146539
0.484059171581129	0.144945919380779	-0.0357680105294195	0.194824735843068	-0.0341354789104152	-0.084943408847727	-0.0595394438790711	-0.0595311920956823	-0.0729705551235849	-0.0787852033586987
0.460261541980231	0.148351297856592	-0.0357467602129781	0.209931016605395	-0.016336281790014	-0.0854553745229473	-0.0508958281564806	-0.0703834746179087	-0.0798457398033332	-0.07788637322606
0.313331674504185	0.147245156193527	-0.0298587543654432	0.225253801329748	-0.021834316077941	-0.0449878381233538	-0.0334110771006474	-0.0570222733230863	-0.0530254074373898	-0.0734041873496993
0.173687615306057	0.164189250413552	-0.0118205264109381	0.0702746024533635	0.00384675809717741	-0.0474214599525619	-0.0217873509276923	-0.0210903339533932	-0.0202147301438814	-0.0310946718976022
0.253422655158247	0.128928911294936	-0.0189109458060016	0.1221756726061	0.0160160881593188	0.0119520176743657	0.0139840529168422	0.00584531869565141	-0.00263405769540442	0.00103716951455435
0.207862048714337	0.115469363984199	-0.0150410870041529	0.101869323027082	0.0155206366972826	-0.0197038717199305	-0.00209161751132397	-0.00442920836745611	-0.0150285673025228	-0.0387052447391301
0.0193849320471117	0.0562162404764033	-0.00156762105450578	0.0126055074478161	-0.00639279601963036	-0.00727559048752355	-0.00683419325357695	-0.00866878520582267	-0.004530717785389	-0.0090626142635109
0.0123445308722587	0.0214194384272813	-0.00112461065744233	0.00917526726931783	-0.00267368898575046	-0.0037589254078462	-0.00321630719679833	-0.00423758625254011	-0.00495752257873598	-0.00492277332519438
0.0363529204284095	0.0548477629553324	-0.00310050228609465	0.0274412325046973	-0.00345833185583064	-0.00417682639578087	-0.00381757912580576	-0.00501215732889865	-0.00766660786595549	-0.00869466997097964
0.186647455738909	0.11229731072652	-0.0133297812949792	0.0871777752846193	0.0391439686895847	-0.0225821551417157	0.0082809067739345	-0.00748045888252027	-0.00210042053493789	-0.0190328324300339
0.0708566624337882	0.0640517948863968	-0.0054204371384604	0.0392624388764054	0.00209159720283546	-0.00620862871993538	-0.00205851575854996	-0.0073644505637242	-0.0124049425587617	-0.0161644142382847
0.0556909426058073	0.0186100266526034	-0.00460333592309958	0.0339734815820049	-0.0100860104771237	-0.00714381606370855	-0.00861491327041611	-0.00891894869206671	-0.0129973263611585	-0.0114258197405525
0.284484796517909	0.0867081245037687	-0.026262989123041	0.210006017461238	3.26410692791934e-05	-0.00440881347570499	-0.00218808620321292	-0.0155987513650836	-0.028582659951523	-0.0459632595289562
0.219339631106241	0.0607690658227835	-0.0166747916994504	0.109635080291093	-0.0109365625760582	0.0103388735311961	-0.000298844522431091	0.00449741126348058	-0.00547997582614948	-0.00964765225105171
0.224521278906811	0.170750711617636	-0.0161649714782997	0.0968673040501933	0.0506466734222884	-0.0182190877081695	0.0162137928570595	0.00867551872342315	0.00814576949940651	-0.0073426446167191
0.0155709361481377	0.00197658971140399	-0.000970426412183607	0.0121340432635953	-0.0001788661339463	7.84180054018979e-05	-5.02240642722002e-05	-0.0013441117391891	-0.00298045645165121	-0.00289747210419714
0.298913238903728	0.181372724621507	-0.0272783656524219	0.203314746278944	0.00753559781972574	-0.00798683593935107	-0.000225619059812665	-0.00866641799127599	-0.0275807915580213	-0.0449789622968157
0.062815920471892	0.129628816314895	-0.00551857710837786	0.0383881932808863	-0.0132477552984424	-0.0142992175703776	-0.01377348643441	-0.019288077436729	-0.0251990764518892	-0.0239509558948398
0.00622852728883664	0.013775545689372	-0.000250287527629013	0.0041820653113677	-0.00102595474159998	-0.00136363465801043	-0.0011947946998052	-0.00189986056438967	-0.00271382896419036	-0.00275479209158527
NA	NA	NA	NA	NA	NA	NA	NA	NA	NA
0.0333487831160428	0.0151999327609527	-0.00272068646445287	0.0223476938507577	-0.00444502127145999	-0.00621506562098286	-0.00533004344622142	-0.00709438999087508	-0.00921626347728438	-0.00969498256104628
0.0398687991995667	0.0451965312974141	-0.00349890702565184	0.0259642573329128	-0.00756291303964401	-0.00991724052076262	-0.00874007678020332	-0.00751570682214022	-0.0114539462997625	-0.0130618565359695
0.0481644982735658	0.0173870171528513	-0.00322357013390129	0.0367640005706956	0.00198331854318878	-0.0003037649287383	0.000839776807225238	-0.00178006428333303	-0.0071792376223096	-0.00693530704866906
0.119246089522443	0.0749743788620578	-0.00844943255556772	0.0555490281507457	0.0140487210191558	-0.00456635379401207	0.00474118361257185	-0.00520284313667226	-0.00455441603279996	-0.00681956770967783
0.206476751367763	0.115584204713495	-0.0150954324202519	0.102027183914134	0.0236844035129913	-0.00102807548553066	0.0113281640137303	-0.013703151062499	-0.0350646665213152	-0.0263924165595476
0.0740079654659031	0.0241106824841212	-0.00530162781888621	0.0567558473192709	8.302812210427e-05	0.000653186549569446	0.000368107335836851	-0.00237514399088891	-0.00820644551273464	-0.0122628693711556
0.216534451771848	0.113154324620903	-0.0153363556097588	0.0990861823405761	0.0265629916107988	-0.0183137304369152	0.00412463058694179	0.00126392888467325	-0.0177878259235281	-0.0164348479679467
0.027645351935046	0.00652744402865642	-0.00176150286471225	0.0198601775001855	0.000779770178903589	0.00281095009190836	0.00179536013540597	-0.00135020189724334	-0.00176099769028787	-0.00310576939005329
0.0448867817009763	0.106753017616365	-0.00366483848237967	0.0309536082744256	-0.0124232346713599	-0.0139499423608507	-0.0131865885161053	-0.0139131835674085	-0.0121794117181751	-0.0140284284901049
0.0632890153521996	0.09685672961565	-0.00541803071248894	0.0360670948514093	-0.00871016651431422	-0.0182280655410719	-0.0134691160276931	-0.0195517539164574	-0.022560932468946	-0.0224625872376047
0.0484547071271081	0.0502829170888489	-0.00398931287526304	0.0292369691121091	-0.004263566741574	-0.0111594258253371	-0.00771149628345554	-0.0118512855490561	-0.0146169809575152	-0.0160565536334788
0.0150027762972122	0.0567314176413964	-0.00133786002481244	0.011573967259486	-0.00536012163351349	-0.00864432956630589	-0.00700222559990969	-0.00797154959757407	-0.00789918950241182	-0.00867175443903787
0.142300843301695	0.0863247256060835	-0.0100697529168754	0.0621110863936312	0.0012406978430603	-0.00679020069851691	-0.00277475142772829	-0.0117727583294134	-0.0258112586805602	-0.0197398111378534
0.321248307315179	0.209719537694515	-0.0268931284277876	0.190189877020635	0.0313848018240332	-0.00651887262110301	0.0124329646014651	0.0023916415680697	-0.0196912497408968	-0.0132324331500097
0.125763401388134	0.127707195211592	-0.0091720857132984	0.0540200699658021	0.0121381270232045	-0.00667818758881279	0.00272996971719586	-0.00994615830972176	-0.00677294199283121	-0.0311822128630802
0.185504302281274	0.151725359447463	-0.0131395141618073	0.0771762503476117	0.031070057081933	-0.00171857009131221	0.0146757434953104	-0.00239192866703131	-0.00482473479898887	-0.0042321489473181
0.489799022591914	0.200214463808186	-0.0353943047606835	0.189356798100556	0.00895493777945899	-0.073198329029108	-0.0321216956248245	-0.0176957081696897	-0.0647149207201643	-0.0510391208894398
0.0645043836908817	0.0502809291688382	-0.00555037989408821	0.0355571955558074	-0.00831654904607414	-0.00845892646378709	-0.00838773775493061	-0.011026560598721	-0.0110569288480992	-0.013405711796952
0.16534307532768	0.0479469344287453	-0.0129455632787111	0.0886636644361154	0.00337481103897103	-0.0277864479505165	-0.0122058184557727	-0.0106810136745227	-0.0339826658246939	-0.0324905352970666
0.495176658642338	0.245325145591871	-0.0359371803615231	0.183600544242525	0.0284851407669012	-0.0710042723829652	-0.021259565808032	-0.0131598514630579	-0.0259302946464834	-0.0456892902208033
0.0703304829626179	0.0640392158916408	-0.00537299350563693	0.0390532918182394	-0.00452304926589603	-0.00647602926740883	-0.00549953926665242	-0.00447947744134983	-0.0118417641139199	-0.0148009931472112
0.165069235023269	0.0477375692854122	-0.0128715581483247	0.0880280210985788	-0.0111306761074018	-0.0351008164848175	-0.0231157462961096	-0.0166524331569539	-0.0322798865006608	-0.0214889914084575
0.0198366579118406	0.00691176572859862	-0.00125635942572495	0.0126688432717897	-0.000681624156265458	-0.000550738983632618	-0.000616181569949036	-0.00211387892493881	-0.004248415890306	-0.00466436603630994
0.165804627856234	0.047410894270894	-0.0124269118868167	0.0879389062278761	-0.0159085993110752	-0.0167837496558619	-0.0163461744834686	-0.0179661321883369	-0.0238030116234136	-0.0303222536340677
0.00082345068846318	0.00223163793304076	-4.95379972021711e-05	0.000429529385322972	-0.000128368768623625	-0.000219607854398836	-0.000173988311511231	-0.000215424338688825	-0.000312191712602705	-0.000343753131032539
0.489521409406401	0.20036842702755	-0.0357820205072342	0.189451289652568	0.0374660329175391	-0.0689884042731736	-0.0157611856778173	-0.0391087926075643	-0.0605686437407767	-0.0496726859073655
0.0816786890127096	0.108526069841757	-0.00699939734484782	0.0611858103015346	0.00952141378633932	-0.00315952199472132	0.003180945895809	-0.00485292930221916	-0.00546460097804313	-0.0109084103401472
0.0148036590193968	0.026848542233471	-0.00112649714077505	0.0117641506163114	-0.000959153865098185	-0.00366439539589431	-0.00231177463049625	-0.00447908774597563	-0.0053464061930628	-0.00574263596076657
0.163880760773007	0.111344093257198	-0.0114416022083475	0.0709851922746052	-0.0137515313976051	-0.0384857768244202	-0.0261186541110127	-0.0209471619422536	-0.0235840094837105	-0.0308740040345637
0.448438326013155	0.155194067756507	-0.032559505863488	0.178344431194143	0.0148084048160035	-0.0251814714754214	-0.00518653332970898	-0.0090578499992362	0.0110805273575761	-0.00755896716909721
0.0732355246525505	0.0525012693396888	-0.00608578829219775	0.0398212968365658	-0.00949449492270124	-0.0104933549130979	-0.00999392491789958	-0.0157223132566458	-0.0163830430006312	-0.0185420291359479
0.240954014709865	0.0741535124248087	-0.0235239700816118	0.202565403105302	-0.0262922503200831	-0.000500863113398503	-0.0133965567167408	-0.0222977915634629	-0.0356930778133788	-0.0436672098356774
NA	NA	NA	NA	NA	NA	NA	NA	NA	NA
0.22956628536839	0.123504262526959	-0.016411000441004	0.108446994085166	0.00427151175364515	0.0089263883694623	0.00659895006155373	0.0143703586687525	0.00316084534834993	0.00527515192408184
0.120293323372802	0.0481685409517735	-0.00918479779713417	0.0605548367926558	-0.0134362183937461	-0.0236649131673271	-0.0185505657805366	-0.0210899876930285	-0.0307210662590479	-0.0267686211439394
0.125174089193418	0.126919155054291	-0.00845818503390093	0.0539528278033439	0.00838406013023549	-0.0297899061891282	-0.0107029230294464	-0.015865282239967	-0.00672251828008016	-0.0291882126008683
0.270480785675559	0.188159848346474	-0.0243267332298804	0.196521972705861	0.0109705524477707	0.0546255869142441	0.0327980696810074	-0.0022462672891807	-0.022832213078996	-0.00725646747038255
0.0445428030015146	0.0470308064997578	-0.00334845216665808	0.0264898950542216	-0.00504715802773534	-0.0126451988203065	-0.0088461784240209	-0.00634602078302984	-0.00943381484358093	-0.00970863059873012
0.039943042422303	0.0107417943288732	-0.00277707994807119	0.0308340968619266	0.000596914489383808	-0.000101106545745258	0.000247903971819272	-0.00156202711133177	-0.00534471965511212	-0.00447494899466312
0.194577906215028	0.0511985324900526	-0.0147088890857868	0.102834056911538	-0.00663058774156464	-0.0167850965333877	-0.0117078421374762	-0.018235281376227	-0.0288098366223473	-0.031498043653946
0.28049354565749	0.0991304938024996	-0.0214473993497545	0.139739071656448	-0.00950115286625364	-0.0190750376926362	-0.0142880952794449	-0.0249950557662543	-0.0291611945662649	-0.0516960178774618
0.00271239121554879	0.000221838131406647	-8.57764413786264e-05	0.00182687765205821	-0.000520410771345785	-0.00060191345833753	-0.000561162114841658	-0.00100180829681348	-0.000951062218153255	-0.00111935654761399
0.0107172299193833	0.0238858246245647	-0.000735028370872236	0.00811762465256257	-0.00165274852311424	-0.00293180941552721	-0.00229227896932073	-0.00227690460320092	-0.00337982322957438	-0.00295068987647667
0.0784677697119902	0.168259051589885	-0.00619316055224041	0.0455846848204697	-0.0089089423708015	-0.0281817462397166	-0.018545344305259	-0.0220492918274657	-0.0244423602761207	-0.0220708465077179
0.0165765871603368	0.00300501466174265	-0.00130459814504644	0.0136422505234352	0.000421004706947298	0.000180246514865878	0.000300625610906588	-0.000426738398003411	-0.00133255378549612	-0.00240620819134221
0.371874475092589	0.26922388506681	-0.0308376750477445	0.20655452134424	0.133831504444115	-0.0402505050203507	0.0467904997118821	-0.0187071221389051	-0.0243554110977	-0.0478019730789769
0.0447067929265844	0.047100886084639	-0.00364271335377769	0.026892246450479	-0.00124518494299389	-0.0062628216924597	-0.0037540033177268	-0.01073472246288	-0.0103813908489749	-0.0116741689185776
0.448802013094233	0.155632445408264	-0.0326701214405791	0.18048674808826	0.0236299755049188	0.0395859373488994	0.0316079564269091	0.0189156941476596	-0.0135260968689512	-0.0291956869812475
0.172653868925151	0.163914257119025	-0.0116274836203417	0.0694368930820646	0.00418348875958893	-0.0307555461508382	-0.0132860286956246	-0.0135012312569063	-0.00995157745417857	-0.0102029485033955
0.290954933407376	0.178800562034741	-0.0223773263032156	0.137906424120045	0.0291149687735994	-0.0218285229613931	0.00364322290610314	-0.0220548557271814	-0.0239448597825825	-0.0273331758127448
0.0405633159509017	0.0215188925177377	-0.00248926253062737	0.0298722053780946	-0.00842778095830481	-0.00800931496223719	-0.008218547960271	-0.0108659625381085	-0.00978081470505857	-0.0139275723775149
0.0474353757657409	0.0822248779255638	-0.00391070195364925	0.0281128525034839	-0.00815648420070667	-0.012658123869692	-0.0104073040351993	-0.0137052858347158	-0.0154635743069604	-0.0167603023272725
0.178915818300571	0.231400213891803	-0.0128965711389546	0.101273513865719	0.00493231338719863	-0.00712033395500725	-0.0010940102839043	-0.0215549327384818	-0.0128670953105673	-0.00445188395573129
0.0019458284395847	0.000419298183308846	-3.62312191229761e-05	0.000966544501633482	8.03625593664785e-06	-0.000158960755998593	-7.54622500309724e-05	-0.000150299168438025	-0.000316215336058397	-0.000331236521427599
0.164880776960203	0.110556543858282	-0.0113426051103196	0.0711509110620043	-0.00726837239514824	-0.0398448062943117	-0.02355658934473	-0.0379401623178287	-0.036117334236457	-0.0316899425094874
0.074312276620008	0.053087532248954	-0.00566795755084404	0.0397462753662071	0.00320763758456831	0.000688393852379579	0.00194801571847394	0.00157571207593354	0.000782488121394448	-0.00613506685749876
0.163720473783822	0.110827721121744	-0.011147603833407	0.070448937497598	-0.0105146982038309	-0.0435795757014361	-0.0270471369526335	-0.0275081550589837	-0.0412180007745911	-0.0373484178279034
0.0373701954877639	0.0136629261377148	-0.00227638902462644	0.0257982738358463	-0.000985100482162139	-0.00102498099456032	-0.00100504073836123	-0.00320864598839812	-0.00489236440972139	-0.00718945791720129
0.461849918300477	0.147766178328556	-0.0359329610818033	0.210563549410091	-0.0393107862807334	-0.082161846583042	-0.0607363164318877	-0.0582770881833201	-0.0732603185640214	-0.0830251325340139
0.178410874901766	0.231646801959771	-0.0128602865446991	0.101598383642682	-0.00475214995025058	-0.00611863410469138	-0.00543539202747098	-0.0160911757489312	0.0120844596892676	-0.00109619947410694
NA	NA	NA	NA	NA	NA	NA	NA	NA	NA
0.32091968183243	0.211148020870442	-0.0275582998811127	0.190599699310641	0.0274520770631014	-0.00273803761488089	0.0123570197241103	-0.00349586357661458	-0.0125305335860886	-0.021435186152214
0.224547875957625	0.170518740201271	-0.0164799915883299	0.0984187675355613	0.0121818508367335	-0.0180418051869979	-0.00292997717513224	-0.00408545765853499	-0.0124035865094377	-0.00603740298635483
0.153458249589184	0.111722093841836	-0.0110604129601478	0.0719934073603599	-0.0086705996410314	-0.0371968793500589	-0.0229337394955452	-0.0209025294605384	-0.0436223441232498	-0.0384245858336783
0.141601761870984	0.0858639391309713	-0.00973736943466	0.0618377185117246	0.0111134241740341	0.00160191288445122	0.00635766852924266	-0.0187258752626072	-0.0105745154038804	-0.0214410253943028
0.0373262072101057	0.0453430203091368	-0.00314451546380514	0.0277706786991179	-0.00128065089256354	-0.00355990970431684	-0.00242028029844019	-0.00664441507461663	-0.00794032750289189	-0.00919644576097036
0.00532648399533093	0.000334062175393568	-0.00012193060806462	0.00317691239915595	-0.000292036902274986	-0.000121942780660312	-0.000206989841467649	-0.000859417958539893	-0.00108389851925714	-0.00136678864988098
0.290173725139627	0.179022088858327	-0.0214667068762268	0.136786065130918	-0.00180340380096583	-0.018397910733645	-0.0101006572673054	-0.031618598102935	-0.017635904652619	-0.0289399571575893
0.130310158379595	0.0497819361337213	-0.00947843181021983	0.0625835271286176	-0.0093342755271313	-0.0313222109397286	-0.02032824323343	-0.0191193330850054	-0.0377063274485126	-0.0280078250510921
0.000385586764703119	6.35153875668388e-05	-2.10289900776203e-05	0.000135438664992325	-8.54365290779169e-05	-2.4733681983568e-07	-4.28419329488763e-05	-5.50044916476222e-05	-7.79826125607857e-05	-9.18747344335566e-05
0.141023879146228	0.0854825730819206	-0.00985114279496987	0.0620134654281812	0.00956686522193828	-0.0101366509662319	-0.000284892872146808	-0.00990031816376039	-0.0119218530957955	-0.0229606275608601
0.000433937901575559	0.0019682152100635	-2.84179186549775e-05	0.000264710170176391	-0.000171652242499086	-0.000170186375511503	-0.000170919309005294	-0.000197675884607033	-0.000227021059703785	-0.000232519729283077
0.0185667319271562	0.0307341474075998	-0.00148043221418916	0.0132102377126162	-0.0025747790704502	-0.00615086610702491	-0.00436282258873755	-0.00421121023315999	-0.00613437682149795	-0.00588186214009423
0.467419178086938	0.222251129767695	-0.0355241637793304	0.205435550324372	0.0270624831317482	-0.0656817503563338	-0.0193096336122928	-0.0384324687675078	-0.0590704926378703	-0.0611414667632669
0.265714506813967	0.17620739796146	-0.019192789843461	0.12575867523457	0.0177363018831044	-0.0173471523898405	0.000194574746631981	0.0144328186030335	-0.0128166220979757	-0.017675064555313
0.115693347646807	0.125781710642721	-0.00910104432680983	0.0822323495713712	0.00867106644418281	0.00339485226018416	0.00603295935218348	0.0030137022339073	-0.00979310512930061	-0.0126420781575985
0.187871189614465	0.112343016316425	-0.0135820237575059	0.086948526604405	0.0134259048731293	-0.024587680827247	-0.00558088797705888	0.00353897729087679	-0.00377533689622409	-0.0257917473908224
0.0403466911143275	0.0448143903776298	-0.00339047145445798	0.0261778178073411	-0.008616575574978	-0.0103471970545802	-0.00948188631477911	-0.0077885231868426	-0.0108388346328415	-0.0122362486543236
0.178332961122933	0.230918853910893	-0.0127351578390349	0.10120607195933	0.0838615524338842	-0.0100048428603145	0.0369283547867849	0.0387927191769354	-0.00151300256200151	-0.0287383984809828
0.0224193935844722	0.0058061170128975	-0.00122019212157172	0.0145493047018587	0.000154467729291684	0.00152882815044786	0.000841647939869773	-0.000517462155101626	-0.00139098296857201	-0.00318389480679124
0.138359190311429	0.0325252720696886	-0.0104142671338902	0.0686165391697575	-0.00304216791589362	0.00713759521057086	0.00204771364733861	0.00120210114121988	-0.00852263254476021	-0.00607246019722549
0.298308207858483	0.181366270656037	-0.0268690126759385	0.202660474833349	0.0215555164867111	-0.00836160450539447	0.00659695599065829	0.000518478766561525	-0.0111383806499689	-0.0386824973527645
0.0052464465912804	0.0121260174683532	-0.000221380981846962	0.00390552987192781	-0.00291328584232323	-0.00236632809957743	-0.00263980697095033	-0.00250635408298107	-0.00260322999417007	-0.00306244129215402
0.455155489543937	0.148707033530473	-0.0358712224539151	0.213947170897315	-0.0402416013304288	-0.0760070890852914	-0.0581243452078601	-0.0724322429434619	-0.0891562436033868	-0.0823571987610724
0.0127265240684849	0.020566432309575	-0.000767673669969313	0.00865567449764432	-0.00188122926060483	-0.00106725949388754	-0.00147424437724619	-0.00264239727633759	-0.00308558217858472	-0.00391489802305253
0.0189073141223021	0.0308316393213206	-0.00164896951965981	0.0133301050994683	-0.00375700541358474	-0.00489885923374881	-0.00432793232366677	-0.00499584870675115	-0.00605340665991414	-0.00651610377386512
0.0564059055903783	0.0289297578168687	-0.00432953735220189	0.0321722139089755	-0.00809060047180115	-0.00591099927954219	-0.00700079987567167	-0.0141112554598618	-0.0125831030019583	-0.0129663372777087
0.219714970314456	0.0609418343329176	-0.0159125141291137	0.109772820790233	6.42848055256717e-05	0.0110216715738858	0.00554297818970573	0.000953123932309508	-0.0063182034253616	-0.0121252942821008
0.0149977903678987	0.0265204199174494	-0.000933756689543139	0.0117955755474423	0.000397616259021094	-0.00404284975328519	-0.00182261674713205	-0.00399702041617894	-0.00446035635202878	-0.00506326259624471
0.0682156720972802	0.0325136685634514	-0.00531020550315008	0.0377403534406272	-0.0145159137298436	-0.0106760568499433	-0.0125959852898934	-0.0143362887951699	-0.0168153849888352	-0.0180691870960371
0.0627189184954734	0.129074723831248	-0.00523558089506367	0.0386191271243028	-0.0181318512795304	-0.0171470419727587	-0.0176394466261445	-0.0175809702954124	-0.0214616529512367	-0.0254253724373721
0.444244335949461	0.158145136309326	-0.0325005753584465	0.182059416234698	0.030458330702119	-0.0220899588454425	0.00418418592833825	-0.0107613713517557	-0.0169788923565367	-0.0430265618827178
0.0237236140333442	0.0337316268775768	-0.00211387459569778	0.0181878643431702	-0.000485908964843684	-0.000245665522428828	-0.000365787243636256	-0.000891286046287455	-0.00372064107822847	-0.00589221141530574
0.37214000706079	0.269713688611407	-0.0322513212190778	0.207190828697941	0.0491073327152364	-0.0442846234046417	0.00241135465529735	-0.00466961772069963	0.0101377618198619	-0.0719228591935439
0.133890455017357	0.12132976392055	-0.00901406473944698	0.0797784902155123	-0.000641199439364915	-0.0058984413255648	-0.00326982038246484	-0.00645358353050493	-0.0133274127078276	-0.0166023253685882
0.495250088356136	0.245842442794442	-0.0351521344379442	0.183605679989436	0.0490084495200266	-0.0786739163525521	-0.0148327334162628	0.0108710360209185	0.00742064329425385	-0.031808750393735
0.489382021631491	0.200252018659731	-0.0352928935005868	0.190539185659266	-0.00392701334314777	-0.0901578624634111	-0.0470424379032794	0.0243482523940927	-0.0392817626252274	-0.0524981787520611
0.305605596498512	0.217880282984756	-0.0222820167454422	0.131773551415964	0.0496952554523947	-0.00630027049421289	0.0216974924790909	0.0339536117863499	-0.0155519058469079	-0.00122842492296282
0.172384178934285	0.164136147648989	-0.0116515751165528	0.0696499912009579	0.0150396254185791	-0.0408884543127976	-0.0129244144471092	-0.0100093009830445	-0.0295939161644584	-0.0189020645990619
0.0166478824963202	0.00306217203200945	-0.0014768029203228	0.0138890748984718	0.00026575471094192	0.00128877408210545	0.000777264396523689	-0.000791463571590677	-0.00198468635965841	-0.0024689743930598
0.261251512663157	0.127673265474946	-0.0186994717319662	0.119848700871055	0.0454032460875396	0.0139607400432388	0.0296819930653892	0.00592841587691162	0.0102448492065158	-0.0105800640494755
0.417553303935813	0.176109297366216	-0.0337340734879481	0.197287182858854	0.0226882119264208	-0.0340378932255999	-0.00567484064958956	0.00545227988048141	0.0218601878842066	-0.0335100251753872
0.495308336122694	0.246144435739584	-0.0345485806884107	0.18213908493316	0.0246812395610657	-0.0628336339796224	-0.0190761972092784	-0.0181649811136758	-0.0132182768240234	0.0106327648790386
0.0556750155252433	0.0537481677516293	-0.00464868604390017	0.0331951063688958	-0.0112652892434948	-0.011297258196927	-0.0112812737202109	-0.0158951356499791	-0.0157357920679011	-0.0195970908110124
NA	NA	NA	NA	NA	NA	NA	NA	NA	NA
0.0352061930181472	0.0396271346549388	-0.00266007560277955	0.0225026080631373	-0.00786587629696392	-0.00509658425386121	-0.00648123027541257	-0.00872018240520541	-0.00949568002675379	-0.0117888945442357
0.372775298547032	0.269051166900795	-0.0318272556528912	0.208006272702613	0.120030798714232	0.0108774448547734	0.0654541217845027	0.000706703043841184	-0.0437227501747804	-0.0117564091172309
0.448220524358845	0.155264861258949	-0.0327222028688025	0.178588705169881	0.0260053886457575	0.0410889958087126	0.0335471922272351	-0.00910276454574893	-0.00441493105348151	-0.025282961287702
0.0377099138196528	0.020250663295976	-0.00319956496997619	0.0239375114909706	-0.00844351664642654	-0.00340259923574136	-0.00592305794108395	-0.00873572846349687	-0.00843362019018754	-0.00718575081094545
0.119117153104903	0.0755381118154408	-0.00856942139175408	0.0553669011520272	0.00372880298107067	-0.00210096868339511	0.000813917148837773	0.00215430336610711	-0.00402363833639516	-0.0119030406198491
0.176309589681046	0.0501431767489586	-0.0134262668504446	0.0885344971575354	0.00256868208802655	-0.0142190062324574	-0.00582516207221545	-0.0181901859985131	-0.0244905732663231	-0.0242613294411607
0.495922480329197	0.247428930110879	-0.0357218797422227	0.183634540184551	0.131494161896344	-0.0688997701621599	0.0312971958670921	-0.0484790738624729	-0.0278673205049484	-0.0235221848058129
0.125859837125002	0.127224433318988	-0.00892319044568539	0.054506803518365	0.0202059890639282	-0.0147673338493857	0.00271932760727125	-0.0143995298924978	0.00821414653109356	-0.0097225701731293
0.298284540927765	0.182387766222449	-0.0272376316482754	0.202982045719059	0.00933292240105266	-0.00730550291283982	0.00101370974410642	-0.00449828059848134	0.00709176536208733	-0.028341794136466
0.140554427786404	0.103053079098502	-0.00974474851884355	0.0633467248495216	0.00307118098702708	-0.0140113985897689	-0.00547010880137092	-0.0169090940249565	-0.0220547603866065	-0.0210836265229855
0.483690450114621	0.145389601037769	-0.0360089437437688	0.195178339229842	0.00533646906726887	-0.0805191865624854	-0.0375913587476083	-0.0617756285802324	-0.073066733491179	-0.0853855230419887
0.372097899392638	0.270184870477494	-0.031041667621838	0.206681851832889	0.0745087828346234	-0.0365997772791478	0.0189545027777377	-0.0113775863353673	-0.034547776338666	0.0093755967750983
0.179364497207348	0.231398467356553	-0.0128950378667135	0.101653257316567	-0.0285934307855251	0.0332546248456632	0.00233059703006905	0.00426037133333954	-0.00116352379540915	0.0243522707339817
0.497789321527514	0.247066218579829	-0.0349359237008601	0.182784712293633	0.0347684047768131	-0.0675038571805605	-0.0163677262018737	-0.0110123912101051	0.00555095922300403	-0.052080128507774
0.0400913375835081	0.0449371044464015	-0.003370183506505	0.0260477755398772	-0.00698807563654884	-0.00957414753347132	-0.00828111158501008	-0.0100626104332594	-0.011960020720459	-0.0133200823729538
0.466663694370158	0.22259878170985	-0.0358818784129336	0.205223947023382	-0.00598430299507124	-0.0240180676872149	-0.0150011853411431	-0.0164652386269147	-0.0243631912248473	-0.0639261458339266
0.339765332796903	0.157421073196685	-0.0316197861154821	0.228604761767639	-0.00940743949463679	-0.052450592551868	-0.0309290160232524	-0.0637548256778716	-0.0715594939698427	-0.0805718269896861
0.00356885204995355	0.0224997606703645	-0.000196296817605949	0.00290966757294469	-0.0023053894700992	-0.0023623875127602	-0.0023338884914297	-0.0025036205327387	-0.00148154496327416	-0.00262578244071985
0.130542414321646	0.0497439634221269	-0.00963063309872099	0.0638976811182662	-0.0113076324511796	-0.0271604502145732	-0.0192340413328764	-0.018340598511997	-0.029464741166068	-0.0293957906802164
0.138647044699974	0.0324606681870317	-0.0106651008896585	0.0681462073149196	0.00416021457850568	0.00524807905604516	0.00470414681727543	-0.00137291663237887	-0.00586152873808232	-0.00698033889999589
0.340724132338621	0.157938890749941	-0.031622422220922	0.227637376357127	-0.0406090072181663	-0.0512101465651428	-0.0459095768916546	-0.0534626265924213	-0.0684013426709854	-0.0871576664413093
0.00906801464098584	0.0403744739560928	-0.000650616505703435	0.00684275852425037	-0.00556565241688716	-0.00587539053084631	-0.00572052147386673	-0.00577777660066341	-0.00627779292625436	-0.00453357035818696
0.0563311161834162	0.0288440954769495	-0.00433537395833583	0.0322101773841768	-0.00947844707976626	-0.00841016766471234	-0.0089443073722393	-0.0112244956460053	-0.0117506618196452	-0.0170821679780227
0.354238707325492	0.228100444714579	-0.030892434879595	0.21958010554689	0.0320407747434623	-0.0490674754099641	-0.00851335033325085	-0.0361946914737837	-0.0548803865948887	-0.0402433747309925
0.0830527491421113	0.157420039616191	-0.0056584950110877	0.0473100250390925	-0.00650973640307995	-0.0137629634901469	-0.0101363499466134	-0.0152827330899451	0.00684452667074066	-0.0192610434734788
0.363476972700972	0.219822097076074	-0.0311692930325954	0.21255232187924	-0.0097623113754543	-0.0398813672707417	-0.024821839323098	-0.0371415674029026	-0.0450383932137681	-0.0576897349936097
0.000451500096793848	0.00011348016562104	-8.02882044408706e-06	9.44491434659345e-05	3.7126076197962e-05	3.69324583066246e-05	3.70292672522933e-05	-1.6494067328588e-05	-7.83647878994101e-05	-8.60102193298593e-05
0.493655158506078	0.197912688194021	-0.0354828079027429	0.18792693042216	0.102965457643393	-0.0812877451848365	0.0108388562292783	-0.0157669635506907	-0.0431674677106073	-0.064032966615964
0.135930663115253	0.151651779848068	-0.00988980514709706	0.0841966491384667	-0.012204061685322	-0.00423507815870205	-0.00821956992201203	0.00174625323796807	-0.00302173192826383	0.00765143272858387
0.100565632043973	0.0282280174244756	-0.00743469717385047	0.0511492713064603	-0.00791107466536371	-0.0185076703558329	-0.0132093725105983	-0.0172618135308516	-0.0166163002557625	-0.016123665977872
0.176411562285224	0.0505857285886897	-0.0135509401335074	0.0885527639231771	-0.0138163567966038	-0.0303700606306337	-0.0220932087136188	-0.0141618586769914	-0.022420624544517	-0.0247781768044189
0.454941797882338	0.148665788201073	-0.0366185385848917	0.215536969646205	-0.00918976859662096	-0.0757675908831927	-0.0424786797399069	-0.0602699225772287	-0.0888508839989813	-0.0834033551422298
0.142835391012646	0.0532760174753659	-0.0112473090607858	0.0709667351694347	-0.0180851147342423	-0.0235812302521254	-0.0208331724931839	-0.0335616012271489	-0.0358634473568683	-0.0455540060322917
0.0418112216235245	0.0110492512260744	-0.00289295764783742	0.0337156751187351	0.00153410066689481	0.00145064980334114	0.00149237523511798	-0.00367164531309964	-0.00544748147254438	-0.00845052912348694
0.460121172460471	0.148235904308528	-0.036330099422599	0.211215875834431	-0.00060392459240094	-0.0726628782163387	-0.0366334014043698	-0.0540927933482063	-0.0787445746394761	-0.0903352995102385
0.2296900121145	0.123675660808948	-0.0159474338080152	0.107153119349368	0.0296734637183135	0.0118430872707928	0.0207582754945532	0.0248546265810405	-0.00482039458447547	-0.01314251898057
0.465572767887494	0.221819043581448	-0.0363233660876823	0.205688150064887	0.0803437310151625	-0.088343234462437	-0.00399975172363731	-0.0366599718050651	-0.005738535437456	-0.0453686979778223
0.280820031647332	0.099533897266851	-0.0213035155349975	0.139831374743175	-0.0134783952470556	-0.0410933583676315	-0.0272858768073436	-0.0301029707475435	-0.0408748231864948	-0.0366972467040685
0.489683894599713	0.199916887833887	-0.035904384679628	0.1896820669346	0.0741246311872417	-0.0890735910847165	-0.0074744799487374	-0.0335514802698099	-0.0350940575043934	-0.0633600313601859
