# Supplementary material for: Measuring re-identification risk using a synthetic estimator to enable data sharing
Source: PLoS One. 2022 Jun 17;17(6):e0269097. doi: 10.1371/journal.pone.0269097 (PMC9205507; doi:10.1371/journal.pone.0269097)
Supplement: S3 File — (ZIP) [file pone.0269097.s003.zip › nexoid/nexoid.vineCopula.1.19.csv]

risk_act	entropy_est	ital_est	hypo_est	g_err	g_vine_err	ave4	ave5	ave6	ave7
0.130738238432412	0.0495770945892198	-0.0083552336155244	0.0610451249390586	-0.00999321410610333	-0.0326114784865781	-0.0213023462963407	-0.0174521459292602	-0.0274616110841672	-0.0338916735952644
0.313888048927573	0.147111889453011	-0.0278667510657595	0.216530746865283	-0.0360335717863765	-0.0478578602541812	-0.0419457160202788	-0.0584325327208765	-0.0637523908146573	-0.0691082993360131
0.148886986290497	0.090415805583539	-0.00876788955117647	0.0651130547757256	0.00514796745309945	0.00737255275130333	0.0062602601022014	0.00694862899279089	0.000816794502397827	-0.0069321994117347
0.0454014581770238	0.015785806883273	-0.00366199746946676	0.0276075760504444	-0.00523168558500979	-0.00394453981147841	-0.0045881126982441	-0.00697858137558503	-0.0106027895934363	-0.0102554546019026
0.265204330593659	0.176209884429757	-0.0168999839834819	0.121750463451489	0.00876077737378511	-0.0145673748505837	-0.00290329873839928	0.00267872770047156	-0.0199005220590955	-0.0085590955024451
0.363584892588282	0.219718484880343	-0.0294042946719064	0.205168275920639	0.0410109467739622	-0.0418207313843162	-0.00040489230517704	-0.0209908778476385	-0.0521515589106971	-0.0556256306389689
0.225649601196744	0.169606546425641	-0.0135730643487539	0.0937594294537481	0.08521866874436	-0.0286310238293878	0.0282938224574861	0.00322114115269603	0.0215405380449473	-0.0070139270219037
0.0707818306269303	0.0643846235274287	-0.00519413573110848	0.0376429684379672	-0.00404399104804735	-0.00772423008193404	-0.00588411056499069	-0.00575367015356046	-0.00755254584629364	-0.00788649024776161
0.172783451786733	0.164000712525261	-0.00977591074882533	0.066962384595471	0.0181814004928191	-0.0493995606950848	-0.0156090801011329	-7.39371803840927e-05	-0.0220598838059692	-0.0278991321114652
0.00535730166045918	0.000305295790680464	-0.000181691356297221	0.00295908095080692	-0.000259614018613918	-0.000156142778567845	-0.000207878398590882	-0.000763037325669202	-0.000972823461027862	-0.00128223226123017
0.172616529577023	0.164034161518161	-0.00962283900298036	0.0675900131008885	0.0478538715673151	-0.0495312641432387	-0.000838696287961793	-0.0162617455849003	-0.0317282898845476	-0.0449361867269567
0.495646097642424	0.246921086476304	-0.0296611304349371	0.178601345758131	0.0784644377603089	-0.067585750987143	0.00543934338658297	0.0158255906797131	-0.0157931786666307	-0.0471383508572956
0.354364831325119	0.228070418194463	-0.0297273003442658	0.21132595313166	0.0571508576842291	-0.0514035810459221	0.00287363831915349	-0.0388363366877472	-0.0398407890685497	-0.0490447188304328
0.023648983733886	0.0336237766060213	-0.0019195305653979	0.0169396307671657	0.00347859797453937	-0.00175710508920313	0.00086074644266812	-0.00218246850024674	-0.00429583384854653	-0.00570354066450952
0.0225975089412091	0.0363594963429232	-0.00228134571271036	0.017099421771743	-0.00735450989895945	-0.00964411138897181	-0.00849931064396563	-0.00798307288697186	-0.0093611647692302	-0.00995405705432429
0.0348044451750458	0.0480709519334384	-0.00276783293116324	0.0257730624721638	-0.00709158538941846	-0.00718393692436998	-0.00713776115689422	-0.00967782240379854	-0.0117413919264953	-0.0124352162351249
0.088273433925626	0.0186391380552371	-0.00598651267491832	0.0451781726672861	0.00413705735229235	0.00340709124749956	0.00377207429989596	-2.558849066292e-05	-0.00118217365284319	-0.00715236438466604
0.0817298120265088	0.100431862886538	-0.00603952649164734	0.0397030177390178	-0.0122840662152598	-0.0143834497093077	-0.0133337579622838	-0.0180091856709265	-0.0232700014174695	-0.00662298556732975
0.466108705203396	0.222131144215749	-0.0307309960404605	0.200064746003365	0.013431419673495	-0.0771737755387634	-0.0318711779326342	-0.0491146471462326	-0.0486270038930715	-0.0437554427449349
0.447739649123943	0.154900880469072	-0.0277991168338767	0.174232741119034	0.050392422456135	-0.0184459361940535	0.0159732431310408	-0.0142759437388508	-0.0209939404025837	-0.0454144244944076
0.140281812465016	0.103172276505505	-0.00875759415159785	0.0615691178055646	-0.00931023040875761	-0.0331897173391475	-0.0212499738739526	-0.0157725524710163	-0.0241835853412209	-0.0189308294157091
0.0350877798426078	0.0395783280634628	-0.00277344795487039	0.021619081772166	-0.00405114562684927	-0.00852712462968121	-0.00628913512826524	-0.0103340305925098	-0.0101395936194495	-0.0124811554784339
0.0288889476395439	0.0131194409103669	-0.00265405324209651	0.019651011433357	-0.00525177687289206	-0.00630509228803408	-0.00577843458046308	-0.00700165031910152	-0.00773829675826848	-0.00955027269708645
0.437065610636067	0.0944094755116136	-0.0277699177054296	0.182112024090206	-0.0157990933423426	-0.0347224628445081	-0.0252607780934254	-0.0456011969362617	-0.0376414824122201	-0.0525846913946161
0.492797912457316	0.196361327102192	-0.0295302237690198	0.181492337708867	0.0240107827954591	-0.0742087567758465	-0.0250989869901937	-0.0420442894003954	-0.0529967238057125	-0.0582507620863869
0.092018449005396	0.030807234306249	-0.00694278309871203	0.0598459920127126	-0.00170786232708556	0.00296855864021532	0.000630348156564875	-0.00307600493885984	-0.00927082774410454	-0.0133125194623357
0.0372094830684423	0.0205236278523667	-0.0028171475700637	0.0233128217339404	-0.00274191759879233	-0.00810611253339781	-0.00542401506609507	-0.00841378860803754	-0.00719975391992398	-0.0112495195250303
0.270857367487118	0.187827376250911	-0.0230652754720491	0.188178142830102	0.00817703730535696	0.0662298051625934	0.0372034212339752	-0.000193786782107297	-0.0153525849181279	-0.0170245911101682
0.36616912027564	0.136613050202868	-0.0251750785929839	0.18638183572951	-0.0150659806657147	-0.0903193248452281	-0.0526926527554714	-0.0484518926273651	-0.0531825764808093	-0.0872546602579702
0.100450164059809	0.104967411295707	-0.00687861276204933	0.0594258038328163	0.00819500256940274	-0.0195824675110936	-0.00569373247084545	-0.00835477682704321	-0.014670969518898	-0.0136486700927388
0.0352363985600801	0.0395930133754885	-0.00266163572427861	0.0218761066187546	-0.00721966633574719	-0.00823095919980376	-0.00772531276777547	-0.00774484554479746	-0.0115360062316707	-0.0118965706681714
0.135332534768638	0.151714193903824	-0.00893297050682262	0.0811094353022082	0.0374345314662883	-0.00506884790016934	0.0161828417830595	-0.0107728696123522	0.00183477621204828	-0.00261600488758873
0.178650472107684	0.230485518044193	-0.0118503943336702	0.0966195945879654	-0.016269027357286	-0.00827584089694319	-0.0122724341271146	-0.00228285403007558	-0.016883010334325	0.0327617403971896
0.418325675687529	0.176270317017063	-0.028728528377845	0.190532101576251	0.0208299667598473	-0.0224797868650872	-0.00082491005261992	0.00759414953631438	0.0012023748140651	-0.0202436227321844
0.437389623522055	0.0940863986560898	-0.0280113104995879	0.183112941188383	-0.0267612968912191	-0.0344724322371924	-0.0306168645642058	-0.0246475354789993	-0.0456540163099143	-0.0515694932542233
0.175714859784621	0.0951884507513313	-0.0105496873024837	0.0759948640684542	0.0265489601421373	-0.00179837164317828	0.0123752942494795	0.00670246497458588	-0.00387143286929945	-0.00715475668443405
0.305597794420224	0.218010861178185	-0.0193316510205586	0.127090623066012	0.0287432049155102	-0.0119912183939213	0.00837599326079447	0.0254818910741971	-0.00930954212650814	-0.0222419069465885
0.182071751646825	0.0785504121107921	-0.011554490918511	0.0975519268879484	0.00218578130307343	-0.0133338464683677	-0.0055740325826471	-0.016984083318344	-0.023863070542845	-0.0296196763558009
0.182485415496356	0.0785719032878545	-0.0123183984694236	0.0982284698521911	-0.0179170748445369	-0.00929043019522952	-0.0136037525198832	-0.0266668763006946	-0.0224447230021627	-0.0232009587390666
0.000384156551230192	6.05733686352475e-05	-2.19455168479349e-05	0.000128173051498821	-6.12857838970497e-05	-1.48215297294889e-06	-3.13839684349993e-05	-3.98587928328008e-05	-8.39948516792413e-05	-0.000106948699574731
0.149587884573413	0.185865632899758	-0.011477050681215	0.101062597952595	0.0187205847478085	-0.00125377170650176	0.00873340652065335	-0.0059284816546874	-0.0135547332412121	-0.0201830963902361
0.165107170573061	0.0474674920352689	-0.0115347979787541	0.0852654158104564	-0.000751534010679095	-0.00980774487808048	-0.00527963944437979	-0.0150475379606785	-0.0208849912666044	-0.0255049719687787
0.447703298453583	0.154111304615667	-0.0271637492432087	0.172496281675734	0.0364100650952062	-0.0182988771140463	0.00905559399057998	0.00401797161628586	-0.00275349795636082	-0.0146048011055027
0.291732058197478	0.178876991154695	-0.0187052204747588	0.131615535209774	0.0342580559773497	-0.0132419757163909	0.0105080401304794	-0.0112183993259586	-0.0317172716804535	-0.0310436148259991
0.0224547935583485	0.0364088779821192	-0.00155310920633894	0.0159023857304466	-0.000942191135649806	-0.000677033044771534	-0.00080961209021067	-0.0031201206521148	-0.00417075418672692	-0.00507499168288515
0.0447139850331408	0.106838373468104	-0.00353111973526768	0.0295370892049577	-0.0127711402828373	-0.013381411342322	-0.0130762758125797	-0.0112202317569413	-0.00131411630449448	-0.0184331868045395
0.0633060601448527	0.0968159555375001	-0.00522462377489882	0.0346479779415395	-0.00401876637091148	-0.0155993334743007	-0.00980904992260609	-0.0175209484411583	-0.0160479182297603	-0.0231408618484663
0.326579501777494	0.250386999644183	-0.0296976080622353	0.213007148186476	0.0140826061695132	-0.0466505284179228	-0.0162839611242048	-0.0388487233683169	-0.0229775289266089	-0.0657331238154047
0.216870065172392	0.113618930024925	-0.0133675502402159	0.0963797635172986	0.0358244260079462	-0.0104129156227452	0.0127057551926005	0.00082450735798606	-0.00659985076861616	-0.0287592393588289
0.280061690232076	0.0998249690837754	-0.0189925090072778	0.13485276670569	-0.0377543745787636	-0.0138399902914629	-0.0257971824351133	-0.0165673501124817	-0.0616744175774819	-0.0437365800532743
0.311541312764698	0.172299307052176	-0.0255743733027654	0.188715618618884	0.0286493716413357	-0.00471115075834627	0.0119691104414947	-0.0113056018358811	-0.0215443474232528	-0.0250852927187052
0.0473964954154832	0.0822499647815168	-0.00367355236192321	0.0274577016355062	0.00945172556155637	-0.0108595574897916	-0.000703915964117618	-0.0159132152459814	-0.00621014798175543	-0.0167575463406361
0.110057402490139	0.0290709679705162	-0.00696220546419937	0.0519692564274106	-0.00693925254525238	-0.00174260697252777	-0.00434092975889007	-0.00527250982835088	-0.0115600141734079	-0.0127740221368519
0.00339499089695951	0.00817319580262526	-0.000252388644951785	0.00216028013810582	-0.00133399248544054	-0.00126282630479799	-0.00129840939511926	-0.00131275328652378	-0.00155234617049252	-0.00164204542725534
0.492793505875584	0.196406301169236	-0.0294856040104037	0.180970244648706	0.0145347696144253	-0.0590926586379695	-0.0222789445117721	-0.0249236655675921	-0.0221596798352355	-0.0614569876468105
0.0441698727170941	0.0474388291269685	-0.00307880884573665	0.0257495959025848	-0.00356795868971172	-0.00811093257658962	-0.00583944563315067	-0.0117818009242564	-0.00755257400811923	-0.0134241708268817
0.140712863488647	0.103093746783814	-0.00872845194837624	0.0616896576545869	0.0223082529723065	-0.0353605752759936	-0.00652616115184354	-0.0152668885145715	-0.0254358049276573	-0.0348319753332865
0.179045709960796	0.230204996008293	-0.0118040603858328	0.0978198982989259	0.00381023954968299	-0.0069005608375895	-0.00154516064395324	0.0167689340984787	-0.00953694258124624	0.0199219678073521
0.216041571957803	0.11347442117587	-0.013358935810485	0.0958542915517256	0.0195044332977114	-0.0304266081395655	-0.00546108742092705	-0.00877608012025319	-0.0274617956376701	-0.00997818628264657
0.175997572509117	0.0954502354642138	-0.0107355596702308	0.075987085934419	0.00713779577928036	0.002781805511963	0.00495980064562168	-0.00337733803059798	-0.00515953314923825	-0.00888558421856842
0.362528120401321	0.219405164078893	-0.02953565777671	0.205491862616885	0.0432469790304786	-0.0404268361715596	0.00141007142945948	-0.000851689428773839	-0.0342800956806664	-0.0458663201911034
0.0312239517974655	0.0395908895076298	-0.00230043930691507	0.0193134581869064	-0.00148455536670807	-0.00399257536718807	-0.00273856536694807	-0.00522193194277848	-0.00638619786089314	-0.00723990969021869
0.0583756627652448	0.0475244115603169	-0.00404516407579533	0.0331043104275864	-0.002293746152532	-0.0121169831195156	-0.00720536463602381	-0.00579833290313456	-0.00726372863775344	-0.0071274081101087
0.153417159854983	0.0351817884709211	-0.0103342187318808	0.0763986668320388	-0.0186022856878512	0.0038561276775283	-0.00737307900516143	-0.0140103870763169	-0.0118284425188147	-0.0160619340968473
0.372619399533171	0.26975088085012	-0.0287189967660769	0.200684945620779	0.0526710373093606	-0.0504543138619045	0.00110836172372808	-0.00716225086928352	-0.0111886798989444	-0.051700097899477
0.24639729505421	0.100702746517457	-0.016945932686218	0.124229990514555	-0.0120842606021501	-0.0148895406111144	-0.0134869006066323	-0.0313823397472947	-0.0304309878546568	-0.0512184296508323
0.253809991719651	0.129372503353157	-0.0161771455980164	0.117537110195778	0.0374264913755435	0.00697550433271177	0.0222009978541277	-0.0101913410028923	0.0074999215664846	-0.00576776642256888
0.0637768215519112	0.0236193941272603	-0.00506313094617797	0.0437283643572799	0.00403159473355716	-0.000212912002433716	0.00190934136556171	-0.00308381407630478	-0.00689167255086993	-0.00743875714261383
0.483283250776179	0.14450866289522	-0.030155791211683	0.18853302417772	-0.0166885477574511	-0.0804735235461282	-0.0485810356517897	-0.0606774618276701	-0.0837534733788174	-0.088252729813973
0.062269496013303	0.0316815465222184	-0.00477226599180391	0.0358514485778292	-0.00978561046872029	-0.00412024162269073	-0.00695292604570551	-0.0106261842030478	-0.0102371863702019	-0.00967209144738149
0.153612365387081	0.111728085079071	-0.00956902245303706	0.0699039909761837	-0.00515278662413426	-0.0455802746749115	-0.0253665306495229	-0.0213286783714593	-0.0238695172935303	-0.0364957361094254
0.0141011991973779	0.0246284696641905	-0.000886960044397041	0.00950187942575661	0.00140660652020052	-0.00381587424445852	-0.001204633862129	-0.00268100164230283	-0.00524085397302062	-0.00488351035559189
0.299143354879127	0.181878466261911	-0.0256225467434764	0.195953638388265	0.0135714524000347	-0.00731783155452281	0.00312681042275598	-0.00756957567914973	0.0147034401702831	-0.0254021167689575
0.0636170952484725	0.0966628698226969	-0.00501749572379102	0.0347383086304212	-0.00892130677418588	-0.0275249096844512	-0.0182231082293185	-0.0137310611559431	-0.00646357669067628	-0.0197993446864114
0.148549210513815	0.0903407243160925	-0.00843049499574877	0.0647859649196179	-0.00318175027776282	0.00459538263555423	0.000706816178895703	0.00274656626346845	-0.0100950085124109	0.000393454851377484
0.126479164387677	0.127132063807733	-0.00764765751996903	0.0526835630512304	0.0465032823748339	-0.0106963858901025	0.0179034482423657	-0.00394082335151388	-0.0123233197898865	-0.00854106266462247
0.0299477439322504	0.0160426937486745	-0.00188707881602563	0.0195367570038691	-0.00645077338763634	-0.00616061825109719	-0.00630569581936677	-0.00895526740116196	-0.00925760609684293	-0.0104226577318018
0.452487534440796	0.195465978818003	-0.0270843177600673	0.170195928418114	0.0483367868816805	-0.026191500574082	0.0110726431537992	0.019507974760492	-0.00234449148416799	-0.0382981495802036
0.489787658367728	0.19969194775577	-0.0295103250601284	0.184599775862658	0.0209283553379895	-0.0626652063322208	-0.0208684254971157	-0.0344234069743588	-0.0492763245929582	-0.0499021111323342
0.0851661587066477	0.0339140760920236	-0.00558381168839249	0.043961257130791	-0.0124301439756016	-0.0079386271703218	-0.0101843855729617	-0.013260310486728	-0.0200502471907373	-0.0161355642115912
0.113129683828903	0.186857457603837	-0.00759772685359066	0.0612460699662883	0.0140672035086112	-0.0118359637429059	0.00111561988285264	-0.000547089949574447	-0.0222264449795545	-0.0236243546334546
0.0741385420842417	0.02422007275173	-0.00543539941652491	0.0541809941561116	-0.0010187538181434	0.00152509917843632	0.000253172680146463	-0.00495397334983756	-0.00818432814302025	-0.0135647258389392
0.0888779661390094	0.0186255415274205	-0.00573302553342825	0.0450965623420219	0.00445015602917559	0.00205556138121617	0.00325285870519589	-0.00113368872297599	-0.00307090344500797	-0.0060625537498747
0.496415299311903	0.246952962296031	-0.0286813547901217	0.178198088709189	0.121055550993384	-0.0703179650024904	0.0253687929954466	-0.0102645993424527	0.00508948869580539	-0.0592628701765733
0.489489699268501	0.199873243191743	-0.0300238532481676	0.184706132235293	0.0460242040054428	-0.0742178546817303	-0.0140968253381437	2.33414238299812e-05	-0.0467122508990617	-0.0396277504252838
0.0236513814280628	0.0337545369353991	-0.00195929658286775	0.0171091697901629	0.00319703351118835	-0.00184687959806155	0.000675076956563395	-0.0014938716269991	-0.00424444321149046	-0.00576677216583112
0.153580933796699	0.111767417418668	-0.00966398591000428	0.0698821870178134	-0.0140980052516318	-0.0309158328881987	-0.0225069190699153	-0.0321768265105285	-0.0324921020569558	-0.0392507507308004
0.133274975590537	0.121623921809293	-0.00862159695719232	0.076368075345292	0.00426247756757409	-0.00337899014149073	0.000441743713041676	-0.00555408971920299	-0.00220475900102965	-0.0186212445318352
0.225518184812741	0.170025742635877	-0.0133130415633509	0.0935344630398631	0.0760460941507787	-0.0195973155884519	0.0282243892811634	0.033229747553071	0.0127198465205469	-0.0227580744666252
0.437518588002527	0.0941139403899613	-0.0271648554622103	0.182800317230294	0.0014319453372621	-0.0327975839961713	-0.0156828193294546	-0.0417502760325237	-0.0349715837416771	-0.0491122104425723
0.411789295691655	0.0944189024957591	-0.0288197053592351	0.194402393983267	-0.0333537256997634	-0.0245770345652756	-0.0289653801325195	-0.025256634588027	-0.0456951237705758	-0.0477338031459288
0.0006262894815529	-1.37225163840319e-05	-4.16827971635722e-05	0.000216438676535918	1.00198910949362e-05	5.85764003832801e-05	3.42981457391082e-05	-4.91949753175818e-05	-6.0349820973834e-05	-0.000132736655206653
0.022061762253461	0.0373882103410342	-0.00193121140180883	0.0152191228800529	-0.00520983993429128	-0.00733746309368303	-0.00627365151398716	-0.00502250775067227	-0.00758343856767519	-0.00904909686876572
0.265106784332587	0.176178787050965	-0.0163834017211186	0.120724979392096	0.0284880383647488	-0.0100236230282517	0.00923220766824856	-0.0201453024018201	0.00374211355072795	-0.0153791435546844
0.22539157257946	0.169893344201663	-0.0134821896466441	0.0938696013236559	0.0255909416431301	-0.0153569068820158	0.00511701738055714	0.010264097699823	-0.0048628255583186	-0.0181435238654041
0.0358631249001713	0.0170433299098853	-0.00305538626504414	0.0242976708577437	-0.00183992265416529	-0.00125412430925168	-0.00154702348170849	-0.00512713746222679	-0.00468310689409544	-0.00622667722217726
0.00839489664502436	0.000578100422530642	-0.000470539031807455	0.00613579035648599	0.000767159829994287	0.000279995676067001	0.000523577753030644	-3.66099744928631e-05	-0.000456342466501747	-0.00120878885258473
0.119339750524957	0.0755557686056253	-0.00762240418767704	0.0535771455308723	0.00789388503816112	0.00339810919399722	0.00564599711607917	0.000597912004482018	-0.00383445126527351	-0.00834729208638425
0.271563919494685	0.187705836291696	-0.0228111662133748	0.187739219915507	0.0175180764113292	-0.00274895814276749	0.00738455913428088	-0.0111182754109628	-0.0208901385780953	-0.0217576541029252
0.326280392750874	0.250276247450318	-0.0285435991582208	0.213585354450475	0.0364641901738703	-0.0458456926353073	-0.00469075123071849	-0.0486933077473869	-0.04548452514197	-0.0558294065966475
0.0350134781512409	0.0399417933610537	-0.00284130294755094	0.0220146363630101	-0.00696964831278117	-0.00966267657487821	-0.00831616244382969	-0.00850618388344674	-0.00878214254488177	-0.010334613878725
0.0507131083600554	0.0173022760491868	-0.00429455794861142	0.029509564319487	0.00251547224182452	0.00262025288588125	0.00256786256385289	-0.00104338339245937	-0.00238549461303712	-0.00459571949600696
0.373363838567644	0.269967668980093	-0.028338756130435	0.199606927740563	0.00026191253237301	-0.0396766457328714	-0.0197073666002492	-0.0285864137190964	-0.013838845793799	-0.0316968982014086
0.153652810408711	0.111665292566401	-0.0099013263356823	0.0692420319933826	-0.00289283351630057	-0.0398144693834517	-0.0213536514498761	-0.0283331326322052	-0.036688665089873	-0.040839360868443
0.130621818984409	0.0495572068377419	-0.00873927447967965	0.0612771197621577	-0.0118313814117807	-0.0297137606669971	-0.0207725710393889	-0.0253357003409414	-0.0306107766918765	-0.0300921783924119
0.151185191082556	0.0398003913486809	-0.0100938018947435	0.0793548517895991	0.00228047607726373	0.00510788764016912	0.00369418185871642	-0.00308180744733613	-0.00595364990156785	-0.0108441504026237
0.0191224197010521	0.0564190814558219	-0.00154295496091827	0.0120168583403091	-0.00649440825595466	-0.00780167255404552	-0.00714804040500009	-0.00804375840353555	-0.00859398998979892	-0.00431808785341267
0.0859569653668702	0.0747510588596547	-0.00664971391071581	0.0426063786272282	0.00474762431139066	-0.0123858184300942	-0.00381909705935178	-0.00906253837702793	-0.0178489112137349	-0.0127273682382622
0.117398066628903	0.0317060747432707	-0.00756134637066057	0.0603805563790953	0.00292934813971385	-0.0195662087715781	-0.00831843031593214	-0.00671635244997522	-0.0130471445781041	-0.0163944789606213
0.009412187584126	0.019631699654118	-0.000637262063083711	0.00765885663190654	-0.00213632732610321	-0.00363150009664433	-0.00288391371137377	-0.00440533001528842	-0.0043893776772957	-0.00466776601478827
0.186484294346403	0.11197645071595	-0.0112127437030998	0.0830450181759701	0.0247737764299445	-0.0149629262952268	0.00490542506735889	-0.00662105527073795	-0.0117692835282532	-0.0117973837624837
0.484082853401284	0.145132152468069	-0.0302842433564817	0.190078835991417	-0.00119259825981066	-0.0820007913302559	-0.0415966947950333	-0.0672943198099907	-0.0842583340704832	-0.0842430771959881
0.120738678080986	0.0480728487951681	-0.00792621001394811	0.0587733195086649	-0.010140518823809	-0.030646428866924	-0.0203934738453665	-0.0277356562925406	-0.0366109180197139	-0.0324530689089595
0.0475223138541369	0.0822172673937634	-0.00372204002487413	0.0272712973987214	-0.0106487860569554	-0.0171573889309126	-0.013903087493934	-0.0139570686888892	-0.0148343130083637	-0.0155387835159441
0.18283413152207	0.078148777216592	-0.0123868538337741	0.098887834721952	-0.0183357855481588	-0.0291915576032904	-0.0237636715757246	-0.0211014720254407	-0.0315692243244708	-0.0309542437101013
0.068590607075943	0.0248011017884611	-0.00550654591320443	0.052019586936415	-0.0018080868563059	-0.00974911585469095	-0.00577860135549843	-0.0144560117534942	-0.0123681938888418	-0.0135818793483248
0.0487295001333455	0.0502499964715157	-0.00388267050550494	0.0284796428312566	-0.0104531487545646	-0.00977870437749604	-0.0101159265660303	-0.0118799127258454	-0.0142488817726336	-0.0140714807427118
0.0235749703833727	0.0335299602860264	-0.00178469679283854	0.0177245719491467	-0.000768558868210891	-0.00185254793201506	-0.00131055340011298	-0.0013102500704311	-0.00338648396106688	-0.00490624950456424
0.0781920243951578	0.167754607650114	-0.00578247097069134	0.0437852126596156	-0.000894650514933301	-0.0277023485433062	-0.0142984995291197	-0.0197533959249819	-0.0228121799544524	-0.0253452487550838
0.119954934844482	0.075428095708726	-0.00736208593886339	0.0538921839835246	0.0142848846913364	-0.00291158631793957	0.00568664918669841	-0.0141198201756326	-0.0119545231633212	-0.0102613431438644
0.113291464961746	0.186730727565282	-0.00787585655379835	0.0607010489713529	0.00335848536092188	-0.0143050069557647	-0.00547326079742139	-0.0116060808830793	-0.0149455310610234	-0.0255720193979981
0.0103686338505851	0.00272215800992017	-0.000634957039703525	0.00788955256027658	-0.00164593936522432	-0.00145798748706529	-0.00155196342614481	-0.00274138743699201	-0.00309781599210456	-0.00363829918185982
0.460735786487273	0.14853812494979	-0.0315594471034521	0.204777684759468	-0.0299002388983257	-0.0708035077785842	-0.0503518733384549	-0.0764873660926307	-0.0724768271249005	-0.08968904073726
0.100171435917771	0.0282387198530644	-0.00653489257015516	0.0490701407279756	-0.00469862392533939	-0.00702928349077502	-0.0058639537080572	-0.0081941233303594	-0.0131584841716617	-0.0141555525659983
0.0446299456690738	0.0476059171516834	-0.00333095564877786	0.0257513213663595	-0.0055348174449622	-0.00707916425940751	-0.00630699085218486	-0.0033195840616751	-0.00756072547454786	-0.0148680491262138
0.163605918104068	0.110872340451404	-0.00979383859506691	0.0682494335308457	-0.01343157244594	-0.0408049405341873	-0.0271182564900636	-0.0344482530067625	-0.0287238918625445	-0.0281089414534413
0.174978374493247	0.095182152940709	-0.0105829098307248	0.0759152738994807	0.0203235716728613	0.00716886931525682	0.0137462204940591	-0.00201585230620094	-0.00248867231284086	-0.0125345165751505
0.265075239453798	0.176478342637471	-0.0164962081069347	0.120393481020917	0.0223315725870819	0.00993346805467626	0.0161325203208791	-0.00972493647824413	-0.0251638182839004	-0.00240252269244767
0.373308869685688	0.269615692491763	-0.0282944833075957	0.199804522635977	0.070993738112778	-0.0452877083615283	0.0128530148756248	-0.0174013428650139	-0.0388172536173418	-0.0182681175225828
0.241531418732027	0.0575822873062491	-0.0163646597964614	0.119417139068424	-0.00329988188269079	0.00937069435921187	0.00303540623826054	0.000756282711841749	-0.0113839201842973	-0.0160548630994926
0.269004653267881	0.189727282211761	-0.0160788328962998	0.112048053642223	0.0286171088328012	0.0521657130634309	0.040391410948116	0.0681740634621195	0.0010593825049704	0.0426732777114531
0.0953787069100023	0.123441582667407	-0.0064862221499276	0.0440512293296156	-0.00937805480550882	-0.0147489033783089	-0.0120634790919089	-0.0125968644000068	-0.0114932597228892	-0.0166580898293819
0.08209726677454	0.0596795312214163	-0.00550830889598208	0.0407721257796411	-0.00483396291425717	-0.00278335660119372	-0.00380865975772544	-0.00269615917645327	-0.00683615543255417	-0.0135632517254784
0.141427972126617	0.0858835108221492	-0.00875962724034957	0.0601104859048042	0.00885543815044332	-0.00735237493132229	0.000751531609560513	-0.0103438493759435	-0.0173968860302211	-0.021083839006058
0.104642549870309	0.0579900433668019	-0.00803543936438067	0.0777099090838048	-0.0225744368003919	-0.00345582333134418	-0.0130151300658681	-0.0108818578758454	-0.015901343418567	-0.0258751664398249
0.151367002153238	0.135779901351741	-0.00902962356338971	0.0595570604715052	0.000709633940421894	-0.00213427043297273	-0.000712318246275406	-0.00578668650717104	-0.0133402507015583	-0.0135558590124115
0.0818368959399878	0.100435906912884	-0.00576906225889942	0.0397063853657645	-0.012716476451719	-0.0153753920072464	-0.0140459342294827	-0.0186492022188244	-0.0231484224621348	-0.0232195817800712
0.253467194105291	0.129386607134986	-0.0161768571202243	0.117553606880242	0.0101709427925174	0.00516487153300105	0.00766790716275922	0.0145081841847639	0.00898157977116776	-0.00821168648882467
0.363541173826478	0.220182429134899	-0.0289755865316791	0.204988600553122	0.00439395980836249	-0.0373991497365735	-0.0165025949641056	-0.0464135890588953	-0.0421049634688833	-0.0382858083800472
0.000466687396938204	0.000102534571208264	-4.49025851590471e-06	9.1495387766489e-05	-8.75366670532723e-05	5.60921705969934e-05	-1.57222482281395e-05	4.02752233353556e-07	-7.81331060433335e-05	-0.000132105577405404
0.0665229927032806	0.0907841462783127	-0.00492168008892419	0.0406620609851658	-0.0151697715279955	-0.0227155186147359	-0.0189426450713657	-0.016423147348735	-0.0166778841753646	-0.0181957522528616
0.148999434331632	0.0900123503343453	-0.00885433720277701	0.0653680531366593	-0.00447162679830834	0.0055088389183893	0.000518606060040477	-0.00510159937933943	0.0084178724068219	-0.00196607037066587
0.0824258715160451	0.10040025769521	-0.00566340818653768	0.0395483373178004	-0.0164645397539824	-0.0247235592240892	-0.0205940494890358	-0.0170665514495258	-0.0183309770219402	-0.020001570864076
0.20851250980231	0.0573542644031503	-0.0133457981288413	0.105850991243028	0.00426190654700351	0.00912955667383297	0.00669573161041825	-0.00398674221470344	-0.00482909134624424	-0.0136897419577096
0.0484909814497797	0.0504430647646809	-0.00408692601017071	0.0279935341825187	-0.00736394065804235	-0.0146426976463112	-0.0110033191521768	-0.0092401096891271	-0.0121987463159951	-0.0150377276859281
0.0350688748919775	0.0399342167457436	-0.00268467639137558	0.0216540768787072	-0.0089590800151159	-0.00846249043266506	-0.00871078522389048	-0.0100329084760105	-0.0112558881060086	-0.0121329814371208
0.0216913763947816	0.0321345600412375	-0.00191108011968691	0.0169774415861181	-0.00574924086505394	-0.00542565611544675	-0.00558744849025035	-0.0077845047853335	-0.00805126021959479	-0.0086069926137031
0.466245728998248	0.223120109021451	-0.0315797537105604	0.200204632129305	0.0460318484503066	-0.0636222482151185	-0.00879519988240601	-0.0248040809963404	-0.0435115316818419	-0.0633978947425786
0.150108281436031	0.185779123963752	-0.0112712676652356	0.100736040556109	-0.0231311068836306	-0.000305885174749804	-0.0117184960291902	-0.0107708416362588	-0.0262571162188952	-0.0208111330778518
0.0443326577988349	0.0475196453557136	-0.00339158477637686	0.0255025686290444	-0.000688610249709218	-0.010994770578267	-0.00584169041398811	-0.00781429489544844	-0.00716470401614926	-0.0128567244096696
0.117676499129371	0.0315413056359344	-0.00755639230489329	0.0600196900282101	0.00374552582058187	-0.00734628133238728	-0.00180037775590271	-0.00408574138231838	-0.0111577026485906	-0.0152213826325214
0.0622813121805027	0.129426163828782	-0.00470618074707617	0.0371267125515159	-0.0190983862703188	-0.0169015530334882	-0.0179999696519035	-0.0167750344019047	-0.0201077972698976	-0.0224486035287893
0.403757591417809	0.0939859772479252	-0.0298277277262473	0.199327454158825	0.00590451523212204	-0.0284645980755182	-0.0112800414216981	-0.0403135657294862	-0.0438594077401999	-0.0508099487593104
0.151251081851163	0.135521647358934	-0.0087065048098264	0.0601005459850638	0.0137903862113293	-0.0101503644961883	0.0018200108575705	-0.0177209026414969	-0.0243694210999011	-0.000495714559157256
0.070274137210947	0.0773518809496148	-0.00536111450976247	0.0445806854102979	-0.00935755575390325	0.00164411394504788	-0.00385672090442769	-0.00850211298029431	-0.0113398322259068	-0.0145505523116389
0.0942276640331031	0.0285556114223929	-0.00595321661212299	0.0473476110658421	-0.00134860836005572	-0.00572497945702831	-0.00353679390854202	-0.0144463795419184	-0.0115349213957949	-0.018337552150105
0.175871386065677	0.095330505069	-0.010182585480722	0.0756581167592068	0.00441484074534043	0.00517024230191873	0.00479254152362957	0.00636071732484933	-0.00635446834324749	-0.00479358963470303
0.0696502954014569	0.0193148437995469	-0.00460464162236443	0.036887068103149	-0.000910274422626214	-0.000872782010417739	-0.000891528216521983	-0.00373417440572497	-0.00676465470857011	-0.00908802933637169
0.141998943399959	0.0857707242979401	-0.00856607862149578	0.060406155985857	-0.00587735431196684	-0.00913313979719604	-0.00750524705458144	-0.00452850406182354	-0.0104090112673422	-0.0190781719854744
0.0310266044977473	0.0396192788057728	-0.00224968872818006	0.0195066250946569	-0.00328787065008571	-0.00498499047783228	-0.00413643056395899	-0.00606268837112593	-0.00763497766888197	-0.00478598071876128
0.0278989106343701	0.0644643709535571	-0.00236006457130347	0.0173583273166009	-0.00536577044760014	-0.0114486660826085	-0.00840721826510431	-0.0100002623815254	-0.0102519451062242	-0.0120089586749797
0.101537145843814	0.114195527332141	-0.00675679999874862	0.0461474676501183	-0.00590814828866065	-0.0102706798597594	-0.00808941407421002	-0.00330237105455902	-0.0151202392516383	-0.0148080476774164
0.403639843600254	0.093449935234553	-0.0298958541360352	0.198026406546441	-0.0334074875881365	-0.0261859289973999	-0.0297967082927682	-0.037186447525047	-0.0330193453634746	-0.0577930980466571
0.219388057319554	0.0606997273709172	-0.0140207206436952	0.104875647586722	0.00667874939494978	0.014183667138427	0.0104312082666884	-0.00810404062285938	-0.0185608674945332	-0.0225388389929692
0.0656941880151003	0.0203680113081724	-0.00494558171982076	0.035856056774426	-0.0057197074823096	0.00227824488247808	-0.00172073129991576	-0.000513353441810152	-0.00289711045280211	-0.00539114632185612
0.140816812180998	0.102884511590943	-0.00886552092818355	0.0616412415961246	0.00197895503065701	-0.0332314583231878	-0.0156262516462654	-0.0202789665449662	-0.0187431974409011	-0.0190494965434018
0.0144735996276432	0.00905176951700633	-0.00140999723055307	0.010877812260145	-0.00399620663645547	-0.00278301986989323	-0.00338961325317435	-0.00403849942550486	-0.004841302543369	-0.00523210754243453
0.0447727565448102	0.107167074079199	-0.00356659019761581	0.0291285694192919	0.0210949347347912	-0.0113362399300066	0.00487934740239232	-0.0112125392780648	-0.0113946286361556	-0.00298251805390719
0.224981761842474	0.170426639990889	-0.0133543102550718	0.0936194476131025	0.087542802907382	0.00622321612223828	0.0468830095148101	0.00106759704669754	0.00672564197219522	-0.00972432821398128
0.176110450910355	0.0502014814704545	-0.0119180998402179	0.0849623332669892	-0.0142316518525596	-0.0085280201883946	-0.0113798360204771	-0.0135753641121711	-0.0187525896570799	-0.0257507690506012
0.0560959652758458	0.0288607053138324	-0.00402957930893868	0.0309261550454441	-0.0111462294992098	-0.00729403189152911	-0.00922013069536948	-0.0114467062583942	-0.0113994207472946	-0.0165224753379609
0.0220584942212137	0.0373946087719857	-0.00169178306470563	0.0150900929122802	-0.00474442078538299	-0.00601072592266903	-0.00537757335402601	-0.00521281817803277	-0.00655077812021042	-0.00766901324618455
0.00796831583263962	0.00879577553693122	-0.000439384999159494	0.00574158120138394	-0.000993789658067601	-0.00128236179731871	-0.00113807572769316	-0.00165011585862097	-0.00181873107140696	-0.00235923003628351
0.122806288962679	0.0614492810124851	-0.00926476256254345	0.0790224320244644	-0.0234448477516915	-0.00243449856803807	-0.0129396731598648	-0.0132195570736729	-0.0210391909327518	-0.0282554457912434
0.257718646492396	0.0734703187321208	-0.0229591875489285	0.189049278472879	0.000293536650011306	-0.00218960882087016	-0.000948036085429427	-0.0242195015979432	-0.0319160592953732	-0.0401279140201802
0.325970973165835	0.250485079476864	-0.029089092146297	0.212958279711114	0.000418188279470211	-0.047446309804603	-0.0235140607625664	-0.0355606571345783	-0.0236593863924319	-0.0727277439890771
0.00894941064381191	0.0407174238767007	-0.000608797374516284	0.00644214720818182	-0.00536214891460113	-0.00531217111957451	-0.00533716001708782	-0.00557784773643015	-0.00417952996765732	-0.00619564771186361
0.496503334526947	0.246625033372366	-0.0292816354670429	0.178024248302312	0.0033770447054704	-0.0655489984493849	-0.0310859768719573	-0.00402463653393798	-0.0408104895486371	-0.0388343780367814
0.437424819601531	0.0945436097889492	-0.0278589324245744	0.182632368918285	-0.0241214172321408	-0.0299145928859091	-0.027018005059025	-0.0255870622843768	-0.0558778736152015	-0.0472914543058086
0.119866732004706	0.0322436195867064	-0.00707857084139957	0.0576216508148744	-0.022916315556259	-0.00889387037246341	-0.0159050929643612	-0.0191505369891171	-0.0169874609612715	-0.0242486528677933
0.135416783979947	0.151665158689773	-0.0093622390421528	0.0811485823309825	0.0180466487683144	-0.00450805008481031	0.00676929934175202	0.00295984023637264	0.00522618103007416	-0.00579120005285011
0.182486654231924	0.078318527039907	-0.0124624343576186	0.098991370560833	-0.0152083541914401	-0.0119200026758883	-0.0135641784336642	-0.0220980021204382	-0.0257698611368501	-0.0367627049227888
0.175870048550923	0.0505073638354625	-0.0116636348238472	0.0844117182179643	-0.00834438324517853	-0.0121661901889708	-0.0102552867170747	-0.0141673161394076	-0.0222338796753408	-0.0262672351074937
0.150749547765355	0.135707381311409	-0.00842128713678891	0.0593425950675147	-0.00296634905985665	-0.0083174276172831	-0.00564188833856988	-0.00346322008380856	-0.0161813494729097	-0.0134508347324093
0.130543296839955	0.0497624474422816	-0.00846521768372938	0.0609212343169791	-0.00492222800316003	-0.0323536813214015	-0.0186379546622807	-0.0220302344558984	-0.0296441680961929	-0.0320610779447667
0.175917918072747	0.0954095082440668	-0.0103432579017873	0.0765567272813486	0.0100208465174532	0.000675392271033387	0.00534811939424332	-0.0017624755078646	-0.00707242241991859	-0.0192007044469291
0.0687244406753869	0.0246665678595519	-0.00537821733130507	0.0516735874387528	-0.00716887570182029	-0.00291812178746105	-0.00504349874464066	-0.00850548855073197	-0.00937024422026934	-0.0103317256840578
0.448064270388101	0.154672873206276	-0.0271209960235749	0.174314634045161	0.0756107797866217	-0.0261230805770246	0.0247438496047986	-0.0409478074104936	-0.0262244155035115	-0.0180142502140382
0.0108544327244562	0.0239193095356724	-0.000918642295463092	0.00785344379631818	-0.00237168372223124	-0.00265930144242111	-0.00251549258232618	-0.00308458985543018	-0.00325283532984503	-0.00332354674700648
0.219302314352319	0.0606330345499129	-0.0137570694999832	0.105390109282994	0.00114140936870952	0.0163636758244003	0.00875254259655492	-0.00400592441767225	-0.00322439316545353	-0.0117387038982401
0.313892174023646	0.147434060440318	-0.0286563403696589	0.216320206675459	0.00657871909363816	-0.0540048660640681	-0.023713073485215	-0.0546314796677481	-0.0647646782401147	-0.0771155310931395
0.0962214361217923	0.0672510880635927	-0.00724592465148528	0.0464360030615997	0.00280526620432714	0.000827096615920161	0.00181618141012364	0.00275404134154567	-0.000842461582061207	-0.0135595110430283
0.101156432636834	0.115045598103246	-0.00676411697712061	0.0460162200494674	-0.000539530617671063	-0.0091014166624238	-0.00482047364004742	-0.00696486210924513	-0.0111066666096909	-0.0204142897297645
0.228923108078821	0.123655831178974	-0.0136035469313556	0.104122336451534	0.00144537968165787	0.00960460377761652	0.00552499172963719	0.0218306980190614	0.01502012206003	0.00771368081404925
0.000318633430327812	0.00127301458854769	2.16684654246835e-06	5.94049491655096e-05	-0.000118307432246099	-0.000118495355298136	-0.000118401393772118	-0.000137175460502959	-0.000152013200138304	-0.000166149592279144
0.00181525752260664	0.0147362339151967	-7.78313670603376e-05	0.00124380621497047	-0.000408845646484774	-0.0013910938612767	-0.000899969753880735	-0.00136622291466681	-0.00108746077992716	-0.00143789553181087
0.12760119928657	0.0309239574448257	-0.00832476374575407	0.0630323375910185	-0.0149912098666926	-0.0174664578434908	-0.0162288338550917	-0.0024750638863662	-0.0071646261702131	-0.0132153293525338
0.298802213346961	0.175677430345008	-0.0189220908377239	0.129226008075448	0.0330453609723997	-0.0238758978837209	0.00458473154433942	-0.00263129084437302	-0.0158641280370932	-0.0116898841558182
0.0510465668874591	0.0590003060410117	-0.00417361203905259	0.0342538353955497	0.00341425800078509	0.000504420374102435	0.00195933918744376	-0.00419491965086774	-0.00755488477677012	-0.00884882751805983
0.0572641826481317	0.0320202766583033	-0.0032714610713678	0.0396695343082192	-0.00351295525003035	-0.00278836875645905	-0.0031506620032447	-0.00709478288326212	-0.017064728971197	-0.0143200166343344
0.364040757731662	0.21982939312416	-0.0294238137706225	0.205799721111359	0.0362709761287722	-0.0414765049891797	-0.00260276443020374	-0.0335146719261105	-0.0621542196453724	-0.0245273979502959
0.014384658986274	0.00902329631858355	-0.00155549880799659	0.0112460806938018	-0.00375938753860364	-0.00328565385339527	-0.00352252069599945	-0.00425172582289431	-0.00435153343702927	-0.00506458721612242
0.000852030643374749	0.00225709658534162	-6.48228462434558e-05	0.000400264023349728	-0.000249531991660934	-0.000232661143152972	-0.000241096567406953	-0.000235629303372089	-0.000335343014242295	-0.000397965584047845
0.326144094761177	0.250272188452306	-0.0283662379675297	0.212507760643863	0.0292789901709101	-0.0516676477885317	-0.0111943288088108	-0.0202765100849245	-0.044557997074068	-0.0593002680512034
0.26513850082792	0.176435950799966	-0.0169339298848285	0.121091838837938	0.0123640671545986	-0.0190637115319301	-0.00334982218866575	0.000339839589231283	-0.0229560737163378	-0.0365398958356958
0.229295771735262	0.124158729430057	-0.0142935876643128	0.102915282424022	0.0197099686417083	0.00717473820522727	0.0134423534234678	0.0251612365958556	-0.00456967702396543	0.00691122814104281
0.0583478909029633	0.0475478965487349	-0.00408387510248595	0.0333622785132959	0.000810084499872486	-0.00544653693038985	-0.00231822621525868	-0.00499535193026079	-0.00470936666212557	-0.00989572991703593
0.115359070764321	0.12618907111697	-0.00866336389919815	0.0785733798564367	0.00657330868468156	-0.00232528610524899	0.00212401128971629	-0.00519151101108636	-0.0111619686636728	-0.00896166175160601
0.0720352024044407	0.0190048874251753	-0.00515748480236478	0.0381865839531226	-0.00347477464415345	-0.00156634604768309	-0.00252056034591827	-0.00640814489217412	-0.00866577493859984	-0.0147645324765753
0.00903290026528489	0.0405446006590048	-0.000551120972297836	0.00633574708867052	-0.00534627921815051	-0.00521756350685051	-0.00528192136250051	-0.00584904244946927	-0.00611814376069426	-0.00649765295656906
0.495480659664118	0.246637140445602	-0.0297546839697561	0.178265671416843	0.162065299843487	-0.0513949672842179	0.0553351662796345	-0.00573465578245086	-0.0241751135300322	0.000464384499499926
0.182193667166759	0.07852436185101	-0.0124067105850289	0.098080095718093	0.00375628306775441	-0.0100862409430032	-0.00316497893762441	-0.0172060683822834	-0.0238727324159064	-0.0260745940737466
0.0402100573574939	0.0106706548558304	-0.00322268193732821	0.0297412747735898	0.000672033326222857	0.000878735464556225	0.000775384395389545	-0.0033078673762224	-0.00392791542949483	-0.00495385876868882
0.0705749013506436	0.077325236157687	-0.00570528114589408	0.0441843414700843	-0.0123051314928848	-0.00849218168708525	-0.010398656589985	-0.0107337995680025	-0.0124590788848301	-0.0181894002384236
0.0915392207080084	0.063441756280339	-0.00628244994130529	0.0439006374176143	-0.0039416327049836	-0.00194693323976097	-0.00294428297237229	-0.00899398499290154	-0.0110932985204988	-0.0103665724705133
0.178411297748123	0.230493190478047	-0.0118575717489398	0.0975867920550716	0.0169730302923521	-0.00559306045440375	0.00568998491897416	-0.014893306733762	-0.0310449396381713	-0.0202492066068389
0.219954711274491	0.0605158171715101	-0.0139241559618225	0.105732527925111	0.00449826250671159	0.0104507098863578	0.00747448619653471	-0.0164217869586967	-0.0159751381936592	-0.013912350705304
0.0773639957478598	0.0252991728418043	-0.00521190151617645	0.0388330620600821	-0.00142050730873916	-0.00219099788921814	-0.00180575259897865	-0.00861259547822921	-0.00832617200079051	-0.00989049381374271
0.185686524545709	0.111774435742228	-0.0115863320381811	0.0831914682828627	0.0340327065167999	-0.0296347302564946	0.00219898813015265	-0.0053034046029091	-0.0110584243881379	-0.00397290247225487
0.122025280366251	0.0612515983397434	-0.0087736775668853	0.0792884890503644	-0.00163453328278565	-0.00250157025321697	-0.00206805176800132	-0.00455398587010167	-0.0238917290158509	-0.0202627939696498
0.00500618825096686	0.000764038018404179	-0.000376310990110737	0.00410641501473608	-0.000255357624739978	-0.000392380795701343	-0.00032386921022066	-0.000698764488829935	-0.00105873587958164	-0.00115031279798109
0.00900950262339081	0.0125730922253239	-0.000541214656622532	0.0054283043012147	-0.00221220294131431	-0.00234332822350971	-0.00227776558241201	-0.00234940065333931	-0.00293031574766333	-0.00342583609131138
0.363591271278089	0.219488074600499	-0.0293341834592096	0.204718362907902	0.00635788177551327	-0.0460346515979824	-0.0198383849112346	-0.0348470391112777	-0.027843777244305	-0.0374974522381993
0.0478719097230065	0.0177040491058585	-0.00334874525900618	0.0356065726271129	0.00316384711243053	-0.00119510972030976	0.000984368696060389	-0.00122747092274871	-0.00389513410181083	-0.00645163873102797
0.0222121369846144	0.0375416768262551	-0.00200020055065439	0.0150563700238726	-0.00465615763355861	-0.00692838517575173	-0.00579227140465517	-0.00600465026963814	-0.00713542447225779	-0.0083036661199368
0.00530090210436181	0.0114715576240337	-0.000294936687793744	0.00375002433005346	-0.000706988565529652	-0.00157589063385866	-0.00114143959969415	-0.00171859575871203	-0.0011760547636859	-0.00217677157979346
0.291762717878489	0.178959904988329	-0.0186433679414617	0.13234088131948	0.0274978398547607	-0.0235341827046265	0.00198182857506707	-0.000339198324760814	-0.0217235480473534	-0.0348855825961091
0.298513085027267	0.176215034747226	-0.0191405052304386	0.129017557290388	0.0398682258660271	-0.0158693314167861	0.0119994472246205	0.0106857997942298	-0.0129843996802867	-0.0238795781294103
0.00670327348295229	0.00162155148929512	-0.000422198372578663	0.00505725096145681	-0.00161074853571372	-0.00161616591661246	-0.00161345722616309	-0.00193759358550064	-0.00227481611058216	-0.00266924765422271
0.19465682423721	0.108746687971794	-0.0168532209136716	0.158771686728628	-0.0271801985293809	-0.0295716426912007	-0.0283759206102908	-0.0267650157541462	-0.0391049320997669	-0.0454805030513799
0.496221093313184	0.247211239365856	-0.0288239930184405	0.177896433726133	0.141690918045412	-0.0736060761131898	0.0340424209661112	0.010248354138501	0.0210175998986871	-0.000192760463176067
0.291263954198299	0.179092459877723	-0.0185535735392925	0.131551069187566	-0.00634998946117876	-0.0206074343079834	-0.0134787118845811	-0.0107833791131567	-0.024314886018214	-0.0143945991070419
0.0218270562563311	0.0322731454422878	-0.00188072334402359	0.0171069005260919	-0.00674351198726962	-0.00520909219125872	-0.00597630208926417	-0.00818112868980906	-0.00907663818351081	-0.00938182082496225
0.00949298123271471	0.0195161713208885	-0.000791206122568344	0.00765920951724071	-0.00371099087255494	-0.00434503970059559	-0.00402801528657527	-0.00462392435953871	-0.00461736535133676	-0.00443783649199465
0.133271527216863	0.121885237153079	-0.00852554155647156	0.0760967805546673	0.00295371054899504	-0.00159288758757045	0.000680411480712295	0.00243596983979699	-0.0137224143586499	-0.0204378829200635
0.0857883925245555	0.0746027900707183	-0.00629793306797871	0.0426762407908211	0.00582275238944688	-0.0130277103767581	-0.00360247899365561	-0.0160806999940505	-0.0245233782948821	-0.0147604476527576
0.0682778892073084	0.0323276621517955	-0.00540324253279244	0.0369382656093029	-0.0104461891500453	-0.0090545224082876	-0.00975035577916647	-0.0116882049723096	-0.0200119776154838	-0.0192249620612852
0.496067051084444	0.246492194413551	-0.0290378935724668	0.178108761018122	0.0480165865472393	-0.0702256821946697	-0.0111045478237152	0.0199687892246107	0.00592316460651365	-0.0396563043134945
0.141505064274635	0.0855687648751304	-0.00850400003873683	0.0606885599966314	0.00933830318016654	-0.00922230790798964	5.7997636088436e-05	-0.00896009684466414	-0.00989442883631458	-0.0182598302730693
0.436037909277987	0.0938938881397895	-0.0279638875191749	0.18273600179513	-0.0287735954632461	-0.0343422914024166	-0.0315579434328314	-0.0279953013086498	-0.0424369231357383	-0.0463510259235504
0.134510741875958	0.0722503532140125	-0.010007477722089	0.0972781379257859	-0.0158560763871143	-0.00409095245141991	-0.0099735144192671	-0.019599235850299	-0.0232391312008496	-0.0332118987371407
0.0273389169463466	0.0102966726601372	-0.00254856844407642	0.020190613167564	-0.00142382305348953	-0.00183538846469265	-0.00162960575909109	-0.00342003730731583	-0.004707698113988	-0.00676814252495486
0.241030623701109	0.0743179899935839	-0.0228002258260042	0.192781314511786	-0.0158740435278698	-0.00485268489443497	-0.0103633642111524	-0.0128986581283566	-0.031669687540343	-0.0365628761434441
0.0830257816051976	0.157285611483955	-0.00509641520205324	0.0461090705618234	0.00015930555322255	-0.0117036043247985	-0.00577214938578799	-0.0160439092227979	0.00480869229227426	-0.0240026765345341
0.365025308414472	0.136865391325521	-0.0259676721380441	0.185838490415803	-0.0220310436405957	-0.0826161568829795	-0.0523236002617876	-0.0503580551501211	-0.0732257059213133	-0.0774108224656718
0.0414640044758349	0.0198626273619574	-0.00347641349775985	0.0258298818963505	-0.0104027008412888	-0.0117095536702071	-0.0110561272557479	-0.012930348965996	-0.0115085911902775	-0.0128742537142469
0.0487797090405748	0.0505613154977108	-0.00391724106120494	0.0281189476833042	-0.0117203561842187	-0.0149472085560165	-0.0133337823701176	-0.00949668837567707	-0.0133234402568434	-0.0130408383870759
0.141776514415262	0.0858026526024144	-0.00843851234740833	0.0601811497056354	0.0130756754739545	-0.0377819487339807	-0.0123531366300131	-0.00577653764690778	-0.0153290764015441	-0.0151582275395063
0.466776714874401	0.223070325767448	-0.0312978086585658	0.199432160747468	0.0592524095848306	-0.0767835979487426	-0.00876559418195599	-0.022348173082238	-0.00615118166406475	-0.0437930922464367
0.120417655357167	0.0481328607658119	-0.00796370205654193	0.0589599067506722	-0.0181187581156537	-0.024742407651685	-0.0214305828836693	-0.0285084617489282	-0.0362123399100968	-0.0249692004906737
0.00601729133320432	0.000561304117543441	-0.000391058406396676	0.00401989811937586	-0.000724332142493589	-0.000457293022419008	-0.000590812582456299	-0.000885213531691346	-0.00111641759035829	-0.00146204284729221
0.0956451795767081	0.123764738575455	-0.00669111912578517	0.0438625233735565	-0.00372260776731451	-0.0101196994106039	-0.00692115358895921	-0.0258110416410488	-0.0303991588157013	-0.021548869099294
0.0237136999306579	0.0337677840790193	-0.00187677427060281	0.01730472866335	0.000391885892488262	-0.000248108211168701	7.18888406597805e-05	-0.000729366808786984	-0.00544032279645319	-0.0026997959204901
0.100000049800084	0.0312823355544121	-0.00764251342066465	0.0730823991358757	0.000458040466222817	-0.0013542113122348	-0.000448085423005992	-0.00649881362997382	-0.0113672251783785	-0.0166705417418034
0.00920680653111827	0.0407124436099726	-0.000661523323938226	0.0064640789045629	-0.00574850657060993	-0.00550301374909006	-0.00562576015984999	-0.00624466569017454	-0.00646695383285094	-0.00632120129409691
0.100828810802687	0.114803596627099	-0.00673075566441014	0.0461349247483765	0.00183334183845199	-0.00714256471358012	-0.00265461143756407	-0.0126519144936643	-0.0124852515433359	-0.00907091862860361
0.176298482583553	0.050515493724632	-0.0115398003143204	0.0846831199892591	0.0026469976329635	-0.0088614647740827	-0.00310723357055961	-0.0147650340005371	-0.0243966338551835	-0.0274254914730356
0.0652035836146324	0.020697403763472	-0.00509520721858069	0.0359170996992417	0.00401395852176213	0.00423408011075536	0.00412401931625875	-0.00395907132794532	-0.00239525656085068	-0.00838222213582342
0.466639594569961	0.222273494609821	-0.031228288102694	0.200107357849026	0.0600059932775475	-0.0831790800866132	-0.0115865434045329	-0.0558531501990499	-0.0411135195152584	-0.0495894335572273
0.27177482007144	0.188016181840247	-0.0231619375285584	0.188054276976115	0.0318120124509704	-0.00292581552852694	0.0144430984612217	0.0127618964448962	-0.000696443631332588	-0.0353358972928903
0.496465704799534	0.246386398876639	-0.0285563446287133	0.178142182596951	0.14853190822197	-0.0558416761459501	0.0463451160380099	-0.00178269115098062	-0.0373131838119175	-0.0462208043743502
0.044985087091446	0.107320531402464	-0.00358960641087762	0.0297607808886237	-0.00334464294731557	-0.0118231120397786	-0.00758387749354707	0.00181906488549391	-0.0118699465693783	-0.018103257070952
0.466850413644108	0.22255220167697	-0.0312671714674216	0.200089801649203	0.0403221484245103	-0.0566851256057575	-0.00818148859062362	-0.0416329224607925	-0.0369013740752326	-0.059818568232833
0.0818313074341169	0.100523149676537	-0.0055473847379833	0.0398541312319039	-0.00870862702994406	-0.0148378255071851	-0.0117732262685646	-0.0171631469834868	-0.0190772070595423	-0.0239584673628575
0.00284625005338762	0.00100992837366494	-0.000163722376071593	0.00153624956066289	0.000375418431320094	-0.0003873452401363	-5.96340440810325e-06	-0.000307531684600001	-0.000512213165798288	-0.000751851257315209
0.027495523792632	0.00661803203170016	-0.00150924297543685	0.0191278505160634	0.00314670671471994	0.00272457261487084	0.00293563966479539	-0.000552783208411772	-0.00213615562488647	-0.00462505579883956
0.00524805227458268	0.0120629733308432	-0.00022681815084475	0.00379289238036182	-0.00232424900091636	-0.00223778137671819	-0.00228101518881728	-0.00282655128321381	-0.00289774352049578	-0.00301580217282071
0.496483841849122	0.246952948702583	-0.0293190185725162	0.178186335538362	0.137661715323014	-0.0111791684325072	0.0632412734452535	-0.0147782458110743	-0.0147346764662896	-0.0219985481002949
0.0223028127012786	0.0365499214651013	-0.00213937435909288	0.0171571532705149	-0.00823335908202528	-0.00866493598818132	-0.0084491475351033	-0.0102715553996154	-0.00987465028867593	-0.0105585783756596
0.0780450358992829	0.168029888011411	-0.0055849025668325	0.0440595680265753	-0.0122177366033136	-0.0283741699704264	-0.02029595328687	-0.0216978130980105	-0.025695615797477	-0.0250414091108124
0.0469734722530853	0.0822560734504879	-0.00377743663806287	0.0271906565023621	-0.00809385182951174	-0.0129438139209773	-0.0105188328752445	-0.0144319542693111	-0.0154761863717542	-0.013797431945129
NA	NA	NA	NA	NA	NA	NA	NA	NA	NA
0.0225812774483737	0.00974390922328748	-0.00182416038138322	0.0159243488844587	-0.00404427765865076	-0.00379137892275088	-0.00391782829070082	-0.00505409031723535	-0.00610357405992523	-0.00627482516078143
0.151112704109767	0.135729784662033	-0.00872325917555278	0.0599081918158209	0.028013515747966	-0.00377871135804114	0.0121174021949624	-0.0055748519094545	-0.0283659067258605	-0.0133877460879122
0.321072511437691	0.211800029572474	-0.0245477896111106	0.184576000534468	0.0147856353973858	-0.0102517113721989	0.00226696201259341	0.00407876154378184	-0.00557043652578099	-0.0186911928523751
0.126238420997947	0.127449426364415	-0.00777051701015924	0.0526572393923624	-0.016714602237863	-0.0106677279404348	-0.0136911650891489	0.00346408779552049	-0.0157190017315936	-0.0197930033380745
0.0488315415421538	0.0504509526822344	-0.00375001705642078	0.0282166129579462	-0.0125200858100736	-0.0094492744368032	-0.0109846801234384	-0.00997901610178565	-0.0111554321629664	-0.0173897687535399
0.164505213134129	0.0481024698432379	-0.0121544801727586	0.0856088209883034	0.00642851422454749	-0.0171839217564934	-0.00537770376597296	-0.0152342706831932	-0.0204039837819961	-0.0250561630141303
0.0680381764358216	0.0321239717992749	-0.00539397283865418	0.0369639052523051	-0.0190848453720125	-0.0187373193760787	-0.0189110823740456	-0.0122223111438783	-0.0156663937806733	-0.0190540352303723
0.283696400359623	0.0870312349419874	-0.0258738700167997	0.202807819507862	-0.0072278713213666	-0.00444538263760014	-0.00583662697948339	-0.0223021769986029	-0.0405246669150855	-0.0479953878437273
0.0225974426430399	0.00969246593277624	-0.00188432175597814	0.015953436291593	-0.00425563124783739	-0.0033182736310264	-0.0037869524394319	-0.00474594263005966	-0.00566306512371374	-0.0067881818469873
0.363713436948861	0.219539872818069	-0.0289343392652735	0.204949222945989	0.0195549480481341	-0.0414103453063325	-0.0109276986290992	-0.0223952436806584	-0.0508792771954193	-0.0545896138885518
0.0190787567710155	0.0563537154382148	-0.00144528611475372	0.0120584777763068	-0.00704419769186765	-0.00736348645362913	-0.00720384207274839	-0.00478481722349766	-0.00863250480410832	-0.00886926074124015
0.0739950758857001	0.0534192499414744	-0.00486873472364285	0.0383753484040609	0.000866751953564587	0.00210734243893755	0.00148704719625108	0.00156468716068593	0.00048645925655659	-0.00375884936596936
0.166448858359192	0.178363844776146	-0.0115661806230039	0.0972165054427284	-0.0120292186232002	0.0280541163748398	0.00801244887581978	0.000297389215665134	-0.00576824414383575	-0.0239293846330163
0.490273790719557	0.200030134346274	-0.0298283765519646	0.18471405710642	0.050269989873394	-0.0706138989607162	-0.0101719545436611	-0.0306460040088067	-0.0691355274255341	-0.057354541292189
0.0633449642523792	0.0966691092481513	-0.00505942284367759	0.0345784677275966	-0.00662330905154021	-0.0245977938829855	-0.0156105514672628	-0.0171050913389141	-0.0129464976545672	-0.023726097119172
0.185302702371961	0.152034205590395	-0.0105329216928992	0.074411912833534	0.0382923656703569	0.0135232786375379	0.0259078221539474	0.0063920560683213	0.0023309870578313	-0.0137178671356365
0.00996485247077391	0.0162993648760765	-0.000618251353345934	0.0067993826470934	-0.00213064351181216	-0.00176301428814239	-0.00194682889997727	-0.00291067016883944	-0.00322057849316224	-0.00355467558234092
0.49051030705681	0.200557024608501	-0.0295983730676624	0.184596047294748	0.0423674954798873	-0.0772039675804724	-0.0174182360502925	-0.0460862296755404	-0.0513616967774188	-0.0702518175684521
0.36346344105745	0.220030412852056	-0.029017300106081	0.206204117280372	-0.00567796703722162	0.00780521959651909	0.00106362627964873	-0.0130393889714188	-0.0380953653959458	-0.0613100385035412
0.141317105435121	0.0856325232507993	-0.00844604147410211	0.0603951203829156	0.00754078850381204	-0.00935512471116901	-0.000907168103678468	-0.0121443196571997	-0.0124207031736336	-0.0145435424903712
0.0146690185146689	0.00731743054095032	-0.000868011276365379	0.00964575307712329	-0.00375515097163185	-0.00288411790596055	-0.0033196344387962	-0.00409800395123585	-0.00447938749531815	-0.00482284911359898
0.466299097246651	0.222197136407013	-0.0309346784828675	0.200029926340854	0.0593395858630539	-0.0666032573342909	-0.00363183573561854	-0.0261598778947935	-0.0461145178920416	-0.0601819455149132
0.0479878306653215	0.0175388520297168	-0.00346433283030256	0.0352259197554481	0.00239212154454255	-0.00374770927748258	-0.000677793866470017	-0.00217366642718249	-0.00373174144082571	-0.00741522114555518
0.00169010244257694	0.00508673341026035	-0.000114402898033595	0.00109036232488398	-0.000799252227768008	-0.000636607781820832	-0.00071793000479442	-0.000776610970606296	-0.00081263425973725	-0.00104808099199844
0.115003507503939	0.126456269027387	-0.00911582937012123	0.0785653620456784	0.00061872408984083	0.02147967151958	0.0110491978047104	-0.00186174865835331	-0.00245073472086992	-0.0150501225467154
0.130856301099277	0.0495335834967714	-0.00851002597685177	0.0611156735416468	-0.00672114939007061	-0.0257067760096727	-0.0162139626998717	-0.0320840930905646	-0.0324854089466675	-0.0348015879947097
0.466591802902572	0.222815598171436	-0.0310669419604023	0.199845697836539	0.0149272771222145	-0.0838860092876678	-0.0344793660827267	-0.000982461312254823	-0.0221553672431068	-0.0341011914323796
0.0349444632543601	0.0398060262002048	-0.00265798943456546	0.0216937965250625	-0.00320305531647956	-0.00801610934075435	-0.00560958232861695	-0.0101019748964214	-0.0102328006270262	-0.0120790641481173
0.411666483484988	0.0938051839587178	-0.0287553220435746	0.194459826263425	-0.015864105796939	-0.024164496513064	-0.0200143011550015	-0.0294903605227798	-0.0427328197313008	-0.0448212253868751
0.484376787523144	0.144887100610467	-0.0309216560638446	0.190103274820867	-0.00307878810024714	-0.0712710414791544	-0.0371749147897008	-0.0566073927517902	-0.0620410807560134	-0.0950518322304753
0.44874025247499	0.1547120262957	-0.0273254346269302	0.173943464191133	0.072457126200786	-0.0166168470924123	0.0279201395541868	-0.0180615179086583	-0.00906518602147766	-0.0184777327190457
0.492824646921718	0.1967619528456	-0.0291411123073839	0.181189230047086	0.0219411505990774	-0.0833026899749	-0.0306807696879113	-0.0504995984146429	-0.0397751194528639	-0.00789452950187508
0.490243046293281	0.20038938326353	-0.0304428012605923	0.184952763371622	0.0582760721200283	-0.0905217212015674	-0.0161228245407696	-0.05210349063673	-0.0277583638499166	-0.0508893787901984
0.269086484088684	0.189321475054456	-0.0156879196609345	0.111917382529096	0.0531686550066285	0.0480118135118565	0.0505902342592425	0.00935860558168944	0.0179550577254178	0.0208758312668139
0.146028979113817	0.210845954588382	-0.00903205017465203	0.0769654665297967	-0.0034924716578853	-0.00373952045328046	-0.00361599605558288	-0.0126943917435168	-0.019809901118414	-0.0208676274546636
0.495684275213081	0.24611295967649	-0.0293576063184858	0.179043842253923	0.0554042816290333	-0.0768977064705487	-0.0107467124207577	0.0222171839439959	-0.0149103353636441	-0.0425750912810229
0.0400060714010383	0.0107092389206895	-0.00281468830496125	0.0293978221966003	0.00180969139614494	0.000749919026838387	0.00127980521149167	-1.44570953017203e-05	-0.00381776893373135	-0.00634881902455879
0.0218434020871533	0.0321987795755228	-0.00195690519493614	0.0172580084881794	-0.00810233352510072	-0.00591211437904035	-0.00700722395207053	-0.00691356847552503	-0.00812038741014961	-0.00898543521558895
0.0831284546516996	0.157182605357179	-0.00545251822393977	0.0461208867131133	-0.0125982969620293	-0.0126458033768957	-0.0126220501694625	-0.0158369068799075	-0.0183522901765805	-0.0235138956986745
0.150438848602068	0.135991933951854	-0.00875219793140827	0.0594001087059617	-0.00652934490121276	-0.00310341713594767	-0.0048163810185802	-0.00353274384332658	-0.0066087467348869	0.00272994682225647
0.0226083828641397	0.0364486067814062	-0.00162744308329525	0.0166146580273245	0.00327165391498483	-0.00147433188720147	0.000898661013891681	-0.00305251866613136	-0.00374168044858521	-0.00557979546221005
0.126355830308165	0.127192602836007	-0.00758303815177855	0.0524307388930553	0.05321228947645	-0.00700054075209321	0.0231058743621784	-0.00339661864942797	-0.0155781114754006	-0.0260742203299252
0.10570302535559	0.0779661775433749	-0.0068566702618694	0.0503774329997579	0.00639328754219577	-0.00718704530994678	-0.000396878883875504	-0.0160300991264479	-0.0169894843955223	-0.00931257482568972
0.325935687682701	0.250503629793831	-0.0283202371189061	0.212213376882035	0.0324303662987472	-0.0503476091319954	-0.00895862141662412	-0.0201195650257626	-0.0484546092374867	-0.0593415216212845
0.175336441550513	0.0951396812027878	-0.010416487544148	0.0766552763101627	-0.0171696560239828	0.00266380379825554	-0.00725292611286363	0.00462025396330401	-0.00901585238961955	-0.0127689102319962
0.0890728822557853	0.0185036579236558	-0.00575434256059158	0.044775877547485	0.00282133925578602	0.00470966848217175	0.00376550386897888	-0.000170125033205348	-0.00214437308446495	-0.00715747278680533
0.496541050253254	0.246968598029654	-0.0293856567911239	0.178124528521551	0.126268986146875	-0.0727282873973871	0.026770349374744	-0.0293847286086789	-0.0520453866706351	-0.0434848981368632
0.215846799662601	0.113556454364719	-0.0132970752989544	0.096139391532822	0.0111666606303783	-0.0153691240830429	-0.00210123172633228	-0.000304737982778663	-0.0107512223772513	-0.0214224825001315
0.0125345037365692	0.0214924647425912	-0.00135408758384913	0.00871600497249047	-0.00323995109894621	-0.00432970640886064	-0.00378482875390342	-0.00500673714617927	-0.00473900390204532	-0.00476230975988286
0.365804109742606	0.13602162655253	-0.0260427513592548	0.186775599689568	-0.00699948259518512	-0.0877197730931314	-0.0473596278441583	-0.055305625498175	-0.064387634119782	-0.0824931596195352
0.00035679621960361	5.46175600316808e-05	4.22027178499705e-06	0.000111308665522212	5.88928534881215e-06	7.70466645314818e-07	3.32987599706346e-06	-2.37714761096503e-05	-5.29931514964012e-05	-8.45187398265542e-05
0.372671018249297	0.270303791662174	-0.0284428538029844	0.200293788278536	0.0169349376325131	-0.0452512157567513	-0.0141581390621191	-0.0250474148629847	-0.0256901876578377	-0.023478539261138
0.182089339914436	0.0786465396701955	-0.0125522965687499	0.0985059273069382	-0.0165814039009745	-0.0146712032096197	-0.0156263035552971	-0.0184008089216508	-0.0241634745944649	-0.0219801203379842
0.496314921064267	0.246264248591649	-0.0288846228496879	0.177651403907717	0.00830425173866517	-0.0540230607443764	-0.0228594045028556	-0.00365798237516368	-0.0249496923152326	-0.0205186059814975
0.151064822460699	0.136037614288461	-0.00897090701955558	0.0595988473797788	0.0100943164446027	-0.0120754077485818	-0.000990545651989583	0.0108995406551258	0.00969520349940309	-0.00812876901322887
0.182746026818268	0.0777646332908874	-0.0120618968029886	0.0979534790922798	-0.0131063265983121	-0.0125693535470996	-0.0128378400727059	-0.0231952972591777	-0.0239187326159149	-0.0366567346957087
0.372636768720316	0.269689150048585	-0.028299597114273	0.199623257648429	0.0749492983583725	-0.0488624375929764	0.0130434303826981	-0.0107730232298429	0.00869755340101719	-0.0570574623955562
0.0222488724667847	0.0368062465301679	-0.00206668374634498	0.0170424854767503	-0.00518292338576744	-0.00757121395187218	-0.00637706866881981	-0.00930142527249037	-0.0095003007736196	-0.0104472247645486
0.0620696467897356	0.129718701008862	-0.00472436241792069	0.0370229207187995	-0.0127389007447105	-0.0172413485292207	-0.0149901246369656	-0.0168193380472239	-0.019921487166628	-0.0231243149854398
0.448346305831737	0.155109928068905	-0.0268209295693917	0.173528272588166	0.0355906948862708	-0.0232682160867461	0.00616123939976232	0.00668093933170077	-0.0135371605560135	-0.0165976543209692
0.0277837848059624	0.0645062445000112	-0.0023139134808384	0.017768011809645	-0.0103320528023326	-0.0106789431133291	-0.0105054979578308	-0.0101799410116469	-0.00997671449109349	-0.0117765956460068
NA	NA	NA	NA	NA	NA	NA	NA	NA	NA
0.225159948030647	0.170701122241077	-0.0138235117474212	0.0946383695190695	0.0558888776549488	-0.0161247296442251	0.0198820740053619	0.0231198367827905	0.00774859512437678	-0.0135658980229977
0.37260605900844	0.269856037010045	-0.0287795057970115	0.199099074306812	0.0704987709199846	-0.0495253677549907	0.0104867015824969	-0.0313451123404253	-0.0257469776279001	-0.0235189124797486
0.340727519814261	0.157406211048112	-0.0301533822587743	0.218475110997656	-0.0199171617866643	-0.0502821565463277	-0.035099659166496	-0.0558828113731366	-0.0659571339077467	-0.0626806375602391
0.0635366519811284	0.0965420103210473	-0.00475422229116744	0.0343063492873906	-0.00569778702806225	-0.0246807406969806	-0.0151892638625214	-0.0142391703244215	-0.0144367995189632	-0.0195555734733693
0.0686368754349101	0.0247669715420069	-0.00547415932388581	0.0517951185030699	0.00119171571184114	0.000303861892437765	0.000747788802139451	-0.00822793716354758	-0.00850703072940128	-0.0127533729773415
0.050152264914916	0.0204700271202147	-0.00387425431120955	0.0314973697943343	-0.00182752584320834	-3.9122717909644e-05	-0.000933324280558992	-0.00505276953043222	-0.00417697120662733	-0.00956250083348712
0.000850764021146339	0.00221130891749785	-6.35553004233133e-05	0.000400555201331308	-0.000190732346336054	-0.000289662410333732	-0.000240197378334893	-0.000330434762813408	-0.000286682659207749	-0.000400411437564474
0.0501628664349852	0.0699955187139193	-0.00377845831099494	0.0338723600128378	-0.00733241460446894	-0.011657215838915	-0.00949481522169198	-0.0101646225631494	-0.0113649126317591	-0.0135491481638381
0.0744613785001053	0.0535094958564869	-0.00519063159488115	0.0384432539615267	-0.00631710235241728	0.0028867372062905	-0.0017151825730634	-0.00555701479778122	-0.000249775165061958	-0.0029232490604575
0.141386659208051	0.0858017005677004	-0.00889466514215903	0.0601741849438427	-0.00130097193579867	-0.00610928186741105	-0.00370512690160485	-0.0164663478864626	-0.0123252240607506	-0.0270189870144868
0.0302837954874823	0.0885641343218332	-0.00291007329653181	0.020292185497258	0.00569654079603859	-0.0138715619623734	-0.00408751058316741	-0.0149504535088719	-0.0148497153316753	-0.0112631502573576
0.00904052604176197	0.0403965486821685	-0.000656646356245323	0.00656488321728115	0.00120842955799384	-0.00537319199060774	-0.00208238121630695	-0.00610811347466474	-0.00596720942843708	-0.00625914802492891
0.291816655095506	0.178816712374268	-0.0186637423128138	0.132743192013107	0.032672438250808	-0.0227506966318275	0.00496087080949026	-0.00850722460614317	-0.0283753123882945	-0.014600975676472
0.0112866709696454	0.00127807076362095	-0.000515102418491674	0.00617126277055102	0.00087240549830485	0.00106667419363084	0.000969539845967843	-0.000684147173693661	-0.000795765923342212	-0.00164954157435357
0.1263874032816	0.127036719724911	-0.00758218400264281	0.0527650177123561	0.0217597989302143	-0.00863671468498566	0.00656154212261434	-0.00618734247946062	-0.022326450085951	-0.0195043843376069
0.255686760792644	0.102459128076357	-0.0170342241656147	0.12226815526963	-0.0179280888917122	-0.00770986854363098	-0.0128189787176716	-0.018487490750905	-0.0257217749002465	-0.0319837556483045
0.492889774291744	0.195955577734768	-0.0292394401944869	0.180791933363548	-0.00444493177201416	-0.0530562190663973	-0.0287505754192057	-0.0424277676882394	-0.0601117479079853	-0.0442029365324013
0.141951450550037	0.0531641192883783	-0.00930800228637546	0.0685156424096201	-0.0328176150355469	-0.0416537533446955	-0.0372356841901212	-0.0334453028821354	-0.0394059736379876	-0.0473588466710116
0.110380147168589	0.0288612271060827	-0.0070358093022319	0.05190410060348	0.0022214915268009	-0.00749159878928159	-0.00263505363124034	-0.012658216589918	-0.0099262359023744	-0.0198619717578882
0.0717540932864221	0.018952218136887	-0.00533551636009934	0.0376581191501619	-0.00300351855725471	-0.00211113100502351	-0.00255732478113911	-0.00669339545984532	-0.00833932268569099	-0.0110497960582607
0.372104723217841	0.269642194767332	-0.0280243463728352	0.198772253647631	0.00433967690551829	-0.0467212111481907	-0.0211907671213362	0.0347382151606111	-0.0402014395246798	-0.0443251977543386
0.0580013370867799	0.0475734331231572	-0.00420180929531191	0.0332128350195135	0.00388428276614754	-0.00408557112671411	-0.000100644180283285	-0.00606323096265399	-0.00886772173374548	-0.00955703145178226
0.164704257074227	0.0476690065653064	-0.0115576764642555	0.0846786597608125	0.00621273696536409	-0.023300601024826	-0.00854393202973097	-0.0208307027724463	-0.0206489704707964	-0.0289259029765888
0.31434467729929	0.147142116379461	-0.0284017689027956	0.215821795253172	-0.043569624664771	-0.0446314356088829	-0.044100530136827	-0.0522510441744484	-0.0615784035457741	-0.0699558337539768
0.0830537189205497	0.157213847246294	-0.00531267184282697	0.046290506488408	0.0456414241154804	-0.0163108059252283	0.014665309095126	-0.0158923875437213	-0.0204008063115312	-0.0220800128018582
0.113900834536381	0.186728152912338	-0.00778911295159465	0.0613547863420726	0.0105617114535589	-0.0234183762943302	-0.00642833242038567	0.0138314921726597	-0.0145216369480219	0.0057193826310475
0.241153822889254	0.0743267682124615	-0.0231805425311997	0.194184603591156	-0.0284463657173446	-0.000363358717930751	-0.0144048622176377	-0.0222087030818954	-0.0235993788845034	-0.0403198038595053
0.0642388305209056	0.0501204895312257	-0.00470831638369774	0.0346528175439375	-0.00895790896555022	-0.0142477583696391	-0.0116028336675946	-0.0104073076407898	-0.0106612090445501	-0.0157411067669583
0.299630442565051	0.149897662393161	-0.0288090232598959	0.222927612260097	-0.0294969089082983	-0.046303714614737	-0.0379003117615176	-0.049910419476941	-0.0604928455083719	-0.0641486231000524
0.141165421514712	0.0859933748489333	-0.00832335939947071	0.0597149554696806	0.0100086038211273	-0.00971791905617503	0.000145342382476155	-0.0155671782753215	-0.0146201666479746	-0.0204063066325545
0.0155984639465475	0.00193202794373306	-0.00110238566937799	0.0118298258936268	0.000528196947601891	0.000117967773638959	0.000323082360620425	-0.00100712954563856	-0.00293208632357406	-0.00274243061056859
0.00325832933350878	0.000771491074569895	-0.000130137997123716	0.00157023293868149	-0.000583228643272438	-0.000165994627507501	-0.000374611635389969	-0.000262855097702191	-0.000783706354081446	-0.000699102923728761
0.0126750983773604	0.0204809787092489	-0.000547351663003147	0.0083147245174738	-0.0014019156092103	-0.00146107605771614	-0.00143149583346322	-0.00262399035059218	-0.00325788410868575	-0.00385794877478659
0.314337081727255	0.147367164126722	-0.0288739924827034	0.215226720921379	-0.0265324058120588	-0.0461303738396818	-0.0363313898258703	-0.052679111532455	-0.0583474745615205	-0.0791802833379863
0.0223667808682811	0.0368056497013152	-0.00218162159697306	0.0167722787339291	-0.00537574622597089	-0.0075500572084046	-0.00646290171718774	-0.00773508773263571	-0.0104183036382075	-0.0106407365089931
0.130903126567693	0.0847487626699058	-0.00792942921910558	0.060274988991241	0.00527415262330416	-0.0089857912139161	-0.00185581929530598	-0.0126916340706183	-0.016222459297327	-0.0143921882580115
0.000320871634356487	0.00129815682094909	-8.17735287376195e-08	5.46861050984873e-05	-0.00012013701432191	-0.000121189872635731	-0.00012066344347882	-0.00013942904968874	-0.000162554808922319	-0.000168025726129365
0.0363998835794855	0.0546892094780426	-0.00288992381155419	0.0259982586551299	-0.00194464831177691	-0.00327208874947499	-0.00260836853062595	-0.00464149236918668	-0.00657079142580017	-0.00823599856095657
0.496765421265788	0.246885669906011	-0.0290306204943773	0.178374150492947	0.0217415121980928	-0.0736011707985708	-0.025929829300239	-0.0225661083579688	-0.0267209937090965	-0.0433869816015084
0.451784094375719	0.195768629674177	-0.0269067279448547	0.171024760987198	0.0315698309950623	0.0430664806636704	0.0373181558293664	0.0450988454849326	-0.0107905323783703	0.0175860195184613
0.15349643387021	0.111609894203431	-0.00932672705555043	0.0692253469290796	-0.00984816296500152	-0.0444783336574259	-0.0271632483112137	-0.0269378022368208	-0.0260693737161664	-0.0251104481650307
0.00673316569416497	0.00155319777375587	-0.000491001426159258	0.00501783697514487	-0.00175225389237799	-0.00161128854033064	-0.00168177121635432	-0.00188768874687931	-0.00242536605845021	-0.00251467851608947
0.0941500114424054	0.0285723381141132	-0.00621556220044309	0.0477663167518901	-0.005314521457375	-0.00487008109862488	-0.00509230127799995	-0.00795077001145184	-0.0101807387281219	-0.0206020251734849
0.0761193949247154	0.084654132267794	-0.00562379762186366	0.0468483498495291	0.0187502936695451	-0.00830704214248533	0.00522162576352989	-0.000840989647999113	-0.00606211301661608	-0.00666881259407834
0.206895055092192	0.115574254259929	-0.0133311298642606	0.0980607008525846	0.0139226194398891	-0.0200839216591729	-0.00308065110964192	-0.00562895974862798	-0.0155351269550961	-0.0203930477059348
0.373247062641131	0.269850118975213	-0.0277881477216029	0.19966250199806	0.0253783995577903	-0.041769861320453	-0.00819573088133135	0.0284522169229623	-0.0259097378440971	-0.0303161372457364
0.0834786912036334	0.156978302258573	-0.00581463511651555	0.0462827282318666	-0.0153099023282063	-0.0138865814011377	-0.014598241864672	-0.0187184483957571	-0.0198737340874891	-0.0203716450358736
0.0817712326759522	0.100505408523954	-0.00589011175607135	0.0401583262506868	-0.0116953577080767	-0.016648928577751	-0.0141721431429138	-0.0136984442720632	-0.0205682419700273	-0.0113181895428814
0.297932777974684	0.176327851367192	-0.0185918103474604	0.128459897280445	0.0555232496767886	-0.00926362891256644	0.0231298103821111	-0.0180475088879669	-0.017316576380709	-0.020326932068267
0.186999556859886	0.112153726125104	-0.011552904189439	0.0835062652910439	0.0199037606772603	-0.0173581289547939	0.00127281586123318	-0.0028007411643261	-0.00761080241180787	-0.0125844141980033
0.460509095719968	0.148019164062701	-0.0323300205307847	0.204240064690915	-0.0132793275110891	-0.0941906553085068	-0.0537349914097979	-0.0732655129413648	-0.0762002404381592	-0.089267063357331
0.49628887175225	0.245797598136399	-0.0295044129712899	0.178770070862258	0.0251690834070583	-0.0528659690362395	-0.0138484428145906	0.0187843268684447	-0.0213484287585524	-0.0493606878521277
0.0010573506294109	0.0034018803611327	-2.86740979590038e-05	0.000551561803285128	-0.000315081453609921	-0.000286075232295351	-0.000300578342952636	-0.00030829108236651	-0.000481466702481677	-0.000459886995936314
0.299488863094017	0.14972067237182	-0.029020539360664	0.222880161989184	-0.0384451819172409	-0.0476473246298197	-0.0430462532735303	-0.0467527658405566	-0.0600048154109776	-0.0623885865325684
0.0508046291383875	0.0171240311233853	-0.00414950335854251	0.0294195836321625	0.00314495184435137	0.00141234457989627	0.00227864821212382	-0.00185097772305964	-0.0025208451170366	-0.0046143328087233
0.0958107619301796	0.123615192795516	-0.00651487182846056	0.0440436011914882	0.000289122578758905	-0.0315436108541186	-0.0156272441376799	-0.0177432391852172	-0.0130244340734753	-0.0264989661982006
0.176554952894362	0.0503287225171693	-0.0116180709974801	0.0847871884463614	0.00814044307085152	-0.0169989925701722	-0.00442927474966032	-0.00576731830863281	-0.0218007731930271	-0.0203979756097044
0.00519991210247131	0.0121690816100599	-0.000316180983458926	0.00389435359555443	-0.00238303941564187	-0.002746763003892	-0.00256490120976694	-0.00277315977934533	-0.00293587829462894	-0.00305165047541136
0.0955404186078057	0.0674577699396619	-0.0065968004095292	0.0462442512614494	0.0161124918815802	-0.000208157583478835	0.00795216714905068	-0.00145880914793402	0.000794795174904203	-0.00866844498822446
0.0148086939654847	0.0567684132686873	-0.00117519029346789	0.0111262802564731	0.00118456064778341	-0.00840708979139865	-0.00361126457180762	-0.00793844541408198	-0.0085332034051136	-0.00457342469201838
0.224640202506842	0.169861352322358	-0.013294403149926	0.0941382201033178	0.0560777138337961	-0.0173970064013057	0.0193403537162452	-0.00365261332494093	0.0242798452351412	-0.0115370099156177
0.164886981420605	0.0478255542641574	-0.0120498025485134	0.0857053063755147	0.00179096545482427	-0.0260937168952981	-0.0121513757202369	-0.0188185698664085	-0.0220441857249032	-0.0296813941034563
0.00538773673558563	0.000261969096046374	-0.000271642916682095	0.00290142318542386	-0.000549241024502473	-0.000587630698364729	-0.000568435861433601	-0.000602502826499274	-0.000998702384932261	-0.00139658359503154
0.182430217891323	0.0787978784047744	-0.0122008173534728	0.0979483226481235	-0.0247256714535275	-0.0102408921670347	-0.0174832818102811	-0.0196997343932781	-0.0367397362546061	-0.0287710292019587
0.115829743362523	0.0802723068967476	-0.00750594528402963	0.0522447005308373	0.00109391221821385	-0.00508231236693897	-0.00199420007436256	-0.00542821803874026	-0.0101398768858864	-0.010929477971659
0.48993333955095	0.199980429470305	-0.0300998143807398	0.184619064882014	0.0101279086719789	-0.0667534238073633	-0.0283127575676922	-0.0376603628132617	-0.0569575073832226	-0.0488447710293684
0.208298414412992	0.0574357940598701	-0.0138545174433028	0.10580387373543	0.00989043079902494	0.00878325225452203	0.00933684152677347	-0.00116781791943252	-0.00710620906483203	-0.0141125924259837
0.261980930309961	0.1275425043747	-0.015757901854697	0.115485229293058	0.0378984056185978	0.0165517379952539	0.0272250718069258	-0.00459690578321698	0.0172949287735035	0.0111750039104306
0.299806051856942	0.181547908869242	-0.0267575819573094	0.196796474534921	0.0306927776015795	-0.0013840464251868	0.0146543655881964	9.15723709222216e-05	-0.00146903658721526	-0.0365637245359624
0.172675539042792	0.164318679569975	-0.00955309556687073	0.067084344520805	0.0150996564773698	-0.0406656898654394	-0.0127830166940348	-0.0218123151430032	-0.0210616315497397	-0.0350849415402497
0.0414394101907714	0.0198104269105349	-0.00330939244375709	0.0256731928588187	-0.0111866933073605	-0.0120374376742423	-0.0116120654908014	-0.00942163161798284	-0.0101891094788056	-0.0141212364640618
0.145773657005354	0.210611757811625	-0.00914933856645858	0.076587256697172	0.0904639489207939	-0.00478167630534868	0.0428411363077226	-0.00758741841072497	-0.0177050290919341	-0.0227549277187243
0.19484957424446	0.108321756944922	-0.0170189220133911	0.158829649565911	0.00645027295476674	-0.0283373187229098	-0.0109435228840715	-0.0310874370074819	-0.0314590084492684	-0.0542783522506589
0.0153994611517998	0.021437758121541	-0.00122622820294605	0.0121883096557076	-0.00634575864127505	-0.0050350649365006	-0.00569041178888783	-0.0060235498178276	-0.00736643009664677	-0.00771425311201723
0.0573444210311843	0.0320926663213837	-0.00318527292472594	0.0397252932418422	-0.00309243392154517	-0.00333613190976721	-0.00321428291565619	-0.0139690386675469	-0.0115502847024892	-0.0133800754427098
0.493305365466031	0.196485857975924	-0.0289588175055132	0.18192394105575	0.0197224791616236	-0.0851026175208702	-0.0326900691796233	-0.0248654071622299	-0.0570764101435019	-0.0630550131062256
0.0255339491684116	0.0152914956060471	-0.00219107696762176	0.0173889356503003	-0.00339092814664995	-0.0017889611696399	-0.00258994465814492	-0.00561417209731577	-0.00502585473218035	-0.00748377708925892
0.208556289222922	0.0572298674320238	-0.0139950614406339	0.106698798997753	-0.0133851104344357	0.00834381104837981	-0.00252064969302793	-0.0011946869772389	-0.0158503613575385	-0.026689575786579
0.0101897914923602	0.00280382576232424	-0.000519276585975144	0.00784252710903486	-0.00252672896769837	-0.00136759390687402	-0.00194716143728619	-0.00290193905727025	-0.00291169659719	-0.00374350096136447
0.284217928739301	0.0871532789747878	-0.0257480370588264	0.202125219536723	0.0011193904194628	-0.00322011711953119	-0.00105036335003422	-0.0177970587751452	-0.0311941935754913	-0.0545780723559517
0.306157094585111	0.217445370896877	-0.018668425625295	0.127013106935877	0.0902525889583227	-0.0177211916523772	0.0362656986529728	-0.00920738004656768	0.040251909538587	0.00792023451905399
0.496379228367767	0.246599049503747	-0.0286630840267389	0.178346764000103	0.0935801954360646	-0.0672225036184889	0.0131788459087878	0.00934049030694306	-0.0279425485167722	-0.00734985382149067
0.0570686307456428	0.0320094511906449	-0.00331221320945648	0.039705395130256	-0.0166492955256517	-0.00340653287923712	-0.0100279142024444	-0.00856961696295935	-0.0166631363460837	-0.0143475780349168
0.139696812260081	0.103210516962	-0.00853483394102397	0.0616150986235105	0.000592462302701463	-0.0289913437768934	-0.014199440737096	-0.0142728534669742	-0.0215453466537518	-0.0276348358437439
0.291871961501955	0.178885705429705	-0.0189430219480696	0.132093870325059	0.0225118457049528	-0.0140573601808866	0.00422724276203312	-0.0108916408784227	0.00453225849721001	-0.0290649397444896
0.0775644773183566	0.0707823323206012	-0.00561612817693581	0.0388300418997096	-0.00324904474499345	-0.0109789022190076	-0.0071139734820005	-0.0152846377204123	-0.019569728899246	-0.0195338691961772
0.0192828184289027	0.0559577899110811	-0.0012618718227125	0.0121729032718988	6.75702057351887e-05	-0.00821231140930952	-0.00407237060178717	-0.00795541906439832	-0.00896020444454674	-0.00911648819982212
0.0556831838682908	0.0187625125022775	-0.00441552330705568	0.0326456283958265	-0.00616722178028399	-0.00621807841458821	-0.0061926500974361	-0.010488069741435	-0.0119262351695215	-0.0135570177923128
0.0953302459125969	0.123544717431844	-0.00623644755392186	0.0436637405178121	-0.00316080325674589	-0.0139969498699961	-0.00857887656337099	-0.0108014841622259	-0.0232898841576112	-0.0141504035909281
0.0220480023018128	0.0375357062673321	-0.00189393959236071	0.0148218267952276	-0.00635503326357575	-0.00808751427785069	-0.00722127377071322	-0.00659099731699755	-0.0090089703777557	-0.00744763547947056
0.271736747074613	0.187829578159331	-0.0228870934212666	0.187797917472474	0.025994146143678	-0.00244480599695091	0.0117746700733635	0.00264520394627665	-0.0115027263436248	-0.041289600537787
0.0632887517657299	0.0964954821921001	-0.00504724238213024	0.0343313426474487	0.0119008743976953	-0.0214463563085675	-0.0047727409554361	-0.015055582338235	-0.0163769211054333	-0.0160207428223389
0.133465274586045	0.121767733950508	-0.00821988782031308	0.0759136096061239	0.000299753360582605	0.00130980279357457	0.000804778077078599	-0.00793165991691988	-0.00500143436022157	-0.0169660355110872
0.320922373124471	0.210410946733187	-0.0250547880441129	0.183289009881426	0.0330057724397512	-0.00225500875729162	0.0153753818412298	0.00544684760318781	-0.0169410988809078	0.00665262847522519
0.291374274860069	0.178859192520075	-0.0190051543129948	0.132439926451039	0.00173459656290798	-0.0293792502067244	-0.0138223268219082	-0.0137912285458388	0.0115927725038462	-0.0132810155052646
0.0683840699452886	0.032201121716784	-0.00546762968258986	0.0368877998942905	-0.0143734037658434	-0.0101693877724322	-0.0122713957691378	-0.0200199553721543	-0.0177895469034938	-0.0184032713466328
0.062145128533756	0.129643791287129	-0.00462676776338557	0.0368455555495865	-0.0152696716621732	-0.0155543705795187	-0.015412021120846	-0.0180877985058666	-0.0197245555210222	-0.0216458736370223
0.216026319480139	0.113489038865017	-0.0136477400996136	0.0970183193510536	0.0183808133970871	-0.0175863814993906	0.000397215948848229	-0.00398229217025722	-0.0167523900940748	-0.0285054524671109
0.00335178228249617	0.000741297674471854	-4.54684055639443e-05	0.00162074965515604	-0.00052585734693423	-0.000271107039021239	-0.000398482192977734	-0.000191217434219967	-0.000335562139645976	-0.000592670872891028
0.00621045904009553	0.0137225965950421	-0.000370401555479179	0.00393912790807873	-0.00197911805895512	-0.00126346848218833	-0.00162129327057172	-0.00158433824025453	-0.00219622551608972	-0.00249021747062154
0.0103417773350113	0.00271870434173553	-0.000587051165241085	0.00790636658437401	-0.00120625578385868	-0.00169243955262053	-0.00144934766823961	-0.00251363124931419	-0.0028319867462598	-0.002955745657976
0.447984496881207	0.154008067653854	-0.0274225166065601	0.173046421188585	0.0165016857847365	-0.0285776255631997	-0.00603796988923161	-0.0279310469838774	-0.00317311288697686	-0.0271446114697944
0.0142905225301442	0.00903865694468031	-0.00143065579285569	0.0109078532540496	-0.00355548461341307	-0.00243004931443363	-0.00299276696392335	-0.00413108710550841	-0.00457521806748659	-0.00489013206898128
0.17891239150152	0.23103708185733	-0.0118920662218306	0.0976852576500401	-0.029921407250523	-0.00760301670317562	-0.0187622119768493	0.00766904220319267	0.0358636901210133	-0.0357070122700692
0.185841015201159	0.152453872452219	-0.0109757140431767	0.0746849261586034	0.0134027644153297	0.000813746255560965	0.00710825533544532	-0.000734413552964164	0.024672338943	-0.00663710706538834
0.00177689615076907	0.0147459327857073	-4.07534215615746e-05	0.00130567444186375	-0.000440007803077862	-0.00129518373877083	-0.000867595770924349	-0.0013200839046684	-0.000969689779722002	-0.00140303240760694
0.305041294307503	0.217126014481799	-0.018915605570225	0.126820537720321	0.110901057272385	-0.00834514264932334	0.0512779573115307	0.00344899012740968	-0.00737601468758703	-0.0115610935222641
0.00672951451416947	0.00160317950866765	-0.000447244692618751	0.00522448896036964	-0.00154147260202124	-0.00144952722016342	-0.00149549991109233	-0.00162364495182745	-0.0023000479551165	-0.0025942699894353
0.436402545519311	0.094133494893723	-0.0281409927247229	0.183021350785468	-0.0328039745556137	-0.0282259881451476	-0.0305149813503807	-0.0327337758077602	-0.0386039181667422	-0.0777359219655644
0.0124760514251208	0.0215775640081586	-0.00125940547340981	0.00889739409664723	-0.00377371052159393	-0.00385665549126963	-0.00381518300643178	-0.00412023970689542	-0.00467138803506857	-0.00546192168326713
0.119544048493416	0.0754362708120547	-0.00747068717887536	0.0541505917738378	0.00674741332424998	-0.0224932451328986	-0.00787291590432429	0.000828283753162948	-0.00300911504838934	-0.011259276335627
0.310819570037159	0.171442564140635	-0.0249956970515756	0.188881173672295	0.015100002846582	-0.00554234595457742	0.00477882844600225	0.0265355559438687	-0.0193168524639635	-0.0316554737752409
0.304731668468418	0.216909212920053	-0.0182623118819943	0.126918597555788	0.0519918958447168	-0.0194428665343221	0.0162745146551974	0.00407538770326127	-0.0116940151201103	0.00943896936399991
0.0687537991000975	0.024706313550492	-0.0059530411769167	0.051708804986815	-0.000163535536755119	-0.00184452571908787	-0.0010040306279215	-0.00949123338943124	-0.00860669154047835	-0.0123120375578691
0.149329681916186	0.0901515531858303	-0.00889781671087997	0.0654243511244004	0.0252091851874134	0.00915903104096341	0.0171841081141884	0.0067668311541221	-0.00499815375867235	-0.00647408296046237
0.0705401977315735	0.0773567629669084	-0.00572226846352429	0.0445144333887532	-0.00955787596274348	-0.00846993785400332	-0.0090139069083734	-0.00994476934655865	-0.0102611077214373	-0.017432956018766
0.0635247883722944	0.096491906844472	-0.00500639271266583	0.0342721159149707	0.0127951749378725	-0.0171224953939221	-0.0021636602280248	-0.0118178739801623	-0.01929881926375	-0.0160613387900574
0.0225066848783355	0.0631220725574619	-0.00226892159678913	0.0157040756096273	-0.011718409857806	-0.0105364621278805	-0.0111274359928433	-0.00419814225711007	-0.0128165406425517	-0.0132196085150562
0.140482587449856	0.103013183640327	-0.00863540558196371	0.0609906474737669	0.014066734417121	-0.0186145560587045	-0.00227391082079176	-0.0296255650691115	-0.0197497539101806	-0.0205774706107749
0.0141298429228156	0.0248541497653566	-0.000840500865848838	0.00928739155440203	-0.00244178468123628	-0.00311488648787103	-0.00277833558455366	-0.00315669958602808	-0.00331356601925509	-0.00534031235619472
0.00999300098827401	0.00146042127006515	-0.000432081502829277	0.00584887032245858	0.000445423259721489	0.000228766717786606	0.000337094988754049	-0.000393385789204797	-0.00107968931218961	-0.00188804525272001
0.0625122805013481	0.0318614435312671	-0.00499589339051885	0.0351186884677745	-0.00674570923172203	-0.00485673448679187	-0.00580122185925695	-0.0115586982823136	-0.0108836929552356	-0.0110973961258561
0.101103442803927	0.105257006675078	-0.00712559806117227	0.0599417029734026	0.00275236717121836	-0.0192926966826653	-0.00827016475572345	-0.0118043567264406	-0.0205397913503488	-0.0237550632571464
0.045321945981226	0.0157654540648864	-0.00344555019941636	0.0277498733126109	-0.00619528215206911	-0.00476273373226479	-0.00547900794216695	-0.006154946708358	-0.0085264104893504	-0.0101314543202095
0.372800513280086	0.269580340756665	-0.0287769525926466	0.200103175517486	0.0780661811953386	0.022353101799083	0.0502096414972107	0.00292307645636336	0.0165378645001826	-0.0597113259600011
0.0621694690752977	0.12979514984495	-0.00501140618138605	0.0369918432062612	-0.0148875540464626	-0.0168901269689306	-0.0158888405076966	-0.000324556560985352	-0.019700427695526	-0.0234334465123619
0.186790091246758	0.112088217881737	-0.0117171762796254	0.0836046927187819	0.0201037424189722	-0.00514258081154551	0.00748058080371336	-0.00812883638200598	-0.00585564387095203	-0.0137484578244483
0.269598683244226	0.189419004301198	-0.016120237569976	0.113038683860463	0.0551076453475247	0.0113111060788986	0.0332093757132116	0.0428900749628288	0.0058938663358043	0.0120010219048921
0.483743554579595	0.145194950582766	-0.0309445814323901	0.188975995771907	-0.0228109790918334	-0.0922452136325754	-0.0575280963622044	-0.062218901194462	-0.074672851054833	-0.0941216191746358
0.340805507673281	0.157452466277826	-0.0295590316490942	0.219695179434145	-0.0362307116222196	-0.049410533073348	-0.0428206223477838	-0.0484404557626652	-0.0569154406891506	-0.0724219730541898
0.051024359286936	0.0874553516753237	-0.00383689903505242	0.0351308590511271	0.000757471466072517	-0.012124967378553	-0.00568374795624024	-0.00934402301819925	-0.0099703432646799	-0.0122576471771155
0.0723655553885907	0.0525167650068413	-0.00563598506340515	0.0386655647466992	-0.00219432477897859	-0.0100808452835744	-0.00613758503127648	-0.0185176552187077	-0.0127017320222747	-0.0166706032723872
0.49751296517146	0.247402389093391	-0.0291346056366835	0.178873532346763	0.00776207542181412	-0.070972075944867	-0.0316050002615264	-0.00476777151237756	0.001162611972641	-0.0538229197297539
0.40422100331995	0.093408405519631	-0.028685066113863	0.199451375292169	0.00582627587699602	-0.0259527929722181	-0.010063258547611	-0.0281465975221397	-0.0385120760390498	-0.0470548292252135
0.454824963673117	0.14890271088069	-0.0317443784810811	0.20902374433539	-0.0351420206739657	-0.0880915780312033	-0.0616167993525845	-0.0564313383477223	-0.0879131472252558	-0.106897116964408
0.0451211772969622	0.10715991451714	-0.00360915843819151	0.0294616555758351	-0.00329172998876279	-0.0123340857464402	-0.00781290786760151	-0.0139557975963969	-0.00219833871469291	-0.00381850362184272
0.311263923389712	0.17185449750474	-0.0247129006629982	0.188160513201714	0.0295182371900716	-0.00241892334564908	0.0135496569222113	-0.0095806505795254	-0.0197288923703085	-0.0331876409994789
0.291581439124464	0.17885838322787	-0.018550378998223	0.132589886503222	-0.00566276294649259	-0.0167816367712914	-0.011222199858892	-0.00176870925147382	-0.0291743518116936	-0.0204694022397625
0.101813408135951	0.114829003630531	-0.00673081815221184	0.0459779925034429	-0.00804830953764955	-0.00827340855375962	-0.00816085904570459	-0.0128982889527703	0.00607467353558122	-0.015414044080192
0.216156728510975	0.113322721303558	-0.0132910488645432	0.095960102663355	0.0183977927721668	-0.0126575607022945	0.00287011603493614	-0.00669053445764697	-0.0101606758119192	-0.013009772216477
0.320906099265722	0.210353727280851	-0.0254529742546419	0.183786106061389	0.0344051390311768	-0.0143702657395503	0.0100174366458132	-0.0164897531706814	-0.013219262997934	0.00184114199621499
0.116145091139607	0.0805600313204054	-0.00761541374759708	0.0524379209426744	0.0112312031968582	-0.00195420436972188	0.00463849941356814	-0.00609241388844473	-0.0162578612817106	-0.00937452844293045
0.0832907971544724	0.157220756741941	-0.0055033304385229	0.0460522571979917	-0.0080375505577313	-0.0158942483215988	-0.0119658994396651	-0.0143161783223253	-0.0190877785455808	0.00348832292328437
0.253217800598881	0.129354276947474	-0.0159757364354169	0.116475003868484	0.0154889641708842	0.011719516631446	0.0136042404011651	0.0152619236567955	-0.000343390570446855	0.00102808405850563
0.00171277613339351	0.00506466805843537	-0.000118106069999852	0.00107712656134802	-0.000884034285838328	-0.000742732374965378	-0.000813383330401853	-0.000916989477252838	-0.00096051826800234	-0.00103832434844567
0.0414086619157736	0.019958167748045	-0.00350635307462611	0.025529969368243	-0.00715531572728821	-0.012148018280502	-0.00965166700389511	-0.00998770494463005	-0.0125456170371377	-0.0130157592393256
0.485143395168769	0.145511312844122	-0.0303167478059288	0.189957961941544	-0.0150703892108159	-0.0877858718301275	-0.0514281305204717	-0.0609547281051402	-0.0768188618952271	-0.0933493065131651
0.326397654333375	0.250729216913825	-0.0298878710441131	0.213134549368561	0.0805041350637685	-0.0469931404970126	0.0167554972833779	-0.015465271946623	-0.0413143479852242	-0.0709561949700919
0.182555639187758	0.0789280160319542	-0.0123062097920196	0.0985230595403586	-0.0110364114509419	-0.0112221796641706	-0.0111292955575563	-0.0257679703348338	-0.0311063319533973	-0.034417455418358
0.127390609290427	0.0307110997034991	-0.00814891494830203	0.0630009711569678	-0.00029387836189837	-1.62025112784292e-05	-0.000155040436588399	-0.00218015863409401	-0.00874870947053227	-0.0120909825731657
0.298652956185871	0.149730744312136	-0.0285664925442883	0.222327504734651	-0.0196532203471393	-0.049598110304858	-0.0346256653259986	-0.0446262916888631	-0.0646623699689847	-0.0835208792218606
0.30540289230791	0.217547625484259	-0.0188212879694227	0.126465400539521	0.0842872773907117	-0.0142102945896033	0.0350384914005542	-4.81602761045474e-05	0.0359630925811164	0.0272355817201488
0.17324268796562	0.164136968816553	-0.00968542475293593	0.0673008485388571	-0.0252542819992694	-0.0443579837392573	-0.0348061328692633	-0.00386345320398607	-0.0194110060674645	-0.035400047612689
0.044074945985674	0.0473738837372805	-0.00305407630115662	0.0256640032922213	-8.18251179984311e-05	-0.00639773570280896	-0.00323978041040369	-0.00698302720090989	-0.00577163994284351	-0.0109900044819547
0.0722542028773349	0.0187266181877163	-0.00507672208501792	0.0381819988046921	-0.00131810477856807	-0.00407693854648268	-0.00269752166252538	-0.00964911271549314	-0.00975966264043412	-0.0137645754266495
0.00201882804053181	0.000389649798942067	-0.000100578048872982	0.00100587411291918	5.67917823960946e-05	-0.000243356740599262	-9.32824791015836e-05	-0.000388178100087443	-0.000405370405520791	-0.000510810068687967
0.298673357923181	0.181598606331429	-0.0257056591837531	0.195989037737522	0.0347143290564944	-0.00466124667465107	0.0150265411909216	-0.0126103145534927	-0.021923710063404	-0.0275200899925143
0.373070463768936	0.27031778544283	-0.028469399915222	0.199309250020379	0.086766094965803	-0.0473155696839792	0.0197252626409119	-0.00770974716985506	-0.0481495247884643	-0.0389885998594541
0.0447057409611477	0.10691498230031	-0.0036346683938563	0.0293938665184038	-0.0122606895706329	-0.0151648678300685	-0.0137127787003507	0.00278463111843232	-0.0138962544685031	-0.0172265943109948
0.373001274752942	0.270302626463928	-0.0286921776670561	0.198968325100262	0.125460840342783	0.023090155246148	0.0742754977944654	0.0262360660269364	-0.00975466761632543	-0.0178224874157882
0.135776395274319	0.151451307855965	-0.00929054295073534	0.0817966779653723	0.0195818015414183	-0.00148939398992801	0.00904620377574517	-0.0035857780374399	-0.0178712296481703	-0.0256250688222593
0.209253916955926	0.0572423846387848	-0.0141759391881752	0.106984277595293	0.00408847921300706	0.00816327098828132	0.00612587510064419	-0.00402665100499805	-0.0084212377984374	-0.0202992076166024
0.148385908442696	0.0905362084336139	-0.00915854984488182	0.0653076108962771	0.0110518202005615	0.00713851081591391	0.00909516550823769	0.0117367129049543	0.00300801386160535	-0.00422453689223265
0.246243522060279	0.10115418725842	-0.01684102026689	0.124344398761194	-0.0057564208123673	-0.0186051665669091	-0.0121807936896382	-0.0267166001422359	-0.021975439541097	-0.0550522996275864
NA	NA	NA	NA	NA	NA	NA	NA	NA	NA
0.00614852990782872	0.0137568110401292	-0.000307651285535805	0.00390627093708903	-0.00169986921181794	-0.00119163501697533	-0.00144575211439663	-0.00125337816408608	-0.00225132422416351	-0.00218786407652024
0.16498831997966	0.0477712446465458	-0.0115183593337795	0.0856598362062546	-0.00396757303830095	-0.0275955124913282	-0.0157815427648146	-0.0166007997925966	-0.0225793621015204	-0.0331072112771147
0.0447002719774886	0.107312027939128	-0.00357639718147053	0.0296037972879556	0.0181593648302365	-0.0142038138872381	0.00197777547149917	-0.010391326097284	5.74913364612822e-05	-0.0139426909525416
0.0833514647607653	0.157203363088239	-0.00518879010546199	0.045717160369022	0.0422331491568822	-0.0106082523188474	0.0158124484190174	-0.0192149925045457	0.00469001841585012	-0.0221540883720306
0.120152409595672	0.0322852900576375	-0.00702719691043509	0.0577439714901836	-0.00582104097405708	-0.0331992568313803	-0.0195101489027187	-0.0115171754770467	-0.0172593046358459	-0.0199544685353034
0.0274769542103935	0.00670111795091274	-0.00138961204913687	0.0189024524730243	0.00201127435011929	0.000285235224524328	0.00114825478732181	-0.000725603404206712	-0.00141206505657452	-0.00364134412798967
0.451999424745133	0.195389954402739	-0.0269357601948243	0.169464229430116	0.0426618975560653	-0.0189204372859769	0.0118707301350442	-0.0103949840563848	0.018147345986393	-0.0171612444902718
0.497168515414157	0.24650867344571	-0.0283591469586944	0.17857813461579	0.0735502713708449	-0.0591644550233132	0.00719290817376578	-0.00991494813310617	0.00835698869341311	-0.0292681195515639
0.0763221627064637	0.0847185750373171	-0.00594794357606827	0.0470530676769691	0.00921465875926483	-0.00507346559522763	0.00207059658201861	-0.0013904961707803	-0.0033855306655383	-0.0123886012951413
0.46627328767252	0.222006240470076	-0.0312180438917011	0.200052859318498	-0.00134068595042758	-0.0757378501032006	-0.0385392680268141	-0.0312844499641988	-0.0496336268297907	-0.0569287828467711
0.153845476602286	0.11152728551102	-0.00950470222538957	0.0693575150229122	0.00485639415160186	-0.0222022545640135	-0.00867293020620583	-0.0262921033090885	-0.034993182111347	-0.030703036336139
0.0561736015734446	0.0287379066255637	-0.00418634415134726	0.0312063193994268	-0.00871830943160005	-0.0100762268674312	-0.00939726814951563	-0.0134200911478912	-0.0125564339137289	-0.0135440486661661
0.0473565218602846	0.0822943828919616	-0.00387758490356171	0.0276119634404527	-0.0106761103626315	-0.0134864090452796	-0.0120812597039556	-0.0126871109260109	-0.00698203283791391	-0.0156060027336581
0.0780884199018168	0.167658563407266	-0.00555813870652647	0.0439480713976755	0.0200945485921881	-0.0247191233366863	-0.00231228737224906	-0.0184600383835064	-0.0165039804476374	-0.0293740953234228
0.0949795437997543	0.124077914440809	-0.00674452710534462	0.0442549709351129	-0.00307429036105759	-0.0133688510281193	-0.00822157069458844	-0.0179090514604015	-0.0264838060459881	-0.0238684375143005
0.0192168138930511	0.0560593148923524	-0.00145599643283155	0.0122121037029508	-0.00673031413343812	-0.00809229204801756	-0.00741130309072784	-0.00843803359673142	-0.00822592114817991	-0.00909837443174683
0.10534589468537	0.0780368744857823	-0.00695174041494645	0.0507156485251137	-0.00601218712446974	-0.0034040387011207	-0.00470811291279521	-0.00243515508271755	-0.01783142213593	-0.00953635155389429
0.00616989910518473	0.0136888388482694	-0.000270125548367552	0.00401622711602849	-0.000261738940715039	-0.00250546333111149	-0.00138360113591326	-0.00209069726382695	-0.00232625806579003	-0.00234039768697021
0.11760672464497	0.0314586810654099	-0.00742329462644603	0.0599577369523621	0.00249083252548907	-0.00294084646266536	-0.00022500696858814	-0.00452808893162387	-0.0158741474295186	-0.0133491092845994
0.0399600588321677	0.0450995107377113	-0.00333243237831253	0.0248976902260348	-0.00782901822304254	-0.011761091276734	-0.00979505474988829	-0.011003121413882	-0.0109406706917564	-0.0116590331624366
0.313704242020561	0.147067274695131	-0.0286824431938379	0.216660024495245	-0.0155766725455838	-0.0397186041093759	-0.0276476383274799	-0.0477361501949744	-0.0583235995733632	-0.0767338870646905
0.15097706150205	0.135808066641173	-0.00846045810944193	0.0597184121481858	0.012092802565731	-0.00280273933079331	0.00464503161746885	0.00961664916332342	-0.0305644542242771	-0.00952757258566003
0.00108207915234807	0.00346474447675127	-1.35931641443068e-05	0.000517370129790216	-0.000485112324465977	-0.00034939859372917	-0.000417255459097573	-0.000477744986207384	-0.000503221309152207	-0.000561162180462073
0.460791451395189	0.148087413947936	-0.0317405613655349	0.203655866562565	-0.0131447649064075	-0.0927069242435091	-0.0529258445749583	-0.0616271938076045	-0.0771995113971404	-0.0844948610753155
0.164596558307534	0.0477268268607316	-0.0112567350052792	0.0851286551526192	-0.000186566454743714	-0.0186676763924136	-0.00942712142357868	-0.00900300038841631	-0.0328757781022694	-0.0255612748162369
0.0509027577698272	0.0589001095357857	-0.00405001298915963	0.0345283280015605	0.00451631596379518	-0.00154885309000571	0.00148373143689473	-0.00137126911356243	-0.00290439831029275	-0.00797139013200589
0.135469540644085	0.151728440688034	-0.00938629276226086	0.0814141008528363	-0.023297437938639	-0.000151236250970604	-0.0117243370948048	0.00634050664501537	-0.00547945073603104	-0.0204581524382971
0.311138108323316	0.172771948313338	-0.0252218836995307	0.18976645268365	0.0334425022016956	-0.00065812234876278	0.0163921899264664	-0.00626387083385371	-0.020790418156886	-0.0300570767975731
0.0571423852673041	0.0320735429407875	-0.00331793582445664	0.0400424910351366	-0.01707554477548	-0.00562486013836749	-0.0113502024569237	-0.0137252366305925	-0.0106339892397745	-0.019056164941113
0.100920860136015	0.104663862629913	-0.00694501195203966	0.0599221360419093	0.0107038939147577	-0.012942108208853	-0.00111910714704769	-0.0103918642368447	-0.0119855965056115	-0.0218360614998718
0.130767694432146	0.0847588281617079	-0.00767979980601667	0.0597966383164401	-0.005217160660479	-0.010362701858713	-0.007789931259596	-0.0281142524090715	-0.0146452832032181	-0.0132908467414367
0.0223216761824739	0.0368435695914527	-0.00197966852486406	0.0169107314274727	-0.00438629863494253	-0.00808104803926104	-0.00623367333710179	-0.00980978995388058	-0.0101771322569447	-0.00937860139932075
0.012746868441846	0.0205394567364488	-0.000614053784374536	0.00826508546897641	-0.00101577137071587	-0.0016170391988002	-0.00131640528475804	-0.00243629341107738	-0.00341228511752807	-0.00390403937516447
0.0225168855236712	0.0364443761522036	-0.00162954146747059	0.0162934974266782	0.00335370894182153	-0.00175850936322669	0.000797599789297426	-0.00250479962959841	-0.00359155224251338	-0.00489187684411799
0.316766268485312	0.0831702003216919	-0.0229117063301966	0.16834890945651	-0.00156443479273777	-0.0117954940212475	-0.00667996440699264	-0.0174134909167435	-0.0284002420602567	-0.0324384864151382
0.141939550926583	0.0533563718194222	-0.00930664990538924	0.0674646697372002	-0.0105755217132646	-0.0288944230640852	-0.0197349723886749	-0.0416026887893806	-0.0383367448085714	-0.0404867270302927
0.0723348884704885	0.0187930416458222	-0.00521388087864362	0.0377400816121191	-0.00414145395190184	-0.00302181521171498	-0.00358163458180841	-0.00684942923587929	-0.00795562470400683	-0.0143638732528368
0.140568777978523	0.102802136877436	-0.00849263023021365	0.0612855410651613	0.00956161449130202	-0.0361390792084567	-0.0132887323585773	-0.013233813551698	-0.0182068262123486	-0.0235587958098102
0.0217439982753165	0.0322767037184854	-0.00188037014335164	0.0173436373638894	-0.00770384881946412	-0.00552301538025172	-0.00661343209985792	-0.00733200983751289	-0.00854461020808492	-0.00929244866809797
0.0404524917639665	0.0105747965740216	-0.00313773424123194	0.0295089195551483	-5.21540346363758e-05	0.00163271425222892	0.000790280108796275	-0.000449584750328746	-0.00287967156255647	-0.00657250547046313
0.270297916255832	0.18902230138837	-0.0158408938255241	0.112358940697448	0.0298643176143314	0.0387863384191833	0.0343253280167574	0.0156894528808563	0.0148126777999142	0.0328829325776476
0.0759898357294869	0.0849237012748766	-0.00592125416244446	0.0471815747547461	0.0159722536001958	-0.0032889596505	0.00634164697484792	0.00227220040803879	-0.00407308975761743	-0.0126991603609746
0.49687334044594	0.247667033887413	-0.0293989800494069	0.179060527442438	0.078546412366485	-0.071730957721822	0.00340772732233147	-0.014944860208086	0.0133317265840302	-0.00731839750861601
0.0726437296384191	0.0527887195457792	-0.00632307392394488	0.0389859048714274	-0.00856154868374227	-0.0122884873330431	-0.0104250180083927	-0.013641747437829	-0.0158313620311151	-0.0110329347304365
0.12591583229966	0.127103000925589	-0.00709295397217359	0.0527248894519291	0.0368004393791718	-0.00408508593427408	0.0163576767224489	-0.0103033944345253	-0.0121638246827707	-0.0155302374548059
0.2072083311881	0.115702811111954	-0.0139008767888282	0.098272220045864	0.021751685286176	-0.0258435608070093	-0.00204593776041664	-0.0264605616525238	-0.0147091993618046	-0.015521618791666
0.225433023759166	0.169761406909747	-0.013251514525129	0.0941381785238731	0.0328036913218215	-0.0140924536261214	0.00935561884785005	0.00416761868832086	-0.00304574184814038	-0.0119982096283067
0.15278355736134	0.111991475516144	-0.00955476625397139	0.0695805428244123	-0.0107974516444016	-0.0382700444140542	-0.0245337480292279	-0.0366328499348316	-0.0281055077078363	-0.0382964515842658
0.0862092719950945	0.0259460475014066	-0.00634108538774801	0.044121765779879	-0.00909486363297754	0.0030608168675323	-0.00301702338272261	-0.00821684258528778	-0.0100116848017993	-0.015456366113572
0.0504976607555608	0.0697838189025498	-0.00371762368711354	0.0341931023051586	0.00655654749866406	-0.00998990706427492	-0.00171667978280543	-0.0157468699531462	-0.0122870870059461	-0.0132295007998686
0.00911842443113125	0.0407855063791286	-0.000730645242381114	0.00650642864773045	-0.00607299907757439	-0.00534955183276993	-0.00571127545517216	-0.00597765245242551	-0.00635348079759158	-0.00385586431855662
0.00667470181191366	0.00161146907883682	-0.000452551043713506	0.0050634048299398	-0.00159185787812167	-0.000980270335820125	-0.0012860641069709	-0.00169747506974074	-0.002056558584968	-0.00257810410809443
0.010330269607717	0.00271475821461512	-0.000653864891180883	0.00787309582507598	-0.00174448145083235	-0.00192800273238299	-0.00183624209160767	-0.00272044294478414	-0.00302043345844432	-0.00364429586592588
0.113105244837976	0.186912913216079	-0.00739973271820252	0.061343127970707	-0.00310313781384669	-0.0132537050013926	-0.00817842140761967	0.0170625445788859	-0.00793968013566314	-0.0265715931448034
0.182207254803924	0.0786290732352752	-0.011946008013296	0.0981370412627934	-0.00313524866814749	-0.026356548719658	-0.0147458986939027	-0.0173997290173123	-0.0305056490870416	-0.0250948474256883
0.00957711835684003	0.00216499548196613	-0.000576805433755953	0.00634618870268287	-0.00188911926683957	-0.00220083681491489	-0.00204497804087723	-0.00323688750420543	-0.00365767497552596	-0.0033221321180923
0.0634492238766717	0.0237425391034703	-0.0048507818706608	0.0439162194660095	0.00303375624815935	0.0015637456363458	0.00229875094225258	-0.00228515961998151	-0.00684142738150838	-0.0102445829935893
0.073661841572562	0.0242075636224676	-0.00512297587267524	0.0544956194572574	0.00105141658891639	0.00159557789090559	0.00132349723991099	-0.00346188286973313	-0.00805421753687025	-0.012971704761671
0.1650929716927	0.0475268344657355	-0.0115164874408291	0.0854352684904301	0.000206657897675572	-0.0145730535374774	-0.00718319781990093	-0.012499691628089	-0.0232016351471065	-0.0353485342028242
0.142020527085653	0.0532374885497298	-0.0088816569994413	0.0682614145389459	-0.0205552693333514	-0.042403676237527	-0.0314794727854392	-0.0324865981269449	-0.0316441650408927	-0.0393286517796905
0.0302375404068221	0.0829537111728288	-0.0026440413908929	0.0215687452894993	-0.0125316307405968	-0.0105707186070809	-0.0115511746738388	-0.013305069381932	-0.0140746440754338	-0.0161118748538499
0.056295598467782	0.0287210321464117	-0.00410291973720798	0.0311838053590655	-0.0107810852778624	-0.00659112212054262	-0.00868610369920251	-0.0129389937555491	-0.0138059256622509	-0.01613726263846
0.127406638776799	0.0308444919244766	-0.00820307597681436	0.0630949256720376	0.00184932009248279	0.00275976099082831	0.00230454054165555	-0.0104457489794327	-0.00799961122972334	-0.0178037496717884
0.0407454602911306	0.0228821808163348	-0.00315351323587164	0.0288119674897884	-0.00460463745371387	-0.00893372591097192	-0.0067691816823429	-0.00922215490454638	-0.0142914621810126	-0.0122345756759026
0.206569524429768	0.11571078605573	-0.0135056502472435	0.098118359792561	0.0237098160986612	-0.0177154623497768	0.0029971768744422	-0.00466891776077294	-0.0242973562384114	-0.0293556493073468
0.0572579365033228	0.0319259066550355	-0.00307265508865617	0.0398364303853472	-0.00416572632176156	-0.00412988660666429	-0.00414780646421292	-0.00731405758187161	-0.0104036842205691	-0.0195649448082284
0.0448353827869868	0.106968155626956	-0.00376448849694214	0.0294247288204997	-0.00149556331834891	-0.0137934872331586	-0.00764452527575373	0.00223930688341055	-0.0143962572523571	-0.0168486140293525
0.104987361925986	0.0780268683702268	-0.00672741517819295	0.0505330896437279	0.000696213809389765	-0.00314833073274084	-0.00122605846167553	-0.00279666086990138	-0.0100200307321652	-0.0214830419032713
0.00271226967660336	0.00638257369921471	-0.00016436943494364	0.00167737679321869	-0.00089912474397398	-0.00089583613667502	-0.0008974804403245	-0.000949779022199776	-0.00112048657530049	-0.00144233312686583
0.0196840820420071	0.00716610062770369	-0.00101373746704206	0.0118510392081016	-0.00208282190129483	-0.000886715820426692	-0.00148476886086076	-0.00224624903192967	-0.00401027053212744	-0.00445894081229538
0.185761041753696	0.152367205477125	-0.0110324721150655	0.0742437803775867	0.0175770959665532	0.00107349753485059	0.00932529675070187	-0.0022536604469505	-0.00058489327800007	-0.0113903376194162
0.0573746971401907	0.0318802419348866	-0.00314307953951614	0.0397767298421646	-0.016617868403234	-0.00446914091315176	-0.0105435046581929	-0.0133950929858573	-0.0165603244731066	-0.013707731596717
0.48938179176148	0.200140376554317	-0.0294025561960895	0.184921280145894	0.0386969471783787	-0.0869211730977357	-0.0241121129596785	-0.0604245756101941	-0.0499730381283233	-0.051288930191865
0.0723250236906316	0.0187771747417201	-0.00505160025789805	0.037892361163926	-0.00193400944820271	-0.00349092888348708	-0.0027124691658449	-0.00613667815950038	-0.0136832704778642	-0.0144371632269384
0.040366695953851	0.0450874315663049	-0.00332962576046366	0.0249979129121095	-0.00962033312695719	-0.0094119109004285	-0.00951612201369284	-0.00837390279660803	-0.0118546659781251	-0.0149037991941615
0.0278601500893487	0.0641367996309055	-0.00207507577709637	0.017304369590921	0.00196795415685797	-0.0111944804367335	-0.00461326313993778	-0.00525516537043866	-0.00628569080303288	-0.0102738381009227
0.00364265819101331	0.000281087553024669	-0.000226815949440226	0.00237483412423253	-0.000133707478886477	-0.000285665382620244	-0.000209686430753361	-0.00054145206393235	-0.00064067189216006	-0.000959939471850727
0.135447307976224	0.151756231998035	-0.00908207717389659	0.0810235349851751	0.0088019930049166	-0.00346434537873849	0.00266882381308906	0.000283075899191465	0.00708449737227665	-0.0147000388566194
0.120267657225231	0.0324286342260773	-0.00757613474873808	0.0577440824071845	-0.0191812884885536	-0.00503508260199309	-0.0121081855452734	-0.0185515491727623	-0.0223258580817166	-0.0186421101971336
0.0481947858846102	0.0174607681327979	-0.00335697283491061	0.0352583198430643	0.00188302440429033	-9.19992508969444e-05	0.000895512576696691	-0.0032083035810985	-0.00591577316942414	-0.00711660696640677
0.172361737151167	0.16392270944354	-0.00971087433103587	0.06721584213336	0.00619232790332058	-0.0469763297717181	-0.0203920009341988	-0.00348761698591948	-0.0356473333617645	-0.0234299814670384
0.19538686326083	0.0509087373468736	-0.0139529761020259	0.0991596718388316	-0.0167379963905138	-0.0187772969161429	-0.0177576466533284	-0.0344992281175451	-0.0241313758322782	-0.0357906310983219
0.49703825215696	0.246997106397205	-0.0290950399938296	0.178425607297577	0.0222714823451198	-0.0170717894243003	0.00259984646040978	-0.00421496659746906	-0.021118272422257	0.00717843224852105
0.492702279660588	0.196868495699219	-0.0294694171184633	0.182022561455731	0.0529214935329262	-0.0759376068681547	-0.0115080566676142	-0.0282937855890353	-0.0686088223154247	-0.0594782900599413
0.256113582388269	0.102088379608753	-0.0166747275040859	0.122116584465267	-0.00260116770480706	-0.0124657553294332	-0.00753346151712014	-0.0153525851446013	-0.0280718620267493	-0.0563280770801267
0.453975828692471	0.148880140498855	-0.0319712253274678	0.208169010601217	-0.0128978148161508	-0.0780782152515846	-0.0454880150338677	-0.0586985749438815	-0.0826993209421979	-0.0916908151116439
0.310256073894596	0.171409298150634	-0.024556765795281	0.188855392842841	0.0139888223653579	-0.0067578062312198	0.00361550806706906	-0.00807898063804341	-0.0146058956099358	-0.0250932383083489
0.176016094152465	0.0503594975626957	-0.0114750034180453	0.0843874810406945	-0.000697808351535323	-0.0232759964999296	-0.0119869024257324	-0.00929561458488076	-0.0284418879424167	-0.0286838554319786
0.0442617485636276	0.0473954552389361	-0.00340462252082829	0.0256344433854887	-0.00249504121724966	-0.00491996861809372	-0.00370750491767169	-0.0072459695084863	-0.00775293089133847	-0.010843534078993
0.0911981473750871	0.0635652394340707	-0.00631975231728765	0.0438605313730418	-0.00340980519628906	-0.00327676903656353	-0.0033432871164263	-0.00339819587040356	-0.00724739574101882	-0.0133461860077273
0.207235644498977	0.115305175481315	-0.0135802431592621	0.0993522858576431	0.00983992921932064	-0.0214819896526814	-0.00582103021668037	-0.00247808237804817	-0.0151701069491679	-0.0109691354510827
0.246884633226676	0.100780869989046	-0.0169341973329441	0.124103060306857	-0.00946192361183107	-0.0167855942058372	-0.0131237589088341	-0.0227536710615942	-0.0311994147562037	-0.0413959289287086
0.0100578175772364	0.00146648270613458	-0.000536656181558171	0.00607041376103212	2.82140259142555e-05	0.00030356685364397	0.000165890439779113	-0.000645843076609609	-0.00130289242791138	-0.00163935445791357
NA	NA	NA	NA	NA	NA	NA	NA	NA	NA
0.172360528053416	0.164362380037767	-0.0095198044483675	0.0670629987344424	0.028261120237546	-0.0473086558175468	-0.00952376779000044	-0.0178711564342927	-0.0184142868761672	-0.0118159052764628
0.150416731659979	0.135702724356591	-0.00869055186111545	0.0600763376137176	-0.000450979367889404	-0.0118513573596789	-0.00615116836378418	-0.00473789126933899	-0.02474053191671	-0.014785603860457
0.229202698047958	0.123566455613531	-0.0138152060410657	0.103109846969608	0.0506027598869014	0.0353940661114138	0.0429984129991576	0.00629950171664101	-0.00238740831906628	0.00395701042197419
0.125960641919862	0.127265031473071	-0.00764728417342531	0.0527188498720645	0.0120533327205246	-0.00495043785874467	0.00355144743088995	0.00501067064328348	-0.00934547722976144	-0.00965670271752453
0.00381300848465888	0.000353393863272721	-0.000150285244876027	0.00186851721033078	-0.000544966480129761	-0.000427970361443855	-0.000486468420786808	-0.000545909408105619	-0.000822215745261811	-0.000925912449204572
0.0225165624973516	0.0364705166818394	-0.00145263327152148	0.0163132855932878	-0.00125355457702963	-0.00167115192829613	-0.00146235325266288	-0.000429548018529194	-0.00513820087852497	-0.0053120536685331
0.242175191469329	0.0578661539874416	-0.0157332463024859	0.11928692229318	0.00339626493430564	0.00401077687183371	0.00370352090306966	0.00133588604496679	-0.0235600654949771	-0.031190493575467
0.115828591502781	0.0805315805875392	-0.0074463092255532	0.0520345800328804	0.00826847551110341	-0.00496002545792876	0.00165422502658732	-0.00675383940711979	-0.00396694171542541	-0.0108456540943544
0.326790817038631	0.25057392334824	-0.0285423093103642	0.212240713778024	-0.000137053805683962	-0.0503356604792085	-0.0252363571424463	-0.0243474032294277	-0.0352988775743499	-0.0553805776512804
0.437716879199151	0.0940698358609915	-0.0282501675069595	0.182396303946672	-0.00168106876746305	-0.0313622087304453	-0.0165216387489541	-0.0291329258006832	-0.0520391161631044	-0.0512173394750744
0.299827989130009	0.181470721149102	-0.0256597084947754	0.196305791694106	0.0206398931503543	0.0435954098931476	0.032117651521751	-0.0152972796518679	-0.00222192806431448	-0.0324706294787399
0.25336194300817	0.129625469968038	-0.0162621558609988	0.117589513066924	0.0423767550462843	0.00783219881730696	0.0251044769317956	0.00895046605861438	-0.0124218704158248	0.00167065884542172
0.461788088042645	0.147920071491072	-0.0313402306043985	0.204922016966372	0.00105170397227211	-0.0816032198512734	-0.0402757579395007	-0.0624648035447301	-0.0708548394530695	-0.0843139092670768
0.0363494342110787	0.0547791151077891	-0.00301389345245964	0.0261138783565261	-0.00176729969439192	-0.00555575573888503	-0.00366152771663847	-0.00533684049141198	-0.00783125807544382	-0.00806585142931319
0.30544425181353	0.217784281785349	-0.0191263240077089	0.126804626296345	0.0284761510766418	-0.0114776455285944	0.00849925277402364	-0.00139709161367974	0.0186588491459113	-0.0169984088687617
0.113362194649679	0.186517565699248	-0.00789115664111846	0.0612461281531411	0.0045549169097186	-0.0175373154955326	-0.00649119929290698	-0.0163172387976534	-0.0127773729172911	0.00328473925432614
0.0095144918100081	0.0196400972692835	-0.000835579379151482	0.00758776371289057	-0.000744780297848439	-0.00416333607947772	-0.00245405818866308	-0.00366732569570276	-0.00453781191413432	-0.00411552056938816
0.404432621211899	0.0936224528193376	-0.029230778623125	0.198921680237391	0.00277304880962809	-0.0284830438079722	-0.0128549974991721	-0.0245307794416135	-0.0379003564388272	-0.0601235541512595
0.0682433909318695	0.0325908448663715	-0.00568681681176217	0.0370197165470802	-0.0131071999475912	-0.0111487091413627	-0.012127954544477	-0.014227012233097	-0.0182447777600809	-0.0162362943282042
0.00272832825244557	0.00635534219245256	-0.000119956620726284	0.00171492267701467	-0.000891660800467318	-0.000895144631471481	-0.000893402715969399	-0.0010326310287629	-0.00122661770714517	-0.00129467139317276
0.26170725527856	0.1275179040687	-0.016471513282044	0.115481717251233	0.0145769714371726	0.0148819498476755	0.0147294606424241	0.0206378219601835	0.00478331187201908	-0.0213263670187787
0.269517806596666	0.189634028196642	-0.0160404351424478	0.112621586013715	0.0602332103356147	0.0105930528592404	0.0354131315974276	0.0115155801744011	0.00181830062668226	0.0383215114869344
0.49566920200078	0.24686135785492	-0.029192441829153	0.177837629108745	0.0394783467247581	-0.0636173081494422	-0.0120694807123421	0.00915017138981972	-0.018250321147006	-0.0272566552993974
0.0777387830387367	0.0251947661640982	-0.00516190120006173	0.0384884551101608	0.000406626109667449	-0.00195196515433577	-0.000772669522334166	-0.00747437483868919	-0.0116093201463636	-0.0118776631456427
0.460564930636296	0.147821332911851	-0.0316827729887384	0.204355065356191	-0.0254652031515241	-0.0752814779052152	-0.0503733405283697	-0.058361651396006	-0.0651181895789875	-0.0912710138776974
0.0510195184366243	0.0614921185093559	-0.00425350075123878	0.033557868442805	-0.00671473608326965	-0.0105899493132587	-0.00865234269826416	-0.0126745903500532	-0.0148702836989604	-0.0177552430607164
0.00613702761712618	0.0137170999281266	-0.000337496318805947	0.00388807817595358	-0.000820780351322752	-0.00110308541284453	-0.000961932882083644	-0.00193442933103798	-0.00155435085460492	-0.00196696338739693
0.0226403184267996	0.00975281179312988	-0.00192281553272831	0.0158977968947249	-0.00392473014674585	-0.00383421502300979	-0.00387947258487782	-0.00441112683089567	-0.00561588994506208	-0.00648502542791428
0.163939178336252	0.111183923581363	-0.00997696818532434	0.0678784325603188	-0.0235242273303333	-0.0474178925686073	-0.0354710599494703	-0.0261703390938767	-0.0146044615230665	-0.0196925148121291
0.194826353934564	0.108259687242225	-0.016894920619498	0.15909241489579	-0.0293661785063572	-0.0281698196962893	-0.0287679991013232	-0.0262465530636684	-0.0481461894586152	-0.0385269864824231
0.241276541755841	0.0575240996688598	-0.0156715262976474	0.119428289103515	-0.0213089186458634	0.0108823349997974	-0.00521329182303298	-0.00630087357545892	-0.00577682226276741	-0.0138302945827589
0.299088132673912	0.149041923232621	-0.0293946457817121	0.223259295100408	-0.0361176171526985	-0.0467782853628449	-0.0414479512577717	-0.0511528049502826	-0.0618850499700895	-0.0738895919227702
0.451705957988514	0.195438856018136	-0.026577357454362	0.169776145700304	0.0540699452891485	-0.0219805394221097	0.0160447029335194	0.000775504126243221	0.0131724905577982	0.00551893887551619
0.0856847115572803	0.074496733548157	-0.00615409997388758	0.0426142099173564	-0.00357937396799564	-0.0132880772354139	-0.00843372560170476	-0.0111486344637417	-0.0125070210932918	-0.0204834900197635
0.0726236564469308	0.0526841473105922	-0.00593716224784668	0.0387259314987942	-0.00850850387214241	-0.0067359939589744	-0.00762224891555841	-0.0128814126462146	-0.0166011926375119	-0.0168117772443657
0.0812010383515944	0.0599139821940166	-0.00563133243132999	0.0405590524897428	-0.00480822754154789	-0.00560991173596068	-0.00520906963875428	-0.00352556911748821	-0.00681313818709728	-0.0098030163364492
NA	NA	NA	NA	NA	NA	NA	NA	NA	NA
0.418014317196891	0.176399381702095	-0.0284169676160316	0.19018407738996	0.0633794126081036	-0.0166832594694888	0.0233480765693074	-0.0136217931375268	-0.0089316292983031	0.00767421259999762
0.142217374755184	0.0534344695376421	-0.00889724966308969	0.0674962343735438	-0.0182122832440289	-0.0448558328852484	-0.0315340580646387	-0.0328226164288971	-0.0449434217865624	-0.04471510492094
0.0780150551141856	0.168115721648202	-0.00604830499875242	0.0440273737517841	-0.00190898075271972	-0.0257481884561074	-0.0138285846044135	-0.0165118885428746	-0.0108013799597435	-0.0171075853834785
0.0854123221632888	0.0339864659526174	-0.0056697494986731	0.0435875702335417	-0.00838053226712186	-0.0142687344839721	-0.011324633375547	-0.0134937568696836	-0.0153851585257911	-0.0222595955225911
NA	NA	NA	NA	NA	NA	NA	NA	NA	NA
0.115974257453328	0.0804490982054477	-0.00725872371908672	0.0519324496014764	0.0139533379490667	-0.026395813759491	-0.00622123790521215	-0.0183047161170922	-0.00974686588402318	-0.00903876433336719
0.366298726096595	0.136754808649287	-0.026384195912997	0.186472528195214	-0.00443084726436033	-0.0607799376635567	-0.0326053924639585	-0.0620605996156408	-0.0846689306424669	-0.087659431345764
0.403448548805526	0.0935978793948763	-0.0297402613036302	0.198067005111207	-0.010921930745639	-0.0303263756066548	-0.0206241531761469	-0.0243560009600259	-0.036830391662283	-0.0536737295067795
0.0126320583511005	0.020459310848808	-0.000580955328737177	0.00856693503251464	-0.00176140968132692	-0.00129827383663771	-0.00152984175898232	-0.00263108714265378	-0.00314485662670816	-0.00330243246227068
0.00536263315560621	0.000248985558444022	-0.000227033470157447	0.00303446450038049	-0.000437936129875036	-0.000197761223861843	-0.00031784867686844	-0.000711554795529515	-0.00122555051768524	-0.00151991425256477
0.206663327297063	0.115570387999088	-0.0134328678743317	0.0984516250832414	0.0196694038985969	-0.0256552298229891	-0.00299291296219609	-0.0267455153434242	-0.00686612824731711	-0.0170477759257091
0.216150956240059	0.113542163103433	-0.0133735020677595	0.0959612156701008	0.0232314980170201	-0.0198080343041689	0.00171173185642556	-0.00794260191536739	-0.00990149185906325	-0.0297526390030468
0.0514215758684137	0.0873215807197803	-0.00363333427669724	0.0356588476760765	-0.00618135350667884	-0.0111247267814958	-0.00865304014408734	-0.00508128250390624	-0.0139126789847103	-0.0147425997018436
0.131302547311861	0.0848641587912781	-0.00833695589081813	0.059813261622313	0.000492476869454667	-0.00893502151737575	-0.00422127232396055	-0.00601348115600742	-0.0153452423587655	-0.0279383216889601
0.241406279638822	0.0576541035665716	-0.0160098479787844	0.119220963455397	-0.0163778450364586	0.00845007250659477	-0.00396388626493191	-0.00188137040141456	-0.0213443106843408	-0.0344250737270049
0.0489947444499224	0.0500788150982062	-0.00407614670903921	0.0280750846558212	-0.004256938882212	-0.0102141297650194	-0.0072355343236157	-0.0120337752792447	-0.0123621730833349	-0.014572011656259
0.186265117183004	0.112091862393015	-0.0111351409063284	0.0834985900626881	0.0260341067187359	-0.0245625148933833	0.000735795912676307	0.0063641438063792	-0.0010725621091548	-0.00672269825935895
0.0375324029500664	0.0204495262500761	-0.00263795747668305	0.0232510755368968	-0.00293451730803269	-0.00609708692345799	-0.00451580211574534	-0.00733818372617018	-0.0060769611224562	-0.00753087126740684
0.354763326720956	0.228861102851777	-0.0295041716726489	0.212864992421119	0.02847119432813	-0.0547936993939838	-0.0131612525329269	-0.0457256520649811	-0.0520419510166898	-0.0711426597759581
0.417873885176729	0.176806075381598	-0.0283118989894341	0.190368542435531	0.0343733674392436	-0.0212784223557629	0.00654747254174037	-0.013202881810984	-0.00352671572567054	-0.0307125414857234
0.0100683840834413	0.00144538533362529	-0.000470307354977835	0.00595881258506122	0.000486959114595358	9.32750568366503e-06	0.000248143310139512	-0.000664901899123698	-0.000960185043164273	-0.00204500100315765
0.146220359970263	0.210713241611787	-0.00921403032778567	0.0770256866712666	-0.00270336225873696	-0.00400954187044483	-0.0033564520645909	0.00604320939088757	-0.0136129101215795	-0.0221778153568659
0.0364073178888073	0.0545687827216222	-0.00283636309563748	0.0258720524320547	-0.00185574248465369	-0.00614127200785443	-0.00399850724625406	-0.00678653787369918	-0.00843677721970037	-0.00821066532715109
0.0833444743761388	0.157326385246493	-0.00548936781720745	0.0462368404330722	-0.00766457084578903	-0.0129475890198776	-0.0103060799328333	-0.0156610265043128	-0.0188365020709649	-0.0249427674649771
0.0414359766208379	0.0198598763164049	-0.00346226424559677	0.0253537312818754	-0.00920382027149209	-0.00843335466966071	-0.00881858747057639	-0.0108335033893019	-0.0118344525404966	-0.0121211982644272
0.411554122084684	0.0939544357827202	-0.0294044658932963	0.194115244496428	-0.00562212765766251	-0.0223399433941887	-0.0139810355259256	-0.0311935100034917	-0.0503559885470699	-0.0660691088462021
0.216332687812981	0.113674496706449	-0.0135175127668417	0.0964667081801315	-0.00462675191479997	-0.0203742267089981	-0.0125004893118991	-0.0183059540380123	-0.0157494245264414	-0.0208950083651517
0.0053798161943071	0.0115957180700302	-0.000373465641129879	0.00372880897453192	-0.00124646103448921	-0.00161819235850877	-0.00143232669649899	-0.00157291798376534	-0.0017378403965935	-0.00209257683526388
0.454414956534941	0.148763782122714	-0.0322152413414653	0.208213715606558	-0.0110212719078487	-0.0936657601360847	-0.0523435160219667	-0.081996398518522	-0.0769544227897354	-0.0955568221803292
0.0153627834658428	0.0214283897718402	-0.00135061629687936	0.0120916984900905	-0.00631714085215641	-0.00564378781953963	-0.00598046433584802	-0.00665844286403656	-0.00675808203157534	-0.0072233095462332
0.00662474680051831	0.00429410018305503	-0.000658037916069078	0.00504618816276522	-0.0013918527611525	-0.00150859242212371	-0.0014502225916381	-0.00198988860075867	-0.00204726387409039	-0.00246054951918544
0.101746872398698	0.11466824212054	-0.00682922116219947	0.0457990688462127	-0.00850777282526362	-0.00947592483553737	-0.0089918488304005	-0.00642076699685856	-0.00928757203215197	0.00212151115182756
0.0780672449500719	0.168147524496724	-0.00599641493842737	0.0440104961960309	-0.0112491695064912	-0.0185284965610367	-0.014888833033764	-0.0198534270327482	-0.0191195663749838	-0.02444345755051
0.0089970838331172	0.0407139159095408	-0.000633374048706101	0.00635337281351005	-0.0055819345495445	-0.00526904619896422	-0.00542549037425436	-0.00586718782857142	-0.00605573045458489	-0.00633617911825734
0.451187057736774	0.194840964598928	-0.0265734449751275	0.169503019280951	0.0420265577191617	-0.020616783915502	0.0107048869018298	0.0442602233784659	0.0339911122087271	0.0206655974708059
0.228531903544473	0.123867478481962	-0.0134110826600287	0.103200811109391	0.0166620417914077	0.0107255607763285	0.0136938012838681	0.00960338314730197	0.0173830779395029	0.00616915802920484
0.0237574637544467	0.0335266443142997	-0.00200174759279679	0.01736353745224	-0.000798354077112602	-0.00107446214357139	-0.000936408110341996	-0.0020544634235822	-0.00401960748840509	-0.00425987684192288
0.194402935644374	0.1087737705222	-0.0175858518509791	0.158702118665443	-0.034815024282439	-0.0294967410267751	-0.0321558826546071	-0.0386373117934319	-0.04941204643805	-0.0546243084837807
0.150433961819539	0.136138566234871	-0.00854951086246153	0.0588862463237713	0.0169271428931531	-0.0114327044245763	0.00274721923428842	-0.00615349044194805	0.00592691485894756	-0.0280418528281239
0.0147515685594609	0.00736729016457103	-0.00100768019428589	0.00958784578578402	-0.00344299406776049	-0.00297493010349432	-0.0032089620856274	-0.00394986472091106	-0.00486105676075438	-0.00551568850642163
0.0144681922384801	0.00894830472705037	-0.00132430939667808	0.0110984483679943	-0.00391692946757856	-0.0029670016298187	-0.00344196554869863	-0.00384497353055868	-0.00485671342908401	-0.00502939937503783
0.126062714513911	0.127063011898085	-0.00744828508787332	0.0526898716821831	0.00647128682371698	-0.00641956451389462	2.58611549111831e-05	-0.00993084932493468	-0.00714260158898526	-0.0191980940560807
0.241336485036571	0.0745545369981542	-0.0235486505953552	0.193555161711522	0.000384668348788642	-0.00283019420136707	-0.0012227629262892	-0.0157723206042372	-0.0242192571055002	-0.0422772838766093
0.454490332594713	0.149158408330702	-0.0323802229750366	0.207758754079571	-0.0337848142066566	-0.0862977761930804	-0.0600412951998685	-0.0612370202657449	-0.0843754934764865	-0.0896788982264339
0.0416994870986853	0.011187988502289	-0.00298829348113646	0.0317159649384309	-0.0016636003630855	0.00171371101836478	2.50553276396406e-05	-0.00397483443223248	-0.00554840211839142	-0.00804105926883993
0.326472287780421	0.250425255332476	-0.0293474558878553	0.21375192387693	0.0175618951473893	-0.0453647779385444	-0.0139014413955776	0.0169150049545674	-0.0544176638479071	-0.0471903440372772
0.484710749169179	0.144597070642999	-0.0304919192749218	0.189726781779067	0.00019678341132473	-0.077898492588241	-0.0388508545884582	-0.0609053186879099	-0.0896045114734371	-0.086802141032217
0.0485953914811783	0.0506039594319482	-0.00410208440689702	0.0282214797026899	-0.00426375274852776	-0.0116912111669912	-0.00797748195775951	-0.0154151186622883	-0.0111770984877533	-0.0151893644880777
0.194651284967158	0.108326480809445	-0.0173218103776024	0.159267179664911	0.0043197029165338	-0.028930742929913	-0.0123055200066896	-0.0397647696882489	-0.0480768999147318	-0.056105026126222
0.0514033823903169	0.0873040000930791	-0.00399394336137437	0.0355730292302847	0.00403529454264821	-0.0159049564107519	-0.00593483093405182	-0.0120395672960393	-0.0126262548259036	-0.0132407002170768
0.31089452822813	0.172189847825012	-0.0254436881533772	0.189532571896413	0.0187767346537686	-0.00243825283242233	0.00816924091067311	-0.0193764450368883	-0.0162391955840099	-0.0337104727315956
0.00523531236321265	0.0120946611790626	-0.000273434941299703	0.00393931736851056	-0.00235081511921546	-0.00278249489098374	-0.0025666550050996	-0.00264291233860514	-0.00269500578710691	-0.00311795982930553
0.265073867020225	0.176822960212177	-0.0166468306094785	0.120329406324642	0.0361169402363614	-0.0139616650488482	0.0110776375937566	-0.00468620823600324	-0.0108816701212455	-0.0277441009697001
0.101585412932517	0.114466341789244	-0.00684384761395268	0.0459361263934057	0.000401475970572912	-0.00277353481743541	-0.00118602942343125	-0.0111708814856148	-0.0102597559361615	-0.0191403059010666
0.0271177834364583	0.00568651190820711	-0.00215474042849595	0.0200699563987067	0.000373407860088049	0.000165844591393054	0.000269626225740553	-0.00130009268097514	-0.00277115949629069	-0.00377407261137448
0.363255961942279	0.218869037690219	-0.0288727633065494	0.205757858598708	0.0383117917377108	-0.0446382649462412	-0.00316323660426521	-0.00760656045577257	-0.0395551197267143	-0.0604498631503628
0.20638530148403	0.115936447350118	-0.0137643381175787	0.0984471021322286	0.0143678342910715	-0.0197731522856109	-0.00270265899726971	-0.00334482744121337	-0.0197392733769349	-0.02191850446416
0.185785554932792	0.152263143646789	-0.0109052426673479	0.074379335744247	0.0397931736153323	0.00150722870750752	0.0206502011614199	0.013721924896071	-0.00535471213133695	0.00962897609803759
0.207755877304366	0.115308527962699	-0.0137665161194163	0.0992432864595739	0.031343752122957	-0.0257095055230004	0.00281712329997832	0.00327845239679161	-0.0265056337301529	-0.0203484485156279
0.078203955722738	0.167834820955306	-0.00564558545902304	0.0443280208636735	0.0180804364201453	-0.0260552980773937	-0.0039874308286242	-0.0241608119685798	-0.0194661062645102	-0.0247180385628373
0.304751700558651	0.217285187882234	-0.0192092272716597	0.126912739009246	0.0453382642744771	-0.00365153175967498	0.0208433662574011	0.00942945310447013	-0.0023964908571229	-0.0211920530110556
NA	NA	NA	NA	NA	NA	NA	NA	NA	NA
0.00951665209381602	0.00225019408071257	-0.000557159180521218	0.00640755183762359	-0.00116290544833952	-0.00223079823637954	-0.00169685184235953	-0.00290080935211634	-0.00329082137190263	-0.00386486318789245
0.466271736298086	0.22226060595553	-0.0310746460045499	0.20072597531807	0.0538136551530546	-0.0820637007292493	-0.0141250227880974	-0.0443689072110813	-0.0419396457863482	-0.0436313374923848
0.00336030188656462	0.000745943710679091	-9.39211150586985e-05	0.00157021726285164	-0.000593689192280332	8.68109209915921e-05	-0.00025343913564437	-0.000511812657129679	-0.000478368951890187	-0.000739964761476644
0.00360859226704871	0.022817330340342	-0.000203476996382452	0.0025046196365061	-0.00235228949685596	-0.00231097695114351	-0.00233163322399974	-0.00129691186382226	-0.0026275558015336	-0.0026950132996986
0.128083097016322	0.0306837146550629	-0.00852891466579316	0.0632219078036995	-0.010604386540531	0.000819284808583676	-0.00489255086597366	-0.00966268673071338	-0.00852509044637162	-0.0182378484329252
0.0624139874136569	0.129537994057603	-0.00474779296830785	0.0369397059850462	-0.0140351871268972	-0.0166089234575157	-0.0153220552922065	-0.0218513138045543	-0.0199029188365516	-0.0225236576471021
0.216859282230223	0.113442463538859	-0.0130335834706275	0.0965548934254138	0.0119329067001795	-0.0173853164821632	-0.00272620489099187	-0.0136124896541817	3.98078715452832e-05	-0.0216793378889695
0.179278137991412	0.230620449923799	-0.0117758935870836	0.0972287704068269	0.0865494000470401	-0.00592444954237559	0.0403124752523323	-0.0110349146084103	-0.0178072572396566	-0.0247957761735735
0.130588126684089	0.0497318100672612	-0.00841563246560764	0.0608921695259471	-0.0233797434014764	-0.0235670507438191	-0.0234733970726477	-0.0279723919551003	-0.0255876140975632	-0.0351864191100015
0.165148426739114	0.0968277958767577	-0.0102289331501594	0.077051765810959	0.0146882259837088	-0.00225536030283505	0.00621643284043688	-0.000123506089700159	-0.00515538681504624	-0.0105537574233349
0.224956099366386	0.170364723916025	-0.0136294527583839	0.0931342740919683	0.0559645330465059	-0.0189987317846332	0.0184829006309364	0.00530225604620105	-0.000484483047537565	-0.0186567160876882
0.085833434575917	0.0744813479293687	-0.00637225538730375	0.0426133108577199	0.00177327847959714	-0.00961111354121474	-0.00391891753080881	-0.0128371612923197	-0.00632704970804802	-0.0109537998255608
0.484506789802344	0.145416923748705	-0.0309192990411851	0.190244618630405	-0.00799121329712721	-0.0932888737709467	-0.0506400435340369	-0.0698854046487596	-0.0770740575968251	-0.0758374009673443
0.130790835778157	0.0496417514756739	-0.00814627943374531	0.0606606062370943	-0.00849559440663886	-0.0255960757503132	-0.017045835078476	-0.0244098376819619	-0.0285561666863359	-0.0343403736643981
0.070815996748854	0.0644043262732923	-0.00512299719560985	0.0373655376897189	-0.000888423518895454	-0.000589105996078101	-0.000738764757486771	-0.00647036426785423	-0.011526772517016	-0.0123351474470408
0.0510185716122796	0.0614240469913625	-0.00437623983730988	0.0336311659234871	-0.00998157139886709	-0.00894226799938437	-0.00946191969912573	-0.0149194911592168	-0.0167359955433267	-0.0157113906573481
0.134218640490583	0.0722155213159354	-0.0100825403717042	0.097294002437322	-0.0261410299023431	-0.00446232024466495	-0.015301675073504	-0.0106236543174974	-0.0240492715518133	-0.0222040925866456
0.00472892553447104	0.000116753882880634	-0.000234809345432166	0.00245393259137481	9.94901289519306e-05	0.000156216716285949	0.00012785342261894	-0.000243867480307411	-0.000650319511159178	-0.000959863125087449
0.0720199127303363	0.0188108139935576	-0.00514802035919806	0.0378322481364323	-0.00184809577127702	-0.000612905260507335	-0.00123050051589219	-0.00585255775583067	-0.0114016166209256	-0.0147494276346483
0.0481514005830903	0.050416544522518	-0.00370231575584733	0.0283057387872588	-0.00625305147995828	-0.0106355894994459	-0.00844432048970209	-0.00999109326170346	-0.0111149632899442	-0.0151095406234715
0.0504958465103104	0.0697911315264682	-0.00394802209368888	0.0337654079222135	-0.000339517560227494	-0.012678624813242	-0.00650907118673475	-0.00872459541809598	-0.00944255363864666	-0.00993738350244317
0.0639846276367989	0.0500210888450867	-0.00467684719544033	0.0347103748510602	-0.00251739623831933	-0.00892800947346351	-0.00572270285589142	-0.0112485746638259	-0.0173843578269216	-0.0147404255450991
0.00331088920956655	0.000770003768273297	-6.32471913394853e-05	0.00158308755868972	0.000522184195990634	-0.000158240927438527	0.000181971634276054	-0.000241465305396461	-0.000355480991234698	-0.000438041391664427
0.0103129379653359	0.00283753548259639	-0.000579088321413658	0.00814442969393581	-0.00272961441164017	-0.00219370269400207	-0.00246165855282112	-0.0028196856536344	-0.00305001203846969	-0.003233088414923
0.175450815564849	0.0956779470753775	-0.0110617775423823	0.0763513228710068	0.0097835316420469	0.0058622053590334	0.00782286850054015	0.00610407529626358	-0.00380488476624122	-0.00604402509987076
0.0122660643289707	0.00169597431810716	-0.000937122555168916	0.00929623003024809	-0.000203728864881797	-0.000598615369138165	-0.00040117211700998	-0.00100889291146131	-0.00210266946253588	-0.00252453869386807
0.253847230429048	0.129423629082981	-0.0158219788350372	0.11705851783277	0.044509176733265	0.0110818389278182	0.0277955078305416	0.0186671812554668	0.0169981430570885	-0.00461914430516103
0.0221231440835412	0.0374726509863124	-0.00213896503465869	0.0150365720046226	-0.00355802326884576	-0.00691373118537608	-0.00523587722711092	-0.00667613436747241	-0.00713766237012142	-0.00751678297737673
0.0225282573210051	0.0629874559517569	-0.00213674442271786	0.0158218865404445	-0.0118510251744776	-0.011072820556531	-0.0114619228655043	-0.0125865698394786	-0.00489918417924391	-0.0130520271290266
0.091781078757912	0.0632684551410349	-0.00607761295907297	0.0442450322902917	0.00483938055476116	-0.00292733437632979	0.000956023089215691	-0.0116091965173114	-0.00864789363639271	-0.0151672686456415
0.0480095836361163	0.0175766714689955	-0.00348908581885313	0.0352742042735321	0.00344967769545077	0.00136069200904788	0.00240518485224932	-0.00262242904840318	-0.00381805949626998	-0.00733373139848689
0.0122044161421079	0.0017834563117796	-0.000996737310520857	0.00952680857672107	-0.000457401555613074	-0.000672746524763297	-0.000565074040188187	-0.00119702183884254	-0.00188653047023368	-0.00243295240268043
0.0155206445373462	0.00196820894843277	-0.00112424133452137	0.0117204065718762	0.000661718653051023	0.0005063173263556	0.000584017989703313	-0.000893077720661316	-0.00195945758684239	-0.0033601083250965
0.483365445665405	0.144809928186089	-0.0301033564666956	0.189346386592632	-0.00385633476448416	-0.0901138794284707	-0.0469851070964774	-0.0578851626048282	-0.0844647821939482	-0.0829921999717272
0.185553471595035	0.151955086556349	-0.0106129539834322	0.0740319079380161	0.0296886671548139	-0.00349337289473092	0.0130976471300415	-0.000508927539702414	-0.00308814844224095	-0.00154439290833944
0.150680338140586	0.136343804870956	-0.00867858081556017	0.0593915808411905	0.0286089938717329	-0.00120099672094989	0.0137039985753915	-0.0100039642199381	-0.00336387456448986	-0.0260621647857682
0.495891508024953	0.246667590686782	-0.0293472048796122	0.178643535382244	0.0173401156349482	-0.0733822837238877	-0.0280210840444697	-0.0101905278605023	-0.0439769152166031	-0.0498534392480406
0.126340959970831	0.127082880042644	-0.00749830715328684	0.0524174281469666	0.0222583071893225	-0.0266948755748201	-0.00221828419274878	-0.0164660993636954	-0.0156986284579327	-0.0232598437037196
0.417881350711241	0.176476380317338	-0.0281245380607668	0.18965446096965	-0.00402918784551365	-0.0355256775949596	-0.0197774327202366	-0.00630269068060252	0.003847338895414	-0.0138436879373586
0.015404592553282	0.0213429963342845	-0.00119060501552216	0.0119613340323573	-0.00506431009193642	-0.00500203113199492	-0.00503317061196567	-0.00658764265824783	-0.00676464258775975	-0.00747512360391498
0.216351073984819	0.113873673463598	-0.0138151170593428	0.0966288229168988	0.0337147055859663	-0.01240312341106	0.0106557910874532	-0.01086992942485	-0.0135170572227281	-0.0127874348914727
0.0677750073729407	0.0322944508565347	-0.0052518198981762	0.0368952753170186	-0.013429967194025	-0.016054509148902	-0.0147422381714635	-0.0104626767179414	-0.0161986506264205	-0.0189206096614629
0.489173358285782	0.200294332676266	-0.0299190205462386	0.184893285914134	0.0327204370468201	-0.0941331064712513	-0.0307063347122156	-0.021468127872668	-0.0560873708261369	-0.0701512601094171
0.00108034606343327	0.00339584921383265	-3.12422657894628e-05	0.000619113318345058	-0.000137314943678673	-0.000325800745995477	-0.000231557844837075	-0.00036016906547285	-0.000526689304555155	-0.000518974332618486
0.264942200078911	0.176419362687635	-0.0167537883023543	0.120437739467234	-0.0013109697645754	-0.0123187176667065	-0.00681484371564095	-0.00317595712892577	-0.00682921597869829	-0.00992931967414451
0.00267395420721574	0.0063953571439183	-0.000165654141757078	0.00176372773504675	-0.00105932891386621	-0.000973441765778332	-0.00101638533982227	-0.00105682557870961	-0.00108785038692273	-0.00126871375457114
0.467333691800587	0.221807321751427	-0.0310988529323163	0.199748039369431	0.0575378158846517	-0.0668056795745998	-0.00463393184497402	-0.00565074886895128	-0.0429204854776952	-0.0517488908911022
0.00179528308796721	0.0147623412640145	-7.68797114510981e-05	0.00118843073592212	-0.00127308535211481	-0.00130080199347681	-0.00128694367279581	-0.000846153630461819	-0.00138667366905993	-0.00140656842748119
0.489800175887198	0.199740293624483	-0.0300590534406383	0.184244167320539	0.0751073475013885	-0.0764604081456307	-0.000676530322121116	-0.0453685374738415	-0.0227713657260523	-0.0568352253207558
0.100166832616315	0.0312299633252543	-0.00742650904101384	0.0729521679370417	0.000406586537188863	-0.000653913212741872	-0.000123663337776511	-0.00679531299141604	-0.0126974923524304	-0.0156176568266575
0.172768250094641	0.164132889199863	-0.00999818632237462	0.0672185429391685	0.0274462198941013	-0.0428809143718311	-0.00771734723886491	-0.025989817544033	-0.0259051241842344	-0.0258728334005138
0.444603865196023	0.158442622189777	-0.0269538093535185	0.17669296731171	0.0166219977206105	-0.0320824311265023	-0.00773021670294588	-0.0277272531511406	-0.00347058341085843	-0.0142084990234269
0.447445203071027	0.154996558460955	-0.0271828326563224	0.173493647274299	0.0607548585956807	-0.0199917398613863	0.0203815593671473	0.0124683720734322	-0.0207153128823502	-0.0257115148291429
0.436823859433324	0.0941736603198959	-0.0279043535871288	0.182768431901505	0.0041189174737995	-0.0299108001590143	-0.0128959413426074	-0.0245356080718803	-0.0401007768748826	-0.0588594686036801
0.069598527096531	0.0193865811566715	-0.00488496412810357	0.0369242888526766	-0.00137597599212767	-0.0015992200928774	-0.00148759804250254	-0.0025662432128893	-0.00629441289743311	-0.00873417620017042
0.16436882564075	0.0477131056199353	-0.0119455419436172	0.0847988920698212	-0.00959869522531448	-0.0120194557312937	-0.0108090754783041	-0.00836271348674467	-0.0185518521687261	-0.0214168180743351
0.183028044383726	0.0783617141803492	-0.0125946906920074	0.0987572522052684	0.00670936448788029	-0.0322681589899626	-0.0127793972510412	-0.0302019884364411	-0.0348705064546593	-0.0330721606208891
0.0148827914803912	0.0568005694800594	-0.0011866730202558	0.0111877487668099	-0.00846510367942703	-0.00845875209481555	-0.00846192788712129	-0.00415994737954933	-0.0087146197073391	-0.00964495296592214
0.130838773669625	0.0494990799420815	-0.00859799895788842	0.0613914463102253	-0.0137896617306436	-0.0296912039674134	-0.0217404328490285	-0.0244597439557697	-0.0328322092613	-0.0332660714008035
0.0221874734116812	0.0377308046257547	-0.00209526740242877	0.0152923409658311	-0.0032149265898407	-0.00684371171906443	-0.00502931915445256	-0.00604742006339059	-0.00772478981119886	-0.00826840111174228
0.0962107039490934	0.0671783338783642	-0.00676282136058343	0.0462915248363078	0.012673799536084	-0.000665817640762859	0.00600399094766058	0.00293055370738696	-0.0060343464482783	-0.00538465104639926
0.373009624407431	0.270153936745467	-0.02877723878879	0.199316621212048	0.00461635086681766	-0.0318535886540262	-0.0136186188936043	0.0371785230790933	-0.0220556950477062	-0.0465127007958976
0.246599335709759	0.100899392360289	-0.017094946044759	0.124530488264716	0.000351510790451065	-0.0133247344029809	-0.00648661180626489	-0.0240933626607396	-0.0501930324282908	-0.0534786717442063
0.166254138374044	0.177757980904906	-0.0110818760143031	0.097499792544385	0.01385543642416	-0.000483781049789744	0.00668582768718512	-0.0135743564105966	-0.0280933217588133	-0.00551924119751923
0.0511760535163184	0.0614404857010514	-0.00436607768475644	0.0336223616062521	-0.00745746131664849	-0.0120092206237935	-0.00973334097022099	-0.0144622119857945	-0.014312429322204	-0.0139540560859952
0.062193572205279	0.12970186146753	-0.00489236927547654	0.0371431076596459	-0.0122911557417375	-0.015328004260058	-0.0138095800008978	-0.0198034904201754	-0.020408267075129	-0.0241959849027087
0.165144786868679	0.0478526051800514	-0.0111907745612025	0.0850818334712996	-0.0062186734289702	-0.0428406121917935	-0.0245296428103819	-0.0143893928568221	-0.032810938289172	-0.0291341742540429
0.0474718838105941	0.0818049432221798	-0.00350943962769396	0.0272987060513863	-0.00774450658200544	-0.01714694571067	-0.0124457261463377	-0.00784208027668923	-0.0152354491552368	-0.0158025866541374
0.0511096354358896	0.0873594508725926	-0.00399709323633616	0.0356383607729177	-0.00406734542815267	-0.0135738375667717	-0.00882059149746221	-0.010645050830279	-0.0117963885262615	-0.0145811323678187
0.003782161629561	0.000356230655545293	-0.000178426437365415	0.00191267452930787	-0.000484899244206013	-0.000388444623210467	-0.00043667193370824	-0.000375197619189925	-0.000579140164730479	-0.00111817110957109
0.484135299737102	0.145333363142235	-0.0301444819896245	0.189009172513984	-0.0212097287637381	-0.0878113910976959	-0.054510559930717	-0.0567075357562947	-0.0828922907965949	-0.0873857812982983
0.0821681718192934	0.108274844564889	-0.00678836258942606	0.0589125110419242	0.00751615597677953	-0.00402581547327838	0.00174517025175058	-0.00594915269469168	-0.00844778636916305	-0.0127359210880748
0.0687781898655913	0.0247071368711498	-0.00553594937223777	0.0515621184552495	-0.000382454992966366	-0.00159646767386218	-0.000989461333414265	-0.00670091543176017	-0.0108060897391944	-0.0144210289056431
0.265218285442507	0.176174255271712	-0.0168548431158971	0.120436959215971	0.00823018482768095	-0.0270841832624163	-0.00942699921736767	0.00594385063898328	-0.0117187822172355	-0.0223205762602475
0.0419639709852509	0.0111725904902863	-0.00320478472911915	0.0322078106495221	0.00143822272822396	-0.000735691864563209	0.000351265431830373	-0.00266016704105263	-0.00648717214943315	-0.00679169867914605
0.185185880103773	0.152105417797117	-0.0106915841033429	0.0745698154952994	0.0187554410835548	0.00146278797654847	0.0101091145300516	0.0109561579936885	-0.00745038255444164	-0.0167995432883953
0.0919106610823574	0.0632248178039051	-0.00635047880792906	0.0446852894063614	-0.00373384835770235	-0.00695979442805962	-0.00534682139288099	-0.0109080717404091	-0.0152793124364255	-0.00928415839550849
0.36352253687932	0.219846292986924	-0.029303023322682	0.205447735122553	0.0346199796910178	-0.0512514879984119	-0.00831575415369706	-0.0303069659133695	-0.0364612730958969	-0.0217872464561579
0.0101081623762183	0.00139829624220296	-0.000406957287362343	0.00601516213032179	0.00043336703109368	0.000145541955522058	0.000289454493307868	-0.000585823083251474	-0.0012920391372558	-0.00190321180337727
0.340385171679549	0.157590978337092	-0.031111454654336	0.219383365965571	-0.0262147562143456	-0.0522909003443766	-0.0392528282793611	-0.0635204684684081	-0.0568099729444648	-0.069345457382526
0.0641788198309718	0.0233790658024385	-0.00500187852894002	0.0436860363131378	0.00242537957616894	-0.00308447317039128	-0.000329546797111169	-0.00449994196769065	-0.0106790047481138	-0.0076146212963122
0.178446464389876	0.231134097196689	-0.0111738943612662	0.0970267373109486	0.103302455056915	-0.00642399610046776	0.0484392294782237	-0.0230599314301219	-0.00287392812877832	-0.025342817523366
0.070595014543417	0.0641895802837419	-0.00494641707349322	0.0374414302348411	0.00624320701603283	-0.00652549014454856	-0.000141141564257874	-0.00449341036952391	-0.0134122834489609	-0.0138133562879587
0.000848101247381459	0.00226600035439051	-6.08645753501093e-05	0.000403057499762918	-0.000164287263423273	-0.000261102344626142	-0.000212694804024708	-0.000317891582814642	-0.000321349966100785	-0.000313724384159745
0.0512260930249121	0.0586747431855296	-0.00392898070456713	0.0345086869713674	0.0030924087507649	0.0013052232856328	0.00219881601819885	-0.00563603153704243	-0.00408134103179587	-0.00625740782995892
0.166149362179961	0.178144385905788	-0.0112513579755167	0.0970782168710982	-0.000952822170739637	-0.00326489819128703	-0.00210886018101333	-0.0101132594653611	-0.0149258452870999	-0.014484097966569
0.000631180563795676	-1.28683124415623e-05	-4.66171076754869e-05	0.000176710526270686	-2.83242635754512e-05	3.01088244405231e-05	8.92280432535975e-07	-7.2203032079931e-05	-0.000139371696224451	-0.000155051076913017
0.0408047802924106	0.0228266933399492	-0.00295927760113101	0.0286841569347692	-0.00938718116980988	-0.0112877992730162	-0.010337490221413	-0.0117037206522224	-0.01352017498657	-0.0147193615149614
0.448434429973109	0.154812948247468	-0.0276643771561949	0.174255510535527	0.0757778889103768	-0.0188487230415543	0.0284645829344113	-0.00200300893662231	-0.0240746066867971	-0.0337409214721803
0.0558080893126153	0.0535422029783044	-0.00477665026745053	0.0323372386258036	-0.00598114410149939	-0.0183012956104689	-0.0121412198559841	-0.0132074355768247	-0.0129758376621851	-0.0163039434151804
0.27172047321555	0.188165901642965	-0.0234559196182049	0.18695295453471	0.0302283522527753	-0.00596341671589457	0.0121324677684403	0.0133965232747937	0.00556861221619026	-0.027213191193018
0.0514947958022241	0.0869716618585389	-0.0040979908514373	0.0358960666673766	-0.0113187401233378	-0.0128667511595589	-0.0120927456414484	-0.0116447996360866	-0.0121954610846174	-0.0153208721905859
0.0237201898623518	0.0335953206932422	-0.00188795858271872	0.0171445307285642	-0.00150945250168442	-0.00189525550659294	-0.00170235400413868	-0.00202821266379847	-0.00383764155527783	-0.00464605376529892
0.0617049453944205	0.0322029074667116	-0.0050396473620554	0.0353934290113081	-5.79973485601709e-05	-0.0119824058977853	-0.00602020162317272	-0.00619071204758367	-0.0125640634521111	-0.0148203542537523
0.0225827141810652	0.0364872865738648	-0.00150170255004047	0.0161071282026527	-0.000435196105089637	-0.00151818178050448	-0.000976688942797059	-0.00306305021582598	-0.00204951211000696	-0.0053211343871437
0.261216026430628	0.127313722768721	-0.0157914776177185	0.114739840053283	0.0195529058744671	0.0177484561583232	0.0186506810163952	0.00872385850150587	-0.000921894133499024	0.00619064335087616
0.261170464382101	0.127794181216671	-0.0155388595729028	0.115199754793337	0.019043592030752	0.0148161299067633	0.0169298609687576	0.00757351255797473	-0.0104625770776667	-0.0016503637204805
0.0854611339147856	0.0339285943656023	-0.00555549247959328	0.0439857806529745	-0.00451507052107328	-0.0162738106826712	-0.0103944406018722	-0.0137308961091475	-0.0166073363917259	-0.0176703538104219
0.0825982235166255	0.108052064497077	-0.00691875181971106	0.0585171465951172	0.00451528813366849	-0.00563220669856522	-0.000558459282448368	-0.00215262432617244	-0.0107330606301282	-0.0079731594770915
0.06545980493116	0.0206850411543826	-0.00498685774949024	0.0360532427077352	0.00409509197982481	0.00240446321417473	0.00324977759699976	-0.000187664124973536	-0.0075820421924389	-0.00864628731802804
0.0375405834370685	0.01359106521417	-0.00206680959914762	0.0246194702875013	-0.00108654128430093	-0.000391390959404103	-0.000738966121852522	-0.0036450724592641	-0.00523016242511492	-0.00718927178522298
0.0656608348740724	0.0207341974508323	-0.00465752003467623	0.0359558300559715	-0.00619013377599929	0.00327535367020054	-0.00145739005289937	-0.00495042188698418	-0.00168871948099072	-0.00377500686907972
0.215954357657323	0.113690168727538	-0.0137354289113045	0.0964612735180646	0.0180779155837898	-0.0251274610596829	-0.00352477273794652	-0.0300741010158899	-0.0113530468617692	-0.0176220193671953
0.372229496763661	0.270064828422143	-0.0282893006421451	0.199966993308989	0.0469912904129825	-0.0424925509340644	0.00224936973945905	-0.0293687709759281	-0.0256680599987252	-0.00310201491247331
0.0564132040002916	0.0285005475788466	-0.00415618792803583	0.0312958887123114	-0.0103085875727998	-0.011412086172412	-0.0108603368726059	-0.0131644958945638	-0.0143771901383571	-0.013583124603935
0.372381957034236	0.270355840644684	-0.0288093850782965	0.19912447819716	0.0236098869378567	-0.0442109584321341	-0.0103005357471387	-0.00755346096302528	0.0156497777891484	0.00422001415109224
0.0216655575344695	0.0320310902737648	-0.00183885938575419	0.0172105389173774	-0.00638480307877072	-0.00534019934657793	-0.00586250121267433	-0.00716300986861985	-0.00878951893003302	-0.00913048515702026
0.141655171690938	0.0856597084519713	-0.00823360564291981	0.0598663259097731	0.00839476020321892	-0.00890555714267782	-0.00025539846972944	-0.00168781032667134	-0.00842847810657321	-0.0388869619789079
0.206549380072244	0.115706997824468	-0.0136751262496071	0.0981713651438461	0.0104547172403402	-0.0143509493868037	-0.00194811607323173	-0.000359234986830659	-0.0158363205527439	-0.0423708532048138
0.255315723321342	0.102489196524993	-0.0165814478592312	0.122378944207887	-0.0250756014635375	-0.0185177805145519	-0.0217966909890447	-0.0140980613704061	-0.0255769048574122	-0.0456235261560316
0.229041406231172	0.124041683122461	-0.0139742158436682	0.10356710558866	0.0433030599801985	0.0120831079574243	0.0276930839688114	0.0111398473579	0.00257327579335476	0.0094784269966057
0.135565430475481	0.151859311157892	-0.00932074440343397	0.0812236482630502	-0.00522619747314812	-0.00209166063889271	-0.00365892905602042	0.0160668285417334	-0.0124500283797362	-0.0175236584849706
0.258693310093189	0.0736359212176938	-0.0221800547614783	0.189589323032786	-0.00245310274140881	0.00311851196170992	0.000332704610150558	-0.0213932704533343	-0.0324704129724478	-0.0381280094078041
0.411809948475083	0.0934084607426473	-0.0289775067405442	0.19489464364247	-0.0553827081248692	-0.0267990144225173	-0.0410908612736932	-0.0337564958286026	-0.0371990750593714	-0.0665492538740289
0.0302886332803155	0.0160164543213856	-0.0019846859252638	0.0200883134828905	-0.00705575835537375	-0.00810775973338603	-0.00758175904437989	-0.0086043198681262	-0.00933766414981392	-0.0106905858302431
0.411148630288244	0.0937130001611585	-0.0289631484953203	0.194403600786021	-0.0100213109080527	-0.0344822392190396	-0.0222517750635461	-0.0327722340168825	-0.0370994347345818	-0.0552621912453674
0.0780613801363574	0.16787771596964	-0.00604594663929288	0.043780041093463	-0.00686026314431985	-0.0256638173554344	-0.0162620402498771	-0.0216727147930756	-0.0222255624511976	-0.0200809123743018
0.30522092268843	0.216903760756047	-0.0188170395400585	0.126241542699687	0.0805141130570205	-0.00484031123205625	0.0378369009124822	0.0272957596687757	0.0085806313597605	0.0121680451272974
0.125994468896436	0.12721256353398	-0.00771502525310154	0.052563745689024	0.0471116160979896	-0.00907372929734304	0.0190189434003233	-0.00484829431931558	-0.00713829582733169	-0.0222777251637757
0.0121414974654669	0.00170726203073554	-0.000877881618722442	0.00960501089292177	-0.000512992646060358	-0.000518865654834475	-0.000515929150447417	-0.00138406374760514	-0.00195092916509199	-0.00253414303318708
0.0222284615035258	0.0372346244356531	-0.00204291508738869	0.0152690041298385	-0.00288031130651999	-0.00677764277762	-0.00482897704206999	-0.00797410305554636	-0.00787547035061717	-0.00692134657544997
0.0558543804244496	0.0535740347965136	-0.00438749474105948	0.0318802424784563	-0.0070818406364813	-0.0199805434226474	-0.0135311920295643	-0.0120349870615304	-0.0157799457540121	-0.0173239477482606
0.465815837109781	0.222565198571363	-0.0312608921268188	0.201303956820865	0.0457249708452742	-0.0881397944637642	-0.021207411809245	-0.0383285513541037	-0.0349850174419792	-0.0493643123899528
0.454837656877552	0.148776107472881	-0.0323728531730356	0.208694551453903	-0.0276127319907626	-0.0791368125719487	-0.0533747722813557	-0.0640372041712025	-0.0694589803754929	-0.0845481196409991
0.0558133836871755	0.0186993906793219	-0.00425153001877433	0.0325230429557213	-0.00720995487268739	-0.0058612963004615	-0.00653562558657445	-0.00981797820661263	-0.0102998577559293	-0.0136166519343711
0.147294387175824	0.0447364814629825	-0.0124198945642967	0.123773944385047	0.00643061396643729	0.005973933605149	0.00620227378579316	-0.00310520584132387	-0.0164190033400258	-0.0248514001652822
0.0915542929171142	0.0634127645779035	-0.00629661860505916	0.0442257615378049	-0.00263006383668198	-0.00152200691079406	-0.00207603537373802	-0.00114447962182898	-0.0124147291969925	-0.0114652648563695
0.0703151154063536	0.0641124979587759	-0.00479964197396431	0.037488639896695	0.00387249434149137	-0.00533538479556342	-0.000731445227036026	-0.0143996693720476	-0.0176342256780478	-0.0146424858592566
0.0405459361400925	0.0450003398292372	-0.00344203057453579	0.025121723032885	-0.00357550855411103	-0.0126271639222002	-0.00810133623815561	-0.00726525059589526	-0.0108083315868456	-0.0118319592171046
0.0707998645227721	0.0773946415568459	-0.00561731043345889	0.0446025884787866	-0.00828710784035165	-0.00600531680005904	-0.00714621232020535	-0.0117752808865183	-0.0139062228027057	-0.0181477919718526
0.186922154477871	0.111919406149948	-0.011549316807923	0.0839536226788877	0.0304032656995562	-0.00219639237519659	0.0141034366621798	-0.0074720161896564	0.0018643121511667	-0.0151957962198973
0.127153189267428	0.0308543906949167	-0.008482757294467	0.0635391114225307	0.00275688597586868	0.00200057898785463	0.00237873248186166	-0.00504986637152313	-0.00634825661805118	-0.010722535362195
0.119977342217347	0.0325245017606296	-0.00752661831773646	0.0574594575173752	-0.0166968348932417	-0.034070900840913	-0.0253838678670773	-0.0192789351813042	-0.0176773636968935	-0.0294214831729829
0.00270551713649061	0.00632413721388901	-0.000116022392279867	0.00166613504336801	-0.000858501848738673	-0.000672302157054796	-0.000765402002896734	-0.000873441440700729	-0.00109248620861529	-0.00124966342047791
0.0142930975548099	0.0245988812811565	-0.00101891744884318	0.00924086756118512	-0.000300281834033011	-0.00382194471158013	-0.00206111327280657	-0.00309927282128005	-0.00334061517030404	-0.0039287350651725
0.148796797868908	0.0905301924211064	-0.00920332382749325	0.0653149995145078	0.0189404709771645	0.00293323434062737	0.0109368526588959	0.00628682164344929	-0.000115748128168919	0.00123374972724866
0.125892699530511	0.127647888832114	-0.00763549464400275	0.0524009047036935	0.0498062333354526	-0.00761760251691442	0.0210943154092691	0.0162216588870598	-0.0145853476661411	-0.0112657500433507
0.490589395919819	0.200137376813368	-0.0289202994167623	0.184080595045597	0.00351417881700966	-0.060045914985828	-0.0282658680844091	-0.0178821414770884	-0.0600933230035968	-0.00976773310026346
0.172360972619691	0.16453586914074	-0.00950421192776121	0.0666867091753154	0.0126767669591109	-0.039576760065852	-0.0134499965533706	-0.0277310281452459	-0.0136621779846046	-0.0318867691115727
0.0149111884171842	0.056536723396481	-0.00124772245828035	0.0111689960267772	-0.0067033129548069	-0.00760555986908772	-0.00715443641194731	-0.00887938919613074	-0.00839300439361701	-0.00806121816940074
0.00180532343382556	0.0146984531750991	-6.77541302064192e-05	0.00119115812875325	-0.00128508803036062	-0.00131543892913016	-0.00130026347974539	-0.0013383579349212	-0.00138666557825565	-0.00110139745608629
0.000621660396027373	-5.03059685195192e-06	-1.77617506872549e-05	0.000166866275647432	-1.84214184626697e-05	8.80888911517657e-05	3.4833736344548e-05	-5.45444262120857e-06	-4.66122683565035e-05	-0.000141885549672609
0.224697356324312	0.17058962111957	-0.0136411030814986	0.0938809642003804	0.102314902060486	-0.0223926853277401	0.0399611083663732	0.00146930778538967	-0.00690856367849532	0.00012431339851296
0.104946709390597	0.0970405838082027	-0.00673729163521826	0.0619863085158954	0.0075784377815368	-0.00110867099597801	0.0032348833927794	-0.00335516754577232	0.002138386605398	-0.00908135261387354
0.104989562221457	0.0973071483080344	-0.00682955015909933	0.0622461666479192	0.00591627591708564	-0.000927813175734371	0.00249423137067563	0.000788303233534418	-0.00688022428645936	-0.0125582590742323
0.253537242274749	0.129469387116472	-0.0161281860182068	0.117845082121168	0.0291897018337652	0.00637826090956378	0.0177839813716645	0.00512306031298182	-0.00455310502948258	-0.0170729156709258
0.0625510660727682	0.129552220030192	-0.00490536497938202	0.036865294408036	-0.0133977404322637	-0.0155982146643995	-0.0144979775483316	-0.0190215209205115	-0.023079132650208	-0.0223595535557441
0.0443131204005007	0.0473212553890815	-0.00314870063866257	0.0256003616079426	-0.00512635223692565	-0.00725905095890385	-0.00619270159791475	-0.00818400413304349	-0.00743223007704514	-0.00976744365082835
0.0150381916470952	0.0268917020204051	-0.00117794900232212	0.0112463595269394	0.00102021338080858	-0.00325725896544362	-0.00111852279231752	-0.00387139545887539	-0.00426867174837084	-0.0059365038740599
0.186650205040874	0.112119068580401	-0.0117068554887378	0.08331633278864	0.0332974932726598	-0.00228879973215218	0.0155043467702538	0.0150744287287324	-0.0163065273818119	-0.00588388833275702
0.0223648687942003	0.0632656604081575	-0.00207464834343779	0.015456972016696	-0.0119529570197363	-0.0102669707969195	-0.0111099639083279	-0.00344997786249002	-0.0127120640773442	-0.013678967658412
0.291232248691838	0.179045298745232	-0.0188410064930412	0.131740439849404	0.0298008515762069	-0.0228851819246745	0.00345783482576623	0.00114050550998235	-0.00650289463988862	-0.0326874633140355
0.271615208517234	0.187968793340498	-0.023383550077577	0.188410982415595	0.0270711073797947	-0.00744060217292947	0.00981525260343263	-0.00680563804647877	-0.00219030938353215	-0.0330662387960149
0.14025962069702	0.103124611002608	-0.00836416102489562	0.0612201911652608	0.0146024333464414	-0.035302533411334	-0.0103500500324463	-0.0165060988834795	-0.0208235020094194	-0.0335267136161352
0.489811276089027	0.200324711713254	-0.0296313484460172	0.183743675849522	0.036613094308302	-0.0226572705655792	0.00697791187136138	-0.0403536947243562	-0.0493917848697745	-0.0801158681271799
0.0847900804032945	0.0338749004688803	-0.00568515671210029	0.0440027640086769	-0.00878197728146445	-0.00718788403617614	-0.00798493065882029	-0.01062193335524	-0.0186751217255749	-0.0144459660587188
0.0503454202257446	0.0698299349315287	-0.00380964319267003	0.0342811511048797	-0.00467246143714697	-0.0120587887973866	-0.00836562511726679	-0.0117589341112599	-0.0112083866393826	-0.0118420217781001
0.0223375133317492	0.0366932297954143	-0.0022209945291071	0.0167126931156312	-0.00878345703365556	-0.00879329890858539	-0.00878837797112048	-0.00797268688176718	-0.00985057095796795	-0.0114830479444943
0.0154123825136367	0.00199061239744702	-0.00103421834741316	0.0118229353563803	1.10151989811975e-05	0.000195206664341538	0.000103110931661368	-0.00103632423846105	-0.00242402435666208	-0.00284290576585187
0.00756706553367338	0.000403850418625801	-0.000257237181733651	0.00473090600508543	4.77947389581918e-06	-1.35850808368043e-05	-4.4028034704921e-06	-0.00048695235741769	-0.00101975476571808	-0.00171196212561421
0.0442587881408684	0.0473153180843295	-0.00324274626531389	0.0256608774923034	0.000241708405849902	-0.00727061483663771	-0.0035144532153939	-0.00893248422809492	-0.00759934598806473	-0.0069284287912385
0.17314787037819	0.163982579076074	-0.00983176478694148	0.0679884149134737	0.00191982272775157	-0.047353497696985	-0.0227168374846167	-0.0189067636396548	-0.0217752498051868	-0.0374493193038728
0.113341578876771	0.186988744981158	-0.00777846320382944	0.0608172142062224	-0.00155451881893816	-0.0125301446549899	-0.00704233173696402	-0.00951792662046332	-0.0176057437872983	-0.016859548005699
0.122765603841333	0.0611305562519546	-0.00848880020643596	0.0799757128380224	-0.0142151236866784	-0.00274223252732045	-0.00847867810699944	-0.0198520877794312	-0.0142680553936706	-0.0285758583916055
0.0769222255786915	0.0711189193582066	-0.00544060036684559	0.0392002151593159	-0.0108264765549452	-0.0217499770088728	-0.016288226781909	-0.0175162328161447	-0.0118046002867963	-0.0204609506111383
0.246657007328387	0.101098741915721	-0.016902930243623	0.124984997738449	-0.0194185521671458	-0.0340970056122185	-0.0267577788896821	-0.0324442682422451	-0.0275505232799266	-0.0400640310028781
0.280354604768582	0.0998717374047003	-0.0184912921982779	0.134776382234492	-0.0216248062607388	-0.0270398186369127	-0.0243323124488257	-0.033185514820303	-0.0372786254865307	-0.0395192893331819
0.253419082961749	0.128775396226221	-0.0161214832112233	0.117116181124609	0.0275661032741248	0.0139654862571295	0.0207657947656272	0.0163197220765069	0.00651101368186141	-0.0167145830137752
0.134952075295791	0.151853248125712	-0.00938191735049237	0.080505902771653	-0.0218042067440814	-0.00265148515328983	-0.0122278459486856	-0.0187905164890518	-0.0109201703753336	-0.0268223460667297
0.316072809064191	0.0834341348042018	-0.022834957731533	0.168497255405635	0.00738159902362956	-0.0165638141527232	-0.00459110756454684	-0.0155668838048891	-0.0213215023654431	-0.0348713773063609
0.094848876586822	0.0282015365061717	-0.00606296056303367	0.0475312550371503	-0.0134634643305073	-0.00162547949437784	-0.00754447191244258	-0.0164276124488345	-0.0207574563121683	-0.012647385424744
0.209041522591361	0.0574169886600264	-0.0139486010944539	0.105732262549382	-0.0011285895854139	0.00523944168015733	0.00205542604737172	0.000640088683690532	-0.0160698877989725	-0.0349349862188843
0.0510237747828052	0.0615900435143726	-0.00424778121780266	0.033545040986185	-0.0110749283325545	-0.0100471005308324	-0.0105610144316934	-0.0119642133857655	-0.0142519721229038	-0.0191503737140209
0.16388803674299	0.111061677517274	-0.00978072889979612	0.0683349440386782	-0.00157025778712511	-0.0372220649627961	-0.0193961613749606	-0.0365300080096552	-0.0256846178608058	-0.0398071004113709
0.0302508397552832	0.082833146228841	-0.00266289528303784	0.0218578078427694	-0.01262129453133	-0.00993148261126181	-0.0112763885712959	-0.0129401359822751	-0.0151699634175101	-0.0159330434595529
0.0192162862317016	0.00540060594943238	-0.00161589314378382	0.0143843230907768	-0.00117835180878167	0.000330190512670917	-0.000424080648055377	-0.00217745405059966	-0.00268697078997259	-0.00405162326292285
0.417432374217727	0.175667799746971	-0.0276497783750384	0.189652267939625	0.06783321783524	-0.0225507994281217	0.0226412092035592	0.00411089381169494	-0.0338859509334855	-0.0206950036104796
0.0408148320190311	0.0228491135615087	-0.00307506072050821	0.0289061711513778	-0.00666233936670766	-0.0101203082158271	-0.00839132379126737	-0.0124843482998652	-0.0140181263103928	-0.016131246744861
0.0448506607848715	0.106899877970588	-0.0035012169377887	0.0294115613784992	-0.00315717171809068	-0.0153265984355806	-0.00924188507683564	-0.0131723561423238	-0.013804043177254	-0.015367090425843
0.0642138435550667	0.0236051364465699	-0.00534773843125745	0.0438765725431463	-0.000678178171776289	-0.00280862819611412	-0.0017434031839452	-0.00204514433217268	-0.00668657113217326	-0.0104007345366348
0.16386559586776	0.111003821227051	-0.0102464955483615	0.0682134661767363	-0.00862071902899386	-0.0222777950679253	-0.0154492570484596	-0.0100192700157208	-0.0343019183432485	-0.0301183540789013
0.490271633254112	0.200494754889052	-0.0293811876725494	0.184658304402932	0.0680003340366826	-0.0846861805748235	-0.00834292326907043	-0.0430667384519576	-0.0583894862333791	-0.0436610733827428
0.13071021741612	0.0848770748183632	-0.00776072529908745	0.0605161093268414	-0.00449456986828109	-0.0373356595216611	-0.0209151146949711	-0.0237640933185484	-0.0143123776447573	-0.0253224339176103
0.291176224159235	0.178706482397365	-0.0193483716460077	0.132297667816095	0.0107001679372588	-0.0167957311025962	-0.00304778158266872	-0.0170646955720362	-0.00735277543260215	-0.0297001449354369
0.0369765421974705	0.00702983771685553	-0.00331100788274768	0.0250385037422869	0.00292205839083346	0.00187125675121711	0.00239665757102529	0.000780884467235211	-0.00122584407347739	-0.00285956401770933
0.105250560088509	0.097225465255734	-0.0068489586227591	0.0621035410279817	0.0105489160549014	0.00275353694847522	0.00665122650168833	-0.00445594901351819	-0.00941821091588861	-0.00925771167164528
0.20607735427784	0.115519375647611	-0.0134997469576156	0.0983502463501364	0.0308347064471615	-0.0211286658248228	0.00485302031116933	-0.00366488064550854	-0.0126482042356062	-0.00821357184700836
0.186532544179148	0.112186178435929	-0.0115347147080296	0.0827837450230091	0.0387505775067395	-0.0090240650926601	0.0148632562070397	-0.00513352514669005	-0.0180718412737428	-0.021419531955495
0.269557634089321	0.18970230915688	-0.0159991782598016	0.1121251673027	0.0513317400617513	0.0072507850851723	0.0292912625734618	0.00647397520448906	0.00411044627346385	0.0136933302044474
0.0943488956162435	0.0282685234940511	-0.00603180215300403	0.0475982491372551	-0.00130325140970432	-0.000609068042268998	-0.000956159725986658	-0.0175400429663463	-0.0170500848760006	-0.0184399305611299
0.305608628466653	0.218204771452732	-0.0191143285569164	0.127158160918692	0.0258080112059027	-0.0151392042504769	0.00533440347771291	-0.0150051395280256	-0.00633511695090749	-0.00812231254907103
0.100543048636755	0.104745085555111	-0.00703087679108115	0.0595464355815167	0.00017433528523389	-0.0111610296822396	-0.00549334719850286	-0.00937203567432558	-0.0179518919108792	-0.0136716057524209
0.0272997760063554	0.0103782837704701	-0.00225272805962453	0.0204824573156904	-0.00284664919713826	-0.00172991522395734	-0.0022882822105478	-0.00173038540178144	-0.00343125503024136	-0.00656546565097543
0.452725415693852	0.19629241881902	-0.0269511020771386	0.170123453371455	0.0661871827753776	-0.0219569837960816	0.022115099489648	0.0473367970096741	0.0259672604882945	-0.00802284522675217
0.495851191315618	0.246581851154277	-0.0289937883844326	0.177861901618827	0.0213451397893187	-0.0090942804450338	0.00612542967214247	0.012613784318526	-0.0369762590899688	-0.0520139794119418
0.178878579010299	0.231101666909347	-0.0113578560159758	0.0976361060065453	-0.00411799061435361	-0.00414900328253515	-0.00413349694844437	-0.0127913374738257	-0.0097434867846419	0.0231159068253014
0.372712333821638	0.270338494173365	-0.0287141800486869	0.19952354955013	0.149266436343957	-0.0501856300344666	0.049540403154745	0.00848052060958154	0.00838460958851578	-0.0236478790076513
0.489444995396759	0.20019677701218	-0.0297727887345241	0.184935114099514	0.0621130330251901	-0.0834536563677934	-0.0106703116713017	-0.0350533386454505	-0.066897101352602	-0.0377027971777623
0.0450762505570842	0.10687417420795	-0.00366413676642539	0.0298588130496688	-0.00281607314317918	-0.0132295515153026	-0.00802281232924092	-0.0145219501769632	-0.0136422389123951	-0.0184409926886906
0.120749341022	0.0477188374355142	-0.00818645765792833	0.0588748679253305	-0.0180941945977239	-0.0292349946170968	-0.0236645946074104	-0.0280852191510477	-0.0272715552477549	-0.0345966683045575
0.105169046215915	0.0972305431558255	-0.00689989973392011	0.0622590478608434	0.0102327661515749	0.0233265770345743	0.0167796715930746	-0.00426360887864739	-0.00485678440547981	-0.0121637405839692
0.0779732755923679	0.167946947142913	-0.00553512964593576	0.0438529203220261	-0.0119868805169015	-0.0254930624523233	-0.0187399714846124	-0.0227194098236248	-0.0246980495263424	-0.025364875806463
0.00840344938761209	0.000582015236984181	-0.000535772826764125	0.00628293783440697	0.000591987509332315	0.000873163479158126	0.00073257549424522	-2.71768827945669e-05	-0.000572177929553504	-0.0012704830559028
0.0771735526514799	0.0252609476673838	-0.00512634436022234	0.0386021662668477	-0.000206942044519598	-0.0030258915653732	-0.0016164168049464	-0.00732123054788493	-0.0107896005179727	-0.010751055789737
0.489658163295891	0.20047879993381	-0.0289503814413031	0.183853830857452	0.0582855229872038	-0.0231679774963731	0.0175587727454154	-0.0582683281517542	-0.0489096186596777	-0.0582919576583029
0.466768212076581	0.222611160390407	-0.031691584488291	0.200025642065356	-0.00579994754422147	-0.0725931169262752	-0.0391965322352483	-0.0337864993158242	-0.0516718959535489	-0.0581489926226276
0.0862943079248148	0.0259942691425452	-0.00664204231836202	0.0440020118492928	-0.00152510220879695	0.00698352739534358	0.00272921259327331	-0.00220974059303397	-0.0025276649477767	-0.011892629764251
0.0217909325114882	0.032239085787116	-0.00190644141065495	0.0173546357386998	-0.00767167532304202	-0.00540230874513587	-0.00653699203408895	-0.00741640568818023	-0.00863099579893177	-0.00904012184507445
0.0858858225447728	0.0744552811249377	-0.00641231175215273	0.0425125341945256	-0.0142960596934597	-0.0120974361533071	-0.0131967479233834	-0.0161710820687998	-0.0154293828302954	-0.0242372805109789
0.0347583087447505	0.0481675885592301	-0.00305722013560319	0.025610047793725	-0.00717922311282703	-0.00678150522727402	-0.00698036417005053	-0.00623224706525895	-0.010022626244158	-0.00860224591877306
0.48441251506869	0.145400092876503	-0.0302155364378936	0.189350343788707	-0.00055665753834766	-0.0909474444604278	-0.0457520509993877	-0.0694899858160917	-0.0645431329381367	-0.08870537563013
0.0108990316677401	0.00717679278352126	-0.00100601836865938	0.00837919490311952	-0.00157471026493515	-0.00218824979309946	-0.00188148002901731	-0.00299125218393779	-0.00330054783083296	-0.00387134597231376
0.444338101325878	0.158718844499736	-0.0272948801490873	0.176610116874266	0.0263814858225469	-0.0279783261249272	-0.000798420151190193	-0.00476643095257773	-0.0187935054739481	-0.0107321716015089
0.410620054296419	0.0933072453081112	-0.0287276304568407	0.193909654319381	-0.0115392031192494	-0.0241748856290519	-0.0178570443741506	-0.0263242464422074	-0.0485736338395265	-0.0672655451647738
0.1306860007406	0.049450135475959	-0.00868085235227532	0.0607424738029788	-0.0119772741216812	-0.0334685344333406	-0.0227229042775109	-0.0224671114357741	-0.0290168995583712	-0.0325258248318687
0.0287411517600011	0.00910779131756966	-0.00230781379726944	0.0216455973319516	-0.00132408239948357	-0.00345239352130662	-0.00238823796039509	-0.00378068807039882	-0.004097053571544	-0.00616371362922406
0.484477661133151	0.145577154144953	-0.0304070734190168	0.189848557184282	-0.0119481205850869	-0.0881570934317884	-0.0500526070084377	-0.0783425363005823	-0.0737842519179614	-0.0972580583185637
0.186379842421497	0.111950889259752	-0.011409132297225	0.0836614335777174	0.0283886279516648	-0.0089055172181631	0.00974155536675086	0.0094640169132508	-0.00300393744386271	-0.00328280144656026
0.194983269970214	0.0506639789308688	-0.0133005820534429	0.0996057917990967	-0.0202030294595651	-0.0187717660078921	-0.0194873977337286	-0.0163274269328589	-0.0235655873864533	-0.0504935435769449
0.291699545729384	0.179155964970451	-0.0188946716424793	0.132143128454158	0.0330275535714314	-0.0183171585444582	0.00735519751348657	-0.038299292899571	-0.036034622581739	-0.0175376013770864
0.363243815728842	0.219800864701796	-0.0296988062925421	0.206030389319679	-0.0160836594530411	-0.0405328860572947	-0.028308272755168	-0.0373085520381815	-0.0228690005272921	-0.0404027453318003
0.215961042588799	0.113448954636953	-0.0131217977858205	0.0962965967905741	-0.00479961181851601	-0.0162740671105362	-0.0105368394645261	-0.000902986928866034	-0.0103650228593559	-0.0151324435709053
0.229509921615715	0.124274866393325	-0.0138368609759321	0.104266468442814	0.0164898518340576	0.00903356531346222	0.0127617085737599	0.0218065023836721	0.0139937509269263	0.0114330546217741
0.0625106703556305	0.12949622084772	-0.00507750330559509	0.0371609686782188	-0.0127164157728776	-0.0162119820077088	-0.0144641988902932	-0.0180366607953607	-0.0199606926898902	-0.0241839498892738
0.10568936236789	0.0781554153784298	-0.00664323095407274	0.0508965256142449	-0.00396600598719007	-0.0273716907683777	-0.0156688483777839	-0.00557642752362129	-0.0187891875291642	-0.0159136913185484
0.120742086526336	0.0481627732789355	-0.00826436908835404	0.0587871443639784	-0.0126100039721465	-0.031014964917384	-0.0218124844447653	-0.0217811623268168	-0.0275710437516465	-0.034646529630869
0.0959116071518172	0.0673692950926839	-0.00675076423206561	0.0461348637809881	0.0188907042505912	0.000115152701863061	0.00950292847622712	-0.00303655447601552	-0.0109879320951992	-0.00254414978793303
0.465903100280399	0.222149475022509	-0.0313387123583956	0.199925119954437	0.0708298206848777	-0.0755882913668109	-0.00237923534096662	-0.0249633299401489	-0.0478841284011147	-0.063278974685043
0.257863769787479	0.0738745958156631	-0.0229730911740709	0.189689524247308	0.000438459746499587	-0.00369041355045058	-0.00162597690197547	-0.0239415556967472	-0.0294937520661328	-0.042550909419498
0.16468752903709	0.0476841543311023	-0.0118847437832388	0.0854396209499043	-0.00184730862500754	-0.0124827139624341	-0.0071650112937208	-0.0135871683774182	-0.0256299306802411	-0.0282338463140656
0.163272911141227	0.1106614756059	-0.00970668906607822	0.067903063360004	0.00988150478986274	-0.0425999841258786	-0.0163592396680079	-0.0321266785098429	-0.0362059009442584	-0.0450922755177769
0.253394131502615	0.129485012282528	-0.0162134314204079	0.117273126284281	0.01281738762351	0.00619743394972666	0.00950741078661832	0.002077595559485	-0.00366266264623991	-0.0282559678262846
0.0144807062522162	0.00904027974427921	-0.00125712206744181	0.0109037731289963	-0.00396776152505623	-0.00293274607961382	-0.00345025380233502	-0.00408623308141222	-0.00453863389774958	-0.00528477130949857
0.340686310904518	0.157359842632351	-0.0299941250003579	0.219324216728097	-0.027963340733336	-0.0509614077362807	-0.0394623742348083	-0.0377569074755178	-0.0706437099250563	-0.0667235055121548
0.0447115623102735	0.106856080947615	-0.00354561959194426	0.0297622282763178	-0.00247027307374414	-0.0125016958144504	-0.00748598444409728	-0.0142089551759353	-0.0159762764867401	-0.0184972011840332
0.321266252212456	0.210810962150195	-0.0247829011650346	0.184178408970251	0.0253280413564081	0.000412024762269925	0.012870033059339	0.00399001943613081	-0.00944657025017154	0.00374001185556788
0.269063432229664	0.18948851132333	-0.016633826636182	0.112097105412178	0.0568124771898563	0.0148261522782991	0.0358193147340777	0.0759991655044204	0.00300340015390549	0.00859924254732286
0.0108935784716174	0.0071902843449927	-0.00111761648916308	0.0084991150177197	-0.00214832214361812	-0.00173785317754687	-0.00194308766058249	-0.0030918425415552	-0.00328170132516352	-0.00350754997727155
0.314614213685293	0.147274915803015	-0.0289629761827885	0.216488752633107	-0.00548149059458519	-0.0450168416285943	-0.0252491661115897	-0.058256795506276	-0.0594561508068708	-0.0728542998720106
0.229250837693202	0.123467770677596	-0.0132282271070429	0.103803597897895	0.000545368545540492	0.00846170023432749	0.00450353438993398	0.0209373452327883	0.00466635499243584	-0.00229371680600765
0.483802853201682	0.145043682946506	-0.0307422337824162	0.18988141671755	-0.0126946068276709	-0.072399323803152	-0.0425469653154115	-0.0608749566269981	-0.0601857106703538	-0.0863563458774559
0.141452451327188	0.0854901632030651	-0.00833559660955621	0.0600953955728559	0.00677641575862123	-0.00706695379447891	-0.000145269017928856	-0.00683331148731089	-0.00843578370963807	-0.0183876939710573
0.119479234698104	0.0755395521787798	-0.00739249124096102	0.0538343243011921	0.010626563624253	-0.00212630604636957	0.00425012878894172	-0.00513180810738628	-0.00260813617228862	-0.0089476702890048
NA	NA	NA	NA	NA	NA	NA	NA	NA	NA
0.466401182213963	0.222369594954375	-0.0309689516265936	0.200188294562169	-0.0185694479083097	-0.0157443940605918	-0.0171569209844508	-0.00620422766329415	-0.0434943906604336	-0.0478069666561142
0.489715965650507	0.19953743035033	-0.0291297188538058	0.183543308670522	0.0561519364074465	-0.0621305647084868	-0.00298931415052012	-0.0321619109131656	-0.0512210197478215	-0.0485961927884555
0.00849549280473567	0.000555146664744849	-0.000507420969185842	0.00620234946732983	0.000883772654563996	0.000608068921117909	0.000745920787840953	-0.000110783105969932	-0.000963879048876789	-0.00106031490506164
0.284394361263031	0.0864054390663368	-0.0253687439808843	0.202269942681388	-0.00145409651356487	-0.00512553103178931	-0.00328981377267712	-0.0264128503176029	-0.030153684967919	-0.0366496667750744
0.0222159110228535	0.0635209216163896	-0.00199254990706855	0.0154181741420518	-0.010377490575701	-0.0110106921374888	-0.0106940913565949	-0.0115057918755305	-0.0130094858499058	-0.0121874984829927
0.493152208918693	0.197163050279721	-0.0291700359372128	0.181642045977338	0.0162166016268885	-0.0695620162411855	-0.0266727073071485	-0.0392971764195276	-0.0422050434833875	-0.0625159745180848
0.000840768497018689	0.000227434764589165	-1.63123187292105e-05	0.000274404213535605	-2.50228058426581e-05	-0.000106790192601429	-6.59064992220434e-05	-7.73047249375871e-05	-0.00023383405870101	-0.000232229304391834
0.255702404102432	0.102277050886532	-0.0162031750445008	0.121947903398888	-0.00991467228552537	-0.00947208135504266	-0.00969337682028401	-0.0270152221895642	-0.0375809482596327	-0.0279891953008043
0.0513114163216972	0.0869215393370954	-0.00366639572826185	0.0361107759418626	0.001209631694389	-0.0124042524158641	-0.00559731036073755	-0.00577770461151244	-0.0121529119250628	-0.0113825001905457
0.025760811814767	0.0153051334461676	-0.00218018075915857	0.0175314449901732	-0.00250755046070042	-0.00532652788989572	-0.00391703917529807	-0.00311735002372871	-0.00536575370769328	-0.00533109257361193
0.104442599182145	0.0582726501200685	-0.00797323455487202	0.0772343706302382	-0.00900166532443171	-0.00407067249025246	-0.00653616890734209	-0.0132711268921702	-0.0148261427494383	-0.0290024308041187
0.496369448637955	0.246055425062248	-0.0285748778422551	0.177632627218037	0.109044096825012	-0.0270864439145467	0.0409788264552325	-0.0194873971084878	-0.0427726239437002	-0.0325506617389166
0.00950208609782213	0.00218612269018733	-0.000542280663050834	0.006331928844755	-0.00285234810618689	-0.00211384223206969	-0.00248309516912829	-0.00236655762727527	-0.00336647106487448	-0.00323228336990352
0.141303006035219	0.085899762185612	-0.00825177725566581	0.0599745299593651	0.00463153217042117	-0.010358891917602	-0.0028636798735904	-0.0172950753089315	-0.00878941889480153	-0.0223328586391429
0.216495629711072	0.11320663579638	-0.0129503441863073	0.0963114791889148	0.0298023049924603	-0.0217031217605782	0.00404959161594104	-0.00266048213573228	-0.0256105621089879	-0.0150395737613518
0.496018093569245	0.246744477833008	-0.0294486238226128	0.178464636471311	0.0642243147404895	-0.0657947104676194	-0.000785197863564957	-0.0265744792794643	0.00582469516564277	-0.0386160133893227
0.175820110534504	0.0503494614903502	-0.0113933124447346	0.0844937806317316	0.00368066553126467	-0.0383837581747039	-0.0173515463217196	-0.0117023231391858	-0.0148480942424222	-0.0279159729697379
0.246173036529741	0.10114298198674	-0.0169680903495092	0.124002506420226	-0.00760663547879387	-0.0159663317228112	-0.0117864836008025	-0.0311995848011404	-0.027179561614491	-0.052209002534708
0.0401795576451683	0.0106092994188856	-0.00302336086737703	0.0297583910186176	0.00386049497176549	0.000525589664624071	0.00219304231819478	-0.00118369920979904	-0.00231306528317623	-0.00647974178187704
0.0311532849281008	0.0395708502792088	-0.00232703658934786	0.019677515417833	-0.0011235356946068	-0.00679626269831381	-0.00395989919646031	-0.0045923092670429	-0.00762598238736556	-0.0075969370051729
0.13110272684991	0.0846314146064696	-0.00809922719932472	0.0599056619893292	0.00713065174786787	-0.00699673076488255	6.69604914926569e-05	-0.0111970040180352	-0.0111819746501808	-0.0221537735259365
0.166102379340087	0.177988062733925	-0.0110144614501338	0.0978742820391518	-0.0244977762139537	-0.000299564274025221	-0.0123986702439895	0.0116635446370004	-0.0303605130754879	-0.0157251156785213
0.372581807785987	0.269848924855661	-0.0284444390778642	0.199434101244355	-0.000357587135054072	-0.0486540088051001	-0.0245057979700771	-0.00648926428872193	-0.00894831448057049	-0.0593046308409638
0.165501429419495	0.0969807173238612	-0.0100220504113194	0.0761015085794575	0.0160355669303611	0.00489992220265056	0.0104677445665058	0.00467981303503731	-0.00842392136869277	-0.0058579215171754
0.163903520092031	0.110671949503495	-0.00933555778312781	0.0678392105404125	-0.00543387724028849	-0.0543863524868337	-0.0299101148635611	-0.0302680733161574	-0.0318567667237913	-0.0261921143764279
0.0558661733106924	0.0188276230096908	-0.00444792787462221	0.0323445601691799	-0.0105146989720749	-0.00883670555538544	-0.00967570226373019	-0.0105407831889092	-0.0132543763823096	-0.0139543918524721
0.0505741280500882	0.0697326137186766	-0.0039192431583347	0.0337819942359189	-0.000134052215343385	-0.0129781952565541	-0.00655612373594875	-0.0084213474750385	-0.00942390386068303	-0.016173223518169
0.0404033830521162	0.0449488671083621	-0.00346232233378088	0.025253001047284	-0.00752299437493403	-0.008976822595086	-0.00824990848501002	-0.00899335263249518	-0.0117992397308306	-0.01159811767152
0.081851751561897	0.100768333062475	-0.0060196272472381	0.0397447361203755	-0.00582345497794873	-0.0157089900463924	-0.0107662225121706	-0.00034230542183139	-0.0161871844698616	-0.00428107500179326
0.448144979954528	0.155050046739761	-0.0274242772677621	0.173726439443346	0.081048121449494	-0.0183653826349665	0.0313413694072638	-0.0223292036219461	-0.0288938011631232	-0.0117862571056694
0.113210168883289	0.186485441888158	-0.00792775901995599	0.0611525212515713	0.0161489569575222	-0.0159430078115075	0.000102974573007342	-0.0111114420958728	-0.0263239192788945	-0.018016318051475
0.224553343593739	0.170937538060403	-0.0133237611920587	0.09380370008102	0.0407466509937861	-0.0294487336945526	0.00564895864961676	0.0177937510132769	-0.0154962292518084	0.00569410344697757
0.057035243939805	0.0319929449074386	-0.00311234377289658	0.0397632310162017	-0.0168804932569668	-0.00412490055135131	-0.010502696904159	-0.00729259307932551	-0.0164404409086427	-0.0184983201223764
0.436369849534301	0.0941508476574977	-0.0277422567517258	0.181550538971044	-0.0464602964695561	-0.0252681132526664	-0.0358642048611112	-0.043457697154326	-0.03667583590114	-0.0687240447717787
0.0335074094474603	0.015194245382207	-0.00269543243254093	0.021126772696053	-0.00521278344444961	-0.0071263224968361	-0.00616955297064285	-0.00817295564751488	-0.00958919398985558	-0.0118592170751867
0.465489903700386	0.222336218641253	-0.0312597957954357	0.199498971871367	0.0341646817461878	-0.0807989158087909	-0.0233171170313016	-0.0266327293219062	-0.0325403294856541	-0.0719044488348045
0.0634850318550895	0.0963886222994136	-0.00506592152959196	0.034559357148072	-0.00801881011786889	-0.0163002272896754	-0.0121595187037722	-0.0136769469010406	-0.0187816353016858	-0.0203763161350166
0.0758632252374265	0.0849756286742731	-0.00599051139073166	0.0471400448132999	0.0171088379617476	-0.00162624239936274	0.00774129778119242	0.00210279942462135	-0.0101341479494424	-0.00872986745746723
0.219538010771981	0.0607064570877905	-0.0135870588325823	0.105696316795943	-0.000547813512173173	0.0123560314112718	0.00590410894954932	-0.000646676471999424	-0.0141729884813014	-0.0115682588723653
0.171798228022936	0.164449777804045	-0.0101979716796823	0.0675910057688674	0.0126168195805259	-0.0480465630017084	-0.0177148717105912	-0.0170410142289839	-0.00478850226959368	-0.0314831067242768
0.0444243292647557	0.0474765076676413	-0.00338468124976549	0.0254972018181701	-0.00384464613659715	-0.0105573084618397	-0.00720097729921841	-0.0105721207070581	-0.00960153971002545	-0.00988620738300951
0.165955319576281	0.0968950137052002	-0.0107269396445747	0.0773245781329806	0.00891101759197357	0.00291877994268155	0.00591489876732756	-0.00485544423553397	-0.00592509050588447	-0.00377598097997267
0.0688599037485499	0.024773250047468	-0.0052136594117831	0.052017492031629	-0.00419926018501629	-0.0024567654338539	-0.00332801280943509	-0.0075732657023259	-0.0104065925488889	-0.0140921042784451
0.0196840193198529	0.00699693633216127	-0.00120935411823657	0.0121198353212527	-0.00095458712163107	-0.00106463578786321	-0.00100961145474714	-0.00184452617688357	-0.00350105917166996	-0.00454162973617772
0.241433783366498	0.0576992618326389	-0.0158615138656034	0.119342857471161	0.00584010044080949	0.00634308475912668	0.00609159259996808	-0.00270028714751253	-0.0202640732069908	-0.0195270062904322
0.0147519047279168	0.00728900665089129	-0.000964614542682138	0.00952415551978595	-0.00387978785198662	-0.00248950261251059	-0.00318464523224861	-0.00433493884845191	-0.00454083066168837	-0.00509563404676333
0.0448843418638943	0.107155100070931	-0.00383174190269084	0.0298824006570144	-0.0135874983599799	-0.0111676565614627	-0.0123775774607213	-0.0132235430452946	-0.016263518112438	-0.0150443724553248
0.26533955363631	0.176352637882555	-0.016470977777391	0.120543662600672	0.0565764022955315	-0.00935607503790337	0.023610163628814	-0.00726196750109404	-0.0146746488560271	-0.0233764881392725
0.489462107929855	0.200321937861159	-0.0296668550234901	0.184636633860976	0.0358980762908491	-0.0785923404591146	-0.0213471320841327	-0.0251032564018471	-0.065188330773958	-0.0700118652357966
0.0679479904745917	0.0322092726256804	-0.00515898318486795	0.0367489354290895	-0.0158369145441748	-0.00912086320228718	-0.012478888873231	-0.0158594447040569	-0.0162476663042206	-0.0198934445914329
0.0301062355673053	0.0883990892290047	-0.00275718413617919	0.0201886430564386	-0.00822195538741477	-0.0140506740054111	-0.011136314696413	-0.0129516123214831	-0.0132749531736316	-0.0158641708717246
0.447381444838163	0.154493483855003	-0.0275665739029036	0.173084439971878	0.0565062085986735	-0.0205307100098724	0.0179877492944005	0.00673217247536895	-0.0192169398737567	-0.0374620226122435
0.125934680595687	0.127177434648721	-0.00751326801037172	0.0525059599028819	0.0112124575541366	0.0045917027466055	0.00790208015037103	-0.00608870002223742	-0.00356396519489013	-0.010720691658591
0.040095112049813	0.0106762517675558	-0.00325149778081576	0.0298954043074022	0.00139875655380595	0.0027567272101108	0.00207774188195837	-0.00123162593879501	-0.00214446417455206	-0.0059183949571634
0.076187407656504	0.0848807221060524	-0.0058146627102678	0.04756887522727	0.0115940706100845	-0.00244338066558222	0.00457534497225115	0.00143705638345039	-0.00475610363405318	-0.00629715605796986
0.0811898023755302	0.0596733992342303	-0.00549139228368234	0.0409092336862385	-0.002614830946681	-0.00538927291818442	-0.00400205193243271	-0.0081863712511072	-0.00805233107964938	-0.00723105679116373
0.0559782801040576	0.0288419232308752	-0.00401305913044023	0.031317279773653	-0.00707289229251686	-0.0111534731917744	-0.00911318274214565	-0.010886997356184	-0.0143054938458797	-0.0134962794524479
0.0447787912505737	0.106804747631807	-0.00347283782561519	0.0297059798055323	0.0200621442358131	-0.0128552955687136	0.00360342433354977	-0.0146744040017838	-0.00245114831391331	-0.00402354481066573
0.49647438297851	0.246010898436061	-0.0295753418887373	0.178413305221171	0.0735902314109472	-0.0774590511774639	-0.00193440988325838	0.00463473040224466	-0.0124563838029252	-0.026673610506771
0.454552494388439	0.148783211291116	-0.0321036806909899	0.208605733373167	-0.0127234240914844	-0.0789267257111378	-0.0458250749013111	-0.0562752432436351	-0.081923583237791	-0.0985880616848063
0.363558490533742	0.219555926166654	-0.029033167592979	0.204835658418137	0.0265495571742651	-0.0462345083598089	-0.0098424755927719	-0.0389160459695365	-0.0307867601537012	-0.0101965321028704
0.363450919049472	0.219456644604584	-0.0290015251421351	0.205538667431347	0.0411097178982308	-0.0414645372946368	-0.000177409698202957	-0.0409318239146759	-0.0151021261750818	-0.0619145612761653
0.113283843141268	0.186760068928125	-0.00785342914133673	0.0609351954857703	0.00653350652150803	-0.0131810244179483	-0.00332375894822015	-0.0180820897265858	-0.0116903915081377	0.00373718653630256
0.454569267241172	0.148685045838382	-0.0320013067621748	0.208126647960414	0.0105049612128271	-0.0915225310715259	-0.0405087849293493	-0.0585242975388274	-0.0735490513106855	-0.0860564557739457
