# Supplementary material for: Measuring re-identification risk using a synthetic estimator to enable data sharing
Source: PLoS One. 2022 Jun 17;17(6):e0269097. doi: 10.1371/journal.pone.0269097 (PMC9205507; doi:10.1371/journal.pone.0269097)
Supplement: S3 File — (ZIP) [file pone.0269097.s003.zip › nexoid/nexoid.vineCopula.1.2.csv]

risk_act	entropy_est	ital_est	hypo_est	g_err	g_vine_err	ave1	ave2	ave3	ave4	ave5	ave6	ave7
0.0852697118848625	0.0728244974019485	-0.0444016638887315	0.0580238237373812	-0.0207917832043526	-0.0124036520957237	0.00683847152779757	-0.00238545205454577	-0.0114245287393675	-0.0165977176500381	-0.0200539513159544	-0.0167754203899345	-0.0198453568791341
0.337927171685631	0.154166826451254	-0.165762097220629	0.29533901939574	0.00780916663904568	-0.0210560838396119	0.0310663100725112	0.00754589960971647	-0.0157974252381649	-0.00662345860028313	-0.0349283145281255	-0.0749682616591255	-0.0815274302633808
0.414597950780533	0.168814160883299	-0.233351895227202	0.258062584929876	0.0461302446259879	0.0673837813964311	0.0768238035286591	0.0293867222071037	0.0270031406031879	0.0567570130112095	0.00545265393663297	0.0466771325927499	-0.0186817993379521
0.370959173592526	0.264651187424252	-0.197186585681397	0.269202633149618	0.0985488089906444	-0.0124214091007064	0.036239729862319	0.125886375394851	0.0372668433285293	0.043063699944969	0.0200739020452962	0.0317749967041678	0.0381935384766471
0.0771652570044199	0.0516553708574591	-0.038968184195958	0.05549402529669	0.00317488286067509	-0.00344489087967022	0.0162712320318846	0.0111642300452517	0.00669543196237167	-0.000135004009497564	-0.00217569540820896	-0.0101668341069147	-0.0078851722641622
0.1261862711021	0.0821816112037743	-0.0641581249553937	0.0919154839022847	0.005061342843625	-0.0169613523696365	0.0178837980292404	-0.000596574323177002	0.00260847518067386	-0.00595000476300575	-0.0143582572397509	-0.0229131772725685	-0.0250092683454972
0.0966657500297529	0.106473979071894	-0.0357358276901872	0.105274485112023	0.00837433348138636	-0.0103870258371718	0.0178688437716379	0.0163286093083519	0.0105543591727674	-0.00100634617789269	-0.0115228013626429	-0.0212934848127049	-0.0192376382574871
0.315452759430269	0.170824333966839	-0.154776497690295	0.271149435044319	0.0713947976220821	-0.00485737791533669	0.0568934618331546	0.0911277978435653	0.0293455160570114	0.0332687098533727	-0.00785698418143521	-0.000440774581458525	-0.0122576017658859
0.289771467352538	0.178523244553686	-0.157873812583646	0.187715374616237	0.0167962060418995	0.000670619305382925	0.0791525496453219	0.0231974522000319	0.0272892203798124	0.00873341267364119	-0.00843978362611381	0.00516794728422904	-0.0195041817203982
0.290520074009466	0.0904646647164842	-0.129593178833665	0.295510653904964	-0.0240580906805031	-0.0140172359837344	0.050127511217072	0.0325364799482081	0.0160065445580844	-0.0190376633321188	-0.0118012543750184	-0.0390285219084315	-0.0327379692897904
0.181714567346924	0.24193913805143	-0.0794216910534181	0.174574789295964	0.018312572499092	-0.00120102883586148	0.0974352952458605	0.0957380510179285	0.0395359096311085	0.00855577183161527	0.0030972448892107	0.00710405612581094	0.00781574974449462
0.0827779022640393	0.0325087419858556	-0.0380296861820534	0.0696779800777011	-0.00438143991059674	-0.0169137461559669	0.00634408928348891	-0.00237597040295216	-0.00679159630004422	-0.0106475930332818	-0.0153492582563991	-0.0178923600325998	-0.0210327585916949
0.132154823824951	0.103125148405888	-0.0686195953938238	0.0906745627160204	0.00775493069013763	-0.0165931599235316	0.0158583486270623	0.00675462731016568	0.0039761998802765	-0.004419114616697	-0.0127974982042443	-0.0108653617144269	-0.0208831055383894
0.282205911842771	0.0965560892733848	-0.151125832861597	0.193095040070104	-0.0521366367807638	-0.00670032239178292	0.00898438107951927	-0.0155683534971941	0.000659945736216083	-0.0294184795862734	-0.0179982772566467	-0.0309299831541834	-0.0423232586328395
0.0451309261047831	0.0191819786846172	-0.0200338084439303	0.0396154451414023	-0.00673005202961705	0.000724775365940129	0.00397809009061323	0.00265071183539496	0.00053419848415584	-0.00300263833183846	0.000139045733454621	-0.00542235737938625	-0.00672218396020009
0.115843750847336	0.0462163496700105	-0.0553985384008309	0.0949893215740373	-0.0160709163159845	-0.0194494068927044	-0.00837407548538077	-0.00943778354045234	-0.0236095025127512	-0.0177601616043444	-0.0275174502850207	-0.0346778585959725	-0.0323112336830353
0.0544601328986138	0.0902666866868814	-0.0175489719472184	0.065072256543689	0.00574810377062737	-0.017640545379266	0.00182856749599662	0.00151722210011275	-0.00853000268729708	-0.00594622080431934	-0.0116389261523546	-0.011730572918677	-0.0113970130237822
0.0515944691295903	0.0152629557707196	-0.00871158937129621	0.0793504629636285	-0.00525277675001238	-0.00155778843180449	0.0102904852176093	0.00448165398579426	-0.00725920390974432	-0.00340528259090843	-0.00528444257913153	-0.00659149798674611	-0.0130406080700592
0.212855911340856	0.112738700954335	-0.113977745562885	0.141307111753073	0.0120588975278804	-0.072284783853241	0.025459854870839	0.013771272359087	-0.0074647517758431	-0.0301129431626803	-0.00727184887497417	-0.0228986230295957	-0.0371551276908985
0.490036444536041	0.139389574356151	-0.295131105353258	0.241268644061563	-0.0242387519767024	-0.0846136513144579	-0.0127061215097614	-0.0385466555411964	-0.0444699500665594	-0.0544262016455802	-0.059516757135486	-0.0838846379862345	-0.095113577890072
0.0138953081976459	0.00661292952186895	-0.00200175703574162	0.0192798375768637	-0.00396887710596545	-0.00333179505964468	0.000104956342424446	-0.00204433510431937	-0.00161098882520304	-0.00365033608280507	-0.00364267191376742	-0.00462027606686026	-0.00496989426842952
0.206456923308735	0.0546007933670745	-0.099009135821632	0.172950197000316	-0.0167393537337136	0.000827418909495531	0.0304776897305749	0.0214961743476404	0.0161657218536317	-0.00795596741210902	-0.0104557613702534	-0.0129867879169313	-0.0195133088664562
0.237372474828596	0.122860247426904	-0.124870324162936	0.162064668328578	0.0452419487604464	0.0437155679117777	0.0498940175200607	0.0221431885725666	0.0388273996244848	0.044478758336112	-0.00383455026612289	0.0073937822980514	0.00585908233881088
0.0320345454223454	0.0134731390573898	-0.0126073348255311	0.0343867671192702	-0.0075302988744887	-0.00943787667567345	-0.00192479255325581	-0.00353753496168295	-0.0053048480277486	-0.00848408777508108	-0.0134568780031737	-0.00934425909593573	-0.013124755354202
0.0583032539922212	0.023368502860042	-0.0274565506183979	0.0488021335050945	-0.00993811988311955	-0.0153685794553963	-0.00146332066787494	-0.00864467586913997	-0.0128552854120248	-0.0126533496692579	-0.016858269161496	-0.0171404864159298	-0.0210076659120924
0.478538686807928	0.140257531412182	-0.286237283771617	0.241767690583281	-0.0077796956306706	-0.0800189442127776	-0.00451942251081311	-0.00516957287753644	-0.0401535889679301	-0.0438993199217241	-0.069573030048914	-0.0717794893758893	-0.0956571494431182
0.448521190065006	0.202687754081496	-0.263617313869544	0.240063099752171	0.126514499362844	0.0712723891279916	0.164987279491402	0.162020844745392	0.0684089021210533	0.0988934442454179	0.0927772252722749	0.0782639877283434	0.0284104140393144
0.0296947547263509	0.0377215229928786	-0.0122728057722703	0.0296234194988028	-0.00438948107379879	-0.00157637005679876	0.00393432377016662	0.000542047415299934	-0.00219800647951158	-0.00298292556529877	-0.00604349200927233	-0.00582056622270879	-0.0115584444769744
0.135713611949912	0.0334358286072146	-0.066066120470383	0.105765645145332	-0.00804542586016502	0.00170760737542267	0.0220982504482468	0.016320771872563	0.0116532391952655	-0.00316890924237118	-0.00145911435078019	-0.0107162198446168	-0.0148600010791825
0.378613582261817	0.271682093875764	-0.201222117246974	0.277801291440578	0.0887541482999941	0.0310051957802742	0.10900337385809	0.124384377874501	0.058616161014555	0.0598796720401341	0.0396596540292701	-0.044148511081093	0.0215815435280466
0.225300292145576	0.123205356393459	-0.11573952634911	0.164273746263007	0.0282571534546142	0.00751378572834147	0.0573058143656451	0.0358632603308752	0.0166604218319455	0.0178854695914779	0.0089815483009692	0.00854334623589642	0.0149336831790105
0.131192452409827	0.0810540761681932	-0.0687675040507008	0.0885807646875701	0.0025685238331967	-0.0071911760156565	0.017155043915432	-0.012479349440351	-0.00813619095116838	-0.00231132609122989	-0.00682091650077418	-0.0181663115249088	-0.0191181594598693
0.0123291750180153	0.000623264249623079	0.000149075494358192	0.019586285741245	-1.73992174163622e-05	0.000172040769293046	0.00401103459677844	0.00323519051412525	0.00114888123873864	7.73207759383419e-05	-0.00162525735170712	-0.00234929514531982	-0.00251172942310608
0.215941297532924	0.115305287531477	-0.114614447622354	0.148515357997973	0.0156706805897269	0.00863757619725275	0.0189698225790783	0.0282537672571834	0.0226874407985307	0.0121541283934898	-0.00211297277828926	-0.00687122757765524	-0.0142980502820308
0.00698473300193286	0.0145226412714574	-0.00171921730962359	0.00816869394699096	-0.00309588225198652	-0.00186252864126037	-0.000324711419655805	-0.00196896832443792	-0.00155735693057088	-0.00247920544662344	-0.00289887268778883	-0.00275486325710394	-0.00360002103118633
0.183462676742088	0.113199705718638	-0.0925198599108436	0.13770448401458	-0.0134255992654679	-0.0161685733739197	0.0606421037368945	0.0388099122589207	0.00596280186889572	-0.0147970863196938	0.000669552513488075	-0.008919634352409	-0.0127312261854667
0.0103570661159446	0.00232980743459286	-0.000967525244861168	0.0182871188886659	-0.00291750346377191	-0.00192266611955295	0.000513848952747817	-0.000262638353718241	-0.00212801237725821	-0.00242008479166243	-0.00212134566508983	-0.00383432036375771	-0.00355634913144606
0.249922609773896	0.0990313107392849	-0.127468156025308	0.188251275062066	0.00409656930088761	0.000384628272428883	0.018892656823906	0.00123947108855141	0.0102691949140117	0.00224059878665825	-0.00874894352748865	-0.0427698289378829	-0.034542648450414
0.0966278372257639	0.120833122880838	-0.0522496547912227	0.0609434216306451	0.0083234041583603	-0.0227242273621305	0.0126364130511983	-0.0122858276912197	-0.0255552693584374	-0.00720041160188511	-0.00832568754088764	-0.0234543979433588	-0.0290565060316134
0.310060058965724	0.168161148619962	-0.152213671011343	0.262640800758532	0.0262381043157926	0.0111298609520424	0.109353048466825	0.108716264644824	0.0497819996058761	0.0186839826339175	0.0343197581062084	0.0116207388435315	-0.0256751818409948
0.248205113335778	0.131369656268263	-0.130476128483586	0.174596067291056	0.0145979969988879	0.0373775313013944	0.052476441818211	0.0559536818304484	0.0219102182036376	0.0259877641501411	0.019926801882643	-0.0282944932692445	0.00301236572175456
0.0504220898464724	0.0538811034772976	-0.0231011585125664	0.0444790679109506	-0.00470784034615487	-0.0186819420878278	0.00213310337213504	-0.00500748542295934	-0.0155579457201294	-0.0116948912169913	-0.0125565036064561	-0.0137449358542317	-0.0151711586148995
0.000303962341935867	0.00119416048357143	0.000109639304380667	0.000555351235348166	2.00665974836389e-05	2.24965246953322e-05	0.00020148320626243	0.000157954751193146	4.71348376060243e-06	2.12815610894855e-05	-5.25159693663674e-05	-3.30766782140188e-05	-8.85424113244584e-05
0.412243999324041	0.0940662024158305	-0.230649140936395	0.262813400012026	-0.0312592146593169	-0.0198944867442057	0.0350548462166206	0.0237229978633607	-0.00961848930955111	-0.0255768507017613	-0.0434385798869362	-0.0376141508767545	-0.0585893067096976
0.00441828150353808	0.000529830643366266	0.000511871531960998	0.00709472523123859	0.000722665512669668	0.000798430634639595	0.00190694591993877	0.000905668512307158	0.000548597270022628	0.000760548073654632	-5.25290721069176e-05	-0.00038134594736138	-0.000211813849695543
0.401188883231803	0.090903089066031	-0.220794519544421	0.268154739869759	-0.00273804655852289	-0.0174765463567828	0.0481450121424761	0.0104349818429703	-0.00649220043322107	-0.0101072964576528	-0.0311556021167273	-0.0286678748759205	-0.0381246785762527
0.030471158885296	0.00952470734429926	-0.00852722099525321	0.0381185767826213	-0.00412372820685814	-0.001892395022896	0.00376801757395015	0.000737266702925399	-0.000948873972762176	-0.00300806161487707	-0.00821906675793484	-0.00356630241608286	-0.00886871284997449
0.274284793920868	0.188537804638386	-0.151406740917887	0.17000416855805	0.119810416458349	0.0157802657036584	0.073092380990938	0.0785845740450296	0.0848167879940488	0.0677953410810037	0.0220582405964761	0.0108065766527505	0.0326875896327207
0.299009026608577	0.151778825435515	-0.133234929557043	0.304981630007519	-0.0322773102414663	-0.0386911487690101	0.00326093612416545	0.0144810124060699	-0.0159344688671594	-0.0354842295052382	-0.0309676503049774	-0.0554165957494187	-0.0793490444785531
0.0818660328517252	0.0585279457631311	-0.0395202901067694	0.0645768793036213	-0.0134295289386944	-0.00693521790968796	0.0132735023529125	0.0107861048294118	-0.00106642144518118	-0.0101823734241912	-0.00526624761029015	-0.00511672382923234	-0.0122671578329606
0.0819296936788607	0.106730890423504	-0.0232584589797155	0.111446892036328	0.00379433866172063	-0.00832995037572952	0.0305914078500034	0.0145549736740775	0.0127594048280916	-0.00226780585700444	0.00225553980238319	-0.00205623768096382	-0.0139194344274305
0.0125591466679063	0.0197862093579697	-0.00388314166990528	0.0159518858033998	-0.00549706568114772	-0.00547328265592697	-0.00211293687730179	-0.00376346966763583	-0.00430342589115001	-0.00548517416853735	-0.00605314405679406	-0.00643614159182698	-0.00679658427423981
0.466015994641457	0.226041489148714	-0.274127677163458	0.253143049237863	0.0472378914526967	-0.0992210499240568	0.0304251429286886	0.0442856273092749	0.00928527464915707	-0.02599157923568	-0.0461523180003491	-0.066247553511497	-0.0346368617660799
0.0420312787425779	0.0202442593551396	-0.013010580065288	0.04954771072984	-0.00765557346280026	-0.0117121703169185	-0.00195633785541302	-0.00637736867323883	-0.00410288769567785	-0.00968387188985937	-0.0112968237799575	-0.0134420604091804	-0.0150852641623935
0.312222606746931	0.0812674356436785	-0.155261686817726	0.257954964267799	-0.000564231188905084	0.00075655222490878	0.0359759554251043	0.0359942584883743	0.00991137759216032	9.61605180018199e-05	-0.0230930820140497	-0.0310901750123909	-0.0265471648418431
0.139072142019978	0.102036845680359	-0.0735802349375069	0.0906405300864492	0.011957864819882	-0.0314520412785796	0.0265903736246423	-0.00246535878648538	-5.93534691099018e-05	-0.0097470882293488	-0.0126681811652325	-0.0256097736360405	-0.0264768549548073
0.181026239290463	0.155756084364656	-0.0979714546262405	0.114011908479266	0.0309317895258109	0.00546010362345958	0.0749662822353553	0.0395030159208385	0.0260866941749303	0.0181959465746352	0.00725994073035369	-0.00341314081567357	-0.0231454276198468
0.0118799394633011	-2.6019755065318e-05	-0.00294195544938664	0.0172974332297107	-0.00153273007356462	-0.0019715851101174	0.00166672607260745	-0.000124724389683136	-0.00104281039767523	-0.00175215759184101	-0.00365796419386495	-0.00416594511579037	-0.00418726130056926
0.0436617285655912	0.0453233012486314	-0.0195280258414832	0.0406428058624614	-0.0112637206105162	-0.00875247300846239	-0.00208874492335348	-0.00658804119715131	-0.00263944489260602	-0.0100080968094893	-0.0110556486640831	-0.00947849912117241	-0.0129219347126573
0.146114812659575	0.214334576848405	-0.0603318310987031	0.147557876305314	0.0844591974479588	0.035428675097918	0.043971165310348	0.0248017438670654	0.0122380216622651	0.0599439362729384	0.040921433285951	0.0233016584982691	-0.011009703758658
0.451973113653967	0.150368213089824	-0.260971399200338	0.263227110577588	-0.0171322041973378	-0.0787830174153647	0.0149794474711077	-0.0200446783012132	-0.0371098904702538	-0.0479576108063512	-0.0480334537515237	-0.0605405765315104	-0.0758774552273562
0.139005559373503	0.0981113499107224	-0.0742246937898515	0.0879887832751785	-0.0059476888398737	-0.0478342652573247	-6.32571142563931e-05	0.000394675118431109	0.000285702355544176	-0.0268909770485992	-0.0211858131386236	-0.0210658180780876	-0.0179160533924516
0.17547186225972	0.233621524299601	-0.0764448940457342	0.169363065729059	0.0797134113145729	0.013589954162122	0.0714448422655527	0.0619480385745886	-0.00637441068839373	0.0466516827383474	0.0213523990964261	-0.0162293246711851	-0.0281092494551315
0.0318113884208541	0.014335937851428	-0.0129306135648968	0.0316221735955199	-0.00904437405433678	-0.00720517015613015	9.2928987042197e-05	-0.0044448789101964	-0.00524514193978854	-0.00812477210523346	-0.00821140966658465	-0.00756998292741445	-0.00982192781049369
0.0144344246466967	0.00235188878859942	-0.000190956418208824	0.024733847393278	0.000438384363074258	0.000786731482726333	0.00674446403198508	0.00443801591962922	0.000117183892870363	0.000612557922900296	-0.000322816247330228	-0.00242266229480578	-0.00319485300068989
0.0528342120810026	0.0785254350561926	-0.0124045782961535	0.0745092092765647	0.00112667893869857	0.00238632622047094	0.0195919740455623	0.0105758579877027	0.00651215235285629	0.00175650257958476	-0.0023031943797598	-0.00408278211094897	-0.00985976139882972
0.124158409823893	0.128352630498373	-0.067106220214298	0.0773035593205312	-0.00618156866158132	-0.00834209036483141	0.0437294433293115	0.015087678305243	0.011750216683821	-0.00726182951320636	-0.00159145766493966	0.0104620426550793	-0.00646587027757735
0.0474920908671347	0.0804630149276205	-0.0222230374905421	0.0410986003567164	0.0022738297341611	-0.0141768490618995	-0.00550183242283817	-0.0109374207080822	-0.00299201982050875	-0.00595150966386921	-0.00249260359150588	-0.00664122122864023	-0.0168894911386263
0.254479039910263	0.103595224626146	-0.130658085585101	0.189162448631294	-0.0151219331985451	-0.0432450718876594	0.0307000715236537	-0.00617463768553325	0.00179686422735204	-0.0291835025431023	-0.0223757705900897	-0.0350950913551804	-0.0420571374784048
0.0161064299954211	0.0200061903067287	-0.00415478963119458	0.0214313321565681	-0.00550560740438264	-0.00539755145666916	-0.00452909901535431	-0.00503417505993882	-0.00474707358506597	-0.0054515794305259	-0.00746082120080848	-0.00769856134118048	-0.00794167636547927
0.265283796884453	0.171033219331128	-0.138556059274014	0.192294767256373	0.0163878583562921	0.0506167180777265	0.0424121218060131	0.0337306133991427	0.0371304341820036	0.0335022882170093	0.0212089586085337	0.00295011666979572	-0.00160544323712708
0.229867870601448	0.123172786402202	-0.116241480169939	0.175438427754354	0.0362268403430133	0.0434651258560472	0.0601875506706931	0.050992253124425	0.0268889194386401	0.0398459830995302	0.0268316688716844	-0.0087100866820517	-0.0186409890859242
0.0490251707683422	0.07760547753809	-0.00962444434437862	0.0753174550689189	0.00433287229504991	0.0100915742757196	0.0138778429873376	0.0133201327449516	0.00876226150886748	0.00721222328538477	0.00212170595627021	-0.000521200000980195	-0.0089149362428001
0.0666377035114925	0.0506197428751826	-0.0328017334988522	0.0514715487751193	-0.0186328047245188	-0.00451191086931777	0.00168521002803243	-0.00197072224506752	-0.0120284212904563	-0.0115723577969183	-0.0182989832595078	-0.0112591084860121	-0.0189459855741115
0.245996516042656	0.100221841202738	-0.123084825226165	0.192989726335563	-0.0252617064555984	-0.0152738504951015	0.0352943974678245	0.0102325467522511	-0.0299460134188893	-0.02026777847535	-0.0125976263460322	-0.0409572462237635	-0.034837011591434
0.0947838903280831	0.0303874050008772	-0.0218044364587739	0.144909279614444	0.00463971644546252	-0.000502275505583627	0.0226110713122312	0.0138126900415855	0.0101728481167838	0.00206872046993944	-0.00588413114493187	-0.00869250303581166	-0.0156332822780531
0.0566548247517675	0.0175472655362104	-0.0255045530925684	0.0486238434271712	0.00229081755226631	-0.00498396901422107	0.00703381983665587	0.00223183997145752	0.00284437906515272	-0.00134657573097738	-0.00793631172381886	-0.00434166312986119	-0.011771115929532
0.3057863196819	0.170579788166848	-0.17124924802564	0.183917463929276	0.0159994583626681	-0.00665325075710588	0.0419118012987428	0.0511706649605272	0.0278757458106376	0.00467310380278113	0.0158182669107464	-0.0361775306703951	-0.0408509481525798
0.157195602198217	0.108033291708446	-0.0839369433299567	0.102820793056258	0.0151750748594553	-0.0181655369201407	0.0134571836315198	-0.017854750749012	-0.0236681269898472	-0.00149523103034269	-0.0307739988506103	-0.0364005294683478	-0.042165313136729
0.091099516315137	0.0721076250600321	-0.0479303995113395	0.0614012200052894	-0.00269233357852158	-0.0161301983504603	-0.000240789993454865	-0.00862667813087682	-0.00998014606500841	-0.00941126596449092	-0.0171852227444163	-0.0245145776401856	-0.0292608728940153
0.150212522508188	0.133223444677459	-0.0824640355285696	0.0915469554097397	0.00953421228019538	-0.0108829965973837	0.0257450017077071	0.00890607792498946	0.018803235679955	-0.000674392158594134	0.0166391278126764	-0.0144365563304788	-0.0155112531523479
0.344016795492089	0.158720663472061	-0.169702491395403	0.297605343439422	-0.0302411326128473	-0.0478556822297801	0.0289235283878935	-0.00650569570902371	-0.0305093996338579	-0.0390484074213137	-0.0627859834436171	-0.0701942142935743	-0.0749770525658345
0.14607685341465	0.0947327255598842	-0.0735163844678369	0.106571079987135	0.01167959132347	-0.00174512033226593	0.0380361998897136	0.0380512143744799	0.02402525165988	0.00496723549560207	0.00441420859071395	0.000138027348226988	0.000395076663131627
0.461160755647213	0.149666322399677	-0.267792860196588	0.264299695100807	-0.0363542699404442	-0.081103358181248	0.0195477710769471	-0.0306457479245991	-0.0204069709983371	-0.0587288140608461	-0.0301350660939269	-0.0692534476659125	-0.075662577939329
0.131240445891107	0.125315907677138	-0.0721904550250615	0.0778101097966525	0.0410004448208451	-0.00121935889491537	0.023769034167671	0.0433042943467202	0.00100988021001297	0.0198905429629649	0.00227171321069222	-0.0145492338143649	-0.017966193573363
0.27901224968832	0.0799040716936444	-0.122606979839074	0.288784919723705	-0.0236046782381615	-0.00452044237053345	0.0600530540518402	0.0285716778798612	0.00567924893156008	-0.0140625603043474	-0.0290593978258508	-0.0247304264630249	-0.0502536461640706
0.436897722714976	0.0895027298973297	-0.254936142207987	0.239771603767317	-0.00491288601030104	-0.0291477168271434	0.0419179742941592	0.018700223536754	0.00113685914736594	-0.0170303014187222	-0.0327271847814909	-0.0549021343484571	-0.0512428001503721
0.00102261071282026	0.00372760320867461	3.07151833501672e-05	0.00160817061122601	-4.48519913698322e-05	-0.000494697792881512	8.61906035080208e-05	7.61526175215954e-06	-0.000368106422656312	-0.000269774892125672	-0.000429354244253702	-0.000581742409983317	-0.000283791384960226
0.102655617760373	0.106155856666847	-0.0388177093252529	0.112076175115013	0.00117560440392872	-0.00488272602298601	0.0153996437573365	0.0136590123774171	0.00652719924262375	-0.00185356080952864	-0.00578597710092958	-0.00988989204077334	-0.0212446902757833
0.489734652459597	0.203333100699918	-0.293424275166806	0.247654797974865	0.0816378864586549	-0.0593923337726598	0.0616607767815889	0.0511626554910093	0.0269661668997115	0.0111227763429976	-0.0158264449454306	-0.0316214308577275	-0.0356721840596664
0.00293933126110927	-0.000392705845403572	0.000118664180364979	0.00495251605402196	-0.00136229548901637	-0.00116053024960099	-0.000473494890360639	-0.000408305485811561	-0.000829745967325196	-0.00126141286930868	-0.0012107328365489	-0.00118570653789353	-0.00178979822504732
0.142740150887089	0.0852005819481361	-0.0770460400127038	0.0900002385303838	-0.00180068710614062	-0.0145217296025314	0.0145380845178932	-0.00156502705109413	-0.000863850912473624	-0.00816120835433601	-0.0162384755575085	-0.0143967365625015	-0.0325480897645015
0.144919266397194	0.21263777779445	-0.062153896671749	0.136361911819549	0.0897294491107195	-0.00772979057617904	0.084419120034556	0.0734702315068193	0.0509853988808796	0.0409998292672702	0.0457221331432915	0.0293401914619958	0.0248782901237251
0.0602127352444542	0.0228247393971244	-0.0134955041352456	0.0876606012708631	0.00476499427233813	-0.00884671453513164	0.0198340867255976	0.0118444873256752	0.00560800214406199	-0.00204086013139675	-0.00325966989101532	-0.00587208980906576	-0.00700948071652889
0.121342543567962	0.131841208489599	-0.0648765742358771	0.0776852652266954	0.0149697813850716	0.00145967036119002	0.0298057270133422	0.0167320920877246	0.00774475956202214	0.00821472587313082	0.00671378778089846	0.0048695093024328	-0.00642751211292217
0.491271205929661	0.198206685765269	-0.295600280652258	0.243517252589416	0.079695776147646	-0.0320394121516936	0.0920799131497908	0.0146011647945297	0.00532835003490639	0.0238281819979762	-0.0115125750840175	-0.0638334745929386	-0.0443057367094333
0.0352077335256782	0.0446544410938562	-0.0112687994866847	0.040847133870647	0.000425054986618413	0.00053185301739226	0.00757340582031123	0.00171153660281773	-0.000659953515611829	0.000478454002005337	-0.00646645371370404	-0.00733702591793578	-0.00946084266937319
0.421576065293361	0.171940722717479	-0.24049374519634	0.250725667870522	0.0250180797033667	-0.0016349167896646	0.069798972193826	0.0669245430949136	0.0261211758267102	0.0116915814568511	-0.0193070244802916	0.00101132643277935	0.00350527456894933
0.0759513595797043	0.0694955495259287	-0.0377994083361918	0.0566976361334638	-0.00401128522905241	-0.00673217012822108	-0.00357910592403594	-0.00923696520927846	-0.0108510071454158	-0.00537172767863674	-0.0185662536483572	-0.0177626683682708	-0.0195237097230231
0.0831913756386218	0.0823553015702696	-0.0294552729715653	0.0907134686653073	0.00573685710461283	0.00505690517560609	0.0234180326781354	0.0180553768324087	0.00572123092173703	0.00539688114010946	0.000671675618020506	-0.00126819655716658	-0.00996036772897006
0.0829805901552261	0.0309071836112465	-0.0392582860913794	0.0650586665220982	-0.00424593524657231	-0.00910975808192703	-0.00158809147569221	-0.0051967619211571	-0.00141234328541155	-0.00667784666424967	-0.0155717278061461	-0.0125750287888044	-0.0251427138721054
0.086164076594964	0.0740336542796046	-0.0440067636070348	0.0627373937655094	-0.00543090611319745	-0.0303600385308914	0.00897292222767521	-0.00799418792385906	-0.0204700632706093	-0.0178954723220444	-0.0108599556924439	-0.0139082906578703	-0.0272914396892522
0.310134252503311	0.168213401723732	-0.151246382910203	0.268967115575236	0.0243652672860021	0.0677088646609605	0.111805602415778	0.0766138137396924	0.0704245479160711	0.0460370659734813	-0.000885156433169276	-0.003750313248917	-0.0325663656657898
0.0558950676691468	0.0160368993787581	-0.0262827729207697	0.0460648377198362	-0.0107781013364692	-0.0109746973353603	-6.19434687433099e-05	-0.00759127897884086	-0.00983009379281549	-0.0108763993359147	-0.0118835684486097	-0.0131328717391829	-0.0186014695768621
0.0364526016178404	0.0443836877818699	-0.0123284853019951	0.0404137925516589	-0.00124717246832365	-0.00213698991886314	0.0048104429114153	0.00186439615495976	-0.00181012034078337	-0.0016920811935934	-0.00713379457148378	-0.00584633477208099	-0.00792085035874589
0.397719546222126	0.171015500787051	-0.220019606938992	0.259993403625549	0.0318916573135923	0.0636394082527202	0.0792898049826661	0.0241706067302548	0.0365641341896455	0.0477655327831563	0.0437562738430318	0.00500492939595576	-0.0451613247740423
0.227964233152985	0.169460623740381	-0.124526810420715	0.145466410266132	0.051454435739705	0.0133375838041135	0.063075938448048	0.0465975727230562	0.0444719732595198	0.0323960097719093	-0.0170952635674825	-8.60166417255559e-05	0.0151779212811876
0.150776874663619	0.0382043196537363	-0.069369459625315	0.129552283421349	-0.00197111247899509	0.00902096355409357	0.0231188702430227	0.0136229126327754	0.00880080227182631	0.00352492553754924	-0.00363504902966486	-0.0140182016175743	-0.0170993810798563
0.115554111888848	0.183982507736459	-0.0499596462681686	0.106193805671343	0.0140052186224715	-0.00623302862688477	0.0032291365362517	0.0533363043071474	0.0158495770343775	0.00388609499779338	-0.00365916691046064	0.0110449809689799	0.00541861107765687
0.347722863941349	0.223124015270127	-0.177903387570184	0.275612540245329	0.0178629797097744	-0.0406700403629527	0.0446871287427572	0.0519172219874465	0.0386683635653381	-0.0114035303265891	-0.0390313369028589	0.0159482729592156	-0.0418223997315748
0.308587671674003	0.17230634193892	-0.148864566053064	0.273058606824028	0.00335801089739385	0.0152721656779567	0.0908060755474493	0.0277422691420113	0.0422207952537008	0.00931508828767524	0.00308687827023935	-0.00355962520542952	-0.00537768703936292
0.241508408840189	0.0562650261482521	-0.123400904956819	0.182380914736904	-0.0488023788816208	0.000948540234121498	0.0320871514803972	0.0160067186150424	0.00421709511871943	-0.0239269193237497	-0.0109326722078784	-0.0296200471138426	-0.0312203024504181
0.0141976880428389	0.0228866537111995	-0.00257219158194406	0.0220451208871097	-0.00583460940268579	-0.00313846410921134	-0.00181660105846129	-0.00258818286748888	-0.00384071842091342	-0.00448653675594857	-0.00551347482276	-0.00645459703810993	-0.00499526994452443
0.0634013937223658	0.0184301672362131	-0.028320683349516	0.0543490126320397	-0.00121052981950669	-0.00169688410798913	0.0104971432819145	-0.00122236150597089	-0.000406823901566808	-0.00145370696374791	-0.0056329012687921	-0.00904419751947153	-0.0100415252866199
0.0375268383217815	0.0150799328217422	-0.0155231283759445	0.0379908357290342	-0.00828858043233041	-0.00707138714457615	0.00252909937725997	-0.00116502812579481	-0.00438188213603227	-0.00767998378845328	-0.00921368945659264	-0.00789997008719199	-0.0114764551360153
0.125414342718774	0.0295599290927201	-0.0576314930834156	0.10724847738489	0.00783877377957323	-0.00300623843051979	0.0169681340418482	0.0159563009426546	-0.000508607427865057	0.00241626767452671	-0.00780129419285558	-0.019587766787995	-0.0168136662163903
0.217143427416546	0.111750621108819	-0.116125877537149	0.144047698742813	0.00233246951391047	-0.036843338908099	0.0271923708603547	-0.00676405906000965	-0.00587313681295282	-0.0172554346970943	-0.0269948744528303	-0.00394962648397057	-0.0136283930459852
0.0195841199622428	0.0573882915923515	-0.00734237483223499	0.0220345480918214	-0.00842627134367329	-0.011296947543384	-0.00610150575809054	-0.00792669352226187	-0.00188715183997177	-0.00986160944352866	-0.00957540073330102	-0.00596007296644457	-0.0110097731502772
0.265253542500047	0.125433162390966	-0.145070809619479	0.166713646001548	0.017557361026881	0.00483844038449399	0.0563889984497965	0.0638027646797155	0.0457322095251143	0.0111979007056875	-0.00116312147275732	-0.0081561810209802	-0.00279861196867187
0.443686507331081	0.187034655231629	-0.261111042055427	0.236727518072916	0.0356326761193753	0.02487155209834	0.149390544392935	0.0715246082572722	0.0946608925450821	0.0302521141088576	0.0325858343498108	0.0308422881253126	0.0527698387832914
0.488442781506312	0.239556214621526	-0.294961696681256	0.237817097756707	0.146268908746957	-0.0470967585656091	0.0620387226256454	0.0973701670645198	0.101480580361397	0.049586075090674	0.023641565279778	0.0180027171199904	0.00911755061910741
0.000871492346535656	0.000310074844027369	5.81217082342244e-05	0.00115708021981634	-0.000276494091206541	-0.00021077126446742	0.000177136426883301	0.000149866034665158	-0.00023216001253447	-0.00024363267783698	-0.000217484503772046	-0.000316548736314862	-0.000400179358257999
0.124340033284846	0.0329364873361969	-0.0576228197922085	0.106070650144571	-0.00623280462974901	0.00580640580688296	0.022036375399166	-0.00162123255786623	0.0137684193878146	-0.000213199411433024	-0.0150927685534789	-0.0048490434178133	-0.0169919200324341
0.154677129668498	0.0340667596689951	-0.0761024340824325	0.12182188913416	-0.0106580423982121	-0.0136837914272037	0.0144074804994556	0.00502201728355495	-0.0017546048007101	-0.0121709169127079	-0.0130716463491973	-0.0175992294634258	-0.0210549839476184
0.247778930912842	0.0956775313912797	-0.123951350706605	0.196004966310931	-0.0125479972951748	-0.0141308610810096	0.0202853226350079	0.0116566751919588	-0.00214493079821884	-0.0133394291880922	-0.0287642314731987	-0.0304269307553623	-0.0471667847678012
0.0401442639096264	0.0188634023141087	-0.0170400478894233	0.0389140000211032	-0.00680852830781004	-0.00901017195615089	-0.0042812581824147	-0.00323840754787624	-0.0115465975561881	-0.00790935013198046	-0.0100728012761186	-0.0131421439604199	-0.0156956089845728
0.424789535497182	0.172140311833594	-0.242034252361083	0.255043472101504	0.00392407829197711	-0.0289231999482985	0.0847719559957602	0.0383177733695786	0.0398522448101897	-0.0124995608281607	0.00243334366899034	0.00228748984012622	0.0232926481536156
0.152332193182452	0.0838737382497226	-0.0789385866602064	0.105332538429901	0.0196368376680807	0.0019305359003339	0.0222472973485771	0.0279117071007609	0.0197253670246887	0.0107836867842073	-0.00240091990650337	-0.00710929343084921	-0.0191735021070802
0.00998153273420947	0.0251664213942656	-0.00312622694614237	0.0117225695110948	-0.0026131722748692	-0.00246989063917092	6.74440816221585e-05	-0.000867837884510605	-0.00283402643421958	-0.00254153145702006	-0.00302679375033976	-0.00364630112326197	-0.00441070151309453
0.180736269434408	0.16463750347765	-0.101685138745216	0.103069070955155	-0.00958417294781624	-0.0484750955723953	0.0202495642555559	0.0133137799765159	0.00132582985300336	-0.0290296342601058	-0.0206779779062956	-0.0135155109799159	-0.024840651779974
0.049940122208979	0.0889846936119932	-0.0139008939341995	0.0667628937667706	0.0055180932742294	-0.0111486248649351	0.00630674405869028	0.00162021534690741	-0.0127025685745985	-0.00281526579535282	-0.00979450589742299	-0.0126641041988077	-0.0129745260717193
0.220065209620863	0.168912699332869	-0.120198063307259	0.140488074868221	0.080693777971943	-0.0144120381073755	0.056742770619619	0.0479290097616858	0.0545954704771713	0.0331408699322837	0.033303920904025	-0.00745530475495867	0.0205148836307763
0.000725218484863223	0.00286225507656976	0.000211105300487504	0.00139688481146742	7.07706949788077e-05	0.000180832180869179	0.000347662810469564	4.53125572909014e-06	0.000122369199428307	0.000125801437923994	4.30023678764614e-05	-0.000189176468857812	-0.000128471120810873
0.0218609743592436	0.00673635989695837	-0.00754406095668994	0.0259671795409633	-0.00355628014244109	-0.00807966909883819	-0.000320081408473213	-0.00189678112999576	-0.00333154235076065	-0.00581797462063964	-0.00784520547570403	-0.00774139124408861	-0.00808565769130165
0.00662711520016935	0.000703706341812196	-0.000309167055758039	0.0112940119000067	-0.00157435049976822	-0.00159906181441952	5.85827287765805e-06	-0.00141569851829859	-0.000927466710449712	-0.00158670615709387	-0.00266127189713153	-0.00221836762417908	-0.00283869903235431
0.00450036744843398	0.0111976819885168	-0.000217845826288768	0.00688755662087177	0.000507994150136158	-0.000852742010300794	0.0011026019228662	0.000336605342982442	0.000163357914648349	-0.000172373930082318	-0.00174558418876212	-0.00190970882046443	-0.00142961785165078
0.047196607334237	0.0841962409546197	-0.0220975079604301	0.0408349271619708	0.00795897998039702	-0.0157815289796462	0.00298601058226104	-0.00615922881447581	-0.000693824668424117	-0.00391127449962461	-0.0133587573839468	-0.00821607393776974	-0.00892430468048633
0.0147194797103355	0.02849639966406	-0.0045777339107572	0.019281712683875	-0.00651835491057001	-0.0051176846724792	-0.00361739771222505	-0.00423386884876006	-0.0042322003133464	-0.00581801979152461	-0.00619696214759484	-0.00692900793509007	-0.00744935870471374
0.0488121165029009	0.052028805489112	-0.0225353895597583	0.0421984645569845	-0.0157856556964768	-0.0241888909708492	-0.00089235907163613	-0.00720574129613775	-0.00881106368864392	-0.019987273333663	-0.0145125634136361	-0.0172358743642018	-0.0148127674670196
0.071725140821099	0.0772909034852221	-0.0264832242208438	0.0768501925171723	-0.00147893976564795	-0.00906740321836869	0.0124238307154976	3.76386451210187e-05	-0.00472069915229414	-0.00527317149200832	-0.0122236268683311	-0.0156313046095916	-0.0195974454481472
0.0105931595304286	0.00293729023600455	-0.0025189796730552	0.0160538164999443	-0.00418795199404905	-0.00350339376935509	-0.00102948286702646	-0.00112057833857888	-0.00337480688469737	-0.00384567288170207	-0.00474327734153805	-0.00426055963078371	-0.00455800346742129
0.24921978388232	0.125810539594696	-0.131767101979607	0.171624438551927	0.0332200268597207	0.00599987840785346	0.0593093877575694	0.0506033524783812	0.0481667186475365	0.0196099526337871	0.0297641181085575	-0.00494785405773004	-0.0201939432960711
0.0511502761851172	0.0588098194018365	-0.0194852193259025	0.0522265388695606	-0.0108740802957242	-0.0127337434795235	0.00074861949329371	-0.00209196576700745	-0.00973123425905903	-0.0118039118876239	-0.013631709304657	-0.0173752458703251	-0.0159613824116996
0.104734020188075	0.0791000262126169	-0.0522594863732804	0.0773042999340343	0.00468541750757251	0.00304666675847892	0.0243815340000059	0.0142421894786975	0.00684478855513584	0.00386604213302572	-0.00702129939385618	-0.00850862596568837	-0.00881650343367463
0.30489617644838	0.204650797497898	-0.173985681199143	0.17145719406675	0.109295874219478	-0.000350198487072018	0.10168560101838	0.0369722494770453	0.0685855907192367	0.0544728378662029	0.0144152111452955	0.0303260069146266	0.00439530921739711
0.0586415993868312	0.0453356669021999	-0.028533776503799	0.0468084821136335	-0.00200794007341674	-0.000676124696440378	0.0109417210360465	0.000668001496781277	0.00242851764936653	-0.00134203238492856	-0.0102659422938455	-0.0049788619445222	-0.0122337533538961
0.0711595177584087	0.0481256107840868	-0.03609225809754	0.0520571321207211	-0.00512455930031822	-0.0122398923369766	-0.00213961640277491	-0.00385855616782822	-0.00887607893435671	-0.00868222581864742	-0.0195785210320955	-0.0159707163051977	-0.0214853748195519
0.446372932590212	0.196961200764346	-0.264882021199052	0.228357750953329	0.0935272108025132	0.0663226886973808	0.138562879351201	0.0955520394953369	0.0852074667210921	0.079924949749947	0.052697364026661	0.0281561335107947	0.0499960582528043
0.0628345080226366	0.0295486862542685	-0.0299903908254189	0.051125518113458	-0.00862017297706569	-0.00703691344234132	-0.00191526764082944	-0.00456877689757042	-0.00510800037125851	-0.0078285432097035	-0.00814816037572196	-0.0144464125809521	-0.0159349947185951
0.0864896950664815	0.152760044487318	-0.0382716946046346	0.0740723543708214	0.0390928446988157	-0.00675699918456356	0.00765197479255712	0.02755760737035	-0.0067749784425154	0.0161679227571261	-0.0160576282975851	-6.01319320725491e-07	-0.0281800624662327
0.0967549931138641	0.0651190407162549	-0.0503040031202052	0.0640247114367244	0.00953213339716583	0.00713429375016557	0.0227903666203943	0.0102646123560659	0.00924884138523244	0.0083332135736657	-0.00450644846160954	0.00135078308618349	-0.0038690593173922
0.0797902508862876	0.164412130628344	-0.0355119931489201	0.0700485608927449	-0.00687099425525907	-0.0290550150420561	0.0133440872618462	-0.011894868466039	0.00827924999268616	-0.0179630046486576	-0.0113406063926449	-0.0240483201070989	-0.0295921830622302
0.223459070594657	0.126373388415571	-0.112752231503837	0.169285721425476	0.055728388451221	0.0215136215806085	0.0413650551405896	0.0433840729631406	0.0265027416176686	0.0386210050159147	0.0106177443198695	0.0090313204721591	-0.00550389172829546
0.22617496729029	0.17280728608003	-0.123066766648813	0.146308701878537	0.0551995790768267	-0.0389218559205266	0.0781888806042062	0.0648510872248331	0.0425896493991614	0.00813886157815005	0.0141081794687012	-0.00267958813984279	0.0150417460543526
0.464143354617335	0.15117360958874	-0.271524074816713	0.257391239630169	-0.0534444566010682	-0.0838798085548942	-0.00220203273912845	-0.0398227491504135	-0.0417865438751033	-0.0686621325779812	-0.0602780124042636	-0.0755731344310886	-0.105312821346666
0.0838463422027586	0.0364233494709834	-0.0386447347937728	0.0709671791914745	-0.00301414813939893	-0.00795402262318071	-0.00996953569808057	-0.00562562010993933	-0.00839559569463501	-0.00548408538128982	-0.0164544790192564	-0.0101074254620641	-0.0234660399403554
0.165401498431544	0.163375605641675	-0.0909317356171767	0.100625546399236	0.00568161382160298	-0.0552923445310784	0.0333961552171685	0.00330645580809111	0.00230120646147333	-0.0248053653547377	-0.018881148929371	-0.0182659050838675	-0.00865881417063064
0.0748016794290452	0.0516046977057236	-0.0382861045503612	0.0537156433488191	0.000208762204281676	-0.0122057415270599	0.00313136973532087	-0.00465173191941977	-0.00657771346178519	-0.00599848966138912	-0.0114790517215815	-0.00984130607040852	-0.0189384854594983
0.222875311351116	0.111428224743528	-0.119984256224637	0.148490542139197	0.0109816835149918	-0.00516577700516724	0.0314945410184554	0.0221925185280624	0.0237208200672462	0.00290795325491225	-0.00537410143890901	-0.0138327038494201	-0.0314385488182063
0.00529741161899027	0.000108455851785135	-8.2939212575856e-05	0.00831507951709145	-0.00018420758663738	5.99145394644222e-05	0.00094756336861119	0.000401500608592694	-0.000499591135989223	-6.21465235864788e-05	-0.00140025290318539	-0.00134680613685232	-0.00181796743054117
0.181723137833866	0.242218209653485	-0.0799312567181967	0.173337753726076	0.0831514657205148	-0.00433658454805161	0.0482397464668484	0.0704790045884709	-0.00385009513570134	0.0394074405862316	0.00462524882658194	0.0106438109339935	-0.0354145024957863
0.141108653706666	0.0994706014886578	-0.0749314301802556	0.0925599661247862	0.0129026534347012	-0.0198293181045389	0.0196511408271418	-0.00411851231983726	-0.00748680472547142	-0.00346333233491886	-0.0235376598976444	-0.0247045044984463	-0.0171659421703647
0.0148488035860698	0.0209531708736142	-0.00296961731641253	0.0232155689671388	-0.00689043072382617	-0.00564843992877372	-0.00348529932602719	-0.00381181314891241	-0.00611785789034165	-0.00626943532629995	-0.00727269170610262	-0.00620941953800399	-0.00754061771109623
0.0979344546430125	0.103081110064956	-0.0368977356932191	0.105170657498631	0.0134794160038996	-0.00364978931139465	0.0302847200805685	0.0131368143823831	-0.000721972124088449	0.00491481334625249	0.000741189061574027	-0.0164157643131797	-0.0121768509276376
0.320650493095132	0.0818004946399109	-0.161152782955232	0.260800298429904	0.00328522155396288	-0.0275544833207179	0.0447596122238725	0.0344427338735069	0.0149906826713645	-0.0121346308833775	-0.0216454090693337	-0.0260630297025039	-0.0348926545478301
0.10185314751754	0.113557211213134	-0.0552040003919444	0.0627146696628282	0.00879651398086502	-0.00487937330574083	0.00769217205490696	0.0223598236974124	0.020437103120124	0.0019585703375621	-0.0118808161051215	-0.0206302068771597	-0.0164552448703517
0.0886282770224086	0.157679644355124	-0.0379310208701231	0.0824638037974644	0.0390412513124844	-0.013157779164457	0.00276245994203447	0.0253301920856777	0.0250619980088232	0.0129417360740137	0.00666267033825337	-0.0287213314414315	-0.02829214659927
0.472028827964713	0.226142208666886	-0.277129730374188	0.260782568341301	0.0569741363200152	-0.0250687491510223	0.0432944937799019	0.0698211106465897	-0.00664041576965985	0.0159526935844965	-0.0494038851709294	0.00829507627586784	-0.0438542906637563
0.0959291473142353	0.125094467703092	-0.0527565470885858	0.0565943644522524	0.00916640719843034	-0.0176032510831737	0.00515923358237212	-0.00265669961827895	-0.00983103037507947	-0.00421842194237167	-0.0198611014790445	-0.0194293746852049	-0.0212268965283333
0.06769004470067	0.089199473696362	-0.0260650258715055	0.0712053361067372	-0.00656778089449266	-0.01940105308707	0.00175121813783262	-0.012970327931415	-0.00534373624085645	-0.0129844169907814	-0.0180647495333881	-0.0185750406192452	-0.0190522879582656
0.48973752796183	0.240921534649154	-0.298847165548487	0.225133090568073	0.134690830054619	-0.00702697487250575	0.0988524591777796	0.114812188002819	0.0384200824342066	0.0638319275910568	0.00025831299383372	0.014183517676534	0.0324077481365493
0.0488996345587635	0.0497278467609792	-0.0237848244367811	0.0379370035549326	-0.00305082734998837	-0.0126703723588864	-0.00102996707301756	-0.00551494380351526	-0.00902913657542279	-0.00786059985443739	-0.0135458756851294	-0.012787171688069	-0.0163225434417318
0.409804202753139	0.091554029620068	-0.227552180722008	0.267296633372678	-0.037574563225	-0.0118070996457733	0.0413634956942258	0.0165049843698868	-0.00227171021965461	-0.0246908314353866	-0.030462667251714	-0.0396893113091781	-0.0642104678228583
0.321872455427915	0.207260560078367	-0.161305217774855	0.264187036132389	0.111615747893535	0.013672260802662	0.103903252418067	0.137752693844722	0.117811518168455	0.0626440043480987	0.10547307037591	0.0684454531311084	0.0181751726979518
0.051744073117664	0.0496705412635213	-0.0243632069686603	0.0442764957361358	-0.0103982333608108	-0.0239349135487897	-0.00129723730957861	-0.00690250657636691	-0.0116499791660048	-0.0171665734548003	-0.0150636134419442	-0.0182636354736934	-0.0172303953754929
0.29557815659392	0.146240247757445	-0.126174957901765	0.326057015115664	-0.0349051469995453	-0.0345153149607104	0.0398267760464657	0.0143118292947254	-0.0105066259804995	-0.0347102309801278	-0.0404622527789766	-0.0654510978759158	-0.0739149789842779
0.126565589840432	0.057097399745001	-0.0421418852753932	0.156351982188877	-0.0156571967619029	-0.00902276752065462	0.0131082194971713	0.00282535689522601	-0.000875006285621177	-0.0123399821412787	-0.018881210211475	-0.0253376667027942	-0.0238351050852269
0.0810467448379785	0.103536136481487	-0.0221737974109571	0.114708523929709	0.00716855309521505	0.00263640751708583	0.0238833206937968	0.0142656606873624	0.00226248846342722	0.00490248030615044	-0.00344013471594805	-0.00559820836113227	-0.0127922679046059
0.352203923923009	0.224630411434454	-0.179156758219092	0.2863578979819	0.0448518567242048	-0.0287875027803936	0.0546559201676902	0.0379648585577365	0.03071829290808	0.00803217697190561	-0.0253701046233042	-0.0356929925602304	-0.015691283654246
0.0148084850448307	0.0235566097146608	-0.00332611475497464	0.0202123336452813	0.000626503782645784	-0.00270616986119649	0.00201403806208551	-0.00125983424198636	-0.00433960869815052	-0.00103983303927535	-0.00436581660272521	-0.00559143108184559	-0.00603244726331939
0.139772065706798	0.0295712079085769	-0.0684445183381992	0.109092191256516	0.00625357821384623	0.0128005273453182	0.0300661224423149	0.0121674051838512	-0.00171733885364736	0.00952705277958221	0.00251309968639132	-0.00915364484866685	-0.0210977749339089
0.451284797619345	0.195174689764876	-0.267652315497689	0.232449481681201	0.077363998334317	0.0592583806131301	0.124891222687289	0.0894086538510235	0.0264020312275194	0.0683111894737236	0.0925322245700265	0.0194228704486173	0.0468691607239723
0.348122669019623	0.234756792985684	-0.173901350615226	0.294551706645485	0.0760604703830914	0.0102906126538698	0.0738024115847811	0.0234830063997215	0.0351956299206985	0.0431755415184806	0.00138346337100148	0.00892786597976752	-0.0176209039569944
0.319849382303602	0.154459501897465	-0.146850716647254	0.315787604965761	-0.0483032963978903	-0.0332356692992379	0.0125553273764684	0.00570820798979194	-0.0250004679109567	-0.0407694828485641	-0.0339788972191398	-0.0691677803634521	-0.0559333677219774
0.359367712291449	0.136749304370069	-0.189234851058683	0.266818663095778	-0.0152324829423265	-0.0989111852172888	-0.0129739635835437	-0.0230110626103575	-0.0323823293041354	-0.0570718340798076	-0.0764791247809713	-0.0736164708380484	-0.0762591991240681
0.0368501266903565	0.0142131926246784	-0.0160309189875992	0.0339444569240743	-0.00748393361597011	-0.00413361353013936	-0.000106991850467211	-0.00634133458038894	-0.00494648346936376	-0.00580877357305474	-0.00564496740821604	-0.0125499446794406	-0.0113402157692202
0.409574990912806	0.0984545008993258	-0.228215400485553	0.265132010550712	-0.0050929723574995	-0.0181455545745432	0.0392488370724161	-0.0134407268151586	-0.00925061760080481	-0.0116192634660213	-0.0139888745479171	-0.045392641352941	-0.0307125572319369
0.178705584561048	0.0765734415949169	-0.083094744499559	0.154715745114807	-0.0122536844745409	-0.0186767969405015	0.0172231260515351	0.0145394105397981	-0.0103990536366857	-0.0154652407075212	-0.0212456334733135	-0.0451754549899815	-0.0338787459746318
0.28796235805286	0.177717956945391	-0.156614465279127	0.188193770266975	0.0436746841954485	-0.00956135480287812	0.0429463529514019	0.0468831129846256	-0.0260766340535725	0.0170566646962852	0.0137019517662036	-0.00287805162858912	-0.0559461927251235
0.45267479522202	0.185985442374758	-0.267348778977486	0.239311995442869	0.0908499855773987	0.0706081518301105	0.133230544762436	0.123030872607723	0.0887859278678424	0.0807290687037547	0.0837210983301912	0.0167101746402191	0.014199401827987
0.140653736645702	0.0552181171439168	-0.070877465388397	0.105012896484331	-0.0148769738647851	-0.0386288151125903	-0.0183461915396135	-0.0221018284231984	-0.0293655672601698	-0.0267528944886877	-0.0433644846517995	-0.0376630697807394	-0.0416011043561114
0.196601931670623	0.152651405947242	-0.108658195949153	0.119236341527432	0.0777997625024733	0.0123863095944694	0.0456665799146599	0.0143420667008776	0.0554222365358974	0.0450930360484713	0.0262880495089864	0.0178236074565267	0.00224380776711003
0.0776584984785964	0.163621401475982	-0.0343078978218815	0.0690402605890881	0.0214540601210336	-0.0242657401312468	0.00793874447149297	0.0134839078311308	0.0127020555933176	-0.00140584000510659	-0.00644299646667471	-0.013485709638444	-0.0228330689462939
0.0969354986076002	0.0255171746590149	-0.0464371893410852	0.0771222777698445	-0.00834754603388259	-0.00542982013432905	-0.0117492590627491	-0.00117667847814121	-0.011703943106491	-0.00688868308410583	-0.0123757511061043	-0.0227234920988463	-0.0275854837578235
0.49498361307181	0.197000979741247	-0.299731409566566	0.238266693515134	0.00250253090304531	0.0149921216292486	0.0754451592279312	0.0727861669418671	0.0564431292114803	0.00874732626614699	-0.028892866966251	-0.0463371417980832	0.00192329910203731
0.497071879235811	0.195235225783217	-0.300723355940951	0.241495191587929	0.0601596526808452	-0.0492757591099921	0.0991100803156685	0.037912773645175	0.0144327840495003	0.00544194678542659	-0.0316222706970631	-0.0487414480072059	-0.0422145530625844
0.414275421221641	0.177274296410524	-0.232749555733716	0.260294473858478	0.0297202879501012	0.0303130803109899	0.0773503057398561	0.0406626137825618	0.0250368295942702	0.0300166841305455	-0.0102299845232574	-0.0122832702470751	-0.0141313101845607
0.00679797148729143	0.00141110457478681	-0.0005700963149357	0.0110624162396321	-0.00253673784152457	-0.00185557681840634	-0.000269612997903589	-0.00100424135059637	-0.00193407351247675	-0.00219615732996545	-0.00240366057668137	-0.00295963088357387	-0.00281748199420714
0.0778637936851823	0.164870431030033	-0.0352758636533868	0.0655199141778171	-0.00992683876321759	-0.0158026223821255	0.0140647235391052	0.000480181472539545	-0.0135155066433199	-0.0128647305726716	-0.0283990919136125	-0.0160374145106165	-0.0193621435882316
0.0466550104695479	0.0682088293597209	-0.0158784620181452	0.052566230803918	-0.00115411295083363	-0.00674903758656945	0.00417819752288261	0.00678779670878463	-0.00293892328867602	-0.00395157526870155	-0.0065600538983862	-0.00989866114570354	-0.0125421062827041
0.0678402155193329	0.0589625611439639	-0.0342405522427539	0.0492536001561645	-0.0126336397931998	-0.00730647454078368	0.00784404090277652	0.00543261718128277	-0.00428957156667702	-0.00997005716699173	0.00092882865029241	-0.0148921978636511	-0.0138800731155132
0.0140340662967788	0.0184633235725986	-0.00534108631021174	0.0145889079951959	-0.00552329639413811	-0.00703599114129268	-0.00320358796585079	-0.00417718616937668	-0.00468863143462751	-0.00627964376771539	-0.00610955802737875	-0.00803658221727291	-0.00813281629269725
0.0131862259019395	0.0101653746686677	-0.0036019802029114	0.0189153036803136	-0.00496907464736301	-0.00547079838900346	-0.00185967674627151	-0.00288435182710496	-0.00218180501581417	-0.00521993651818323	-0.00472428273749625	-0.00456294483878038	-0.0053760175275507
0.0687303485877231	0.0886102207634266	-0.0278394526596413	0.0671797761050021	-0.0118004216326479	-0.0230556204124382	-0.00244559230298609	-0.00151600519311307	-0.00574719624081921	-0.0174280210225431	-0.0131954084537477	-0.0216181988292934	-0.0247041077841591
0.140807743341205	0.0882751193653988	-0.0756052335189894	0.0895404470368277	-0.00107907907428687	-0.00379957037836129	0.0247190876017049	0.00161146867970119	0.00517883241197742	-0.00243932472632408	-0.0012104848069894	-0.00924293305096946	-0.0307841883111049
0.117112278796385	0.073271046997786	-0.0612776645269278	0.0778907103060718	-0.00896589590617196	-0.000976847700151676	0.0141687495566944	0.00841510147911441	0.0118171075374307	-0.00497137180316182	-9.54017026407461e-05	-0.00667233483564507	-0.00212597230758373
0.069309603864607	0.0883861706710667	-0.028926146008911	0.0649478171511805	0.00468660669365696	-0.0212615467438884	-0.00077469374276519	-0.00843011161120905	-0.0129683287099444	-0.00828747002511574	-0.00885348129107374	-0.0224419302385681	-0.0191804074065765
0.0780056222160832	0.153321146181651	-0.0305529801122573	0.0804912610195741	-0.00380558714258483	-0.0042002134962929	0.0341469131278058	0.035562676128295	-0.00137516074825604	-0.00400290031943887	-0.0119409360693749	0.00930454842237664	0.00469960087361504
0.168492874853375	0.113170652584002	-0.091360504430668	0.107960482910112	-0.0172336978361487	-0.0307239178454875	-0.0197760002884289	-0.0128954225940635	-0.0144308083523836	-0.0239788078408181	-0.0478750720943897	-0.0379780720656582	-0.0372495790712858
0.0218075335124124	0.0375343794117414	-0.00615892525976024	0.0289397435968966	-0.0120976536400619	-0.00954357075551531	0.00134763819161279	-0.00576311761486245	-0.00793465773558193	-0.0108206121977886	-0.00622395833419338	-0.00992782368995477	-0.0110534258978295
0.00318559210891092	6.25762333245137e-05	8.64549885296268e-05	0.00482380464517963	-0.000707780946089818	0.000227010570854298	0.000819231801276547	0.0010153285911557	0.000200387973468783	-0.00024038518761776	-0.000498131989228213	-0.000784982307291369	-0.000757148323261735
0.312777561200995	0.0841399137222356	-0.156875229886292	0.25379892146809	-0.0102443457764815	-0.00743609695200553	0.0321812959363336	0.0249422693827864	0.000804494162995106	-0.00884022136424351	-0.00355289339988779	-0.032410050807481	-0.0382396078509803
0.0949222536674921	0.121249649450671	-0.0517451836615868	0.0577697104278864	5.91291040044073e-05	-0.0241385994545366	0.0217875836783786	0.0027530618715489	0.00423325609758234	-0.0120397351752661	-0.0163323798308673	-0.0130383397115642	-0.0134304337475442
0.255079148200462	0.0722904675158984	-0.10229246210758	0.296064536571258	-0.00368881704113194	0.0111304777899636	0.0531726743446147	0.0197403789389647	0.0112319355832293	0.00372083037441584	-0.00845901789210249	-0.0241246353050679	-0.0395252691567943
0.0460722588768859	0.107528249181812	-0.0185194209941699	0.0445474662905678	0.0213877923060995	-0.0182051442141059	0.000292404215442937	-0.00246636284882239	-0.00592234323962158	0.0015913240459968	-0.00750256670066597	-0.00401872128649628	-0.0196112368051006
0.00414496916888707	-0.000745396811360306	-0.000118199963663954	0.00767041490683041	-0.00105190753488189	-0.00114208540032707	0.000398395155817329	-0.000325351492948784	-0.000441498249788961	-0.00109699646760448	-0.000794957396045958	-0.001622368617224	-0.00166716565368704
0.0579971464940392	0.0160474325570367	-0.0263278978808411	0.0489422095325655	-0.00739324710399505	-0.00840598511384139	0.00446643769922375	0.00251896005003579	-0.000595052160143349	-0.00789961610891822	-0.00466479185394674	-0.00896126318446598	-0.0125726017534235
0.00139875490596642	0.000233918534744778	-0.000159576143431215	0.00078594797789689	-7.02631225956421e-05	-0.000130732399336996	0.000138402419283323	-3.36967578192906e-05	-0.000107040639482477	-0.000100497760966319	-0.000156790230447758	-0.000328991538133546	-0.000520897539539234
0.0732605380901085	0.025709904368006	-0.0120482591851142	0.120451078202182	-0.00200470893002828	0.00308350098593883	0.0234279266876192	0.0131334752101707	0.00466778264296649	0.000539396027955275	-0.00463618904767787	-0.00961820415115532	-0.0143909722749065
0.189572155900776	0.147052934024035	-0.104057627818702	0.116548763065088	0.0608332293834161	-0.00136074166074945	0.0475835857066173	0.0514018672965112	0.0226976264741311	0.0297362438613333	0.0180048986099588	-0.000621580382827808	-0.0011962235756344
0.0424684042877215	0.0245306819637676	-0.0104122337133992	0.0585555981886932	-0.0120281124406499	-0.00986518759606708	-0.00241901500096232	-0.00497731009207104	-0.00765185631879102	-0.0109466500183585	-0.013894079336823	-0.0134214884582174	-0.0188762017748168
0.267479945945729	0.186870921871982	-0.113819871269406	0.287289132139453	0.061485379036197	0.00314201197414699	0.114100862147992	0.0584491231434029	0.0423214555610858	0.032313695505172	-0.00725806879980484	-0.0193861695260788	-0.0337470012415347
0.000507380107503562	-0.000125143408454879	-0.000104946573026352	0.000292990366200784	-0.000199692009749795	-0.000147741552523264	0.000189294725007887	7.44803825727553e-05	-4.93972786793981e-05	-0.000173716781136529	-9.87161902047386e-05	-0.000187235702767454	-0.000199426480930997
0.0751203092266676	0.0790521257146668	-0.0250956341020814	0.0847310935977755	0.0185838951839156	-0.000622166775598315	0.0118411349790261	0.0192817083001088	0.00958996133186776	0.00898086420415863	0.0003090242829447	0.000409151058119075	0.0012166204013791
0.0344605125373513	0.0183545109392413	-0.0144368542089226	0.0331694184997024	-0.0119553400126956	-0.00678637047898484	-0.0026992062754082	-0.00688350108449323	-0.00494403107162895	-0.00937085524584021	-0.0112586739002373	-0.00833148521083493	-0.0110449676644771
0.150963617643507	0.138252323327893	-0.0829372076921423	0.0909285962146821	0.0453439825970106	-0.00875115629480236	0.044860031885071	0.0182059463450156	0.00181173889281075	0.0182964131511041	-0.0128045188078843	-0.0116403442171086	-0.0153037996984252
0.232789063641906	0.122556905182865	-0.119348818390003	0.171688905924378	0.045846421196819	0.00596938477594264	0.053004432859603	0.0384038128543584	0.0099377573407381	0.0259079029863808	0.0174944524825532	-0.000410124178732929	-0.00333852411497576
0.168405395602555	0.0995721870880632	-0.086791735395542	0.12158613171664	0.0159015764730493	0.00295199051228862	0.0326254276037246	0.00416120055720243	0.00710833496726745	0.00942678349266898	0.000749327816114226	-0.00380887074746614	-0.0313223614412497
0.0584999902265714	0.0180333443766283	-0.0264610172315157	0.0496680968116103	-0.0101154556324975	-0.00866784417387195	0.00844946942852568	0.00239036094765415	-0.00196599296695494	-0.00939164990318473	-0.00161217938544801	-0.00810016062122023	-0.00913378729940569
0.143962372725498	0.203110837510233	-0.0604623451780879	0.141078161516502	0.0808291909003627	0.0275054929491054	0.0759101891095462	0.0433316201427141	0.0579230625491644	0.054167341924734	-0.00511449257413749	0.0236107057814937	-0.0102910846510968
0.226600069977781	0.171091798771794	-0.124701537495016	0.141003052076273	0.104357719137141	-0.0155173107338149	0.0589656116487397	0.00581795629182674	0.0341821332959253	0.0444202042016629	0.00675987669332748	-0.0050700685755567	0.0253939261484729
0.126116454174744	0.0830226481876029	-0.0644064910244955	0.0901291831825677	0.0018088252571925	-0.0139167827020522	0.0198247127959151	0.00538407843817451	0.00838568826136588	-0.00605397872242983	-0.01847479428398	-0.012301813642233	-0.0140055299750175
0.00310576132331995	0.00806141725454218	2.12285070289248e-06	0.00560293845535527	-0.000248281547784566	-0.000493019827089841	6.21175766448677e-05	-0.000781790679330764	-0.000311275557805642	-0.000370650687437204	-0.00106395293874821	-0.000822365655162816	-0.00157110507567238
0.179840193912985	0.156519612803853	-0.101331437530746	0.102739948228439	0.0308562819170288	-0.0474988238733033	0.0194945788079798	0.0112195673822705	-0.00117605397138498	-0.00832127097813723	-0.0138811543037737	-0.0440375042454708	-0.0463185232264096
0.0185048474796106	0.0297434780117338	-0.006530605113088	0.0215904113003871	-0.00418861209827431	-0.00796594367776095	-0.000645583047902402	-0.00300904047914907	-0.00647230347878107	-0.00607727788801763	-0.00763158951555821	-0.00786537348178749	-0.00721411651598624
0.033370485972944	0.0378327258419754	-0.0132555262923646	0.0359599923624993	-0.0137809123223884	-0.00665381063768852	-0.00113391585737731	-0.00665030449008443	-0.00414054978477239	-0.0102173614800385	-0.00937761302327696	-0.0102317068894748	-0.013271256097013
0.000811728953712445	0.00241709454496772	5.1688846034941e-05	0.00128677319690986	-0.000279513136583953	-0.000311330899376436	0.000188355352094638	-1.06153594390664e-05	-0.000270658946538691	-0.000295422017980194	-0.000317545465403782	-0.000341934799583778	-0.000353457152988631
0.170949519785034	0.107433998527722	-0.0944733897506102	0.102530568713663	0.0124414176072434	-0.0284072204841327	0.00376918871739337	-0.0256285369200805	-0.0187351111015524	-0.00798290143844466	-0.033826123629336	-0.0536991623407268	-0.0397186043807997
0.00314845233099023	0.00729504144890663	-0.00019931144745299	0.00505426288018388	-0.0015579198074293	-0.00116294017225849	-0.000569735958451301	-0.000885825080100182	-0.00102327569848283	-0.00136042998984389	-0.00122284106554418	-0.00120514972837827	-0.00166154170275372
0.0163190722856282	0.0211963064642694	-0.00382713355732708	0.0233047291841129	-0.00874513541170528	-0.00454465023562387	-0.00294821394510799	-0.00419908960788105	-0.00661960919040362	-0.00664489282366457	-0.0074712318922599	-0.00879218835350021	-0.00873705938506855
0.0882242452952007	0.0652381465848408	-0.0443334786502288	0.0653983668641195	0.010071515447803	-0.00508550927809652	0.0222379078700168	0.0112631107850062	0.0069903064860263	0.00249300308485326	-0.000631939702038745	-0.00531608572072395	-0.0153113522650125
0.503626000630826	0.257043509341065	-0.306371145069048	0.238708139812685	0.147210783530407	0.0111587183389492	0.0830805468847078	0.0189169387576887	-0.00535534295831486	0.0791847509346781	-0.00635794874219531	-0.0191843411442861	0.0142102179373453
0.172919479059183	0.175454150303277	-0.0742550341390021	0.168418939374192	0.00626462545030712	0.0250417698337672	0.0445666284442515	0.0458442767793918	0.00679536118241242	0.0156531976420372	-0.00243421062447888	-0.0299690734374228	-0.0118163984534419
0.127199317064566	0.0827619529813861	-0.0648683407817038	0.092652735355284	-0.00976246263759536	-0.0111842374162504	0.0169563335346191	0.0121373509185103	-0.0137785103314226	-0.0104733500269229	-0.017611047216217	-0.0179860183683893	-0.0183293882427864
0.137481116448925	0.0818465687551557	-0.0733762652126921	0.089655131976478	0.0128531963538673	-0.00410446573908127	0.0120537779711657	-0.000562223036893572	-0.00434046780214395	0.00437436530739302	-0.0231285773369778	-0.00805244073901157	-0.0174384958726064
0.0215321933506728	0.0645166350630643	-0.00684372581187238	0.0272790832160969	-0.0115999785778538	-0.00990546066364699	0.00314285359909616	-0.00759301953173959	0.000203037444250105	-0.0107527196207504	-0.0113664335392283	-0.0125670851353071	-0.0133705299559105
0.120024827101337	0.0732733510565456	-0.0625523967959819	0.0820748581917077	0.000816008900094534	-0.00509601061209314	0.0180250063282879	-0.00247705639375971	0.0004691381800732	-0.0021400008559993	-0.00297686170725923	-0.00699308296776444	-0.0184371648845474
0.182400437290558	0.228867245960952	-0.0825014806020758	0.165511381883024	0.0276786757428601	-0.0210847513439829	0.03139829584967	0.0831952895211603	-0.00589314524181517	0.00329696219943859	0.0456138500532833	0.0333555215150221	0.0120848080614118
0.166653661125164	0.178160832285217	-0.0682664185471414	0.174206330882144	0.0298422647651012	-0.00763086193596324	0.0214902297889364	0.0106508219484048	0.016997674477261	0.011105701414569	-0.011201431808394	-0.00708724493443194	-0.00896659394573904
0.0263716103992123	0.00901137717363761	-0.00519908667000984	0.0394319996606936	0.00158476903214696	-0.000994555419769328	0.00559159184899104	0.00497127125369627	4.11249507865433e-05	0.000295106806188813	-0.00250241208890049	-0.00341274177389365	-0.00619105479878124
0.251533492453592	0.12960459382876	-0.134050547668003	0.170398115492574	0.023392385847201	0.0130669963570317	0.071850669548018	0.0573663097904724	0.0294608231226777	0.0182296911021164	0.00213039590251518	-0.0184693220954323	-0.0161825411485659
0.154547970461145	0.131773426445275	-0.0865449613385871	0.0878653111001514	0.0491131492865929	0.000776640033346737	0.0435683591257209	0.0312868860410217	0.0269902898006847	0.0249448946599698	-0.00394494446995536	-0.0120616566736174	-0.0329322038082701
0.0722839091499404	0.0518612938545237	-0.0371472364202034	0.050546726170024	-0.0185986011379522	-0.0102371260646667	-0.006436021087314	-0.000523488900584443	-0.00240390626231063	-0.0144178636013094	-0.00738691351404039	-0.0137117770958457	-0.0219980822395898
0.000356452834597111	2.91291151186366e-05	3.67268977725777e-05	0.000201461581309313	7.30872575923053e-05	0.000109791174854912	0.000274838653047773	0.000137982020636632	0.000181155267897912	9.14392162236085e-05	3.51965888753816e-05	4.11642633831808e-06	-7.55604190523391e-05
0.300387101867996	0.209879017315741	-0.167433403146073	0.182267745026879	0.0371463772326707	0.0397529955133006	0.0714495704815885	0.090592704605562	0.058038117341009	0.0384496863729856	0.0128735162839395	-0.0158063059670039	0.035388438764855
0.0590433547064015	0.12559015056954	-0.0246291941155744	0.0545942995399651	-0.0116495041677087	-0.0112588167266714	0.0192776386334598	0.0173625216563045	-0.00970521191289318	-0.0114541604471901	0.0035620183421181	-0.0168719865878196	-0.0234645012020514
0.104077746554941	0.0245882663441443	-0.0509409850055009	0.0792311095943738	-0.0148037196004511	-0.0102440823256174	0.00696194162207088	-0.0111092836635742	-0.00693898200700656	-0.0125239009630342	-0.0204708424898362	-0.0235319369080067	-0.0262640221518447
0.0293336170035258	0.00871657985263085	-0.00763448023898197	0.0381513245999465	-0.00390310022985285	-0.00287300825651538	0.00465533600638831	0.00120934451270729	0.000268109290015538	-0.00338805424318411	-0.00509842734184279	-0.00669026646003835	-0.00697380409666662
0.0408733183100556	0.0188023838702738	-0.0177921462850126	0.0379005687460027	-0.00763119972061896	-0.00510814558735818	-0.00370912912618749	-0.00734804241576581	-0.0081638545366572	-0.00636967265398857	-0.0134064705981258	-0.0145133625938875	-0.0178446577438247
0.407806071424702	0.0858640327845512	-0.228144911282279	0.259159325708282	-0.0119036599133763	-0.0324195543188311	0.0286091737363648	0.0114222007087567	-0.0123901009395488	-0.0221616071161037	-0.0382497475187937	-0.0211260369523463	-0.0613275018747251
0.253509089333378	0.12811712167667	-0.136902127862385	0.16517770346611	0.0261264884356535	0.0338536018848491	0.07994641808161	0.0501475067664207	0.0214955424979997	0.0299900451602513	0.00527250626023418	0.015274173840836	0.00197280675406186
0.405366655786783	0.0911450037545004	-0.223291310342149	0.271493222417665	-0.000870727893846956	-0.0360743969310037	0.0358933681521865	0.0315582607482655	0.0200061332695913	-0.0184725624124253	-0.00960679069675019	-0.037093884913825	-0.0492047016870849
0.0677865639013074	0.0224845595170015	-0.0138804458583718	0.106300685363449	-0.00164819165607712	-0.00285358600173573	0.010176285967556	0.0118610546593146	0.00316081752908838	-0.00225088882890642	-0.00473320120031935	-0.00885861491709795	-0.0145508765433379
0.453115406723323	0.14816331519827	-0.263244158210749	0.256744396471917	-0.00618198023630995	-0.079941154481897	0.0161147012912695	-0.0128880731576628	-0.0491192435869452	-0.0430615673591035	-0.0640784965431472	-0.0917542841836278	-0.0878630989735148
0.256612820193433	0.182547241469099	-0.138463014098323	0.169545449604351	0.126754625855437	0.0126945407978127	0.0579965929018508	0.0787939205911031	0.0476660048886597	0.0697245833266247	0.0225173613291653	0.0309983196255755	-3.27085371407687e-05
0.160249918017545	0.0485638741662987	-0.0747524158022096	0.13933152807661	-0.0132474886639512	-0.017088725810756	0.00594656310265829	0.0133402159320403	-0.00543507502367127	-0.0151681072373536	-0.00680411707329667	-0.0174869478351656	-0.0315321693511808
0.215743530048783	0.161919010213933	-0.118252322846825	0.134293929039731	0.0571839783749419	-0.00174503378635818	0.0585013035677611	0.0470699484342859	0.0628404873879551	0.0277194722942919	0.0137160709672125	0.0093287735626707	0.00194049736864213
0.0751055010735958	0.0546032922879205	-0.037899971311061	0.0534164051255497	-0.00538575481555674	-0.000320577355823845	0.0164502667236362	0.00845622817323921	0.0156249950526024	-0.00285316608569029	0.00365915317083609	-0.000821236438507997	-0.00777414821399793
0.124327554776154	0.0286769856541925	-0.0577890124187005	0.103991317484956	0.00633797753070361	-0.012205586915363	0.0166182313274156	0.00387710129886662	0.00732275652381578	-0.00293380469232969	-0.0170291378059003	-0.013649801660746	-0.0184461575245885
NA	NA	NA	NA	NA	NA	NA	NA	NA	NA	NA	NA	NA
0.0667728114238952	0.0356224050844017	-0.0313611688166738	0.0549497500181402	-0.0128430300889168	-0.0131209732690558	-0.00430606947126629	-0.00805867538015443	-0.0106353443868064	-0.0129820016789863	-0.0186555626639733	-0.0145168173930187	-0.0215891090826052
0.154149784231618	0.133879816941429	-0.0846153248467746	0.093993967526573	0.00460373183474982	-0.0139463030391698	0.0259196235395688	0.00472174196331243	0.0157698460022482	-0.00467128560221	-0.00534996245869271	-0.0108544386360059	-0.0210079374892171
0.330520724997545	0.256229866495069	-0.160322264214578	0.295039128677526	0.0706127274801988	-0.0293026524989895	0.0573759532058478	0.031616551056674	0.037190485891184	0.0206550374906047	0.0325572084707895	-0.0404722242098398	-0.0036789640255237
0.015673593452061	0.022358890775382	-0.00315596423811804	0.0247027668912309	-0.00602371490999183	-0.00618786018826864	-0.0036066792420018	-0.0034220406929007	-0.00658327155910713	-0.00610578754913023	-0.00785996075634164	-0.00839659195844683	-0.00931945612203789
0.406458412211685	0.0906647497419158	-0.225286885237648	0.266433141750096	-0.0341774655599908	-0.0162588805022953	0.0374791886189174	0.00187321427317777	0.000358132637296227	-0.0252181730311431	-0.0497528004304022	-0.0562189286035644	-0.0661751048625914
0.0565431207862676	0.0176648581087722	-0.0251687048705229	0.0499899094069954	0.0083573386430766	0.000502756374789352	0.00580687335933051	0.00721178194951776	-0.00311554040072484	0.00443004750893298	-0.00586459188503186	-0.0134519706211335	-0.00949831853417923
0.0107801047448661	0.000947864486686639	-0.000596999525599615	0.0160836505902325	0.000585509419697346	-0.00177651072331811	0.00330497538355609	0.00291346530807287	-0.000318789690698198	-0.000595500651810384	-0.000943202259790155	-0.0024328130553831	-0.00361025656778951
0.0310672567212156	0.0395563960636932	-0.0124902976577607	0.033385313076821	-0.000778615976248467	-0.00498583454006579	-0.00240746339442048	-0.00351516183481699	-0.00591236909503448	-0.00288222525815713	-0.00604583462781327	-0.0056820668447369	-0.00586287955021462
0.363721784233977	0.26162730018861	-0.192294378635913	0.266890302432144	0.0370558143809514	-0.0295262341319686	0.100126134032819	0.0721656890061561	0.114951116233797	0.00376479012449138	0.0385850651725415	0.0276764595532623	-0.0365522320173352
0.0474588468716933	0.0175001733556793	-0.00562007684199328	0.0790746621388261	0.00286766313428879	-0.00083257573654956	0.016558817706222	0.00843356492675477	0.00311899992623046	0.00101754369886961	-0.00567983774208122	-0.00869575208450646	-0.00956011731919154
0.308961502085075	0.165261298404981	-0.150716343441741	0.266379313703544	0.0204649761309461	0.0575391046454059	0.0844180859369353	0.0422522634413477	0.0330674723523633	0.039002040388176	0.0236669474413566	-0.0116360367128278	-0.0208954984915745
0.0554428178417337	0.0611767513333771	-0.0214984426068861	0.0563358916164585	-0.0123362448195724	-0.0133833993486753	-0.00032848864183857	-0.0075401801666255	-0.00895272870019953	-0.0128598220841238	-0.0156280082183983	-0.0213674980444581	-0.0209312305517769
0.266429934068167	0.170972880369172	-0.141225344386738	0.184084472664644	0.059194462634397	-0.00850016828348571	0.0169094696051627	0.0316168762893415	0.00945843162244636	0.0253471471754557	-0.0140869178969737	-0.0204478008149707	-0.0218972028898287
0.0641344394622408	0.0965968087164271	-0.0322292897958779	0.0493422325285818	-0.00552531477824333	-0.00998790233315479	-0.00918669901673078	0.00268448100205293	-0.0099687123789482	-0.00775660855569906	-0.0206373551343245	-0.00821199347594509	-0.0145119000060238
0.0677402948266774	0.0241538772913185	-0.0143777287764868	0.103946768011765	-0.00256603485626199	-0.00152831833785726	0.0182287748465855	0.00253824783146192	0.00250594111128483	-0.00204717659705962	-0.00287386627713478	-0.0117270084516083	-0.0111904194264329
0.0977978653193397	0.117810155050777	-0.0535099102337857	0.0602433585621	-0.0186489723320718	-0.0153807722501235	9.12333549775574e-05	0.00782047512757997	-0.0068580191733419	-0.0170148722910976	-0.0166843828053318	-0.0240365141529456	-0.0285972840333877
0.445078395361344	0.160206029043883	-0.260698934488197	0.242092155567376	0.0459064520221203	0.0482468799789578	0.0593923265722934	0.0543881980924866	0.0282846224479205	0.0470766660005391	0.0470109225077874	-0.00639824702249886	0.0271887449666051
0.320813590839624	0.146705717202265	-0.148610433133204	0.312493901050037	-0.0237346374350618	-0.033577898911742	0.0131458142429035	-0.00513426347274321	-0.00699627926947438	-0.0286562681734019	-0.0516466354355578	-0.0601710163862486	-0.0700478398834658
0.216796114644572	0.11574665703261	-0.115046673511877	0.148603662380503	0.0144285012813494	-0.0161465707187757	0.0542015257613397	0.0204396793982507	0.0130896347624694	-0.000859034718713153	0.000791001492055105	-0.00711480720244215	-0.0172519192680058
0.31908411844363	0.249821317399059	-0.149124272168911	0.304716231654602	0.0657041872363921	-0.0232282415611945	0.0876620319925976	0.0194385184146483	0.0685116648993642	0.0212379728375988	-0.0176135535395434	-0.040717744906426	-0.0360123609298075
0.504205916465009	0.258103770706333	-0.305332523025133	0.244777709919506	0.044575087204315	0.0109939382336398	0.0868218383853306	0.0922873249741956	0.112905758240294	0.0277845127189774	0.0402019398086921	0.0336249155930842	0.00915223872881021
0.319868040617699	0.200513015928244	-0.160036607782476	0.263545800573206	0.13061734104551	-0.011142106331602	0.0654152188519067	0.0727214887139122	0.0373700456119927	0.0597376173569539	0.0350857330930887	0.0363097484772075	0.0137218041359916
0.122469029959165	0.0720657983786174	-0.0635482990124299	0.0851020932874723	0.00951916539119477	-0.0244690058867549	0.0158516924095291	0.00915353039592331	0.00626628331779394	-0.00747492024778004	-0.021279845748513	-0.00749494299066594	-0.00998877404047151
0.0465039561320101	0.0478814439570406	-0.0213636135286265	0.0410068710098439	0.000981805535786827	-0.0132999342216689	0.0049055387485915	-0.00387626446538434	-0.00313064293575149	-0.00615906434294106	-0.00931948872273664	-0.0103362920775979	-0.00861618434884582
0.0564414694694307	0.0303443965896343	-0.00787288160097382	0.0933900089251418	-0.018364735797558	-0.00249076485567868	0.0106164040857652	0.00401692750998963	-0.00086217005083563	-0.0104277503266183	-0.0142344640531289	-0.010862717298251	-0.0170746497303001
0.0611540025324279	0.0968815248313313	-0.0294839314996376	0.050932278271538	-0.00158726683265122	-0.0164245448690027	-0.011063960547297	-0.006986899807856	-0.0102434852750546	-0.00900590585082694	-0.0169341454143884	-0.0182545882070259	-0.0158678881705054
0.00118242803955881	0.000373157906733045	0.00030025077266757	0.00211451856616386	0.000360677189833093	0.00013067423025719	0.00103599191517848	0.0005368918070951	0.000640362111906478	0.000245675710045142	0.000171231644487213	3.01375061525185e-05	-0.000174165551284868
0.0950664948656939	0.0665938850551592	-0.0480248168413136	0.0679780641714252	0.012235105346427	0.0102779385993772	0.0223639859940503	0.0170667357606992	0.014636573405309	0.0112565219729021	0.00658851383125257	-0.000163692572926019	-0.0149606432013769
0.129784031585154	0.125069445561969	-0.0709673888982778	0.0787334964503168	0.0164821032230558	-0.00283787780600989	0.0294100152096068	0.00309026598794404	0.0234542116925303	0.00682211270852298	0.00643906634804334	-0.00499617732876989	0.00759611631051979
0.0538099801224783	0.0823737423673767	-0.0172820369079506	0.0646310349389064	-0.000262079015695346	-0.0112320742699125	-0.00476115875064186	-0.0072515797885291	-0.00545025874031266	-0.00574707664280391	-0.0148755144411642	-0.00858098184604594	-0.0177908736684763
0.0305439219838214	0.0649291337437478	-0.0131844943946773	0.0298180485366431	-0.00174493185293423	-0.0106588828301035	-0.00760028636696737	-0.00824874212280305	-0.00897117393311673	-0.00620190734151885	-0.012768423135111	-0.0112922652568285	-0.00975739568258495
0.477364897554097	0.221026165908116	-0.281283254088499	0.259138493817752	0.0346713465089925	-0.0854186205716672	0.072202443123474	0.00841676975152345	0.01412279808096	-0.0253736370313374	-0.0477005292241329	-0.0432710057175078	-0.0656755944194292
0.439795481710598	0.150810393197648	-0.25736419488386	0.238836172068466	0.0435867919447753	0.0564984135748095	0.0395830249277609	0.0503855929393509	0.0148710380716381	0.0500426027597924	0.0433251256859973	0.0223601052663574	-0.0197059037026446
0.074269093741479	0.0690882429411201	-0.0365515599714673	0.0566474009289137	-0.0174324088827375	-0.013744128073474	0.00525064425081097	-0.0067863216936614	-0.00482765977144407	-0.0155882684781058	-0.0171580818115584	-0.0122528281428397	-0.0188285862597465
0.0333856234636149	0.00587659254408391	-0.0135900335060089	0.0316021826682858	0.00442190238949836	0.000860987400709688	0.00514566379916419	0.00591238226300843	0.00354326954095714	0.00264144489510403	-0.00224935124601926	-0.00214991107362035	-0.00112089063455641
0.497357005381504	0.193311893353529	-0.301110718827446	0.24087469011922	0.0606023837724765	-0.0543994327389166	0.0465466138209513	0.0338810387573616	-0.0030301717484254	0.00310147551677992	0.00817875129114903	-0.0337195819672665	-0.0352933469972412
0.0778941492419319	0.0802705441376741	-0.0269580367833668	0.0856112962332282	0.000860337322880253	-0.00405306505092985	0.0257681035314891	0.0155069153132852	0.00402202321537141	-0.0015963638640248	-0.00313316649839752	-0.00266578636138302	-0.0173354183379277
0.0442501992234597	0.0448317591987066	-0.020396817628287	0.0380177762738301	0.00104551054522135	-0.0037115624072852	0.00243031184626199	-0.000674114425396298	-0.00302418769575145	-0.00133302593103193	-0.0085137407557763	-0.00442171568661138	-0.00715425741318458
0.00147271788771969	0.000217423395130033	9.45096932263756e-05	0.0020135491490224	0.000372669603329988	-0.000452344087240452	0.000365986907036011	0.000163860765055079	0.000260708029906364	-3.98372419552319e-05	-0.000112298320675061	-0.000156458986090928	-0.000104959098013438
0.0415358058530759	0.017776949780053	-0.013501606307562	0.0469941285593727	-0.00846092101836474	-0.0105933984419544	-0.0018202459717579	-0.00143520552654142	-0.00539406494776398	-0.00952715973015954	-0.0108583212662284	-0.0120996197538902	-0.0157658828241583
0.118886848505025	0.0798213185809318	-0.0621313234959599	0.0807374918515365	-0.0029942700193062	0.00114386478014136	0.0237164173595827	-0.00498239661646425	-0.00326954160699323	-0.000925202619582427	-0.00424044354742201	-0.015327304870272	-0.0196144953937998
0.0495749203054497	0.0165039019899475	-0.00798643404981735	0.0760334583393178	-0.00363410181073455	-0.0014358953288954	0.01313878920119	0.00992311796960329	0.00316339013552427	-0.00253499856981498	-0.00646368968594551	-0.00646579156953083	-0.0105796049081529
0.432417408462967	0.148090120751299	-0.251106414115545	0.241347568234652	0.00277155882703828	-0.00530082789328651	0.0992705201808837	0.0376091457205122	0.04847489852564	-0.00126463453312414	0.0045625105138975	-0.00964658648238209	-0.0246123983244477
0.156182015687597	0.13332462527322	-0.0867808404625781	0.0920315975232074	0.0208377130213048	-0.00617870856356739	0.0193117390595406	0.0149300571778401	0.00317427863249109	0.00732950222886869	-0.014373964053187	-0.000283756002175117	-0.0230013916101637
0.00261640643652267	0.000918365393650053	0.000159695635115943	0.0038998641480952	0.000232814514015629	0.00049706713863734	0.000701425345637076	0.000442769510846353	0.000157750160065542	0.000364940826326484	0.00046905915409688	0.00020451000210623	-0.000322209301219965
0.278153280685708	0.096507264621794	-0.147333826977296	0.195469545426881	-0.0331617466002037	-0.010136347923561	0.0349488800851795	0.00487608122548117	-0.0135154260699918	-0.0216490472618824	-0.0139915816036739	-0.0357536921956901	-0.0339219163908786
0.0294602442749757	0.0833966984390154	-0.0111492936716459	0.0317563577423577	-0.00578927107372558	-0.0139094695302875	-0.00672154128305982	-0.00363412882876608	-0.00771464573061038	-0.00984937030200652	-0.0145413462175376	-0.0150620220523398	-0.0165265860426541
0.00513833061261638	0.00317098869170232	-5.55142668951488e-05	0.0108320172531657	-0.00128559668910351	-0.00137705157921071	1.50236534397722e-05	-0.000231866372245981	-0.000882401281102476	-0.00133132413415711	-0.00148692207990478	-0.00215384801353167	-0.00229846149136996
0.356740945326258	0.222157060719092	-0.185346994344054	0.273773972735466	-0.00950785205224297	-0.032273442751618	0.0446705647127418	0.0603195240231623	0.0211995868828407	-0.0208906474019305	-0.0144527674557868	0.00893520321465141	-0.0333896124770344
0.182999829791399	0.155552289156571	-0.0990565739678441	0.116372000271222	0.0296847293277183	-0.000970564338994812	0.0276220289097499	0.0304942243141905	0.0188220475561038	0.0143570824943617	0.00561559345507576	-0.00780657822642153	-0.00326066743183892
0.105667350993717	0.0926364932151671	-0.0360214592447873	0.120889983243429	0.023236248108232	-0.00718524313480004	0.0270059223468897	0.0359103670528876	0.025036461798599	0.008025502486716	-0.000139783599072865	-0.00464297784079996	-0.00134415751664529
0.359899197803076	0.225957502603559	-0.186080784391914	0.280858392565282	0.0823289921942927	0.00287460765055908	0.0397077569010015	0.0486130948441473	0.0399722194659546	0.0426017999224259	0.0236888778891175	-0.0273537546875895	-0.0442157727536076
0.470916145943023	0.156721472962985	-0.273953113738992	0.269583076189417	-0.0148186155413659	-0.0709323408245809	0.0149069102948722	0.00810000749628148	-0.0404649979626081	-0.0428754781829734	-0.0702614382272909	-0.0746700813491035	-0.0792335180990893
0.116371998832466	0.0465951610349018	-0.0562109310870857	0.0921098202974203	-0.0294038050852171	-0.0285888259416658	-0.00362842771331813	-0.0211246326681435	-0.0203602527117049	-0.0289963155134414	-0.0329632387419461	-0.0270566192324813	-0.0360571157757239
0.183655710963114	0.111492955372552	-0.0937378045058639	0.132991902091059	0.0355049074252553	0.00347791436997111	0.0390426192920394	0.0172097556785029	0.00663871020659085	0.0194914108976132	0.000879938260794799	0.00115362976607111	0.0119241882594439
0.164531625871973	0.0948740889869485	-0.0834466837591859	0.124914206396284	0.0136931375347355	-0.000649548083238	0.0304238666325705	0.0129652651171272	-0.00601272225202157	0.00652179472574874	-0.0089352914274719	-0.0135012037469874	-0.00277962865293363
0.0130333924137132	0.00758966075319918	-0.00357401699920464	0.018706073367563	-0.00342657164436334	-0.00380486205637595	-0.00160533436276757	-0.00380108620877775	-0.00293258733827347	-0.00361571685036964	-0.00312262711077309	-0.0053649436110989	-0.00497815711220032
0.0480225248381091	0.0493091555865875	-0.0221100545359812	0.0413398772164138	-0.00683975321486791	-0.0107676060790794	-0.00220451584765629	-0.00516402011573138	-0.0117280891903426	-0.00880367964697364	-0.0127964150956716	-0.0157999072766801	-0.0126400221750754
0.500075347486053	0.243765956159731	-0.301824670978969	0.246094532049338	0.13794726034794	-0.031550699889207	0.0849249361261218	0.0680033366318024	0.068245677355648	0.0531982802293663	0.0363767478296303	0.0767667743693734	0.0151484378909913
0.166160311833643	0.0485993628979283	-0.0795270633163815	0.136328539712433	-0.0148155860079663	-0.00920761941579384	0.0314751985939419	0.00867050692519145	-0.00463469173680678	-0.0120116027118801	-0.0262676829609956	-0.0263062742626125	-0.0342427618490951
0.211411120575496	0.114010698333187	-0.112060835591703	0.145154127885969	0.0218244694141664	-0.0051233140168753	0.0262289225874918	0.00474662943962961	0.00983181428572003	0.00835057769864556	-0.00869423719718199	-0.0100162296359839	-0.0138735001481849
0.0204575687301776	0.0548814064906237	-0.008070893683499	0.0215379701742133	-0.00168178404326443	-0.00941083463030124	0.000213809248815734	-0.00870300531764217	-0.00284479672749911	-0.00554630933678284	-0.00975409648244012	-0.00702221163676717	-0.0106440925110168
0.0230662105858245	0.034508374909741	-0.00889924807161249	0.0249089573845708	-0.00728165650518275	-0.00824337279150346	-0.000466321729113275	-0.00528716769102287	-0.00631307481077975	-0.0077625146483431	-0.00713286603817713	-0.00912248921563184	-0.0101172100163779
0.112434263818136	0.0330602109454088	-0.0484540555802788	0.10555838655689	0.00115017299111568	-0.0215799776315953	0.0282822044694109	0.0105672606871163	0.00308474067635421	-0.0102149023202398	-0.00786867601771625	-0.0138182637865789	-0.0109909768978192
0.0503709143589728	0.0802077325224496	-0.0146548814223561	0.0655492910414352	-0.00363324376329483	-0.0144435978490573	0.00585043992365969	0.000534421257261053	0.00435426915351746	-0.00903842080617606	-0.0108323037609617	-0.0108661182639999	-0.0179124620696831
0.365975611722593	0.220190910810199	-0.189427895751266	0.287120762654466	0.0694989374544907	-0.0307906334304072	0.117359215711762	0.0440066716337933	0.0395013843972828	0.0193541520120418	-0.0292464962697396	-0.0408730816681827	0.00143709972493755
0.0309596442398591	0.0357360357741496	-0.0127522410820971	0.0313621083307551	-0.00379415805391737	-0.00799182895844648	-0.00246435305932444	-0.00280230038996493	-0.000619422578982794	-0.00589299350618193	-0.00667213801872177	-0.00952793384546075	-0.0105906492208331
0.443913355697805	0.153260471988284	-0.260490180143516	0.240094693724639	0.0822875703683846	0.0342361540820049	0.087485342765281	0.0278056683798276	0.0305087744164129	0.0582618622251947	-0.00179710184323029	-0.0170421137557342	-0.010329935095944
0.153899014900588	0.131702158232369	-0.0848453080938427	0.092587403869408	0.00761724395323993	-0.00876428503607418	0.0484662051534276	0.0148011935665247	0.00556212495149536	-0.000573520541417127	-0.018093855048278	0.00453595922937491	-0.0193477567334915
0.417008389498705	0.0927452902726271	-0.23581217233767	0.25677664095446	-0.0271132239644006	-0.0197432367969997	0.0320138245068433	0.0154746670777771	0.00129370460347422	-0.0234282303807002	-0.0286495903721486	-0.068225303271535	-0.0779466067512387
0.0103209473577617	0.00548506066990738	-0.00237739442688399	0.0156609165227381	-0.00144485763150249	-0.00411048445600155	-0.00310904824817283	-0.00230584736316682	-0.00369224142815836	-0.00277767104375202	-0.0037433535322822	-0.0047627350762608	-0.00513884126198381
0.153029970236991	0.0318700467548818	-0.0742263789071863	0.125296572629736	-0.00143445854151905	-0.0125801629698569	0.0111166340697012	-0.000973237253273307	-0.00766156220488193	-0.00700731075568797	-0.00592671966132249	-0.0205069440622624	-0.0186207902653915
0.0760211638841885	0.0197714741819833	-0.0368213094774413	0.0581755217935788	-0.00574027050147048	-0.00201851920502528	0.00260917261247522	0.00184670597493443	-0.0038829656948809	-0.00387939485324788	-0.00864917488196318	-0.0129575975319399	-0.0089424864756651
0.0418095978226677	0.0241485565695385	-0.0110842670992119	0.0532669054943856	-0.00846780064778936	-0.0157321151591469	0.00217431832401049	-0.00539504069042382	-0.0105447702906927	-0.0120999579034681	-0.0145082875860235	-0.0161073858868678	-0.0179654386071408
0.335072805726373	0.152704641441598	-0.164989983946581	0.289748274755694	-0.0491890129432561	-0.0345016508848306	0.00795147142545255	-0.010598154964288	-0.0261740852887198	-0.0418453319140433	-0.0498195890379885	-0.0607491127745134	-0.0757955573158977
0.445725822707108	0.198768694677391	-0.262273663222762	0.237680209901296	0.130633374563783	0.0653043015996726	0.0599148038505259	0.0929266791546843	0.0745577560451415	0.097968838081728	0.0874231277912293	0.0126895945710104	0.00305043220449197
0.10358925544103	0.0902247345020156	-0.0334819341037378	0.12578548511433	0.00300152440554521	0.00370286861745538	0.0293863802644716	0.0323559120412518	0.0286991191192807	0.00335219651150029	-0.00303656947743283	-0.00726470142905669	-0.0107197681210034
0.00972555104108412	0.0145766901063283	-0.00172016323190155	0.0137260706318273	-0.00317741950255109	-0.00171070225958424	-0.000251870042218589	-0.00121221012926092	-0.00199541246266214	-0.00244406088106766	-0.0033486413351738	-0.00347020861239496	-0.00427922502235768
0.120476673069176	0.127825689336749	-0.0406301566564467	0.147168575841131	0.00757403718747043	-0.000861476874808226	0.0410054924957471	0.0192043104978344	0.0166774915400306	0.0033562801563311	-0.00308796429091035	-0.01594098921393	-0.0145587917103807
0.0471059214058084	0.0819451719185698	-0.0228169744551016	0.0377981182435825	0.00239161000378808	-0.0152381123423757	-0.00686824259387662	-0.00706894852069167	-0.0109424812545188	-0.00642325116929383	-0.0139671411166812	-0.0164095647775566	-0.0201300817986457
0.291367821299471	0.176085896757373	-0.134308971579448	0.277835929552353	0.00275604437664484	0.00971177016775526	0.0515391592179971	0.0854625178595051	0.034728880861813	0.00623390727220002	0.00158239275158478	0.0151384791158434	-0.0282105573562792
0.487349667808763	0.189279528412846	-0.292816356822517	0.243034274604308	0.0699000817660154	-0.0619415146322801	0.0616473013967706	0.0467134870237262	0.0496122341734007	0.00397928356686766	-0.0113926447450248	-0.0218221365885717	0.00733648057692343
0.141298547430432	0.0837668511476128	-0.0752383243161529	0.0927741672751079	0.00140570243197094	-0.00304255198547554	-0.00287473761520921	-0.0104791953618129	0.00682893970891127	-0.000818424776752313	-0.0277838542794658	-0.0196243062703945	-0.0253470250403618
0.191060292186356	0.150446779656762	-0.104207980935359	0.119929845841328	0.0576753513218912	-0.00632252527424454	0.0552642956595332	0.0360010090500508	0.0363869149793874	0.0256764130238234	0.0194013807429628	0.0145769098271904	0.00388919422143721
0.371129322469136	0.267008133812335	-0.197309087043849	0.269547919049696	0.0615731569518664	0.0227991757378243	0.152000000938221	0.0388994839441852	0.0855137326663703	0.0421861663448453	0.0263478828386608	-0.0301449518573169	-0.0029009227193702
0.00418357571253535	0.000393495140283798	0.000476064325413302	0.00659231729840747	0.000949851433235904	0.00126885931141363	0.00303222031553945	0.00141624752425228	0.00140396464456253	0.00110935537232477	0.000459939485470585	-0.000317937737819386	-6.85527204848432e-05
0.0563454770359921	0.0355719766831999	-0.00860680601286234	0.0883854441372173	-0.00418792138213064	-0.00642408863493935	0.0024612483943031	-0.000116870970011652	-0.00679684375907967	-0.005306005008535	-0.00980454248030844	-0.0111848662525286	-0.0187894465665497
0.111227470268119	0.188384201756117	-0.0452624005560179	0.11271626122555	-0.00428613594346053	0.00487189262280976	0.0208452006197414	0.0139209546449629	0.0420467417444548	0.000292878339674618	0.018066544090448	-0.00497334687942964	-0.0123016986710232
0.456081018261128	0.217168668370338	-0.265618818930046	0.256301853641762	-0.03023563290562	-0.0389691014490068	0.0513823231350211	0.0238378942994081	0.0116349282500594	-0.0346023671773134	-0.0332561325291268	-0.0344570522088787	-0.0427328232754864
0.0755565008878976	0.169562289777724	-0.0341526124933233	0.0624082411343929	0.0169689495820683	-0.0229035098033929	0.00896735602599569	-0.00826292586878141	-0.00663249757509923	-0.0029672801106623	-0.00147503721324987	-0.00628892084818398	-0.0269494526804433
0.171266277515903	0.163333653145097	-0.0943774270833111	0.104624108065324	0.0281473787192176	-0.0571304769651493	0.00286948182906435	0.0121502493599668	0.000830792718522932	-0.0144915491229659	0.00577412462028956	-0.016320603468169	-0.0404035607369657
0.0394721421775	0.0218236325068362	-0.0108350687281212	0.0521445311653959	-0.0103402096747923	-0.00722155678231656	-0.000192392525420332	-0.00370424382210417	-0.00707017268831883	-0.00878088322855444	-0.00852495767453047	-0.0124011892836468	-0.0126454331753827
0.0948303262783111	0.0702150895262992	-0.0470000983255032	0.0717530814806876	-0.00505720740069114	0.00916411545677054	0.0216677134044473	0.0179664091732386	0.0109158429813106	0.00205345402803969	-0.0113916788427248	-5.08018584459702e-05	-0.00466989243935709
0.0353732468471699	0.054739521606304	-0.00716177962612213	0.0544732662857847	-0.00200729708219789	-0.00235822413500682	0.00997023307053579	0.00661032729153566	0.00164978712504242	-0.00218276060860235	-0.00385406588910532	-0.00804429650565553	-0.00814547505556944
0.130829287980873	0.153764000003478	-0.0461270728637418	0.153343592787851	0.0184728346843025	0.0241280066878957	0.046863161644769	0.0443825427934342	0.0150255165604775	0.0213004206860991	-0.0111815125247139	-0.00669491122593788	-0.0263299121819123
0.109471693308599	0.184435908185694	-0.0455680735728007	0.105878195344801	0.0646063172484704	0.00406189732001151	0.0270846852532028	0.0541538089587857	0.0332466581270938	0.034334107284241	0.0241168453905679	-0.0170959483304766	0.00443931255063115
0.124730805868801	0.126914908164657	-0.0675804849533237	0.077438886215945	0.019786792330127	0.000874679846987747	0.0254213896306051	0.0232570594391269	0.010841631617817	0.0103307360885573	0.00753320233610019	0.00806504908533731	-0.0242533244610915
0.255336654271266	0.0665404558023358	-0.100642412946452	0.303863605963927	-0.01137036357451	-0.00101039265248914	0.0498374535235092	0.0309127119667367	-0.00217564700227751	-0.00619037811349957	-0.0101315116729096	-0.0191415676405844	-0.0361387575534924
0.364402277325362	0.231965509089199	-0.188448651242832	0.285203582194285	-0.00890782951295571	-0.00391375585739662	0.0571051714753898	0.0495241155992261	-0.01003766949889	-0.00641079268517619	-0.0522225195750723	-0.0624536396131937	-0.0677196384503658
0.00313031938723534	0.00114382900827035	0.000222084834741256	0.00545178107364096	0.000176701414181722	-0.000190417780169705	0.00051855425336835	0.000804396858234621	0.000865969283655555	-6.85818299399127e-06	3.08505901095778e-05	-0.000485035922964416	-0.000677329565544023
0.460306183089623	0.193836783060594	-0.272084174073669	0.243461208415386	0.1393801348407	0.0101742420706086	0.101625240393972	0.131317300704275	0.0679307394427743	0.0747771884556544	0.0306902365032347	0.0402000279483242	0.0150060774036955
0.110287624979404	0.0788136732665894	-0.0548763844276618	0.0836209748090121	-0.000387771488080405	-0.000590861563504325	0.024325168716324	0.0132104293392215	0.00547739981036154	-0.000489316525792358	-0.0196487720955718	-0.00949895157168799	-0.0262145144133652
0.438483257129676	0.184814781546091	-0.256494959026955	0.239108404339531	0.141931932561609	0.0133047973150649	0.121614304806063	0.0865105971125621	0.0532953384518535	0.077618364938337	0.0364924039571617	0.0379081792173084	0.0225725260717182
0.0649857699196716	0.0884905347952017	-0.0329437206610788	0.0490983652521233	-0.0111449740158736	-0.0168021751320669	-0.00889060854358789	-0.0116195101466229	-0.0150162860680902	-0.0139735745739702	-0.017674422177636	-0.011145435526907	-0.0177268103295164
0.0550213861847679	0.0135275321614587	-0.0258760984956808	0.0416369713167375	-0.0061240737364589	-0.00483250915828859	0.00964148484216956	0.00613818526888337	0.00470498652040407	-0.00547829144737375	-0.00665723254034296	-0.00925897353399222	-0.0101405804013759
0.308652531871001	0.170491532001246	-0.150960429505855	0.264733829217212	0.00435561999836598	0.0135819508977303	0.0614250256349788	0.0547743632323037	0.0301189868886264	0.00896878544804819	0.0150371441556303	0.00933171560140639	-0.0171777712187092
0.00142179171583994	0.00524577231445906	0.000431439031186052	0.00351001642396329	-0.000464621015517727	-0.000650862630750074	-0.000231372954687641	-0.000244681767695794	-0.000426086282038416	-0.000557741823133901	-0.000434094294916455	-0.000720200290453203	-0.00068316883094446
0.023649464143815	0.0100569672554353	-0.00858332764530571	0.0279969942120806	-0.00834641021769593	-0.0078047599765894	-0.00424376095548242	-0.00394802658046977	-0.00638155408935616	-0.00807558509714267	-0.00756060928258951	-0.00941659846942798	-0.0115264260433643
0.44325983448776	0.155597914126959	-0.258296813487219	0.24684316735293	0.0824805126363041	0.00551307072140744	0.0743854840603311	0.0326975273313222	0.01158090642999	0.0439967916788558	0.034975440500363	0.0370761467402811	0.00628830028928612
0.103849809014101	0.0557261362875333	-0.0244273919699128	0.157016164281685	-0.0114566558939186	-0.00536823767774613	0.0229759048645991	0.0121564014314653	-0.00538513185112649	-0.00841244678583236	-0.0159186382183714	-0.0208828990938716	-0.0289653557902918
0.00471450692343386	0.0110622997719434	-0.00022631417348183	0.00719967481930713	-0.000475654276529847	-0.000101161125030177	0.000384249731316125	0.000671425640016628	0.000400017963570773	-0.000288407700780012	-0.00032324064990543	-0.00148249635636576	-0.00177879439425915
0.186368509500032	0.157996154985351	-0.100090772382816	0.122066048037764	0.0247822680766627	0.00273507974384041	0.0838586586273343	0.033942723917395	0.0314851771822625	0.0137586739102516	0.019678648426357	0.00524150450529115	-0.00147275580901804
0.107296004342836	0.0936355513723459	-0.037504436117588	0.122105848891731	0.00189512692374821	0.0178038459037424	0.0298933248441803	0.0167035551964816	0.00177402812346984	0.00984948641374532	0.0069820776310025	-0.0039578923613416	-0.00608030309813927
0.152221030419988	0.132187107253774	-0.083638970461114	0.0929623309111035	0.0145825300641372	-0.0126468137863548	0.0360293754683515	0.0216185535129841	0.00177564665101962	0.000967858138891248	-0.00555029256797226	0.00941414074008456	0.0010118806020569
0.361600905809606	0.138037073947944	-0.188851285643126	0.276066845220774	-0.00620667543531661	-0.0813283799969881	0.00412779588750778	-0.00839529226412339	-0.0365814466050384	-0.0437675277161524	-0.0606399029419258	-0.0787909678477349	-0.0804040686328923
0.0536869232176467	0.020510545693987	-0.0258386820076144	0.0423498004227735	-0.00804278728348993	-0.0072155535871197	0.00298500788842843	-0.00441565389180843	-0.00855607629496848	-0.00762917043530482	-0.0100419978195752	-0.011697092723126	-0.016308510749384
0.0981354310947822	0.120026737855988	-0.0545906419352273	0.055856332029979	-0.00843126990693478	-0.0132125346605598	0.00147492393333032	0.00688804070553632	-0.0115208939395342	-0.0108219022837473	-0.0142393199518481	-0.0149115063610346	-0.0203883474397898
0.314876980136617	0.170012431150672	-0.153892319602418	0.271886971106214	0.0182551402817386	0.00511471994584622	0.0523983648851505	0.0541159719797671	0.022403075724348	0.0116849301137924	-0.0173646116032818	-0.0118279234092926	-0.00394423964981022
0.099620482699236	0.0664165699071305	-0.0505788535307787	0.0715024198940555	0.0108909013587368	-0.00119622867096371	0.0225831693913038	-0.00888004482037875	0.0131396826906155	0.00484733634388655	-0.0130453859893759	-0.000142133879292641	-0.00796372595413215
0.173515371161337	0.161074253024169	-0.0963501010462251	0.103631499848737	-0.00571102243153401	-0.0347615321690937	0.0266420743839439	0.0113015386762961	0.00450114863535234	-0.0202362773003139	-0.0447403281098626	-0.0226823740911476	-0.0225699263831143
0.107266103038783	0.076335587894371	-0.0537677059417222	0.0790144960268095	-0.0103140977242823	-0.00625298864144791	0.0163933940324381	0.0176018543339467	0.0049573751889417	-0.00828354318286507	-0.00907983800886658	-0.0104545990496424	-0.00867159232808241
0.443543793716832	0.156108100316632	-0.259259126566562	0.243218987577893	0.0297544383323295	0.0322877847062408	0.0916160356355849	0.0200127798514693	0.00777136873293388	0.0310211115192852	0.0194621502442182	-0.0141162429376055	0.0100650587355928
0.0341513372221985	0.0375122636370055	-0.0146369628206256	0.0335746663138447	-0.0106398200943624	-0.00602990901783081	-0.00306098542119067	-0.00608623631897352	-0.00404767582977334	-0.00833486455609659	-0.00849681038218608	-0.0100819053204647	-0.011267903847376
0.0998539844727545	0.0657704128836887	-0.0511290069475548	0.0699456643799104	-0.00270883761046307	-0.00482331766817892	0.0138082444009478	0.0104271566155518	-0.00195183523488239	-0.00376607763932101	-0.00332866027328546	-0.025192659879664	-0.00836893856250574
0.455169487148421	0.148456635056154	-0.266046533911879	0.251736057688745	-0.0024058276205659	-0.0475380493019835	0.0138457229854596	-0.00646128801820739	-0.0269719955340281	-0.0249719384612747	-0.0634805903265521	-0.0582554116041148	-0.0665452304114801
0.0992488553924006	0.026232840119144	-0.0474629689878516	0.0792657285911381	0.00214164306253593	-0.0106965240460844	0.00744309158204337	0.00112113948103144	-0.000408949001525966	-0.00427744049177423	-0.013968056418276	-0.0118098871870122	-0.0230061078126007
0.465334562963169	0.222105491822373	-0.272623862449	0.256428094681366	0.0396343525821192	-0.0240002089899633	0.038342014200309	0.031221617552839	0.00488675567131241	0.00781707179607793	-0.005017962577816	-0.0458888416737547	-0.0503604247798964
0.0422198106708567	0.0181965884275328	-0.0186432287822146	0.0384042383495313	-0.015826221946618	-0.0120964937607776	-0.00361480978926228	-0.00586707528215526	-0.0134055516073262	-0.0139613578536978	-0.0114159783316569	-0.0156413502364293	-0.0207845921738825
0.356011364212458	0.209008519689679	-0.183756444726016	0.279384799696444	0.0317815822310685	0.0266213899010123	0.0523750498648279	0.0601434138279455	0.0230345294174413	0.0292014860660403	-0.00171041588945309	-0.00908482974737412	-0.0328447615407995
0.419520678448003	0.17647372472394	-0.236661297661404	0.26144231802812	0.0588087299594434	0.060391081397659	0.0607907246741598	0.0616466846513177	0.0729238746214437	0.0595999056785512	0.0162530878186914	-0.000409040500970015	-0.0180108608369828
0.300539971887231	0.175226493647812	-0.165265853029195	0.191549194782337	0.0150393932456755	0.0112684123955771	0.0597337630309244	0.0379724004860867	0.0180887277493388	0.0131539028206263	-0.0136018471402127	-0.00617247007181088	-0.0261068101956118
0.0542313860704015	0.0751271089283893	-0.0131951004154212	0.0757899688733008	-0.000651376827418518	0.00397930143921116	0.0166746514505628	0.0105088278313954	0.00492971395500395	0.00166396230589632	-0.00366350814125956	-0.00507875662389604	-0.0106527855381001
0.0292784770235516	0.0691171445519494	-0.012579570776154	0.0282953230907989	0.00296521267727071	-0.0106914191714015	-0.00211291066448237	-0.00721177191172354	-0.0123306076823715	-0.00386310324706537	-0.00533016723015336	-0.0135134529673722	-0.0051537552460833
0.00848029129745056	0.0215384193603072	-0.000386138771121118	0.0165238873647284	-0.00138011466144849	-0.00313529633984686	0.000344623411463563	-0.00126537708217097	-0.00275571034069815	-0.00225770550064767	-0.00268828426999938	-0.00438748306679238	-0.00397675238562582
NA	NA	NA	NA	NA	NA	NA	NA	NA	NA	NA	NA	NA
0.013775814820678	0.0073393253418499	-0.00192581915068776	0.0191966804602595	-0.00285531904445161	-0.00239409117536298	0.00176297742042994	0.000657654524855205	-0.00169155223093393	-0.00262470510990729	-0.0038388872858353	-0.00352879068912252	-0.00426257953467061
0.252858335137518	0.105603676702346	-0.128848692594931	0.190469953554477	-0.0162962980959485	-0.00153435483150804	0.0229530424842809	0.0195743261876196	0.000223272163895394	-0.00891532646372828	-0.0294720195935289	-0.0194547479442174	-0.0265346840884435
0.134934622435611	0.119245062360573	-0.053341901885446	0.141436201935574	-0.00379366992830776	0.00234507281394172	0.0277632240708723	0.0109366518805171	0.00883848175175231	-0.000724298557183034	-0.00448787875760354	-0.0117115672623657	-0.0135377605718464
0.067965883911932	0.0652485793295275	-0.0329758898242639	0.0542129815173139	-0.0103449363124168	-0.00439078618274007	0.00240763376065439	0.00867257400740543	-0.00597941431833461	-0.00736786124757843	-0.00454832610452947	-0.00370575212086696	-0.00683193859312684
0.148290030658321	0.189700873799629	-0.0525395322798402	0.182037228699113	-0.0183826135099903	0.00494716560208808	0.0202544454416829	0.0239979763478902	0.0221691105156381	-0.00671772395395109	0.00315567584222115	-0.0143466852965182	-0.0213352767986749
0.00387014703445964	0.0227925646770291	-0.000586197131184186	0.00571958099653598	-0.00289211127059859	-0.00278033310598294	-0.00129040723037646	-0.00144546925790291	-0.00165886078265761	-0.00283622218829077	-0.00247961963960214	-0.00216684616114028	-0.00186150498771862
0.0667819813418939	0.0915831589382033	-0.0272823178175171	0.0629117050230699	0.00464520249992946	-0.0221851729785791	-0.00292107014822332	-0.00102182658868895	-0.0155133202289814	-0.00876998523932482	-0.0182318039164362	-0.0244708248111537	-0.0192890562004571
0.332635938453953	0.161378335534568	-0.162107554112338	0.29426213872095	-0.0431667603951623	-0.0338655324447986	0.0241343465150812	0.00223439310306828	-0.0235997662335123	-0.0385161464199805	-0.0433311028716713	-0.0639477259120346	-0.0816222886974136
0.049200528761477	0.0515442078906963	-0.0223638824212363	0.0440335892388959	-0.00344204353777085	-0.0264346078424185	-0.00574429611273721	-0.0129191214429057	-0.0119111401836473	-0.0149383256900947	-0.0163091389646517	-0.0149021780020433	-0.0121798660483389
0.00156603981015309	0.000407900316886462	8.87053165710271e-05	0.00184249864477515	0.000460408896911444	-8.7498186440134e-05	0.00069582560186356	0.000495601534789918	0.000223898650644513	0.000186455355235655	0.000172488453700239	0.00033532704586807	-0.000393367185562688
0.00578781576366576	0.0114129280718373	-0.000746319496702909	0.00831462293330162	-8.20491972811279e-05	-0.00166927511764198	-1.00041942779358e-05	0.00013340996516567	-0.00137489488617854	-0.000875662157461552	-0.00208527881794644	-0.00234496101513245	-0.00204064844434383
0.164266555006148	0.0966811797430558	-0.0829126318420021	0.124234673444554	0.0112593747842991	0.0320336767295611	0.0374102312674739	0.0280413511782931	0.023775159073265	0.0216465257569301	0.00157850894836531	0.00598343663881826	-0.00657223800431728
0.0524310454591075	0.0657271518507007	-0.0209259907610159	0.0490755165846734	-0.00431259030488877	-0.012107777262058	-0.00154621583210818	-0.00591604153150907	-0.00647771598088483	-0.00821018378347341	-0.0107636451139351	-0.0126359912972619	-0.0130715742282672
0.0465099627148084	0.0667009912694329	-0.0159662165089083	0.0527973110241446	4.68943726428042e-05	-0.00945590324903668	0.00737367679590153	0.00353068922462576	0.00271956108917629	-0.00470450443819694	-0.00707053128497406	-0.00648651663004219	-0.0138041161746044
NA	NA	NA	NA	NA	NA	NA	NA	NA	NA	NA	NA	NA
0.0448179116344566	0.102689840634001	-0.0171928275066974	0.0464470934555548	-0.0120339995510258	-0.0147953547689341	0.0163619129761218	-0.00198781987052979	0.0034247001531316	-0.01341467715998	-0.000578033366276619	-0.0109306691009627	-0.00073284445674477
0.0933834894180298	0.126005285202167	-0.0495928129572284	0.0621008100546349	0.0093366874153489	-0.0210219410461962	0.00879523503390148	0.0115554881451602	-0.00566684515361646	-0.00584262681542363	-0.0058510716278585	-0.00378076018955514	-0.0172318540981732
0.00901782932054834	0.0415259901125311	-0.00170983759390221	0.0139565875150186	-0.00533309710847685	-0.00572217056775609	-0.00461802598023564	-0.0049884508129178	-0.00118389181253017	-0.00552763383811647	-0.0058871959798921	-0.00420843673857078	-0.00519443972880827
0.364890868609857	0.21493612532248	-0.188706814255276	0.285941975148461	-0.0271471580233844	-0.0189250759114532	0.0904314217102584	0.017648403264509	0.036153557635873	-0.0230361169674188	-0.00871544511761113	-0.00753235126665258	-0.00689457967793505
0.131455283336053	0.0825345335113724	-0.0674030248841922	0.093833768252318	-0.00395991239603841	-0.0108621901336638	0.0185504673378014	-0.00177369324414767	-0.00545310071494534	-0.00741105126485109	-0.00909971686557207	-0.011436561724782	-0.018859513516022
0.153121487972947	0.189353517890356	-0.0568842265991572	0.176935571967451	0.0179849383744394	-0.00521004886964457	0.0499995505029631	0.0289443185178992	0.0135633909482652	0.00638744475239741	0.0010185487202703	-0.019435676979317	-0.0323433241056786
0.00989832073573006	0.0150598360367735	-0.00137285003740781	0.0162589061362615	-0.00234785636549889	0.000496500777186458	0.00212222481977958	0.000338622601138448	-0.000887913694864514	-0.000925677794156213	-0.00344486073141066	-0.00300612881194522	-0.00394375669465648
0.0572544692487665	0.031490222371614	-0.00852563597723047	0.0916366678964631	-0.0202834725968815	-0.00556401257355371	0.00238109046343713	-0.00254000474050235	-0.00932159761552789	-0.0129237425852176	-0.0110165670918289	-0.0107218865321728	-0.0161193747369133
0.0314760316552343	0.0169533276714377	-0.00736488724081968	0.0417779738450959	-0.00863055863943028	-0.00888102045002967	-0.00185313098133628	-0.00377905140596867	-0.00698168356195886	-0.00875578954472998	-0.00917468918476366	-0.0104699595732364	-0.0103851319467689
0.425367425837772	0.181009490152459	-0.240202843852881	0.264652865419957	0.0682908694121744	0.00616466509181463	0.0510066917589587	0.0533267691957626	0.0146667231310263	0.0372277672519945	0.0238251543687101	0.0157895233075305	0.000359431721211445
0.0112392629156537	0.00145373637201002	-0.00125363430938407	0.0142223016269946	-0.000182027233066184	-0.000955063723233575	0.00204451807572988	0.00102073788657013	0.000806619185661824	-0.000568545478149879	-0.00235824089195406	-0.00228558725448702	-0.00299860433419349
0.299125577946553	0.176386642014395	-0.167065563485082	0.180128824278406	0.0366100181093036	-0.00743182945000159	0.0385430601421137	0.0228217603779967	0.00380574097156444	0.014589094329651	0.0222658066865859	-0.0231081256521675	-0.0262020292014594
0.0102502401370504	0.00252663343346538	-0.000844255793911204	0.0184219751324137	-0.00274906748390717	-0.00249199557454907	0.000839136966720623	-0.00137230398257955	-0.00189342169193259	-0.00262053152922812	-0.00245859652894207	-0.00408498112056827	-0.00403909969581517
0.0806865774542152	0.105524003866783	-0.0422755154185119	0.0549592284779273	0.00695526234834719	-0.016375190196112	-0.00380493496106686	-0.00112123231221591	0.00809705098159604	-0.00470996392388238	-0.0108716224324078	-0.0198037649774461	-0.0223541272973698
0.010828728595629	0.0208247501800599	-0.00290452495833683	0.0146922079741324	-0.00324691793561715	-0.0043608988186567	-0.000771480952569631	-0.00157143867574062	-0.00298727849179938	-0.00380390837713692	-0.00399095696730891	-0.004453985250704	-0.00463345522806627
0.369516300466742	0.128582249351222	-0.194695474657342	0.276819661200745	-0.0531209041011157	-0.0986582668046648	-0.00422276797821997	-0.0382475364687496	-0.045089550301489	-0.0758895854528903	-0.0562959552884961	-0.0736912118816568	-0.0822015793228139
0.0329983331719714	0.0832325371194756	-0.0126683022136663	0.0339629182764014	0.0126285974848876	-0.0156973837640213	-0.00811428343866621	0.00256895917085022	-0.0122329757707022	-0.00153439313956685	-0.0116770843328024	-0.0154318146506206	-0.0163394112839292
0.258556694606549	0.125548618974507	-0.138959089210989	0.172276904895609	0.0148656575417098	-0.000223242133429169	0.0598454804576935	0.0427551290823611	0.0385411534866554	0.0073212077041403	0.0142361239031461	0.00256868593277698	-0.00841656278923153
0.243101720361658	0.101209069681358	-0.121712021652593	0.189833874257142	-0.00239465776674982	-0.0127205662925275	0.0299718355917728	0.0104489358492376	0.00473407901657397	-0.00755761202963867	-0.0196595236610807	-0.0179451341648897	-0.0341852356746841
0.00124597890425888	0.00320703135706908	-0.000224037756323571	0.00111003290147742	-0.000434457278433212	-0.000578241196731806	-0.000271518269482912	-4.29568291913744e-05	-0.000313144985946563	-0.000506349237582509	-0.000541721144435213	-0.000493445879097482	-0.000587301833081772
0.019620351211084	0.0303243191981797	-0.00709175398368419	0.0227509662716962	-0.00499666055425025	-0.00845805046394878	-0.00587571563329763	-0.00750150026595052	-0.00760205965418275	-0.00672735550909952	-0.00959989047760417	-0.00890701844620606	-0.0111167833364038
0.408939948491086	0.088663253826326	-0.227652905613686	0.265374119876539	-0.0191106098412906	-0.0304258486105621	0.0323927077984697	0.0296638320647166	0.00193196228054426	-0.0247682292259264	-0.0218506469197081	-0.0254913576255005	-0.0425220894228471
0.000223894075042237	-1.21736588393613e-05	-1.14104063311288e-05	5.54397682847966e-05	-9.56188125995943e-06	-4.48865538673158e-05	5.61594576939709e-05	3.21662526898867e-05	6.18874779895705e-06	-2.72242175636376e-05	-3.76172128860374e-05	-3.21324520690447e-05	-5.53708403806242e-05
0.14678032636873	0.209317940993209	-0.0598079562063705	0.153635991028834	0.0889872871284241	0.0164209599505507	0.0807490809721516	0.0604568896554209	0.0055993278323645	0.0527041235394874	-0.00958000194984243	-0.00521534492686607	0.0217922652422767
0.0149750161840964	0.00517207271319032	-0.00603697311128238	0.0148043746088829	-0.00667281882040141	-0.00732498291442974	-0.0050155883915576	-0.00706215448915596	-0.00741793003523776	-0.00699890086741558	-0.00649312386528288	-0.00793118842580321	-0.00944296753233768
0.302723278090657	0.172779382049149	-0.167404322723362	0.190734829384973	0.0283180881637042	0.00417435079310435	0.0506930733676323	0.00324935041373081	0.00738765431600391	0.0162462194784043	-0.00513743802822464	0.00953242853556968	-0.0212102444410858
0.0716277501049764	0.0307674764902002	-0.0347166636008429	0.0562039907788674	-0.0176295279853765	-0.00904571407595628	-0.00137842790951036	-0.00418163548569501	-0.0121343767426907	-0.0133376210306664	-0.0160473630058941	-0.0236665711910275	-0.0226800160131507
0.196755069714089	0.103709462026203	-0.0632822850405544	0.272156315632726	-0.00655534910627859	-0.0297545956971477	0.0116412822487583	0.0137347543754315	-0.00453512404698042	-0.0181549724017131	-0.0195930008674993	-0.0462524791218769	-0.0505931676153209
0.504530668425331	0.257334403421067	-0.307729435053456	0.236028232776493	0.118761676838385	-0.0472935393532797	0.114121838861804	0.0743776645486578	0.0625538790220705	0.0357340687425529	0.0305369452643084	0.00823733315611197	-0.0393358110943393
0.232734464485302	0.16771910807162	-0.129281641893909	0.14137391291577	0.0405535022601808	0.0212962383752414	0.0501609100493398	0.0222729082053395	0.0284129984841156	0.0309248703177111	0.0062672959157356	0.0402386064560249	0.0103653853939992
0.0762679820887968	0.0839793584262866	-0.0252049812899401	0.0877093121313098	0.0137629003297457	0.00115753195013441	0.02940234076052	0.013795774572353	0.0184878061885935	0.00746021613994005	-0.0084965802783106	-0.00400666503802743	-0.00620696189341176
0.144858423729907	0.0534149457822515	-0.0726098337036251	0.111556065209405	-0.0376205212575174	-0.0463043000797886	-0.0127065535874936	-0.0234783617301956	-0.0294590393837256	-0.041962410668653	-0.0390987220029877	-0.0408997403162839	-0.0444547893140278
0.126024865979289	0.0472579519008229	-0.0636182723127244	0.0905936908556936	-0.0267622329914514	-0.0347650830071478	-0.0172360234761173	-0.0241784975115498	-0.0212589853467303	-0.0307636579992996	-0.0285442304889966	-0.031220424323809	-0.0279737865391967
NA	NA	NA	NA	NA	NA	NA	NA	NA	NA	NA	NA	NA
0.221898319090239	0.167721240032217	-0.122489843910823	0.136144390670792	0.0799952442120966	-0.0176902350218	0.054792586744015	0.0451194180184012	0.0169743051412289	0.0311525045951483	0.024001167369753	-0.000698920357287885	0.00389890408729268
0.0786945617377091	0.0981909103071221	-0.0413115355936573	0.0533343513417539	-0.00910284432681358	-0.0140774534791518	-0.00104318928963079	-0.00586023280040253	-0.0121509474490724	-0.0115901489029827	-0.0163087383787888	-0.0158096785188751	-0.0229192282066957
0.242999188986642	0.102102821752841	-0.121064757857231	0.19087892398938	-0.0115243871251378	-0.0498064225610464	0.0243912132526158	0.00221908878910565	0.010882934267092	-0.0306654048430921	-0.0228212184276351	-0.0386218340883081	-0.0347908910563233
0.192711257588418	0.110537071128756	-0.0585002487573919	0.281155843235847	-0.0440650439858123	-0.0325533770669658	0.032477088621749	-0.00529994748834575	0.00782971621938172	-0.0383092105263891	-0.0399554781824288	-0.041547871930211	-0.0547387750472368
0.145883749410893	0.214745008125051	-0.0601852902500374	0.147061171817527	0.100099242225634	-0.00805545901365609	0.093137280632238	0.0632032583316402	0.01535475282411	0.0460218916059889	0.00118521942031552	0.0271277159972503	0.027474164352649
0.120902642419769	0.0754060855603853	-0.0628470757461908	0.0835323015674655	0.0016284265962533	-0.00619494565874329	0.00527532962066223	0.00790395422555316	0.0101107313123568	-0.00228325953124499	-0.00632808250396667	-0.0185360988986323	-0.0142090821989928
0.0678730111153745	0.0191546433925813	-0.0308357888477862	0.0573493457281892	0.0058654295406052	-0.00137245921845469	0.00774734559640415	0.0080603458830968	0.0015758732523382	0.00224648516107526	-0.00615754122917522	-0.00416639927559	-0.00691163240819272
0.180529569290474	0.147356348193395	-0.0983192567943307	0.113004095680549	0.0336053498635212	0.0162296842672212	0.078306316454337	0.0389524139935854	0.0330038515516355	0.0249175170653712	0.0158273100861804	0.00470827030942048	0.0155216899511688
0.122500038018894	0.0475283903504857	-0.0607948290413672	0.0922674306997264	-0.0244882795963667	-0.0330275881496982	-0.00339601272432158	-0.0143891818952526	-0.014346705483173	-0.0287579338730325	-0.0350850221767614	-0.0331195939340569	-0.0340558360915094
0.152315319536051	0.130031549956974	-0.0835592586363987	0.0932661375265069	0.0138794278520969	-0.0079911618940586	0.0140568122766614	0.0155444599598712	0.0151604490336632	0.00294413297901916	0.00522602366493688	-0.0198904691816904	-0.009065113124538
0.173589933100501	0.162554383074885	-0.0965761653249836	0.103177277900257	0.000353307774203837	-0.028631452935495	0.00509406099420254	0.00529373894442103	-0.00141243052693321	-0.0141390725806456	-0.0237155269154405	-0.0421900802750271	-0.0322102830645759
0.186808422388856	0.110401538782477	-0.0949705136895279	0.138455688556179	0.0328576172635067	-0.0160765602597651	0.0345361617528748	0.0357905567898915	0.0131991912920813	0.00839052850187083	-0.0199608970556154	-0.00143495571909399	-0.00133290811448158
0.0493076929628112	0.0483182051858789	-0.0233185518094738	0.041097334875054	-0.0161990427837008	-0.0178805724567042	0.000558658846582974	-0.00811864159088729	-0.00743354950250404	-0.0170398076202025	-0.0165148829132222	-0.0137868447545644	-0.0136506276789865
0.105978550149166	0.0992589117709208	-0.035782396561978	0.124579528929886	0.0080183368896804	0.0223277758324129	0.0252829422452689	0.0343679921013346	0.0335374405626345	0.0151730563610466	-0.00572532656923544	-0.000445040876258213	-0.00235095112234912
0.228770036997802	0.1663762165936	-0.127280872657518	0.137214296956941	0.0455991666814125	-0.016278964661105	0.0434569677386667	0.0446519009300494	0.0209696865011779	0.0146601010101537	0.0470208112721897	0.0174881623869272	0.00292677229240637
0.0463516763257981	0.0481000151990935	-0.0221215054156215	0.0376226675171116	-0.00089371251232874	-0.0143917439391006	-0.000823948486584167	-0.00834318874564318	-0.00470585949488666	-0.00764272822571466	-0.0109136423882258	-0.00748720666879774	-0.0157290400063808
0.035154226223068	0.0168991965728527	-0.0145149984773494	0.0356473503174772	-0.00697382638478272	-0.0108765198545858	-0.00271141731413854	-0.00608236705333179	-0.00758433018167615	-0.00892517311968427	-0.0076027703187204	-0.0112421459886104	-0.0105118196429408
0.0065647568444173	0.0104239542760899	-0.00151250027060909	0.00755858240188814	-0.00169783988599627	-0.00233503243404992	0.000562594607707531	-0.000960929499814554	-0.00232859919164371	-0.0020164361600231	-0.00225965005705754	-0.00307954394584853	-0.0032919370948039
0.0636389468224799	0.0298712844981191	-0.0300814559082946	0.0531169670692029	-0.0137463633167226	-0.00980072253910394	-0.0035393710453954	-0.00639660356581401	-0.00762772076030794	-0.0117735429279132	-0.00829735287052484	-0.0144170958410047	-0.0167257594015948
0.500908594546572	0.24612940833863	-0.304941740325165	0.235628873063716	0.0952332462529945	-0.0665403081362982	0.0742181511156758	0.0774763367718914	0.0554865961535849	0.0143464690583481	0.0380347747850389	-0.0106013329444904	0.0147777675592166
0.167976348933893	0.168234898008347	-0.0938464210462986	0.0948514602946443	-0.0219938139676937	-0.0535069997015182	0.0249256575620914	0.0159379142900219	-0.0164631596214199	-0.037750406834606	-0.0121377685327385	-0.0103263664910675	-0.0302749391415854
0.183514878035854	0.0753563026680373	-0.085978051393676	0.157161834950941	-0.0126293873128521	-0.00049381885104588	0.0265438345266769	0.0135772569452891	-0.00329318517552807	-0.006561603081949	-0.0208197497053021	-0.0334070826302583	-0.041949130830556
0.0111806937758479	0.0158887113907312	-0.0026161946380062	0.0153512773806141	-0.00526436689801825	-0.00414048468835775	-0.000957126139640736	-0.00109199828057517	-0.00174291863218447	-0.004702425793188	-0.00367268926986165	-0.00330823551960803	-0.0057751319373084
0.042087332482201	0.00895654572362437	-0.0100500618300157	0.0566185958642269	0.000896295666231138	-0.00304823117768121	0.0100303084452023	0.00645209484235319	0.00236545134929879	-0.00107596775572504	-0.00203927133259265	-0.00519500186887756	-0.00591253335037521
0.0533249549514302	0.0812427041069452	-0.0172668714765226	0.0623007089343184	-0.00806053333272656	-0.0116874702612376	0.00191351535980361	0.00513863218883932	-0.00298670293402808	-0.00987400179698206	-0.014207232937221	-0.0135981776738207	-0.0172146774055718
0.0902845727579284	0.0623468329983943	-0.0462921684024795	0.0630836852944242	-0.000561070549323597	-0.00557251287960302	0.0109557595391564	-0.00383330310271489	0.00181036733688231	-0.00306679171446331	-0.00828516199315943	-0.00920483368003759	-0.00411988431293962
0.0239129719511355	0.0315442204908214	-0.00600067368394571	0.0320622866001746	-0.000939847495409617	-0.00169232105513764	0.00606970260122018	0.00276234441137831	0.00103390473428381	-0.00131608427527363	-0.00346216994992304	-0.00417961554091755	-0.00400196334271917
0.00255123869133384	0.000184160583854829	-0.000393347663191022	0.00297721939129732	-0.000860577725929744	-0.000855679940038022	5.5102001175839e-05	-0.000550691793511529	-0.000182465436902396	-0.000858128832983883	-0.000740811974108038	-0.000887864619080537	-0.00102251577622753
0.0531117832983955	0.0522236499641401	-0.0259175341518351	0.0416926048303094	-0.00550129949980796	-0.0111089911706725	0.00238239818685682	-0.00148315019784977	-0.015819326423272	-0.00830514533524025	-0.0142844265568971	-0.0123252435543638	-0.0176589412106537
0.142265874733569	0.212151586482673	-0.0598104195603345	0.137208176586629	0.0997818825358734	-0.00363142381602838	0.0766337486617506	0.0689009726356873	0.0330293153722703	0.0480752293599225	0.0404103695369489	0.0077387956398044	-0.0171275594121911
0.0116815036652016	0.00611795778613854	-0.00320675377625083	0.0161526629692725	-0.00399106814890094	-0.00501214151387164	-0.00192201385920094	-0.00319237767208119	-0.00397512601351763	-0.00450160483138629	-0.00489464379028773	-0.00554037173163345	-0.00615140070471252
0.293152522767395	0.171617367710867	-0.160842064034453	0.186565097016161	0.0264689452497775	-0.0029253239634956	0.0791667873340662	0.0418323518240616	0.00567735343213238	0.0117718106431409	0.00217111525901703	0.0134675539093856	-0.0109477396393789
0.0260916746248103	0.0823629357087363	-0.00747865719727351	0.0351900065881114	0.0118099142381635	-0.00606040497533294	0.00859177030102631	-0.00162287100397865	0.0024658679006697	0.00287475463141526	-0.0106157619056577	-0.0024668135425742	-0.00230247161697085
0.442783140164591	0.152908208739719	-0.257937402765484	0.246980262087054	0.0326598069453957	0.037610744436387	0.0779110171728415	0.0401205238055148	0.0294065542188687	0.0351352756908913	0.0114205247344007	0.00505654919637299	0.0013509550109877
0.307975204631077	0.218784250708209	-0.174716022651379	0.176102415061474	0.0518594816620522	-0.00169046087523422	0.094942193817695	0.0743966917066564	0.0200294966870595	0.025084510393409	0.0464093230667078	0.0216539995993981	0.0329211168277134
0.0549794913174401	0.0283231078671578	-0.0250102765480196	0.0475788065479296	-0.0116682993616506	-0.00902102630355391	-0.00125901356555252	-0.00704757164836921	-0.0140939960664918	-0.0103446628326022	-0.015303815274929	-0.0133934100677241	-0.0151737646416718
0.0586641127215728	0.018275692737328	-0.0271676695873001	0.0475815018387058	-0.00840642924966947	-0.00463504065053628	0.00636908373672999	0.000562123257540993	0.00274731546976367	-0.00652073495010287	-0.00851270385730413	-0.00941613933003276	-0.0157383465920517
0.286658219066741	0.0852852305072697	-0.129722598434596	0.282843119807347	-0.016808064116057	-0.0058336371216699	0.0652714588100577	0.0232176193288625	0.00981980216216877	-0.0113208506188634	-0.0241894162126093	-0.0300111293808054	-0.0323534807821066
0.0647632238985213	0.125852648040077	-0.0288993036344753	0.0552432941930458	0.0237727583859155	-0.0182670213861443	0.0201726437855841	0.0133845474024633	0.00927618568331175	0.0027528684998856	-0.0192420525253498	-0.0214370583492657	-0.0036897121207931
0.00143326553490868	0.000175103173902224	0.000128961168312219	0.0019328801132312	0.000427532452170622	-0.000409874526439406	0.000293461282505896	0.000767166820408998	0.000113047491855349	8.82896286560821e-06	-0.00017078978929117	-0.000478963470082119	-0.000391073950547894
0.256424935783006	0.0981564990339073	-0.128674562360725	0.203688926838499	-0.00119002482497266	0.000800946207337339	0.0388563779600282	0.0178102776409506	0.00113280015852479	-0.000194539308817632	-0.0134641950530667	-0.0249285336100208	-0.0247784015890746
0.188441860172183	0.0495608207443795	-0.0905839456134849	0.161621532348029	-0.0138798236819866	-0.0147841472682853	0.00916680577209206	-0.00289366016071743	-0.00491331904225389	-0.0143319854751359	-0.012455392867337	-0.0271277461868296	-0.0236003882847776
0.0886618254314767	0.0318118230012626	-0.022485519373163	0.124988986100358	0.00291346765500235	-0.00224979038071889	0.0212816329541142	0.0135760684005818	0.00459467336701924	0.000331838637141729	-0.00495854603025385	-0.0116403150015096	-0.0129549254533923
0.147852645448748	0.136608048465273	-0.0794771479579934	0.0966434546930466	0.0435997407276567	-0.0159118246355299	0.0239695593274995	0.0287668726136001	-0.00547410907864529	0.0138439580460634	-0.0183702439695955	-0.00372474829657896	-0.0145598122368553
0.274319879007845	0.186254794783512	-0.118667814397597	0.28923420691629	0.0480675564229905	-0.00945755629755929	0.0548436074395907	0.0628733063765702	0.0330123729284654	0.0193050000627156	0.0272937564643542	-0.00843870010818626	-0.00585758734079683
0.223082087938695	0.170243672076488	-0.122248278192918	0.139508747754606	0.105803609676917	-0.0178903529674217	0.0774054559951471	0.0281607804532546	0.0549192199284206	0.0439566283547477	0.0372675724537463	0.0192976422585258	0.00695464965537851
0.135628931358621	0.150492978344855	-0.0486821251002869	0.158072266730529	0.00843670490222301	0.0241634493713419	0.0561655459008671	0.0498150659928768	0.0339367558086718	0.0163000771367825	0.00513161575912213	-0.0226498317928491	-0.0178339700843651
0.00625600266955629	0.000250644293647947	-0.000328475603355084	0.0102488356499027	-0.000950013940437231	-0.000812388621933194	0.000533073413884876	0.000766467592463436	-0.000351951298948335	-0.000881201281185212	-0.00142571928298546	-0.00122804054169721	-0.00240524654243338
0.0850327280401102	0.155907213748913	-0.036641835873056	0.0761569278293173	-0.0138438609179641	-0.00694297698622887	0.0394178719488719	0.0353525443670743	-0.0020409046672293	-0.0103934189520965	-0.014020659837797	0.0042082549839708	-0.00436176603952863
0.000568395399053163	-5.7831210834471e-05	-2.57128814441127e-05	0.000284628000929145	-0.000116559457539283	-8.24727278531264e-05	0.000166650961298136	0.000117904111693912	-1.13187836842613e-05	-9.95160926962047e-05	1.40060588467763e-05	-0.000142699852303279	-0.000173553089104655
0.284253846001065	0.0837655317590035	-0.125286423132096	0.294378540132798	-0.0034819843683534	0.00521848694121202	0.0410072274426957	0.0341471082070595	0.00850102702081651	0.000868251286429311	-0.0152599669370982	-0.0155126602259973	-0.0386828520633348
0.0242672738346657	0.034117120503566	-0.00985633902706212	0.0248113286729163	-0.00766334796816838	-0.00835621239919863	-0.00448130202152198	-0.00576833267704915	-0.0108159930086494	-0.0080097801836835	-0.0112718705763032	-0.00961060141837951	-0.0109062190902699
0.0619328525739361	0.0946519745014197	-0.0311849626795544	0.0464856806333165	0.000811063083035399	-0.0177521420437559	-0.00630422150438138	-0.00529518713313211	-0.0170171614614785	-0.00847053948036024	-0.0170490494693607	-0.0158043834719349	-0.0129956195236169
0.0728810051348505	0.0743856039993998	-0.0348309482693203	0.0590703039478807	-0.00251149216637724	-0.00976353394888167	0.010812116580803	0.00311039604689584	-0.00319596302657721	-0.00613751305762945	-0.0146941645052846	-0.0157580559945975	-0.0165380193337273
0.284652191610239	0.0869120539732408	-0.126451016351216	0.290452919560908	3.18635983039273e-05	-0.00592537729229176	0.054392927446484	0.0252912965542666	-0.0192031940919941	-0.00294675684699391	-0.0324564565020012	-0.0221179663786887	-0.0458061506904543
0.149539821660919	0.0887973108996383	-0.0771152675519869	0.103190407044444	-0.00483887174385333	-0.00254366655329843	0.035129375131754	0.0258609082277817	0.0004696267498073	-0.0036912691485759	0.00946684055828662	-0.00656151915672606	-0.00455002877772534
0.348849628384987	0.23054944420397	-0.175001646504077	0.292175692758791	0.0373704539466123	-0.0225720664052743	0.0793895545238078	0.0200489749876497	0.0438582704243216	0.007399193770669	-0.00696899543032792	-0.0257866547221735	-0.0214632255699976
0.0101116510408055	0.0241864231549889	-0.00269876927912328	0.0132922540230657	-0.000984358698347858	-0.00155822812259626	-8.11591199985379e-05	-0.00109233479198707	-0.000939194847505547	-0.00127129341047206	-0.00351649642572853	-0.00337970684745092	-0.00378659659868314
0.309120932114939	0.222967696771769	-0.17300461916084	0.187216395003089	0.0979870611222164	-0.00452970947576381	0.0849116091685266	0.0702472772836558	0.0630328841867687	0.0467286758232263	0.0126500284640484	0.0276494316262618	-0.0143125416950791
0.076747072827143	0.0505176452397264	-0.0389277414072402	0.0577505197705572	-0.0133365728535169	-0.0207976661487163	-0.00404204279706287	-0.00150376619169774	-0.00602712591034883	-0.0170671195011166	-0.0163433438479636	-0.0206498522914331	-0.0227781944283877
0.0418683337401937	0.00980877168723718	-0.0105023859254377	0.0542817864440525	0.000356410764358224	-0.00384355870455098	0.00885232909270041	0.0036815864535797	0.00202786666880835	-0.00174357397009638	-0.00383875732887766	-0.00645013848702606	-0.00840968445126504
0.216577766787766	0.11550446196192	-0.117023167648845	0.140774430277904	0.0150948554673054	-0.0114304920894991	0.00686092345527037	0.012476374030931	0.0155378021515567	0.00183218168890312	-0.00253489559135667	-0.0175546967641555	-0.0341981127542988
0.132340252355312	0.105385864809858	-0.0693133925021118	0.0876849371052465	0.0147935712456432	-0.0392147232389383	0.00587782484497915	-0.00375421884758956	0.00169819201871832	-0.0122105759966476	-0.0303033918982882	-0.0184246069686595	-0.021234411593266
0.113477828086392	0.0289279609355724	-0.0498204580780229	0.102513829831707	-0.00433806826910309	8.23033637125242e-05	0.0206763229592451	0.00928471187250068	0.00197435569369819	-0.00212788245269528	-0.0135799623180431	-0.0160763408633277	-0.0148142125338815
0.484493605770585	0.19733043360015	-0.289402487862192	0.249338949295182	0.0360768243101176	-0.0493950873887389	0.0352321804352275	0.0249430135871448	0.00684385345571037	-0.00665913153931064	-0.00218674984210504	-0.0402068836218105	-0.0269228119600426
0.0483880274280537	0.0594515566109685	-0.0144283467518146	0.0573552300726137	-0.000134923514551473	0.00847389662424673	0.0182561468031321	0.0122142223008807	0.00680755610083127	0.00416948655484763	-0.000543225412824207	-0.000355283720629401	-0.00573333817898768
NA	NA	NA	NA	NA	NA	NA	NA	NA	NA	NA	NA	NA
0.263759995307156	0.191298901628233	-0.146401756318525	0.158321269541896	0.0655694434971694	0.0134617937953989	0.0706636049181278	0.0383782714080625	0.0838678721789388	0.0395156186462842	0.0627649305867902	0.0398723279940091	0.00455751080574845
0.00948218976342178	0.0206810418558279	-0.000818445280390261	0.0176545050699483	-0.00348703307704163	-0.00330712409109322	-0.00154526894985823	-0.00286970922500701	-0.0032088190622318	-0.00339707858406743	-0.00351802177522001	-0.0053072720887488	-0.00546059548146378
0.0703862598346847	0.0876150256759645	-0.0294955342086399	0.0661486638249734	-0.00731501041307552	-0.0277016652128029	-0.00594291364757195	-0.0020860542609209	-0.0176442000405445	-0.0175083378129392	-0.0238075063340243	-0.0181300175339594	-0.0302243919026586
0.0775026206104961	0.0229779300313003	-0.0362594597002705	0.0625395033310386	-0.00771411181668261	-0.0111283995068444	0.0020113728791262	0.00180513965541554	-0.00198502411730739	-0.00942125566176349	-0.0134023096521808	-0.0138042070358105	-0.0114299971064429
0.216897354314944	0.164567432397357	-0.117320159796173	0.141302356035731	0.0525870500562501	-0.0199596760289873	0.0581915844959041	0.060469496085222	-0.00119147935056274	0.0163136870136314	0.00971732631119118	-0.00146005715216865	0.0181793774904761
0.449281826014885	0.16360581184918	-0.263034128028545	0.244975726425835	0.0133112456779146	0.0223794578931129	0.0788465789764351	0.0313654167101449	0.0372215949917219	0.0178453517855137	0.0220256275247631	0.0106430692418672	-0.000451610145552395
0.0109818866918707	0.0223965043994732	-0.00242989683831936	0.0175139965132016	-0.00340076691078337	-0.00340140780235222	-0.0004497993731444	-0.00216153038740412	-0.0030161480241554	-0.00340108735656779	-0.00384950449499819	-0.00450585963461248	-0.00452524249373221
0.438040731507276	0.0953340448725607	-0.253997094936957	0.248453750023783	-0.0366880795561979	-0.0276183052236437	0.010481187572301	0.0263785096306498	-0.00347734814663747	-0.0321531923899208	-0.0411470263526733	-0.0658398541478584	-0.0554743064651768
0.247787385186766	0.100657797454081	-0.126711666045526	0.185216243972949	-0.0180726973503443	-0.0103191704594986	0.0145925065237526	0.0160946955459268	-0.0123377800394301	-0.0141959339049214	-0.0491979424223936	-0.0225629007600805	-0.0408311362285266
0.0156202598856513	0.00846169956492754	-0.00332268187020018	0.0190122371713169	-0.00295266776983888	-0.00348601835023031	0.00121769899673082	-0.00293133547390965	-0.00292644586356956	-0.00321934306003459	-0.00382286559117303	-0.00452627430577851	-0.00529657177141089
0.115818293159374	0.0820006456249615	-0.0605444222537831	0.0788804460239969	0.000537001246892987	0.00254626736493405	0.0183866924961034	0.00957563389980973	0.00286411896751373	0.00154163430591352	-0.00939983940098812	-0.0230049251442221	-0.0193488067508171
0.016825753850679	0.0300739328316133	-0.00565976055178185	0.0207724963433462	-0.00231632363670251	-0.00434192384122133	-0.00215006342092421	-0.00210589919108072	-0.00270972174511831	-0.00332912373896192	-0.0067650857819358	-0.0052726678128696	-0.00722712913419471
0.456689467123766	0.146010963341892	-0.26292655089404	0.269185582614604	-0.0241973511333505	-0.0632710350742065	0.00520580930557835	-0.00732294776592751	-0.0483330786135417	-0.0437341931037785	-0.057737425980868	-0.0965318976161806	-0.0961021511801036
0.123387333586656	0.0598653429170394	-0.039178770805972	0.158309550469545	-0.00830806652212462	-0.00229296264063487	0.0170574794227989	0.00354815028557005	-0.0069967540091694	-0.00530051458137974	-0.0190322676158408	-0.016287356153777	-0.0201185036452869
0.451266610945587	0.150461949534606	-0.266042513841022	0.241580712533889	0.0617710534043847	0.0536298352085187	0.0780723637144124	0.0502174681623589	0.0486130230580011	0.0577004443064517	0.0363500996545633	-0.0240234077674822	0.0359536790091656
0.122182897021863	0.0743614069649616	-0.0648647176559825	0.0782409959913865	0.00908940805615398	-0.0031764506971156	0.0293683842402983	0.0138022136085735	0.00828383746273988	0.00295647867951919	-0.00206176910208515	-0.0116724850573889	-0.00814384898699151
0.13615739974025	0.082033156317144	-0.0711145730082668	0.0935396323391367	-0.00303419611206904	-0.0156190415176571	0.0125304763459223	0.00434142464417372	-0.0061809736328389	-0.00932661881486305	-0.0150856413285085	-0.024820046396388	-0.0164198393639599
0.0513637361153831	0.0552401376203875	-0.0169112283551706	0.0574675207796575	-0.00438075579396381	-0.00456749519747373	0.0141793875989182	0.0112053842477161	0.00764390796502003	-0.00447412549571877	-0.00176804143268226	-0.0111752569671605	-0.00919035741697076
0.337840123021335	0.1556753176773	-0.16630989085621	0.292831880003849	-0.0235119320425135	-0.0340515224707427	0.0102011652628778	-0.000130193571108883	-0.00880416368144865	-0.0287817272566281	-0.0379087997248962	-0.0651306233080736	-0.0716879745551283
0.0302069673886239	0.0168056992026254	-0.0070238117338195	0.0387219440420841	-0.00757107908732205	-0.0080238326143187	-0.000668724082240665	-0.00298499183824859	-0.0040184959986784	-0.00779745585082037	-0.00922194919216645	-0.00890027677490428	-0.0121047987650398
0.456506116295292	0.202434386262975	-0.269422211367844	0.242376104375524	0.146355823071226	-0.0100651711081917	0.159180913608013	0.073506915220417	0.0889660746817558	0.0681453259815169	0.086927577768825	0.0293428128179012	0.0238054575681189
0.090858712233197	0.0277604654768658	-0.0244167327019608	0.123718527516548	-0.00370724964160539	-0.00125693836145575	0.0189423564462241	0.0110478901213113	0.0088725340726592	-0.00248209400153057	-0.00535809540421323	-0.0103602423525637	-0.0147437835799139
0.0838593284381124	0.0345803004391113	-0.0390762858563659	0.068841627587149	-0.000755101389818158	-0.01424269671966	0.00123957288744576	-0.00779476219842677	-0.0104156918752318	-0.00749889905473909	-0.0141842105618706	-0.0190061313889914	-0.0162570017293036
0.0247714958666022	0.0335582058137255	-0.00661986055101538	0.0320260331970816	-3.3856765012396e-05	-0.00277553569415272	0.00207642061212484	0.00177942438594638	0.000533474147662812	-0.00140469622958256	-0.0031771873822241	-0.00227923945981616	-0.00411723806524941
0.204215850333791	0.116714383843963	-0.105981911843655	0.146553761652335	0.0185559644563218	-0.0160608283276324	0.0283992884756916	0.0182808825220891	-0.0199316537691929	0.0012475680643447	-0.0185086322190407	-0.0148487918154103	-0.0250230528544974
0.0525810869840772	0.0656272109807154	-0.020088157416154	0.0531833195069955	0.00521217350660497	-0.0109096912509453	0.00447406802773185	0.00354486917506323	7.22920772775193e-05	-0.00284875887217018	-0.0153394367849382	-0.0141607235609913	-0.010583774530955
0.472691396913861	0.22260967286042	-0.276634762370888	0.263790589481427	-0.018538597002894	0.00806553112519659	0.105600935142395	0.0369768363707754	0.0520572720644751	-0.00523653293884868	-0.044434243700728	-0.0161720368246557	-0.0299969294587352
0.0578919566309307	0.0468249661693185	-0.027344029632732	0.0491128525971637	0.00361686881936756	-0.00830121868657065	0.00653261986976025	0.00398152726190917	-0.0029456818187012	-0.00234217493360155	-0.00696214670150112	-0.0126246033340051	-0.0136779359694616
0.396030956820136	0.0942737086593335	-0.216262152102622	0.269926370881783	-0.0318254349968352	-0.00384288479634665	0.0524506308157126	0.0241893539079235	-0.011486373728341	-0.0178341598965909	-0.00913486462249491	-0.0281174899500934	-0.0425448407879835
NA	NA	NA	NA	NA	NA	NA	NA	NA	NA	NA	NA	NA
0.118080486787442	0.0772988597248972	-0.0628655360371615	0.0756171785519814	-0.000113433094228885	-0.00470944424176473	0.0136285382847152	0.0204136611876587	0.00643973851156091	-0.00241143866799681	-0.000334191113235696	-0.0152152788142551	-0.0169699495748794
0.0241766098685111	0.0040647578890274	-0.00188184346415119	0.0365102429765109	-0.00140685565668636	-0.00125760152306207	0.00812983893687323	0.00179152501542539	0.00117431231064902	-0.00133222858987422	-0.00226799143411796	-0.00346973519976835	-0.00506996086944738
0.0439408979196965	0.00788978305435514	-0.0067207834597634	0.0722505031920583	-0.00541149251249314	-0.00235165301633709	0.0100366567257479	0.00495092715045593	0.00452187684162122	-0.00388157276441511	-0.00661974120878166	-0.0078379807443199	-0.0118020323697862
0.500004160845024	0.235425167473472	-0.303935071554264	0.236202417641152	0.0486535101650808	-0.045519764435863	0.141286445126214	0.0947614603021432	0.0756588386600665	0.00156687286460888	0.00874877875663782	0.0142365355002051	-0.0221461600804007
0.492518120569115	0.19939195477812	-0.297166672449599	0.242578884249522	0.066901051374965	-0.0362017670780799	0.0269710755177706	0.0185855064341297	0.0176108584499476	0.0153496421484425	-0.04147562576806	-0.0350509245516044	-0.0422937963784082
0.0805258846024131	0.106666686052276	-0.0238341031093938	0.104042519341943	0.0179054485225129	-0.0123395548789738	0.0242248013660688	0.0166922630686681	0.0102260471818292	0.00278294682176954	-0.00184856207374771	-0.00513974832922873	-0.00519018165053671
0.304684551364897	0.171473760754162	-0.148118566613755	0.264816306292875	-0.00504533977712263	0.0146066389322296	0.0524292712968137	0.100955877332954	0.013065983884176	0.00478064957755348	0.00795883487996207	0.0222823370875923	-0.0128403169264609
0.0404768933358928	0.0225140169294252	-0.0116032372656852	0.0517113708480981	-0.00516175778236571	-0.00626281833746099	-0.000978416782296425	-0.00409107870804459	-0.00729492051613948	-0.00571228805991335	-0.0120181232267342	-0.0123504963537863	-0.0134085541092019
0.16395957333742	0.0977554629147435	-0.0812096526049162	0.130480422192523	0.0150144704506389	0.0112227983187451	0.0423463350082996	0.0310323086657958	0.0142453593171399	0.013118634384692	0.00887442600233665	-0.00568385977949334	-0.0153090299013449
0.140797355419787	0.137717944122068	-0.0762417347737293	0.0875362190460987	0.0101024736606621	-0.0121129775775123	0.0266252469608179	0.0232791545002196	0.00975330885828671	-0.00100525195842505	-0.000825723147032109	-0.00537794613370202	-0.00606561000590383
0.209218893352216	0.115965002499135	-0.111006521249027	0.141417503982714	-0.0188194769612468	-0.0277370068139973	0.00558763841969598	-0.00972156042061567	-0.000179276833676967	-0.0232782418876221	-1.95607385392593e-05	-0.0220463211807936	-0.0279334796575233
0.0827586534108234	0.15728531392162	-0.0347942874522092	0.0757223333357215	-0.00280116849654836	0.00164718916475419	0.039967260752149	0.00635177609843428	0.0214776435603053	-0.000576989665897087	0.00709334198023247	0.00289553674149949	-0.0162448321255434
0.0376672826788619	0.0545593173006575	-0.00992162172199705	0.0498105531833249	-0.00634543026141192	-0.00521554713368025	0.00378049137463776	0.000628045093907029	-0.00212353209448038	-0.00578048869754608	-0.00922784345279613	-0.00828931500591962	-0.00948093449993843
0.0570312637135899	0.12738994089433	-0.0239422348936714	0.0521488800534941	-0.00734780430783162	-0.0138748094877795	0.0184446412763308	-0.00216787355440721	0.0116403782485045	-0.0106113068978055	0.0042195901169685	-0.0177724480188783	-0.0214936628314376
0.063677014200202	0.0217614573334458	-0.0157046203758754	0.0881321224155923	-0.00116644427073284	-0.0123095734050928	0.0190642474995397	0.0073206335831382	0.00516160426960714	-0.00673800883791281	-0.00287536806726432	-0.0106423768650421	-0.00889977826014818
0.0708627383721653	0.0595839377741647	-0.0364343928743824	0.0490388065012769	-0.0102542731401156	-0.00970395240895576	0.00277142003517027	0.00837687215391691	-0.00268032913177808	-0.0099791127745357	-0.0139937563278094	-0.0110462629426633	-0.00756573249977775
0.402637516783035	0.0915970175779869	-0.222229634845506	0.267351728478757	-0.0254301758553266	-0.0288177312735035	0.0279487846766049	0.0200003077943922	0.0141785629847841	-0.027123953564415	-0.0239814377860917	-0.0504273630047786	-0.0553323418987439
0.216597891250781	0.111843189967654	-0.116087772583404	0.144914238913002	-0.0187651981610322	-0.0168232402805429	0.0409355523395619	0.0217562938180663	0.0161868604600582	-0.0177942192207876	-0.00888024203309515	-0.00602605796339675	-0.0106825125527408
0.0703938421940187	0.0201517074424698	-0.0325508037928788	0.0585345685928895	-0.015419721534148	-0.000675370415973653	0.00908273668548912	0.000194378567594508	0.000664610619502556	-0.00804754597506084	-0.0104721206627763	-0.00823255669224661	-0.0169049329215218
0.050638318748941	0.0749663884976978	-0.0102288151721986	0.0777160001569227	0.00657761090558661	0.000587673835769117	0.0135375316937859	0.0113345727329641	0.00762081917442942	0.00358264237067787	-0.00465191032324856	-0.00105435572952018	-0.00680992078292851
0.101134276801291	0.0250216066944912	-0.0507179265945328	0.0708096571927093	-0.019693243983597	-0.00979903649877599	0.00662467877900845	-0.000651105275610186	-0.00337265972393806	-0.0147461402411865	-0.0142614988298669	-0.0146534157901888	-0.0183923920796852
0.140847439627988	0.0583990954733236	-0.0714115600284014	0.10399503506231	-0.0217438248704981	-0.0475119439999455	-0.0103175527600167	-0.0131890969533296	-0.0329140719746568	-0.0346278844352218	-0.0353118557548723	-0.0394161772803249	-0.0449262256961698
0.0963983958429046	0.0342818428689667	-0.023109357634076	0.145962286067153	-0.0032557500834168	0.00658092746072149	0.0282428854626732	0.0184338598680147	0.00888718088850417	0.00166258868865234	-0.00381532137378142	-0.0109035970110213	-0.0145433646149606
0.0310618572956333	0.0138907358330164	-0.0125295009118582	0.0321200820394846	-0.0053944847672193	-0.00723530780100509	-0.00178679292248488	-0.00369418304186211	-0.00447082891492381	-0.00631489628411219	-0.0102174179130417	-0.00901709271196884	-0.0123359610434775
0.0768361982063197	0.171141302268159	-0.0339948276961709	0.0673446869746371	0.0193987697193961	-0.0246836860676758	0.0148301639734769	-0.00465720707714513	-0.00497373241211659	-0.00264245817413988	-0.016478299303228	-0.0121001851363149	-0.0156622267086869
0.0180032909132708	0.0547448688450342	-0.00616925442696111	0.0220800708769774	-0.00771520887093737	-0.00700782454089885	-0.00532155929846779	-0.00156981108687489	-0.00629588562299395	-0.00736151670591811	-0.00187496263546547	-0.0048466521605671	-0.00515971605312558
0.0900275114381387	0.0268173422179937	-0.0411290033289781	0.0780902038072998	-0.0103592776997205	-0.00606647637131762	0.0162294073244605	-0.00104324206393551	-0.000416381359070364	-0.00821287703551904	-0.0080940243775698	-0.012863547910737	-0.0197026611536169
0.154490431866312	0.0403802366353285	-0.0697230295069964	0.139020193376114	-0.00223212098416092	0.0058839323958593	0.0221270776276448	0.0158236298731873	0.00567696146851035	0.0018259057058492	-0.00576994037465192	-0.00862725047130236	-0.011781595886374
0.445118390758781	0.157675852409363	-0.263059028906241	0.23211949635227	0.0700733278964391	-0.0139825474544246	0.0375666347479037	0.0642898144358149	0.0128789684970522	0.0280453902210073	0.00213453932740149	0.00211885136790585	0.00287320706796845
0.0883252504644173	0.0707683694322075	-0.0461555181813803	0.0601149770712991	-0.014383991905898	-0.0329869529401879	-7.80866876587127e-05	-0.000602951717544514	-0.0175794769071207	-0.0236854724230429	-0.0150679968843191	-0.00988598505916465	-0.025715936936052
0.147115405138769	0.0442458982389912	-0.0334504199056657	0.241606223331177	0.00528767845549477	0.00179281004169088	0.0405796182994078	0.0299737188534344	0.0198862615857439	0.00354024424859284	-0.00636441911357249	-0.0118804161205922	-0.0278873532879619
0.199201958988145	0.114373570345487	-0.102393127703175	0.14688342278483	0.00254178699884841	-0.00826103716145371	0.0370784314610196	0.0168373888558847	-0.00260998542531488	-0.00285962508130266	0.000404818530048284	0.000715204622617094	-0.0202880175794024
0.0902651306229369	0.0660924778111772	-0.0461031097618268	0.0640341737419257	0.00497932819504328	-0.00874083349036474	0.00568755554933698	0.00927870831834793	-0.00901978123136432	-0.00188075264766073	-0.00816747643782947	-0.0107322206083175	-0.0111404816628632
0.000487622424602054	0.0017361488350932	-5.7516970794975e-06	0.000581307888692736	-0.000223917883005871	-0.000101874724320407	-8.04791323885393e-05	-8.90217176796215e-05	-0.000195372411044606	-0.000162896303663139	-0.000210993722435631	-0.000173849223966498	-0.000289208800858723
0.207747277540064	0.118047958314554	-0.109780151096557	0.141854445882966	0.0334584132909544	-0.0243645597625574	0.0434547814728738	0.00837460387123587	0.00250199440709067	0.00454692676419854	-0.00327019737405726	-0.0134838563719542	-0.0187004546086879
0.100139306993742	0.118286153595663	-0.0525046636091491	0.0680783673147103	-0.0246730840101612	-0.00540695565897981	0.0129847384530192	0.0225121440897883	0.00388075648163211	-0.0150400198345705	0.0144892714134096	-0.00583229472817648	-0.00314815456581062
0.0484522753642879	0.0712260935584623	-0.0167726855283411	0.0545868372052884	-0.000908775806501325	-0.0111616756094595	0.0100304189604433	-0.00269303112742698	-0.000327286085702323	-0.00603522570798039	-0.00789061995031513	-0.0119311275998658	-0.0119519503723188
0.0445956183582661	0.0141235981539888	-0.0198935696434214	0.0400772621232583	-0.00937305140201013	-0.00562475869324244	0.00318664066078805	0.000560993854041868	-0.00427439381248491	-0.00749890504762629	-0.0104347916131311	-0.0103572699564244	-0.0143017297688163
0.0616933189214859	0.128939956666613	-0.0263199049040823	0.056569862308192	-0.0136350375347477	-0.0145056594509366	0.0169428430240214	-0.00802909472621445	-0.00948615089496494	-0.0140703484928421	-0.0189073036889557	-0.0192508418812063	-0.0082039080417725
0.0236911602751943	0.00473703138610694	-0.00208131544531412	0.0341335458862395	0.00325511884843503	-0.000397292632819318	0.00924886053184863	0.00627886964911793	0.00376259028422135	0.00142891310780786	-0.00072520789370709	-0.00207765421195691	-0.00511550180005598
0.150468124019413	0.180959242296555	-0.0547071855103035	0.179813307576849	0.00663439291194315	0.00196814222860192	0.0597719388561172	0.0436128610904909	0.0161568123306585	0.00430126757027252	-0.00797247272812066	-0.020275441937755	-0.00227451526597638
0.170217711464261	0.0988464670626888	-0.0873998240530958	0.124233493173543	0.00639660593878455	-0.00160581441485039	0.0205351765280192	0.0261129533606254	0.0148566242036632	0.00239539576196707	0.00473137879889343	-0.00210171428028461	-0.00545455238242826
0.00643802746309187	0.0119757493522645	-0.00125784947411501	0.00823902064076167	-0.00043940125418048	-0.00264014794064368	-0.000838780631334888	-0.00049586085761757	-0.00153071976792126	-0.00153977459741208	-0.00283692445265201	-0.00304350376190831	-0.0034329483648642
0.10964094992397	0.0244301345293332	-0.0548039744933647	0.0822142111944862	-0.00388917418440494	-0.0080451013716631	0.0084128738680951	0.00303378456235538	0.00379783502674541	-0.00596713777803402	-0.0134909370825427	-0.0120048123622341	-0.021747510593059
0.314649059651632	0.182028718137266	-0.152455120462707	0.276676266069199	0.0280144751963056	-0.0073846796725735	0.0551294847826383	0.0532962445500286	0.0519862457696879	0.010314897761866	0.00103207262633653	0.00384948039773025	-0.0300470023576432
0.177588722856527	0.153616628061879	-0.094568065698196	0.119243562510081	0.0679637793351491	0.0130549148263245	0.0446796219010486	0.0498809466663764	0.0179760250767464	0.0405093470807368	0.0383319511774668	0.0198134727839327	-0.00296709256304017
0.0055129943386633	0.0111364452459303	-0.000900985686110834	0.00678482416219713	-0.00154546477113579	-0.001899760223641	-0.000106248840732487	-0.000771307238593088	-0.0020611365150265	-0.0017226124973884	-0.00183645859292708	-0.00200438891642132	-0.00171026635069511
0.0560258986234405	0.0158542053688702	-0.0257358290771079	0.0479692077489523	-0.0117978102414375	-0.0110433007202556	-0.000252041321909827	-0.00385867637542392	-0.00988203906827225	-0.0114205554808466	-0.0124743854865845	-0.0140021530796702	-0.0162517493276021
0.0282280006589568	0.0612865081497589	-0.0115352523466017	0.0297660306085392	-0.00859282002396728	-0.0106496757104601	-0.00692610120815868	-0.00554902326217908	-0.00902971242191142	-0.00962124786721368	-0.00963086839799786	-0.0127067881177134	-0.0132619601166076
0.0680490577127879	0.0923326461148627	-0.0276964785565533	0.0662624881001257	-0.00368464419286496	-0.0181313712616613	-0.00339510188561269	-0.0101604721270097	-0.0201334853097528	-0.0109080077272631	-0.0149100467152896	-0.0287079056472258	-0.0208978120205844
0.083071894603656	0.106975856147985	-0.0232886730392124	0.114274392625283	0.00202984648740503	-0.00471097022012321	0.0166346007590466	0.00975512304440045	-0.00294287140201738	-0.00134056186635909	0.00661357056347757	-0.0136810178030076	-0.0172231227686414
0.308438695434705	0.210536385967913	-0.172811091887316	0.186520332119093	0.0790489511692882	0.000806142458087189	0.133720435359467	0.0444993225731855	0.0860967265667705	0.0399275468136877	0.0541119585571472	0.0371510537786047	0.0476176068883666
0.068125780150334	0.0179850865370578	-0.0313353931019016	0.0560676631003488	-0.0020452753135516	-0.003396711670694	0.0116075525929008	0.00159193910466096	-0.00137076024588345	-0.00272099349212279	-0.00431966232555851	-0.00715354999593672	-0.0111076559741294
0.257502751864591	0.0999525236388856	-0.132596162585667	0.191747323914031	-0.0152001104432313	-0.00310139480051902	0.0279494722467722	-0.004809773132602	-0.0195084408975006	-0.00915075262187515	-0.0153994731600306	-0.0422102181355329	-0.0444002517900738
0.280892833443663	0.0835203003301591	-0.123455416948072	0.290978753297263	-0.00279705373767941	0.00841308129300566	0.0467748817344381	0.031524447825048	0.00728662544644249	0.0028080137776631	-0.0171125723297291	-0.034868801958361	-0.0389063272149094
0.294888876521636	0.152827289416742	-0.128201238348813	0.313514945426827	-0.0117954072425169	-0.0488211241743273	0.0239022412610752	-0.018279189762507	-0.0211473759300463	-0.0303082657084221	-0.0532100682423142	-0.0574725362804685	-0.0552960683898592
0.00659392983176579	0.00275805255077418	-0.00149197207028102	0.00935445213441069	-0.00320959959962927	-0.00317516394878114	-0.00101567691565371	-0.00207867149480139	-0.00244528932264081	-0.00319238177420521	-0.00302568929719188	-0.00309761479141002	-0.00415944310329446
NA	NA	NA	NA	NA	NA	NA	NA	NA	NA	NA	NA	NA
0.148422698105014	0.0415405306320922	-0.0668656834275622	0.132280991906117	-0.00391059688038678	-0.0102364584891032	0.0276555086506059	0.0143099645817409	0.004455313719327	-0.00707352768474498	0.00122063432058275	-0.0111270940556819	-0.0157741496506591
0.500861511149939	0.251912285178204	-0.303152583000755	0.243485744025052	0.106764607007968	0.040246899172237	0.113584364397372	0.0177944366851266	0.0612468258891123	0.0735057530901024	-0.0128328689972819	-0.0151089591732969	0.0189759620291454
0.181068628850426	0.150686582552096	-0.0979671043164063	0.115744560092208	0.0486628735322901	0.00300849423597663	0.0407892007332364	0.022191308023807	0.0274259393175173	0.0258356838841333	0.0116744492999867	-0.00388387672279375	-0.000761732941799126
0.136865320575882	0.0577441737585385	-0.0684823126994465	0.103720675848281	-0.0249789324880559	-0.0370793106680456	-0.00858076007465111	-0.0107178915244892	-0.0270588558046104	-0.0310291215780507	-0.0372846758620219	-0.0359636354490045	-0.0482888489471421
0.26515166507243	0.125711113209309	-0.145835217063588	0.164280313947139	-0.00953841444151549	0.0437124014703524	0.0803730538542914	0.0261436113048131	0.043998886117371	0.0170869935144184	0.00350307224348329	-0.00572024662047937	0.0146715783292977
0.0233862245443473	0.0625552919851682	-0.00782458869136294	0.0287963652602868	0.00321397183703407	-0.0117570679208035	-0.00892431664580528	-0.00236560650368097	-0.00441648520055459	-0.0042715480418847	-0.00535444266015878	-0.0130345989055682	-0.00787533552848268
0.215813749594719	0.162775948937591	-0.118387566521205	0.133932035373552	0.0617628871840398	-0.0452960900741772	0.0658555317294149	0.047389952896109	0.00638907000591316	0.0082333985549313	0.0248977390432641	0.0103057908641809	-0.00632418679035118
0.0231080083460819	0.035690995057497	-0.00450560151050674	0.0323601166355021	-0.000561940766411063	-0.000829400836042594	0.0109441156583148	0.00139133603424739	0.000428005291538459	-0.000695670801226827	-0.00154904197434578	-0.00316208235742049	-0.00432740713807915
0.372570705160197	0.223163785909889	-0.195480822083287	0.283112150673332	0.053607946984488	0.00786588392974535	0.0785553996170422	0.0155386126365645	-0.0104957038945675	0.0307369154571167	0.0136929562438763	-0.0206967600887476	-0.0675300198279119
0.120628000813221	0.0771083543731442	-0.0640920452203432	0.0780090716728339	0.00607541737350506	-0.00682913511016668	0.0172677461669056	0.00403896575725271	0.00415244033651935	-0.000376858868330804	-0.014113219530714	-0.0169925021227203	-0.0183501826083587
0.441735619638377	0.0883771642189224	-0.257982650635642	0.242303950685683	-0.00256412396448374	-0.0149287584532856	0.0285616443053724	-0.00744081095804794	-0.0040549571099911	-0.00874644120888468	-0.0578451528135854	-0.0597396083844412	-0.0603640167282094
0.0405990317585824	0.0211022967506818	-0.00873386637407206	0.059660124286131	-0.00098177412141022	-0.00847386820035972	-0.00200164541772559	-0.00385367514655375	-0.00789509372128997	-0.00472782116088497	-0.014020041197208	-0.0146470012272947	-0.0145796372083428
0.132234664420384	0.123999711659832	-0.0735700746654368	0.0753746127531634	0.00882221014548759	-0.0118784120009372	0.0326571363341827	0.0123374124760423	0.00571013294264405	-0.00152810092772479	0.0141877704579853	-0.00108178674437856	-0.0153556192453345
0.092933380872976	0.12299882204308	-0.0493689354302361	0.0612704694162742	0.00283499185415387	-0.0120158768854981	-0.00366779086924758	0.0108711331050495	-0.00244435656511084	-0.00459044251567213	-0.0116267730852603	-0.0167609191606591	-0.0158342231686919
0.226303279279549	0.165733187954263	-0.125545632823478	0.136626056097625	0.0486724449044515	-0.0252677198526731	0.0601883728764908	0.0365653707922593	0.0277930764320811	0.0117023625258892	0.0108270382877782	-0.00260974370188616	0.00243367997205166
0.0764924939360548	0.0883009075714823	-0.0237658020823036	0.0937272359222888	0.00312737492610972	0.0033426512349095	0.0187037547303726	0.0215085156320382	0.0100832372700576	0.00323501308050961	0.000222486143593437	-0.000610124371049181	-0.00712802826635181
0.306727440517986	0.177353079879845	-0.147219162369176	0.274173103042184	0.00298658422985093	0.00944287293364726	0.0404188415326805	0.0989839733137662	0.031023990143945	0.0062147285817491	0.0216235049783166	0.0117062382449397	-0.0317744705843171
0.297111368858521	0.174988428534335	-0.164664648755173	0.18352416468894	0.0317880911119166	-0.0180786715778093	0.0828830045626545	0.0614815433619382	0.0348164913863117	0.00685470976705366	0.0062130338269753	-0.0212843714208842	-0.0317163026514848
0.0988880064224644	0.101029393776971	-0.0371668405923183	0.108295778920378	0.000801547563097055	-0.00581522066329133	0.0260294478319828	0.00694065514918958	0.0114806090043486	-0.00250683655009713	-0.00432346884732669	-0.0198200091678	-0.0120992686194815
0.107264085747744	0.0287860134373355	-0.0523792193424829	0.0834097772051538	0.00171415302674675	-0.00771257289488148	0.0104453042877923	-0.00347059951193902	-0.00190665360645138	-0.00299920993406737	-0.0113080173847696	-0.0134913191973933	-0.024564336411706
0.183515921448386	0.114886185594251	-0.0939286618580613	0.131826101945344	0.0196665637076598	-0.0247800807215605	0.0275574210713151	0.0244852911689411	0.023013864175476	-0.00255675850695034	-0.000435489904087705	0.00324525106474804	-0.000828404906311503
0.00499328912850665	0.0106570701685195	-0.000375158053733733	0.0075223575721553	-0.000236608965144849	-0.000991222391785714	0.000545666133123654	-8.26928336420197e-05	-0.000416584285844037	-0.000613915678465281	-0.000843423438646173	-0.00153160411656726	-0.00242140232918632
0.115101199187944	0.0836114944281477	-0.0587039014463841	0.0835652775919323	-0.0243998338223634	-0.0016590212216168	0.0168867368724323	0.0150243056256279	-0.00155326792440685	-0.0130294275219901	-0.000462043449137625	-0.019519882342916	-0.0121384942624998
0.00321610275411507	0.00729987202187967	-0.000118561967173696	0.00543055855665113	-0.000908980299236959	-0.00138425552249618	-0.00012966445532995	-0.000323038035293797	-0.00123005180198202	-0.00114661791086657	-0.00128201563251956	-0.00133333111173723	-0.00162807265822259
0.0237363623392295	0.035178668696156	-0.00357189901283948	0.0381300968566098	0.00287365402554994	-0.00248862295189892	0.00431099502941948	0.00283509541838278	-0.000376164281035436	0.000192515536825505	-0.00112256740869522	-0.00539869790818005	-0.00707252430922288
0.0694474860585277	0.0195012135618194	-0.0318907549523153	0.0585159922402009	-0.00387142547096909	-0.00115958471626823	0.00609357475673528	0.00123982552310507	-0.0163056076694967	-0.00251550509361866	-0.00880742286341885	-0.0177267413245205	-0.0144754970892008
0.144477763756352	0.0437558192388771	-0.0305068344527747	0.24601462546638	0.00239217185708579	0.000616216317262858	0.0384123478697623	0.0236533303891914	0.0134521017048397	0.00150419408717431	-0.00485338361918183	-0.0145373465387633	-0.017448232006502
0.105224024656282	0.0253802020347892	-0.0286869480872535	0.14929750594468	-0.00113966440700618	-0.00914490267884507	0.0245321903974006	0.0108541501430783	0.0017390741824353	-0.00514228354292562	-0.0116556876027469	-0.0143663439641224	-0.0194531565984408
0.106243795844727	0.0944143257252637	-0.0342912019689994	0.131053598060762	0.00609594100451732	0.00684805283029416	0.020670699410669	0.0138407213806312	0.0196227213581656	0.00647199691740574	0.00253753198564811	0.00497667426148016	-0.00322378608116568
0.192040637894203	0.110994890198298	-0.10076295259601	0.130343905194125	0.0256150129729121	0.00934020724699999	0.0321558449953722	0.0427793304418876	0.0183057149242258	0.017477610109956	0.00349260778357841	0.00499491447936529	-0.0126810302041977
0.0543315442810964	0.0193696350836139	-0.0246923719776585	0.0476561405473932	-0.00944262331075272	-0.00601788199513505	0.0015564085965525	-0.00315972097080882	-0.00841480347161613	-0.00773025265294389	-0.0155441597852988	-0.0167227125295681	-0.0184174610939689
0.178520211178807	0.165074038688562	-0.0976664543471157	0.113433049489958	0.00983091427336644	-0.0560402208202228	-0.0050212505839666	0.0058777384311775	0.0045651212905882	-0.0231046532734282	-0.0369498273132914	-0.0177121726256747	-0.0355714790977809
0.20554505334361	0.0569726973399054	-0.100040886053461	0.165930432176391	0.0109501869895834	0.00856343586435929	0.0290886401040497	0.0158181256106754	0.0111517996051168	0.00975681142697132	-0.0102559677904497	-0.0189867494321691	-0.0203159806193544
0.119772728888365	0.0820514844812717	-0.062589248750624	0.0808979032625458	-0.00291308820190919	-0.000842782975561562	0.00209302828568979	0.00921254004053368	0.000566887092238316	-0.00187793558873538	-0.00424590083609869	-0.0159414412589221	-0.0233587792766389
0.0552807147484768	0.0424801650713649	-0.0264017126236917	0.045352711114529	0.00178272320552425	-0.00495945259925932	0.0117063860532676	0.0022975990984009	0.00315966750052057	-0.00158836469686754	-0.00781475980406304	-0.00169211401455709	-0.0060339049133738
0.140412858963719	0.0530767845058271	-0.0699221380804812	0.108307419628863	-0.0330060725160718	-0.0419526514984637	-0.00494297037778146	-0.00662160813307139	-0.0272980818826686	-0.0374793620072678	-0.0386354173845566	-0.0431033303457522	-0.0478737905047983
0.103424598893716	0.105177016310476	-0.0411647278526546	0.105457804222801	0.00624890150516293	-0.0172485575206195	0.0103668563990183	0.00811443303716515	0.00179222777034994	-0.00549982800772829	-0.0147977868777625	-0.00586636186332602	-0.0164543849944047
0.0523519098223075	0.0127366063078455	-0.0230170290704096	0.0454232206224848	0.000707799780598074	-0.00940352815289067	0.00658927839594904	0.00199150098449829	-0.000495460741609006	-0.0043478641861463	-0.00252645896026864	-0.00393046668422832	-0.0117187683582026
0.158756367534558	0.0375682898212019	-0.0780304377675415	0.126616342036946	-0.0227146466617662	-0.00803660169240253	0.00980899389353868	0.011551383394592	-0.00318262077157386	-0.0153756241770844	-0.0153632706484776	-0.0237727768320061	-0.0203776463748488
0.0913566021291448	0.0278772445107557	-0.0253357474151751	0.12080514456552	0.000712641918572551	0.00691236625910498	0.0213377695861081	0.0116886932186282	0.00348354889692047	0.00381250408883876	-0.00679424905135795	-0.0100120171756402	-0.0138413181546097
0.317798554649974	0.208146449031693	-0.156425840671457	0.271596416131751	0.00112397475901466	0.0927773831558114	0.135282194449983	0.0496050878129117	0.100434950648175	0.0469506789574131	0.0383229849882425	0.0275503561706361	0.0605357210821779
0.36039872129706	0.220038924868277	-0.185882068594286	0.283687127372397	0.0172712960370611	-0.0338168940429359	0.0704872066664962	0.00686937088652034	0.0428000104586532	-0.00827279900293743	0.00179219940106146	-0.0231748782590246	-0.048000256479315
0.0436960765276137	0.104494419867164	-0.0169448654543866	0.0435302208744375	0.0224816068992078	-0.0115358852710284	0.00263515932342975	-0.00655755087866939	0.00551828064693276	0.00547286081408972	-0.00542818009717485	-0.0128792265583262	-0.0169273555333585
0.303821755387486	0.20944274205187	-0.170913934925892	0.180721845910973	0.0359461135210569	0.00742478666399238	0.0765220880148248	0.0718721721608359	0.0460233292860833	0.0216854500925246	0.0125170975867765	0.025593398438868	0.0148161695043806
0.0650642714634293	0.0500790093434045	-0.0332916627489262	0.0441733173736598	-0.0143139499725414	-0.0127770242760444	-0.00210225474444983	-0.00671784503378073	-0.000531684421561304	-0.0135454871242929	-0.0156474346712447	-0.00901397978093031	-0.0149706148888223
0.0133003794585638	0.0233077837953457	-0.00258748610145399	0.018444378391552	-0.000699417970304964	-0.00246250902846463	0.0016338438201152	-0.00159896694036052	-0.00196648903013404	-0.0015809634993848	-0.00286384602896871	-0.00347712754385469	-0.00458589538383884
0.39743766976925	0.0887220968046906	-0.218615229069745	0.265584940274574	-0.00307718636555132	-0.00821595150777299	0.0363229220849617	0.0261488870984933	0.00502099499054254	-0.00564656893666216	-0.0410838900880288	-0.0434179031448432	-0.0502460849004574
0.4094185594259	0.0946983007608911	-0.225258942437266	0.277175416225253	-0.0234769937449149	-0.000324052259386587	0.0323354349612288	0.0259681592942546	0.0168224478947777	-0.0119005230021507	-0.0287432420581528	-0.0378180779229567	-0.0383180011107365
0.0388393724953554	0.0108283573006419	-0.00823501907941699	0.0540173889956263	0.00282238665508531	0.00221206530572302	0.012091491891694	0.0101817426801672	0.00533241454846956	0.00251722598040417	-0.00101911940823401	-0.00365791045964316	-0.00512002995454343
0.23460499787989	0.0551793757184382	-0.119812717528434	0.174858745705933	0.000793934872448471	0.00909348707064134	0.0317311436970601	0.024539678341434	-0.00296415182068466	0.00494371097154489	-0.00524583214122001	-0.0179772664025904	-0.034939116463319
0.317806551960326	0.147514403048662	-0.14862420762176	0.302274317872001	-0.0226970859513319	-0.0389348182330918	0.029991735798177	-0.00843507165678858	-0.026320120212569	-0.0308159520922118	-0.0566551961505799	-0.0592003000537834	-0.0813641415729556
0.132208296128711	0.151972743354598	-0.0451474199450686	0.161970473782478	-0.0111016263379498	-0.00589987372857906	0.0639864565009835	0.0226800514101401	0.0221637436425018	-0.00850075003326445	0.0140266074353605	0.0067412405597202	-0.0197402600591014
0.0424137232715727	0.0222703107698702	-0.0105526033908215	0.0563604521597731	-0.0143034848153583	-0.0148750025625181	0.000102242994691817	-0.00762122350296971	-0.00974093120861141	-0.0145892436889382	-0.0129420923877198	-0.0150813819640231	-0.0152608202760978
0.0314054619227467	0.0169741141825223	-0.00717838087229284	0.0413808439586995	-0.0099949927901093	-0.0105675860011787	-0.00124775212714783	-0.00519605309005199	-0.00598595847780862	-0.010281289395644	-0.00954166971586809	-0.0111208756812522	-0.0124977039408403
0.473605990642778	0.222035309808516	-0.278919153896245	0.25721189250373	0.0526103103679408	0.00294855029346131	0.0310608276638839	0.0416458231474158	0.0158618894541214	0.027779430330701	-0.0182675182852505	-0.0231163749513795	-0.0661338017110524
0.000655470670379196	0.00212797621690209	9.23002659702674e-05	0.0010905792999813	-0.000107015798540563	-0.000167171990937072	0.00028628683223552	5.89279280939326e-05	-4.46055926490669e-05	-0.000137093894738818	-8.5029307050476e-05	-0.000128994359364132	-0.000144668464495731
0.108343045254841	0.0524252967715097	-0.0270089161223086	0.161205833307815	-0.00401489339627896	-0.00719768676579829	0.0113807146072189	-0.00179674246878345	-0.00471721884494002	-0.00560629008103862	-0.0227648744263275	-0.0222212138825316	-0.0320261883283954
0.00038535291227546	-2.46668369763246e-05	-9.0726018596203e-06	0.000269555760479512	-4.19689168694029e-05	-6.01844955354e-05	4.87993610948996e-05	9.42452880356743e-05	-3.67366334139119e-06	-5.10767062024015e-05	-0.000113382928197655	-2.52232004047115e-05	-0.000165533764643573
0.0292195295018702	0.00909483657713285	-0.0082118788906815	0.0355879072689103	-0.00346717122416202	-0.00208148900606458	0.00573459858497373	0.00127827415130533	-0.00222030923186549	-0.0027743301151133	-0.00423332358194566	-0.0076974859035128	-0.00754179943202143
0.293503419331811	0.176217081741181	-0.159728347937744	0.192313040043954	0.03056767773463	0.00131954687696129	0.0723544595492907	0.0288987810446499	0.0201066693698496	0.0159436123057957	0.0224197222956594	-0.00037652339658778	0.00651365404626192
0.437376791630609	0.194011782133917	-0.255825207811228	0.238084205278942	0.158904049794048	-0.00414133579914178	0.145810402280858	0.084310436165915	0.0958298092011236	0.0773813569974531	0.0630089718233287	0.0643290389654415	0.0206302927205488
0.0709879199240875	0.0319061515547976	-0.0349449200715335	0.0526721543645282	-0.0188503980548166	-0.0118015034301375	-0.0123834724655029	-0.00704820979767563	-0.0118146508722739	-0.0153259507424771	-0.0168688427588506	-0.0269930069638833	-0.0228360382471013
0.0186435481711378	0.0265539110865642	-0.00673570818155093	0.0212455131396391	-0.00639881588369343	-0.00663425781147331	-0.00168493575471901	-0.0017267688958621	-0.00599979678219095	-0.00651653684758337	-0.00768859310549891	-0.0077558183275175	-0.00831490014132878
0.448216078650265	0.161395885153296	-0.263913906433273	0.23895501984659	0.0484358995091739	0.00541496560530802	0.0750382703052404	0.0528957804367591	0.0792076414980439	0.026925432557241	0.0167604478251545	-0.0260915001217071	-0.0131064288393213
0.0400372847518881	0.0202605251477643	-0.00987706830495309	0.0526115055707484	-0.00917264582470425	-0.0056671102552802	-0.00173090510808727	-0.00154296030158636	-0.00866165471003886	-0.00741987803999223	-0.0110559072247477	-0.0105823085221892	-0.0170500311550214
0.500364051250295	0.238315202602891	-0.304500042426684	0.236360385259299	0.0705862984021619	-0.0617979281680461	0.094333435155292	0.0351825885082715	0.0232065335046645	0.00439418511705791	0.0168461701801947	0.0147396417283177	-0.0139548427265152
0.492482543251852	0.20084719459862	-0.298603573829443	0.234419109962605	0.0566037516211054	0.0197292732204397	0.0543620646023857	0.0421291663727931	0.0457072996784751	0.0381665124207725	-0.0180123936712558	-0.0422188026455823	-0.0646583808167019
0.116445692696957	0.0790595247282147	-0.0608976625103784	0.0794602605177602	0.00368662711484924	-0.019284626263116	0.00173557098691506	0.000800336992537579	0.00388625733544863	-0.00779899957413339	-0.00258365368618448	0.000113110433577299	-0.0236416144707133
0.209964222110843	0.109381272366909	-0.114052203946981	0.132898418204443	0.0133235711472771	-0.0135386714149427	0.0294864192111954	0.0244932994961194	0.00864830921442117	-0.000107550133832846	0.00706770522516217	-0.00156015338546348	-0.00141734884787897
0.170911213129342	0.164832945131284	-0.0942401686524961	0.103710232594247	0.0196778450511878	-0.0495408395888772	0.00384039211668707	0.00524144756494793	0.00461430478480823	-0.0149314972688447	-0.0209249592066668	-0.012591496558651	-0.0277394679661145
0.0499578302750621	0.0873260163883627	-0.0139319908352424	0.0668429554355785	-0.00396803527427173	-0.00992302864734329	0.00358765697633519	-0.00224420412544957	-0.00342596258394147	-0.00694553196080751	-0.00914946868636567	-0.0168427468835678	-0.00515840224507003
0.0532292423543032	0.0633222894302132	-0.0203058908771036	0.0546158647467454	-0.000702501511742656	-0.011955715245254	0.00310331353722092	-0.000927262314805471	-0.00158345381279323	-0.00632910837849833	-0.0129430666843698	-0.0126203284202232	-0.0140706538337323
0.000217351100482327	6.47646886085438e-07	-3.68763125043386e-06	6.68831345843742e-05	4.52858381507147e-05	-1.25707795245159e-05	5.92557551855174e-05	0.000105647029416572	5.0866022787028e-05	1.63575293130994e-05	-2.8496033924033e-05	-3.15674400937798e-05	-3.10621259211122e-05
0.141296928653027	0.0520838493263372	-0.0697959161663284	0.112604056685086	-0.0221046541517725	-0.0443868446265375	-0.00687530075247972	-0.0166003564734287	-0.0287872474168004	-0.033245749389155	-0.0303811742395532	-0.0304827811778835	-0.0491929917711909
0.114648449245931	0.0816387171630317	-0.0585744533219945	0.0816118091688513	0.00235013768316214	-0.00388806998290538	0.0185102694924381	-0.000479854472929045	0.00767543823245126	-0.000768966149871611	0.00267824071228891	-0.0181340988671277	-0.00445014359959596
0.0128277716488062	0.0198296430593991	-0.00443864248577258	0.0147641954199331	-0.0058521258354096	-0.00593438911015217	-0.00446511196182031	-0.00546009449563255	-0.0055624410777747	-0.00589325747278088	-0.00659880335813687	-0.00678965610695719	-0.00694322680938301
0.00112732659385675	0.003620218220038	-0.000106742304618635	0.00121552508896891	-0.000337697148538024	-0.000543224418998899	5.56282815088089e-05	-0.00014761155420638	-0.000280316366808529	-0.000440460783768461	-0.000487077231532587	-0.000597728688038992	-0.000686786004309606
0.00315021090326826	0.0223460701337551	-0.000295004519402806	0.00493128943195162	-0.00144318880317186	-0.00195437236329524	-0.00167792555653192	-4.19273078136649e-06	-0.00111896042923706	-0.00169878058323355	-0.00108557899546471	-0.00116045064698053	-0.00206665627866567
0.151581100088612	0.0880409926976382	-0.0776291419422983	0.107363164077766	0.0221418741675934	-0.0027925954993924	0.0357039808439627	0.0264729892729895	0.0130800560604329	0.00967463933410048	0.007168259714809	-0.00416846800217011	-0.00457882083048264
0.417978676510789	0.0917036612408122	-0.23553479690213	0.260577497841342	-0.0201685795667552	-0.0200966757328417	0.0270704948743964	0.00329210695890769	-0.0107617122686989	-0.0201326276497985	-0.0376202131038182	-0.0635735386070531	-0.0397842681314928
0.300960517984142	0.179004747030838	-0.165837732987816	0.190537555174767	0.0228753655938423	-0.00718798235745927	0.0399666889285945	0.0267443184067707	0.0116068044465055	0.00784369161819148	-0.00176631864658283	-0.000896706460933205	-0.0138822226942281
0.0462151351841899	0.0827524727268727	-0.0209638764545518	0.0426167955867561	-0.00864123836745399	-0.0115141820522877	-0.00788947715038307	0.000220505065757153	-0.00732213486270798	-0.0100777102098709	-0.00801346607799813	-0.0137412350295252	-0.0147325386949061
0.0614797624721142	0.029758479977792	-0.0291715099852012	0.0502244566861784	-0.0116948348314955	-0.0172018669682317	-0.00206028293495341	-0.00332455647317177	-0.00861660793941634	-0.0144483508998636	-0.00806307728334744	-0.00954953389211651	-0.0168906501334946
0.00633890562345359	0.0142189997549935	-0.000845595416059478	0.00991100581996057	-0.00226732325780708	-0.00200140632389552	-7.45515968212434e-05	-0.000862596215137361	-0.0012993734771386	-0.0021343647908513	-0.00173308803857727	-0.00178598586234326	-0.0033542300673494
0.304460495873301	0.174194312237488	-0.169432757109915	0.187540382989874	0.00805756095559851	0.0041960392001319	0.0609516474658229	0.0566558068637731	0.0191438969574927	0.0061268000778652	-0.0155039171494726	-0.00747198830515483	-0.00878732232302903
0.15459851656625	0.0861897400158851	-0.0809013536648324	0.10328218551715	0.0241062725710833	-0.00982880204892803	0.00566993193557114	0.0288272195105085	0.00553965716012411	0.00713873526107764	-0.00317624701797975	-0.0055987670872808	-0.0234810239991892
0.00044725013168979	0.000141213129327308	-8.35620135911997e-07	0.000320712326894957	-5.47342050343072e-05	-2.38579228112629e-05	0.000235446241647422	0.000297025894222249	-2.67715521635421e-05	-3.92960639227851e-05	-9.1277487606412e-05	-0.000137374131907683	-0.00010244863622623
0.0156622624088908	0.0559597417293207	-0.00433768130059195	0.021457227223829	-0.00609041680881168	-0.00758602946309371	0.000566096952858107	-0.00679998109324078	-0.00206764859798311	-0.00683822313595269	-0.00902023883681454	-0.00403141419415	-0.00576746207762564
0.0572032981770466	0.0490758418318197	-0.0280757136109823	0.045236007545437	-0.0179210246488087	-0.0212070859840052	0.00113025013976157	-0.00800091474833981	-0.0138683566058443	-0.0195640553164069	-0.0160660571282117	-0.0251876547624637	-0.0194642363207251
0.0907171941613057	0.0278407787964513	-0.0250481427322864	0.120483046093995	0.000730706930199221	0.00276183254074713	0.018557190106773	0.0125177364394418	0.00538686679000366	0.00174626973547318	-0.00763509447647098	-0.00921598190887579	-0.0144764105629469
0.116577921185527	0.186858821561315	-0.0497310274825031	0.111039042923947	0.0605807673877878	-0.0194886470874828	0.031148630772799	0.0250740968193243	0.0185070191163379	0.0205460601501525	0.0253321148728787	-0.0186935199926225	0.00480200536157444
0.0770128381092224	0.0523300255158511	-0.038738838609477	0.0556497856703992	-0.00471165186246514	-0.000183144758148998	0.0167886303544155	0.0138325434513094	-0.00231134421408033	-0.00244739831030708	-0.00203048744854301	-0.00731108027671538	-0.0032351482450412
0.0116428960610825	0.00101680801680674	-0.00217235745013187	0.0170554150196753	-0.00298686419238301	-0.00387644396021665	-0.000481206045944172	-0.00253640986498829	-0.0030000397249691	-0.00343165407629983	-0.00355691432549762	-0.00530059618287776	-0.00613350530812121
0.345382936569946	0.22861040061404	-0.173083736994218	0.289170767577114	0.0825324477360909	-0.0156931450066271	0.0610941644636334	0.0418560078970147	0.0295530065279941	0.0334196513647319	-0.0350541093536397	-0.0209234183558673	-0.0516277059148093
0.0481988892015906	0.0173619438475905	-0.0212286418675795	0.0452606223564904	-0.00961140646134773	-0.00606425398200353	0.00439446629905626	0.00350837032219735	-0.00174498682228878	-0.00783783022167563	-0.00936746553517634	-0.00603407053701941	-0.0164151507372873
0.0276408663649572	0.0890072720394871	-0.00892534632388417	0.0348301537876283	0.00651384181200125	-0.0117961104117479	-0.00387246697374127	0.00431831872234007	-0.00406067771890059	-0.00264113429987331	-0.00693224269479024	-0.00962709792046253	-0.0108540662664296
0.495329151241232	0.201137289638453	-0.30026377209869	0.237215922829143	0.0632947886825491	-0.0597799770727771	0.0359007094003875	0.00431247465465506	0.0280722243990796	0.00175740580488598	-0.00104797972447052	-0.0401360123054305	-0.0293967179207439
0.137284198203169	0.0329656009291379	-0.0672598660470064	0.106529809371579	-2.87215713385691e-05	0.00290039527536581	0.0205846541455988	-0.00166054096100646	0.00893106758476087	0.00143583685201362	-0.00152373405816994	-0.00106010273204191	-0.0128425650270188
0.0465942145735927	0.0171312156978319	-0.00516740025049153	0.0782308758161522	0.00132185142343717	-0.00389143046458919	0.0166822826546232	0.0110255314252308	0.00319051833957925	-0.00128478952057601	-0.000996943575754118	-0.00445051096108454	-0.00778281458978524
0.449488549349403	0.144615066864199	-0.259558629435323	0.261354400754856	-0.0440674809239548	-0.0821437159811134	-0.0034785209408455	-0.0353317826100943	-0.0355273678621545	-0.0631055984525341	-0.0631961351559067	-0.0710689414507838	-0.103540164778766
0.0018115346842087	0.0145775034837723	0.000300637241255884	0.0043818418938252	-0.00023725507764829	-0.00145097814455392	-0.00109285598260603	-0.00115822680240131	-0.00131378807781594	-0.000844116611101108	-0.00133695359241639	-0.00135883186366651	-0.000945331484347354
0.481941349346177	0.195189157548046	-0.286769737338123	0.251474138852498	0.071862308943712	-0.0451746606002671	0.0438090356501799	0.0903044635849077	-0.00736461648357001	0.0133438241717224	-0.0293327984604018	-0.0284993230752744	-0.0443358292557733
0.0814120045587599	0.106339183757595	-0.0236836302986397	0.108486062907351	0.0156008099886319	-0.00114846041848607	0.0249638200398462	0.0143047149086735	0.0135077811972005	0.0072261747850729	0.00348306536178539	-0.00341719180345114	-0.0110962000466899
0.119446550764171	0.0329860692891435	-0.0596388007257543	0.0884926312863278	-0.0258799483489394	-0.0130688850808613	0.0100786120650602	-0.0115900820371089	-0.00557904345536103	-0.0194744167149004	-0.0164318420051644	-0.0196573427770248	-0.0280953787975615
0.255075553394421	0.124386889980149	-0.137690850238299	0.166522116008215	0.0243796308605389	0.0173871275394463	0.0701997966801708	0.0515156003868947	0.0132728854667621	0.0208833791999926	-0.00657356143945936	0.00398814887323012	0.00723036804746313
0.436913374528331	0.0856506991818806	-0.254242087004526	0.243145594297702	-0.0126688627479041	0.000313803114649791	0.0415227101892742	0.0159982057686612	0.00280181293980847	-0.00617752981662717	-0.0384334612150145	-0.0559894351156695	-0.0731383143817652
0.0911821873090243	0.120181823553889	-0.0489427871762673	0.0579067691768101	0.0241255530094812	-0.00723402566730452	0.0185600355203339	0.0042993038760735	-0.00136071676042257	0.00844576367108832	-0.00295624473818357	-0.01424650085528	-0.0171646078749609
0.0180774208486574	0.0297334683491536	-0.00692689229758312	0.0190909534347296	-0.00397090977995951	-0.00462615385813766	-0.0018851762695352	-0.00467514599234311	-0.00192973043936494	-0.00429853181904858	-0.00651569880902009	-0.00708642678263023	-0.00864751876019317
0.000228952707743354	2.15019696109831e-05	4.76097680113687e-05	0.000321765853560304	-1.36208198913894e-05	-1.73439406834287e-05	0.000125218454920166	2.39510843692457e-05	1.62302263379223e-05	-1.5482380287409e-05	-2.01848113187886e-05	-3.82824524596771e-05	-7.17031464173955e-05
0.115426610799478	0.0533942932054659	-0.0544218326127298	0.0967393532221083	-0.0160733013886529	-0.0320351681215215	0.000451319994320257	-0.0102884754404496	-0.0164666214498607	-0.0240542347550872	-0.0225353876323635	-0.0290239767661718	-0.0293925687150519
0.450371945615091	0.20050203636913	-0.266877613425705	0.233296082365531	0.063384037803964	0.025868211197998	0.135108568429618	0.0817723018202063	0.0674822188989924	0.044626124500981	0.0458859364127239	0.0410862482315885	0.0644681744180134
0.159401860523156	0.11340680071097	-0.0840780642968867	0.108926582955231	-0.0250372072024156	-0.0464989068059918	-0.00850513867094885	-0.00950986648589516	-0.0156364277520055	-0.0357680570042037	-0.0334852211700087	-0.0256965383799655	-0.0425803266396586
0.30268066234654	0.217332162982054	-0.169265794203248	0.182437255558199	0.110408028720353	0.0347893326554544	0.10535673731514	0.109897552271864	0.0312346777319402	0.0725986806879036	0.0618678167836146	0.0012839448526451	0.0199766274035281
0.163634568672347	0.111212953570152	-0.0881259289682738	0.105826944552465	-0.0247282130546382	-0.0418059808426648	0.00472317815594214	-0.0133078858832583	-0.00488963430687672	-0.0332670969486515	-0.036919722102034	-0.0219266369242171	-0.0429206725020605
0.250186608793217	0.0970467839099227	-0.127156782893055	0.190144190852019	-0.000434423387264682	-0.0497121457776051	0.00761758827794579	0.00360421605217209	-0.00803988821932453	-0.0250732845824349	-0.0302971965300722	-0.0280796780318945	-0.046849277146465
0.0256426965485739	0.0308856377733123	-0.00774487626620164	0.0296110477606451	-0.00128172676849169	-0.00372027536143313	0.00552770048749035	0.00367751081154977	0.000564877791504052	-0.00250100106496241	-0.0027446105403409	-0.00504139261755864	-0.00708234035053151
0.0281304910377783	0.00834523911632512	-0.00506060483676938	0.0412420358223974	-0.00183112485455433	-0.00185342385501246	0.00448909571185168	0.00122862687683771	0.0014023436576639	-0.0018422743547834	-0.00542194491235434	-0.00327866154387193	-0.0064579368004635
0.00958805694536441	0.0210363844914177	-0.00274907059445784	0.012219806054082	-0.00258960125725884	-0.00244414059155581	0.000236173574244167	-0.00227359960413103	-0.00300988074425751	-0.00251687092440732	-0.00278622747666841	-0.00443684136575137	-0.00443401153705176
0.441513674109214	0.159322669910062	-0.257571857383969	0.243750122765783	0.00811020495350046	0.0106587000373197	0.0633266642843928	0.0766589731588789	0.0595025339902685	0.00938445249541009	0.00747012438193478	0.0230909011391224	-0.00853915755981027
0.0658694851524606	0.0927775916964687	-0.0255370752830565	0.0682512956720284	-0.0167398714218862	-0.0210525256733039	-0.0088478533739511	-0.00544274788866662	-0.0137545934944323	-0.0188961985475951	-0.0127080012344764	-0.0185849653280065	-0.0231575644357625
0.296659290766242	0.17228938753723	-0.165122452986855	0.179946879480013	0.01276838093061	-0.0114998162437731	0.0848784805439128	0.0260221992257007	0.0223639597519582	0.000634282343418446	-0.0027311537449064	-0.0072818379016738	-0.00403718801839636
0.248024684266239	0.123735020341984	-0.13178583057544	0.16891974504787	-0.00311127977317935	0.0211687539355135	0.0417282019116119	0.0510489478622439	0.0171122765464521	0.00902873708116705	0.017526291414249	0.00942592433158909	-0.0024601756650138
0.167518579096604	0.166527968243127	-0.0925372656704625	0.101478882191585	0.0339173227329692	-0.0311078412622894	0.0204739451451827	-0.000107578448393014	0.00461929206039219	0.00140474073533989	-0.0285351043265721	0.00363248444836919	-0.00904814284286085
0.0380183201932904	0.0131016084770508	-0.0161405616213816	0.0371520351658613	-0.0104895631870063	-0.00565360120028676	-0.00258639280355214	-0.00503300243600957	-0.00649057765447083	-0.00807158219364653	-0.0127696545802656	-0.014364394055152	-0.0120114750509588
0.095032874841295	0.0287377197196027	-0.0276958176120988	0.123774908106089	0.00251669775386988	0.000556855528170613	0.0155699327612129	0.00755403951167792	0.00351899628143858	0.00153677664102025	-0.00660680275474246	-0.0112050766790303	-0.0183364351677528
0.00341303023518429	0.000691863319675935	0.000148906776495844	0.00595093143634606	-0.000942291515847524	0.00067374285369088	0.000716254492719407	0.00132722610281334	0.000651285491745854	-0.000134274331078322	-0.000155709227986792	5.61331068800242e-05	-0.000844307031292867
0.181051899112754	0.107414445789306	-0.093090573761433	0.128078056790021	0.0401333704990171	0.0124443849356171	0.0388662579241922	0.0221162053164754	0.0134054466560764	0.0262888777173171	0.0128777124194921	0.0197922866048789	-0.00073995929012971
0.0532087265396413	0.016268246147884	-0.0247342228866278	0.0454236367985098	-0.00959006667497563	-0.0138279802529402	-0.00124887923224701	-0.00138825677346432	-0.00386638126222208	-0.0117090234639579	-0.00654068804597657	-0.0122327159529708	-0.0122063368004722
0.147216573551349	0.210226663005724	-0.0629890247764404	0.140443634071042	0.095782172067816	0.0156844493904393	0.0564612357468043	0.0140259645005339	0.0183665832940836	0.0557333107291277	0.0337808314354025	-0.00261636083967212	-0.0286679243193402
0.0211025993041295	0.0379259519785017	-0.00531461530274576	0.0302703058597102	8.99169521918382e-05	-0.00812427276893571	-0.00255538869434413	-0.00481161961709334	-0.00137736132813914	-0.00401717790837193	-0.00732697790244263	-0.00901671946675409	-0.007460012223902
0.0987446160940031	0.119760382228704	-0.0542245030476986	0.0595038952975678	0.0202832581749023	-0.0240770971755472	0.00270384171615491	-0.00676009085367028	-0.0152058735740425	-0.00189691950032245	-0.0223597532624966	-0.0204706489478468	-0.0206578149507811
0.270709630481261	0.185298355267243	-0.117157751549782	0.283517917442933	0.0254384040941386	0.0117165463606058	0.0617041544611916	0.0531705774963507	0.0385118961362425	0.0185774752273722	-0.00801278903084068	-0.00134257419397366	-0.0211265287058746
0.0120615998902356	0.019787429686219	-0.00373747810821487	0.0156074051084535	-0.004867646480597	-0.00609291114801587	-0.00279862542349173	-0.00338992686340985	-0.00544130990114206	-0.00548027881430644	-0.00527497842878895	-0.00593603065695984	-0.00629699366467787
0.309127557537751	0.167772700872206	-0.149507013735762	0.272155114149135	0.0221665807435424	0.0124107640422497	0.065562709410031	0.0967867581818664	0.0666868303689213	0.0172886723928961	0.00865411616273443	0.0222578428175561	-0.00733153444115786
0.0801549933895826	0.169815115039746	-0.0351011512170691	0.0725253753728532	0.0157476481024975	-0.0249672664180799	0.00504642233340373	0.00497184230392296	0.0121763057110452	-0.00460980915779122	-0.0102180398614633	-0.0206445834164719	-0.0164283022788969
0.0133208520113841	0.026881602841774	-0.00146527120321881	0.0243672517305828	0.000799834866955906	-0.0025996734567259	0.00395313339092893	0.000108281431770307	0.00122034107277143	-0.000899919294884997	-0.00233165429301115	-0.00445440615934593	-0.00440031726519578
0.289711236994903	0.179193630164157	-0.157044803775511	0.19222423477012	0.0105334369816167	0.0230894250971851	0.0541198498386215	0.0435310555904726	0.0179505906077367	0.0168114310394009	-0.0116375647569176	-0.0198777096870373	-0.0342033817499654
0.106720758364405	0.0307925121483462	-0.052875627119455	0.0798639849760893	-0.0231978003205813	-0.00590383130797462	0.00227578917318715	-0.0118516330514652	-0.00174166646904018	-0.0145508158142779	-0.0133574639117184	-0.0186083069229242	-0.0139027547839346
0.202928082867209	0.116808800012689	-0.105206118091679	0.146367363132804	0.0171549948144078	0.0170111671833973	0.0447134914071846	0.0166767288345256	-0.00496174461938953	0.0170830809989026	-0.0106614332563175	-0.0178911236973213	-0.0138125457616228
0.17375483651884	0.16607470690455	-0.0957451548586866	0.106012582204129	0.0210818245168581	-0.051000402297257	0.00810265161894047	0.00272743535710562	0.0111832867338397	-0.0149592888901995	-0.0250204870986377	-0.0182014229203051	-0.0393968154867918
0.167712697763361	0.177587426218682	-0.0689688290998611	0.173800938593319	0.0253426363700235	-0.000216708284817207	0.0386215779817715	0.0589947859558304	0.00137165052657431	0.0125629640426032	-0.0133645400683629	-0.0133619571970286	0.00550827711885801
0.449909879849422	0.155126053030075	-0.263386063763028	0.246696713119339	0.0862082929959648	0.0502022898430032	0.0692400941012251	0.0591588235397496	0.0545190223152229	0.068205291419484	0.0398968754905979	-0.0262733109420399	-0.0200335260434055
0.000288714404735412	-1.17328003517644e-05	2.94441558610663e-05	0.0002312743953901	4.19165687158614e-05	5.2472975298366e-05	0.000293734225355464	0.000163047396486047	0.000120057022810228	4.71947720071137e-05	2.28391036473758e-05	3.05237783854473e-05	-6.83958539052774e-05
0.0297683579987559	0.0827121153852929	-0.010667879638653	0.0322496848314682	0.0142369090665786	-0.0112190293074339	-0.00692403804678516	-0.00503339966585595	-0.00707526109714847	0.00150893987957237	-0.00957130868268747	-0.0128610392663911	-0.0145063552062734
0.133271357426814	0.0732680753966002	-0.0404527509630474	0.184357891905261	-0.0237103667414023	-0.00454668505307282	0.0134796117635725	0.00870694659494248	-0.00242977708718178	-0.0141285258972376	-0.016472042026326	-0.0183760776666376	-0.0246968546189595
0.478683240998923	0.208048438949271	-0.286199920892731	0.243651164895286	0.0609547899897103	-0.019524158413703	0.0793124876542344	0.0458484252562197	0.0088543567003731	0.0207153157880036	-0.00778627487740841	-0.0197526511382749	-0.0245685688267329
0.443661579411056	0.155882641701467	-0.260945082983469	0.23626800097568	0.0498898953373386	0.0309647564701313	0.0714438062089582	0.0789117104684323	0.026077795796224	0.0404273259037349	0.0218000478587751	-0.0187785091650916	-0.0127704156619344
0.318507222273272	0.146030963266296	-0.150354404750548	0.297527585030593	0.0108375427780246	-0.0449678941428007	0.0164471144978714	0.00137044370942174	-0.0361628011459845	-0.0170651756823881	-0.0542160095718591	-0.0656553261848017	-0.0683843259282619
0.0686351753345494	0.0181085036352231	-0.0314594997864791	0.0578402605357874	-0.00651133076391425	-0.00418780452793184	0.00311487048972611	0.00225368239092325	-0.00119765895277327	-0.00534956764592305	-0.00870136029362284	-0.00654834218730724	-0.0133836568971532
0.20843782858588	0.118177246504877	-0.108759420637994	0.14900232872293	0.033849969219988	-0.00565112401799148	0.0155012684853563	0.0212434944207805	0.0142707378982175	0.0140994226009982	-0.0279154211947464	-0.00813803100055155	-0.0108530451447083
0.0423742133708746	0.0180202308173106	-0.0126767589327882	0.0522097823632873	-0.0077203313470224	-0.0123526488021849	-0.000869576724759263	-0.00332854937839423	-0.00587883438511949	-0.0100364900746036	-0.0090265876420616	-0.0102248329240475	-0.0151148627037785
0.298624705022904	0.217139382316335	-0.166773365877119	0.181031793128266	0.0568441983537731	-0.0282210490711911	0.0585031744986539	0.0654402694476684	0.0495841915699522	0.014311574641291	0.0385721421658021	0.0297471535789638	0.0170597818781492
0.0291352397438163	0.0655113439461158	-0.0126709893846163	0.0272088008732814	-0.0100736559634279	-0.0132330623842173	-0.00288401869838913	-0.00332036299972276	-0.00619244202839733	-0.0116533591738226	-0.0117024456448028	-0.0123183442021401	-0.0109536448887147
0.446196062981401	0.156507974758436	-0.261409708944579	0.243060915038741	0.0337339098784177	-0.0188014979054689	0.0683454464964924	0.0736914656934556	0.0507594292292308	0.00746620598647446	-0.0231290332573278	-0.0100279084293861	-0.019590097555556
0.181058951008454	0.110444254160744	-0.0907390184179249	0.137186881417148	-0.00517382387003595	-0.0183528894282816	0.0423864280364903	0.0281811313677707	0.0353405388894323	-0.0117633566491588	0.012053036220609	0.00369377864296658	-0.023268990703095
0.456156856023329	0.147637270440049	-0.264202613288897	0.263408704347003	-0.000133236876565579	-0.0678113754791303	0.0104985668079904	0.00616632887988472	-0.0221819898900526	-0.033972306177848	-0.0648675881819391	-0.0584890083035316	-0.105831534165996
0.137275954051689	0.0980818354727683	-0.0725683539723777	0.0897507620908287	0.00830783114820241	-0.0286854058419291	0.000424595969326147	-0.00993393990239869	-0.0148844716840555	-0.0101887873468633	-0.0284267444993494	-0.0230849728644477	-0.0214714475270898
0.133406615284341	0.14373436901427	-0.0456202302992432	0.162759818877401	0.0119992692805656	0.0250226461848026	0.0547568105489639	0.0322418445888321	0.0375241234142578	0.0185109577326841	-0.0111224336848063	-0.0109379701626193	-0.00929590896273097
0.361367343160129	0.225775432164502	-0.1863952264644	0.28522471025184	0.00954568861355493	-0.044026155199528	0.0477178760137699	0.0468436344735543	0.00522189603174417	-0.0172402332929865	-0.00579136511920897	0.033269145994522	-0.0521044242454514
0.0350919789196809	0.0486532436553885	-0.0115373985647835	0.0401091888315948	-0.00643542125451961	-0.00534394935867617	0.00216748421909414	-0.00211698673153374	-0.004560409897785	-0.00588968530659789	-0.00981076658341912	-0.00490273187276351	-0.0141188055519552
0.174918025462865	0.0929212467937071	-0.0940498250257968	0.111953908631048	0.0121198636743001	0.00451350319084995	0.0358154399828943	0.0271922204370565	0.021742764916294	0.00831668343257502	0.00643448003270394	-0.00260627377420017	-0.0189140970263559
0.0489034611962368	0.065838215302312	-0.0180575002049259	0.0506258865920727	-0.00240921951037271	-0.0102187740862614	0.010998250147937	0.00228802180529433	-0.00230483636251427	-0.00631399679831707	-0.0075787043280103	-0.0111911329438429	-0.0142761045163873
0.219169776497152	0.16673473700739	-0.120488936224639	0.135752032022019	0.0450609619352864	-0.0178696747169386	0.0477005330747303	0.0440323896303709	0.0133913215588925	0.0135956436091739	-0.00122181021035123	-0.000991398472059812	0.0258180546535273
0.0497362804420596	0.0588686693749591	-0.0142560530951593	0.0628710174109478	0.00378907404186778	-0.0050912159727209	0.0142913901876502	0.0143687496309432	0.00555971732999248	-0.000651070965426562	0.0011031101599757	-0.00399705996449298	-0.010571049443791
0.000379999676679721	-7.3197289286494e-05	-5.60249161341813e-05	6.96461570234986e-05	-2.18535133751707e-05	-5.76886774923636e-05	0.000278783051275674	9.2148570304328e-05	-4.51222102502348e-05	-3.97710954337671e-05	-8.52213874888749e-05	-7.48531675229367e-05	-5.73413628480842e-05
0.208571736164981	0.114498416205534	-0.109331077767344	0.147416875714233	0.0344448455082615	-0.0161335920143242	0.0327868978599607	0.030683310334175	0.0169310098456739	0.00915562674696865	-1.97954045489945e-05	-0.0139559810456524	-0.0198362667730198
0.318187422546058	0.0845853382126948	-0.158723640831023	0.263018576395484	-0.00541681616179923	-0.00454209523521998	0.0566492928366791	0.0253836639827009	0.00570792333547265	-0.00497945569850961	-0.0110316312999469	-0.024108544477873	-0.0362055260257018
0.000646430726845629	0.000227146453061917	0.000121648076024892	0.000842576735187951	8.57203298614744e-06	3.61176519929892e-05	0.000290366670430501	0.000211098127867743	0.000104099961512122	2.23448424895683e-05	5.78220403108621e-05	0.000124348649492479	1.06412248055052e-05
0.319368036511295	0.203242410357587	-0.15919910200524	0.265619998976036	0.0329072942771647	0.0068273410605465	0.0638950092821557	0.145426295771028	0.0967767989259321	0.0198673176688556	0.0652870669388033	0.0798727498273819	-0.0178303650662329
0.326589751134645	0.251673639385667	-0.154976770913689	0.303271287659192	9.95159806996271e-05	0.0263855997570752	0.0492402051346049	0.0281210135990943	0.00835101821847378	0.0132425578688875	-0.0136810805257222	-0.0519387688937662	-0.030949760332861
0.491650613237461	0.200902060034858	-0.294570596173022	0.249907603573439	0.0378913901691836	-0.0136708467076174	0.0894424468162903	0.0810375480658079	0.0372970665941534	0.0121102717307832	-0.0171408454336797	-0.0122637395858265	-0.0395568776558209
0.065874922110148	0.0515146338628928	-0.032856503339226	0.0481008880173932	-0.012775009380567	-0.0117944848551005	2.07642043620754e-05	0.0011612918198949	-0.00717888709342569	-0.0122847471178337	-0.0161276711059515	-0.0134630348049602	-0.0203281449634893
0.179681518546485	0.0521269193044461	-0.089829770861296	0.136441213818431	-0.019214962203833	-0.00926437579388975	0.0140908396763452	0.00210219873318149	-0.00339530438811037	-0.0142396689988614	-0.0137058146810362	-0.02937582545332	-0.0277508752494378
0.489950762090076	0.19062612294509	-0.296752365908716	0.235061928753066	0.0628138331562414	-0.0814419566228293	0.0487933196031463	0.0329680129171287	0.0212475272839877	-0.00931406173329397	-0.0230952469610892	-0.016486368337376	-0.0281760699765029
0.141568418415975	0.0545907370230452	-0.0697989412023015	0.112332807410589	-0.012017108170686	-0.0418247638016764	0.00109803127055502	-0.0216694028502249	-0.0248839260016721	-0.0269209359861813	-0.0349577739135474	-0.0400310831579146	-0.0426673366402229
0.182876701610282	0.154470130803459	-0.099486700206577	0.114035553306214	0.0727118189231628	-0.00711579304903232	0.0662747415737406	0.0529364204653374	0.0371098867840812	0.0327980129370652	0.0213025187443036	0.0117606881087502	0.000727866689492207
0.149123401698019	0.199589782909967	-0.0640118310145482	0.143408878310863	-0.00353517904573772	-0.0111072938466581	0.0259403152772184	0.0268965085699203	0.0557939988178077	-0.00732123644619789	-0.000649143941587049	-0.0197474624676634	-0.0198635440996867
0.00368547722382191	0.000624537380205881	-0.000175941458975124	0.00557605140530428	-0.000836651164211004	-0.000127280706064629	0.000106347543788389	0.000119727125387846	6.44460581112854e-05	-0.000481965935137817	-0.000839111190391527	-0.00093297170834316	-0.00122660002369799
0.336336793517665	0.157402520489217	-0.165448232034868	0.291991174820465	-0.0379412294559162	-0.0431721836774275	0.0149930020658581	0.00365466964312211	-0.0106642289400665	-0.0405567065666719	-0.0406330897591434	-0.0628145432695465	-0.0676838148089807
0.495778350694799	0.195991386272709	-0.298559908530646	0.246194618036759	0.0735868171963057	-0.0548745915765647	0.043959751566054	0.0312553233898827	-0.00517702328633018	0.00935611280987048	-0.0247888050070915	-0.0473752944768465	-0.0274455835306562
0.22629336691326	0.162131654851394	-0.124827769629452	0.139846322358838	0.0529798806202469	-0.0127270861760193	0.0752503776814138	0.0590610410988671	0.0668068879204428	0.0201263972221138	0.0139213951542654	-0.031603561898542	-0.00614873449311931
0.495845497809157	0.247512936061931	-0.298598813885584	0.247637293146263	0.0807793507851073	0.0543476497085694	0.0831259809657305	0.058940132799944	0.0619421771484353	0.0675635002468383	0.0563136235407203	0.0150823784773962	0.0466066287780373
0.178342068956111	0.237601437952272	-0.0767058914177901	0.177046950508643	0.0385444848627281	-0.00286816425435485	0.0805925834173952	0.018238541271252	0.0521357162316697	0.0178381603041866	0.0275328958140663	-0.0110301794335694	-0.00872541612589342
0.449714927267867	0.163508933704121	-0.264304860768946	0.242122115024452	0.0857747312477471	0.0485512091523608	0.0740111952554111	0.0329979706875674	0.0190268406055532	0.067162970200054	0.010460877761254	-0.0100434299937935	0.0350972612148583
0.096865731180794	0.0638110295361963	-0.0485247735739512	0.0714647820739555	0.0183297974933086	0.000633151581793195	0.0126104953717987	0.00644886923549548	-0.00191410120507389	0.00948147453755088	-0.00393910432083065	-0.0049563477314649	-0.0105670524980372
0.0264799683387583	0.00204580176105682	-0.00991138963352102	0.0294084748227137	-0.000473499488772039	-0.00291385404401038	0.00254400422546306	0.000391388829001308	-0.000389443317739543	-0.00169367676639121	-0.00400184148833787	-0.00554611075644213	-0.00674193973026046
0.040363815665048	0.0193695888683128	-0.0184733157117324	0.0346803295253577	-0.01219399515521	-0.0143817631930536	0.00184993206431158	-0.007151253909216	-0.0075417103522025	-0.0132878791741318	-0.0137661195187912	-0.0127375236312434	-0.0171405274378035
0.082052048834636	0.0784974676969967	-0.0406834614500332	0.0639368065320275	-0.0184348070027506	-0.0176162675521489	0.00205631902730281	0.00141607143253261	-0.011397872947063	-0.0180255372774498	-0.0142441565121688	-0.013702190806254	-0.0184092117350562
0.491765119522596	0.198043994777419	-0.298676778263817	0.231907626332035	0.00466850529212454	-0.0434093835417152	0.0481600759582165	0.00264030492990247	-0.00228319138392441	-0.0193704391247953	-0.0139569236554022	-0.0495284016004556	-0.0259415888765069
0.107795614409195	0.185335643046641	-0.0436128720797228	0.110104693270543	0.0052061514378144	0.00384610642811131	0.019792668389994	0.013672458127264	0.0287965957810469	0.00452612893296285	0.00257929205181802	-0.00458310445753106	-0.0132553842843754
0.049980358340186	0.0205361474530135	-0.0217547130043745	0.0479631945332533	-0.00794431953337678	-0.00351482565352686	0.00424106580330001	0.00300122420633012	-0.00285973757337842	-0.00572957259345182	-0.00534478887938605	-0.00645669935620952	-0.0106685643012007
0.0155088976796438	0.00769618768500296	-0.00377036879203308	0.0171238240784561	-0.00394141800200819	-0.00441129995823028	0.00116767684184364	-0.00215953606007801	-0.00321807341934683	-0.00417635898011923	-0.00515977984163225	-0.00538085860081956	-0.00655561673707671
0.457480473901499	0.199806835753316	-0.270310642799085	0.241877450266779	0.127096498977739	0.0628335226729468	0.0844607465343328	0.104813863305786	0.0747652620925269	0.0949650108253429	0.059353716532821	0.0599134706658014	-0.000472116458127947
0.0410819025426761	0.0208839507297933	-0.0128453452901069	0.0482177372800089	-0.00339250441311422	-0.00558133187064723	0.000625831775972294	-0.0021875343942707	-0.00435191023763169	-0.00448691814188072	-0.0101349673182454	-0.0136561300188255	-0.0135519623969839
0.072928583970224	0.0230940321499809	-0.0106186768603545	0.124349515981925	9.22484944256424e-05	0.00458843374566521	0.0208214345580056	0.0100236236285076	0.00891016837034203	0.00234034112004543	-0.00153679766256923	-0.00925059495951812	-0.0126973172924879
0.00269062842471102	0.0222701560731784	0.00023836820812688	0.00573140788291648	0.000250302526651474	-0.00148135958170929	0.000315399148912293	-0.0003599245020284	-0.000235509367530513	-0.000615528527528907	-0.000895451697048327	-0.00173608369397695	-0.000926979860023652
0.461061064850771	0.146353710090042	-0.268239196736699	0.261804147123991	-0.0542838521740871	-0.0974951306685953	-0.000106220267632462	-0.0220027351406514	-0.0517587930718246	-0.0758894914213412	-0.0606556995546254	-0.0740213499338175	-0.0794717773660397
0.0366771317045471	0.0479946708055278	-0.0117266471023962	0.0442729148957094	-0.00244301898349025	-0.00917119170248103	0.000624550853227261	-0.00586043005436372	-0.00585381588364234	-0.00580710534298564	-0.00522019163163526	-0.00670887049166057	-0.0112617393793184
0.263979588226064	0.125398243489466	-0.143573862594689	0.169692953521406	-0.00218241047722867	0.0172480097123298	0.0428415181722879	0.0484964378653082	0.0450553079822226	0.00753279961755055	0.0170469097744515	0.00288899196882758	-0.0173987973869911
0.0720273910448054	0.0788993455567142	-0.0265078200422457	0.0770375163882071	-0.0116636042820689	-0.00294797389854769	0.010082086254109	0.00538657499081595	0.00761829624823206	-0.00730578909030827	-0.0169666865731849	-0.015632278230085	-0.0188716058433219
0.0955908222019766	0.0628303228462355	-0.0496455472228319	0.0649155147876322	-0.00355455112207738	-0.00771294167115485	0.00260290068500957	0.00565324509909411	-0.00103188730613343	-0.00563374639661611	-0.013415914976474	-0.0208596196908129	-0.0151462295646509
0.0170741345703867	0.00326016059136396	-0.00209026354047629	0.0279332512321125	0.00211668834479336	-0.000631226722557689	0.00595625486013774	0.00408673636225346	0.00184451525040488	0.000742730811117837	-0.00105657116829923	-0.00175213591754949	-0.00279145901437012
0.42691924326463	0.0921531806506779	-0.246046727885912	0.245863719847186	-0.0240932748151456	-0.0285158357694751	-0.00123326411829716	0.0133270844704186	-0.0295324435580119	-0.0263045552923103	-0.0390003648313745	-0.0529996435044753	-0.0550343374536209
0.0104237514481909	0.00188701548779718	0.000532819372642308	0.0154945994614625	0.000779197407944077	0.000458859104715175	0.00468072329648971	0.00353937084236457	0.00219650990976909	0.000619028256329625	0.000775855155730826	-0.000380476611004633	-0.00109419114188521
0.0117015851592888	0.0200800724769522	-0.000674854437822944	0.0190872137389362	-0.00173120230107199	-0.000839885861641212	0.00305949996178077	0.00318911685690731	0.000912626067472283	-0.0012855440813566	-0.000948212629375099	-0.00197209711351593	-0.00312058854624944
0.493750688255033	0.19180487447467	-0.297740317288359	0.243998267504325	0.0642208392940535	-0.039941231850793	0.0639343569204563	0.0237167433060994	0.0222722298982435	0.0121398037216303	-0.0493459694634496	-0.0328288646678097	-0.0305239040878375
0.0799418181319149	0.071325620266182	-0.0399593823003506	0.061059827774897	-0.0138204759533728	-0.0145721477846428	-0.00320552708035032	-0.00502109188395428	-0.0152294839183967	-0.0141963118690078	-0.014453322950854	-0.0107007966871875	-0.0185727318023347
0.0657308666093721	0.0263841919997118	-0.0129406125821389	0.103447293924522	0.00785457299260571	-0.00370405695886403	0.0146916578621619	0.00743826513291632	-0.000981415139820002	0.00207525801687083	-0.00685684141233968	-0.0123301644894733	-0.0131742080483982
0.324340429175625	0.215508886802536	-0.162746499711438	0.266178666326309	-0.00714385906949716	0.0062861419046093	0.115249283456157	0.0823299345994474	0.127029692935288	-0.000428858582443903	0.0557740127793698	-0.015005765602159	0.0160725710618894
0.00187951106104441	0.0047587566419202	-5.12337358630724e-05	0.00279206076478474	-0.0012530767735164	-0.00108343852304933	-0.000214409549477885	-0.000767356804464359	-0.000648879009393605	-0.00116825764828287	-0.00113898229021869	-0.00102775726937343	-0.00111644243802759
0.324361261052077	0.200172830848146	-0.165123115410409	0.25666422810122	0.0988897896771239	0.00175148527079821	0.142748469616075	0.0510140887507248	0.102460334238657	0.050320637473961	0.0289528884942176	-0.0230660526432035	0.0503964364956702
0.494247703118309	0.202252795820506	-0.300276322760268	0.233844379651692	0.0499740350492626	-0.0517701171527173	0.0724509342948507	0.00116774961702548	0.0390603457390107	-0.000898041051727416	-0.0373520341705732	-0.0282328737298683	-0.0440573045593833
0.046863749886792	0.0567957730119517	-0.0131231573447547	0.0588009048173378	0.00259759422846272	0.00743765635967761	0.0223824308608184	0.0158375692074844	0.0110366147235868	0.00501762529407016	0.00376508619917653	-0.000501114442600419	-0.000425231883012682
0.147209757121277	0.041270482143472	-0.0310003689363124	0.251302615267609	0.00566881109827166	0.00929666799870341	0.047047051380553	0.0289366698906818	0.0155829508977623	0.00748273954848752	-0.00844499992445671	-0.0134408880445039	-0.0261906955448936
0.0723915858635944	0.0762779692664673	-0.0262444175031891	0.0794927651810431	-0.0053325238461866	-0.00641287802993097	0.0103320197403702	0.00382587846153901	-0.00704529018423518	-0.00587270093805878	-0.0102929968805925	-0.0120095200019504	-0.021196095548033
0.104690182428655	0.096838725001053	-0.0339230685733099	0.126269714866808	0.0118438298793048	0.00101909433860801	0.0402679681462607	0.0176166311256472	0.0158169643867054	0.00643146210895643	-0.00496894617633514	0.00188577061191121	-0.0101780580584623
0.175896138711911	0.162259726778396	-0.0991823835268973	0.0990727969565876	0.0134176185380745	-0.0335112735290589	0.00766881991382748	-0.0114588305652703	-0.00747643466897555	-0.0100468274954922	-0.0249393677898604	-0.0226975688490061	-0.0241072906655262
0.200026739475707	0.11019247195434	-0.104361114707185	0.141583193270229	0.0243507466234316	-0.00826850385535907	0.0303058039390016	0.0286994950187117	0.00987284731770363	0.00804112138403626	-0.00108049498069648	-0.0260747344348166	-0.0307945740207582
0.0517486299359141	0.0825710945650431	-0.016822898034056	0.0597704931376593	-0.0093426941789888	-0.0103765473166922	0.00374988039073043	-0.005191229636083	-0.00752235408414412	-0.00985962074784048	-0.0118634106537261	-0.0144905136006474	-0.0190297478684967
0.0489841240011669	0.02037600036784	-0.021891102433494	0.0442492651365525	-0.00491011630508848	-0.00275858786894071	0.00081463630052598	-0.00279798502396047	-0.00234054720449914	-0.0038343520870146	-0.00833793839686561	-0.00930216616263501	-0.0134049512629991
0.178074845483222	0.0778982624349072	-0.0806582259803474	0.162520600960537	-0.00831931220850965	-0.00685544932447418	0.0278694833938558	0.00628522150794841	0.000911601339610046	-0.0075873807664919	-0.0112238503237947	-0.0152677185089909	-0.0259639642091601
0.268148988218316	0.188308379660128	-0.114927558453893	0.28475716933023	0.06122755656388	0.00325053423066995	0.0956546743942076	0.0730725808117598	0.027539668059845	0.032239045397275	-0.0291500632278062	0.00847447999639023	-0.019582572857873
0.433944309814826	0.100711451014983	-0.252258665274423	0.242594871321125	-0.0176890690984174	-0.0247654620502702	0.0138439028377787	0.00244081022569886	0.000574826907382642	-0.0212272655743438	-0.0313539495167032	-0.0500073663013604	-0.031669658724699
0.250641103338588	0.074370846898658	-0.10073725929884	0.288930501966023	0.00729648904121566	0.0017337691193513	0.0438947346742876	0.0229171995625064	0.0156933516136449	0.00451512908028351	-0.0158172213549926	-0.022128343336959	-0.0365192570796257
0.451549678075696	0.154628165680888	-0.259632315576544	0.267243200447705	-0.0268027578699097	-0.102777816021862	-0.00254974961527016	-0.0021144439602262	-0.0270995030356778	-0.0647902869458859	-0.0598751446573324	-0.0742673414771375	-0.0903538975661159
0.273759644205144	0.189525551847815	-0.153372493104468	0.161021670037815	0.111142666970391	0.0478414906391927	0.100042316368551	0.0717587667437523	0.041157380325838	0.0794920788047921	0.0128905557842322	0.0437403099561595	0.0185887903595387
0.150881794384907	0.133999488727641	-0.0839781873835997	0.0866706479748207	0.0110653159788851	0.000923976613209559	0.0262800874970019	0.018300379616741	-0.000901777587070274	0.00599464629604732	-0.0138225507623639	0.00213401198105076	-0.0219878719819033
0.00798779111863251	0.00316949369854642	-0.000456691135619343	0.0118004571086673	-0.00118053260352433	-4.05908795988053e-05	0.000813571981435732	0.000397555227589589	0.000511914796461016	-0.00061056174156157	-0.00153404135526785	-0.00169264675636172	-0.00242262864606763
0.188142937696826	0.111324970802751	-0.0977977407178217	0.130109478836553	0.0194222409026865	0.0328404838140091	0.0422356606457277	0.0367565076490675	-0.00761478330660345	0.0261313623583478	0.00307554886963285	-0.0107195945928165	-0.00032946145169685
0.0641213395275929	0.0317283975703345	-0.0296711069814734	0.0546809542612238	-0.0186215699163726	-0.0117453421640593	-0.00409705273374391	-0.00314866616358514	-0.0115379708551478	-0.015183456040216	-0.00881991416543576	-0.0185530988369679	-0.0168777708759845
0.0576105581878175	0.048271975517746	-0.0276205538107943	0.0476857916847869	-0.000706784325456337	-0.00266606912028931	0.00884680396547202	0.00449833240859401	-0.00142432422771945	-0.00168642672287282	-0.00222732400870946	-0.00551041212548993	-0.00806635277801421
0.220868212406342	0.174255120565433	-0.119403302337737	0.143733150317447	0.1059481502224	-0.0208630440460811	0.061352039625163	0.0644664850178804	0.0403961683743614	0.0425425530881593	0.019715529956443	0.00200387691829479	-0.0108540257668411
0.0601250694322716	0.0302177637980568	-0.0280739527917834	0.0509789198529764	-0.00909582935684227	-0.00599789906197809	0.00306273240084896	-0.00501868839847616	-0.00575722323213548	-0.00754686420941018	-0.00609944342214298	-0.0078603592815256	-0.0130070057089244
0.232902963649122	0.168728344104937	-0.129768538339172	0.138858006921298	0.0626714801380491	-0.0302242002050124	0.0712222497535837	0.0202942873205611	0.0550456520622807	0.0162236399665183	0.00643705741798181	-0.00173120358065174	0.00577349097800758
0.26625369787852	0.189532515678837	-0.14548044417565	0.169435026336006	0.0759763690372017	0.0553372887211972	0.0938451686323097	0.107360557477883	0.052905528913872	0.0656568288791994	0.0720614293873629	0.0232441109239692	0.0219405518593427
0.137299058040419	0.151005046775812	-0.0491519384609266	0.161171724775841	0.0225436355681185	-0.00498920238811329	0.0374012011319944	0.0217094300262773	0.0132977426243553	0.00877721659000261	-0.0029420781677105	-0.0108215585607882	0.000343518264922987
0.0979478978855425	0.112462076456377	-0.0525587341387555	0.0613651339006183	-0.0148764151759835	-0.00686950716041217	0.00868696955328364	0.023305249632481	0.0062805719285372	-0.0108729611681978	-0.00418202781990425	-0.00393682483371294	0.000747970447297797
0.00084556896379648	0.00220918322889519	-1.25463720738102e-05	0.00102080873927863	-0.000277366478951552	-0.000111095701504741	-1.21168229302914e-05	-9.28627072697098e-05	-0.000146935109347522	-0.000194231090228147	-0.000168335213068583	-0.000306943751334564	-0.000362049056697817
0.00872538309873452	0.0409481567505557	-0.00195632237048326	0.0120973482185434	-0.00442062258765336	-0.00490406474246546	-0.00397860226683921	-0.000424944275897949	-0.00478971175460203	-0.00466234366505941	-0.00598365372939245	-0.00577730850211574	-0.00592715827159947
0.0863774807101856	0.0741636708053841	-0.0447178512850489	0.0608403776438079	-0.00776310681104299	-0.024106971513182	0.00213250329620035	0.00177621413615889	-0.0112925685476361	-0.0159350391621125	-0.0196446290215301	-0.0255106517376564	-0.0200184606499619
0.0632560966694439	0.0190391615121714	-0.028729441796781	0.0552620335794703	0.00177207359692824	0.00861709313434525	0.0147676178179108	0.00498832233126231	0.00213830740365324	0.00519458336563675	-0.00677219657275607	-0.00793234718382211	-0.0105833191003735
0.126673533793348	0.123150515168258	-0.0697810010271577	0.0735074033783923	0.0248589474090182	-0.00157159200675083	0.0174489099382028	0.0220511787501046	-6.45873476227687e-05	0.0116436777011337	0.000949806284437194	-0.0277564315203839	-0.0121656262494989
0.0841608369524528	0.0924106044351062	-0.0461708277368382	0.0508162330296987	0.0144818690294415	-0.0174433440840324	0.00514735858011579	-0.00247154803560184	0.000819059783283643	-0.00148073752729545	-0.00512826809251177	-0.0183241692594167	-0.0179181033074346
0.24616827719275	0.100640943470938	-0.124609888257529	0.18844210181061	-0.0460510721714717	-0.0163524130202268	0.0325389033055062	0.00253527154059799	-0.0114641920060891	-0.0312017425958493	-0.0238753759329947	-0.0349622056592525	-0.0363105305838775
0.457430857880671	0.197817415199678	-0.272144345162	0.234360820013824	0.150749182883449	0.0137649826552814	0.155996807769428	0.0219463367079532	0.030381739014913	0.0822570827693652	0.0718300500204463	0.0652613418559135	0.0491530092067827
0.438483029557279	0.0937582972609333	-0.255638054087302	0.241956139447915	-0.0194128089205902	0.001498884537322	0.0368772103575581	0.000112740049444116	-0.0154177202245246	-0.00895696219163411	-0.0265038658416177	-0.0335479894836318	-0.070767770896696
0.152769812864979	0.18888903412146	-0.057194409241756	0.174709825232392	0.0369319189212177	0.00906724234681655	0.0441481326927939	0.027494592442625	-7.22684303662291e-05	0.0229995806340171	0.00605312274076814	-0.0106897477323233	-0.0162682193601049
0.0828799684404256	0.0684892625753308	-0.0425546280817025	0.0584141337466372	-0.0116601142754644	-0.0161323564961192	-0.00469204796918586	-0.011868998880998	-0.00986442651260487	-0.0138962353857918	-0.0188802012221868	-0.0252775585337893	-0.0170354150438907
0.00658560337579555	0.00108875195736285	-0.000697598915833895	0.00998887875261637	-0.00217757630632082	-0.00110503822644052	-0.000373690374706355	-0.00103133293118195	-0.00189598120216004	-0.00164130726638067	-0.00229912938304342	-0.00213354607621315	-0.00295969354867026
0.415451448196979	0.177136789933344	-0.234501205783245	0.25670701489981	0.0413292043667237	0.0387447797133115	0.0836858678922268	0.0856830967061861	0.0535214343644745	0.0400369920400176	0.00734266341740952	0.00402030126635755	0.000621747846656917
NA	NA	NA	NA	NA	NA	NA	NA	NA	NA	NA	NA	NA
0.00313605101373998	0.00674211303053336	-0.00022751184582193	0.00485294316602915	-0.00154914094050071	-0.00137411566289649	-0.000879119877179814	-0.00086057988498634	-0.00116674270852258	-0.0014616283016986	-0.00134121106301487	-0.0016807175114559	-0.00123371183082754
NA	NA	NA	NA	NA	NA	NA	NA	NA	NA	NA	NA	NA
0.493731225531772	0.141630495418871	-0.297333624344564	0.244432023835618	-0.00941476930626195	-0.0627660097932745	0.0120734389526142	0.00153310016921432	-0.0465443741414346	-0.0360903895497682	-0.0751219643041157	-0.0697131919922561	-0.10673301986797
0.270772011722278	0.171660479702643	-0.143205362945365	0.188817904021572	0.0198718198759014	-0.00119557926542108	0.0265888859951255	0.0293281593831703	0.0131248536842287	0.00933812030524017	0.00515186221283914	-0.00194316259591409	-0.016282571285791
0.442536395559254	0.154978293523064	-0.258608610111452	0.243113807772312	0.0530892480960257	-0.0103654073187175	0.0805114077784951	0.0532161541401528	0.0225821958608777	0.0213619203886541	0.0218624810052535	0.0079536615447105	-0.0345967546038032
0.259921884463752	0.129803630614244	-0.140493419506209	0.169017228691792	0.00169822850216556	0.00433159304628039	0.0557720205533637	0.0565780909527897	0.0264733099647137	0.00301491077422295	-0.000657950528360762	0.00218172497822089	-0.0123403861079908
0.250712524973718	0.131121582079552	-0.133554983546592	0.168157758132034	0.0345727462908874	0.00343489380832634	0.0476062303700686	0.0288214172425555	0.0359647909927631	0.0190038200496069	-0.00267606412280808	-0.00297018347085357	-0.00474869357067095
0.0299088232138002	0.0828973218200917	-0.011121336843705	0.0333598473702545	-0.0117542561275878	-0.013864223465819	-0.00330879401017368	0.00480424205125424	-0.00935326904623871	-0.0128092397967034	-0.0125569868442733	-0.00936328806411464	-0.0147347538822581
0.0812880109168102	0.107738621011998	-0.0216442221833302	0.116205855563397	0.00246825510119725	0.000799441005794779	0.0267651105286436	0.0238958672892438	0.0082813946130126	0.00163384805349602	0.00406147532512244	0.000721110647873155	-0.00872384946069271
0.10239594166832	0.092016802211125	-0.0335026041912141	0.122815578953351	0.023278942107435	-0.00891143239849	0.0203269671255178	0.0177095232497064	0.0114592342510707	0.00718375485447251	-0.00307407194796105	0.00225468762326395	-0.0121313581094711
0.134144956759766	0.101430315661373	-0.0696129463656587	0.0921234703563717	-0.0028437111488416	-0.0224880037703439	0.00721295182360826	-0.00526142787394696	-0.0179277168700555	-0.0126658574595928	-0.0123767803445273	-0.0263103212835644	-0.0198870937484177
0.104904773905019	0.0917992126070541	-0.0346077410486459	0.124901899240701	0.00209772397801626	-0.0010629362030016	0.0284362042444791	0.0228912923491525	0.0104158632652483	0.000517393887507323	-0.00153333800936695	-0.000730116795111119	-0.0176610745044417
0.446186991654111	0.184085938001075	-0.262200595143182	0.240340863506381	0.0775519776649188	0.0522173716090983	0.0927567375662737	0.0979984442178933	0.0768446674086827	0.0648846746370085	0.0454830166210291	0.0697844216959843	0.0122571646233758
0.0479385411493253	0.0496449712577438	-0.0219495967735729	0.0418479860330319	-0.00988327156145251	-0.015325022504695	-0.00469277928027842	-0.00662690016011099	-0.00653700742376813	-0.0126041470330737	-0.00818982423403402	-0.0150030839704998	-0.0180256045891635
0.179255565903724	0.230536690481462	-0.0797892993394259	0.166361091284005	-0.0191877795592078	-0.00711845943278808	0.0267505320284782	0.0233046886626541	0.0297634693841671	-0.013153119495998	0.0346916122327427	0.0308475044628086	-0.0195122786076347
0.0798306216167769	0.0705047996954321	-0.0392922647319995	0.0616261071883085	-0.00661532249485682	-0.0237484867232474	-0.0102454024568646	-0.00510493305300225	-0.00681074439623082	-0.0151819046090521	-0.0129190280920996	-0.0145117401080335	-0.0218753697211942
0.186391857027782	0.112312482133171	-0.0957669607888635	0.134475973658837	0.0366745606513144	-0.0241304707345172	0.0211250972148544	0.00876038230381546	0.0220004945165077	0.00627204495839859	-0.00687945593063397	-0.00814590753415784	-0.00218256663484467
0.0337205704873541	0.0125869381587081	-0.0146566287560134	0.0311401321155252	-0.0116200713475627	-0.0070531264258092	-0.00442371934756652	-0.00656681519579537	-0.0074780884824269	-0.00933659888668595	-0.0115197162542857	-0.0118301150746773	-0.0123358691205837
0.102161576743536	0.099518638047981	-0.0338607922375053	0.119706394183036	0.0119370554827297	0.00665532087434702	0.0270160208108081	0.0251844345091165	0.0152561521299752	0.00929618817853838	-0.00531301605086464	-0.00191094472622762	-0.00981187044545527
0.0905208920368676	0.0302353060199748	-0.044724836515995	0.0656159625684302	-0.0161838545865108	-0.0221581729181114	-0.0045579903155115	-0.00316605330561508	-0.00717843231035764	-0.0191710137523111	-0.0200660123531408	-0.0230171606737645	-0.0219971554788178
0.0574930979604212	0.0479077136987175	-0.0284632445877827	0.044976766523079	-0.0137063690308669	-0.014786855567112	-0.00733364383544902	-0.00736278230338746	-0.0155952020279681	-0.0142466122989895	-0.0211395192791776	-0.0233919817061431	-0.0189852720650441
0.264081954281072	0.101344014680333	-0.138047902795453	0.188945057639481	0.00332339768144124	-0.0102668651340161	0.0135691132822971	0.00864367309744896	0.00437895319100473	-0.0034717337262874	-0.0315440281372308	-0.0381038094325711	-0.0397147205134929
0.174397790481656	0.170820658636182	-0.0959934220744742	0.10601840509794	0.00661900261821993	-0.0490001933406451	0.0213483303649057	-0.0114778238804576	-0.000373146469521995	-0.0211905953612126	-0.0128195905468411	-0.0297684268796509	-0.00968606561408913
NA	NA	NA	NA	NA	NA	NA	NA	NA	NA	NA	NA	NA
0.289317259414491	0.183162203944576	-0.157860638662372	0.186650768757291	0.0378214520314331	0.0171290808162236	0.0463712482849694	0.0436872261285509	0.00709399591733456	0.0274752664238283	-0.0113222784562615	-0.0351233413299449	-0.0315786066403833
0.00895701350490604	0.0191169202923423	-0.00164623589105413	0.0129233349132434	-0.00258234202036248	-0.00466052106270933	-0.0022870881698742	-0.00207471974839796	-0.00309204914086524	-0.0036214315415359	-0.0030168328609052	-0.00389382110567438	-0.00367437212432351
0.368746884733548	0.229787600062034	-0.191483626501846	0.28746256470287	0.0344666930184263	-0.0281201257365223	0.0888852655088841	0.0622969424943215	0.00349288086298238	0.00317328364095198	0.0558808711759672	0.00433277322264941	-0.0218203361443711
0.00467034812302657	1.42929009977208e-05	0.000275594839009126	0.00666362613899697	-0.000312124812246619	0.000836404431902559	0.00206617356323407	0.0014628898950311	0.00046363955194195	0.00026213980982797	5.95472887725112e-05	-0.000277515132723088	-0.00103232954797437
0.134278565062125	0.0561954484554207	-0.0651694516268524	0.108514471965416	-0.0134496544387549	-0.0333365675605528	-0.0111725881603348	-0.0141561710116698	-0.0262776696885801	-0.0233931109996538	-0.0374769486411425	-0.0396873611256976	-0.043413903743088
0.00532326131757689	-0.00103333621073524	-0.000689544842290047	0.00922909962694926	-0.00236375698686106	-0.00192545709954504	-0.000439767203483026	-0.000986446318870756	-0.0013640333465932	-0.00214460704320305	-0.00206067692972039	-0.00209176966529093	-0.00249133162309041
0.118114339827212	0.0687761902328802	-0.0615234720291922	0.0802876240811377	0.00241053437958889	-0.000163637917783441	0.00752890885785881	0.0109625773779975	0.0123126947173139	0.00112344823090273	-0.00544405899554123	-0.00861138547904661	-0.00805244460571589
0.0406146440308332	0.0454138035209311	-0.0185250487411049	0.0363327264178436	-0.0137409284861378	-0.0129445572354517	-0.00644279671327398	-0.0082916690992527	-0.00838913003579474	-0.0133427428607948	-0.00988028314548952	-0.0143965651045601	-0.0156896655571399
0.104574014873435	0.102400838735164	-0.040520374537787	0.110471640307599	-0.00486193754520917	-0.00857261666437982	0.00360789563917922	0.00141602303824424	0.00435540866261976	-0.00671727710479449	-0.00911370596581512	-0.0177243864025013	-0.0189618097423151
0.0181419812371918	0.00688706468585139	-0.00301633911082016	0.0236030372045204	-0.000744799416212437	-4.80523649887092e-05	0.00604630679393029	0.00348006493970376	0.00143889905277545	-0.000396425890600575	-0.000970410351702946	-0.00304955512461013	-0.00409947187495881
0.13835668341177	0.151055929358958	-0.0510039021187457	0.157379854141516	-0.0188112690947473	-0.00788467509439902	0.010683264696031	0.0064819497636496	0.0177380275812871	-0.0133479720945731	-0.000989059514142271	-0.00540723012098171	-0.0186433535631958
0.221701122977882	0.0588245620243835	-0.111195709478065	0.170894310620232	-0.0189107149080606	0.0116882330355992	0.038094417029969	0.0280288013382644	0.0137928767002127	-0.00361124093623066	-0.00586052242280324	-0.0215235858744954	-0.0214631107888011
0.0689362116074413	0.0247122632310005	-0.0146839132770976	0.106492075652368	0.00231097837690362	-0.00522028911770418	0.0116746450554204	0.00513872091345044	0.00343890850465829	-0.00145465537040028	-0.00670097075664775	-0.00814447231228738	-0.0156374781786167
0.00358646784257612	0.0236190683878435	6.92723984693265e-05	0.00765621454427626	-0.00221986886864129	-0.00207260917049601	-0.00193924362816068	-0.00192757487652735	4.70159010414264e-05	-0.00214623901956865	-0.00260625038672596	-0.00253781239363393	-0.00255531043802307
0.0811777190764015	0.157687318945437	-0.032483102298393	0.0806714736647393	-0.0118616391402573	-0.00676178514680835	0.0392893619580059	0.00158051159226567	0.022812479495269	-0.00931171214353281	-0.0134711594159974	0.00842053417103975	0.0074993355272359
0.0158939052416575	0.0575891058991508	-0.00430985182982784	0.022240010051766	-0.00669736592178712	-0.00784658867422845	-0.00385280722555943	-0.000958769943601759	-0.00541000584379104	-0.00727197729800778	-0.00509116292006893	-0.00795142515002778	-0.0094902206594698
0.0407609366418355	0.00997819850466827	-0.00601953787604018	0.0648927307307019	0.000983435915542015	-0.00518382134045276	0.0109103492999064	0.00631780970347109	0.00402396973800507	-0.00210019271245537	-0.00470828878480404	-0.00621213069764787	-0.0111971868428615
0.125199516891994	0.0827830386830482	-0.0633265177120568	0.0923737830618048	0.000501954010947048	-0.00985390978933109	0.0211800503464799	-0.00861182455898424	0.00792696857897124	-0.00467597788919202	-0.00069941621823702	-0.00490647933701112	-0.0143980660815984
0.494129058724178	0.201735856530797	-0.298450617108192	0.242006361404227	0.0176713930503357	-0.0760508120851177	0.042025759844937	0.0370628849709116	0.0209905053596089	-0.029189709517391	-0.00559875738375698	-0.0328923635206671	-0.0580812042223572
0.439679325740961	0.156487388196666	-0.257058908193633	0.239778968091681	0.0385468211291017	0.00441713908527641	0.0825241247884162	0.108590894440354	0.0507202600316463	0.021481980107189	-0.0257107341094307	0.01715368756183	0.011412347896673
0.106491978499371	0.112825174116669	-0.0581692120229929	0.0638817206360466	0.0151235732798817	-0.00319509003800199	0.00244134885244951	0.00984185247241723	-0.0180600489140778	0.00596424162093984	-0.0191038711341434	-0.00418467920636714	-0.0104877863466457
0.000790768602678176	0.000204233436024191	1.10559496479655e-05	0.000668107116014758	1.99620675510066e-06	0.000203133586628645	0.000292003787198721	9.68485049044165e-05	-4.24045755308247e-05	0.000102564896691873	-8.73627936804731e-05	-0.000168975145903719	-0.000310341817477094
0.0497188858499451	0.0580947889855579	-0.017761403515767	0.0543856766061513	-0.0071432533370439	-0.00705838202138872	0.0048055363974228	-0.00461140362802695	-0.00345318067027195	-0.00710081767921631	-0.0110073491191063	-0.0142162278439091	-0.0155020870829716
0.369638820326568	0.212767121281232	-0.194388961128065	0.277101599537359	0.0751841577557656	0.0262643992686875	0.0815972036018753	0.0480047325183789	0.00144034762086337	0.0507242785122266	0.023041837799037	-0.0286641414225258	-0.0619510316974933
0.125715615241955	0.0846250672806525	-0.0630896004499736	0.0950370902129254	0.00424202448941771	-0.00452509778029454	0.0195913397650064	0.0136411328718094	0.00404924662820774	-0.000141536645438423	-0.00616372376016427	-0.017721555597588	-0.0196891363354078
0.178710571815015	0.162394252964241	-0.100203092842617	0.1023299767703	0.00356051601505758	-0.0546196085617315	0.0197980619402878	0.00722892761886421	-0.0260565333922339	-0.025529546273337	-0.0189375094633204	-0.0209702525232708	-0.0151344621111001
0.0624413160447839	0.0315153883102635	-0.0298093460731568	0.0502075533506963	-0.00888794888068132	-0.0152348597318863	0.00149109259452575	-0.0023925920218768	-0.00572282465707204	-0.0120614043062838	-0.0105283223401701	-0.00955450149099051	-0.0164425255593066
0.307941889553719	0.169348827082874	-0.148511934001409	0.272473630221369	0.0157884925644624	-0.00535048542300448	0.111985961154068	0.0706328305616636	0.0165061781973365	0.00521900357072896	-0.00873228632275636	0.0182557796410919	-0.0244026213775583
0.312600551313859	0.0774363973803702	-0.155087813346689	0.261273864511163	-0.0181184603607099	-0.0226118517379258	0.0448714682363132	0.0263957364264545	-0.0349247104577156	-0.0203651560493178	-0.0210645958910428	-0.0208181530475072	-0.0324248275854552
0.103549010423639	0.12308253145336	-0.0569628338303452	0.0631036836233081	0.0207308702264921	-0.034167632576195	-5.11664254688321e-05	0.0130351766295393	-0.000321545236145984	-0.00671838117485145	-0.0140500564323186	-0.0327441608874728	-0.0285879082374691
0.223768787935415	0.0595519612131986	-0.111028586113048	0.175591029859616	-0.00297491479726444	0.0126983234806527	0.0375435028923647	0.0200592592147811	0.00737074202008839	0.00486170434169411	-0.0031388892432774	-0.00856309924872736	-0.032639832316378
0.222332574195206	0.122703928801277	-0.109601568457053	0.179137429617878	0.00401684390761367	0.0134564545834012	0.0540106288710032	0.0459325619150213	0.0287198498595865	0.00873664924550743	0.0303802109170185	-0.0091513733860574	-0.000310724075668289
0.0845075158345868	0.166422416885156	-0.038387608139373	0.0725072576330326	-0.0134064343961311	-0.0318790879086051	-0.00496913700213053	0.00648582520525721	0.00364550087828923	-0.0226427611523681	-0.0159628947752323	-0.0157220904083448	-0.0200527676802018
0.024225615366809	0.0335058563629157	-0.00670087043528589	0.0298919823509649	0.00133100581927315	-0.00194772016233196	0.0047925334059856	0.00346113661460065	0.00083859369337938	-0.000308357171529407	-0.00114706204120129	-0.00168774524628645	-0.00496431046406239
0.0137393342517022	0.0266588611370149	-0.0023594953088221	0.0219310812458238	-0.0011981361855151	-0.00124106674198624	0.00162714082513843	-0.000735602759821931	-0.00154892033844421	-0.00121960146375067	-0.00204217181217949	-0.00438567953416281	-0.00408080303587128
0.264313595918521	0.105449928709864	-0.134867366347655	0.20215530379348	-0.0405932417541136	-0.0128953879416069	0.0281831277046639	0.014744184221903	0.0021911672390193	-0.0267443148478602	-0.017196818475977	-0.0364525882978606	-0.0315211328562287
0.00540940761144487	-0.00124731444171878	-0.000803272210482994	0.00840507289317567	-0.0015453540865394	-0.0021101621054645	-0.000859371874190423	-0.00132885291925553	-0.000970519411390847	-0.00182775809600195	-0.00236163097348773	-0.00249859531856069	-0.00250944136611789
0.0134083970169681	0.0197167175092763	-0.00137110461413651	0.0215025684578033	-0.00116455787829371	-0.0018736332816759	0.00276280415437414	0.000542606945583578	-0.000906538708464515	-0.00151909557998481	-0.0023755281958151	-0.00397908641651702	-0.00364190444054126
0.0328100570382708	0.0412789182768624	-0.0132847915933646	0.0340162852499617	-0.00583057199610788	-0.0116569702859124	-0.00266792591820695	-0.00333814451865889	-0.00474905798080574	-0.00874377114101013	-0.0104064559344021	-0.0113906285844067	-0.00984144430515205
0.00603013479447477	0.0138694959949174	-0.000771768307325634	0.00937690480069473	0.000868527203717205	-0.00188466752423746	0.00174888437980131	-4.93139259682158e-05	-0.00101976140811388	-0.000508070160260125	-0.00282090762573189	-0.00253978734197014	-0.00279091740711496
0.184451911993422	0.108987706824939	-0.0935384187557021	0.136769433560193	0.0307568995994607	0.0055689626310626	0.0403572204988797	0.00891481416757589	0.0186974062907649	0.0181629311152616	-0.00367024871649765	-0.0035795145100925	-0.0230515237605712
0.0771570973756856	0.162653138443682	-0.0333043344168242	0.0714942809984218	-0.00679662741565697	-0.0251642048161066	0.0193184458797918	-0.00496580196770545	-0.00386395912883919	-0.0159804161158818	-0.00707961046131773	-0.0219798710639844	-0.00902307817273072
0.0122412033456207	-0.00135634182456053	-0.00310433320606538	0.0177725067835393	-0.00303337977189449	-0.00383129721166132	0.000395580895420081	-0.000339136446773729	-0.00105645785980565	-0.0034323384917779	-0.00378917015597636	-0.00347819416073556	-0.00308479493262072
0.0622137973042237	0.0966504064854962	-0.0317102082661774	0.0453251864166778	-0.0154045357647148	-0.0166938581268878	0.00608146715945565	-0.00971029393879083	-0.0108002334523066	-0.0160491969458013	-0.0192948259353124	-0.017272820976631	-0.016233610646678
0.410971219285027	0.0912679247702543	-0.22902210369144	0.266054223904308	-0.00264144361740243	-0.0127944348908582	0.0251609846558976	0.0127398350343096	-0.00672840312024997	-0.00771793925413028	-0.0261674086351129	-0.0675655719470513	-0.0705247966186207
0.250942129289868	0.0558491615194968	-0.131669892718537	0.177217046821871	0.00250267006979377	0.00257386956846317	0.0236712751005494	0.0294619893725834	0.0155266909231944	0.00253826981912847	-0.0286401549215081	-0.0169142332918839	-0.038130217883424
0.375483894344086	0.272654135857207	-0.201416748241351	0.26658104354759	0.0653493362569479	-0.0388403936962183	0.0418923386812389	0.0177778937831008	0.0323455660837522	0.0132544712803648	0.00666271938166341	0.0282171671795963	0.0368875800101708
0.24600871324429	0.0565754062509948	-0.128307293296314	0.175794485903527	0.0141754416793394	-0.00395463202737351	0.0172835902730086	0.0225015050039168	0.01168989782222	0.00511040482598291	-0.00908164641494474	-0.0165770291829136	-0.0242863639403003
0.0407369572128889	0.043270935657032	-0.0186867734725195	0.0358176743872286	-0.0070961660412282	-0.0137926792599912	-0.00831983241592745	-0.00611208429039826	-0.00928494699461511	-0.0104444226506097	-0.0154769413832943	-0.0125824222174393	-0.012041575666927
0.173094322710807	0.166393661470462	-0.09558599355954	0.1047343412439	0.0220804479983243	-0.0355802491631082	0.000940169569946414	-0.00418972898765427	0.00660984040352916	-0.00674990058239197	-0.0151167236687306	-0.0233298569161035	-0.0312403451316613
0.451373735163459	0.160183322520005	-0.26618692349096	0.239125863850577	0.0182091782525517	-0.0116450133837809	0.0771020754100054	0.0835094016839226	0.0666554246913347	0.00328208243438544	0.00627729270752264	0.00143460170483856	-0.0114947888325111
0.0689285929026544	0.0298132569376197	-0.0340036549630629	0.0507941475982122	-0.0120298233226378	-0.0153618078340458	-0.00467698470992978	-0.00666868672606954	-0.012367618273728	-0.0136958155783418	-0.0183749940956274	-0.0245044103670663	-0.0213176430567351
0.284737886379616	0.175486888690379	-0.154308126378875	0.188388090303427	0.0229266590019656	-0.0146372954818171	0.0540614458833582	0.0689762215268411	0.0185752408427802	0.00414468176007426	0.0169502252938103	-0.00196449721695197	-0.0513978715647723
0.490206852070033	0.253649624720417	-0.296593000857168	0.236465501742211	0.0667694131001589	0.018514941862328	0.169544919014322	0.0588606337404459	0.0304839224681137	0.0426421774812434	-0.0322328581846947	0.0177761034285008	0.00436572763899251
0.113632638157469	0.123056852099224	-0.0373809004598129	0.14031637608332	0.00607311561588052	0.00326475275400719	0.0379980887246495	0.0113904408639213	0.00693243781778817	0.00466893418494385	0.00284015446913741	-0.00935588027522545	-0.0129457853433059
0.255137272731924	0.101432437470597	-0.129752973374667	0.193927125879488	-0.00693022813656224	0.00536406853623095	0.0277188596080926	0.00221633978018171	0.00334002257196675	-0.000783079800165676	-0.00972658499333828	-0.0245223525632016	-0.025220110919192
0.379572876514563	0.275009537271327	-0.202625431900154	0.275342364225834	0.13225740480771	-0.0240741625684995	0.094818782430013	0.026086042863783	0.109986824611444	0.0540916211196054	0.00704591937045423	0.0136091245564014	0.0397355777651752
0.291495697364527	0.183441688706137	-0.15769773074446	0.194356708834999	0.0359721917695185	-0.0434761645358172	0.0408347932388881	0.0335282930894876	0.0225827485935843	-0.00375198638314933	0.011544469071754	-0.0251766141569547	0.00317062491542014
0.15648325807003	0.0975486331759196	-0.078434818113281	0.119620453485559	0.0173563741029495	0.00608873482741976	0.0353055857159769	0.043107323691689	0.0191910917884342	0.0117225544651846	0.00257352239087652	-0.000763449196481497	-0.0205958898797007
0.490726494955845	0.14321595511755	-0.295392247498509	0.243024146361957	-0.021693742253341	-0.084435254423692	-0.00702234940530522	-0.0121971215274356	-0.0229823300101747	-0.0530644983385165	-0.0556974843288512	-0.0702336730883879	-0.0745656270335874
0.0132585815847485	0.0196246973959704	-0.00473923695219487	0.0148884342320385	-0.00639485946570667	-0.00608907643120288	-0.00254092253030998	-0.00504319054760788	-0.00559107393193853	-0.00624196794845477	-0.00627325070065937	-0.0065146744237164	-0.00665767391414077
0.00547299924830883	0.011189610241287	-0.000954177358041999	0.00651162455974782	-0.000579493728490896	-0.0012901409829169	0.000344096088033012	-0.000249084197552669	-0.00114448307132382	-0.000934817355703898	-0.00130560487519937	-0.0018740358828901	-0.00232593085673169
0.0970448168463092	0.0271162299782397	-0.0459424955280782	0.0786841000992372	-0.0019350341237945	-0.0050085654055945	-0.00358352677291485	-0.0101579526932055	-0.0056884047281113	-0.0034717997646945	-0.0150017993152199	-0.0196347782306958	-0.0251966008629894
0.191685420670266	0.106386390842459	-0.0575306721573037	0.281154285603259	-0.0126706721609805	-0.0170414646616122	0.0280320965857554	-0.003338139844452	-0.00833207299424751	-0.0148560684112964	-0.0313840067247982	-0.0416829653184408	-0.0430275022489386
0.0541330087392547	0.0824331308706129	-0.0182356457848919	0.0612249618189567	-0.00502951129591008	-0.0141336746269868	0.00203605095790108	-0.00364674649657709	-0.00889497836023972	-0.00958159296144843	-0.0108710390347138	-0.015493658935057	-0.0156584296927452
0.0474942834623603	0.0485430872444903	-0.0215890147074198	0.0423953701629997	-0.00674239971895162	-0.013950324581784	-0.00769982917417012	-0.00476457437766325	-0.00686884289561456	-0.0103463621503678	-0.0110717365472313	-0.0144653587802554	-0.0155883611423474
0.213563855051494	0.108498180224987	-0.114779602523432	0.141445926157273	-0.0132272995064343	-0.00756120236188607	0.0376119805586324	0.0414462699416891	0.0194812543368946	-0.0103942509341602	-0.00558546747330541	-0.0260678854898283	-0.0088735200396422
0.0963868765826493	0.0637510629035541	-0.0500709426913536	0.0637825819696212	0.00252784798901477	-0.00420239586073953	0.00610361188877986	0.0172583567309378	0.00916448686660844	-0.000837273935862387	-0.00904034010489541	-0.00998425362602802	-0.00354535632515246
0.0300524188693078	0.00552066409379865	-0.00378144727349584	0.0459252265190493	-0.00119867999105715	-0.000843234270926876	0.00666608206071941	0.00490265052278267	0.00175530355572204	-0.00102095713099201	-0.00439784672192313	-0.00322028431169482	-0.0066226586827941
0.16628657587969	0.110987925215067	-0.0909261289835809	0.102103169877064	-0.010878343550091	-0.0285398745829343	-0.000961491682983345	-0.0013470191484112	-0.010312576767841	-0.0197091090665127	-0.033144068327646	-0.0330111351662321	-0.0433583835552458
0.0341080225798804	0.0508942345384972	-0.00984533627421218	0.0440906404191278	-0.000701589097483371	-0.0106310255345403	-0.0013455970787735	-0.00170016637662082	-0.00597021491768671	-0.00566630731601186	-0.00928803127169626	-0.0101015952174978	-0.0142351904150417
0.114136474435082	0.0811355972545185	-0.0586446430329074	0.0808294861724245	0.00518058922796927	0.000307613730197498	0.0210944600831961	-0.00967096509237053	0.00559010090064566	0.00274410147908338	-0.013381180124587	-0.0133780885784656	-0.0114576790494135
0.377236220491838	0.266395908518882	-0.202111273623104	0.269697937792116	0.152840352950451	0.0542155296065456	0.0452052325963352	0.127072164074237	0.0132659635115603	0.103527941278498	0.0399294186394148	0.0283698657988143	0.0249428932609427
0.0228481398892842	0.0292851215865288	-0.00578659390621781	0.0318628311571919	-0.00749139514863702	-0.00583247548596421	-0.000910636568807546	-0.00229444524836351	-0.00596918719014553	-0.00666193531730061	-0.00954481755766872	-0.00941389688328178	-0.00723187889029002
0.0826854073358187	0.153610173108802	-0.0344944163419961	0.0790459344923343	-0.00344835374021993	-0.0104306657117997	0.0414347520217761	-0.000567938584691799	0.00596464780109905	-0.00693950972600983	-0.0179160073761808	-0.0162898542181369	-0.0164040718434948
0.065389019364822	0.0311364276546978	-0.0311204105316857	0.0519029554296814	-0.021655310578838	-0.0168109369386224	0.00227505764202222	-0.00473638095942995	-0.0140110375361925	-0.0192331237587302	-0.0154030808423312	-0.0192840555213332	-0.0181071242081804
0.0412961588392839	0.104986827476653	-0.0145932892876568	0.0460010857294476	0.0192241027279759	-0.00962072044865799	0.0202824159536742	0.0110576743817283	0.0092335248453674	0.00480169113965894	-0.00680940116333391	-0.00878053436101332	-0.00015572942163742
0.467416018588369	0.214959747789595	-0.273015598866152	0.26267448006641	0.0128503939226101	-0.00813447227850284	0.068146778822349	0.0154838902212328	0.0245111421929443	0.00235796082205358	0.0096552581293054	0.00594981036612602	-0.0429326916174212
0.0117919479463008	0.00620043033099939	-0.00322435304581065	0.0168610888841184	-0.00447164932291292	-0.00460248227341217	-0.00189162743297521	-0.00305486046438235	-0.00430118734183496	-0.00453706579816254	-0.00455567446984973	-0.00640911747137702	-0.00640220286920492
0.401315296660218	0.0928251265499039	-0.221109897007837	0.266835706407335	0.000874995513326315	-0.00541406999439481	0.027731589173043	-0.00358885601479175	-0.00153972580046524	-0.00226953724053425	-0.0368158889030172	-0.0487023259546169	-0.0475997600644819
0.263469417431564	0.175298860026293	-0.138534943507276	0.184764448247144	0.048623311802686	0.033835848400341	0.0859230530518196	0.0339175482344396	0.0245099130920411	0.0412295801015135	0.00535856472760676	-0.0100585173128537	-0.0201137591035648
0.441628146442075	0.0958860625158716	-0.255735990732345	0.251893169778986	0.00253021403121656	-0.0051845116643689	0.0527837553617155	0.0316450308832618	0.00265141788172063	-0.0013271488165762	-0.0123838891113753	-0.0202901790261593	-0.0595322212440737
0.0140045467203769	0.0278136393871541	-0.00463566802327765	0.0163242341661581	-0.00592016212790641	-0.00398728118806395	-0.00307793235439873	-0.0040743760734344	-0.00381839178345026	-0.00495372165798518	-0.00568014301053668	-0.00592505045936944	-0.00643126110903406
0.183656162620822	0.0807599958849098	-0.0871122872735775	0.152286669529776	-0.0105763371561466	-0.0100725106185503	0.0216236145467178	0.0101096767214313	0.00214410440115093	-0.0103244238873485	-0.0129365761308452	-0.0326048425227892	-0.0301232783141492
0.33905018992213	0.161473501472853	-0.164788085620522	0.303185610696486	0.000698276281229926	-0.0286622115977521	0.0205345513071156	0.00142797828845592	-0.0126886831809737	-0.013981967658261	-0.0496905161384267	-0.06048366041301	-0.0555998912179511
0.449797034117072	0.189296344625285	-0.265305477346775	0.238941174008149	0.107152399757432	0.0353765372157559	0.0760854964962893	0.0692444805961222	0.102289886126359	0.0712644684865941	0.0221709798257781	0.0447037493705779	0.0240363025082286
0.0842536163707749	0.106578222712039	-0.0253930856902596	0.109170852664056	0.0110471310846448	-0.010546045527844	0.0181387789497381	0.0215257835289284	0.0168144651204128	0.00025054277840042	0.000326469149923028	-0.0105894055946272	-0.00875501689316403
0.344323590408115	0.152715722672926	-0.169934591021508	0.298889612685439	-0.0181803139175936	-0.0310147176219348	0.0287553805791131	0.00650991391369315	-0.0172517698632655	-0.0245975157697642	-0.0605176558948635	-0.067293776552967	-0.0738167280166254
0.213993218224682	0.111366215473184	-0.114225108922451	0.144117676543966	0.0401043369385032	-0.0358612049742861	0.0331743356201876	0.00508929346863637	-0.0186503290899767	0.00212156598210858	-0.00189946513075209	0.0118518041438763	-0.0248513134951985
0.451560940136617	0.186249597695656	-0.268823128766293	0.228317187567178	0.0388331326796181	0.029928152903885	0.10685445879453	0.0648458547217086	0.0491123618522218	0.0343806427917516	0.0207692595141731	-0.00421049399706547	-0.0068605930279183
0.142447399324718	0.0796084938979281	-0.0766853189154679	0.0915315075468144	0.003888704552374	-0.0123835361401456	0.0165174018377521	0.00175060906862068	-0.0156877130254471	-0.00424741579388577	-0.027382209592743	-0.027787643604382	-0.033650053375669
0.0528750259053515	0.0864874284123319	-0.0162836282321705	0.0653998046642409	-0.00819918084083914	-0.00588432278459559	0.00222454824748677	0.000395147517616511	-0.00475409316085049	-0.00704175181271736	-0.0117618426225402	-0.0145041421505914	-0.0168130794133348
0.451996611247561	0.144428931213051	-0.258229533272587	0.274714206046346	-0.0296158235855527	-0.0721366954767045	0.0211170109596315	-0.0193735040283763	-0.0332060034062786	-0.0508762595311286	-0.0531157143403507	-0.0801556823816718	-0.105180785441191
0.358499269190984	0.229426354931262	-0.182939970175842	0.291575449387644	-0.0012207933850768	-0.0318351198307176	0.0364127518209862	0.00613560115492989	0.0301049724110564	-0.0165279566078972	0.0107759991537919	0.00574152900516595	-0.0432585189856337
0.151119986536474	0.133931692620072	-0.0838262191970475	0.0884006288969704	0.00128740683852363	-0.00336257581891095	0.0411180605779408	0.00417775493804851	0.00789697779359724	-0.00103758449019364	0.0154572973031878	-0.0030429367941559	-0.00865372240306234
0.338950655614692	0.163704031763634	-0.164307392610855	0.304611678722212	-0.0332921159746191	-0.0388766066997214	0.0174419943892668	0.00176542581122624	-0.0309485257086742	-0.0360843613371702	-0.0359743368587519	-0.0506575913602946	-0.0850602814723446
0.114833672942273	0.0802063277886448	-0.0585783300095026	0.0827041866308651	-0.000694889137776988	0.00555824051175995	0.0281536757380653	0.0173473992526012	0.0113803533946891	0.00243167568699147	-0.00983800981117931	-0.0112507234350694	-0.00863035133335972
0.00441901411608287	0.011085237219933	-1.9332059052306e-05	0.00790310149047083	-0.00212223407524313	-0.00203502976625837	-0.000387024108471135	-0.00130104849470607	-0.000981717597609808	-0.00207863192075075	-0.0019776995081823	-0.00187702467263572	-0.00224046749344596
0.167847528321961	0.164020225836509	-0.0917707988842435	0.103106384704337	-0.0178426267976964	-0.0348638323595482	0.00860955287129056	0.0157843390407423	0.00306943473319912	-0.0263532295786223	-0.0096764104920565	-0.00324941714959526	-0.0256449795718856
0.17333871479428	0.162242439767607	-0.0978392080441184	0.0961313674596075	0.00757262588560165	-0.049779388071404	0.01752130147738	-0.0325925320606607	0.00342358552502575	-0.0211033810929012	-0.0166364940016528	-0.00320118145752815	-0.0469118222008671
0.465959096816448	0.226192141335114	-0.272978050864724	0.257614612883998	0.0244390575612774	-0.0554002641508736	0.0345690255492585	0.0384217860813944	0.0490723290781698	-0.0154806032947981	-0.0194865061959101	-0.0346982426925439	-0.0425315725841737
0.0204623469640764	0.00575496116833016	-0.00371029582201361	0.0279305027045705	-0.000246589726449392	-0.000430866574979288	0.00429786668460227	0.00125283845863077	-0.00139420705264238	-0.00033872815071434	-0.00377038601746523	-0.00619678784208185	-0.00561456159321893
0.102018775732406	0.0288528342864774	-0.050149005497773	0.0767829187251657	-0.00203868412834601	-0.0107243681590861	0.00658607760856011	-0.00466055530844348	-0.00874346703980648	-0.00638152614371608	-0.0204566930879945	-0.0225909038953415	-0.0184722748759371
0.283176093533047	0.0971908209255825	-0.152221440628978	0.192204676484661	-0.00169059828410878	-0.0108118040148988	0.0146253440243801	0.0070111153309102	-0.0111364070717598	-0.00625120114950378	-0.0310360528406987	-0.0158488990355609	-0.0333184802808215
0.501587470162647	0.253659828293815	-0.306315826173277	0.231547200213163	0.0758657936465297	0.0144008625872107	0.0873113721830353	0.0777338049199164	0.0543824577282946	0.0451333281168702	0.0239227856690652	0.0228785521472761	0.000264742278502261
0.127820455910416	0.0502605991240377	-0.0647792929227414	0.0927461186739996	-0.0210373862113504	-0.018903052579961	-0.00617218007637266	-0.00296183493404728	-0.0153587381977564	-0.0199702193956557	-0.0225037649955212	-0.0268889779307349	-0.0296886939203672
0.183613725307148	0.11148641196404	-0.0931005348647413	0.136227626395327	0.000229646749950907	-0.011082668449565	0.0349633186748826	0.0302553594162294	0.0124898677046871	-0.00542651084980705	-0.00115563550373432	0.00495584460230442	-0.0067180896444754
0.100231052149039	0.104626568844632	-0.038520568702517	0.105982420674535	0.00312831509605466	-0.0179266942833569	0.0229549300653153	0.0132803066614501	0.00156848833203767	-0.00739918959365111	-0.00269893568278159	-0.013126856736018	-0.0256488797416059
0.163125095730141	0.0467176214750172	-0.0760452261486029	0.141350000464586	-0.0121312157690523	-0.0095833950895825	0.0186894233262244	0.00155259917625938	-0.00690687509371476	-0.0108573054293174	-0.0190610716906765	-0.0170697665238428	-0.0380300781231854
0.127187387986261	0.125207015876789	-0.0694116960085018	0.0767870291021479	0.0179192060321349	-0.0196741142791286	0.0163455492573246	0.0107425260534345	0.0080303364577349	-0.000877454123496851	-0.00449232496696528	-0.0150357374031887	-0.0030706170841221
0.0756069499445786	0.170043664239566	-0.0331240236201179	0.0664502521873544	0.0305215566937599	-0.0284985039662957	0.00106894638815049	0.00689789901688649	0.00610374688773815	0.00101152636373211	-0.0136900573433906	-0.0143608629895952	-0.0172470885379253
0.4996008930462	0.239654734592487	-0.305417662022085	0.22971953913439	0.0528612147807634	-0.0432267776668283	0.129330080504493	0.0594472393518397	0.07319724686216	0.0048172185569676	-0.0123985746135696	0.0130841605684939	0.0535106261740596
0.233126532507	0.117424779451057	-0.121172502802014	0.165090765948023	0.0456771961373322	0.00679317722990277	0.0534039803573456	0.0615718994016644	0.0322615861773025	0.0262351866836175	0.0254325483834293	-0.0012308376374271	0.0100502946400461
0.139370449337317	0.0322875330669554	-0.0690668444291733	0.105322712735963	0.000712029691361638	0.00191828640261724	0.014161370881485	0.00617775598801359	0.00884042437304439	0.00131515804698942	-0.000265532969134924	-0.007343386849435	-0.0211524653845215
0.0705865399858312	0.0169578193274671	-0.0329237681080815	0.057856794534006	-0.00356057302945156	-0.00448127134759699	0.00503389270013983	0.000577189891789301	-0.00134849554040169	-0.00402092218852428	-0.00614496910905836	-0.013646296243111	-0.00962210913330699
0.256837445339171	0.125945955460168	-0.138313402727132	0.169515397224713	-0.00737591166873064	0.0332992931916475	0.0575779149211031	0.0205809696167534	0.0297431980442611	0.0129616907614584	0.0168440793066156	0.0179699419207877	-0.011195293965667
