# Supplementary material for: Measuring re-identification risk using a synthetic estimator to enable data sharing
Source: PLoS One. 2022 Jun 17;17(6):e0269097. doi: 10.1371/journal.pone.0269097 (PMC9205507; doi:10.1371/journal.pone.0269097)
Supplement: S3 File — (ZIP) [file pone.0269097.s003.zip › nexoid/nexoid.vineCopula.1.3.csv]

risk_act	entropy_est	ital_est	hypo_est	g_err	g_vine_err	ave1	ave2	ave3	ave4	ave5	ave6	ave7
0.0479034985132603	0.082504926968292	-0.0192364963044316	0.0327501638968913	-0.0065535563761905	-0.0106802990092544	-0.00407126783825269	0.00143826376889622	-0.000945845218662839	-0.00861692769272247	-0.0139180412023172	-0.0164543807327565	-0.0162289103713208
0.102138664973227	0.0958395594431343	-0.0268821692663353	0.0999734184573779	0.0145223874396779	0.0189398390079978	0.0230255836721394	0.0174444060523459	0.0166675164119221	0.0167311132238379	0.000236274208517198	-0.00757695264048507	-0.00357308141952574
0.0991237391745249	0.0661766360702516	-0.0425103245935457	0.0592288270136385	0.0161231149057655	0.00528287667809814	0.0188732697639493	0.00638701895883312	0.0187500324287841	0.0107029957919318	-0.000289843007487231	0.000680342766149755	-0.0173123716404764
0.491664208889637	0.243983800572177	-0.257207242759389	0.197612456863965	0.0586261696044745	0.0544460120966066	0.053654057753587	0.0951444621913841	0.0294980446639769	0.0565360908505406	0.007543316049344	0.0493809677874227	-0.0502803350476108
0.451817426499556	0.194626747639413	-0.228106621185473	0.204018976103064	0.139817639216697	-0.0141385662656219	0.132664907497805	0.0853221981422467	0.0889561736928117	0.0628395364755375	0.0652651497213612	0.00600666268540351	0.0131748507307755
0.264236648777199	0.174013875998893	-0.117949015086334	0.154659283386499	0.0379826783860802	0.00840368034989974	0.0474765549209226	0.0315931910722135	0.0372187156802289	0.02319317936799	-0.0120101889487451	0.0104848507990196	-0.028665839816293
0.0505281997762222	0.0590452384858777	-0.0156352361893712	0.0426183158881696	-0.00839309714308433	-0.0066331938088407	0.00517577944563377	-0.00403214822990167	-0.00703073994717524	-0.00751314547596252	-0.01108403750611	-0.0138192484757289	-0.0154426768311316
0.321768102290464	0.147126658931524	-0.123902702262256	0.254287799652422	-0.00336531449422817	-0.0388241669782941	0.0131773245949947	0.00678861351418192	-0.0260356164530553	-0.0210947407362611	-0.047157793512878	-0.0630948716175471	-0.0697537025470411
0.0512050086967654	0.056038311807933	-0.0137829131633404	0.0454316538770798	0.00677577627338208	-0.00152716088893586	0.022930419700584	0.01208010984894	0.00314824817809696	0.00262430769222311	0.000858069837726884	-0.00313364147647066	-0.00725801142409065
0.166764675113846	0.095853605784836	-0.0723564518867347	0.100975820982716	0.0205704925133012	0.00267333545072329	0.0339706231118169	0.0238186411647686	-0.00259310114188852	0.0116219139820123	-0.00271139723096533	-0.00767755093241199	-0.0143765694620918
0.0896951387955825	0.0318501572395473	-0.0366786540630423	0.0572002103639072	-0.00224104446195697	-0.0140328363279599	-0.00444891523627909	-0.00512124200130586	-0.00809307224508682	-0.00813694039495844	-0.0194849943287491	-0.0183729359570787	-0.0229363136326549
0.0151548591517992	0.00659373792935489	-0.00233917690562279	0.0152008683692735	-0.00373196040505497	-0.00433842763218468	0.000395806304117424	-0.000590096095770973	-0.0031711315773907	-0.00403519401861982	-0.00427548151240913	-0.00481142504814173	-0.00533991275158031
0.308202921265563	0.170733798983333	-0.122965428243235	0.228295926194576	0.0228591165016703	0.00787590818517514	0.088622006188351	0.0431527343717212	0.0328635741588537	0.0153675123434228	0.00240394729594345	-0.0093948060473385	-0.0319019403293321
0.285524273590176	0.0957117271264156	-0.131720350666447	0.156818892545981	-0.0204630100617726	-0.0338037558196972	0.0193465121477164	-0.00359323915663728	0.00455406254538848	-0.0271333829407349	-0.0375286715617551	-0.025380358691185	-0.059402107915456
0.497354290577719	0.197472818068964	-0.2590062897884	0.204098446347465	0.0690985766063803	-0.0691570828683732	0.0299535158288323	0.017199408651246	0.00625587886236345	-2.92531309964428e-05	-0.0212162217309425	-0.0517262273735652	-0.05029789071097
0.0111470149390156	0.00565513643313886	-0.00201463897319695	0.0135289553200392	-0.00249844473092003	-0.00272554030464598	-0.0026876387409293	-0.00238725278025513	-0.00205236601654907	-0.00261199251778301	-0.00417155435521914	-0.00474494018634781	-0.00440849024621853
0.409333302349276	0.0923212081280709	-0.194268454726814	0.219729670064434	-0.00947516043004243	-0.0203980505486476	0.0379072376903906	0.00339461700767119	-0.000823913343798943	-0.014936605489345	-0.0391227163856109	-0.0429723402462451	-0.0557348393522982
0.39784930783395	0.0903309424842147	-0.183502244725792	0.229165902064647	-0.00672034179541475	0.0112553061639366	0.0282894731746207	0.0100712909957556	0.0114349180914473	0.00226748218426087	-0.0237471134439127	-0.0428230399376799	-0.0484374278782974
0.050647441187759	0.0164984777650311	-0.0184634296596116	0.036510822583618	-0.00168399843903481	-0.00188549919034911	0.014132724321551	0.00596517662432984	0.0036871217473966	-0.00178474881469196	-0.00123634458456862	-0.00578084680411769	-0.00461136217354114
0.00265370159088983	0.00614253021537809	-0.000118885750100124	0.00289687309106208	-0.00119237405825554	-0.00087874539985783	-0.000392731721270083	-0.000634194174712303	-0.000895553785337708	-0.00103555972905668	-0.00103619117970227	-0.00122105298942808	-0.00146005635200987
0.00295865683827088	0.00778373473147395	-9.71164511019266e-05	0.0035631157463829	-0.00093108484279139	-0.000998668183547762	0.000247352595168969	-0.000516019772864328	-0.000700129750909673	-0.000964876513169576	-0.000980148312608462	-0.000798976578037916	-0.00130062339065393
0.0216586114217952	0.0376213851331385	-0.00245218492497492	0.0259185304948854	0.0033875479740922	-0.00234783836579686	0.0093606690248162	0.00493824172720988	0.00342869546744817	0.000519854804147669	-0.00121527912885106	-0.0034341906021074	-0.00440879787965013
0.108557742553113	0.0773087807276183	-0.0459209102971362	0.066968107958027	-0.0216427205464351	-0.0063106780462171	0.0151942596311553	0.0140631641384294	0.0024557734030077	-0.0139766992963261	-0.0201114280452675	-0.0135216480328889	-0.0248195126846762
0.0206124398879658	0.0365075452566204	-0.0020376351597776	0.0251770740614077	0.000600605811646851	-0.000765503474858157	0.00698660387758547	0.00751752584879117	0.00125829939418908	-8.24488316056513e-05	-0.00105701688159035	-0.0024690354691025	-0.00244048748520006
0.0612878952841825	0.048683627391526	-0.0247622162170823	0.0414208695333728	-0.000636552666304566	-0.000285154702227425	0.00260001319532988	0.00292437770655182	0.00176615201278291	-0.000460853684265995	-0.008287449121053	-0.0127504237206105	-0.00982406488062504
0.0148490702244071	0.0249680521237258	-0.00231759906234987	0.0180669943022017	-0.00396948306244699	-0.00544198818274522	-9.89750586461412e-06	-0.00149353999942574	-0.00173963767824517	-0.0047057356225961	-0.00458451600623521	-0.0038921498343989	-0.00551713362759365
0.449065835996389	0.156278774497822	-0.226409776444646	0.203518293916307	0.0563222721153063	-0.0121936974193117	0.08717665790323	0.0339516360352985	0.0416486344021819	0.0220642873479973	0.0131302435225679	-0.0182000295716143	-0.00483297744950939
0.116836137692032	0.186126979761809	-0.0429681411899228	0.0863689239419003	0.0579051518547112	-0.0200707701159538	0.0496958051657097	0.0170782306553654	0.00367214341563313	0.0189171908693787	-0.0145915595250462	0.00617892525293545	-0.0109155301907091
0.0331859798368382	0.0381608972621766	-0.0109041402411712	0.028801495370063	-0.00572104228272472	-0.00926543531352269	0.00184620114529271	-0.00655548067446122	-0.00565281918922269	-0.00749323879812371	-0.0106025402632625	-0.00963295112747491	-0.0121437167430771
0.124829619993495	0.0341094921965487	-0.0537674240582383	0.0747936808540754	-0.0163650637074897	-0.0129513630002767	0.0078757337495349	-0.00170750601311999	-0.0153401417029831	-0.0146582133538832	-0.02303102130251	-0.0244086754237927	-0.0259088109730213
0.207175877385568	0.0553656416252915	-0.0835826807803609	0.142073104359085	0.00799495134662892	-0.00394564159222466	0.03744604188621	0.0245051810843127	0.00965826518278401	0.00202465487720213	-0.011413102099928	-0.0134636216597639	-0.0131541559931448
0.489807081720867	0.194737331212155	-0.254890566475766	0.200780309053234	0.0450724237385504	-0.0692393534508145	0.0336957626231656	0.0365046100931311	0.0193445427471947	-0.0120834648561321	-0.0212822181023775	-0.0490212217202841	-0.0369767592852901
0.0406269305508742	0.045632915652832	-0.0119053085109677	0.035471768264661	-0.00530902638662356	-0.00542290587420767	0.00350933886928135	0.00331488794075742	-0.00289762115597904	-0.00536596613041562	-0.00697714631535223	-0.00723839110844457	-0.013907902462724
0.0089611890889937	0.00404268144483904	-0.00158193863249113	0.0104217659351161	-0.00372991562295715	-0.00317283793636535	-0.000418886298392407	-0.00232288055070724	-0.00253854766159287	-0.00345137677966125	-0.00341008930163304	-0.00425286674943961	-0.00424604287470027
0.113264960677335	0.189373987333914	-0.0399377608768684	0.0887996973913454	0.0498308397116084	-0.0191372367429009	0.0641704295397164	0.0215966433305083	0.0319684276128763	0.0153468014843537	0.0210441764060497	-0.0212064578767853	0.00606571606321987
0.132094757899039	0.0843876589101398	-0.0574911142426846	0.0787714689821384	0.00861214366503715	-0.0246497804003703	0.00854287828605241	0.00644624268469288	-0.0016955589504272	-0.00801881836766657	-0.0186122762236864	-0.013613857595241	-0.0192295029707005
0.00848485141874947	0.0119385447075606	-0.00081754877207501	0.01000360470657	-0.00156059988428967	-0.00185197530681199	0.00103235311547735	-0.000640201149152794	-0.00142983503312395	-0.00170628759555083	-0.00229433740245927	-0.00263014696157696	-0.00283608470265483
0.162709220289176	0.11131866719724	-0.0747536432867077	0.0876216522665704	0.00512133824928732	-0.0474053734749438	0.0106424936342902	-0.0002743801943417	-8.04874270212419e-05	-0.0211420176128283	-0.0218524964251129	-0.0324877216632579	-0.038091984503521
0.174121467845414	0.050669802085778	-0.0726799659606552	0.111735855176126	-0.00174885794049148	-0.0217374392729575	0.0107760337222408	0.00296920610989523	0.00768285550850456	-0.0117431486067245	-0.0148217913730033	-0.0119288861509262	-0.0302619737369224
0.0151876687034966	0.0574464258330352	-0.00286678641576809	0.0177407800151609	-0.00726300754784639	-0.00847801643424972	-0.0049897345273004	-0.00498734095196208	-0.0057163217589357	-0.00787051199104806	-0.00842625255566723	-0.00775029089343715	-0.0043342794411285
0.303838727065216	0.17955001928377	-0.118312137162517	0.233451791682033	0.0546854429346896	-0.00247577359031642	0.0641183564135312	0.0561094099345508	0.0741743198836226	0.0261048346721866	0.00591568298161893	-0.0147825940494059	-0.0201745662934636
0.0141927168441751	0.025209804471	-0.00153285097873584	0.0190685163258288	0.000852114015768023	-0.00340849014940544	0.000987177702981758	-0.000742250730211809	3.49056915621305e-05	-0.00127818806681871	-0.00382623370686645	-0.00432843293515271	-0.00486648412407274
0.191398198254971	0.111802321325352	-0.0836804180305284	0.11409001000928	0.0376817231289197	-0.0224737006948046	0.0442932906639154	0.0246494647224363	0.00426517649441768	0.00760401121705759	0.0155923779751311	-0.0317615586252678	-0.0115621030846732
0.369297424696839	0.22081518162278	-0.1612050663672	0.238555306344397	0.0561758251828846	0.0364057759350977	0.0382128974462215	0.0718109795641236	-0.00366928874807515	0.0462908005589912	0.0279426580252669	-0.0294643883730027	-0.0181571799214774
0.224236753835374	0.165864304558633	-0.104372935514417	0.119234083104193	0.066981190100342	-0.00476132974063276	0.0634124795920953	0.0313532358256352	0.0404876433676533	0.0311099301798546	0.0160862492699877	0.00603922866514325	-0.0235485103428899
0.324286033628668	0.250969691382889	-0.122874374695387	0.26270256966118	0.0251219078924458	-0.024000466177481	0.0474768600268016	0.0157871473655557	-0.00804628384398043	0.000560720857482377	0.00940120779450637	-0.00940304545550485	-0.0553325981603063
0.223112379341068	0.109380996563993	-0.103947619722513	0.117913306192521	0.0142392491481734	-0.0171162097344815	0.0383397144037722	0.0144518322077804	0.0117879307824155	-0.00143848029315408	0.00102047160313307	-0.027196914279327	-0.0160338202857606
0.101176810218022	0.0297254974653299	-0.0411034174300891	0.0657325422927209	-0.00148861971523576	-0.00941829668161438	0.00490238892073665	-0.00488542221963829	-0.00287605064213005	-0.00545345819842506	-0.00996823835041959	-0.0150707729686588	-0.0162866627806031
0.0580688221228613	0.0173138714826381	-0.0232403862311975	0.0385298232897154	-0.0103949524067649	-0.00857180681916978	-0.000733456749230921	-0.00703543635453115	-0.00773022271649393	-0.00948337961296733	-0.013602438290771	-0.0146863420247821	-0.018990099460671
0.14189389635961	0.0523647094591393	-0.0593424044675395	0.0919965759207676	-0.0157679107920012	-0.0458919305156907	-0.0239881826822178	-0.0249441622788791	-0.029501374632341	-0.0308299206538459	-0.0413053186210847	-0.0335312502589984	-0.0522008928745921
0.453836431271827	0.191031864661201	-0.231792789529207	0.1969153436559	0.139657410819112	-0.0107425598995673	0.162645975643651	0.0829043526627834	0.0605743519022165	0.0644574254597722	0.0525086008271629	-0.00240099347528178	0.055366126014743
0.103586234592161	0.0557103654484652	-0.0197006098836714	0.123180211096253	-0.00452163027885459	0.00130942116841264	0.0232856921751606	0.00412448177035152	-0.00713360589584748	-0.00160610455522098	-0.0134380437125108	-0.0256980769363839	-0.0260025214802891
0.162102308565658	0.0490741441487184	-0.0649689721481341	0.110576025677973	-0.00885606954293033	-0.0133314150793802	0.0183036340057867	-0.00219869196529443	-7.96865432509397e-05	-0.0110937423111553	-0.0138415120884984	-0.0120607820367649	-0.0243193463849723
0.00499979354896529	0.0119302774384794	-6.61503715401286e-05	0.00710993206476851	-0.00162430013353305	-0.00159003201245634	-0.00155706167320277	-0.00131010750646097	-0.00166077487782272	-0.00160716607299469	-0.00255850595660242	-0.0026460586792385	-0.00250290400605116
0.322089963054663	0.211235568150559	-0.134006368155889	0.22315908081388	0.132660014071699	0.0143644029229524	0.118954763160338	0.158858494749362	0.131183833005008	0.0735122084973258	0.0461135890129099	0.0389675541791413	0.0162611871579814
0.00602691462248996	0.0113655060677437	-0.000912147572155088	0.0058874521817618	-0.00223035755005604	-0.00287717313803063	-0.000441200298632361	-0.00132898449793105	-0.000958009748268157	-0.00255376534404333	-0.00197361382113042	-0.00271053129093257	-0.00278434034633095
0.246857872839114	0.0718548405501314	-0.0722365034108571	0.256971359428283	-0.025849411764996	0.000306613673455441	0.0517871742360448	0.0358865557754734	0.0142757294086818	-0.0127713990457703	-0.0114630204155822	-0.0204590816663445	-0.034208467210282
0.151183123506701	0.132373517159429	-0.0711270599060631	0.0764354472360669	-0.004308415334808	-0.0122176455515102	0.0347597128864716	0.0289623655282442	0.00626234993896552	-0.0082630304431591	0.0108905070113971	0.00206992582247359	-0.0219330403340265
0.010734090974318	0.00167679345926777	0.000661370103864455	0.0129491354274411	0.00030934570130824	0.00125269142952403	0.00603048005194856	0.00479602218967542	0.00241807695353667	0.000781018565416134	-5.12670668716027e-05	-0.000476048085405958	-0.00139466453354132
0.0701520746818765	0.0645011351774314	-0.02943556450074	0.0439586665246468	0.0018442546778588	-0.00289668742989803	0.00515082901776075	-0.00956271229281735	-0.000792702982956722	-0.000526216376019614	-0.00849651370505662	-0.0189737297039966	-0.0147713031844971
0.000680215629495094	-7.01473993262897e-05	-9.38467053447745e-05	0.000273424909972605	-0.000215394030691601	-6.09228014031336e-05	0.000170050575531983	-7.392796872841e-05	-0.000116474142337554	-0.000138158416047367	-0.000135977677065801	-0.00016073531950808	-0.000249729196447163
0.489717570737248	0.192393221542983	-0.254122190681173	0.203060124510157	0.0528175774068314	-0.00350648952245219	0.0179563330869276	-0.00344472439874194	0.0177332044145618	0.0246555439421897	-0.0322375530744907	-0.0431412502575663	-0.042198335993853
0.000315156854160562	1.58417615209682e-05	6.20728031296611e-05	0.000319286043604578	5.95017360265076e-06	-5.22194402964538e-05	0.000156822932291602	0.000155786614921783	7.36256375009407e-05	-2.31346333469015e-05	-4.37113425990004e-05	-4.8274541971223e-05	-6.95395413448176e-05
0.208034474012734	0.118043031419397	-0.0926552609983509	0.121278365498705	0.0272059981320648	-0.00516331697140751	0.0351407339029937	0.0222732768232856	0.00399046959611715	0.0110213405803286	0.006802816983212	-0.0185945821017365	-0.0201605043584485
0.0141427576808395	0.0207163716912764	-0.00176648272740476	0.0172959522613276	-0.002731710565936	-0.000791891754194673	0.00315182843965765	0.0011608064083494	-0.00177737888469473	-0.00176180116006533	-0.00309852299222033	-0.00285337576630936	-0.00359973282953096
0.4019723557561	0.0937430708718964	-0.187475988168187	0.225483644074318	0.00091058406526584	-0.0280164678545829	0.0353112626736893	0.0203145573162153	0.0143282729676429	-0.0135529418946585	-0.0391227309129405	-0.0279085475513975	-0.0497043834718167
0.225402848256559	0.170462526957332	-0.105932779993524	0.116384536174987	0.0569871909339469	-0.0215678065736581	0.0666987436883278	0.0500500628677996	0.0434550734359753	0.0177096921801444	0.0307099835486978	-0.0100469543068213	-0.0347595325646916
0.0481982049796817	0.0169262343370482	-0.0173604882586972	0.034911112358131	0.00447973211149384	0.00291708311962319	0.0117231049715046	0.00614705548045317	0.00312242090981226	0.00369840761555851	0.000110747515385826	-0.00164724906404118	-0.0056630920331799
0.0979638696038798	0.106653081953718	-0.0307831769974919	0.0848974729343059	0.00964799468387358	-0.00281664997337722	0.0162344644795712	0.0179346641464355	0.00461982039786585	0.00341567235524819	-0.00717869412334143	-0.00744506948102031	-0.00954073007350743
0.372807139069876	0.272173008261334	-0.166127455977397	0.230396652777557	0.0682721194308644	0.0224053132238179	0.144034731584646	0.0734723725213867	0.0587848478499963	0.0453387163273412	-0.0247103852239051	0.0195073979991252	0.0132584391405136
0.0219221903684821	0.033708986531942	-0.00675682628110807	0.0197491103436585	-0.00626268751266285	-0.00930965779339213	0.0010284893048984	-0.00242867604232707	-0.00485725297129814	-0.00778617265302749	-0.00828435980291799	-0.00728910799817916	-0.00967560056597588
0.0803955170299513	0.0591462595942306	-0.0326208431192349	0.0525332762910411	0.00237926916577551	-0.00382123478539778	0.0146932598576734	0.00648148276530805	0.00122258946409325	-0.000720982809811144	-0.00636715620019493	-0.00618017375278179	-0.0105670372294929
0.277254096911459	0.102653215588199	-0.123500063866476	0.164905795864139	-0.0308746247280125	-0.0236308434182104	-0.00279052290844323	0.0176462209932646	-0.000194728269251876	-0.0272527340731115	-0.0219424654116783	-0.0283216432498846	-0.0327395940374349
0.501964156402342	0.251633430059728	-0.263372812206281	0.200081983166794	0.0713349172871515	-0.033773844502634	0.0785037172303077	0.0888750327264005	0.0631254088947008	0.0187805363922587	0.0709859479687812	-0.0355380581877723	0.0240089029186076
0.167621521471615	0.17589215030152	-0.0557015069678445	0.146394885371083	0.0186395719485923	-0.00749404927714728	0.0408275406936202	0.036186359144924	0.00563517316339332	0.00557276133572251	-0.0220650869814394	-0.027968366847602	-0.00945904607734335
0.165119571897677	0.163912627982706	-0.0783282785435532	0.0820211914641486	0.00826230308362885	-0.0434812818622548	0.0392598033090522	0.00710140462264922	-0.000443746505472215	-0.017609489389313	-0.0349308748895583	-0.0115913945401524	-0.0111883396086991
0.000398751367867121	0.00154341883024338	0.000133713747741741	0.000683142800776635	-1.74356424926164e-06	-0.000163039518815141	-1.40709664311288e-05	-4.18059613116617e-05	-7.47293087693274e-05	-8.2391541532201e-05	-0.000170044170488341	-0.000195535856982718	-0.000198890424725609
0.437675346336015	0.094172436023947	-0.217599956313007	0.206910016377112	-0.0260695824890745	-0.027219486390079	0.0250939341644865	0.0207313361404847	-0.022922553009378	-0.0266445344395768	-0.0276300363556037	-0.0408536576786409	-0.0659261771468802
0.0598024461060822	0.0289190042477784	-0.0234494161863747	0.0412207865342786	-0.00987484678347158	-0.0117390088878984	0.000294588549285241	-0.00963390128338702	-0.0114851060178181	-0.010806927835685	-0.015613667194765	-0.0129459897708775	-0.0201989201025388
0.126984553296922	0.0590022018169691	-0.0351700762872974	0.123849068771429	-0.0126500304544189	-0.00888307626902192	0.0114841266068758	0.00202130329734393	-0.0084163582518777	-0.0107665533617204	-0.0213066798450252	-0.0259718185648659	-0.0268152449176493
0.440301920874392	0.156113166947086	-0.219676591599504	0.205878992779307	0.063733104277441	0.0571298611420291	0.0819670584593852	0.0733316482609803	0.0712033832012638	0.060431482709735	0.00418145640435391	0.00362410310042621	-0.0207195039900737
0.262273425417958	0.177085505394089	-0.117198202027408	0.152716351465015	0.013528842206325	-0.0344477175100293	0.0500461469852359	0.0334097941233183	0.0272430630518432	-0.0104594376518522	0.0225314318077672	-0.00397230645144392	-0.0159365313715353
0.404918320504267	0.0924462015101755	-0.188676883139306	0.228093936275292	-0.00139000236486481	-0.018292801852726	0.0340403166854329	0.0206119167618085	-0.00964361442388223	-0.00984140210879542	-0.0101930545038011	-0.0365576964044727	-0.0488968514308294
0.00929687409869182	0.0195375522640488	-0.000858932839984904	0.0122728350165332	-0.00268116491529975	-0.00311376703198189	-0.000950205758119325	-0.00166087189233556	-0.00272578008541948	-0.00289746597364082	-0.00524357268110849	-0.00419326491095126	-0.00469201502456823
0.0192540073991665	0.0273158389973934	-0.00578157780761705	0.0178095172823272	-0.00335549426331962	-0.00835733449449438	-0.00216089763427462	-0.00419049735162697	-0.00458145364095824	-0.005856414378907	-0.00628005883517987	-0.00741179317044506	-0.00803359619004467
0.358699682871771	0.218253241712395	-0.155864136528565	0.232556480830861	0.0538480576777768	-0.0380824964884469	0.0853743843350048	0.00690422068565877	-0.0116753889045043	0.00788278059466496	-0.0243280881429041	-0.0405385510214406	-0.0489700412489261
0.0392542153187646	0.0523637366995538	-0.00913742293452375	0.0391369214609715	-0.0061876116664371	-0.00704934204369775	0.00342187933325312	-0.00135820263508113	-0.00568483532096577	-0.00661847685506743	-0.00754568681703129	-0.00935765326679442	-0.0111048981926798
0.0371600462824526	0.0474386857957999	-0.00972546662228325	0.0354790004040688	-0.00762381383380019	-0.00943152602680578	0.00494447432160731	-0.00649293501251978	-0.00207728868189037	-0.00852766993030298	-0.00621534215704125	-0.0114075628833936	-0.0100392086978067
0.0855536777325629	0.0325521210567712	-0.0340135771450576	0.0569170124901586	-0.00204440694878041	-0.0179586032472753	0.000534793523997767	-0.00350637493195848	-0.0108780166078152	-0.0100015050980278	-0.0152723566475022	-0.0219785736197268	-0.0164111762359122
0.0704852384350157	0.018423504585752	-0.0269626853531931	0.0490377441471436	-0.00376881916424908	-0.00151144398105209	0.0102154632615505	0.0113046165361095	0.00245503260580364	-0.00264013157265058	-0.000621865435702446	-0.00645866848400889	-0.0124051065416963
0.102231808553816	0.107136181558072	-0.0322787989763364	0.0896366253942858	0.0164593494163035	-0.00523951633467934	0.0205693168835424	0.0123990247642533	0.0112891247401363	0.00560991654081207	-0.00598022674177774	-0.0137683201251071	-0.0129877971627661
0.210911973599699	0.0551092516662061	-0.0863983689124453	0.141417796425744	-0.0134682183019936	0.00795063776972596	0.0354073787121285	0.0200077368254976	0.00184253059387307	-0.00275879026613382	-0.00663843067773912	-0.00897972947300069	-0.025471490531928
0.00972821592974085	0.00131506419305155	-0.00129470635085008	0.0101626807126971	-0.00249796395064433	-0.00179829615561761	-0.000201036371922848	-0.00126983598850932	-0.00308038036949639	-0.00214813005313097	-0.00323638454857014	-0.00300402884885111	-0.00385402708958856
0.052487828867869	0.0157703863436672	-0.0206869071586241	0.0359850171630036	-0.0104502841584858	-0.000878809262456072	0.00400159980701988	-2.06859947405116e-05	-0.00219081896771138	-0.00566454671047092	-0.00469751642266857	-0.00977761210315915	-0.0104445346479798
0.447067742819305	0.151295790716747	-0.215795618686372	0.232728025401022	-0.0150245879539911	-0.0622311287356095	0.0131331084262682	-0.0184766782707333	-0.0380409877926561	-0.0386278583448003	-0.0784902814844918	-0.0786173914107279	-0.0949908924316902
0.106235176354537	0.110451334310547	-0.049106823299313	0.0553879115530005	-0.006903428197582	-0.0144617699707808	0.0158086782973695	0.00785583546478046	0.00241428153439631	-0.0106825990841814	0.00620520940167239	-0.00958528506737154	-0.0152434961428027
0.0738965164342534	0.0640693857049939	-0.0316611876783061	0.0447081033152457	-0.0110803191743682	-0.00978880281405733	0.00821714013202748	-0.00554894759389317	0.000630605339165091	-0.0104345609942127	-0.0126937377291065	-0.0085533196711971	-0.0156746859645575
0.0214624467587073	0.0316025373497715	-0.00378810750433803	0.0245934899371976	-0.00736942082878086	-0.00603565686571744	0.000922665547627516	-0.00217137026250309	-0.00441992155422527	-0.00670253884724915	-0.00745461969136437	-0.00984319286842922	-0.00867005798311456
0.263801310689499	0.0990803653149981	-0.1149803175862	0.162417961958319	-0.0137580534711449	0.00098280151246144	0.021125017466322	-0.00833871826794647	-0.00272052251584076	-0.00638762597934173	-0.0173569405371083	-0.0255682899548327	-0.0271007486077566
0.00193291628062785	0.00523091105376645	-6.89560053521634e-05	0.00213124190113247	-0.000925199421568291	-0.000942731706795847	-0.000871157568307433	-0.000895506694986967	-0.000897067928376485	-0.000933965564182069	-0.000804356707622013	-0.0011691628777302	-0.00100706823208874
0.486916273905813	0.143700951350528	-0.249564519124038	0.211453975833345	-0.0237860941187967	-0.106950703718421	0.00526758441555641	-0.0123023040454764	-0.0227774219889536	-0.0653683989186086	-0.0635306970364868	-0.0866217218275155	-0.0950084335950558
0.020225854149145	0.0546173079330587	-0.0067075149187064	0.0168394063208843	-0.00819479290464338	-0.0082194880347275	-0.00615148975813334	-0.00280579131736288	-0.00347320015541002	-0.00820714046968544	-0.00553351224895999	-0.0104629765814342	-0.0114513976115066
0.31166262259952	0.169635116584637	-0.125747358434003	0.227066930360009	0.02721630111524	-0.00249810610341455	0.0576604619897542	0.0693093861573901	0.0160494589358983	0.0123590975059127	0.0236038948313398	-0.0123229783521121	-0.0333149659469941
0.0811832885097744	0.157479514463172	-0.0282439117625029	0.0623157614409725	0.00336822860718954	-0.0129286762572812	0.00554965862316029	0.00381775383791053	0.029094500421316	-0.00478022382504581	0.0126071248432684	0.0153364923749179	-0.0116960952456381
0.074973214102077	0.0241876421697576	-0.0105660946611086	0.0932186099421474	-0.00255747775711976	-0.00124091218738243	0.0205886797221669	0.013508311725711	0.00511414998346345	-0.00189919497225109	-0.00688086030943115	-0.0106532978154428	-0.012893148263284
0.0748017245163912	0.0633037154682327	-0.0322899337028691	0.0447155676949987	-0.00920641275381293	-0.016756713193666	0.00767247377362995	-0.0077526753448784	-0.00237499527094083	-0.0129815629737394	-0.00635006515722814	-0.00960162303105293	-0.0109874070919947
0.294493707531415	0.216105943208617	-0.140552440699354	0.148311110383806	0.0641528903921317	0.0375595233522474	0.0989312030753666	0.0840337239941624	0.0698301524044255	0.0508562068721895	0.0571824691471552	0.016692071191084	-0.0320699929690929
0.0215532196363523	0.0622391185644483	-0.00558727380728239	0.0214742683585653	-0.0107816335093332	-0.00927633486506852	0.00243598888417965	0.000579127115743643	-0.00954070885623645	-0.0100289841872008	-0.0115164506416152	-0.00478514477360717	-0.00531756772828737
0.000621541825901985	-3.24815539850503e-05	-1.74711774365876e-06	0.000463649525755894	-8.84725744479896e-05	4.13606092919471e-05	0.000156783867511365	0.000160366931328027	-6.17871017507053e-05	-2.35559825780212e-05	-4.17634139645212e-05	-0.000147006440260708	-0.000189629703608408
0.0396788070957975	0.00934630764118558	-0.00694305506546192	0.0430288206621174	-0.0021796453211697	0.00231566757606125	0.0119872752624779	0.00722458441646077	0.00497702466081124	6.80111274457759e-05	0.000324515909942341	-0.00407507014982476	-0.00655548337818858
0.030559054115964	0.0628768378639945	-0.0109240014672336	0.0244411738987889	-0.0102269550322398	-0.0146092720304251	-0.000210233650392567	-0.00850956614858372	-0.00735483021373984	-0.0124181135313324	-0.00697912962592597	-0.00942295822562885	-0.012796316759395
0.000501380563778	0.00189065752032815	3.57681880219585e-05	0.000562476281562785	-0.000283992515582165	-0.000266063492015313	-0.000128638902764106	-5.55002473528971e-05	-0.000216793993512575	-0.000275028003798739	-0.000276365155026031	-0.00028643605702866	-0.000318677563346204
0.238609136555316	0.0718566680416799	-0.0682523454934112	0.251770906530626	-0.0162672043228939	0.0051186229582558	0.0443368771851157	0.0307594708380485	0.0103263775146632	-0.00557429068231907	-0.0140742444631539	-0.0232724226633285	-0.0365158421804079
0.492822099204463	0.236854638165655	-0.257169256364602	0.200263099921329	0.0645802713875812	-0.0412755032915803	0.0826690036899688	0.0599079510897699	0.0644713672465165	0.0116523840480004	0.0481775094010803	-0.00566250891965403	0.00918487550043734
0.478462254725296	0.143051633725415	-0.24523596601363	0.207167557139559	-0.0342553807439579	-0.0796025481942031	0.00768971512107253	-0.00536461876249439	-0.025555209465242	-0.0569289644690805	-0.0563985419525086	-0.0501381359242101	-0.0959917918587834
0.0943795363264185	0.0678718935309781	-0.0407610256608929	0.0546220357756176	0.011443600345167	-0.0136952610657518	0.0233223252540707	0.00838718783809908	0.00498485434872499	-0.0011258303602924	0.0011749084099473	-0.00901114766510806	-0.00286236597933587
0.43546158843761	0.0913373125070083	-0.2132508213865	0.215888537855103	-0.0440118121400378	0.00636154660359861	0.0275749588823324	0.0152485109739019	-0.0010207051107971	-0.0188251327682196	-0.0243799101476038	-0.0421102661334579	-0.0461832054789386
0.22666007289808	0.16416594332321	-0.107250520784803	0.115371814651361	0.0482582090996098	-0.0161059754952001	0.0741336299278494	0.0765664906760162	0.0329420774382991	0.0160761168022048	0.0255061669213587	-0.00870778235853958	-0.00864005666679762
0.491729833459742	0.193311913520317	-0.255387785176773	0.203482545035691	0.0252021745237969	-0.0681379252920867	0.0117240857474672	0.00756422621066793	0.00111796375541928	-0.0214678753841449	-0.0313596048612722	-0.0591141509725583	-0.0747054724339761
0.163154044446025	0.178364000731366	-0.0544515093295695	0.140595408276643	0.0292297211805415	0.00759396845633009	0.0514265491750893	0.0210962961385153	0.0127700304178531	0.0184118448184358	-0.00567644481231652	-0.0184916821732322	-0.0305764767646138
0.00572306603746297	0.0115147920201119	-0.000591293077614271	0.00642960232467945	-0.000786452299980424	-0.00130881561518129	-0.000651307192582583	-0.000452953507487415	-0.000788052068639316	-0.00104763395758085	-0.00231666019603116	-0.00228515171224235	-0.00241757343426105
0.141161295928812	0.0512875404075277	-0.0608573073204717	0.0853334069078867	-0.0211544682669194	-0.043178742752197	-0.0209438222279285	-0.00506955418349686	-0.0261143432650771	-0.0321666055095582	-0.038321733297942	-0.0448215410252418	-0.0452910495746613
0.0986877986871138	0.120622528534902	-0.0462574964450713	0.0499722251611661	0.0240855706425735	-0.0201178821722665	-0.00167877924522861	-0.0169547016293338	-0.00969690366039452	0.00198384423515353	-0.0226076987065979	-0.0225506535477727	-0.0183008269215148
0.00714828618883792	0.00165161658185083	-0.000538289243737473	0.00865102633401427	-0.0029661346480297	-0.00212483994286595	-0.00054978884599551	-0.00100737590495511	-0.00175974141820071	-0.00254548729544782	-0.00265320988347555	-0.00319498535168418	-0.00337378587507635
0.406192451991874	0.0937253552838733	-0.187837719995674	0.233226151256009	-0.017382305884431	-0.0191984169764988	0.0410014088929098	0.0109667374384034	-0.00857746051197905	-0.0182903614304649	-0.0157789958220165	-0.0345004649347894	-0.0692829362391863
0.36279138950209	0.210672482577353	-0.156624595451252	0.238643621341326	0.000775684379537345	-0.0341383363224734	0.0591593491695391	0.0114346715277627	0.0349958149740658	-0.016681325971468	-0.00877187502087856	-0.0240596004779541	-0.0336448629196719
0.0837866392992211	0.0598326362936982	-0.035064943213859	0.0517986542580432	-0.0181312342158763	-0.0256212323657668	0.0120889344592953	0.00697903015123472	-0.00240818948711477	-0.0218762332908215	-0.00967357019747053	-0.00398430601390624	-0.0104889863718889
0.0201645241374777	0.0360085879899608	-0.00385703285004008	0.0230981383457792	-0.00581884450724671	-0.00775015291584674	-0.00151880607092813	2.16480382922851e-05	-0.0038723815778682	-0.00678449871154672	-0.00800800606592742	-0.00701433351625143	-0.0100379709261586
0.409271672006534	0.0892309959231568	-0.193071370495478	0.223502590686713	-0.0127514382039923	-0.0136986410936282	0.0405637672031047	0.0202318201067584	0.000335623338657554	-0.0132250396488102	-0.0240200663616403	-0.0570675732463922	-0.0539254353662938
0.300811185528246	0.14867898480594	-0.107595557446633	0.261012076781354	-0.0266396449442503	-0.045556089604498	0.00810480019904258	-0.00319177790491643	-0.0250721345883718	-0.0360978672743741	-0.0510842110030202	-0.0541700055943315	-0.0651065993381502
0.282076294505868	0.0972710306040702	-0.127756444916886	0.161474656169829	-0.00263306905664334	0.00267391385969501	0.0201985105625211	-0.0149607423545138	-0.000333365553754739	2.04224015258325e-05	-0.0226563582006115	-0.0334475455565881	-0.0253010871447064
0.099447503028893	0.106721160621806	-0.030021104889565	0.0903966629548336	0.00206953838403071	-0.00843856757972218	0.0162288200054033	0.00789578627717775	0.0127261695516934	-0.00318451459784573	0.000345947773507826	-0.0136697170128881	-0.0115163602692847
0.142439128738118	0.0829957665740264	-0.0655035497774195	0.0755535770465666	-0.0038304518975216	-0.0234353293554277	0.0178126162679839	0.00895177184201343	0.00436635594596377	-0.0136328906264747	-0.0252618598378669	-0.0154972788421847	-0.0181525631702122
0.131230832688579	0.151066906884252	-0.0386178851933021	0.122436154717643	0.0261532989026453	0.00145785237047924	0.0194234748613469	0.0344443084504067	0.0357411941623877	0.0138055756365623	0.0282374208455289	-0.0214163319406022	-0.00616181249254091
0.0727141640359471	0.0779573286867037	-0.0230392759644708	0.0602592769919966	-0.00503260292986966	-0.0126913984381959	0.017639285659951	0.00757104150729475	-0.00527089791092245	-0.00886200068403276	-0.0112022479925915	-0.0139834458303997	-0.0152471717328209
0.0537384653343157	0.0283399641094107	-0.0204882821593887	0.0379161769849471	-0.00663829165223263	-0.00417869784970454	-0.00181279303336022	-0.00609104345016714	-0.0131564435041712	-0.00540849475096859	-0.0111096806437419	-0.013102067259701	-0.0174189643218607
0.236369498894576	0.0590079111257995	-0.101101943249316	0.149917663040681	-0.0242917999492495	0.0134988534295123	0.0385581143503182	0.0334723499698763	0.0163341937217857	-0.00539647325986858	0.00197121764170732	-0.0165609959354123	-0.0259775448380809
0.372426497780987	0.271236162326651	-0.166137041824882	0.229585676184234	0.026080476160411	-0.041328771817152	0.103844402081363	0.104013632654038	0.000427671647295902	-0.00762414782837051	0.0282486114905672	0.0430646581693032	-0.0265820459512133
0.294788478346195	0.179220828370485	-0.138460978711154	0.154971514113293	0.0119724207130189	-0.00875286908463052	0.0453942984721682	0.0307021799744209	0.0234315620062938	0.00160977581419419	-0.00615715792678256	0.0183787621707443	-0.00143855215844063
0.490607033940329	0.195201831155849	-0.254186562086113	0.204800236212678	0.0468295872708269	-0.0705910290251098	0.0752876069763154	0.0406695520201691	0.00195970356887171	-0.0118807208771415	-0.0159517108585107	-0.0484820823261969	0.0115185403352678
0.0446817442694055	0.0840996576840508	-0.0166106601878876	0.0340890966564564	-0.00688723164402674	-0.0148712994180974	-0.00139141852778603	-0.00345478020100608	-0.00944429392469912	-0.0108792655310621	-0.0118223855628438	-0.00870414824789047	-0.00411588814726113
0.460281755154259	0.228075091299601	-0.227256850375218	0.224472149940297	0.0357898020286856	-0.0560049268890624	0.026026768577806	0.0222523475436722	0.00458284594677333	-0.0101075624301885	-0.0312339511371533	-0.039395089412037	-0.0348466860327575
0.0438770310538997	0.0148821042906795	-0.0163974477456346	0.0316858513405135	-0.00928430337335434	-0.00629154516250374	-8.30817127143446e-05	-0.00119094373585248	-0.0043366075682783	-0.00778792426792904	-0.00843346427922967	-0.00847192188692532	-0.01166996836679
0.109529545422346	0.0277300947232307	-0.0473096942949852	0.0638582823381357	-0.00506601496758545	0.00133407587279445	0.00761018054942959	-0.0116404796826072	-0.000127397553364175	-0.0018659695473955	-0.0118229766199319	-0.0196203186913119	-0.0182285984637346
0.0453442010944072	0.0467623971167223	-0.0179779401122156	0.0309843239870725	-0.00954300884102867	-0.00527233079436924	0.00252274437376695	0.00189369082195438	-0.00794372112834094	-0.00740766981769896	-0.00869300087546142	-0.0128275297103058	-0.0136907967158614
0.000449730050028744	0.00142862852332236	-7.32860460037802e-05	0.000209826943634918	-0.000251560909069014	-0.00025463707927584	-0.000174842358953186	-0.000193663597598101	-0.000132123218897009	-0.000253098994172427	-0.00027999771641169	-0.000295056564637053	-0.000279162172612246
0.36109113698462	0.217093945956595	-0.156030587284113	0.237123272991178	0.0226725893908747	-0.0322329316492206	0.0511289050832984	0.0248651201028576	0.0125465023726651	-0.00478017112917301	-0.00255121041639844	0.0155849859423934	-0.0461379894338813
0.0498887336254293	0.0487423435680887	-0.0202139153807431	0.0326915952116091	-0.00940116680534385	-0.0132569744700462	-0.00222125288054591	-0.0102095686448081	-0.012543973908033	-0.011329070637695	-0.0146425111449017	-0.0151194226657378	-0.0187301808638379
0.112807165933945	0.188298113160058	-0.0410087134616646	0.0844602572785303	0.0557521736696536	-0.0103516533992564	0.0613633197554945	0.0170951371608216	0.00919125480025135	0.0227002601351986	0.000219330452718491	-0.00533521474474083	-0.0216269820893019
0.501582396980569	0.238821724204801	-0.26466232605201	0.195418509653393	0.0657838458566947	-0.0653695106352083	0.0710424486631794	0.105488917484141	0.0625591576537319	0.000207167610743242	0.0313201420356353	-0.00543021698246782	-0.0362347000807196
0.00261855164947043	0.006226655014905	-0.000155452741935022	0.00274352978634124	-0.0009774339268356	-0.000550692303769584	0.000352601679829409	-0.000491692664804131	-0.000341922482406458	-0.000764063115302592	-0.00101034180150272	-0.000965068521441914	-0.0010286322903043
0.167904917941063	0.10597995813524	-0.0788085316208249	0.0859117796659263	0.000777276575793906	-0.0592140954199638	-0.000435068712687642	-0.0077254989482349	-0.0181012939710909	-0.029218409422085	-0.0229175762879907	-0.0275992074783137	-0.0319839100613559
0.0513745371123259	0.069974698974765	-0.0157069257213946	0.0434576819400673	0.00437957493036164	-0.0122877540594233	0.00249805007431197	-4.78666817528561e-06	-0.00217556367874103	-0.00395408956453083	-0.00827333605133995	-0.00982487218679181	-0.0106690988628081
0.123474904962357	0.0842025103906893	-0.0528443505988606	0.0753961943329492	0.00971269734850759	-0.00194114276489875	0.0180895570357904	0.015328154832347	-0.000335217419007092	0.00388577729180441	-0.00664212453517302	-0.00995110130424527	-0.0131332489661262
0.448399175424714	0.157087871701368	-0.22668950314522	0.201316234283857	0.0443506872418705	0.000173013427161917	0.0366345277601954	0.0413119053495846	0.0132459688157265	0.0222618503345162	0.00920697093330586	-0.000473872725571756	-0.00816639962900317
0.486269128039384	0.203467963682077	-0.252162882893148	0.202115321824917	-0.0138483722594824	-0.075170498762771	0.0460436100713863	0.025777137449028	0.0185081017533551	-0.0445094355111267	-0.0235577095063572	-0.0562761292071707	-0.0596316694651612
0.170269251605165	0.0927613515885811	-0.0751470820129335	0.0999054210303042	0.00922918883575738	-0.00513404058092923	0.0306108358932944	0.0200027329843764	0.0111855574553078	0.00204757412741408	-0.000445860623379785	-0.00382165966329556	-0.00691372701175247
0.0522500563858962	0.0537578809601523	-0.0196082211053401	0.0393127938723347	-0.00113676831838462	-0.018379524116576	-0.00701947826495705	-0.00956087468595835	-0.00720991769749922	-0.00975814621748029	-0.00966226624158177	-0.0142557384216551	-0.0134703499114465
0.0223817205523279	0.0353243978976048	-0.00671219274182567	0.0210568117067881	-0.00610473344783377	-0.00771481490369574	-0.00406180926731066	-0.00429741192002161	-0.00454349870653339	-0.00690977417576475	-0.00762538844476486	-0.00825511779941008	-0.00909759800456237
0.140460825650501	0.0558717193190477	-0.0603868360081973	0.0854722086423109	-0.0216960139532086	-0.0277971297333382	-0.0078172232582496	-0.0169032651537166	-0.022081939449568	-0.0247465718432734	-0.0313213396572797	-0.040730705881253	-0.0491793209665215
0.175504142067665	0.164551425958128	-0.084106223159785	0.0852510404640189	0.00965000877879474	-0.0531273669358629	0.0148583650722941	0.0208113218260849	-0.00558823045224252	-0.0217386790785341	-0.0151977048250972	-0.0268642125884518	-0.0396630216701568
0.0617831459554596	0.0231205548695919	-0.0123760215270134	0.0667107497712974	0.0040211494603716	-0.00917180563204624	0.0123617359332954	0.00925219834775402	0.00440163736614117	-0.00257532808583732	-0.00397927255915875	-0.00360707675899143	-0.00967707307913422
0.097472333830949	0.11248463637162	-0.0439768968380125	0.0532136668137161	-0.00638535930161585	-0.00279558277444773	0.0137040352223773	0.0211635205796336	0.00799258537463043	-0.00459047103803178	-0.00672020630558894	0.00573447109495859	-0.0124606498332535
0.0960971152933479	0.123102206501945	-0.0437760641411908	0.0522175977890711	0.00507692860945051	-0.015429367504531	-0.00524389514308339	0.00101979776484336	-0.00083115672653726	-0.00517621944754025	-0.0200221531282038	-0.0211964820554821	-0.0144493343218447
0.434669259298787	0.0964109833742786	-0.214177120201284	0.211144594805985	-0.0176479962313625	-0.00198485728530073	0.0439045412295567	0.0225907111941238	0.0112328931204214	-0.00981642675833161	-0.0281340337418253	-0.0184475857109288	-0.0676082185666808
0.000864852395512943	0.000205149063982644	6.95445084560265e-05	0.000949190722318989	1.07017450349243e-06	3.28201530022602e-05	0.000143276144219734	0.000132808075838338	6.76271274655329e-06	1.69451637528764e-05	-0.000220153966105173	-0.000271646967629558	-0.000239396368590677
0.0977418360893634	0.0650240508198867	-0.042014234555682	0.0579188141686891	0.00544426668660801	-0.0218641615271099	0.0250739667294369	0.00673619082748914	0.00898965453184446	-0.00820994742025093	0.00239439696146852	-0.00836147135784679	-0.00617128698537557
0.142374809556072	0.0343168643276137	-0.060189349756612	0.0881470043395656	-0.0158997808644106	0.00845626391113238	0.0265802443880277	0.0154687283074576	0.00209095543453341	-0.00372175847663908	-0.00221194850687667	-0.00900676117631538	-0.0152843196464103
0.339911336683518	0.152422176140239	-0.137680988075233	0.249571263563948	-0.039259580068609	-0.0474937133952235	0.00349572065133047	0.010825057250945	0.000308176159799223	-0.0433766467319162	-0.054668551214395	-0.0643183474541991	-0.0833870446568566
0.214048972052913	0.0575991974152499	-0.0886185670299522	0.141142176024118	0.0123736258499264	0.0104011813459443	0.0278316899833646	0.0243742639867852	0.0170689403942926	0.0113874035979353	-0.0265852358281941	-0.0134346335351955	-0.0246377987578956
0.483936004768791	0.140434037204501	-0.247785316478182	0.210408706315201	-0.0200225338576158	-0.0513474680323075	0.0216316636372194	-0.0120290956617238	-0.0224964486810616	-0.0356850009449616	-0.0501886395879028	-0.084526233457128	-0.0966415387846121
0.00184247913824583	0.00493421130663619	3.74738290893756e-05	0.00231499199519752	-0.00100774829702843	-0.000861769759793907	-0.000724418292169268	-0.000924788486876118	-0.000673955336418646	-0.00093475902841117	-0.000972208734310272	-0.00103879851326718	-0.00119978322013018
0.0560655849653647	0.0546119797856614	-0.0222423511056717	0.0392105436669104	-0.00173026219362387	-0.0174994850428849	-0.00296384034704583	-0.00719529051085676	-0.0111434850322676	-0.00961487361825438	-0.0156272264600918	-0.0128514372833981	-0.0190679995637619
0.330727728189074	0.256604643966069	-0.130572525340305	0.252444908827178	0.0533249750796028	0.0267674535585712	0.0710809308326045	0.017270281076988	0.0304788699844467	0.040046214319087	-0.0434622487901461	-0.0412315691560959	-0.020351109272593
NA	NA	NA	NA	NA	NA	NA	NA	NA	NA	NA	NA	NA
0.112817070893517	0.126926069163203	-0.0275341544150844	0.120640610397585	0.00765075183283083	0.00191417882035999	0.0404740414770289	0.0333813118430419	0.0153494769671823	0.0047824653265954	-0.00333791780653697	-0.00616383051752077	-0.0105391918758118
0.00125144114849827	0.000317331326259841	0.000274433686873749	0.00171212199897629	0.000182580918121186	0.000101728034386189	0.000637176940852688	0.000595692520720054	0.000319230366341103	0.000142154476253688	7.72085239272441e-05	7.34537035174238e-05	-0.000101920252624447
0.0355518784591878	0.0473776242381092	-0.0086457533651941	0.0355535667208977	-0.00782173520310276	-0.00767275890981626	0.00373136519740895	-0.00133732741825179	-0.00560478869630174	-0.00774724705645951	-0.00916099574129445	-0.0118460971559949	-0.0121800620377008
0.127649377161272	0.128290786382815	-0.0595430965760464	0.0647567784215367	0.0261549990441749	-0.0128127982981995	0.0150057929705124	0.0133460781169715	0.00128873950816177	0.00667110037298771	0.00178569888992144	-0.0114651423949244	-0.0100562808920768
0.00986796367752324	0.0392797974350973	-0.00205705922583545	0.0105355069749205	-0.006190660523011	-0.00666668609141706	-0.00457336008103062	-0.00166300919942743	-0.00675978262297243	-0.00642867330721403	-0.00699582366226786	-0.00694640463517106	-0.00585744427701169
0.061365639638378	0.0257414833551831	-0.0119172769665647	0.0672926729158005	0.00220505778440801	0.000920570427524463	0.0152330967473842	0.0106613940608508	0.0065445418932411	0.00156281410596624	0.000366927774843186	-0.00866536624435234	-0.00585607575131473
0.210677405724235	0.057107221467987	-0.0851217978762049	0.144805151758005	-0.0113930361411206	-0.00493883924299635	0.0384164617255904	0.0265563856099179	0.0150022539293202	-0.00816593769205851	-0.0150282845461759	-0.0115445031369118	-0.0220105541648472
0.325339691690845	0.212547358672696	-0.138254657415581	0.216929049333006	0.153385700473119	0.0494308238457849	0.1004861100353	0.0620085710569675	0.054983253588019	0.101408262159452	-0.00925988874624073	-0.0206068826745217	0.0348120188662037
0.355321510622375	0.227786438710188	-0.150427107720596	0.242338193234576	0.0771783124160764	-0.0364160321739043	0.0587280347834345	0.0230841499842972	0.0109237676969843	0.020381140121086	-0.040681477842098	-0.0412041539951074	-0.0445963330662283
0.078545441705057	0.0536447342612959	-0.0335424544870623	0.0469532863249931	-0.00883317763312896	0.00651850855217413	0.0106326598068065	0.0109185729245367	0.00545888704532552	-0.00115733454047742	-0.00369450448443626	0.00173024550828092	-0.0101944744939964
0.0671527968327872	0.127827609712968	-0.0252596890465392	0.0473940225352066	-0.017864655529219	-0.0193614127630071	0.0114845230948493	-0.00878608403948124	-0.0132457400730359	-0.018613034146113	-0.0240359108381457	-0.00238840176982838	-0.012458835736541
0.0471879953116365	0.0819180376414921	-0.0187574724218621	0.0329193477612045	-0.00907182661709877	-0.016804970821688	-0.00671452759319196	0.00575832547234247	-0.00480728708396751	-0.0129383987193934	-0.0138823872323201	-0.00946225368762133	-0.0077475513479032
0.152763098513495	0.0911141407346893	-0.0673445289871447	0.0874059833079097	0.0185354326980015	0.00174041659813184	0.0244551623334632	0.0365611246601306	0.0189320388736301	0.0101379246480667	0.0118942977159646	0.000803403111242773	-0.0106657146632618
0.44288634685095	0.157494641138171	-0.223511134449496	0.199468362983812	0.0795636737170136	-0.000139606318750041	0.0587708855973605	0.033277150409228	0.0296297489877909	0.0397120336991318	0.0230356687330359	0.020005270789595	0.00491500885738355
0.000668237515522743	-9.82277494353621e-05	-5.44818060901689e-05	0.000358146407727838	-0.000152727828619977	-0.000160403774972071	0.000163883442656096	4.10208694395448e-05	7.5629317303151e-06	-0.000156565801796024	-0.000126512078190052	-0.000239441220808391	-0.000199478398795747
0.228996777338956	0.173703796450995	-0.108160854169887	0.116853787449313	0.0512471297725625	-0.00674800422742869	0.0716889955327404	0.069680457893704	0.0175948252981472	0.0222495627725669	0.00389594390261408	0.00828329548981924	0.00830757140617316
0.234247660589302	0.119677596576868	-0.104029237368776	0.135733956502705	0.0277789996021769	0.00707191267853838	0.0566791109210548	0.0635801311633926	0.0486630821823445	0.0174254561403576	0.00626230018928367	0.0146956070983163	0.00160340487411512
0.454357140577703	0.148883134116018	-0.221557815316347	0.229832045290192	-0.0329399069492476	-0.068318322323967	0.00999640473334834	-0.0204970120060123	-0.0279990012960819	-0.0506291146366073	-0.0512638133030844	-0.0802259069159181	-0.0775602475061068
0.356568654529126	0.218591769679916	-0.154141898335275	0.23343245238974	0.0408189643288205	0.0334265921314168	0.0327810835952616	0.0177359315293	0.0307056543711622	0.0371227782301187	-0.0349435189738573	-0.0261088769216939	-0.00707747457175734
0.0402383613389426	0.0216999484291344	-0.00937088177712245	0.0402313927483182	-0.00779029431759193	-0.0107732684167022	0.00121045821150046	-0.000883865948489021	-0.00615436083337201	-0.00928178136714708	-0.0122011194872078	-0.0111797314817767	-0.0159501900163557
0.111906271541763	0.186598283391905	-0.0405646701998647	0.084016436627576	0.00954584708776121	-0.0208375383163407	0.0627945100159544	0.0125462377041642	0.00306977512934525	-0.00564584561428977	-0.00949555102107921	-0.0124973831184127	-0.0117226219552457
0.0990527370275979	0.100240803568134	-0.025414360373366	0.0983596697763919	0.014172796602152	0.000257417299324547	0.0449578614046301	0.0297885055523779	0.0268669615121493	0.00721510695073825	0.003653810668324	0.00336661818219199	-0.00130666587631274
0.179312469469821	0.0963091072434568	-0.0815527270032961	0.098768875190965	0.0139614547674581	0.00136872021726356	0.0454623615836159	0.0371947633246785	0.0260095785875378	0.00766508749236083	0.016077879161033	-0.00429385742971777	-0.0105376960334387
0.0856297531396795	0.158492949700396	-0.0306817976687564	0.0633630101538219	0.0447682792888497	-0.00183701854281534	0.0103674749979325	0.030349396221039	-0.00787195290338404	0.0214656303730172	-0.00788719572839937	-0.0132963700465457	0.000342159487431978
0.00586755004469877	0.0143537169537346	-0.000513627630994204	0.00693211570317597	-0.00015739772020083	-0.0018990863357579	-0.000833610634725227	0.000131665019515697	-0.00144241911686261	-0.00102824202797936	-0.00152757156050998	-0.00149295206639875	-0.00246801961573763
0.105295187272764	0.0779247168935481	-0.0435038001950445	0.067769026425522	0.013890898565641	-0.00912588079787721	0.0235436945855832	0.0140465986654993	-0.00249721075106325	0.00238250888388188	-0.00985328503925594	-0.00602764298390314	-0.0167919842238982
0.327749274109903	0.256711181549506	-0.128503734741867	0.252313557577773	0.00943007033869092	-0.0329361991256495	0.0322192514228377	0.0317917771935702	0.0166524163726552	-0.0117530643934793	-0.0172017257503569	0.00364323875396405	-0.0301591468990429
0.0695176993506051	0.0620204161206959	-0.0293503288503973	0.0430408106823259	0.00393485834374122	-0.0169370469861151	-0.000898682192549155	0.00281218437090081	-0.000805862448882866	-0.00650109432118694	-0.015698635396045	-0.00798788725866608	-0.013570894669034
0.150950924675188	0.13858134510805	-0.0708746217630885	0.076706466093028	0.0425018228400034	-0.00185946945555668	0.0175484036052684	0.01659902919861	0.0157253247963276	0.0203211766922234	0.0058148189261221	0.00693537597659286	-0.0197947913472139
0.280924619641407	0.0984304301326799	-0.126411835942639	0.16349027391577	-0.0147986139906235	-0.0114790166108006	0.0171035223441796	0.0119162854223206	-0.0174928181647103	-0.013138815300712	-0.0277042420960383	-0.0432020010550427	-0.0486134294290337
0.103413528522492	0.0769266977869304	-0.0438734002440548	0.0627335654573848	0.00229212162679482	-0.0143906168645884	0.0175997283390442	0.0107017327728399	0.00211893872623187	-0.00604924761889677	0.00349183803295747	-0.0023511015630298	-0.0174806175534227
0.0816228006169805	0.107820661772338	-0.0183035289313622	0.0894765460427631	0.0129584035302743	-0.00496559195991335	0.0195398057735091	0.0189438326011398	0.00621012637691015	0.00399640578518048	-0.00160140705014179	-0.00666530980015609	-0.00888005179666566
0.067107032406965	0.0979814979288333	-0.0291074266522486	0.0402718064234738	-0.0127950375089912	-0.0207282082575086	0.00196692571132197	-0.00351630749344778	-0.00119547968675754	-0.0167616228832499	-0.0166154692520998	-0.0166141701398	-0.0189310238303753
0.198781468024554	0.116085597687552	-0.0863885611238915	0.121601964521478	0.035061825200174	-0.0174838928955723	0.051564191019184	0.0294718121010704	0.00362256251171247	0.00878896615230082	0.002598346025214	-0.0108012477007177	-0.0352836284360893
0.0100303316615536	0.00183126862960729	-0.000902017502235933	0.0120684714962533	-0.00297440119441727	-0.00276585464043357	0.000303963199671565	-0.00174524453209839	-0.00106761728929194	-0.00287012791742542	-0.00407977783753364	-0.00312247514299656	-0.00427826639534981
0.137709403317489	0.149124478817179	-0.0409528303840574	0.128733051248135	0.0307289166900821	0.0239502482907757	0.0180458043322229	0.0193960610517908	0.042247768069986	0.0273395824904289	-0.00149260793472886	-0.0169735729554876	-0.0105167774875262
0.169348782406688	0.0962615695380332	-0.0738465212264737	0.102071335911325	0.0101058424908769	-0.000365835590815239	0.0148789584902115	0.0168100135792668	0.0134816537683954	0.00487000345003083	-0.00698299336216332	-0.0120131666502405	-0.0266303670678997
0.146968217751251	0.131256458872076	-0.0689636753324815	0.0743521669339768	-0.00275379185459071	0.00121212323318215	0.0241984227297999	0.0236616904313968	-0.00752617828620317	-0.000770834310704294	-0.0109184924110082	-0.00758690303390142	-0.0102611400097873
0.135516894929516	0.122259792451835	-0.0436067575971992	0.118088937646935	-0.00586395952443025	-0.0060639368253258	0.0491325046725514	0.0140795870116985	0.00225230869155391	-0.00596394817487803	-0.0122421975174741	-0.0171011282995921	-0.024126144281734
0.16617032604074	0.0444752136789774	-0.0668253880776351	0.113160419100924	-0.012517641117342	-0.0142859963282278	0.01389231472984	0.0123442395639665	-0.00411109796933096	-0.0134018187227849	-0.00789639576121423	-0.0224578730561756	-0.0217681643656981
0.0715776371750969	0.0524365212333462	-0.0305705514544922	0.0435354623041922	-0.0105704200729399	-0.0136350472990222	0.00220391822780543	-0.00585981335836666	-0.00885585441749111	-0.0121027336859811	-0.0107916518784078	-0.0155867795028383	-0.0188357494684498
0.349351081236667	0.238654616026886	-0.146268121663845	0.242876328669778	0.0714946917652929	-0.022736600808116	0.0413833240059123	0.0501498675402735	0.0224226030611761	0.0243790454785884	-0.00848371357811278	0.00575713212899537	-0.0358238664468647
0.0279117506858339	0.01347955819417	-0.00894720361465785	0.0238960243401718	-0.00567459264925356	-0.00873755582744136	-0.00361197602263573	-0.00517906054511357	-0.00507876060277218	-0.00720607423834746	-0.00794296798059048	-0.00879181481813313	-0.00990480116560146
0.156543117609051	0.105224144647181	-0.0704950896815715	0.0880247269750935	-0.0107037945840709	-0.0412925596711022	-0.021816814389763	-0.00717879923826148	-0.0264145432635279	-0.0259981771275865	-0.0428157137887751	-0.0272313173935859	-0.0358836944013802
0.142637128507119	0.098896876029847	-0.0657045215384212	0.0743263990433691	-0.00554236273164763	-0.0232588868332954	0.0109955184955983	-0.00747938000875309	-0.00261380372872563	-0.0144006247824715	-0.0301932585699516	-0.0160828068302959	-0.0351654054891457
0.087721730073044	0.0338453811480692	-0.0358149800225918	0.0558812619048545	-0.0151343697415882	-0.0139176450514159	-0.00315223001199272	-0.0084208286765786	-0.00860706442975771	-0.0145260073965021	-0.0183060514346253	-0.0238435523661284	-0.0196954844073824
0.353437919896817	0.223400949809501	-0.148647187993578	0.243826997888951	0.0177716516010359	0.0034421261975261	0.0638375233929326	0.0554794519558089	0.00985479079977852	0.010606888899281	-0.00242708186622687	0.00615905264319583	-0.0580916450974404
0.367707315153598	0.275073020896621	-0.161221559302604	0.234869846444038	0.133446258718491	-0.0274864068456755	0.123622311445141	0.0947307180248584	0.0148558341412846	0.0529799259364078	0.0585448807726064	0.00958645213894177	-0.0134779698026574
0.489592741324367	0.198357418733281	-0.253063130585891	0.206144243002435	0.0980665118069509	-0.0735241845280876	0.0436761023966739	0.0234898750945822	0.00491693863617249	0.0122711636394316	-0.0328227459406304	-0.0205929287299249	-0.0385748662243888
0.126993574338748	0.129918815896092	-0.0587747058193715	0.0653755375289438	0.0173757739073108	-0.0355871154118193	0.012662034034324	0.0217847328127137	0.0106497042242125	-0.00910567075225428	0.0154310994542072	-0.0178793912227755	-0.0233446769267093
0.483238553990214	0.138514721170771	-0.24905260132991	0.205010009355861	-0.0131914306264427	-0.0867098483036925	0.00255224613538974	-0.0212430558007154	-0.0258609202015266	-0.0499506394650676	-0.0787119777827646	-0.0818427831406101	-0.0647606840928799
0.0385729506685871	0.0455705547376011	-0.0105776952284856	0.0354041630657802	-0.00124977914813959	-0.00807511111496628	0.00495041996782098	-0.000185703515976264	-0.000411524888486177	-0.00466244513155294	-0.00471444856408829	-0.00685480338771279	-0.00924205197658403
0.0785421679985192	0.0862203928154508	-0.0218942307352042	0.0719816469837452	0.0137365059203728	-0.00500914039085196	0.0283341948044153	0.0148572523914112	0.0153550716888565	0.00436368276476043	0.00213282317763516	-0.00830494095800394	-0.00847288523073673
0.203602366087967	0.111538274218445	-0.0918572057573133	0.115027732302777	0.0301891463544224	-0.0105968272169024	0.00829384812634537	0.0342944511933735	0.0292063759623022	0.00979615956876001	0.00169073005688034	-0.0126473781330285	-0.0146653975648833
0.00380877529181408	0.0222061193969746	-0.000404462176999873	0.00458436980542672	-0.000207005954241556	-0.00230209676678066	-0.00206531091977507	-0.00170443395531546	-0.00270210715854833	-0.00125455136051111	-0.00271670239859389	-0.00207449009592076	-0.0024714132620711
0.304008501190641	0.227046920006779	-0.145705335970249	0.151829364213344	0.0813912231172509	0.0508217025713567	0.0810087394243443	0.064393710211149	0.0162545605891161	0.0661064628443038	0.0347133458432665	0.0262883629225769	0.0037133246778005
0.224121622012573	0.165069872709073	-0.106491552470859	0.112282137098947	-0.0109832993446549	-0.0264981300742957	0.0807611366313816	0.0574952020991615	0.0224567435432537	-0.0187407147094753	0.0245473985824066	-0.014349994215393	-0.0161086035398023
0.273610498391579	0.186454484384474	-0.130128377952719	0.138045254680911	0.0538270162525089	0.0232146967514877	0.0797349352709898	0.0553079632435396	0.0466239985757523	0.0385208565019983	0.0181371871473018	0.0505114394329627	0.0248809365228584
0.0416000496719633	0.0114315793375437	-0.00794007283910543	0.04389810954532	0.00046147376263924	-0.00129109214361173	0.00992851518939617	0.00856076281425736	0.00231112253070308	-0.000414809190486247	-0.000474063906516282	-0.00374483129666379	-0.00646268556996107
0.0820879401407064	0.154083967645627	-0.0277736066705133	0.0655880984321154	-0.00243184374791376	-0.015576427082133	0.0382565756029004	-0.00199696310433953	-0.0036145005491571	-0.00900413541502336	0.00835664098465075	0.00933994335358901	-0.0168092715823273
0.0223542656599456	0.0368249958259201	-0.00585949003197032	0.0213941552375233	-0.00556735684818836	-0.0100398946805998	-0.00063334388250276	-0.005897288939654	-0.00426543920465358	-0.00780362576439406	-0.00774492582189931	-0.012201772624791	-0.00920313206550837
0.193489683936267	0.0516487367352082	-0.0814943570492259	0.125112043325133	-0.030021389395725	-0.0242473191538568	0.00273015944845104	0.00987006535107859	-0.00402390199510516	-0.0271343542747909	-0.0241291943989694	-0.0392641701172048	-0.033848317283097
0.492237912808549	0.191165460503826	-0.254826511707167	0.206187880576578	0.0507870899814808	-0.0616436988901251	0.0359128519232259	0.00165411457584574	0.0151593494471456	-0.00542830445432207	-0.0134180227221362	-0.0321426565190361	-0.0222257015430909
0.0373652569745173	0.0205541268174113	-0.0128403995128877	0.0305835285990343	-0.0125653663393343	-0.0047584751859432	-0.00213074548398612	-0.0031473793213715	-0.0079224418588241	-0.00866192076263873	-0.00794517184185612	-0.00706839495563321	-0.0105620369542507
0.0264896412697127	0.00776431673471402	-0.000343392725428437	0.0363669825288908	-0.000626599203039882	0.00346867088922956	0.0111962023449916	0.00761841055236721	0.00555292824591386	0.00142103584309484	-0.00095936018449801	-0.000943479658247006	-0.00306795886845606
0.0767610368373614	0.167693778281179	-0.0279345480149718	0.0564501313697049	0.0205477884161969	-0.0241987466454087	0.00843225271871766	0.0109377039527935	-0.0127968520775943	-0.0018254791146059	-0.00919225300204445	-0.00706943796326166	-0.0261564670000079
0.437814682831655	0.157481138401153	-0.217033151119679	0.208957857160731	0.0112270156899862	0.00406531381907782	0.0783418662163332	0.0763960746280184	0.0114471670558516	0.007646164754532	-0.0168276627350803	-0.00761037365814737	-0.00837575420865772
0.194015629928954	0.0473712319608256	-0.0813509571218873	0.126609030896578	-0.0292453045537311	-0.0258519969179077	0.015011139085224	-0.00632726530247876	-0.0282471600159401	-0.0275486507358194	-0.0372866639638903	-0.0265433244542197	-0.0402559530908772
0.118280909218106	0.12307302333723	-0.0301224714734638	0.123734121283181	0.000192242619041702	0.0175380712105609	0.0394511121731269	0.0327610993976487	1.56917213905705e-05	0.0088651569148013	-0.00737046827136437	-0.00321132930616258	-0.0116174157703402
0.0815855020056854	0.0696283503488897	-0.034797854364293	0.0496044998726296	-0.00846978107437286	-0.0149855353925342	-0.00992930142354387	-0.0134177739016546	-0.00256916201603154	-0.0117276582334536	-0.018377888482054	-0.0162993758804826	-0.0172593994143121
0.155201279080413	0.185381546694852	-0.0459893103764423	0.150104474356042	0.00259488989419207	-0.0151597177245005	0.0702234649418145	0.0364839270244822	0.00723151493815682	-0.00628241391515422	-0.0266812882612197	-0.0213582507531261	-0.0207648271763788
0.190643937554543	0.107905449864297	-0.0432906183668967	0.228091847984885	-0.0321886080770729	-0.021669096979842	0.0115446937293662	0.0114560518629855	-0.0147860806279155	-0.0269288525284574	-0.0382567308636826	-0.0414005847279581	-0.0540832332749985
0.265420427877509	0.174220206329081	-0.119949669843212	0.150585947369234	0.0206738047104775	-0.00555081564946153	0.0504876081476342	0.0227519780460555	0.0151569582101042	0.00756149453050797	-0.00179565296437423	-0.00720387024207253	-0.0065986628888115
0.467703236573345	0.217711152326123	-0.233638583396723	0.220314483670569	0.0587787370953808	-0.0606772572342271	0.074133400281313	0.00885093575683549	0.00550801411957685	-0.000949260069423141	-0.00680144015441059	-0.0343367113150934	-0.0490471149839691
0.101504548174029	0.113540340261706	-0.0462729640704572	0.054148114949704	-0.000622757745233127	-0.0146808642610817	0.0340925475308797	0.0102451109018674	0.00532361063600814	-0.00765181100315741	-0.0103407456398269	-0.0114691108800256	-0.0121345893820016
0.177983910696482	0.163734833574738	-0.0862645555161867	0.0835104774836019	0.00688589983292015	-0.0472442988861254	0.0229975416053348	0.014209745164233	-0.0076723011717626	-0.0201791995266026	-0.0167084448068308	-0.0300129915379398	-0.0172127988214607
0.0627712222324964	0.0922202023635452	-0.0194955472309929	0.0538658529940747	-0.0121874591489424	-0.0182988475928802	0.0102442292860263	-0.00865533051855508	-0.0088125534028454	-0.0152431533709113	-0.0120773874838599	-0.0126875253723807	-0.0169119046017826
0.177493073601694	0.0948339530388724	-0.0811044862608606	0.0964665809936663	0.0197371113498194	0.00536600651980995	0.0288113904210168	0.0290717851391841	0.0262902796539689	0.0125515589348147	0.000291644755733178	-0.0259282431405743	-0.00284668669294968
0.253598710147743	0.126051888541483	-0.114213200986109	0.145115117131321	0.0186118195715901	0.0289331586534183	0.0739559412629786	0.0458231524689883	0.0262201795745556	0.0237724891125042	0.00289960854900956	-0.00251002280414242	-0.0037555588913904
0.0671304721500431	0.0248650269219679	-0.0156378003461929	0.0673003746307191	3.69782659073864e-05	-0.00783177992969065	0.0135315109192471	0.00946551922231029	0.000650369877304102	-0.00389740083189163	-0.00600440762666812	-0.00887723582082476	-0.010414094559088
0.454160083102559	0.150908686556265	-0.22070808711979	0.232140702651932	-0.000155549967141844	-0.0878995745714971	-0.0121782573615758	-0.000783466330093241	-0.0534499600594701	-0.0440275622693195	-0.0702743418386111	-0.0736946793758474	-0.0977973749534559
0.00539127146058732	0.0119977771529945	-0.000155403677664428	0.00750310538348856	-0.00268378869430506	-0.00249771283464776	-0.00128672114643788	-0.00208073332918826	-0.00248399121205189	-0.00259075076447641	-0.00234832893787623	-0.00314125140009286	-0.00308963611638657
0.194874016671628	0.109466706600101	-0.045685181088153	0.229785991886805	0.00156547577648911	-0.0238700724954121	0.0180741758420951	-0.00242010105111151	-0.00259481266027803	-0.0111522983594615	-0.0299711539064635	-0.0404736943024283	-0.0516206770223219
0.41828426361909	0.176792090395096	-0.20014409807401	0.220390936304063	0.085225066566479	-0.0132375750826552	0.0757957616003489	0.0520242853965484	0.0505448257185494	0.0359937457419119	0.00631669015245362	0.00852780446438878	-0.0267783837315709
0.0470758643057826	0.0818264266254272	-0.0179794141409177	0.0349477013634431	-0.00994894072125876	-0.00902716332236835	5.65572070714351e-05	0.00245744682584016	-0.00387361329907582	-0.00948805202181355	-0.0136032220926767	-0.00905345141298033	-0.0162886199099193
0.372651641932104	0.269240169543741	-0.164240956720915	0.236040951109183	0.131982774228083	0.00801358361744425	0.068330076089903	0.0449680266781374	0.0557892569261488	0.0699981789227634	0.0597094617498914	0.0447003184965997	-0.0103347810593067
0.0394150880235476	0.0190397900107386	-0.0145814236079494	0.0291724344168836	-0.00684220280776508	-0.00304375013314497	-0.00249315181568711	-0.00813135404181418	-0.00397745879077094	-0.00494297647045502	-0.0075723869920155	-0.011412900376013	-0.0147683113051017
0.0827406164385429	0.0282690462312595	-0.0333492773803659	0.0535141748384579	-0.00106698271240237	0.00585006046913419	0.0133638492192418	0.01673147530594	0.00852035979079842	0.00239153887836592	0.000258861459922724	-0.00138909221503876	-0.00981910779258212
0.322484766263896	0.214655711220808	-0.133868557593647	0.224375662472634	0.0767977612500678	0.0081803523513066	0.0702463842527927	0.0835296815767375	0.0902608245251361	0.0424890568006872	0.0246082081052452	0.0319859088261852	0.0782169100435371
0.0243507805564079	0.034280957607986	-0.00476702123697378	0.0261583322116813	-0.00192574117646134	-0.00279949278188158	0.00694194628580429	0.00369364581339986	-0.000143376081748584	-0.00236261697917146	-0.00181207172043813	-0.00554209937969436	-0.00483634155752151
0.0821963703885649	0.154309177931434	-0.0299214196416061	0.0591532437029851	-0.0144290157153878	-0.0157033280341132	0.00825287395418342	0.00135070250204553	-0.00794814844659064	-0.0150661718747505	-0.0144862106153624	0.00392029313702187	0.00395537345953444
0.332895100099133	0.152997869646776	-0.133274694109478	0.248439310669382	-0.0387778081081636	-0.038887355687735	0.00919787009652828	-0.0123999966968929	-0.00906060956855032	-0.0388325818979493	-0.0464543830091677	-0.0658049138496912	-0.0624056784333741
0.168835317648687	0.0463108619118608	-0.0682470364026395	0.114470858086751	-0.0081146203851819	-0.0206263351295533	0.0121053325584605	-0.00412134170266665	-0.00406916501728116	-0.0143704777573676	-0.0317299702608208	-0.036209909072642	-0.015703120777322
0.427455206505012	0.0937850296352372	-0.209568054005435	0.210338072098402	-0.000580228289547513	-0.027667166304028	0.0350773512038992	0.00428787040880768	0.00232734736972279	-0.0141236972967878	-0.0311426734359455	-0.038670027406624	-0.0481765073275179
0.126461186747227	0.126631472307943	-0.0589730241469321	0.0642167994293164	0.0183840009174945	0.00348168938519705	0.018535309871484	0.0129451267885992	0.0130914989400161	0.0109328451513458	-0.00088029729177444	-0.00351059261795253	0.000179810192227792
0.498938420201245	0.242768817029301	-0.261245005346378	0.200503368353936	0.0458353747791868	-0.0441755186088845	0.0784956737770836	0.103139150317015	0.0525420920018633	0.000829928085151144	0.0215444637408527	0.0132945192490372	-0.00652914271026273
0.0109071254589125	0.0018975966260541	-0.00108900273074786	0.0141060648375506	-0.00354763675284079	-0.0017535471325957	-0.000905680080120428	-0.00160248416972726	-0.00275356231161014	-0.00265059194271824	-0.00373833857994837	-0.00402298675114786	-0.00464340697334656
0.260569691404321	0.125551600026784	-0.119779079298931	0.142286297671912	0.0411673460466136	0.0111322244265409	0.0685534257537068	0.0524844871579354	0.0326953536282629	0.0261497852365772	-0.001925807747307	-0.00956364939448562	-0.00909260346374158
0.0887090474242544	0.0771806509422039	-0.039894379088216	0.0489318050440786	-0.0226816919310843	-0.0182525928045705	1.53328616589593e-05	-0.00747194213699662	-0.0122558841853633	-0.0204671423678274	-0.021804198712864	-0.0264711983709283	-0.0144134952009754
0.472544495768892	0.225044920260446	-0.237187865592229	0.219677522589094	0.0843713144290003	-0.00328841564597199	0.0564171935722579	0.0389082071221992	-0.00898487166699347	0.0405414493915142	-0.0212242854013498	-0.0257950658116685	-0.0313782194087373
0.118559377367291	0.0326633653556294	-0.0438887443752289	0.0886121749056755	0.000802890864445946	-0.0077315657289246	0.0222338977015019	0.0130678997620244	0.000266269626869861	-0.00346433743223933	-0.00852074674568738	-0.0212879028956529	-0.0167822253041288
0.291761976011766	0.179361461534172	-0.136261494003764	0.155735845783454	0.0161239605058499	0.0181437324006942	0.0806527803963694	0.0387251718065429	0.00746415499702635	0.017133846453272	-0.00820104589943288	-0.0192434962653076	-0.00454083256113963
0.0112084226749138	0.0219491354779614	-0.00291269815603275	0.0111545701109241	-0.00211356091280911	-0.0033556259776062	-0.00199919028776414	-0.00136186119940635	-0.00184341710766669	-0.00273459344520766	-0.00383425514653015	-0.00478339595785416	-0.00414719063082069
0.0997021999487821	0.107110423021402	-0.0310661706745177	0.0875247375861158	0.0155898285612616	0.00485592493249044	0.0277895454178292	0.00301830088348366	-0.0058455634514883	0.010222876746876	-0.00686252935371118	-0.0177006938434665	-0.0133631543533382
0.104089588944983	0.060543322774829	-0.0198699476087568	0.123505325037281	-0.00665033308784217	-0.00098212597678024	0.0199647399193556	0.00776632337549128	-2.18516966406929e-05	-0.00381622953231121	-0.00868016008776695	-0.02156757788982	-0.0224250297514445
0.155553677626865	0.0403591939151721	-0.0591571903887134	0.113161522345745	0.00235296488056716	0.00224380105351055	0.0253339701753764	0.0154564198318788	0.00756046445853914	0.00229838296703885	-0.0103095774714139	-0.00895985182887779	-0.0113584195202674
0.16469001779825	0.0944188891266056	-0.0723871176534878	0.0967762806605338	0.00367956897608801	0.00263919537956384	0.0432082081467363	0.0232253601963583	0.0130760403688369	0.00315938217782594	-0.00268861429016445	-0.0024171644754063	-0.0163071156490641
0.239488895989196	0.0571471021468273	-0.102835400604699	0.151033990550013	-0.0277650397282243	-0.0185053380443327	0.026154336818402	0.0198231717975283	0.0136750031944865	-0.0231351888862785	-0.0150395747704457	-0.00798878694922087	-0.0184211795299137
0.0296229370717639	0.0409620040982457	-0.00939654060989627	0.0263905781310818	-0.0029329769858826	-0.00428048448645092	0.00403915778970107	0.00295431864512446	-0.00335304217056531	-0.00360673073616676	-0.00778296327500215	-0.00506816486669088	-0.00732917811745196
0.131257488575719	0.047007316476833	-0.0567311832761894	0.0781444083410057	-0.0242668538237862	-0.0364068215057994	-0.0169524343753232	-0.0174011250953148	-0.0210430395456722	-0.0303368376647928	-0.0273591057107981	-0.0378213555377399	-0.036034059825227
0.486617576418609	0.196759915944456	-0.251737172356048	0.204029590668435	0.0125398116876945	-0.0537764756800269	0.0293872986781221	0.0166734067154756	0.0019566640101456	-0.0206183319961662	0.00410244912106689	-0.0302064303983319	-0.0494565954921955
0.37554339871933	0.270555377743887	-0.168767454603355	0.227957976456143	0.138666704392058	-0.0381784286186481	0.0434013806367983	0.0266572310040979	0.0659450155881763	0.050244137886705	0.00762800549743964	0.0105813018202585	0.0200780070921108
0.370005760087146	0.133800403564363	-0.164137751602321	0.230546398062598	-0.0121236340478921	-0.0763300769396955	0.0010614633147713	-0.0049412047737637	-0.0483203809105669	-0.0442268554937938	-0.0543194763970494	-0.073798857738562	-0.0770226082738647
0.0211496785139184	0.0370962752859372	-0.00411306810344508	0.0242042586617638	-0.00169778481395831	-0.00718670202628781	0.0014135186592114	-0.0048186654115284	-0.00684478299103962	-0.00444224342012306	-0.00797006010823847	-0.00915482302200335	-0.00846446546920481
0.0264322820126213	0.0661648155758928	-0.0082841357974622	0.0240656947174447	-0.00569806193274877	-0.0100010602910363	-0.00284192704894969	-0.00480971925259005	-0.00173232947847148	-0.00784956111189255	-0.00917718599029808	-0.00973065665439393	-0.00830625234321466
0.376135835073667	0.27397419892192	-0.165095039092101	0.240414542655158	0.0913589709691162	0.0265965213284374	0.110516749230629	0.0465435722892504	0.0703490858816359	0.0589777461487768	0.070649980281268	0.0322170178763412	0.0241528901097917
0.0917842933014642	0.030435217697811	-0.021111666594804	0.0960975779316271	-0.00182137529912062	0.0017600256430335	0.0194756001635274	0.0119070255823769	0.0091217697910463	-3.06748280435587e-05	-0.00427688888589932	-0.00886919774384012	-0.0126083639304087
0.0552566479885474	0.05126807460678	-0.0223578891095188	0.0370920080297114	-0.00241464574248766	-0.0185656066171475	-0.00915255327037214	-0.00438779747418155	-0.0140171551201745	-0.0104901261798176	-0.0122712034663067	-0.0125247072619395	-0.0189132470437347
0.0442388478877385	0.0213546589845971	-0.00972695084372457	0.0454592327813121	-0.0127032831924513	-0.0150016873021022	-0.00730809586995506	-0.00608312235319113	-0.0041046280111383	-0.0138524852472768	-0.0161782884003298	-0.0169049958824262	-0.0139670077358604
0.245008279121639	0.09969415986064	-0.103776608052866	0.158489355423857	-0.0154456711953254	-0.0132008908504481	0.0268322597534087	0.00801809499480519	-0.0087285364181742	-0.0143232810228868	-0.0125973719276193	-0.0187597637343929	-0.027780182260328
0.0628738601918225	0.123338630484413	-0.0235287885718928	0.0438158974826766	-0.015184146758563	-0.0193768591367761	0.0136314344869187	0.00910224979665449	0.00756948076891492	-0.0172805029476696	-0.0175069618306912	-0.00446714976676492	-0.0252278340388209
0.052029198794366	0.053543967090783	-0.0202717238580868	0.0367892355586297	0.000904766499432649	-0.0145115713672817	-5.15917470791591e-05	-0.00434327412021555	-0.00738464862468384	-0.00680340243392451	-0.013075409345924	-0.0122680386842245	-0.013519184283471
0.227439073611064	0.110435796948177	-0.105098809972882	0.123137964219937	0.00992625517350473	-0.0320720918228179	0.0338685722168079	-0.00301559686710925	0.00374103144181387	-0.0110729183246566	0.0039331418855921	-0.00831906012069128	-0.0249804949908109
0.306904349691999	0.145224032205119	-0.111543013257097	0.261237596482019	-0.0440924951827474	-0.037406177191025	0.0176502314210989	0.000159320629540327	0.00168528879289526	-0.0407493361868862	-0.0448324275922013	-0.0538500544823086	-0.0727833807070624
0.353640418073098	0.230130563686004	-0.150453661432038	0.238751647076183	0.0540175958681494	-0.0409816830656291	0.0644783296362621	0.056881172236856	0.00368050178595114	0.00651795640126013	-0.0371787603461862	-0.0518877884974654	-0.0401109541004222
0.096081384687593	0.0629536575760586	-0.0426642182325016	0.0538055035597532	-0.000280304538987877	-0.00263477376043639	0.0166599074142506	0.000767975879407592	-0.00203541088063548	-0.00145753914971213	-0.00761755528952789	-0.011892134391737	-0.0243205050010096
0.489392901341011	0.199535230682941	-0.251573745183028	0.210339621934647	0.0543581491836514	-0.0342713525466079	0.049265238028098	0.0351340529601951	0.0202465785946709	0.0100433983185217	-0.0171419396981788	-0.0446438363318351	-0.0399433317375102
0.0642992895878433	0.0295718588330496	-0.0263579614914998	0.0418948580673238	-0.00509640787709609	-0.00635544881461164	0.00287943433861212	-0.00548138698111816	-0.0133944033951911	-0.00572592834585386	-0.0120821445456117	-0.019614811640853	-0.0159610025520519
0.504610923228722	0.253441092497826	-0.265719842291281	0.19835526483675	0.122571358845052	-0.00257945600102549	0.0647876527102482	0.0897165232744145	0.0782981326733493	0.0599959514220134	-0.0119290526283271	-0.0455086375834898	0.0372573057940381
0.176813805307672	0.22697344924921	-0.0651177373320881	0.136097674015431	-0.00743329717986846	0.00131737461703818	0.0957370575254383	0.0644408731747795	0.0543327080096905	-0.00305796128141514	0.0163262123890377	0.0195482483885082	-0.0104126312713801
0.047455748657543	0.0592314274644408	-0.0116259897627102	0.0447450912638588	0.010536070249235	0.00498703446936732	0.0144720860401569	0.0192213243192859	0.00489978603310026	0.00776155235930116	-0.00323194593352701	-0.00661913410287521	-0.00590452455859615
0.0151975108533673	0.00230981765144184	-4.26291376504819e-05	0.0205762468088148	-0.000453155068822573	0.000577722671708577	0.00454564948544457	0.00190853455591101	0.00118869189202107	6.2283801443002e-05	-0.00137796142452665	-0.00194765289209156	-0.00313532450148618
0.0151919666047248	0.0531440442338989	-0.00321133029497796	0.0168262840144287	-0.00536012728301799	-0.0081514915253464	-0.000571508028220124	-0.00454786565654871	-0.00525285069199148	-0.00675580940418219	-0.00823048652242061	-0.00868870040038272	-0.00493022406319854
0.0484729120743014	0.0473698852608302	-0.0186422995999023	0.0346578990824189	-0.0046236955224386	-0.0204942097616295	-0.00463312737575267	-0.00633128715081781	-0.00810579691589362	-0.0125589526420341	-0.0149985447660855	-0.013660322566204	-0.0132889080223183
0.296192280849333	0.171687398271006	-0.141310009638558	0.149435797319656	0.0290634000544572	0.020485701724233	0.0521077743384346	0.0374979580943524	0.0326265364352165	0.0247745508893451	-0.0110856649782083	-0.0231145352992781	-0.026439391516175
0.499774131595756	0.244469369530207	-0.260803297595499	0.203614787795981	0.138946603786509	-0.0249657104881615	0.093565028818151	0.084534978201186	0.0683816714460752	0.0569904466491737	0.0508382821053729	-0.00316677414063687	-0.0188243756048799
0.0493242852634137	0.0595350894308331	-0.013496720749187	0.0466469675549791	-0.012597080805851	-0.00945397365029568	0.000748191597889324	-0.00204828802542836	-0.00405843383409226	-0.0110255272280733	-0.0105030042676001	-0.0123993257789618	-0.0159699267603453
0.0796294075421097	0.068882437196748	-0.0344834995618025	0.0466709570775021	-0.00465881179576437	-0.0162762445323289	-0.00188145407728262	-0.00525829843606679	-0.00432537014108662	-0.0104675281640467	-0.0107412908936463	-0.0191608438250818	-0.0258085663545104
0.362183487200786	0.218539637284899	-0.157438580905156	0.235085157324162	0.0760839137971058	-0.0446024863242165	0.0321835620594024	0.00784532378801206	0.0252599112007675	0.0157407137364446	-0.0249980990285343	-0.0302634597505275	-0.00641325264979542
0.0362230240996578	0.0456798203190169	-0.00888285499156493	0.0359430064530305	-0.0017747869138148	-0.0013124424476678	0.0100475595256336	0.00403019061776145	-0.000500685148733124	-0.0015436146807413	-0.00540654199311596	-0.0044312023223941	-0.00808839118491435
0.0625069726120745	0.0973554501430149	-0.0261017591562436	0.0401047768467978	-0.00710783889387895	-0.0287304708490532	-0.00214305485535958	-0.00934507676296366	-0.0148199560474888	-0.0179191548714661	-0.0168798734815459	-0.0111646259115241	-0.0116673234299228
NA	NA	NA	NA	NA	NA	NA	NA	NA	NA	NA	NA	NA
0.363009174392627	0.219868902212451	-0.157124991742956	0.237988577798074	0.0564628030199916	0.0294341612878029	0.0939549840399742	0.0464450316382244	0.0231146569232292	0.0429484821538972	-0.00376832803812521	-0.0145919918866727	-0.0479861032791157
0.0704834597986695	0.0540737046812373	-0.0294509265020352	0.0449338303347369	-0.00995666494976358	-0.0103456046025159	0.000100686109929929	-0.00162533021890528	-0.00800721845075628	-0.0101511347761397	-0.0113310739408925	-0.0154205795631529	-0.0203466881486264
0.124930816519535	0.0516316239217441	-0.0521194748705805	0.0795991730135549	-0.0162452420918491	-0.0132466977586755	-0.000485238151382697	-0.01074096975136	-0.00912495094823103	-0.0147459699252623	-0.0275379830713162	-0.0260272928245432	-0.0263186483169643
0.284049647489197	0.0874165371538012	-0.102290621979812	0.241798100942308	-0.0234138856039023	-0.00758319719299183	0.0556290153423041	0.0197107737916511	-0.00069473493783534	-0.0154985413984471	-0.0191555132607801	-0.0239082799521571	-0.0490783011045685
0.177380885531449	0.0938489411902044	-0.080157914162419	0.0994088276935045	0.0141160195646588	0.00687960782544114	0.0433767577657492	0.0265787786287116	0.0200919713775671	0.01049781369505	-0.00829310763671612	-0.0211714362173954	-0.00901603039660179
0.278864238277592	0.0922193222641594	-0.127344293943094	0.156096006684989	-0.0319342902264107	-0.0221597428901358	0.0203157794966441	0.0184478307712436	-0.00342164407585677	-0.0270470165582732	-0.0351487853731187	-0.0334649112449409	-0.0483238255815426
0.0487314585573353	0.0165708399212279	-0.00590047857329642	0.0592201880935926	0.0033751162085553	-0.00171199491644127	0.0170758489593852	0.00605860580901419	0.00553791230303356	0.000831560646057015	-0.00196666067731321	-0.00629025626078399	-0.00780436346808408
0.0842528082567728	0.0740506515512949	-0.0375367808397407	0.047127538234843	-0.015090626810344	-0.0110345744437863	-0.00395324284556112	-0.00343107672287636	0.00106581444511444	-0.0130626006270652	-0.0239524848758869	-0.0249866497070812	-0.0201406571003946
0.424397281969182	0.175549508269607	-0.203628281203519	0.222531256025033	0.0258308104016612	0.00884182357923868	0.0867151643998297	0.0537853837127638	0.067633422760515	0.01733631699045	0.027837404709539	-0.0136731156672605	0.000838963604867182
0.00975682988361495	0.0402612710669288	-0.00234791599926993	0.0092518200182781	-0.00626545864310819	-0.00675026431942343	-0.00524961187200734	-0.00118103405090668	-0.00557267728245056	-0.00650786148126581	-0.00538317931989732	-0.00644034967121508	-0.00506080983657324
0.0343064226506767	0.0500566484204584	-0.00766809179512479	0.035990700453296	-0.00347666093749842	-0.00612596182311661	0.00755729195654264	0.00451993134436502	-0.00288671845359103	-0.00480131138030751	-0.00522404807675123	-0.00543699739957398	-0.0113676028166703
0.318931197192068	0.144544448213009	-0.119300005369147	0.262673630291228	-0.0122165967315261	-0.0440022869298784	0.0278721772982838	-0.00553487307095418	-0.0246949452701102	-0.0281094418307022	-0.0557199559116764	-0.0605939732164535	-0.0787422136918827
0.0757817863992123	0.0687836616178563	-0.0316424098075892	0.0476231592329549	-0.0135948673183014	-0.0155003675948493	-0.000234250852083409	-0.00295219115940681	-0.0117093586686094	-0.0145476174565753	-0.00859031368175293	-0.0189950833870447	-0.0108601005335679
0.0646450316215048	0.0957613395957292	-0.0276170955314586	0.040078231827652	-0.00504056623753348	-0.0200350492160781	0.00451518650946013	-0.00259669812254799	-0.0112357481084859	-0.0125378077268058	-0.010734171216064	-0.0160340996849228	-0.0170239009341765
0.268918281598684	0.177041035478519	-0.12097563866162	0.154942310390138	0.00634755978725715	-0.00688028296029142	0.0631860884969652	0.0464071202420727	0.00234679391983572	-0.000266361586517161	0.0244748284863108	0.0133969965766032	-0.0130746158066154
0.151805405643587	0.107862264734262	-0.0674086428951872	0.0876063500719118	0.00178036835447323	-0.0550351515801998	-0.00397012069615538	-0.00756278694319776	-0.00527665060044769	-0.0266273916128633	-0.0246568562544053	-0.0354322094303134	-0.0396807684226191
0.13360468091657	0.0687893951022465	-0.0328763277906116	0.145410024236165	-0.00262803532776865	-0.00277368168590972	0.013273263434317	0.000125314176072477	-0.00489348107893259	-0.00270085850683918	-0.00670766264148917	-0.0320504579365373	-0.0251058870238041
0.466027008320411	0.221180294284108	-0.230441571578001	0.22696057209882	-0.00542704455657694	-0.0760335863600767	0.0484099471985877	0.0202137195366267	0.0554173376278884	-0.0407303154583268	0.00696684958960286	-0.0110418277751652	-0.0648173987824629
0.16498255543734	0.109520147651588	-0.0764759542252262	0.0871782679218175	-0.00623536093695912	-0.0483461631164329	0.0271646513086218	-0.0205513031626233	-0.011016382309119	-0.027290762026696	-0.0287620292589738	-0.0413036905551651	-0.039397052349407
0.487226043885363	0.143053096191825	-0.250829528767365	0.208161875151889	0.00526750926136738	-0.0774930791875363	0.0162045761924338	-0.0271707000288514	-0.0435658104858392	-0.0361127849630845	-0.0473247753282093	-0.0893998895112559	-0.0718363621176271
0.462035814968952	0.141932538625945	-0.230145587973587	0.219407209393782	-0.0345958250280261	-0.0887443442999827	-0.00233181998813758	-0.0252623238171326	-0.0465623139708329	-0.0616700846640044	-0.0670119912386842	-0.0749350486099477	-0.0759368472958405
0.410488238531662	0.0925830360769013	-0.193758205653818	0.223676936182307	-0.0229057847911978	-0.0144422434787994	0.0306711077061229	0.0229166660712648	0.0248741875037422	-0.0186740141349986	-0.0324840021382488	-0.0455847724717603	-0.0530479573182656
0.44493546305982	0.18911897911039	-0.223782649333363	0.203000582577564	0.0219751354329961	-0.00844242923756056	0.078794574788928	0.0746236293107833	0.0256263699997134	0.00676635309771773	0.0835283054015641	0.0565817040198435	0.0328701789324005
0.271534989773746	0.176371523031733	-0.122041223866086	0.157152164053715	-0.00193188543393485	0.00600704305014399	0.052488601853745	0.0655025074346204	0.037959735329979	0.00203757880810457	0.00840444431110654	0.0160304239566917	0.00686605204379842
0.0687555005151291	0.0195999125070969	-0.0277309142217756	0.0448957898833691	-0.00279627810977769	-0.00242333199553546	0.0147322620628288	0.0045595657139909	0.0065325915741494	-0.00260980505265658	-0.00167887979734536	-0.00407283687860917	-0.0058062413119765
0.183149015597373	0.110598738483817	-0.0797321385692755	0.108908455942585	0.040519038924923	-0.00422230826969527	0.0285488549687512	0.034626879593728	0.0175876609565908	0.0181483653276139	-0.00484841565261743	-0.00137133373600648	-0.0027863149531627
0.0215858453946001	0.00618627429641529	-0.000276010142000883	0.026930409450461	0.00308220242994764	-0.000313445178534336	0.00996143837938207	0.00678922014634522	0.00365645256205248	0.00138437862570666	0.0010767112045153	-0.00191254212354314	-0.00385161860418723
0.0646964570416829	0.0314685907250337	-0.0257682432156747	0.0429167485135315	-0.0147004602680478	-0.0209289624401057	-0.000283099014833171	-0.00467142997403903	-0.00903844051364742	-0.0178147113540768	-0.00961518680897817	-0.0183315359198949	-0.020849013814915
0.153618766170015	0.111413299128567	-0.0693289283117595	0.0854174547744442	0.00429676046291325	-0.0515982313336217	-0.00476939330761905	-0.0105014131415044	-0.0230774511255347	-0.0236507354353543	-0.0372230070989453	-0.0285226687948918	-0.0397043043102092
0.447226335761745	0.152136983528793	-0.22644988580212	0.199496499923222	0.0585730474562273	-0.0174051334543846	0.0683999978325992	0.0280629525585258	0.0246334477750355	0.0205839570009213	0.0566505461075265	0.0164279617558325	-0.0182988205493957
0.14542394597185	0.0317340375821582	-0.0623336164810442	0.0875453475179892	0.00223364030333989	0.00343517035980537	0.0154313922407504	0.00568336309383516	0.0120581248629777	0.00283440533157264	-0.0101591357981075	-0.015595803376405	-0.0129545676413904
0.348696942437971	0.224991493640025	-0.145577518428976	0.24356970803175	0.0319285509065491	-0.0333780248386215	0.0441521672472347	0.0620651762154742	0.0272110732502365	-0.000724736966036144	-0.0195588898210513	-0.0036128857088677	-0.0512335553001285
0.141543926998757	0.0557891479571286	-0.0601495592056362	0.0883692722576752	-0.0208216812068709	-0.0402080787631078	-0.0151570639528708	-0.0180677341407521	-0.024245263748257	-0.0305148799849893	-0.0403459956864858	-0.0448195416132002	-0.0395811598196585
0.221999881021168	0.0583605537186702	-0.0938352359416982	0.142071407738812	-0.0144107069160517	0.0103547972154684	0.03369282196218	0.0288710780072181	0.00240364266759133	-0.0020279548502917	-0.0052865107644883	-0.0113731839914442	-0.0268387770582396
0.099701587572426	0.0263835444217158	-0.0409340057787168	0.0632150630223567	-0.00770074758595601	-0.00423951278212838	0.0103283067932704	0.00611243578750754	-0.00673868901247897	-0.0059701301840422	-0.0105777839272041	-0.0170282674293165	-0.0169023802267141
0.183212653032991	0.150548674806775	-0.0848896298812896	0.0970798200968002	0.0424044911589208	0.0160782590915141	0.0445656623961606	0.0360029268176173	0.0411588405597467	0.0292413751252174	0.0170500591644356	-1.50000831708463e-06	-0.00410777649345362
0.498104255669999	0.243734552901852	-0.260948124688959	0.199603109093646	0.139449373637009	-0.0589807247933891	0.0791543201795831	0.0733314440623039	0.0164145797537539	0.04023432442181	0.0165303053009779	-0.00938806793798602	0.000350240308852501
0.362276740316744	0.219691984335978	-0.155705958128636	0.240605581038621	0.00772852610260061	-0.0205597342471304	0.0579115274715734	0.0482921404109887	0.00961740027862806	-0.00641560407226488	-0.0275565203267545	-0.0507733717068771	-0.0374002229218112
0.209023611709903	0.112963107834446	-0.0924054907584667	0.124046027752696	0.020482364051065	0.00185137102486327	0.0313598146617711	0.0183466131259435	0.000690445249887039	0.0111668675379641	0.00177120132633463	-0.0348782330355534	-0.0211852466773387
0.437968595028368	0.156244700552447	-0.219199031322324	0.202600088794853	0.0140384587863446	-0.0190994368718622	0.0520838772084837	0.0566739494796477	0.0501685917672932	-0.00253048904275877	-0.00416340601734516	0.0236702799914561	-0.0345139452252849
0.123555464541493	0.0314630322205131	-0.0479456305056003	0.0867551674543466	-0.000757430388075922	-0.0147421837163625	0.0188392133668393	0.015302254931815	0.0116587806121686	-0.0077498070522192	-0.00804079962746748	-0.00556392973636981	-0.0161922046792749
0.299195863190993	0.180939634213979	-0.114878971569649	0.234325803466987	0.0135391907178762	0.000257202692260927	0.0984247402414989	0.0577714844485341	0.0345624295650337	0.00689819670506858	0.0221353489848932	-0.0191203755994385	-0.0110351532210344
0.161111513061411	0.107523546689977	-0.0745358279148468	0.0851216865179554	-0.00764359499552977	-0.047974003835397	0.00404077389834212	-0.00617211695242847	-0.0151475806753085	-0.0278087994154634	-0.0311104897633219	-0.0144778421607468	-0.0374820760666149
0.00834256045386849	0.0398667726454354	-0.00102779892922038	0.0104799818377732	-0.00029191141994284	-0.00470338050152319	-0.00364868881903049	-0.00416589884142017	-0.00118821667806454	-0.00249764596073302	-0.00209116346891998	-0.00210030096083136	-0.00540928230545907
0.262817221342063	0.17563170854831	-0.116368059099134	0.156424050798685	0.000886620157190265	0.00619469385958571	0.0783716981761718	0.0445945482505455	0.0326851682158372	0.00354065700838796	0.0159100702310981	-0.0152842112180074	-0.0166768470195651
0.451488495356597	0.187515142334201	-0.230481685612055	0.196003479948211	0.0831393090750641	-0.0145074256519319	0.119157614266404	0.116482569877872	0.0876493848683192	0.0343159417115661	0.0238149579149241	-0.0150498337820268	0.0291869708961588
0.143830331163534	0.050801816744431	-0.0612936692520414	0.089880028339015	-0.0158315820458794	-0.038916234021012	-0.0170273212754331	-0.0182488847687059	-0.0308079329814275	-0.0273739080334457	-0.0346592452212974	-0.0442581020184778	-0.0484165306868711
0.320319943818048	0.0800040749948538	-0.134294900111942	0.218552235966345	-0.00911787882199738	0.00444466845583796	0.0410708865310662	0.0313147860806932	0.0126319292180246	-0.00233660518307971	-0.00905350327313337	-0.0267400889817533	-0.0369002646450118
0.0666174311742513	0.0876496122242193	-0.0229816530906499	0.0508249358826406	0.00408424649423186	-0.0193678815426052	0.00160887254392934	-0.00808413741109478	-0.012794952489981	-0.00764181752418667	-0.0160036846433026	-0.0134918516089686	-0.024328927643358
0.0335687299036441	0.0134616993167914	-0.0116744561831126	0.0268104929517581	-0.00600188479216222	-0.00889164387297868	-0.00184130874990272	-0.00598307441691755	-0.00720626011715864	-0.00744676433257045	-0.00899593052362697	-0.00849189104994984	-0.0135069446631407
0.452768445638377	0.150467613120217	-0.222435127396984	0.22388519464214	-0.0146140699371285	-0.0793151875878193	0.0157432479874217	-0.0277735294283978	-0.0448743885298457	-0.0469646287624739	-0.0701989257024538	-0.0763335481766986	-0.108383606088967
0.466752808044743	0.21704827378882	-0.23281991477465	0.220930699612474	0.0667691440473111	-0.0666051387937764	0.0531935124895984	0.016823823752451	0.0330125334645742	8.20026267673302e-05	-0.0364553260838155	-0.0616344521199682	-0.0508183471951287
0.0703023478108878	0.0785019199273097	-0.0202960360371851	0.0639485987261454	-0.00713946620685395	0.00047669758885889	0.0109858097917154	0.0062114601832902	0.00189373787382956	-0.00333138430899753	-0.00265144523933571	-0.0159947443117058	-0.0147171936348795
0.0948536527237648	0.122400646251658	-0.0430698837774037	0.0516859628341151	-0.0223082312242598	-0.0157605011163809	0.0113510274558544	0.00586107107747649	-0.013423787080695	-0.0190343661703204	-0.0121748625793505	-0.00932156248231983	-0.014973984522402
0.114037277057848	0.0310034489540538	-0.0420024709961885	0.0847389044000899	0.00375704018136928	-0.00327329323970052	0.0209954847808415	0.00459342278525188	0.00538762779272418	0.000241873470834389	-0.00174505654719051	-0.0118793580840598	-0.00959861565592601
0.218196786581853	0.113923015628608	-0.100070258096149	0.119621078336233	0.0266910789165464	-0.0181540314053189	0.0351989277696367	0.0219235669017049	0.0181319562507401	0.00426852375561376	-0.00136919969834584	-0.0212088837273244	-0.0164469132090443
0.457030041469042	0.146263662384259	-0.224203614344963	0.227275152704911	-0.021101417822332	-0.070775935693594	-0.00533114931937928	-0.00871256914227836	-0.0429194528119427	-0.045938676757963	-0.0883629490066882	-0.0592694335168741	-0.0853198193214856
0.139986927013637	0.147526928962118	-0.0434419553977001	0.125602629657836	0.00319342351708721	-0.00953308959983729	0.0132498479165781	0.000126729864034059	0.0187955397105662	-0.00316983304137505	0.0177445031999211	-0.00225311958608035	-0.018870656006352
0.0134480105291222	0.019882863681912	-0.00151975608944081	0.0152979658209489	-6.11626572094431e-05	-0.000986481709860595	0.00215875335082178	0.00104270816980238	-0.00143231180109948	-0.000523822183535019	-0.00356570695753706	-0.00327860996423031	-0.00433774397748471
0.300960869603704	0.175622083692647	-0.143014420016347	0.153945443419409	0.0592367140339399	-0.00738698911862923	0.0560595165600507	0.0419225110935014	0.0553507792178527	0.0259248624576554	-0.0206619266836114	-0.00215476237205442	-0.0317028672934184
0.0590859568208537	0.0490502728031974	-0.0224884937987169	0.0431403545538272	-0.00292869993921425	-0.0121749873377066	-0.00489941371037774	-0.00214002355790183	0.000654931425794501	-0.00755184363846041	-0.00921035219218923	-0.00653418613038771	-0.0119695082798474
0.016635532047423	0.0257352594144182	-0.00312225119585016	0.0192839878356551	-0.00433002544810927	-0.00522370406172588	-0.000623769062605209	-0.00178690263243102	-0.00314549951228803	-0.00477686475491758	-0.00613135018149743	-0.0050116339923068	-0.0077884255347494
0.454334188660048	0.148619103069708	-0.222417989514778	0.227190953917804	-0.021426549183132	-0.0863483306109441	0.00374942982764725	-0.0153165791341325	-0.0455298725004828	-0.053887439897038	-0.0489088485231199	-0.0618965480756468	-0.0808426854484826
0.0350808721018922	0.0363586637731386	-0.0126696499469987	0.0269512499146318	-0.00574378523378528	-0.0114355555885255	-0.00595469492069363	-0.00472312314709181	-0.00629692962839963	-0.0085896704111554	-0.0104804428164199	-0.0122900821870745	-0.0113611620964296
0.121888925012895	0.0793863005521308	-0.0557740098727705	0.0643042611241564	-0.0177689486977473	-0.00494284400387376	0.0119205887245685	7.95452060637358e-05	-0.00083003170628751	-0.0113558963508105	0.0032277987409719	-0.0165313654164957	-0.0170830417913915
0.099588015289624	0.104386098901073	-0.0300424509443451	0.090734662947206	0.0152041978435049	-0.00145834730733348	0.0258455646648744	0.018712395436876	0.0117325518664601	0.00687292526808568	-0.0102075473759338	-0.00643518449222041	-0.0184842139629501
0.440488755142672	0.158893042395507	-0.220532755591894	0.20376434460816	0.0636302733892495	-0.00728384962005385	0.0484728702472428	0.0736067127988378	0.0155586233631664	0.0281732118845978	0.0429561628656642	-0.000426086549663807	-0.00669113047183406
0.49370680180542	0.198371189535498	-0.25646738502518	0.204276634779151	-7.11883890011644e-05	-0.0146619479381231	0.0428694458003227	0.0535257706758884	0.0154414531405865	-0.00736656816356213	0.00323216962308875	-0.0162040649817733	-0.0446739279562631
0.119336138099519	0.0331477623735506	-0.0490100098554528	0.0782588770614099	-0.0103363001782716	-0.0094372629721879	0.0122172815269572	0.0043439720429823	-0.000648978016507054	-0.00988678157522976	-0.0194018733293198	-0.0271977057411598	-0.026314708773636
0.17537818023122	0.228173918183235	-0.063710504115337	0.137763186537272	0.0182214833211596	0.0298045994704936	0.0471765086884866	0.0721705280892912	0.0350761246636991	0.0240130413958266	0.0311854023127589	0.0512853896308805	-0.00831782254444896
0.216823415834599	0.112378191958522	-0.0997412013293925	0.117683380481879	-0.00498135917999687	-0.0022798360169326	0.0158249786109025	0.00359521235745353	0.0210852080450691	-0.00363059759846474	0.00280265081060641	-0.0208154731395188	-0.00646912056373261
0.467911849448705	0.216190839920601	-0.234316029003383	0.218712517871797	0.0320335211320854	-0.0643970280046863	0.0317865637079318	0.0119881157249183	0.000354259623679853	-0.0161817534363005	-0.0260535277608784	-0.0241453283613005	-0.0609871457199231
0.138749098073724	0.149102437760802	-0.0412842835814319	0.129470876055524	0.0128093093977521	-0.00586559994180785	0.0258273027684649	0.0272202983318133	0.00476070966766926	0.0034718547279721	0.00440307736825482	-0.0136580292618235	-0.012061159751093
0.0624263526732958	0.128196696113469	-0.0229912828582565	0.0444780557008154	-0.011875525072405	-0.0124724474127712	0.00270955134855767	0.0155851552652205	-0.0128386857666051	-0.0121739862425881	0.0039384106690506	-0.0099851570126098	-0.0215577953931806
0.147014572146612	0.0923902323129545	-0.0630287072775933	0.0889691234730996	0.0124362488399744	0.0108486290609851	0.0408338150747799	0.0377649932327559	0.0283707162408798	0.0116424389504797	0.0126501441119186	0.00190334403931167	0.00767359660211242
0.353133798558585	0.228309826786734	-0.148445648795625	0.24384884850201	-0.0393280827461493	-0.0473550842280725	0.0434833932367232	0.0871927697770238	0.000745271037237927	-0.0433415834871109	-0.00402594952528224	-0.0449254690602386	-0.0609019530192985
0.342113273667597	0.156913430671448	-0.139546207179337	0.24824324523504	-0.024634076081673	-0.0571138679304243	0.012468499188277	-0.0114901726339446	-0.0341284098983752	-0.0408739720060486	-0.0320503171929811	-0.0634647613554361	-0.0834407040489835
0.0181890239619877	0.0288826524628173	-0.00525540433002333	0.0171981869271049	-0.00514590733458463	-0.00594328441677342	-0.00288875944781971	-0.00229827950674026	-0.00557269541098701	-0.00554459587567903	-0.0063790230314072	-0.00737118420011643	-0.00686037476725654
0.0279548629194324	0.0849729630562176	-0.00771946408655038	0.0269804434813195	-0.0132094343066199	-0.0125091942592598	0.00439088427113023	0.000559889195276875	-0.00408100303021003	-0.0128593142829398	-0.01000658080072	-0.010128331452519	-0.00753908959087548
0.469561236324279	0.215611940716337	-0.235328281947319	0.218966504242775	0.0319370630596195	-0.0536894956403237	-0.00338882433552817	0.0521243822673238	-0.00634113139782527	-0.0108762162903521	0.00456692430381661	-0.0432621268206708	-0.0496330255652676
0.339464787350097	0.156785396190822	-0.13550361951764	0.255080528820488	-0.0759223999749911	-0.0239906125555985	0.0220907347610619	0.00515866213223676	-0.0167772457637328	-0.0499565062652948	-0.0480865653091749	-0.0504415486548239	-0.0763956814703666
0.0126264571197692	0.0260736608961407	-0.00101068209967219	0.0172653170735107	0.00272276939738321	-6.68798570831845e-05	0.00211994728478086	0.00261233216665076	0.000220160080887604	0.00132794477015001	-0.00240792685772165	-0.00227639317188022	-0.00271122801156278
0.0805285868451848	0.10798248273692	-0.0185454448516767	0.086433644156522	0.0133716158565229	-0.0111810651709037	0.0296060798079992	0.0177540494768261	0.00711434954356562	0.00109527534280958	0.00135272335241717	-0.00526980471617237	-0.0127102856841955
0.0372878396056646	0.0512905022329035	-0.00701307630419083	0.0413945540490111	-0.00519707322222929	-0.00550925407414309	0.00739703164447227	0.00272187966549573	-0.0018959551793746	-0.00535316364818619	-0.00662038571852291	-0.00675053346893811	-0.0110333723758386
0.081189220146218	0.107073857924351	-0.0178700130027943	0.0898171475972513	0.0107755614849968	0.005964921596617	0.0233049808370873	0.020490724853333	0.00648152920451736	0.0083702415408069	0.00109952527444117	-0.0104483679474072	-0.00967945857739792
0.0842980473745884	0.11186848054718	-0.0186891216099009	0.093627489936867	0.00184725924638936	-0.00274366751901849	0.0301634719182572	0.0125202804875609	0.0109522367284198	-0.000448204136314564	-0.00373780462479924	-0.00398361895880189	-0.0217963503297518
0.437138531089087	0.0936660540954074	-0.215520287178739	0.212281198673036	-0.0457334019303991	-0.0060327774605799	0.042158519913804	-0.000577140539772147	0.00611053224751718	-0.0258830896954895	-0.028157582529455	-0.0482224609757682	-0.0489093948225302
0.115073409662089	0.048686963716828	-0.0459828375430244	0.0777634181307709	-0.00785266953181234	-0.0185426880608276	-0.010345530229215	-0.00973056429326914	-0.0155358576965609	-0.01319767879632	-0.0198749068169139	-0.0245219708891967	-0.0341588891653119
0.0157908570946651	0.0282008330012016	-0.0041689954033785	0.0157702425147781	-0.0014815143955101	-0.0011327262133868	0.00105819479623423	0.00105274107431553	-0.00265196593950876	-0.00130712030444845	-0.00335730164973436	-0.00444464275467271	-0.00365924494750979
0.220712066980549	0.168674691591007	-0.102438808968511	0.117639922730262	0.0306786536018206	-0.0204272395749124	0.0623055556632912	0.0132815613485128	0.040110118700472	0.00512570701345411	0.0444217489384113	0.0263692679382982	-0.00839089691056177
0.484468034897805	0.197067139333799	-0.24961889167142	0.205932652636184	-0.0300781322595326	-0.0359127606723577	0.0288100012220758	0.0116168750548024	0.004654182434427	-0.0329954464659452	-0.00789479318435943	-0.0419728130110151	-0.0758874537916686
0.259940473030676	0.100502501418538	-0.115136194383102	0.154280067034137	-0.00854717176843373	-0.0199229585102125	0.0137976676357091	-0.00817096194390382	0.00104002787154767	-0.0142350651393231	-0.0247276006833958	-0.0296540549749598	-0.0365031447653116
0.14391607120123	0.100446052402051	-0.0651931365088014	0.078599655406272	-0.000176935549481616	-0.0227518377974806	0.00301201587141203	0.0113193814738763	-0.00191281377946176	-0.0114643866734811	-0.0109457305891052	-0.0290804817838427	-0.0314955241180294
0.00168869478565884	0.00018690386488568	-1.74069691429657e-05	0.00168390006304183	-0.000302754664440592	-0.000295977283435073	0.000367318207022587	0.000177836902214404	3.5778754271579e-06	-0.000299365973937832	-0.000260040821209218	-0.000498771476939295	-0.000497476037327005
0.189912342799523	0.153326606293467	-0.0890116859903459	0.0981410529683022	0.0199518151609472	0.0141930337310885	0.0457041485248002	0.0636739679422888	0.00121086229482853	0.0170724244460179	-0.00219006574109573	-0.00470498488133902	-0.00674022415585346
0.00370520991681199	0.000244305600159538	7.88711663008337e-05	0.00328818188281052	-0.000470200455532818	-0.000224719172947232	0.00109409851094366	0.000694348563531129	-0.000122267033224303	-0.000347459814240025	-0.000696479834938728	-0.00111796777378918	-0.00100722275910678
0.150348345296333	0.10829107206504	-0.0679019481775516	0.0830198387841177	-0.0147779488875392	-0.0357717762357122	-0.0180001306684818	-0.0114601162966396	-0.0131167196334668	-0.0252748625616257	-0.0396108642054949	-0.0294006888339566	-0.053657147865729
0.29447621593428	0.175904095591133	-0.137433557124706	0.157423831641082	0.0496572149860962	0.0076971498840992	0.0623231694446381	0.0325375850583683	0.0272497519414875	0.0286771824350977	-0.0234036112405627	-0.0155349248070664	-0.00841368416620453
0.454493483989869	0.197261719364108	-0.230705597238541	0.201730049050438	0.0856450194060485	0.0526901772938012	0.165055151329919	0.108758732335083	0.0824774745425307	0.0691675983499249	0.0423448586343099	0.0518043854453469	-0.0128485279244531
0.466773132661313	0.223224487913088	-0.232471353665706	0.222287708879412	0.0879212477801891	-0.0835339165790092	0.0343939509570419	0.0327991434110104	-0.00999743190068436	0.00219366560058992	-0.0277787595264959	0.00423902380836261	-0.0283993931315232
0.125767547457986	0.0301401905208523	-0.047849482283139	0.0910836934674072	-0.00261540709591458	-6.17617865737718e-05	0.0209330039782758	0.0154914111268382	0.00206835031952299	-0.00133858444124418	-0.000835641725589115	-0.0110234968816683	-0.0140025909358168
0.150148171467835	0.187920333648009	-0.0444910028809715	0.144309237481819	0.041564544825829	0.02302682275016	0.0616147916471146	0.0235099471170231	0.0177657423081072	0.0322956837879945	-0.00979934126183718	-0.00560719941422061	0.00858273428430739
0.368136638455194	0.135228347313148	-0.16418390699292	0.226408565540478	0.011582733792475	-0.0635609123927107	-0.00125872339976407	-0.0118114282926382	-0.031332679887119	-0.0259890893001179	-0.0737021844820656	-0.0596987932471311	-0.0763007499585051
0.00811782076274426	0.0127708054859757	-0.000750043441701571	0.00934503929117347	-0.0011094876008765	-3.14346442516853e-05	0.000301584579859935	-0.000189150771134733	-0.000650658486159997	-0.000570461122564094	-0.00166640755457249	-0.00276454441727939	-0.00278803564765116
0.143404852544695	0.0525404980935903	-0.0612083086249809	0.0890996018957255	-0.0298654252111817	-0.0400162886454981	-0.0159640827390032	-0.0190411784575202	-0.0242746876674224	-0.0349408569283399	-0.0427551796651005	-0.0426019002796601	-0.0401462348572612
0.0171729939875167	0.0315246482300201	-0.00509605385077838	0.0157717507902402	-0.00196580486140752	-0.00460926543354991	-0.00140424272142634	-0.00115031550639337	-0.00232512490336679	-0.00328753514747871	-0.00568496006307656	-0.00481771139536027	-0.00607094256997608
0.0689789332653881	0.0327931339735776	-0.0287360663833451	0.0427098147399412	-0.0223882111189167	-0.0143881852095495	-0.00986115863567345	-0.00545679105176977	-0.00819429055734062	-0.0183881981642331	-0.0187964020204241	-0.0268332378855729	-0.0251925641957232
0.0229936361132963	0.0656717103238803	-0.0065077098454438	0.0213009145714106	0.00170906753425697	-0.0102331343097779	-0.00603403125391089	-0.0099022084261625	-0.00592864206439815	-0.00426203338776045	-0.00329652575621007	-0.0136862384299002	-0.014351070099987
0.498831057104366	0.199473140776563	-0.261842980205694	0.198397955480323	0.0351733667549723	-0.0520017047032572	0.0565391502105169	0.0341877137481498	0.0165653478026455	-0.00841416897414243	-0.0128773999604695	-0.0636549474174077	-0.0192942570670416
0.247718481067682	0.128038625596735	-0.110714013615807	0.143535218037754	0.0325079994917872	0.020959523820995	0.070234560636266	0.0565153169425589	0.0333238731907688	0.0267337616563911	0.0326817382278252	0.00520314663954236	-0.0242522190475746
0.138572692176669	0.0523397691785169	-0.0583284735154812	0.0875504777374456	-0.0284653249998486	-0.0323245290455878	-0.00545430487942447	-0.00916052798689454	-0.0256753699305788	-0.0303949270227182	-0.0257599536303219	-0.039343931635697	-0.04436344153498
0.146933544883462	0.211056841571614	-0.0523515299454493	0.115230704219739	-0.000932214244095786	-0.00402910044522514	0.0234615142070619	0.0332548878657065	0.0172916797821437	-0.00248065734466046	0.00206671467455816	0.0366488211483081	-0.00818717297755428
0.15389602076689	0.035217380000973	-0.0632365432205044	0.10242587562806	-0.00859143545830479	0.00470314483350809	0.0192273044045982	0.01071325716323	0.00202921008363577	-0.00194414531239834	-0.0138104579046636	-0.0187480240741979	-0.0272184554401932
0.0162849759728668	0.00200281309960343	-0.000784411190047428	0.0205682064655179	-0.000378942460117104	-0.00232331966144161	0.00416591067933587	0.00248133660111623	-0.000717009026208963	-0.00135113106077936	-0.0011801122575471	-0.00304239597411485	-0.00387027921428436
0.314205033346632	0.146500387878266	-0.115658050976434	0.264009574462997	-0.0582830425843409	-0.0403819972424374	0.0104824072686077	-0.00935971178964257	-0.0201764127048663	-0.0493325199133892	-0.0421678866723781	-0.0648072393849267	-0.0706916281697907
0.0137173468688411	0.0284956855750677	-0.00302340488554834	0.0151448822219821	-0.00446946356006254	-0.00609821052922136	-0.00279649157775925	-0.00276012420275406	-0.00271209776614509	-0.00528383704464195	-0.0053756825168045	-0.00499567353596645	-0.00559256824347323
0.0805280151982168	0.168018301262657	-0.0311469310470598	0.0544297549674786	0.00141846436204071	-0.0255147918223183	0.023477822942038	0.0177720923427332	-0.00992329596087055	-0.0120481637301388	-0.0147498369072541	-0.0234215175349763	-0.0268206149011655
0.0481022129468962	0.0173655153174783	-0.0036141258851833	0.0650337117585043	0.00149692541025772	-0.00206358830500758	0.0164909284905998	0.00908227272757194	0.00408644628227697	-0.000283331447374933	-0.00251884470321222	-0.00948695039518591	-0.00702396865421413
0.166936837462482	0.111386223438405	-0.0780493861604826	0.0862068780487481	0.00884461018078336	-0.0409482092909994	-0.00263117340343899	-0.0154065496965564	-0.0223095313179522	-0.016051799555108	-0.037217615693779	-0.035144943124045	-0.0436563242278267
0.469478234701814	0.220439551515927	-0.23590976956418	0.217024544925215	0.0467120549719475	0.00280617948764861	0.0442735976581976	0.0272121837766168	-0.00716678809244448	0.0247591172297981	-0.0276068462827498	-0.0576019135080236	-0.045661937234613
0.0385081355433688	0.051965608613042	-0.00836030969887802	0.0400355426929552	-0.00471760512604207	-0.00426171119126291	0.00495845423305971	0.000793082556267984	-0.00230684468675136	-0.00448965815865249	-0.00599597588809157	-0.00899589063923177	-0.0114131132111863
0.000686792721667637	-8.41803651470879e-05	-9.74696495126167e-05	0.000245619764008459	-6.62937297128311e-05	8.08893565525859e-05	0.000195571868564666	4.72932950080052e-05	5.77938870988595e-05	7.29781341987743e-06	-0.00017679538524159	-0.000141503802816079	-0.000228910701441464
0.462931513324103	0.195924721649057	-0.237563278841461	0.197958770631462	0.0808780751422695	0.0739140636195256	0.0930620353388311	0.125631295455556	0.0565169251564537	0.0773960693808976	0.00907795533806088	0.0510579873951079	0.0606773830776409
0.133033693338466	0.0837320937790663	-0.0583591183640337	0.0778305598077008	-0.000797002844046157	-0.0120461488329262	0.00977310112046664	0.0079275956600422	0.00244394100364509	-0.00642157583848618	-0.0204702109783475	-0.0140549961330973	-0.02793636842526
0.249050566255603	0.0989504149406013	-0.106061208416117	0.159527141262049	-0.0323400987204395	-0.0165671114098212	0.0199868276241508	0.00980268258945149	-7.12169237244153e-05	-0.0244536050651303	-0.0510955090812068	-0.0323729569614571	-0.0373199676825461
0.492121513435957	0.193166498500623	-0.256790578446209	0.199840683800642	0.103211828773941	-0.0512732603496521	0.0595669988739728	-0.0075210010235357	0.0193336602129068	0.0259692842121443	-0.0206570708798984	-0.0455733885588062	-0.0260049669354346
0.0268899307894437	0.00919181712565688	-0.00443703515704766	0.0303232052418717	0.00170616823357906	-0.00101908130419514	0.00728949647147101	0.00328195311458749	0.00165418801217649	0.00034354346469196	-0.00215759499878937	-0.00330938252667378	-0.00551979809645254
0.136229999313655	0.148202375859985	-0.041851915538047	0.123185903410959	0.0193216946635373	0.00300386525175231	0.0580554778359059	0.0101838876604247	0.0163897329682796	0.0111627799576448	-0.00962511414451911	-0.00258008334397536	0.000415548376804575
0.294988729302036	0.155606105758794	-0.101224940034905	0.268401258562447	-0.02613841871498	-0.0321472995710803	0.0420696865726159	-0.00467532604888771	-0.02460522179685	-0.0291428591430301	-0.0327768978807174	-0.0492107117731185	-0.0626310147402697
0.170333898759416	0.113215299445017	-0.0802100387247372	0.0860793422336458	0.0103547615097507	-0.0464482142900851	-0.018806415748361	-0.00691886962759239	-0.0270808942977215	-0.0180467263901672	-0.0183810018111787	-0.0335870427182344	-0.0378931659003481
0.273253036404513	0.0971155447103377	-0.123229361474906	0.157506773853775	-0.0122325377317248	-0.0162208643600871	0.0247486714781886	-0.00492061930103349	-0.0102054285048574	-0.014226701045906	-0.0271437434641943	-0.0261709282416183	-0.0474323973351801
0.372409280751904	0.276508162804218	-0.164836557089213	0.23350750671476	0.0165811397797689	-0.0367318669468172	0.0325628284168789	0.0970592491979021	0.118856287645416	-0.0100753635835242	0.0423447986962534	-0.0161110637452604	0.000607512553758016
0.494264720503653	0.201700241412153	-0.257448559217461	0.202191894182037	0.0683222578564622	-0.0835017147693481	0.0220207012882325	0.0134794655237201	-0.0179585534530297	-0.00758972845644296	-0.0146751559692929	-0.0407379151038265	-0.0438989392710503
0.0104487889379736	0.0159297919177582	-0.00130882207019361	0.012990926725249	-0.00264806190305038	-0.00202094791690913	-7.80381412113611e-05	-0.000692947363483767	-0.00163042181267709	-0.00233450490997975	-0.00227645665948787	-0.00377028919520451	-0.00405911709733075
0.228377739219829	0.127318461470577	-0.0985199109801362	0.140716891380185	0.0421032329951579	0.0387646226833398	0.041585201252207	0.0446149371286701	0.044096739405711	0.0404339278392489	0.0188771938002339	0.0191304560860054	-0.00991324885164618
0.0835163944518664	0.0720878799389044	-0.036795919755634	0.0477891420889243	-0.00639742264254456	-0.0284381714402132	0.00480294145835418	0.00435753487068612	-0.00595268528399071	-0.0174177970413789	-0.0135002846568181	-0.0151838996247876	-0.0213622395064513
0.00137733146580699	0.00381131240824958	-0.000124255216016502	0.00140785537476561	-0.000507033557260053	-0.000876255281142853	-0.00052424246384869	-0.000309697148471991	-0.000588759564454156	-0.000691644419201453	-0.000561999711916914	-0.000783444831591687	-0.000877811295430492
0.166228634558655	0.177877262865731	-0.0572675942145153	0.138648469839789	-0.00967941045422549	0.000866871189268481	0.0551490665925438	0.0494798910480679	0.0460442295232428	-0.0044062696324785	0.0114468053286499	-0.00495280054298439	-0.00224251984997018
0.210994560305358	0.113555894764581	-0.0953217508934812	0.119453677929353	0.0289271436312321	-0.0205831922419187	0.0154398013561502	0.0112716551103058	0.00926159074462118	0.00417197569465666	-0.000194012381256603	-0.00256774675242288	-0.0180217820301596
0.101147190133243	0.117878480871955	-0.0467286669254244	0.0520931575766568	-4.31732745135305e-05	-0.0103475395711056	0.0134973485459513	0.00407363449379035	0.00212572012052485	-0.00519535642280956	-0.00256877295795281	-0.0030189049034728	-0.0123392313834261
0.0456397915592347	0.0827385555983679	-0.0170779751747526	0.0349373624859559	-0.00415987745211902	-0.0128649334751863	-0.00445547254538681	0.00134164897819262	-0.00952086567350752	-0.00851240546365267	-0.0118699777771207	-0.0117012861318719	-0.0204445945632998
0.459456516042379	0.221741016609879	-0.229498178010812	0.216004751001083	0.0130579708938552	-0.0666389729526876	0.0576905549249357	0.0358380544427233	0.0118852868733624	-0.0267905010294162	-0.032569663474577	-0.0282268180480648	-0.0595535162114025
0.48375182588072	0.146416794454909	-0.249686643389605	0.204287838232595	-0.0229536012083159	-0.0562565743738129	0.0129505206879041	0.00944519929118137	-0.0279838813902595	-0.0396050877910644	-0.075512445122046	-0.0925703017241324	-0.0975308952689553
0.09737854588386	0.0654631925796701	-0.0424087053872497	0.0557827681969554	0.00248831688218969	0.00470468872746904	0.0237368506139379	0.0162522030923649	0.00770098532278557	0.00359650280482937	-0.00316536553656728	-0.00165988432939229	0.00350188396358514
0.445356912214317	0.160634180067426	-0.223679962488559	0.204227363106663	0.0728006860180107	-0.012301327890777	0.0892096080074321	0.0593907613142263	0.0271823647384024	0.0302496790636169	0.0468720695378161	-0.000384513142069109	-0.00238380712821223
0.180002491008132	0.232898641717105	-0.068034112974403	0.133951013363419	0.0932445568447905	-0.00574725206302293	0.0940521959361951	0.036451160511858	0.0306496009306135	0.0437486523908838	-0.0061603959937471	-0.0201134002453329	-0.0214545470594963
0.0822676718784901	0.0992912922838405	-0.0374258181043182	0.044566140917847	0.0119257505361162	-0.0263013271480955	0.0136529709396482	-0.012904592798284	0.000584351238593322	-0.00718778830598965	-0.0134499583248922	-0.0194518502508301	-0.0215725562267397
0.00964970424813564	0.00188118951060775	-0.00110809007453124	0.0105531925485311	-0.00393936635851065	-0.0023227486534028	-1.12626635297361e-05	-0.00133366230830898	-0.00152658235300701	-0.00313105750595672	-0.00410655568679801	-0.00416194844335929	-0.00383629535415071
0.27084463611404	0.18316804283521	-0.127186393336829	0.141312723282606	0.0328859057334626	0.00873041073412145	0.0698101078513713	0.0851338081093827	0.0606076861463613	0.0208081582337921	0.054948158155284	0.0579987207987305	0.0211252133093215
0.0714585007510258	0.02369957905814	-0.00779654377955541	0.0944147971153621	-0.00119992930043925	0.00650216045285068	0.0233294966286195	0.0137246111322717	0.0068524457467538	0.00265111557620572	-0.00297915134341373	-0.00677413033208676	-0.0113437921295701
0.126809411361725	0.126382291509626	-0.0589085305428108	0.0649628761756025	0.0474856927040006	0.00177001934916124	0.041186977465286	0.00945668491139368	0.00113429047710667	0.0246278560265809	-0.00122465727160995	0.0168454467426579	-0.00647992871168709
0.377107889542032	0.270293701466173	-0.166631190757506	0.2379784166838	0.117706599507102	-0.0277638061286623	0.120596648823951	0.111056684984883	0.0753957391732661	0.0449713966892197	0.0363416095018398	-0.038207261804388	0.0198449515483475
0.166213904853614	0.109323193342815	-0.0760191474646215	0.0910812229996211	0.00675957934756569	-0.0413307474413069	0.00462850511937607	-0.00440037456397838	-0.019559216577178	-0.0172855840468706	-0.0100915354769849	-0.0443262353812639	-0.0290781655768066
0.180102727854467	0.0946511265219972	-0.0811691622987527	0.10166850712455	0.0252342499533868	0.0008285768647254	0.0218192191774188	0.00950544151322871	-0.00188024809634185	0.0130314134090561	-0.0191784885857531	-0.00144591356598675	-0.0154329243640926
0.191550730112287	0.150784647076212	-0.0902539706094048	0.0972185238159816	0.0252787227746164	0.00114565747293274	0.0419767958022416	0.0589434068296379	0.0295985002434856	0.0132121901237746	0.0370758214066186	0.0258827178663527	0.0182316126707119
0.0508071650130386	0.0676124860446249	-0.015174555383176	0.0435996001236154	-0.00987058158465315	-0.0119866458275434	0.0106674268194868	-0.00226678788509679	0.00119089220037658	-0.0109286137060983	-0.00691315614095259	-0.0150064027705883	-0.0152801958318587
0.432430069178331	0.0946376902061848	-0.212795407902806	0.210701103104234	-0.0179475654901858	-0.0116158064174646	0.0437440222085247	0.0218483131102875	-0.00321509920558427	-0.0147816859538252	-0.0210815896821206	-0.0357528784521658	-0.0392671564072131
0.143919282132641	0.0449987703320351	-0.0225256080969145	0.194304454305708	0.00934329669078346	0.0084231507966189	0.0465224664960929	0.0243446416062521	0.00930087852994374	0.00888322374370118	-0.00409218313475598	-0.0181800599814234	-0.0241355322932052
0.0589969101909079	0.0482620343233578	-0.0237344780803145	0.0398018450437213	-0.0005143293807768	-0.0165729213136503	0.0102522000723244	0.00214901016278285	-0.00119076801449985	-0.00854362534721356	-0.00624362083407087	-0.0117006758788972	-0.00702777439897516
0.125265979507766	0.131843980930417	-0.0576388706641923	0.0655029426603943	0.0278777049985459	-0.000827852240866331	0.0206987108206213	0.0156204831875114	0.00845130035475958	0.0135249263788398	-0.00566456024107495	-0.0225871370084381	-0.0154589113776459
0.115206204267077	0.187071986112302	-0.0411537854048226	0.0888451483812032	0.00759491134224412	-0.0226295021352168	0.052643035882343	0.00804407068452569	0.00415650071301515	-0.00751729539648634	-0.00390068243524025	0.0169675160227763	-0.0221517885307599
0.450638309277244	0.0942966049398824	-0.226862601081969	0.205504285907534	-0.0419682821771074	-0.0408465825728684	0.0185506232252895	0.0300436847908176	-0.00598400290922979	-0.0414074323749879	-0.0349917020886257	-0.0595339777453304	-0.0520112124113767
0.0368401756257776	0.0455232988127081	-0.0101499103898656	0.0330756331415568	-0.00795091175492747	-0.004102995961045	0.00590113895730995	0.00286524672047246	-0.00340934242149776	-0.00602695385798624	-0.00575876366809787	-0.00767876946519579	-0.00700016167968407
0.152506085972199	0.109422007883692	-0.067086147152824	0.0899745379850102	0.0068694738497645	-0.0408670581818328	0.000330546809236693	-0.00735580249515469	-0.0198825041475851	-0.0169987921660341	-0.0347020334610613	-0.0282175864143196	-0.0396983721968286
0.493130357483974	0.19308983092589	-0.255894787419033	0.204829212245729	0.0574254932180716	-0.0718424715196621	0.0511627126198535	0.0369519553696679	0.0135450442363365	-0.00720848915079525	-0.0473545064901557	-0.0454460863557424	-0.0309804301285698
0.257952141618273	0.12966513142017	-0.116305110377249	0.147992814802779	0.0430577233261344	0.00595851288917626	0.0623341017573686	0.0421779411862568	0.0373724516962466	0.0245081181076554	0.0162011272485723	0.0163264475352974	-0.0158716205169249
0.405677665771764	0.0937822573202595	-0.189307264760034	0.227614760702616	0.000906489513667563	-0.0134881790542089	0.0561307277735136	0.00653962572151495	0.0146719905343616	-0.00629084477027064	-0.0366149108280207	-0.0309628232469875	-0.0548538330141679
0.0802787708017864	0.0991099924511903	-0.0356034713807458	0.0461542352572749	0.00585201596483656	-0.011837602693347	0.00143000916240109	-0.00247837781437366	-0.00129558562218343	-0.00299279336425523	-0.0234815004376984	-0.0192254305275369	-0.0193138513887365
0.00669091138358191	0.0140051346355202	-0.000847534097736738	0.00786299710557205	-0.0028319664329594	-0.00135364497321527	0.000562906121960162	-0.00108468961865137	-0.0010013681961314	-0.00209280570308734	-0.00170175876013187	-0.00259331419958889	-0.00232565288055161
0.340835668512174	0.155900423639404	-0.138370131729648	0.249433555963988	-0.0441159631476457	-0.0416320857821297	0.0126913776276493	-0.00955723215057153	-0.0185909491568378	-0.0428740244648877	-0.0476370991663295	-0.0626418235811282	-0.0790975327639206
0.0695979071837572	0.0194902719860988	-0.0264679441024139	0.048885825346625	-0.00281633863172621	0.00106249537085384	0.00717875372088655	0.00597084173730353	0.00144643999561446	-0.000876921630436178	-0.00548745602693547	-0.00698132145731586	-0.00695878769963455
0.115668896975564	0.0786634091356785	-0.0514421407557715	0.0647332111720158	0.00105455270092082	-0.00988388485991767	0.017022896976302	-0.00187905558694208	0.00351741992832658	-0.00441466607949843	-0.0138700723672394	-0.0157879797700734	-0.0123590721249884
0.104699474234086	0.105067008285916	-0.0332468842316985	0.0917459740789902	-0.00163151977050685	-0.0140393250342341	0.019060291989737	0.00192336321762963	-0.000757354498929538	-0.00783542240237045	-0.0139964797829147	-0.0123020916850138	-0.023634871955156
0.172797297681166	0.15967486252262	-0.0830634313625848	0.0831708473472098	0.0617708165451952	-0.0394447402117255	0.0367494253619274	-3.0731369405651e-05	0.00114314409718871	0.0111630381667349	-0.0182306435450789	-0.0247635178723037	-7.57253114979373e-05
0.0409508958538261	0.0102304577291598	-0.00426460577613618	0.0524656310346932	0.00062951636570481	-0.000249776281185693	0.0140298805347088	0.00700914014475305	0.00160419641947143	0.000189870042259559	-6.61107195616822e-05	-0.00407442056576668	-0.00703375141157443
0.301557955337681	0.2110453219524	-0.144610554644683	0.150333006196457	0.0378046452558102	0.00700405254817399	0.0570970307611559	0.0457810177783015	0.0683009722277161	0.0224043489019921	0.0361260352265776	0.03111545528341	0.0112773245517953
0.107626989859976	0.0965052527248164	-0.0308507830145343	0.0992161925293641	-0.00254198397632417	0.00053234265439267	0.0284637049167205	0.0190254620271773	0.00977605427687914	-0.00100482066096574	0.00910329402972707	0.00387236874525537	-0.00546342290679629
0.279061898744914	0.185423997821312	-0.0990478938578637	0.241394672177442	0.0264764742761006	-0.0123919296183271	0.09950331115782	0.0522429636519872	0.0595811856715759	0.00704227232888677	-0.00436102348446166	-0.0225080555333891	-0.0324892903134085
0.0152605543016545	0.00182277822052335	-0.000644845489716994	0.0187785032603208	0.000546125855333902	0.000539371058458069	0.00191090531105785	0.00381223414927289	0.000684644684694036	0.000542748456895985	-0.00134181402612413	-0.00265156370043357	-0.00337768075148509
0.0250288820788606	0.0639316565287681	-0.00752082536833022	0.0237010802989675	-0.00606297411347077	-0.00874833511434083	-0.00351619387895235	-0.00631795585492887	-0.00159414098821755	-0.0074056546139058	-0.00773740356064323	-0.00942612307268229	-0.00787806461145337
0.00138255762005813	0.000310519129087424	-3.01407872737747e-05	0.00112819315675515	-0.000226550355189587	-6.66911100200966e-05	0.000408793829728429	0.000317571254264021	0.000169570230450516	-0.000146620732604842	-0.000199212823426028	-0.000307574268085369	-0.00047993032837047
0.170220626085477	0.161931173416463	-0.080277307191006	0.0860031962494363	0.0603963184537581	-0.0379674325749585	0.0145808128690699	0.000180751720989053	-0.014468201707063	0.0112144429393998	-0.00180388552506361	0.00829001100887303	-0.0245722597334533
0.0753897261759269	0.0703972578075048	-0.0313485119438506	0.0476196286422622	-0.00606843903046041	-0.013311301680502	-0.00977177027883668	-0.00129061888867402	-0.0135825636344324	-0.0096898703554812	-0.0126308606354873	-0.0172695043966829	-0.0241557823219893
0.232847086106883	0.123092113230961	-0.102205310252456	0.138586546542011	0.00596227613294364	0.00760836918034069	0.0387286503522486	0.0483775292281418	0.0416780248751009	0.00678532265664217	0.0171179976259977	0.0149409359423297	-0.00199053688867987
0.0205560103945373	0.0335339396781989	-0.00546407918029873	0.0209680333355314	-0.00536011510059655	-0.00798980176447417	0.000844353420632344	-0.00447730321065322	-0.00400057828670858	-0.00667495843253536	-0.00670829763735937	-0.00678509171779496	-0.00682332193436963
0.0532272251682066	0.0743068382196759	-0.010599518800856	0.0581445654061014	0.00472776206731674	-0.00330889017022781	0.0149708140348294	0.00895832557426343	0.00242226579338552	0.000709435948544467	-0.0020350163457537	-0.00746077335043984	-0.00829149965299045
0.0185777365255308	0.00801225043616652	-0.0019943470581339	0.0210703069054327	0.000351985612322869	-0.000238936429957572	0.00524993930038863	0.00268899503008865	0.000793160302945732	5.65245911826467e-05	-0.0026582703032606	-0.0028034266286877	-0.00358967095574118
0.288311521907253	0.179874902702412	-0.134240328286956	0.154762308483918	0.00835571738791452	-0.00971994125242653	0.075292964478952	0.0350111650021607	0.0235580302644524	-0.00068211193225598	0.00109397704034475	-0.00737635549641669	-0.0246395363617594
0.11886937333463	0.12587531654882	-0.0312933569538767	0.121267859497339	-0.00437553415565831	-0.00335887166492026	0.0461275906365645	0.0172166233736122	0.0237301418412388	-0.00386720291028927	0.000114037204209438	-0.0162671040096032	-0.0171587045293072
0.480858070242865	0.14648296071413	-0.244741408404096	0.213464828345029	0.00139479190842007	-0.0706899309578343	0.0229623478885953	0.00126444756152666	-0.00906293994019958	-0.0346475695247071	-0.0516018567431109	-0.0744238007029558	-0.0710014684474219
0.0669203597530593	0.0975569415504412	-0.0289557914019208	0.040535616967102	-0.0076704025402788	-0.0307841754706858	-0.0041459018498867	-0.0151860564268756	-0.011810011078264	-0.0192272890054823	-0.0161352297499882	-0.0177169301516088	-0.0223636799532024
0.0428263252734135	0.0490743496246206	-0.0150800945834953	0.0347855889565187	-0.00440586362365467	-0.00917939486867151	-0.00478687818638324	-0.00155788788267064	-0.00603086485914681	-0.00679262924616309	-0.00783247662963137	-0.0152512573040325	-0.00314852196209987
0.015011829367135	0.0271433591264693	-0.00392995355148582	0.0149748486430884	-0.00305487159346237	-0.00399517765323708	0.000496148783584298	0.00104417872266333	-0.00134680908388086	-0.00352502462334972	-0.00286989630191622	-0.00393992478061548	-0.00383418257900519
0.413496172147269	0.178273409372731	-0.197350434110796	0.218928330479979	0.0278724096987806	-0.0190073699091048	0.0617458257904618	0.0361480508749671	0.0480979627981222	0.00443251989483789	0.0189520810661452	-0.0249407753144031	-0.0095379594488097
0.263670432321806	0.186492526567318	-0.12218586826578	0.142005790037884	0.0570199479196767	0.0462626965308818	0.055236365688865	0.077711174854635	0.0654624776309226	0.0516413222252792	0.0198978038982535	-0.0105413731121956	0.00480711527915939
0.459523559113002	0.149758365395719	-0.225740494896579	0.227871509273459	-0.0526561671583186	-0.0832587634679741	0.0164678395329018	-0.0262720693323784	-0.0409349391846576	-0.0679574653131464	-0.0506592651225155	-0.055654713001705	-0.0809781620428024
0.0228976946164345	0.0380408348176047	-0.0068382720235433	0.0214755675634246	-0.00642123818802466	-0.0066169410578933	-0.00410473488208154	-0.00814956693020326	-0.00627273934561955	-0.00651908962295898	-0.00731200060202867	-0.00945837404384271	-0.00848562307701825
0.157538056089246	0.109294740746619	-0.0711119358518059	0.0879103962726857	0.00997590737854018	-0.0328670877138518	-0.00840102818731125	-0.0187918823346394	-0.0178049533220178	-0.0114455901676558	-0.0270343792115642	-0.045961202442321	-0.0365010663382658
0.0859886636731628	0.0344440319279001	-0.0340479955675739	0.0576444413622488	-0.00241761154278378	-0.0174370588168409	-0.00171258052471764	-0.00524818011000842	-0.0122065352142211	-0.00992733517981234	-0.0148726287174387	-0.0212684683913894	-0.0266006779051222
0.170107951937958	0.161542714504246	-0.080506901646936	0.0855369125431238	0.0151656166513213	-0.0386260979684636	0.0196780100720151	0.0192564416213999	-0.0105678573356913	-0.0117302406585712	-0.0355402803511464	-0.0166374408415212	-0.0260697731411977
0.457578451179369	0.200528526030427	-0.232727242245977	0.201596770874563	0.0685404784414823	-0.0134522734227955	0.14263321357424	0.12020413692115	0.0839131221617397	0.0275441025093434	0.0254233062082017	0.0025129578921394	-0.00952379192487623
0.0769918732887161	0.0700040379258445	-0.0324845399729274	0.0476251992975359	-0.0124640548875754	-0.0151428511212085	0.00218164721782803	-0.00799360371978679	-0.00904332878592953	-0.0138034530043919	-0.00850197906443666	-0.016725618770902	-0.023120402439607
0.211945056133028	0.11538498752591	-0.0954432692943947	0.120949975484071	0.0256137788289113	0.0173113642697366	0.0271818799883118	0.0237743399493441	0.00900994999773569	0.0214625715493239	-0.000766282055444545	-0.0236217629924838	-0.00580825641777
0.0542784734883594	0.0522579161743794	-0.0215849883224985	0.0374047383511133	-0.0151230972501058	-0.0124961536453615	-0.00552743898105906	-0.00419030591981698	-0.0108230238135638	-0.0138096254477336	-0.0112818785431063	-0.0138610842293228	-0.0170431969137327
0.0822465472126141	0.0344454834631214	-0.0316135034424	0.0576907732721482	-0.0145052303831377	-0.0147507122321277	0.00417749877245432	-0.00336868245811621	-0.0061914229239222	-0.0146279713076327	-0.0139517165842386	-0.0231124543848308	-0.0148086585807595
0.360154337274005	0.211718380042208	-0.155930786098714	0.235489844711069	-0.0143053278400815	-0.03560483494393	0.0691272373527536	0.0154833490626856	-0.0044270308261648	-0.0249550813920058	-0.0143962526586254	-0.0458629675503237	-0.023274252121507
0.0686259939513337	0.0190852249728797	-0.0257795856014331	0.0489124395079853	2.23989554011955e-05	-0.000315725944442527	0.0119456174166607	0.00412189421105635	-0.000775032391385599	-0.000146663494520666	-0.00391650990197215	-0.00802742266958261	-0.00843166256153616
0.110185094397605	0.0765280515059232	-0.0470926357257376	0.0666287262490587	0.00796760285928066	-0.0050341740145468	0.0199824407239087	0.00917957600495169	-0.000355282294141043	0.00146671442236694	-0.00424131700854662	-0.00976368030826258	-0.0186271148408918
0.068082618482044	0.0960316200424403	-0.0295670235192212	0.0409963322510863	-0.0136695359586802	-0.0332047515784202	-0.00886585645144465	-0.017514224499661	-0.0188009037186955	-0.0234371437685502	-0.0150859151341943	-0.0258311017210675	-0.0194582421082968
0.462122578730324	0.22253689408399	-0.229885228907671	0.220478998840074	0.0679306309851875	-0.0724336575078151	0.0734462695934157	0.0439276828322728	-0.0226490657202982	-0.00225151326131379	-0.0423759060641551	-0.0471172269586852	-0.0376968383227306
0.133221363279161	0.152105257859436	-0.0379051045430312	0.128538775327144	-0.0205021196495338	0.000720521601064589	0.0552575430069729	0.0271620297820146	0.0146087393044144	-0.00989079902423462	-0.00838966688322776	-0.00313360826819975	-0.0141489497847701
0.0419516314464136	0.0448235422719099	-0.0158723807492876	0.0309949181933999	-0.00923195453016488	-0.00831826222289016	-0.00141678485111104	-0.00563050818620737	-0.0105495934842708	-0.00877510837652752	-0.0112769116046461	-0.0142154012637517	-0.0153265834806548
0.292049454900743	0.177557200503411	-0.135937885909392	0.157412819339303	0.0103313774115014	-0.0169531959966013	0.0421143107641929	0.0366858919308458	0.0317173037663525	-0.00331090929254996	-0.0171402897452931	-0.0177659910996596	-0.0351957101831025
0.142207248137897	0.149048799132659	-0.0439309054760464	0.128621688401744	0.0260657262563673	0.018986519111408	0.0409620153636024	0.0318179015785274	0.000882231821069557	0.0225261226838877	-0.00747687732551272	-0.000907191836826526	-0.0151887478072948
0.0788072614621828	0.169892894843973	-0.0294862657210796	0.0558221145916812	0.0326675971951438	-0.0296239454724999	0.00699743833218532	0.0117707008463438	-0.0131176575422946	0.00152182586132195	-0.00305753703180954	-0.0143173282771426	-0.0293206735929505
0.436372150114113	0.0924464415645027	-0.213412336840072	0.21736134960897	-0.0263257722791801	-0.000154712929666068	0.0393164148113908	0.014499850121737	-0.00307921843202646	-0.0132402426044231	-0.0307711247802536	-0.0376745657559613	-0.0408710328489573
0.314443366463982	0.172910218424605	-0.12659017268482	0.23027369902807	0.0149211758746602	0.0272860459696411	0.0660547946598432	0.0422402871436479	0.0709410740588562	0.0211036109221506	-0.00505089206938486	-0.0186645451967785	0.0026276536202316
0.141197693256643	0.0840304727692481	-0.0629206127832818	0.0805858659875954	-0.0117938548847803	-0.0123054550039224	0.019004110721697	-0.0117945793254595	0.00213719401605614	-0.0120496549443514	-0.0163266072256192	-0.0233060537173853	-0.0193750584858523
0.498418061879693	0.189867124600533	-0.261727563561563	0.19782148598279	0.0637259302275187	-0.00415109513798467	0.0632832755458997	0.0548476113433817	-0.0082783609986512	0.029787417544767	-0.0281949278704329	-0.0508557152786411	-0.0479405513404352
0.504090759014534	0.24573993650741	-0.264832833248862	0.200071206184168	0.0947892612401913	-0.0350073297875619	0.0895126943446479	0.0499568177146924	0.0656576493499211	0.0298909657263147	0.0122870925318387	0.0106363439920868	-0.0220805108961198
0.00571690238513219	-0.000115373797750703	-0.000633722625505638	0.00536124522185859	-0.00122573253433882	-0.000924102537157147	0.00146505732849068	9.10734022023935e-05	-0.00027054584698945	-0.00107491753574798	-0.00101923885483245	-0.00216527850626815	-0.00179638073030383
0.43484557579232	0.0943350913560807	-0.213666616156858	0.21326152185122	0.00144983883488253	-0.0185333079527531	0.0396107408203665	0.0119571948136619	-0.0138007914546224	-0.00854173455893531	-0.0232754211042559	-0.0430807589253097	-0.0366585640071205
0.352057330552785	0.222535276129068	-0.148357137939337	0.241853845403176	0.081928024048761	-0.0575021835356028	0.0447294488630328	0.0464244266091811	-0.00628604357588131	0.0122129202565791	-0.0393586680742114	-0.0512754767744824	-0.038135256972627
0.103077033813172	0.117144006847853	-0.0482702244425708	0.0512453549225777	0.00986148611699733	-0.00559674932070008	0.00507994387712876	-0.00182169652871576	0.0142138430846835	0.00213236839814862	0.0101707145570221	0.00137198948726194	-0.0179541781692804
0.0276423021498883	0.00348273367627647	-0.00836637014711357	0.0251699216508287	-0.00253300359014028	-0.00334251748294597	0.00406135550702256	0.00297657148450752	-0.000590321091336075	-0.00293776053654313	-0.00331804553376434	-0.00310657698524749	-0.00664406547411116
0.0115162980387679	0.00124841206164862	0.000361610414414735	0.0136910105833048	0.00018740614131767	0.00104170780759322	0.00529815159659835	0.00304695637633152	0.00201115401436365	0.000614556974455446	-0.000525096408412574	-0.00145869033282418	-0.00157114358033537
0.139600177989296	0.0993139475278775	-0.0627742999211141	0.0772334361964633	0.0155429309100433	-0.040998331682344	0.0031304838750093	-0.00552194574933557	-0.00312286664740366	-0.0127277003861503	-0.0192177978386341	-0.0199494959057549	-0.0284940625499214
0.113846201529953	0.18716073524578	-0.0397660227430836	0.0905084306823781	0.0169104073424337	-0.0169898412943636	0.0450659368516855	0.0129340036111518	0.041020708849576	-3.97169759649429e-05	0.0113918373912278	0.0104141369917954	-0.0223931290365528
0.172463154869499	0.162954736642878	-0.0823302478321146	0.0847157515728481	0.0150667629649724	-0.0522515842655603	0.0122548637006617	0.00709736757755103	0.00456131286637448	-0.018592410650294	-0.0229831767753913	-0.0278787886773949	-0.0193645486738544
0.144301986079869	0.139639941834521	-0.0665594808450386	0.0761937837508633	0.0350782710446567	-0.013876518748228	0.0253669253465445	0.007838230297181	-0.00966574225778224	0.0106008761482143	-0.0183582115545792	0.00264100555103727	-0.0203407349965851
0.17950674169871	0.230511889345456	-0.0656776669898755	0.14030113555151	0.0146137954380835	-0.000947575223491925	0.070876914518064	0.0195776272258789	0.0703346334200059	0.00683311010729576	0.03447025316212	0.00992452882271547	-0.0226934061572873
0.00951645044779555	0.00387306270640565	-0.0012688851595501	0.00923476353901647	-0.00220803991786932	-0.00212287755886861	0.00133604108506895	-0.000559202425179399	-0.00120428845880132	-0.00216545873836897	-0.00195407229255856	-0.00264501718196349	-0.00270375649467967
0.016319944622911	0.0572260706201695	-0.00391287640978681	0.0169296557032633	-0.00704327220084541	-0.0103477084805464	0.000443522015890485	-0.00745343346242604	-0.00799773868825351	-0.00869549034069589	-0.00424632225130158	-0.00976242979747963	-0.0105086843531579
0.269951437156076	0.185293367720407	-0.0920461600272496	0.243785752043952	0.03545163557116	0.00818626757911706	0.0947450548143282	0.0315903388425304	0.0444305296022355	0.0218189515751385	0.0189024342508239	0.0384655256741033	-0.0178261124638169
0.080651444699758	0.158678128229253	-0.0263733997462293	0.0666430426113851	0.0445207529086709	-0.0142994300414457	0.0108749619057284	0.0368329347615914	-0.000352298797363926	0.0151106614336126	-0.00799088287334615	-0.0158852472732277	0.00468209292965827
0.0566679746134616	0.0531535426980419	-0.0223820223995049	0.03981476583063	-0.00786679011175662	-0.0183147605427164	-0.000269111067658173	-0.00433863910553232	-0.01212670857805	-0.0130907753272365	-0.0172124267974984	-0.0193157609954176	-0.0171093386653879
0.0757814712964948	0.169701768443909	-0.0285333114031848	0.0528115401581166	0.0231821034268316	-0.0275377782446041	0.00271653586124096	-0.00587574455710956	0.00157144381807736	-0.00217783740888625	-0.015150606921597	-0.00975811133834324	-0.010729290757983
0.0517956084440741	0.0870590987567119	-0.0128035250907571	0.0514235580149683	-0.00661455694796191	-0.0135622017036592	0.00137782222128657	-0.00407456359332061	-0.00622814380745615	-0.0100883793258106	-0.0157618519125736	-0.0176682654994343	-0.0185713964162648
0.101427135357857	0.0294686206913607	-0.0416266224855734	0.0650495151411199	-0.0107426727423568	-0.00369274382693069	0.00576498542907664	0.00170930488103334	-0.00476226736554955	-0.00721770828464374	-0.00824671871172471	-0.0231260227598691	-0.0202028585224651
0.137075412061243	0.0314496101203229	-0.057604860225422	0.0844562917055967	0.00696478769240744	0.00277979721906954	0.0202522611431622	0.0161617149833102	0.0112740765684003	0.0048722924557385	0.000922221074649732	-0.00592133784789498	-0.00473883379142573
0.0785260995880331	0.0829531879051632	-0.0227394596057198	0.0692415342686996	0.0099694993834996	-0.00932986654293401	0.0279885386695927	0.0266800455781801	0.00954958144982783	0.000319816420282795	-0.00678772033415606	-0.00395115753199871	-0.0105305836001769
0.492842048007961	0.193146940959874	-0.255307926289876	0.206160246311467	0.0356139360445083	-0.0631749660526267	0.0343086414369206	0.0555507324890298	0.00347957620109579	-0.0137805150040592	-0.0176858106432694	-0.00422394201590143	-0.0286739697796671
0.0766521283502923	0.0856069634021259	-0.0218329730903752	0.0682250504010627	0.0127909669006754	-0.00932460470907734	0.0176694772025761	0.0143701120091137	0.0127703851443925	0.00173318109579904	-0.00806777996580568	-0.00319168666812031	-0.0121638815459798
0.351016329969843	0.229551025327989	-0.148310130229467	0.239771171176008	-0.0156058484494039	-0.0348555703525271	0.0878279223038769	0.0362077268354636	-0.0126676775586117	-0.0252307094009655	-0.0417917781349605	-0.0193345869969614	-0.0375815392248425
0.363515638158962	0.209793989855002	-0.157506622703174	0.237556722143818	0.0350080475030922	0.0348174111349638	0.0341416781879501	0.0248222025452735	-0.0178489760019289	0.034912729319028	0.0101333981326023	-0.0213242849317055	-0.00472818440171296
0.151907773181675	0.189486436426028	-0.0461098852453628	0.142812070047061	0.0201905235004985	0.0322149580154051	0.0248824900803096	0.0413418842663073	0.0145014143908598	0.0262027407579518	0.0035555578954716	-0.0271081470780764	-0.0119744433509454
0.164828603812669	0.174901106660461	-0.0566408747018679	0.137548833562699	-0.0212384735889744	0.0226970929708143	0.0308011701955017	0.0241844506486637	0.00763208361315965	0.000729309690919944	0.00476066482002152	-0.00155367979818363	-0.0129740790851836
0.264245828010572	0.170625903897812	-0.11739253917735	0.156246374458283	0.040847410978986	0.000996300347244128	0.0594000203896214	0.0594424446280243	-0.0138503234210972	0.0209218556631151	-0.00309154498650027	-0.00433058854698298	-0.00436863695045736
0.0847909074618807	0.107653395192451	-0.0195861607629048	0.0917334769209582	0.00361300521917572	-0.00210041001511536	0.022446159516536	0.0166055162228795	0.00401623355076257	0.000756297602030179	-0.000893269419324633	-0.00341133719739437	-0.00933060198403296
0.127093300897142	0.125599325773245	-0.0595149218053879	0.0634711658739961	0.0465758031436136	-0.00142446804139218	0.0403321979913273	0.04451061874842	0.0297289946918527	0.0225756675511107	-0.00670935062800641	-0.00300922567428098	0.000258366930506182
0.490311963974491	0.204394469430862	-0.253219400965974	0.207057615979255	0.0391977181386458	0.0196130111947187	0.0383675891856449	0.0293611368068766	0.0149283180265853	0.0294053646666823	-0.0214161290956233	-0.0334489642021056	-0.0548235166969749
0.0227853417750034	0.0374912706340621	-0.00264748254072559	0.0275249802744683	-0.000186836763712818	-0.00143967974819192	0.00592657654753164	0.00457233932318407	0.00213747073367506	-0.000813258255952368	-0.0044039545343432	-0.00372881086604581	-0.00648283333941195
0.489671563408815	0.240139993737841	-0.255304546409062	0.199268775796433	0.128733852551496	-0.0259257245120705	0.0796921936972553	0.120063439364011	0.0539149292414645	0.051404064019713	0.0325548928791197	-0.0225894860635455	0.0459134328660301
0.0148590485186104	0.0266906725562054	-0.00261560783388525	0.0169793671464947	-0.00188092801021471	-0.00331613518925421	-0.000326737112292134	0.000838031441050361	-0.000397745246937071	-0.00259853159973446	-0.00459434528050103	-0.00443331677411037	-0.00504261804902295
0.486254670705948	0.200964118932447	-0.253128516484361	0.198877511536585	0.0403755808127577	-0.0360850348076099	0.0569408842884591	0.0561672170033755	0.0300711361693977	0.00214527300257389	-0.0070132793427497	-0.0569219487182164	-0.077008097839765
0.0968645358766598	0.120763651544997	-0.0452884717068046	0.0492067168566593	0.00383121786359449	-0.0124848268447944	-0.0099056856679425	0.0101367383194021	-0.0205595315466741	-0.00432680449059997	-0.0135669400293335	-0.0151943206384597	-0.0116702324681494
0.456676082188739	0.220277867830648	-0.226277586037718	0.220237292456798	0.0339940247658556	-0.0565242295616988	0.102211262590743	0.0297317326142044	0.00157335297231359	-0.0112651023979216	-0.0198377355903422	-0.0373458092548719	-0.0483165478522522
0.27770531971481	0.19112059887318	-0.132553405507348	0.138706025021474	0.0219781330742006	0.0436950357395779	0.10419226346401	0.0752753288063541	0.0954490684091834	0.0328365844068892	0.0336314264642635	0.04716048412463	0.0386720468853242
0.115258858860014	0.126161909216199	-0.0290297995950028	0.120847682922862	0.0239870753785977	-0.000994704655267797	0.0354141749689874	0.030311238663277	0.0105044950489537	0.011496185361665	0.00159414380214319	-0.00502591423723397	-0.0152113184055817
0.164993951494118	0.109329647921337	-0.0768209169672801	0.0862332573671007	-0.0345072338862143	-0.0528869752881448	-0.00219268317140292	-0.00556632740908652	-0.0218563817524456	-0.0436971045871796	-0.0219795991619058	-0.0152710285382988	-0.0287373872367445
0.00127337763626934	0.000268957835676221	2.99867638961678e-06	0.000953255360499265	-0.000243763179034314	-0.000346018339557916	0.000264502804872548	0.000175849193823678	0.000115839873043615	-0.000294890759296115	-0.000252553693183933	-0.000222847684574271	-0.000446674289517812
0.0958409830089068	0.0304173615572586	-0.0383729299035484	0.0634167124349342	-0.00843580924765637	0.000211947593152309	0.00605525003934899	-0.000685258853466264	-0.0116045726791043	-0.00411193082725203	-0.00604795248236566	-0.0136706357419643	-0.0197940877739477
0.0201658886389412	0.0322592297544656	-0.00292210168518697	0.0246901722985412	-0.00539022816738575	-0.00449047201870767	0.00076653204248749	-0.00182593487792431	-0.00283545067685852	-0.00494035009304671	-0.00518930396018313	-0.00572915242330805	-0.00778448482136599
0.247458417236643	0.0593920051572907	-0.10802374286413	0.151458068203839	-0.0244301159984292	-0.0013548576304957	0.0392014541961688	0.00714062253867545	0.00422836681674163	-0.0128924868144625	-0.0200715416981672	-0.0230336969342514	-0.0182623356524868
0.131113526083153	0.0813240565128693	-0.0568519961605143	0.0787303940290842	-0.0228085087662721	-0.015729712484369	0.0137933056468703	0.00465086437055062	-0.0078343506399044	-0.0192691106253206	-0.00935739236936275	-0.0162431012858333	-0.0176322762984575
0.00933067414337748	0.0119599686164404	-0.00138526094839321	0.00975110641682398	-0.00237285293089258	-0.00131100764158098	-0.000146811350506156	-0.000353242010420557	-0.00204113408419053	-0.00184193028623678	-0.00238125294765997	-0.00339935438820805	-0.0033452146304804
0.153380439766714	0.183969922960705	-0.0472952214430706	0.142420739227682	-0.007225473489573	0.0181424350734884	0.0673073502648005	0.019421566603417	-0.00162946664361854	0.00545848079195771	0.0137916678763019	-0.0202131650250926	-0.00684978494167562
0.291322303594797	0.176888923698118	-0.136242084595755	0.154629400066681	0.0286460703897233	-0.00902996370959852	0.0469829486927069	0.0368434043673732	0.0445774217647193	0.00980805334006241	-0.00505009319899935	-0.0237162336160917	-0.00770360405775727
0.0156332331458513	0.00408526610684451	-0.000525122896413046	0.021696983773509	0.00127358044653778	0.00127667787626887	0.00715813230134994	0.00469124802571823	0.00305983984212298	0.00127512916140332	0.00108142114687702	-0.0011274628150353	-0.00318155866823545
0.258336583974223	0.102039366236776	-0.112410518020274	0.159197694182762	-0.0144569275923587	-0.00249989681048446	0.0197346561634736	0.00591788992855008	0.00559757324085736	-0.00847841220142156	-0.0188848870593863	-0.0250758830828908	-0.0412045488196837
0.22630679991085	0.17340837306595	-0.106959537748297	0.115240570614097	0.0873032604369802	-0.012984781490766	0.0740185103212839	0.0536408882172558	0.0302534690147103	0.0371592394731071	0.00830897722257223	0.00623461311063539	-0.00695986164013757
0.299004571435965	0.180943563160669	-0.115910226827859	0.230948042656625	0.00924447684338181	0.0465264933244462	0.0828868188621446	0.0286118012471492	0.0491752181030564	0.027885485083914	0.0191867917802688	-0.0139839408299288	-0.0272506582804339
0.129232852113317	0.0734685600280797	-0.030386437805486	0.144152900161495	-0.00963585082822603	0.00720626815819225	0.0223058631936805	0.00476241661076018	-0.00129601850130096	-0.0012147913350169	-0.0101049720292539	-0.0253068563365413	-0.026196317620259
0.0949885248819672	0.121161783874072	-0.043389311269363	0.0513238381890425	-0.00708381095284366	-0.034789868519362	0.0131234249872375	0.0063424388228412	-0.000462469259721862	-0.0209368397361028	-0.0181587927748078	-0.0234386271518903	-0.0133815122380571
0.0988307258106557	0.113059752093591	-0.0450591987404006	0.0525198424801807	0.00483611594100714	-0.0324586813424839	0.0132811709424785	0.0157659735111264	-0.00253955609964025	-0.0138112827007384	-0.00512948430744319	0.00446238794295924	-0.0128008497279627
0.485296949088021	0.249911574759534	-0.252529661142927	0.198880769945633	0.0943117261753615	-0.0460485236400605	0.0211232329668798	0.0636752901425117	0.045870626965387	0.0241316012676505	0.0452479084624344	0.0352391916786234	-0.0567360768639159
0.319276347399684	0.21843941980932	-0.155667715149936	0.153134071914152	0.105357344953199	0.0516710248736409	0.0782970330276355	0.0668518297200717	0.092600751136987	0.0785141849134199	0.00198770008629029	0.0384071380739658	-0.00785220268011266
0.130322693228553	0.0735140229425398	-0.0302085123270498	0.147005134807569	-0.0249891918585124	-0.0115430817728037	0.0208368694229653	0.00236233771412758	-0.00529755318864258	-0.018266136815658	-0.01750257968002	-0.024501418601925	-0.0332069721623605
0.318869437822808	0.199599500262446	-0.132823134188658	0.21976022528795	0.0768364306728826	0.0761289710650336	0.0690252130386351	0.0816234552346933	0.0260258198563972	0.0764827008689581	0.030759767873869	0.00213454668998581	-0.0255852714262201
0.0762171736284815	0.165103041087813	-0.0282335324823489	0.0547572339939623	0.00571556182418645	-0.0253611216699318	-0.000302921881522769	-0.0101322623559388	-0.00886580335733111	-0.00982277992287267	-0.0113741656014438	-0.0235043322494644	-0.0187910857538958
0.353965171246514	0.230311821876271	-0.149629613367592	0.242014513015955	0.0194731105576368	0.0348255715992349	0.0601878815959132	0.0126265781887338	0.0298339558748824	0.0271493410784359	-0.0284951622164913	-0.00696805708990517	-0.0261851431305757
0.380378729776207	0.268821663236325	-0.172804719555624	0.225525476005237	0.117758769460439	0.0115828395570986	0.102850474036125	0.104507125021836	0.0861942186700837	0.0646708045087686	0.00885969019108623	-0.000914642050064696	0.0135649843167973
0.0570218011852938	0.0308324620775312	-0.00641578020375007	0.0718126143171987	-0.00677908735989303	-0.00346837343493052	0.00253933813677711	-0.00371210762663463	-0.00710766956049864	-0.00512373039741177	-0.0139823931218089	-0.0186507426468461	-0.0139182185309209
0.0379648064820017	0.0458809463560199	-0.0127633587061455	0.032631299207458	-0.0102050090905317	-0.00557612417652245	-0.000388557295478577	-0.00430468457359791	-0.00808459956352066	-0.00789056663352709	-0.00922810955011854	-0.0150815355156967	-0.0168420123321148
0.0552776872412613	0.0176647355411894	-0.0213179674214438	0.0385358396647573	-0.0103008837442012	-0.010010958748651	0.00307997147663132	-0.00658309648915215	-0.00724933358864389	-0.0101559212464261	-0.0121495613880167	-0.0157013479946327	-0.019746512386795
0.0795308215244007	0.10117384434722	-0.0350233984946565	0.0462676227201653	-0.00901023179971434	-0.0163729736607441	0.00584907963136004	0.00974172731543897	-0.0114521978072643	-0.0126916027302292	-0.0171138327592376	-0.0201312200040869	-0.0285188799368639
0.000360593656726967	2.11535901933531e-05	1.38456892884884e-05	0.00013664420770571	9.61119096015632e-05	4.84296736525907e-05	0.00026278603604285	8.80790699121234e-05	9.4149371160088e-05	7.2270791627077e-05	7.12161577067025e-05	2.70891543754397e-05	-2.98237011774662e-06
0.0409876258703358	0.0216329856547559	-0.00763656912380479	0.0450845269447998	-0.0114920207435889	-0.0088289376116606	-0.00202369410487828	-0.0059225608167322	-0.00695351524021779	-0.0101604791776247	-0.00888404300869558	-0.0136223674588753	-0.0149365741503682
0.168954302661161	0.0476316423300717	-0.0674406169189836	0.117028557158989	-0.00242953843673852	-0.0171805697100598	0.0164989542140616	0.000821410489067004	-0.00321294607475028	-0.00980505407339913	-0.0341454496196307	-0.0360669445989645	-0.0288214431675624
0.0551789682095725	0.0517150765618156	-0.0215453718217399	0.0396145414454256	-0.00380529738519009	-0.0143658020537136	-0.00237778853960208	-0.0129116692789942	-0.0112608707878653	-0.00908554971945186	-0.0149440889695909	-0.0189258906778816	-0.0159776515362202
0.121470957710622	0.0770873851458712	-0.0541942335059894	0.0676978879200167	-0.010248580631296	-0.00370871128182772	0.0106754302965234	0.0067549272308059	0.0127155686433898	-0.00697864595656185	-0.0137105253308691	-0.0143172703552835	-0.0161252484726934
0.0450655188866643	0.103953456409144	-0.0138288346835171	0.0389885899616027	0.0183658647292014	-0.0117598225716013	-0.0014869643081566	0.0101065415150649	0.00894520880143523	0.00330302107880007	-0.0128402676082991	-0.00202274291363896	-0.00512175024824841
0.36275436944416	0.1369962036263	-0.160211161504993	0.227563656081313	-0.0255492005725108	-0.0908025195578541	-0.00119510716406407	-0.00628087624313317	-0.0413600178530116	-0.0581758600651824	-0.0554922420745484	-0.0721493966691134	-0.0730410506783205
0.281099637369796	0.175492301895326	-0.126537356911832	0.163607819764044	0.010917249312109	-0.00706891697951018	0.0784072942303298	0.0437310491467282	0.0392744188985726	0.00192416616629942	-0.00918452468298725	-0.00323110470620103	-0.0205221778577868
0.0708323565443787	0.0193107963660394	-0.0284606429508226	0.0453728944390068	0.00137834111742531	-0.0027710381576965	0.00854412008243403	0.00499158995993629	0.00317248820574367	-0.000696348520135587	-0.00737058785978448	-0.00796913799247445	-0.00795683514274628
0.359778511827161	0.135783795704341	-0.158204762683854	0.227578907368534	-0.0133704087196904	-0.100058957405338	-0.0128638064672136	-0.0338290558410359	-0.048244761151887	-0.0567146830625141	-0.042428530422981	-0.0762634621700883	-0.0776693727159707
0.0923613641532672	0.0607203421580828	-0.0401605111749916	0.0542124057629914	-0.0034179851004182	-0.00108223809958113	0.000796574619263565	0.0061140344136935	0.0013974151967536	-0.00225011159999966	-0.0152867531626845	-0.015414463592119	-0.0189074201934168
0.491277294087268	0.201087609187933	-0.254248092551373	0.205891461533455	0.000773690224486034	-0.0418823820006837	0.0395592825752749	0.0100200770053802	-0.00282456621811311	-0.0205543458880988	-0.0154362543296339	-0.0528379276260528	-0.0391315236360558
0.1798482054622	0.0820394483467331	-0.0711632764489954	0.124561924061975	-0.0142243032289072	-0.04963366888387	0.027218856684073	0.0162374114259445	0.00013374087025958	-0.0319289860563886	-0.0149615235496978	-0.0233391269928677	-0.0268071552457166
0.0122605092065812	0.0203964593736158	-0.00327310147871333	0.0117769160516668	-0.0039019488809759	-0.0028097624274154	-0.00358929701351299	-0.00370445245275176	-0.00448276989092098	-0.00335585565419565	-0.00567133570981466	-0.0059411123225385	-0.00666277833637926
0.449331398334517	0.150638253051653	-0.227828371979853	0.199655077886514	-0.00546910207997925	-0.0133189173931757	0.0621752885540064	0.0638840755465707	0.0743062988232225	-0.00939400973657745	0.0190708355094484	0.0413584380695775	-0.012184126745807
0.35643227903979	0.228449330736562	-0.150829304989552	0.243153373615798	-0.00579344524518211	-0.0344514413007206	0.0386770356188568	0.0401012887332554	0.0184856480542465	-0.0201224432729514	-0.0144136494953361	-0.0447363264428564	-0.0122249458156999
0.0905756434445516	0.031395311118055	-0.0197092505108602	0.0975983168574965	0.00121904966380383	-0.000421417862158366	0.0242366257469486	0.0144296681733175	0.00900680836095259	0.000398815900822733	-0.00293045068216533	-0.00697920081356462	-0.0113582738677427
0.116268935891125	0.187162179258862	-0.0418882040160012	0.0888929519168205	0.000468105363619284	-0.01308015779661	0.0384504178701441	0.0122503830070099	0.0153820929646503	-0.00630602621649537	-0.00431724358284712	-0.00566106940631192	-0.0090142594494783
0.142292831593636	0.0850769311417706	-0.0652320086968072	0.0761413210043554	0.00244252850420223	-0.0318743968862073	0.00877186560689544	0.00453858974634572	-0.00524786200811625	-0.0147159341910026	-0.0134844193804728	-0.0241105225205654	-0.0225533152598285
0.116456102946307	0.0479747030659883	-0.0481209484598581	0.0741307401219942	-0.00697861323575262	-0.0277552980029962	-0.00934043786077859	-0.0102474172990401	-0.00606201304231963	-0.0173669556193744	-0.0301686416411437	-0.0314198449995475	-0.0292757760281519
0.0763261528722462	0.0833244439675037	-0.0222393271468149	0.0662538357487261	0.0161776419241887	-0.00240535026722453	0.02611504865414	0.0259539582356697	0.014549780511803	0.0068861458284821	-0.00401023314246032	0.00086716818519969	-0.00120791562324649
0.0561525965502756	0.0277080826038392	-0.0215761064278369	0.0395109161684776	-0.0141360761084525	-0.0105606906736787	-0.00320714143279367	-0.00417554597676641	-0.0108706987728598	-0.0123483833910656	-0.0120383910518752	-0.0120827293046352	-0.0193557073143221
0.026184253609466	0.0624935940313572	-0.00863477460143187	0.0226080955547092	-0.0075970374026915	-0.00790500187215642	-0.00365448712064439	-0.00482830100204455	-0.00253867411058797	-0.00775101963742396	-0.00747300215947626	-0.00932941741802985	-0.0116111895067602
0.113436355373578	0.184597463002437	-0.0409517653171076	0.0859052025592211	0.0580649661869211	0.00950134292339413	0.0526579862112421	0.0466320152211895	0.000904253265514396	0.0337831545551576	0.019235172497343	-0.0238056233238616	0.00733239768138517
0.0646099019696729	0.0236458458248198	-0.013442212733229	0.0690291054639836	0.00177622296408649	0.00124581758059751	0.0185524178827117	0.0103910815818445	0.00433165594945548	0.001511020272342	-0.00193556220446797	-0.00498131991756669	-0.00796562276769425
0.0285515393670224	0.0159500339728428	-0.00421984914931071	0.0321718266867839	-0.00641997726121083	-0.00683607078808433	0.00124312833917127	-0.000552280160627836	-0.00453756428982982	-0.00662802402464758	-0.00880273443767525	-0.00759844168198194	-0.0096884730799032
NA	NA	NA	NA	NA	NA	NA	NA	NA	NA	NA	NA	NA
0.357018321005097	0.228722292535928	-0.150130062528183	0.246839567166067	0.0271388584951129	-0.0357086804887832	0.0411015613974178	0.0750011515571363	0.0106329306102927	-0.00428491099683515	-0.0252676099539477	-0.0277636087801743	-0.0258611043843862
0.132193398899819	0.0511131577276402	-0.0580581864741522	0.0759008245275908	-0.0213763161927223	-0.0328700056502386	-0.00576662266950995	-0.0137219847118001	-0.0131642871149096	-0.0271231609214805	-0.0225619744946784	-0.0342472199513112	-0.0286611256101638
0.297868812160711	0.170872813938522	-0.141176456513297	0.153342190651922	-0.00471520030962497	0.0253303263513157	0.0459872301113358	0.0285530879030759	0.0138384059133219	0.0103075630208453	0.0055613387781176	0.00201571329664169	-0.0456906361868112
0.494633627023555	0.23986077680216	-0.257845046254619	0.20213816115496	0.0682711848557592	-0.049952256224466	0.0815362576431289	0.0743981503118042	0.0427803934441768	0.00915946431564663	-0.0306313341432271	0.0233991188741077	0.00442207781664206
0.13667357724205	0.0866654782458365	-0.0614139397673828	0.0760731417014983	-0.000715802524075854	-0.00408244471877919	0.0270552019878971	0.0137458028922783	-0.00396469164118993	-0.00239912362142752	-0.00340383360713903	-0.015125175430321	-0.0130694827849018
0.0418993906671705	0.0230483317445141	-0.00839096564097483	0.0442532142765925	-0.0117896551340715	-0.0124654974358884	-0.000144889330347252	-0.00132653901300508	-0.00438828596067163	-0.0121275762849799	-0.0130305553755269	-0.0128299304616057	-0.0165447096910479
0.101314476562985	0.113771214984607	-0.0464485309145006	0.0533571075235733	0.0139796112775942	-0.00877488150599476	0.0122159044370205	0.010136199074485	0.0248789986819856	0.00260236488579971	0.0133214287044239	0.00483551504420146	-0.00782493053297748
0.00886914093679264	0.002094648364021	-0.000466557685807265	0.010986096078309	-0.00171935641101492	-0.000689612298464282	0.000634835467787477	-0.000251732441921572	-0.00085240934647291	-0.0012044843547396	-0.00163815151808118	-0.00187619560235105	-0.00313584382312302
0.00800067808829407	0.00727462964920574	-0.0012898764899878	0.00987215207357415	-0.00110938065847763	-0.00190430734553476	-0.000479085397424665	-0.00162971741116711	-0.00157780446446433	-0.00150684400200619	-0.00232795795293297	-0.0032292324147592	-0.00350699631243207
0.0393998041555099	0.0430434637752454	-0.0134228130352431	0.0335610661197149	-0.00775505307796669	-0.0119691777467099	-0.00268733786544131	-0.00553510305876413	-0.00727122926740605	-0.00986211541233829	-0.00952330298886348	-0.0132740908201308	-0.0112481443576557
0.466972176057232	0.21960057509982	-0.232309136380171	0.22300628707785	0.0472199219767682	-0.053235191813439	0.0372072272794679	0.00780773205986929	0.00596753410721773	-0.00300763491833544	-0.0349849546219483	-0.0585781017862678	-0.048242294044701
0.0688009286252537	0.0194399068415113	-0.0271576983052363	0.0453272612061098	-0.000392945194321648	0.00094215128976681	0.00804049159429047	0.00716820315862947	0.000837058772540117	0.000274603047722574	-0.00712192680550217	-0.00747129712780317	-0.009871596218346
0.151314959535468	0.0913953599303744	-0.0659827338812067	0.0887501555186631	0.0288922720747518	0.0173215010312757	0.019405139556095	0.0361089037268495	0.0200257767148241	0.0231068865530138	0.0190604838706613	-0.0119949068317142	0.00246585205217822
0.0232408180915535	0.00489647744202897	-0.000786418277031794	0.0288304745853148	0.000568295611397339	0.00163387632436177	0.00892545502016955	0.00653386802898491	0.00375974529285898	0.00110108596787956	-0.0002321514736742	-0.00291188239590063	-0.00443150874778842
0.365744385829955	0.225894554676756	-0.156109320696104	0.246662015122259	0.0229109718645337	-0.0464479159277068	0.0114824299795707	0.00638236077119908	0.0076344673673015	-0.0117684720315865	-0.0279714185601066	-0.0295518976475905	-0.0644142753785671
0.00763137426742591	0.00835493499945865	-0.00122957186667982	0.00917114226946402	-0.00193161375080874	-0.001287178412411	-0.000323197988493626	-0.000785146078900121	-0.000999853427843082	-0.00160939608160987	-0.00225631604094958	-0.00332063250734155	-0.00299290833544519
0.197505258680339	0.150616272440696	-0.0934140581403366	0.0998876649500231	0.0826879791596145	-0.00187671844264109	0.0489186706201754	0.0478913949860817	0.015984958553151	0.0404056303584867	0.0348800273063803	0.0255957767347396	0.0126852145083699
0.0975347236531736	0.10705239670369	-0.0280113732183081	0.0925084836894383	0.00939309836934565	-0.0162158780805156	0.0231945261985398	0.0114325020764135	0.00944866614300596	-0.00341138985558499	-0.00212617885550495	-0.01358049708638	-0.0123847905154162
0.256331299349513	0.069629977430967	-0.0840008635697868	0.24022913899059	-0.00556110200456428	0.00279752139055267	0.0529133281433317	0.0335895663163484	0.0153492497576518	-0.0013817903070058	-0.0108482729460514	-0.0279102176558409	-0.0454112410113654
0.164285488188582	0.0980505852073771	-0.0704946367432968	0.101878861385506	0.0100454562298135	0.0022792438009151	0.0239442317917663	0.0199940945745889	0.00926566578141486	0.0061623500153643	-0.00777332442113837	-0.00812768404002284	-0.010289196597458
0.313694346372398	0.144175443734223	-0.118028531485246	0.255424146760114	-0.0361634761560597	-0.0355448800821383	0.0248433319680914	-0.000229981555440406	-0.0272372587239333	-0.035854178119099	-0.0528605136605426	-0.0709243458164064	-0.0813955202795488
0.00894081339081525	0.0203301160873366	-0.00103169705881615	0.0110527418487096	-0.00173097446533187	-0.00361620812454666	-0.000146243807716039	-0.00213627052869067	-0.00223092377422379	-0.00267359129493926	-0.00316016110162142	-0.00431538240054867	-0.00447728281828152
0.123393193504553	0.0299761633410745	-0.0485118914942933	0.0845262019331671	-0.014075724678705	-0.000616673402184978	0.0246215348949332	0.0086260664485128	0.00359113835212468	-0.00734619904044498	-0.000646308879889645	-0.0149876851928288	-0.0170475867105516
0.0474391091508026	0.0505896240926049	-0.0187398607053974	0.0319287614680175	-0.0144116231608362	-0.0133427403932172	-0.00940626021705186	-0.000551909301115969	-0.00717862741215193	-0.0138771817770267	-0.0146514526190582	-0.0171068147463185	-0.0140487810160683
0.164851540012861	0.110684537669035	-0.0772952952077363	0.0841182249129287	-0.0170589482428269	-0.0315317670019584	-0.00136062509464488	-0.011561115497269	-0.0159586792361086	-0.0242953576223927	-0.0271549874954009	-0.0434944493526882	-0.0322069685686502
0.0844461657658399	0.153618103987981	-0.0322898330242391	0.0564985655659078	-0.0113613224202653	-0.00353841919601629	0.0432839583186517	-0.000484116133317128	-0.00482589323963424	-0.00744987080814079	-0.0152672959234238	0.00278222902724404	-0.00517517621433566
0.027224301476836	0.00830779863643909	-0.00450082796762033	0.0287948248763981	0.000661374487300106	0.00028448925738659	0.00496568791585513	0.00244823742420991	-0.000318915957124643	0.00047293187234335	-0.00250787966214286	-0.00424977238040472	-0.00762371190114108
0.127522534505852	0.0843121464875839	-0.0545746097458311	0.0783061079074119	-0.000260424363235645	-0.00998396162481612	0.0223835605016608	0.00589098216028669	0.0017578263362503	-0.00512219299402589	-0.00588752710146512	-0.0216145736055659	-0.0190940323415681
0.059715324607566	0.0474109585919027	-0.0234170967893605	0.0424016495906796	0.00432063531143131	-0.00523404135612147	0.00801966674132273	0.00313223971454991	-0.00350059331138824	-0.000456703022345073	-0.00435488856444695	-0.00752692591328671	-0.009271865377873
0.48350380786288	0.200577573013641	-0.249448057753213	0.204801929098734	0.0650534536911269	-0.0778079950497009	0.0368061968678941	0.0419983253544011	-0.00910180389119253	-0.00637727067928695	-0.0139301766123487	-0.0384401058996327	-0.0232729540244812
0.128812440066566	0.12994165160759	-0.0597472536617084	0.0663290926794636	0.0450153860824249	0.00114890837003401	0.0382670546417424	0.0209444872601285	0.0336890371518667	0.0230821472262294	0.00320117398462347	-0.0193047721057018	0.0121989423670291
0.311757859575206	0.170361341138931	-0.124859601133092	0.229685505689179	0.0167527765456046	0.066733882626215	0.069499721445816	0.0608918451792855	0.0321782366465647	0.0417433295859098	0.0272824488164288	0.0143932429753912	-0.0178922269907247
0.292658736346735	0.171858822559592	-0.13797041742865	0.15215777787674	0.0325181774872837	0.00656702886572208	0.0465774634379723	0.0216665730789186	0.0249493567750725	0.0195426031765029	0.0354085513085651	-0.00951607818109007	-0.0180761875874705
0.0839439721322774	0.0980991754425244	-0.0385036409742047	0.044834954948263	-0.00411900036716084	-0.0186368159281209	0.00387563692455878	0.00713664421711213	-0.0154649079780846	-0.0113779081476409	-0.0124518685403644	-0.0142062951700815	-0.0220309820344184
0.00960793938792825	0.0382948357059614	-0.00150661862973026	0.0117907860321759	-0.00600325064995218	-0.00613452446685264	-0.00115758606010162	-0.00143738386077095	-0.00165827410812636	-0.00606888755840241	-0.00382089523029668	-0.00403182842323636	-0.00716118820387639
0.295400387788577	0.153399630748445	-0.0996453574926126	0.274113773282627	-0.0247088477921782	-0.0426015620860493	0.0452414198555825	0.00542911144127567	-0.0240262628176917	-0.0336552049391138	-0.0464723131658626	-0.0571877658423418	-0.0710468103111613
0.00543992804072186	0.000342075388373226	-0.000296489831694788	0.00598731237011851	-0.000522279087976381	-0.00088256819376275	0.00129900648681048	0.000661215398252293	-0.000340743885851686	-0.000702423640869566	-0.000887054698343604	-0.00170356124627145	-0.00179375059882587
0.173205281887045	0.232516580124619	-0.0640660257938576	0.131882720354553	0.0306526286582006	0.0268509261471362	0.0252789012744106	0.0496164153843741	0.0518015764178185	0.0287517774026684	0.00909726157548671	-0.00173675258463174	-0.0193073635505163
0.00777372006266676	0.000116266636560084	0.000410442170810637	0.0102324064368724	-0.000855568596943607	4.79670014707848e-05	0.00316859215052145	0.000936719403252607	-2.98432725750362e-05	-0.000403800797736411	-0.00117752201266184	-0.0013762842006497	-0.00154135354526962
0.0611600447956861	0.126150195545088	-0.0213086977536858	0.0472148239866979	0.0278882035421459	-0.0137057014869643	-9.27091398962437e-05	-0.00773085208227804	0.00952153613457331	0.00709125102759084	0.000618249993749161	-0.0166598628777709	-0.00804523129986209
0.0697360153711027	0.0767864796294044	-0.0209393122554902	0.0611345182949944	-0.00208762124522228	-0.00464091435482766	0.0161300221254128	0.0025987328310616	0.00295119171609669	-0.00336426780002497	-0.00811435196620099	-0.0146039506090222	-0.0180876962064222
0.250341146822235	0.09848878152667	-0.107689333581646	0.157009105096807	-0.0273903998908549	-0.0172366283755372	0.0100753005211391	0.00513061501672335	-0.0175432775391243	-0.022313514133196	-0.0346769330761995	-0.0377193950657976	-0.0342042921389696
0.0459150720690658	0.0471662763673648	-0.0176974135646001	0.0329170755248442	-0.00195551756534928	-0.00393865917087115	-0.00465426732537949	-0.000912002443052215	-0.00864355944309541	-0.00294708836811022	-0.0082682740435047	-0.0117812719524247	-0.0155831260774508
0.172865458927833	0.179824827486808	-0.0614893619860928	0.138742986597859	-0.0213984182252944	0.0037217121556998	0.036091721407657	0.0197629572878581	0.00787377167119716	-0.00883835303479732	-0.0182514014601074	-0.0222127780072923	-0.0151233309631707
0.500098293422551	0.19582122313425	-0.258903136460137	0.210050862242223	0.0130096023599767	-0.0824922838267472	0.0297016923906596	0.0486558261151814	0.00129875349577824	-0.0347413407333852	-0.0369108512694175	-0.0232515933117408	-0.0550639239169073
0.133007096682326	0.0755284070279358	-0.0313442802477377	0.148732563376992	-0.0193889083785078	-0.00579045003536369	0.0232330892142742	0.0118016148366074	0.00238275382709532	-0.0125896792069357	-0.0135281801175987	-0.0296316552286015	-0.0345242789774355
0.0971200744734061	0.027439902245095	-0.0389854962144764	0.0641189921581928	-0.00705619591469943	-0.0197857496292706	0.00569882234900977	-0.000541262150050292	-0.0123707857405904	-0.013420972771985	-0.0180046564359486	-0.0138185836501181	-0.0211913074770629
0.464584330861215	0.221343358074985	-0.230721813705224	0.22292623257465	0.0583131094770757	-0.0691169934289787	0.0401607699511016	0.0548559334368132	-0.029086474598201	-0.00540194197595151	-0.0186690554506087	-0.0218833660905515	-0.0623047448648645
0.113077759534123	0.185613810119942	-0.038999726178729	0.0914703005836616	0.0631134726321162	-0.00409439989463886	0.0482038086473483	0.0392495311150511	0.00168212437053195	0.0295095363687387	0.0231982806009372	0.00727253042353064	0.00589580096166896
0.0538012257296342	0.0539668474426199	-0.0205055234699362	0.0398999015617565	-0.00627746073385974	-0.0103621682924067	0.00118781192345815	-0.0113134852292866	-0.00724325839029559	-0.00831981451313323	-0.0160895369341166	-0.014965309286827	-0.0150529355636157
0.250701427224665	0.103558735174763	-0.106795036784608	0.160800537054867	-0.00965744050090342	-0.00995293800480859	0.0238082551465916	-0.0205678456401525	0.00885574961384855	-0.00980518925285601	-0.0169580498786239	-0.0313401835099195	-0.0374890431611489
0.0646050912640021	0.0247027533352017	-0.0131550140951426	0.0698714187834187	-0.0014621060216254	-8.71926308519538e-05	0.0150105967626698	0.00934275327462208	0.00902647340282607	-0.000774649326238677	-0.00398725698488499	-0.00982901663734463	-0.0105361289064958
0.0295112015006456	0.0617800353496806	-0.0103181759896696	0.0241554458687633	-0.00489455251364597	-0.0115964698442457	-0.00787659231719418	-0.00874412806806359	-0.00872258768491215	-0.00824551117894582	-0.0095205726804782	-0.00656017745447322	-0.00842882101892466
0.0225233293095463	0.0334501661111971	-0.0035438197469094	0.0264195615142016	0.00150457357660885	0.0007813327183149	0.00646535315741639	0.00696455292019507	0.00282037380768257	0.00114295314746187	-0.00109456653333941	-0.00152833113215721	-0.00340997787541867
0.171720008560281	0.16568782471545	-0.0809256665909869	0.0875393733080973	0.0502522048228099	-0.0392482263833562	0.00222299451453917	0.00736979247882696	-0.00810038026061527	0.00550198921972686	-0.0267426889635408	-0.0329493967036737	-0.0202044553806421
0.0857314893967418	0.0728902248105422	-0.0375846677135137	0.0499052259609276	-0.014471506781746	-0.012906657761024	0.00100064154431212	-0.0156492781367507	-0.0065726892429769	-0.013689082271385	-0.0195790211237037	-0.0114412943065927	-0.0137772593020418
0.0311323871067836	0.0391787381291436	-0.0107662367543565	0.0254808120554176	-0.00157995631797963	-0.00699090120054974	-0.000927284664051939	0.00112906389709095	-0.00376479582350569	-0.00428542875926469	-0.00542222126657207	-0.00757364275822553	-0.00953163744973811
0.398904697634869	0.0967293165426175	-0.184657269563875	0.227754651203444	-0.00615002336334908	-0.00685248093416396	0.0493628412198614	0.0257904139059386	-0.00497316270173181	-0.00650125214875652	-0.0135639597035292	-0.0346823141436012	-0.0300481969838848
0.0731114020244705	0.0169453049556865	-0.0292751602342102	0.0476623062378533	-0.00364941410545017	0.000690615728783095	0.00464682878093463	0.00510737490882378	-0.00262700293855146	-0.00147939918833354	-0.0102797650502961	-0.00865175792587482	-0.0129741983562762
0.0228480829969746	0.033066225550187	-0.0036842756543697	0.0264519956325558	0.000760180468403416	0.000725264349517162	0.00640757929512229	0.00415200159651812	0.00232876325035821	0.00074272240896029	-0.00259166603096337	-0.00252053711916544	-0.00297762751022605
0.063227395415152	0.0965473982145273	-0.0267967900174921	0.0398683373823518	-0.0138371878627465	-0.0185139584490682	0.00663973017663119	0.000692578406137068	-0.00759627686068781	-0.0161755731559073	-0.0139788635875191	-0.0187103497243896	-0.016694300702307
0.000908146909790747	0.00173024735266051	-6.64627749057746e-05	0.000843154282597383	-0.000477945724307624	-0.000415710375969509	-9.0526758612245e-05	-0.000277309901519476	-0.000242023818616574	-0.000446828050138567	-0.000448063490454362	-0.000376207196849077	-0.000420247804619093
0.132079693093865	0.0492663293600509	-0.0572995601068287	0.0782814634941587	-0.0173243893472896	-0.0436090313848614	-0.0141774153523739	-0.0202596383640968	-0.0226399447075417	-0.0304667103660755	-0.0275216564916725	-0.0320584507674934	-0.0410847236821567
0.142729533578487	0.0527959156882662	-0.0604424201086681	0.0904253945646842	-0.0175309951216482	-0.0476447055358737	-0.0127577843123977	-0.0213955925073187	-0.0264083082628819	-0.032587850328761	-0.0327394470711891	-0.0409092536360425	-0.0459530819571916
0.172100662945564	0.0518024554439428	-0.0704223273771485	0.11423286656053	-0.00425091788564447	-0.00427732563814798	0.014786018784833	0.00421954671788718	0.00406965450182084	-0.00426412176189622	-0.0213683114687893	-0.0304587334157229	-0.0234494919162105
0.0666673907600117	0.127868943386903	-0.0253665583496157	0.0455320731138937	-0.0216278445662473	-0.015910354199224	-0.00798351329159375	0.00887603119686965	0.006636331244068	-0.0187690993827356	-0.00302014461424631	-1.87088648707229e-05	-0.0127174365283314
0.137930598139901	0.0303144077618042	-0.0568261920866186	0.0889187345740264	0.00458378940650403	0.00840217040931301	0.0239945143203153	-0.0098949032035042	-0.00362577579668083	0.00649297990790854	-0.0124687704817755	-0.00187142523126649	-0.0148353344097789
0.437938244600059	0.154333724780714	-0.218093865657226	0.205992069481822	0.0658303115518473	-0.0222929398967136	0.0569728145541615	0.0614581804603146	0.0456426513203332	0.0217686858275669	-0.006602476340001	-0.0312569181961326	-0.0408608539370205
0.0460965748683014	0.105877740710248	-0.0154631265972126	0.036025829332395	0.0221485878596655	-0.0148091088115362	0.0192334274602893	-0.00626203865916096	0.00766294200404862	0.00366973952406464	-0.0147580141146261	-0.0140088795156578	-0.00615239677924754
0.245296440711202	0.0971195100191816	-0.103721808805609	0.158866006566275	-0.0310261422808048	-0.00514125501602558	0.0250752692195199	0.0163467560599238	-0.00794690516255678	-0.0180836986484152	-0.05037397052372	-0.044365056126575	-0.0349433958682165
0.287316485609687	0.176195499933477	-0.132544499028058	0.15806629317487	0.0172800388992154	-0.00411473858545591	0.0577904407439397	0.0229437993269303	0.044639291756815	0.00658265015687975	-0.0108604711747432	-0.0473614785114143	-0.0125043954983196
0.00349793151711131	-0.000104875087550838	-2.59044002062429e-05	0.00401448055095867	-0.000606104262950105	-0.00033417875658708	0.00094605735495816	0.000309655827291316	-0.00018332773939186	-0.000470141509768592	-0.00047390673863183	-0.000681295095582959	-0.00099600420902603
0.0709290028021479	0.0778533875076481	-0.0205270570601845	0.0647917058210984	-0.00415694060610441	-0.00749511797643285	0.00707590381730296	0.00402661440793715	0.00212582799386506	-0.00582602929126863	-0.00795212232250488	-0.0118746496762584	-0.0183588769211106
0.119384968760905	0.076754945980994	-0.0539869178800846	0.0646202147267847	0.00977519940167253	-0.0312684773703843	-0.00056064527164093	0.013606282295386	-0.00655800859515888	-0.0107466389843559	-0.0156669208280489	-0.00987077933012624	-0.0172623677640052
0.012312432144463	0.00090442759152295	-0.00226195650217459	0.0146969446002982	-0.00112669005233125	-0.00146649279913388	-0.000106331214909321	-0.00128370785289261	-0.000448628858211113	-0.00129659142573256	-0.00211725989787774	-0.00281846872795706	-0.00345279310225754
0.13296117120263	0.154533800849412	-0.0388547850375358	0.125537498789887	0.0306248272322734	-0.00259129738181477	0.0354006758105978	0.0461161593826672	0.00465862561310695	0.0140167649252293	0.012209869435054	0.0118623848262172	-0.0188044071340763
0.0710545051702696	0.0530433212700434	-0.0294455026893158	0.0445163475449229	0.0115907502860607	0.00254419910077186	0.018850089062632	0.0117563674714197	0.0076529268677179	0.00706747469341629	-0.00493002995527844	0.000141120061421821	-0.00395795176022551
0.0015055837322254	0.0141164508399647	0.000113742575334299	0.00219371940442645	-0.000942259036475811	-0.000986066577329896	-0.00083932690889349	-0.000261203674905863	-0.00107826537703272	-0.000964162806902854	-0.000686971977656652	-0.000583433459685416	-0.00105891794587977
0.00864695947819095	1.57285657731588e-05	-2.35065544826989e-05	0.0116734762771417	0.000204206188198818	-0.000360134608498867	0.00360945667904693	0.00237613678040221	0.00213778631089338	-7.79642101500239e-05	-0.000484643598960865	-0.000102250692213908	-0.00139027896990899
0.131975827396553	0.0494926254983381	-0.0583557938498499	0.0745707032140224	-0.0154538856121078	-0.0295321234893842	-0.00653072854087217	-0.0154842600059534	-0.0227238176573081	-0.022493004550746	-0.0306679028799558	-0.0392770587103034	-0.0367741936128174
0.266303041501745	0.176592019389531	-0.118274167328216	0.157539856862763	0.0382371157615691	0.0162628222190428	0.0394541142666809	0.0429972842168674	0.0298605892131583	0.027249968990306	0.0155532033615713	-0.0262087186443596	-0.0112601143060653
0.141655480500599	0.0488009202691392	-0.0606322980577595	0.0875030723375471	-0.0260079851107351	-0.045744723241047	-0.0168424521843169	-0.0239372140746039	-0.0301671736319426	-0.0358763541758911	-0.0371970669121243	-0.0370794731860029	-0.040652979098264
0.271320484788749	0.184851664826674	-0.127968821385992	0.139818790619293	0.0507255384956835	0.0530711414375591	0.109352255867731	0.0552469901261066	0.0930515787918727	0.0518983399666214	0.0559104980325026	0.0191198313186831	0.00274388803441977
0.111175771035314	0.182888494809483	-0.0388303247472299	0.0879663075356824	0.0198325212381938	-0.0142245157616999	0.0235709441646824	0.0178391000473029	0.0118160877197581	0.00280400273824696	-0.0136033894116648	0.0130695711202831	-0.0190022056846063
0.414388235841904	0.0937005034516357	-0.196179695838018	0.224606524963394	-0.0643869435637836	0.0122692524579453	0.0375645369669322	0.0105871219533007	-0.00924609845396429	-0.0260588455529192	-0.0184713508322276	-0.0336221987332945	-0.0544798267236543
0.147079011241138	0.0431689148790274	-0.0243555735837125	0.195441823548127	-0.00955981080993698	-0.000288807107918593	0.0465218147166876	0.0221809926636747	0.0172727875514558	-0.00492430895892779	-0.00776931232862274	-0.00924453398176109	-0.0175023588430767
0.30007611435736	0.176610244947215	-0.116026655826584	0.232583284470907	0.00600631530729923	-0.00308636095379206	0.0646085167383006	0.0555913563108192	0.0175089403733906	0.00145997717675361	-0.0233952501956196	-0.0346476246790843	-0.0281546832383118
0.105998839416523	0.0759992253396115	-0.0446690038144551	0.0656663549257099	0.00660188016512971	-0.0236374699765012	0.013796929264194	0.00912377387248421	0.0053552676914384	-0.00851779490568573	-0.00847984483028043	-0.0148973773854634	-0.0108553781167301
0.0751327040848237	0.170607062978388	-0.0273441100239957	0.0553978688595207	-0.00992055186488522	-0.0186147519324973	0.0241660899999523	-0.00876686300720279	0.00606058725438417	-0.0142676518986912	-0.018166486392222	-0.0201587974942364	-0.0202289911087568
0.499882846196252	0.239711069658741	-0.262253070907867	0.199330845154708	0.109855577913659	-0.0703608551480782	0.137686632827762	0.037780748222887	0.0114970248594484	0.0197473613827902	0.065994397160522	0.0329032455305591	-0.0251715428755716
0.132560993511201	0.122601405656629	-0.0414427277625756	0.118736680323515	0.00377551456246378	0.0203438954710768	0.0407703093728434	0.0291208075561566	0.015379146357736	0.0120597050167703	-0.00240892646848387	0.00393550887941307	-0.0166934288786214
0.048057267735914	0.0609662285819808	-0.0137934896763075	0.043001195496096	-0.00670697598138085	-0.00790759746674809	0.00415179976622858	0.000103095642155854	-0.00554222041528719	-0.00730728672406447	-0.0101820223586384	-0.0110863439407762	-0.0121270879172938
0.273513649366388	0.191426197495586	-0.128891157837432	0.141339488288994	0.111077817631271	0.0426854731551082	0.114926665724118	0.0690838744143857	0.0462997467869857	0.0768816453931895	-0.00507780082933035	0.0229717497553658	0.047767638795847
0.249630465471737	0.102578335190573	-0.105783232752858	0.161301897891447	-0.0133948911708615	-0.00662912174914751	0.0291239998320412	0.0120324513795493	0.0062524457394717	-0.0100120064600045	-0.0397447808015614	-0.0264010115394204	-0.0409354463661633
0.319857821967524	0.20849156005121	-0.130800673985919	0.228449218897099	0.0321484697129211	-0.0134537456614142	0.126571532525828	0.142778391433237	0.0218565952626268	0.00934736202575343	0.0402583431593107	0.0769910426761704	0.0427758516200375
0.304697091071575	0.220451085034317	-0.145931628565547	0.153118097367337	0.112451996575884	-0.00426086057575226	0.0596170539882787	0.0845782860534348	0.0613603504708533	0.0540955680000659	0.0590804500208355	-0.0205877228576632	-0.000861471937855074
0.0433713386701981	0.0100202414918604	-0.00573251464286609	0.0530787721636997	0.000946486556642534	0.000981688791475518	0.012896088416936	0.00801361035248258	0.00375564816595411	0.000964087674059026	-0.0029084310839614	-0.00879360678059557	-0.00772926849210536
0.034295819936787	0.0156584952317774	-0.0116453859146679	0.0282957194366874	-0.00900099149520684	-0.00808634752264713	-0.00197181459637705	-0.00712775631137529	-0.00744586862697141	-0.00854366950892699	-0.0106745612891496	-0.00804199242752596	-0.0121371760955385
0.13880418694747	0.103413748309669	-0.0635214145456326	0.0730902780413576	0.00681476963286706	-0.0313983299383097	0.0214622253772883	0.00524740259875239	-0.00199503955848343	-0.0122917801527213	-0.0255166434883897	-0.0191108764536212	-0.0262270499476737
0.457373199223664	0.149915747981369	-0.226060622491348	0.222503703181202	0.00891095947586662	-0.0850641621221687	-0.00141377714772684	-0.0164622878800681	-0.0266956241591251	-0.038076601323151	-0.0479579915794448	-0.0732527965398795	-0.0859980776921442
0.0128279222539673	0.0249174962234856	-0.00113989889088198	0.0165306313032403	-0.000154104840954019	-0.00249867744298005	0.00208838929642154	-0.00119235984252887	-0.00187173061311528	-0.00132639114196704	-0.00252751806839048	-0.00359669315178858	-0.00589936487984978
0.0230611833190843	0.0360803797604728	-0.00284452222856927	0.0277130632377718	-0.00220942297837704	-0.000608399716819322	0.00836346596190743	0.00244900382828423	0.00196588747618025	-0.00140891134759818	-0.00155864225235268	-0.00118057740527372	-0.00448891883925766
0.0376936629789528	0.00605486539238366	-0.0128378940119668	0.0297034498338798	-0.00136896439541011	0.00368985494918064	0.00863070713035547	0.00710695035793087	0.00406176374889713	0.00116044527688527	-0.00224960244770852	-0.00317052896596971	-0.00528676155104275
0.499050948545275	0.242924860164091	-0.260548808369018	0.202661767981576	0.109023662392669	-0.0535875776606379	0.101239690277702	0.0798699161106169	0.0600963353713857	0.0277180423660155	0.0517545041433711	-0.0676448094285099	0.0130455239911069
0.0841571575852035	0.109020251754898	-0.0208833149129176	0.0865225836196285	0.0110591771371463	-0.00817630037123264	0.0237367876903553	0.0174075574447066	0.0171816044174671	0.00144143838295684	-0.00796695349713865	-0.00715152384376828	-0.017892712383676
0.07139629230609	0.01719298655392	-0.0284516423836535	0.0466904107287659	-0.00597320879519606	-0.00253109085859751	0.0128746205889817	0.00510471968947354	0.00147882409635568	-0.00425214982689678	-0.00583327087310442	-0.00684857769146402	-0.0125571566830456
0.0504504498337591	0.0520058329626758	-0.0192325462532054	0.0366232104893249	-0.00736115738105986	-0.0101547315760182	-0.0053073180232514	-0.00731404366385943	-0.0152615505820202	-0.00875794447853902	-0.0134943470648134	-0.0194538207914497	-0.0179629450425161
0.309067902752063	0.176090550273336	-0.123102226961716	0.229539820465843	0.0223719470094647	0.000237098236597288	0.0937224266069152	0.0580834480287579	0.0283434600365132	0.011304522623031	0.000431016909436255	-0.0161654531773457	-0.00736174934057998
0.0353998280214787	0.0115868301985374	-0.0127424377721011	0.0270061318761327	-0.0084730925989957	-0.00947543645323013	-0.00477806526250866	-0.0058771538440192	-0.00887704061454474	-0.00897426452611292	-0.0108006718217046	-0.0118632674317618	-0.0123950415833441
0.105240607936456	0.0535768704778844	-0.0201538486352761	0.124899586478978	-0.000721820588189537	-0.00971431991427259	0.0158323526764523	0.00128713008324598	-0.000763311164812444	-0.00521807025123107	-0.0149892762839995	-0.0160078952843744	-0.0283182454927446
0.0282308689230905	0.0879038388343351	-0.0070463061727075	0.0296406880104162	-0.0070274808828597	-0.0134489830692449	-0.00153634017461708	-0.00907298474921021	-0.00795271666962022	-0.0102382319760523	-0.0108767171232048	-0.0110371210249231	-0.0120631854550343
0.292215439669644	0.17993448575528	-0.136452955523021	0.156515170118222	0.0116201022930244	-0.0123201801483737	0.0446899417534353	0.0151327907126312	0.0168657386906355	-0.000350038927674656	0.0086509106274984	-0.00804077455908558	-0.0172246526366365
NA	NA	NA	NA	NA	NA	NA	NA	NA	NA	NA	NA	NA
0.297571094848776	0.212001025047692	-0.140846130355705	0.153535108031086	0.0815040511671086	0.00991317158277755	0.095162228522343	0.071465203555393	0.0165579918408084	0.045708611374943	0.0627694075460604	0.0185006599205397	-0.0113724095668814
0.211140049994769	0.117020337325953	-0.0935742936348243	0.124965388673433	-0.00399273328467692	-0.0338160595465541	0.0301338732107614	0.0228231291351789	-0.000125096101384836	-0.0189043964156155	-0.0137859997446293	-0.0161093636458998	-0.0333293226665572
0.0769617163852888	0.0858946278826797	-0.0211364516409085	0.0708707975329027	0.0071982359943062	-0.00232712363463192	0.0227878134298847	0.0128705134161916	0.0100590369681545	0.00243555617983715	0.000108913800974747	-0.00441170862227996	-0.0049135945134138
0.137377685981926	0.101648328441586	-0.0621383150941396	0.0745829868781021	0.00203212198914171	-0.0301912310315613	0.011434136115876	0.00381610010919853	0.00206087788243081	-0.0140795545212098	-0.00889691293966022	-0.0163035051183473	-0.0247761216559515
0.0236309475295783	0.0628078336950812	-0.00673430019339128	0.0220293131967385	0.00328931166642632	-0.013006728567113	0.000440217090055213	-0.000695358871422663	-0.0106812350088512	-0.00485870845034333	-0.0056593956419154	-0.00874555415744596	-0.0144229265752252
0.150657939444058	0.0906179694860782	-0.0660658946523876	0.087125654441587	-0.00281139433983296	0.00739600598454462	0.0464703404973644	0.0323318602161309	0.0222294324421033	0.00229230582235584	0.00819219878716132	-0.000343939766146606	0.00033990940785053
0.0818512837589952	0.0994975952378606	-0.037214859106611	0.0443061986696816	0.0202624832878404	-0.00976804862195316	0.00198780487905929	0.00430216902706179	-0.0181258029450152	0.00524721733294363	-0.0163953220478282	-0.0213594416624578	-0.0164606010215535
0.072761630164808	0.0529142237101933	-0.0315987164547423	0.042861158725547	-0.0158442961404908	-0.0153881334496566	0.00422196435614008	-0.0055701214895305	-0.00470156126342104	-0.0156162147950737	-0.0130818774906587	-0.0158483371048622	-0.0225022053090406
0.137257632761581	0.0305770842834924	-0.0561310598242152	0.0892883335600483	0.0068324557622674	0.00766599389722697	0.0156848316726259	0.0143774575489125	0.0130778524398395	0.00724922482974719	-0.00347768312680927	-0.0110829709052937	-0.00528563183500305
0.0833357106190177	0.159646032237341	-0.0288024063771906	0.0651815981937762	-0.00908249205885978	-0.0152230959257618	0.0461971492336301	-0.00364607918041773	0.0266761510681655	-0.0121527939923108	0.0121269050961383	-0.0156965977669579	-0.0222035580914431
0.0775327226737371	0.165059825849277	-0.0294034432247716	0.05390237972631	-0.0052183654830224	-0.0198515391723489	-0.00283674255118913	-0.0122740702407083	-0.00392288802838389	-0.0125349523276856	-0.00484825758469414	-0.00431460056511447	-0.0251530258348231
0.453539065067835	0.159792590683371	-0.228214591943792	0.207297735510466	0.075672889517553	0.00114678921169137	0.0468309623482763	0.0636955024976132	0.0444737856214204	0.0384098393646222	0.000633695333312034	-0.0196401753994354	0.00970293393984195
0.0820390007041527	0.156785576513031	-0.0289542516449554	0.0618768968219133	-0.00639353500275013	0.00216701746375454	0.013898787410322	0.00966847929370938	-0.00513187002674699	-0.00211325876949779	-0.0151624658704209	-0.0181023093356348	0.00251737584635812
0.372086435193554	0.133671243738088	-0.167046028785866	0.225911976934563	0.00290502461347542	-0.0861969954624021	-0.0149387408945113	-0.0293327853827551	-0.0405445920469405	-0.0416459854244633	-0.0687806229768354	-0.069850315092141	-0.0878538805578013
0.100949906515046	0.0246104881033126	-0.0425034091103378	0.0609010970232731	-0.0101366491129379	-0.00496859185924833	-0.00624140515271968	0.00073716514561456	-0.00491576852724226	-0.00755262048609312	-0.015904143531404	-0.0122900954515531	-0.0222585194417157
0.175095636533924	0.224274202031	-0.0655346663424061	0.131720761912254	0.031067193833222	-0.00242456224977047	0.0335872449828198	0.0580808998797667	0.00595441654423484	0.0143213157917257	0.0405073702375116	0.0253284909367869	-0.0113958393604311
0.269259411139538	0.182832242557699	-0.0907344231317037	0.246707461945279	0.0251276594609128	0.0634333978822577	0.0695792063687172	0.0333217994329763	0.0281229306571283	0.0442805286715853	0.00462629063482156	-0.0242015501415622	-0.0168198690066094
0.179175547356207	0.161053071356281	-0.0864992364958564	0.0856641533382017	0.0528637843186759	-0.0548060246060139	0.00675545084085752	-0.0279632927414479	-0.0159970502827879	-0.000971120143668958	-0.0345989911314546	-0.0200141388971232	-0.0151948823638029
0.132321559954692	0.0737231563989023	-0.0338581376837897	0.139601640390081	-0.021098344955909	-0.00316625002651286	0.0307319416873292	0.00786010184000596	-0.00473792149172259	-0.0121322974912109	-0.0180745079452548	-0.0264725753683807	-0.0342320449212008
0.0357637547451471	0.00588941727806399	-0.0117935026344627	0.0288728283175761	0.000863762336094566	0.000230174059166428	0.00830635095330454	0.00301929218346278	0.00396369091448862	0.000546968197630497	-0.00348350492188455	-0.00360119275865924	-0.00426970218101237
0.150349156864949	0.136087850085781	-0.0708631141672138	0.0755224914652715	0.0207867567202788	-0.0124881899725471	0.0233475914489567	0.0106055235523302	-0.000933762331405463	0.00414928337386586	-0.014601636252533	-0.0117842164663243	0.00171263727359097
0.208647381889227	0.111578880763695	-0.0925326263986357	0.122989112371737	0.00459934819061505	-0.0177972707832102	0.0212195588388636	0.00946580485774498	0.00431396355911989	-0.00659896129629758	-0.0111118508142725	0.00193163411239952	-0.0342426402222361
0.0222581289839323	0.0363137480341196	-0.00268211135034658	0.0266076701644154	0.00392793825384006	-0.00145667657232199	0.00692284744699312	0.00235475850333638	0.00284443862298293	0.00123563084075904	-0.000912657261015394	-0.00389334307260302	-0.00572492917248269
0.00120388797670465	0.00324891590437633	-5.51638685750506e-05	0.00126027170340483	-0.000371991164290158	-0.00062051453228099	-0.000272150588205699	-0.000369345879099685	-0.000337730991121814	-0.000496252848285574	-0.000684888805223594	-0.000613920725842354	-0.000527425067659475
0.0461599905372347	0.0840621427693949	-0.017523869023118	0.0345947544637054	-0.00777501364102896	-0.0144505082660474	-0.00694347412637356	-0.00550242932458816	0.000250265057659876	-0.0111127609535382	-0.0088681550340465	-0.0140078187867408	-0.0089108212801903
0.147341000648629	0.0925400991875703	-0.064290499505312	0.0856266494733374	0.0132278226369013	-0.00360507463164431	0.0406222018197217	0.0271465266996524	0.0220545471205384	0.00481137400262852	0.00850940232940253	-0.00870190952291394	-0.000771744398003066
0.0147472503875176	0.00660506223889588	-0.00206330512378784	0.0152291011709747	-0.0044163214385266	-0.00266726748025359	0.000587500884067024	-0.00101053126165916	-0.00235216447148604	-0.00354179445939009	-0.00454744048247242	-0.00512969984197561	-0.00474019391868264
0.149762456546026	0.184904628734298	-0.0456380927054719	0.139731893704501	0.0314836872930512	-0.00952977380525669	0.0483830070100041	0.0245509397696177	-0.00385669164156124	0.0109769567438973	-0.0032629804110561	-0.0277299286216574	-0.0133967113304088
0.0154522977456067	0.00169929130015693	-0.000233874449308693	0.020276835506842	-0.0022214144834572	0.00134626711796736	0.00562258794041819	0.00252314257703155	0.00181614589180347	-0.000437573682744918	-0.00150799893816609	-0.0025038287838176	-0.00396508580814915
0.140690772949562	0.0308435038474345	-0.0597165219232235	0.0857944249965487	-0.00398171404095757	0.00883256128192594	0.0273846183014942	0.0156438257991444	2.50899723328868e-05	0.00242542362048417	-0.000939340768925517	-0.0106383239854653	-0.0131181043603197
0.0944850901340478	0.0657101482724353	-0.0408259938631305	0.0546713763895992	-0.000623113391387001	-0.00187497115222465	0.021522269128196	0.018688500534406	0.0090170895977934	-0.00124904227180583	-0.0102385618075309	-0.0090924268115426	-0.000359750485204757
0.369467401027764	0.218802766991848	-0.160737089778913	0.240144868625915	0.0345816814768269	0.0265330283210889	0.0568475730542882	0.0243050741709268	0.0303051785893664	0.0305573548989579	-0.0400020134602673	-0.0484557189764561	-0.0775121018358153
0.0824666822455311	0.10699870739915	-0.0189787763513027	0.0890137752343111	0.00797678890742935	-0.00203678019235662	0.0200609846249002	0.0226745944907281	0.0129148407722737	0.00297000435753636	-0.00102030934573211	-0.00327808111251215	-0.0148514861032382
0.0535794850326284	0.0621249318053586	-0.0171821422966495	0.0440017899942143	-0.0147451261667916	-0.0139376458831646	0.000898176125915945	-0.00548546409761949	-0.0107122625457728	-0.0143413860249781	-0.0152267232646836	-0.0141849972358772	-0.0174712256086139
0.0474454166963408	0.0500632143656086	-0.0170948546915644	0.0372001269781617	-0.00532297677397078	-0.00571596620111856	-0.000731901301566862	-0.00589423832315748	-0.00414193112678375	-0.00551947148754467	-0.00993972116223468	-0.0106136927990528	-0.0141112233688543
0.145082085763127	0.084301904874541	-0.0663082993248167	0.0784568972357406	-0.00838930665959034	-0.00463320052745317	0.0133322936388486	0.00434043576425683	0.00183791152955479	-0.00651125359352175	-0.0165874306850917	-0.0183975387100213	-0.0201849583736073
0.11751871251735	0.0797684208511318	-0.0532551894573432	0.0628879011971694	-0.00852532170355069	-0.00443750497101397	0.0152698845364492	0.0123814712390789	0.00750348603944001	-0.00648141333728233	-0.0157660862477055	-0.0023464059247745	-0.0230760751887647
0.131012057875283	0.118636873434838	-0.042288811206566	0.113045841715643	0.00295796835705564	-0.00293381675511273	0.0302304032364031	0.0197709515309226	0.00599092070506246	1.20758009714561e-05	-0.0032874327205307	-0.00646636266883685	-0.0178083081675419
0.178622113830563	0.049027446153187	-0.075417219002281	0.112814059288548	-0.0189600779945057	-0.0131365164423063	0.0178916334589603	0.012109282543991	-0.00197972221712767	-0.016048297218406	-0.0149290508097683	-0.0370609218344488	-0.0255982617410849
0.102331104913781	0.106549172171795	-0.031971949577097	0.0903066694889008	0.00994243632450094	-0.00773445631164005	0.0171189226404059	-7.55218204097352e-06	0.0050188388206165	0.00110399000643045	-0.00912487448202169	-0.00558097555127667	-0.0279532326325899
0.0699010400993616	0.0341610261629562	-0.0274017695501681	0.048636490799662	-0.0164410476479854	-0.00984459303205833	-0.00487729699694382	-0.00617736272529494	-0.0078768025839504	-0.0131428203400219	-0.0128044312231998	-0.0221206209660993	-0.0225034014305732
0.105193573867003	0.0794165718481302	-0.0437589816134066	0.0667152701654569	0.00280973348501362	-0.00873216882506014	0.0232764040462715	0.0122965300736608	-0.00646680210349208	-0.00296121767002326	-0.00869385020197554	-0.00999637867316701	-0.0168048928262505
0.154907270947688	0.0505107595967795	-0.0589670351877462	0.114481180680481	-0.00755504670729751	-0.0186018470245213	0.00214598703746319	0.00317736003442803	-0.00550227086416846	-0.0130784468659094	-0.00922177720613199	-0.0200789854878015	-0.0177805195252773
0.177395654331497	0.162077855714797	-0.0845164661412674	0.0878779537748299	0.0125136891543271	-0.0347407585882543	0.0200611874721003	0.0138024951079438	0.00311976134542508	-0.0111135347169636	-0.0243292932977938	-0.0366222635851352	-0.033010348788511
0.201332050528564	0.116000314637928	-0.0872108626751274	0.124002377829419	0.028880729748261	-0.0104837520784719	0.0434635670063342	0.00324560060672965	0.0203605433645911	0.00919848883489452	-0.00160300949960515	-0.00467534372628484	-0.0124930770767669
0.0890376088935441	0.0305503564586815	-0.0195329938783966	0.095125197329908	1.86060918786896e-05	0.00288688910343884	0.0235609688045706	0.0105252246211693	0.00550271611802947	0.00145274759765876	-0.00601991279435257	-0.0097921279559372	-0.0129027727609874
0.275016313955715	0.194814938756973	-0.131099003514856	0.137614496096618	0.0928069462013012	0.0138521399322306	0.113382291114309	0.0900363480240174	0.0707333735844414	0.0533295430667659	0.0556953396205546	0.0529250677393292	0.0326958623507023
0.123341204556791	0.0322111606419546	-0.0513634233357241	0.0791733339824118	-0.0125813130887434	-0.00428476394612956	-0.00154678407545288	0.00158175335806658	-0.00903248278411857	-0.0084330385174365	-0.0240305424368019	-0.0230491627658306	-0.0299283335304784
0.249765889591105	0.100270059660825	-0.105187643737059	0.163389214361384	-0.0412521801079614	-0.00464976677482981	0.022443725862469	0.0116771854926269	0.0013570933582509	-0.0229509734413956	-0.0243756219369166	-0.0299762192775868	-0.0327098792425833
0.0226013928654311	0.00677210748145545	-0.00074116297102397	0.0273494145707018	0.00160614180258281	0.00167748115590471	0.00886893431191919	0.00615541196935268	0.00261541784026744	0.00164181147924376	-0.000934074355949908	-0.00307254648836619	-0.00308595083173986
0.245805410720249	0.0991836256343331	-0.104494346989863	0.157668060785335	-0.014337689270143	0.00626818003606927	0.0326428755232058	0.0149738275245291	0.00838971572115288	-0.00403475461703684	-0.0242639017393203	-0.03844954424511	-0.0330042025935728
0.141056660139105	0.0875243695926427	-0.0641462636565061	0.076645403189488	-0.000681252054175102	-0.018693617381039	0.00443964161787852	0.00326278348731493	0.0088885645284984	-0.00968743471760705	-0.0028734179748176	-0.0115377209261194	-0.0194433674686024
0.0448272388334042	0.0807293791811568	-0.0171570646178436	0.0329765960654463	-0.00798619002387315	-0.0107114680420698	0.00642304459457455	-0.00501762110773402	-0.00537079814643774	-0.00934882903297147	-0.00230340005900818	-0.0148753980350233	-0.0101264225284727
0.09403398536826	0.067075723939876	-0.0393934260565553	0.058337412595262	0.00440746861920384	-0.00333607911156829	0.0130278090070951	0.00798283227693186	0.0126820945055544	0.000535694753817775	0.00842812976105031	0.000127752703473483	-0.000392226114164368
0.0351379165449347	0.039748375569566	-0.0124161050764291	0.0277494048958936	-0.0105867015971939	-0.0096771939213238	-0.00327194918378418	-0.00553064225021691	-0.00530911650448612	-0.0101319477592589	-0.0115292497615672	-0.0121420145146665	-0.015782049786272
0.29196644001299	0.180450584581684	-0.133809643850204	0.163533581933825	0.0574903696710795	-0.00933752561099249	0.050004575588007	0.0596439470516257	0.0247332042854868	0.0240764220300435	-0.00526597127628137	-0.000796080129371379	-0.0147482680778228
0.000472305687335375	-3.14067401983732e-05	-5.01526856208411e-05	0.000153834714922253	-0.000152691742898879	-0.000102845541959858	0.000177359756305158	-3.33701021625568e-05	-6.09680399878392e-06	-0.000127768642429368	-0.000130370190099973	-0.000124132823887953	-0.000102376350753004
0.115387424831604	0.0314683325159747	-0.0427026731927768	0.0854220893358299	-0.00541027846068695	-0.00402748037053274	0.0183005278254757	0.0139727237827587	0.00850323592435497	-0.00471887941560985	-0.00234223226224083	-0.0068118292295696	-0.0125927347793725
0.0289501334958576	0.0135042311611315	-0.00951240785794628	0.0243797511328962	-0.0107089196344403	-0.0065411588328483	-0.00127844449565884	-0.00358397882243713	-0.00386071328397484	-0.00862503923364429	-0.00880609156933262	-0.0089542738165334	-0.0105005213807067
0.119296664022634	0.0813391837943924	-0.053283438815856	0.0663827810215902	-0.00254433364140902	-0.00649746991353255	0.016749601368348	0.0167804986336803	0.00173609814416641	-0.00452090177747079	0.000759583981798609	-0.00888832801979264	-0.0175398270120671
0.355675237739901	0.222164250619138	-0.151184044058543	0.240850487237353	-0.0187245806003427	-0.0373995536948683	0.0548661670052925	0.010856843134071	0.00868834316889411	-0.0280620671476055	-0.0162137977099904	-0.0246022415202299	-0.0129851017854924
0.0841841519490803	0.106578912849343	-0.0197330089907226	0.0901016556191323	0.0130470458112452	6.95915502801764e-05	0.0228139672278596	0.00347335750631386	0.0048272412555375	0.00655831868076268	-0.00929930120553557	-0.00539216569982932	-0.0111222976206752
0.0519510170472805	0.0144000174885917	-0.0194882315934363	0.0359042084175295	-0.000174667068556046	0.00272621612509439	0.00972722241910177	0.00349102828660904	0.00481578323369383	0.00127577452826917	-0.0009124575732532	-0.00386725477722236	-0.00632453573570736
0.0142246725340478	0.0241479205037521	-0.0021860510959171	0.0159555914380049	8.14262692762635e-05	-0.00447989946341537	0.000551777622573579	-0.00107503278933262	-0.00150514004978439	-0.00219923659706955	-0.00503644833228546	-0.00562602466871736	-0.00548787453796702
0.148673401000028	0.137082645718394	-0.0701904173140758	0.07403215945372	0.0157455571344903	0.00150194734474657	0.0127655917654323	0.00640229284209601	0.00556274307361462	0.00862375223961842	-0.0103063783863436	-7.82315904360176e-06	-0.0198258963634863
0.487783502343611	0.189390241587322	-0.251436636510499	0.207297013340373	0.0354881822177906	-0.0742391601218743	0.00972335761059062	0.0496324883546685	0.00207380973548282	-0.0193754889520419	-0.0387915508985652	-0.0395449176147977	-0.0291750484342694
0.0356269264856355	0.0146092171531404	-0.000984007479493822	0.0480334008335158	0.00133464427501953	-0.000151065972618672	0.0100806032498636	0.00552142607293408	0.00320445482351273	0.000591789151200429	-0.00353320092891995	-0.00498797031676441	-0.00778284456987993
0.00668001702721579	0.00143527056218083	-0.000569155267273426	0.00760688347757943	-0.00182472424006535	-0.0022592500448293	0.000214813825597986	-0.000465443099775798	-0.00168790124907572	-0.00204198714244732	-0.00243057970352467	-0.00286618925394907	-0.0029904957719765
0.0560457434266809	0.0510189816944817	-0.0221050743794415	0.0393613787201068	-0.0160068266348193	-0.0131629517924856	-0.00647637425305165	-0.00139625158974111	-0.0107443466374617	-0.0145848892136525	-0.0182327120076658	-0.0191475199132672	-0.0169755113614335
0.301732911436023	0.214476238939673	-0.145358345372939	0.14856675093231	0.110886993189964	-0.0129742215908559	0.120593300658597	0.0912077592297393	0.0575451631584526	0.0489563857995542	0.0388927969316098	0.0147111836365818	0.0248168951672249
0.467846707894506	0.155268083600189	-0.231711281598284	0.226810750947029	-0.0368615201197944	-0.0884981394140467	0.00625740764020982	-0.0151297186822434	-0.04091714808288	-0.0626798297669205	-0.0645480777455659	-0.0770821311726448	-0.094198676061207
0.169615272556493	0.109610551631018	-0.0794362358715668	0.0873763771664481	0.00349836106029372	-0.0424471077160941	-0.0144976802626419	-0.0160190686250273	-0.0242484035968669	-0.0194743733279002	-0.0357436772048022	-0.0389711752343024	-0.0193911424513013
0.0585164926374128	0.0981514838258081	-0.0231701682117728	0.041192340907404	0.00289582956869369	-0.00850075369521169	0.000601874050120327	-0.00884226441482262	0.00349865956596615	-0.002802462063259	-0.00740184779130744	-0.00520251878295277	-0.0155818292070423
0.0872291523033925	0.0315389373630953	-0.0359443684350363	0.0543906793467989	-0.00822665123543311	-0.0123799046737539	0.00116298371220952	-0.007684825430748	-0.0136012042367031	-0.0103032779545935	-0.0177242728598464	-0.017746355452771	-0.0201591105819989
0.248793945731533	0.0996099236469926	-0.106668080882488	0.156742381974322	-0.0305898517229763	-0.0188141069160616	0.0271402151152932	0.017829338501216	-0.0060756736040955	-0.024701979319519	-0.0197374759957925	-0.02820959381084	-0.0401940073119841
0.110529684988533	0.185873785008928	-0.0385653177627883	0.0872527905723681	0.000618884178250484	-0.00247452891563528	0.0345710710665105	0.0163564123670075	0.00609147991810041	-0.000927822368692391	0.0195086226971849	0.0163599506341648	-0.0102921569142846
0.148789129117099	0.185266672257728	-0.0432971075961615	0.144748004632559	0.0115896582321213	0.0265416296808076	0.0748968375721185	0.0182629550222966	0.0244287503354659	0.0190656439564644	0.0107152746270363	0.00754104178414797	-0.029033339922926
0.00921509945683118	0.0190062148573354	-0.000704933035956801	0.0125242760604251	-0.0021242582855956	-0.00400182098337112	-0.00230837587556193	-0.00232290858907544	-0.00229019889438286	-0.00306303963448336	-0.00473371721654726	-0.00405142041044889	-0.0048217185495269
0.0222622385362851	0.0624227561304457	-0.0055073993760948	0.023056337014157	-0.0118827173657814	-0.01078370621067	-0.00839165144439261	0.000738989736133584	-0.00833995894471939	-0.0113332117882257	-0.0050686526244612	-0.010627986232645	-0.0127606084843075
0.000738352344890772	0.00207803894048704	0.000188744450506834	0.00127715720428207	-3.32713634827155e-05	-0.000180053330880232	0.000174233753983803	-6.91009270320335e-08	-0.000126965452444869	-0.000106662347181474	-0.000224051189122053	-0.000172936383043279	-0.000249719277447172
0.163325219529028	0.180262915279249	-0.0551850804037441	0.138654138355116	0.0169600916269486	-0.000438268531141067	0.0428812443348551	0.0093280409050886	0.0270132718250798	0.00826091154790376	0.0119775907425487	-0.0280224462344273	-0.0127378630888856
0.224652631701341	0.171645371113106	-0.106916339849166	0.112202546353734	0.0761139330044517	-0.00854469475348429	0.0426791814206371	0.0107029122993984	0.0433238410128802	0.0337846191254837	0.0325695230426706	0.0141282548352412	0.0284162728675725
0.0368410597799063	0.00607637392723154	-0.0121462422239725	0.0301117066132603	0.00224506087909344	0.00131095437815877	0.00915648000571221	0.0057631659692927	0.00239577019626249	0.0017780076286261	-0.00245008206827634	-0.00258618584672674	-0.00285746496505328
0.0292854847430598	0.0854808954802128	-0.0081881318743581	0.0281653384655686	0.00373300989308715	-0.0136553565784041	-0.00275614250905876	0.00090672410733203	-0.0112434416163802	-0.00496117334265847	-0.0100766360648471	-0.00623821725285766	-0.0163295834997472
0.303667765747518	0.212742489278116	-0.146681780952271	0.148366416656442	0.0591358642278581	-0.0109859491811449	0.132202225374222	0.067204144921311	0.0673583106551353	0.0240749575233566	-0.00432440538248269	-0.0237427753877272	0.018865615652934
0.127507634614065	0.0818454868330218	-0.0546841216330701	0.0777592420800032	-0.0206701687961986	-0.013511609444338	0.0137038864793898	0.0144082653932825	-0.00931306578056187	-0.0170908891202683	-0.0175254796407319	-0.0175422357112892	-0.0189302243871984
0.282688986458674	0.0969627022817536	-0.129084607295185	0.158804864900074	-0.0124441777705875	-0.015041156891158	0.0266985782962413	0.00640139343745416	-0.00784618475783161	-0.0137426673308727	-0.0237096105789836	-0.0293928876116246	-0.0408897056458721
0.246637731930235	0.0999872202598572	-0.10415465879746	0.160248054248142	-0.0153254298694164	-0.029982732892245	0.0243622910584148	0.00924529920272926	0.00345142500255691	-0.0226540813808307	-0.0260101686864219	-0.0196651397231291	-0.0292763517435385
0.00417745856637161	5.53755041246976e-05	-0.000184584259673023	0.00339197312056409	-0.000177031584019475	-0.000673230199672837	0.000627777956154273	-0.000322714359927903	-0.000177989142141591	-0.000425130891846156	-0.00120113365137941	-0.00125393686559777	-0.00117760253227374
0.176949160885352	0.236329741972541	-0.0639512558094707	0.140158462373104	0.0261257091115195	-0.00621762978247575	0.0972401185327943	0.0669433872044921	0.0678136964645339	0.00995403966452188	0.00764813473386017	0.0318733907486067	0.0231978041637986
0.0961787246121468	0.121222377330531	-0.0437916445978093	0.052530755761078	-0.000596083401742151	-0.028347281142581	0.00650872774399529	0.0140505975007894	-0.00232760538599318	-0.0144716822721616	-0.021541506338147	-0.00991270789482122	-0.0219495273859417
0.180499109072445	0.230828115843842	-0.0671160914147364	0.137664876596537	0.0854981934012995	-0.00418363617039114	0.050467982387436	0.0797507620895898	0.0458725726231898	0.0406572786154542	0.0358570107245504	0.0318683990140225	-0.00272134023263176
0.146874780383139	0.0531654095174059	-0.0638597204181079	0.0884172377572534	-0.0295644637635164	-0.0285080400945612	-0.0230616798858677	-0.0251396259188688	-0.0302235481376159	-0.0290362519290388	-0.0429739745471785	-0.0392242493634631	-0.0475175561893095
0.0820708069952284	0.0352309631511841	-0.0318477291986274	0.0562450666262621	-0.00696080933756986	-0.0164274518639839	-0.000905289775919596	-0.00796671609999113	-0.00449244144430228	-0.0116941306007769	-0.0112316497438342	-0.0167022862511469	-0.0198268997024357
0.0110371630373341	0.0206423375478899	-0.00300342402292224	0.010379498437063	-0.00269580124533997	-0.00402499131350807	-0.00213167771924022	-0.00180374712744892	-0.00258947153983331	-0.00336039627942402	-0.00429818200557716	-0.00338587143019768	-0.00543146651469374
0.29430160795867	0.180949443937004	-0.137720712051552	0.156369893568939	0.0219843730922633	-0.0171311751093288	0.0724650118340064	0.0262506130271798	0.0042737654580004	0.00242659899146724	-0.0296523748522642	-0.0263702630195135	-0.0295078805986421
0.327066833005794	0.246617990761596	-0.127228637151567	0.254941290181798	-0.00358859126077399	-0.0337507296074904	0.0506246268238836	0.0568636135145726	0.0543972364893955	-0.0186696604341322	-0.0537569062110182	-0.0515765843096505	-0.00405138709562419
0.0146419462806659	0.00674512444641736	-0.00224115300230002	0.0143525327045232	-0.00381807379930803	-0.00285748509494364	0.00128783765203461	-0.000114316932547584	-0.00166389993266936	-0.00333777944712584	-0.00420911481163308	-0.00505337004528894	-0.00507325333832127
0.161276540580225	0.0974321334594936	-0.0689385029698595	0.100225105955564	0.0140949027547909	-0.0281491908935997	0.0312483376584932	0.0332445320626181	-0.000367563526163961	-0.00702714406940436	-0.00545815377074965	-0.0012550632142298	-0.00941665129390129
0.260953561624454	0.0710207120406728	-0.0845123129253444	0.24844320017435	-0.0161231613113794	0.00417787739236525	0.0348959419748336	0.0274645847812835	0.0131039355832288	-0.00597264195950709	-0.012429689263564	-0.0221801605892868	-0.0423278869397204
0.00271774210648638	0.00602681680058074	-0.000157813884499889	0.00287966470677737	-0.00104383296453515	-0.000967311300285598	-0.000505681922164168	-0.000609475352408434	-0.00076028346459871	-0.00100557213241037	-0.0010633615148437	-0.00137697635030633	-0.00132841048644697
0.356071789612872	0.228241243185809	-0.149209075250705	0.247657980515319	-0.025857796861037	-0.0343536109528522	0.0361378291840682	0.0388497246397103	0.0125081185913252	-0.0301057039069446	-0.0429149464663834	-0.0359138536016666	-0.0591430106735308
0.196301503057976	0.0523457611557719	-0.0826905460645464	0.127782811852045	-0.0229740261035764	-0.0204162989151264	0.0190667142020342	-0.0037755746437575	-0.0197821039594202	-0.0216951625093514	-0.0154607058410892	-0.0317544468478768	-0.0476210327500544
0.176673513683416	0.233816151620111	-0.0634826737449346	0.141264240758654	0.0340952553898002	0.011658389438748	0.112301583391135	0.0271179939412666	0.0210030106903021	0.0228768224142741	-0.0126863629449421	0.0200276897184179	0.020925559560497
0.0589186141000807	0.046312924603415	-0.0243038206111312	0.0380354872065839	-0.00277432344902655	-0.00613463932767582	0.00807914509355252	0.00350254904531083	0.00119963961093231	-0.00445448138835119	-0.0130667713770655	-0.0087809050505854	-0.00915923849337581
0.490849252385788	0.194555592370139	-0.254063578194591	0.205694718023032	0.0407454034342288	-0.0757177932025573	0.0913091658882969	0.0526752048005907	-0.0100918966304867	-0.0174861948841643	-0.0064932586083154	-0.0388483814937277	-0.0343681763308203
0.269577664509095	0.177685490180881	-0.121656794634216	0.154051032072714	0.0536814104935322	-0.0109177065486032	0.0483757315995278	0.0347861003314572	0.0206286789966859	0.0213818519724645	-0.0140620153358302	-0.0165262104093646	0.00918089656027293
0.140588634101518	0.0524375066529236	-0.0599444414119484	0.0870278392760396	-0.0222844744284858	-0.0354506715478186	-0.0206398093087763	-0.0105291017740589	-0.0248302314514905	-0.0288675729881522	-0.0399001514086183	-0.0376177887222909	-0.0386729643499041
0.44300721416167	0.158076217594748	-0.220463128343826	0.209290210760403	0.0711016642989992	-0.0113329013373052	0.055123965934873	0.0804993449140146	0.0374858608779275	0.029884381480847	0.00528662373213795	0.0290595600469679	-0.0121436398621958
0.179299958517227	0.161661101261494	-0.0860720730778819	0.0873792379218331	0.0101289468497976	-0.0545178301178535	0.0108178279906537	0.0203419629261004	-0.00203859084203942	-0.0221944416340279	-0.0200140314554	-0.0285524554349375	-0.0205373454138534
0.149686747195951	0.13694717439104	-0.0720044589134762	0.070683283937115	0.0474837739958091	-0.0110958119808325	0.0180189138204627	0.00691420650010383	0.00180288008482116	0.0181939810074883	0.00105913507407696	-0.00646154419577591	-0.0161007158380663
0.1833993555421	0.112775061884899	-0.0783210331214376	0.113844230736644	0.0443547542854597	-0.00885810252457589	0.0346551554327556	0.0273520964994755	0.0265594261836529	0.0177483258804419	-0.00371732827008567	-0.0183663298259338	-0.01037062432783
0.125191024383583	0.0323613756230925	-0.0490966520301102	0.0863990291634218	-0.0134293951149714	0.00489669180461694	0.0214395698379909	0.00655551593009057	0.0114468173147939	-0.00426635165517725	-0.00489806836978479	-0.00575844753360547	-0.0138293525540521
0.0689029408901718	0.091020222124304	-0.024333349942465	0.0514937002284405	-0.00831578715040752	-0.0236730111264448	-0.00254273599109252	-0.00926904935558071	-0.0146319990061713	-0.0159943991384262	-0.0200416608143729	-0.0268242746974412	-0.0300295986037415
0.0397661973565811	0.0234216159827057	-0.00743239008033005	0.0430754850558649	-0.0108448707247687	-0.0127325693063886	0.000472140640665558	-0.00690164419791223	-0.00445447723855869	-0.0117887200155786	-0.00969461173307444	-0.0111690125670778	-0.0135445633495981
0.0652847023926285	0.0222985756413456	-0.0136445656612943	0.0696723418230155	0.000965029665977571	-0.00683537063072553	0.0175136290666086	0.0104152285596134	0.00351721052214786	-0.00293517048237397	-0.00514698946447165	-0.0103853870923197	-0.00936294521381784
0.150592865153798	0.185153081221668	-0.044717346439174	0.14400118074192	0.0125346103968873	-0.0108358478349067	0.0386842939766085	0.0157895354498092	0.0146655465038429	0.000849381280990352	0.00706448418345815	-0.00453029155878379	-0.02253987510508
0.0640606816795963	0.127330864732451	-0.0235361112746436	0.046087122878033	-0.0128210568326684	-0.0154330487744367	0.0179878136145995	-0.0101737527905742	0.00685699044764293	-0.0141270528035525	-0.0183870730875752	-0.00674102632895039	-0.0112221908479389
0.0317946370639127	0.0831793674148882	-0.00949633097157836	0.0293575666650675	-0.0119259399332865	-0.0125062293849948	-0.00905022180594387	-0.00545166692311963	-0.0132619537342727	-0.0122160846591406	-0.0145252432170177	-0.0166717242725096	-0.00995850547783315
0.0706399383943547	0.0630924132966925	-0.0295141753574866	0.0446858665065232	-0.00970165658815023	0.000397821907103982	0.00299059403009004	-0.00464504654616833	0.00576361068901839	-0.00465191734052313	-0.00830416885082677	-0.00740803717151427	-0.0151376453974164
0.0354262045632722	0.0477084013288208	-0.00800443334594213	0.0368506141809689	-0.00202705268142084	-0.0028746488535052	0.0119776069333386	0.000939123838771663	0.0028787908713077	-0.00245085076746303	-0.0043250396894586	-0.00666400965637564	-0.00925197214094359
0.0531655153151045	0.0175548959481122	-0.0206370154563457	0.0364006945537632	-0.00520511456779153	-0.00657042975299715	-0.000877495077751034	-0.00644695447246886	-0.00737165245551704	-0.00588777216039434	-0.00713008438552866	-0.0166660715714815	-0.0147245288994278
0.220960217349743	0.171634654768844	-0.10371320145678	0.114141216239924	0.0191742195201707	0.0011331881005448	0.0875384259842391	0.0396264497592256	0.0657815684267063	0.0101537038103577	0.00897345719650194	0.0389977954283366	0.0145923875443441
0.248722305052694	0.10247493594542	-0.105224697971093	0.161490430646791	-0.011305013819406	-0.00906261258070729	0.0175618303094278	0.00361622529374031	-0.00459200594106293	-0.0101838132000567	-0.0234133907786246	-0.0239583140164449	-0.0604026449526194
0.0235668565391795	0.0045095575991011	-0.00140290385367406	0.0273833637542693	-0.000539494107537723	-0.000937761642421455	0.00812429575204049	0.00539318502654403	0.00304919345222472	-0.000738627874979591	-0.00143145786424443	-0.00418345388444244	-0.00408091878984363
0.0961337789214753	0.0668451671235029	-0.0413495567946541	0.0564228091067243	-0.0083936307278918	0.00363408865252575	0.0204827054372242	0.0232125447349666	0.00439481862939431	-0.00237977103768303	0.00608985143412091	0.00238328033245563	0.00234762067448982
0.0126336551692091	0.0225218914543978	-0.00197006389001891	0.0132859295560975	-0.00162481671890586	-0.00232761129287978	0.000633447989527171	-0.000182908667195836	-0.000649506135298971	-0.00197621400589282	-0.0032760062174123	-0.00320053395123422	-0.00436407417120449
0.0955480811771993	0.112853493644669	-0.0430456197978246	0.0519620602747262	0.014067511524906	-0.00642843451804398	0.0228321650092799	0.0072526543673847	0.0101927884462178	0.00381953850343102	0.00213864504068752	0.0116284910988748	0.00669763025363139
0.462202674322757	0.203024118053525	-0.235795331625135	0.202049204382144	0.0975298118195356	0.000189069553817645	0.118812030504907	0.0682642139183939	0.0803830709641165	0.0488594406866766	0.0582624185833239	0.0448476039265778	0.0759952058713953
0.14969439511891	0.131912286971323	-0.0708673033352055	0.0743939300891341	0.0464214263776274	-0.0168385974469435	0.0185202647789508	0.0169876842683553	0.0178860585127409	0.0147914144653419	-0.00400002841076647	-0.0101890971196087	-0.00156162961808531
0.076676451959805	0.0251271821432106	-0.0302882959872909	0.0504172634907929	-0.0122124896709206	-0.000605507404064176	0.0102220228725216	0.00640458115187632	-0.0089916966190281	-0.0064089985374924	-0.010724825535425	-0.00944412820522329	-0.0106288649828089
0.0651117144546983	0.0962918050693788	-0.0274137318360676	0.0417073543986713	-0.00845921391323377	-0.0167242971671669	-0.00477887184075081	-0.00719389445118754	-0.0149776838152473	-0.0125917555402003	-0.00977727537980028	-0.0174414707479182	-0.00985490696012241
0.0445849442037046	0.0440067382652036	-0.016673969746689	0.0334533999038307	-0.00211854386913703	-0.0111894917142131	0.00064696361529544	-0.00200166594688847	-0.00393806138284718	-0.00665401779167505	-0.0114828644231324	-0.0131332070165404	-0.0152700384983016
0.0165470324173527	0.0300099940522347	-0.004471515666418	0.0164376937039826	-0.00476162317461348	-0.00565606739522496	0.00136430655265299	-0.00280867975836411	-0.00269121570508993	-0.00520884528491922	-0.00605741474404466	-0.00551679071826276	-0.00662910415343153
0.235321509389533	0.05962412790188	-0.101410299286633	0.146720262984513	-0.0200551363387872	0.0120762526171585	0.0300203628532052	0.0230759406461175	0.00489626861866888	-0.00398944186081432	-0.0171512076614799	-0.0078490937388789	-0.0451290349563424
0.0618653384270964	0.0230862047492804	-0.0125366689795324	0.0664630012842814	0.00144032999672409	0.00175228844489644	0.0146440421639905	0.00531838523049501	0.00435829224155417	0.00159630922081027	-0.00788520306239304	-0.00473935029886482	-0.0105061136694459
0.110675693632065	0.185372290663826	-0.0390403005209152	0.0861887188456712	0.0581394052743238	-0.0148545143775335	0.0188180679430474	0.0431743018130091	0.00102119260605676	0.0216424454483952	-0.00241929394910281	0.0188208488272871	0.00899557035352525
0.140760303419838	0.102140930432022	-0.0625652180658288	0.0799631311331997	-0.00240860104649315	-0.0377236208378324	0.00555246235395154	0.00458134045381309	-0.00376226432516097	-0.0200661109421628	-0.0254085396953462	-0.017694304624756	-0.0254572754959487
0.00577213485876894	0.0136233394692868	-0.00039676501683763	0.00739072241604688	-0.0018079440424979	-0.00167666537577778	0.000573702057174156	-0.000364169707891986	-0.000775183816661658	-0.00174230470913784	-0.0019457634351242	-0.00169492086415025	-0.00122249948899821
0.0532323135998439	0.0591013347021825	-0.0172643822859833	0.0430758309856782	-0.0144589997375913	-0.0157182541602651	-0.00116145744093273	-0.00420464716427843	-0.0075674032360589	-0.0150886269489282	-0.0156055849674353	-0.0172353940057819	-0.0187070640830217
0.318907836258003	0.0789825710962123	-0.134266234016864	0.215735203857246	0.00713887310560302	0.000928393779069225	0.0586937268410502	-0.00280960994665796	0.0156838466724206	0.00403363344233615	-0.022929559929862	-0.02601787442248	-0.0394700196376447
0.36832685147392	0.229267812597268	-0.159003772461147	0.243230512844054	0.0584598641075725	-0.031858192886397	0.0266620096559683	0.0381310929269345	0.0190218279529881	0.0133008356105878	-0.0336034884306604	-0.0395378238290681	-0.0299193618513293
0.344170400095029	0.155317818543404	-0.138810145919378	0.255060172195157	-0.0445400225763898	-0.0388058500038079	0.0258445736384795	0.00415761446744545	-0.0243710821117638	-0.0416729362900988	-0.0568718458347762	-0.0629347260319796	-0.0798208590717446
0.0789403165873897	0.0701028063038183	-0.0328759853659737	0.0502346086814087	-0.00691256480254222	-0.017227270590015	0.00426457895703496	0.000341221221366469	-0.00387173717319698	-0.0120699176962786	-0.0113077331354542	-0.0155886311437716	-0.0197710015561801
0.0752858659221854	0.0524419892056721	-0.0330974972188307	0.0434035293709011	-0.0114417634473733	-0.021977143507064	0.00149483964582908	-0.0113374233309026	-0.016976732542695	-0.0167094534772187	-0.0154253083447892	-0.0128723360735447	-0.0219006057291434
0.144812423542954	0.0861725279553448	-0.0670395086993285	0.0754413704517248	-0.00122689606026138	-0.00750641252691672	0.0138087021035898	0.00634656936174027	0.00439532032321596	-0.00436665429358907	-0.0192510594329595	-0.0135069266871763	-0.0215948283579857
0.134904736810897	0.032305145867363	-0.0558164988416599	0.0860246072886645	0.00951963992993626	0.00551344860520059	0.0161192927204023	0.0146362215848115	0.0138508350220041	0.00751654426756843	-0.000376122808034784	-0.00222092287782927	-0.0053675319087837
0.146649509697254	0.206015053092742	-0.0518458312634543	0.115904802619134	0.0257403796326688	-0.00742841306113368	0.0959738768680141	0.0147335028380043	0.0498197702883833	0.00915598328576755	0.0214897894541351	0.034047443933622	-0.0137416234226855
0.0052044607874278	0.0122630956495127	-0.000245634855149195	0.00696544709999007	-0.00292699386651686	-0.00300654615000443	-0.00144181423889213	-0.00197903583340373	-0.00209535919089609	-0.00296677000826065	-0.00257181046420034	-0.00307361995196203	-0.00286541309254887
0.355075682851325	0.222500313557932	-0.15093281022396	0.24024424117673	-0.00750505531717638	-0.0347216271816781	0.0886122472467128	0.0623935680542511	-0.00278376440318234	-0.0211133412494272	-0.0261817961755222	-0.00941189352906979	-0.0412504658941747
0.0127340966250516	0.0228599127435554	-0.00135503243649424	0.0156428356243149	-0.00156425708490179	-0.00262366856994788	-0.000746989243933398	-0.00057862944037076	-0.000597471327133546	-0.00209396282742484	-0.00417851526299396	-0.00206236448247072	-0.00359431756720678
0.0353431406711581	0.0391593827166293	-0.012637560363961	0.0277351108313146	-0.00461010935018893	-0.0124081295932356	-0.00196266796047543	-0.00452938879880201	-0.00623911937662946	-0.00850911947171226	-0.00786165623252091	-0.0071656187104526	-0.00918222506052978
0.173971060821969	0.167849103816134	-0.0833339054269835	0.0842578832929341	0.0416563901583441	-0.0487876772165569	-0.00164811826151662	-0.00934268448877645	-0.0107227492905913	-0.00356564352910643	-0.0293806186286203	-0.0223300275986501	-0.0189856026877922
0.0277285273655957	0.00927208312277114	-0.00377253452775285	0.0319798248517382	-0.00172671995015323	-0.0002239530903358	0.00499031061273001	0.00338129432067166	0.000931306525189756	-0.000975336520244514	-0.00303102269640228	-0.0064457196868606	-0.00794158497130016
0.028056214963001	0.0672169886998813	-0.00955001230725354	0.0234521832274839	0.000164247357465355	-0.0127591391190992	-0.00363895656233082	-0.00446470600002795	-0.00170753984426374	-0.00629744588081693	-0.010868977844447	-0.00701526777472429	-0.00816522588761841
0.220851579760914	0.170212844733961	-0.102543652629561	0.117793056797511	0.0917721010788914	-0.0141906249506595	0.0623658599824182	0.049701224572481	0.0353879625679097	0.038790738064116	0.00325353102130069	0.0162966184635147	-0.0045827576813561
0.178843182207475	0.228256372360357	-0.0657698472693637	0.138103128090147	0.0952087592226273	0.0203505461899435	0.096962293548691	0.0583465416221335	0.0190362992959819	0.0577796527062854	0.0280890789931825	0.0372804872563293	0.0146463214009099
0.0765195736776647	0.0207740345307865	-0.0111571157602954	0.0947892491915101	0.00178277491636394	-0.00281104036099858	0.0196632274881111	0.00881256601615359	0.00435104822273955	-0.000514132722317318	-0.0083787737143088	-0.0107892308937606	-0.0120879925836391
0.493753306833156	0.202806564190726	-0.254029468242469	0.211849262507548	0.0338532378360064	-0.0670929595558014	0.0425313252093416	0.0206641581967801	0.0249664572734871	-0.0166198608598975	-0.017584341845313	-0.0395304517863675	-0.0618469864672161
0.0357917349480274	0.0381333560366257	-0.0131278553959614	0.0269646840170043	-0.0051581728889139	-0.00600496300430974	-0.00342138646140477	-0.00402542804663391	-0.00684617461701665	-0.00558156794661182	-0.0101408364178076	-0.00914030566972699	-0.0113002487624429
0.00773406826600176	0.00400542073318348	-0.000102134225389868	0.00908981207435172	-6.36152603751767e-05	-0.000218422904125336	0.00281787212226015	0.000624584864388174	0.000429797275920347	-0.000141019082250256	-0.000578951923353246	-0.00168495486314728	-0.00201789638176358
NA	NA	NA	NA	NA	NA	NA	NA	NA	NA	NA	NA	NA
0.0636441831645607	0.09508608724927	-0.0259448251385874	0.0434271873702145	-0.0131250171430218	-0.0169130343957312	-0.00231811368293898	-0.00557731172113941	-0.00227640420757934	-0.0150190257693765	-0.0169558763188789	-0.0260752249942933	-0.00662030410478805
NA	NA	NA	NA	NA	NA	NA	NA	NA	NA	NA	NA	NA
0.441290604835107	0.159905162268897	-0.221499134115031	0.20239968816117	0.0407089262625857	0.0394905619969121	0.0797681119180429	0.0365263007235084	0.0125730869167934	0.0400997441297489	0.0101296091392885	-0.0229079309474648	-0.0286207274108056
0.0466085588684692	0.106270064904199	-0.0155524908990792	0.037016216659457	0.0194084861069852	-0.0152867041294014	-0.00118044798629712	-0.00494816052695794	-0.0065994138916407	0.00206089098879191	-0.0144292165702842	-0.001279863374845	-0.00318373985268389
0.155651379983742	0.037631685381758	-0.0595515086191723	0.112067758540702	-0.00140735511020409	-0.00638294617728108	0.0293328127047272	0.0130356987695402	0.00597858498808126	-0.0038951506437426	-0.0078588087031701	-0.0142879784741254	-0.0194030409317464
0.150458391511196	0.134682621492492	-0.0706433578349367	0.0765180998372604	0.0588718870279979	-0.0213018096465889	0.0279008780822294	0.0160647626085018	0.00572938278456914	0.0187850386907045	-0.0178516503926308	-0.0273356205729562	-0.0154280246806707
0.0518353612469623	0.0747110429175966	-0.0098070955596766	0.0578525079925559	0.00808426783957483	0.00728741212379726	0.0113815388839995	0.00935684293659925	0.00778619745663041	0.00768583998168604	-0.000977387529668958	-0.00187718602005207	-0.00813527134857768
0.0812202946636243	0.158051931470739	-0.0269628177189759	0.0660904911035678	0.0452935283253001	0.00259619454158486	0.0133493704956414	0.00878212754804587	-0.00300380967701695	0.0239448614334425	-0.0171563991443162	0.0116282743251104	0.00235571573462139
0.366029348794613	0.223363410650956	-0.159023606059656	0.237953382747884	0.0773396753156751	0.0405801680036172	0.071511210984725	0.0463448026941175	0.00226836866984997	0.0589599216596462	-0.0290583426659599	-0.0416460355273396	-0.00253846153314946
0.0518611983187119	0.0852191309103955	-0.0131903147101667	0.0499926334335581	0.00602584164261796	-0.01314859927667	0.0081709893259326	0.000971512718540964	-0.00529535606563091	-0.00356137881702604	-0.00877058185630793	-0.0136820275943643	-0.0187304860850222
0.0677784132936976	0.063217076424611	-0.0281990399037511	0.0430728091801639	0.00103277460749761	-0.00408628810380235	-0.000491420955841371	0.00900510025397706	-0.000664757579614275	-0.00152675674815238	-0.0159442037904127	-0.0140865361949906	-0.0110460363832613
0.00209633436220384	0.0136690372141287	-0.000221924300171813	0.0022957144946042	-0.00166374512680715	-0.0017150005537808	-0.00138108390089813	-0.00150278067526505	-0.00151186690291912	-0.00168937284029397	-0.00140742441481838	-0.00127229150833085	-0.00158834443725749
0.465073329961048	0.217146108573949	-0.231649819436925	0.220991788099404	0.0385956835724443	-0.0591897223486076	0.060881415946355	-0.0084393217637313	0.00749665858194026	-0.0102970193880816	-0.0476525355129868	-0.0127306120687283	-0.0529293282007261
0.112596077820195	0.189531696945703	-0.0393671734480982	0.0891386956264874	0.062477103244808	-0.0151895279258012	0.0143365082208836	0.000832519522097133	0.0325702808469884	0.0236437876595034	0.0162330381023078	0.00862738977883808	-0.0216470473648259
0.0767656796479915	0.0247516491403545	-0.029489146440385	0.0526907278221686	-0.00675223282401467	-0.000905180154912769	0.0108921793645398	0.0135516062132552	-0.000405743337083056	-0.00382870648946372	-0.00611533749150499	-0.0119747513758806	-0.0154561499214585
0.0932179720725725	0.0659340155169962	-0.0399752960876643	0.0550729246753354	0.012514493276021	-0.0132791393007776	0.0250479513065615	0.00642566547102467	0.00692823104858122	-0.000382323012378297	-0.00386759976982662	-0.000943339838901908	-0.00284301234178405
0.298128945144954	0.175349026921128	-0.13966147792533	0.158447716241798	0.0489518012500679	-0.0108870956201833	0.0664320010996965	0.0157082874722185	0.0403207882040379	0.0190323528149424	0.00921384077891835	-0.0269200356756679	-0.0203041042784018
0.449753905667772	0.14727379870251	-0.217718433648551	0.232177238220249	-0.0268782279791877	-0.066655938580247	-0.00739057010869837	-0.00719780049986696	-0.0400246316815661	-0.0467670832797173	-0.0701101755769824	-0.0738996820572057	-0.0846484287507964
0.0910111434912018	0.0186466148224415	-0.0348823458334374	0.0630722488361873	0.00138733491209919	-0.00134936949663933	0.0192862997814841	0.00983691915717846	0.00496830524436762	1.89827077299309e-05	-0.000131107535952441	-3.93705124871191e-05	-0.00568774667220259
0.494143307958958	0.235422364703468	-0.257990738128056	0.200561886222262	0.0656820005060373	-0.0572778199365007	0.115886369443676	0.117702031440371	0.0484021935941004	0.00420209028476831	0.0247979582294482	-0.0249236855209856	0.00742343115083682
0.0136748963708786	0.0215178238604858	-0.00370700547222253	0.0132969070038254	-0.00637515958170964	-0.00469354435660915	-0.00272115327835596	-0.00401109795880518	-0.00528367390579932	-0.0055343519691594	-0.00570031725586265	-0.00624619132464005	-0.00690953381259557
0.363716582255945	0.2117819280656	-0.15647278058918	0.241080590611932	0.030182923700093	-0.0406312638845482	0.032883433524186	0.00207080193079567	0.0152096639007676	-0.00522417009222764	-0.0254606761488679	-0.0381254719387285	-0.0564414897788698
0.0746358637825335	0.021761324001859	-0.010213045887424	0.0937418913114819	0.000643511041640579	0.0016846438632577	0.0186383134129779	0.0125111466927749	0.00626949884296214	0.00116407745244915	-0.00603948000612753	-0.0106462951261728	-0.0148185757384253
0.012942917819082	0.00791290512667767	-0.00275786503830064	0.0143869061384786	-0.00457900000664715	-0.0051451041141832	-0.00227792479507433	-0.00213350394633755	-0.00174357471148769	-0.00486205206041518	-0.00398560449098786	-0.00618219887273408	-0.00525061023966265
0.082048900789642	0.0769668649613875	-0.0349298277411986	0.050414698922267	-0.013634359302106	-0.0154365833897682	0.00146406014328154	0.00436445967159776	-0.00326011760518702	-0.0145354713459371	-0.0101708269821114	-0.0133560259888693	-0.0230734798939964
0.0583409023150169	0.0313633845727272	-0.00814672013712708	0.0691260228621279	-0.0188650568405529	-0.00614746042220945	0.00668369215772292	-0.00300271021223367	-0.00346373262930855	-0.0125062586313812	-0.015098841248146	-0.0112387010839466	-0.0165854307554888
0.336277698643883	0.155993296698259	-0.135691622133562	0.248237914552258	-0.0308010706055514	-0.0542402352800173	0.0213491961458839	0.0137206491614509	-0.0197407641263524	-0.0425206529427843	-0.0512026911345781	-0.0552049798976041	-0.0839993446327547
0.0298712032210255	0.0151031648409751	-0.00546442201785956	0.0308289335954046	-0.00415716571295854	-0.00708037293537055	-0.000279593093520922	-0.00260233799051943	-0.00713166797891306	-0.00561876932416455	-0.00818691252771313	-0.010166213835859	-0.0127642476582106
0.455156290376563	0.143243711240968	-0.222563531915584	0.228416678342889	-0.054269576662909	-0.0891313307645822	-0.00169491655006265	-0.0368831397416905	-0.0354710774081168	-0.0717004537137456	-0.0677534340895757	-0.0802531260534439	-0.111131795412304
0.149752984181267	0.184570036803743	-0.0440496911051963	0.145084884068319	0.0370590435177721	-0.000760085721957959	0.0224363620451935	0.0370357800319659	0.00942279149911399	0.0181494788979071	0.00373602641345294	-0.0100550342414477	-0.0295383273657616
0.014292655923086	0.0247794571185561	-0.00262101764814635	0.0149255513275961	-0.0032563361796944	-0.00451959831430568	-0.000934096424764179	-0.000182635696873835	-0.00425027632647747	-0.00388796724700004	-0.00412193811824421	-0.00465370204299277	-0.00394806616462571
0.440005657829557	0.150224715195743	-0.220773069621339	0.201789051076777	0.0599534728715516	0.00850169557189151	0.0500511499069539	0.0656602798668445	0.0784287497485833	0.0342275842217216	0.0170299721930045	-0.00520263625385187	-0.0201214111915654
0.0833588107789299	0.0980241207323409	-0.0383515244152796	0.0438362918050033	-0.011321799519034	-0.020403063013684	0.00164938346199467	0.00251894166974928	0.00211091755337281	-0.015862431266359	-0.00373517396817889	-0.0191305290667843	-0.0203633949654319
0.327142716701597	0.246621996092401	-0.126723123081677	0.256706779328632	0.0842685992540423	-0.0398398860146792	0.0414123763087352	0.00397789319913194	0.0183210374849668	0.0222143566196815	-0.0165281352230836	-0.011913686250653	-0.00494042366682929
0.0785281042237162	0.100560031870338	-0.0347325793922273	0.0450044570960371	0.0166712983718261	-0.0120522701300296	0.0123228330981708	0.0123609027331437	-0.00575466062789305	0.00230951412089828	-0.00752621982994635	-0.0167334133454545	-0.0147951087241751
0.398344961055404	0.0965698348351934	-0.182870100205527	0.232031713840637	-0.0305378066533587	0.0133854006240989	0.0397857975928659	0.00434129102288211	-0.00418170963680947	-0.00857620301462991	-0.054157967229272	-0.0513609791244876	-0.0479609995953864
0.0187919090182247	0.0553450364298458	-0.0058239412930181	0.0168300231332627	-0.00835148787085901	-0.00920268065942363	-0.00373258093248576	-0.00549505243948091	-0.00192138511034588	-0.00877708426514132	-0.00333682761230472	-0.0086008756874106	-0.00744932991675617
0.093809055572935	0.120152389075555	-0.0434552021037458	0.0484540588811101	0.000694100530477984	-0.017444760223622	0.00948056252120874	-0.00919376924623344	-0.00648831242053555	-0.00837532984657199	-0.0139082632598956	-0.00648981058571226	-0.0247980172936911
0.313229831670396	0.215802707694184	-0.150767441673478	0.155699821902783	0.119469968256498	-0.0074772399946576	0.0327399588875971	0.0593015689887345	0.026457598677723	0.0559963641309202	0.049774390336711	0.0212668750854257	0.0110233809179259
0.322738483127176	0.206065469271794	-0.133287300987962	0.227074218532182	0.125650913918843	0.0742169059539359	0.0792360723294098	0.137148839385689	0.0300975441080413	0.0999339099363892	-0.0137022150143892	0.0298818065228388	-0.00477598282033842
0.286157339237905	0.0844360056416453	-0.103096442339605	0.243518876193463	-0.00932035945458615	0.00263449252375098	0.0461793580634709	0.0200629954833232	0.011648687441138	-0.00334293346541759	-0.0190525862406643	-0.0363035119661636	-0.0568262819151453
0.0648548540347213	0.0941564894750622	-0.0272743449599815	0.0414025411287421	-0.0055652194747477	-0.0263182909177886	-0.0024884437841641	0.00643803793791925	0.000199099117420193	-0.0159417551962682	-0.0151200538798511	-0.018641078543984	-0.0162293837020008
0.149382896897901	0.0908049292250209	-0.0648725397828395	0.0879736739194348	0.0281973147500685	-0.00064404414565189	0.040077005908233	0.00469940116064513	0.0209049198850276	0.0137766353022083	0.00497340560149301	0.0137909721061025	0.00672702482303705
0.0729128352178601	0.0788191537220986	-0.0221814241288827	0.0631912588145156	-0.00526978793015867	-0.00694830570728955	0.0117264917518232	0.00282777285133359	-0.00144471673836968	-0.00610904681872411	-0.0130938849732309	-0.0117533865800593	-0.0169382481337394
0.49287374400382	0.195482710519918	-0.255074511003339	0.207022503561186	0.0661914746995538	-0.0707605375377402	0.0747326629646532	0.0273343196572519	0.0151911459151207	-0.00228453141909324	-0.0170171544971601	-0.0374090609824225	-0.0416235333714139
0.0748784847327886	0.167467386642729	-0.0284570325396262	0.0511510064443998	0.0154304952900772	-0.0176959536145127	-0.00725162285951977	0.00621167432900675	-0.00631373064932254	-0.00113272916221778	-0.00116264510643381	-0.0223558815864728	-0.0101361330171019
0.024344950390413	0.0076053558697966	-0.00749810224454938	0.022250836945419	-0.00508613013619556	-0.00721979892720878	-0.0024623707225545	-0.00482528094500205	-0.00506708432163214	-0.00615296453170217	-0.00725445227704784	-0.00932867291886155	-0.0104497219687383
0.191631286769354	0.111099677333648	-0.0843163722623675	0.112546002391017	0.0180641722404546	0.0165330758297327	0.0376421428561121	0.0280368303894034	0.00839197935162833	0.0172986240350937	0.00328298985560543	-0.0202242078461337	-0.00933135169089966
0.115725550126533	0.0322358540143753	-0.0419501736623262	0.0883695674967153	0.00869269064191765	-0.00171442748599793	0.0106134489262339	0.0184956558248264	0.00777833205643388	0.00348913157795985	0.000252403677490964	-0.00350912568614756	-0.0136918360114826
0.000701994124819551	8.37283577013385e-06	-6.48356376388614e-05	0.000402394425561715	0.000129799849688514	-0.000155960922758533	0.000246396692223119	5.45904542050801e-05	1.54124874701177e-05	-1.30805365350095e-05	-2.86863858071991e-05	-0.000242980143231842	-0.000149065520279795
0.0450320918582765	0.109337203565313	-0.0145719379522009	0.0364853908893405	-0.0125516415020962	-0.0144017933835699	-0.00114925970515301	0.0126781535346084	-0.00569813243057136	-0.0134767174428331	-0.0115136968084667	-0.0117201608005517	-0.0166528411576046
0.035877465681965	0.00664476729169972	-0.0117830508291699	0.0294589583955351	0.0013785360687273	0.00367606194568702	0.00913766208360962	0.00702353524980766	0.00427835348159564	0.00252729900720716	-0.00169923786431914	-0.00198973787633381	-0.00203891010861071
0.0165792881090746	0.00249159475700347	-0.00181371729736139	0.019621414978077	-0.00140267789153446	-0.000499881570374873	0.00482893950678516	0.00370247213283963	0.00118268359700325	-0.000951279730954664	-0.00141450062780626	-0.00187405421350754	-0.00268766520570981
0.0955266752803041	0.0295892246476819	-0.0385246631374034	0.0628133614602758	-0.00330994033972716	-0.00439761893784231	0.00539024295220436	-0.00320401808323643	0.000170028350216872	-0.00385377963878474	-0.00966339728604615	-0.0168378040317904	-0.0229022755797063
0.264547613061786	0.179004740497217	-0.117588181322365	0.156021796298591	0.0490177172724703	-0.00222413356141515	0.0844105229837803	0.0228125588730234	0.0259598068889903	0.0233967918555276	0.00557265595411099	-0.0196195638331273	-0.00579194251109694
0.0487928445471244	0.048713166728737	-0.0186789820037286	0.0350539105038994	-0.0115501753938395	-0.0130219805491892	-0.00599782656619188	-0.00677996305624276	-0.00634992642584433	-0.0122860779715143	-0.00874570406655557	-0.0162614863523923	-0.0150247651506364
0.319051199084824	0.082273718223204	-0.13567705441706	0.211462329355941	0.00678621517032302	-0.0158414099835283	0.0409520584867204	0.00795487886471924	-0.00799178153941904	-0.00452759740660263	-0.0214185791021581	-0.038669420736005	-0.0287554940770247
0.0295889578443136	0.0812461665077105	-0.00822241476966521	0.0276407758364228	-0.00972199748312383	-0.00989110593333122	0.00864761576761055	0.00573796830780576	-0.0104046806230503	-0.00980655170822753	-0.000743763621861342	-0.0108478489647745	-0.0135933274159218
0.0233445125842467	0.0321990105186913	-0.00442383623343681	0.0250401331341464	0.000257960681957312	0.000383673794853798	0.00780502888168249	0.00431480841612387	0.00149463794913691	0.000320817238405557	-0.00317567640264685	-0.00259077540422336	-0.00606901844720373
0.326833918802634	0.219799390323861	-0.137475069469793	0.222540296788815	0.147456926980399	0.00271908334867227	0.0599635986102189	0.120280073012587	0.126286722423438	0.0750880051645357	-0.0126668967329462	0.0347234686558801	0.00801516331350732
0.0468704278954124	0.0509132419722795	-0.0180270569019623	0.0333231141297172	-0.00464964961067909	-0.014288805491834	-0.00252386379010901	-0.00186468541566973	-0.00713480451924163	-0.00946922755125652	-0.00940170798732748	-0.0189380916427395	-0.00937368870776659
0.0541376772578473	0.0303610380306872	-0.0202449639280749	0.0393805494423593	-0.0151162222313621	-0.00591444410352967	-8.96196934064633e-05	-0.00445589838551348	-0.00710071106445406	-0.0105153331674459	-0.0128535335468186	-0.0114619602128155	-0.0141495858287836
0.184741436406016	0.152281840312662	-0.0858680444469276	0.0972937627059157	0.080638610201846	-0.00238162751430551	0.0573727792050668	0.0250357321257811	0.0249259566818249	0.0391284913437702	0.00523105031415386	0.0326377686701712	0.000676559546867628
0.448763272382075	0.195974481002663	-0.228281157949261	0.197008493366709	0.135004085696037	0.0471698761888394	0.0838969350968042	0.100962264948904	0.123178621367019	0.0910869809424381	0.0316952767289905	0.097280235809287	0.0529048118728512
0.0688676406668408	0.0915128504907933	-0.0228735453695408	0.0557888503320834	-0.00823822531863363	-0.0243430998752757	0.000533086277540715	-0.00822865162119177	-0.016231127632881	-0.0162906625969547	-0.016875006575073	-0.0212115843576631	-0.0178242088841107
0.261012472411332	0.127602316544912	-0.120738028405671	0.140412614386176	0.0496963325561087	0.00535348201898023	0.0516801575069092	0.0522192120635945	0.0382469215804069	0.0275249072875445	-0.00536822742571369	0.0155815320812161	-0.00232466538034365
0.500200253944271	0.247937196380202	-0.261351559990498	0.202777148118293	0.138555616267996	-0.0577817928743671	0.118785880174734	0.110527718176278	0.0375358117407024	0.0403869116968144	0.00094975889183635	0.0568123404249991	0.0387344582306326
0.0832380602196683	0.108904703607049	-0.0190087516919826	0.090487737870126	0.0107331001939363	-0.000776759936372315	0.0186651180772788	0.0219646835347661	0.00927684434298896	0.00497817012878198	-0.00659667317586145	-0.00515620309467642	-0.0143980076417971
0.0842440602577624	0.0562059311810045	-0.036658364891054	0.0481119843760602	-0.0081711232233138	-0.00714050018848018	0.0161035360831092	0.00151076202683673	0.00396004936264491	-0.00765581170589699	-0.0081847832095551	-0.0103518002687542	-0.0102184075857422
0.00633604043612862	0.00126218007183601	-0.000111782969789157	0.00828564073659722	-0.00153254055359014	-0.00135937144943602	0.000622539574020415	-0.00091941043885958	-0.00080007911329709	-0.00144595600151308	-0.00200082905073437	-0.00124943390486272	-0.00282900134527351
0.0793770224190111	0.0255429718327659	-0.031240927645985	0.0531119778106749	-0.00334056333425782	0.000823858719437201	0.012144731837185	0.00659253950113632	0.000159749465507827	-0.00125835230741031	-0.0107927355081368	-0.0134662285216777	-0.0146427895831684
0.0143361782180367	0.0281332262907108	-0.00379357603766049	0.0138813016207563	-0.00533948425125758	-0.00425096987322098	-0.00178059051838925	-0.00267692350735495	-0.00416277109113318	-0.00479522706223928	-0.00468378905993101	-0.00597837900128973	-0.0056605990349768
0.0501933556385125	0.0493456796599649	-0.0198529307345003	0.0343743281149247	-0.00689169574256604	-0.0189259990611644	-0.00290123692545546	-0.00663590968228707	-0.0108905102485317	-0.0129088474018652	-0.0105201612310144	-0.0132894135555089	-0.0159385849446866
0.187080146249799	0.154834886063221	-0.0892037164696738	0.0914455707273482	0.0733944129963428	0.0109908638843868	0.0633653248926742	0.0593037282658949	0.0521526519919004	0.0421926384403648	0.020115659632589	0.0188319556879903	-0.00140324169334513
0.493815257353209	0.197671031958911	-0.255084441866309	0.208539342190616	0.035367606448279	-0.0522720086975348	0.0708732885667501	0.068086707770993	0.030439629510248	-0.00845220112462791	-0.00667753763203444	-0.035596492127707	-0.0262961956911513
0.111847754713777	0.0780854483497512	-0.0496374556165691	0.0625207772856069	0.00118268638619597	-0.000139309126749559	0.021344067666033	0.013674768626992	0.00808774234854878	0.000521688629723197	-0.00487123550173554	-0.0208392564162439	-0.00480130033438717
0.0390440277891055	0.0218622037480358	-0.00857746203222245	0.0399980822191581	-0.00560444294107622	-0.00817114687563724	-0.000939598659191923	-0.00087692285899315	-0.00340424501662476	-0.00688779490835673	-0.011161479107771	-0.0127297664362916	-0.0127136557330552
0.116955593040429	0.129064285167193	-0.0301163245699943	0.12120494983444	0.0244533532585262	4.14770148821492e-05	0.0294531112056614	0.0250400655771649	0.0325818959967378	0.0122474151367042	-0.00278239108369899	-0.00905562518270824	-0.0144186431066484
0.0990342284046406	0.063433689145716	-0.0438724839648715	0.0546166914726792	0.0150572170719661	0.0117696460175915	0.0148311033333531	0.0149861296003444	0.0103342694739667	0.0134134315447788	0.00409174236740328	-0.0111595859204918	-0.0228876335826974
0.486798461975989	0.136886093229429	-0.249604214938613	0.210922609261018	-0.0296400710006122	-0.0553549660370961	0.0118454958985668	-0.00850821610667807	-0.0357128165194473	-0.0424975185188541	-0.0699902863391452	-0.0794259456821518	-0.0919799425310149
0.432025485650961	0.0920996323486121	-0.212855601285555	0.209624186582672	-0.0198404712390974	-0.0479474729532046	0.0307857369948738	0.00251701130239879	0.00729658824196971	-0.033893972096151	-0.0363660457043269	-0.055493122442491	-0.0464017924634102
0.0506961974053003	0.068294464379655	-0.0150369422496066	0.0437584232169773	-0.00123923003793245	-0.0093221852670508	0.00210600978040341	-0.00218073656658511	-0.00159944610621462	-0.00528070765249163	-0.0115817876675157	-0.0144498999048927	-0.0123545872769532
0.102884665851295	0.0595789462781477	-0.0181320174478645	0.126348518275665	-0.0235364219525697	-0.00458713574846673	0.0191910840603122	0.011443475760752	0.00568259599440391	-0.0140617788505182	-0.018669964042697	-0.0215045800455644	-0.023217937660755
0.494692358852781	0.193276217441168	-0.259208387961886	0.197831871515417	0.0339030152486052	-0.0771353716955792	0.0151985527879575	0.0431981558804855	-0.0307928861914577	-0.021616178223487	-0.0191199216183748	-0.0179391665943618	-0.0194910575244698
0.214898745074275	0.114172775046545	-0.0978110008928191	0.119685274311739	0.0281739135319298	0.019047874325589	0.0407643301035149	0.0351866995927799	0.0152306219300953	0.0236108939287594	-0.000197028412906197	-0.00607314994530816	-0.0248172416654366
0.18429464862034	0.0758376114745582	-0.0728658035961313	0.128864111996012	-0.0203915663117126	-0.0137077305334824	0.0122502876115374	0.00668805387186694	-0.00410569687744636	-0.0170496484225975	-0.0361794000375719	-0.032053484853541	-0.0371534717303653
0.00346395166978471	0.000849799803090223	-0.000210006692160469	0.00360704743778458	-0.000163559279056428	-0.000452102545992648	0.000299404727501278	0.000592475642700443	0.000618103280374921	-0.000307830912524538	-6.66323397417361e-05	-0.000549282591175428	-0.000995228678357747
0.455741459567032	0.148762259027431	-0.223235026559376	0.227678001927763	-0.0131182725955313	-0.088148713837618	0.00583164054524998	-0.0377861382521895	-0.0638581938934505	-0.0506334932165746	-0.0731086111707264	-0.082796929163852	-0.0818734668069795
0.137408824665355	0.152045201102471	-0.0415749606199141	0.126223895196813	-0.0180479062160097	-0.00426713138527732	0.030639798836318	0.0124363237282709	0.00874397881856173	-0.0111575188006435	-0.0166927577191725	-0.0100686358805497	-0.00569121694166091
0.0161776051556034	0.0210970711648181	-0.00287007875886545	0.0190450065889913	-0.00658579150773125	-0.00493996841869715	-0.00468119231039743	-0.00424616677881101	-0.00588679995775403	-0.0057628799632142	-0.00681236163064429	-0.00747396077064601	-0.00881124725130957
0.0997285603330016	0.0270421350822325	-0.0413214986623098	0.0621250817275335	-0.00833800470908348	-0.00664323591282666	0.00806175168105069	-0.0123501168965484	-0.00904520851082877	-0.00749062031095507	-0.0113491324069395	-0.0216641678830188	-0.0165641102886058
0.140732099883412	0.072138931334966	-0.0369604314159209	0.147783601517857	-0.0343669193643128	-0.00663188020583325	0.0111869151785941	0.00573925484708776	-0.00248500832963292	-0.020499399785073	-0.0160456178812141	-0.0200688228005459	-0.0353637079596273
0.177088378392711	0.0939721124904415	-0.0799351915951597	0.0994787808604622	0.0122233162126969	0.00206704033375155	0.0475864987838642	0.0373212340258002	0.0246485180493952	0.00714517827322422	-0.00432016990547157	0.00238360494165984	-0.00552884907833087
0.423449912617726	0.178729569058042	-0.203603900946546	0.220564899110791	0.0866936033627169	-0.0130952516822923	0.0784365470829094	0.0521839426602063	0.00650584420085443	0.0367991758402123	0.0306910857514203	0.00522323690413873	0.0325052849077047
0.238575585679362	0.0552190531114023	-0.103899539758311	0.145941509952478	0.0120462066499267	0.0101326174429547	0.0465866830617188	0.0315389411741509	0.01193541689046	0.0110894120464406	-0.00349952319594912	-0.025466236436689	-0.0255445465726433
