# Supplementary material for: Measuring re-identification risk using a synthetic estimator to enable data sharing
Source: PLoS One. 2022 Jun 17;17(6):e0269097. doi: 10.1371/journal.pone.0269097 (PMC9205507; doi:10.1371/journal.pone.0269097)
Supplement: S3 File — (ZIP) [file pone.0269097.s003.zip › nexoid/nexoid.vineCopula.1.4.csv]

risk_act	entropy_est	ital_est	hypo_est	g_err	g_vine_err	ave1	ave2	ave3	ave4	ave5	ave6	ave7
0.00439335725458962	0.0222089077633029	-0.000569584319565805	0.00443939861125885	-0.00246969154432302	-0.00351516239119926	-0.000838316587781235	-0.00139046245863045	-0.0017095456175918	-0.00299242696776114	-0.00321471107696842	-0.00328114371716394	-0.00295412953543488
0.0108984135554996	0.00585767289503193	-0.00163282912063599	0.0116282527965255	-0.00403522471937055	-0.00274407960060074	-0.000623047879354474	-0.00199044403833263	-0.00278850163629315	-0.00338965215998565	-0.00354823740715921	-0.00446224216655438	-0.00456065738736008
0.011858900091185	0.000808455279586515	-0.00175370594566877	0.0128136144621472	-0.00127812122659982	-0.00190314400321713	0.00256674117760781	0.000844802634740884	0.000627941172182962	-0.00159063261490847	-0.00106747876318044	-0.00247775961540655	-0.00308674640933648
0.0904755858738411	0.031873230279331	-0.0171161485698868	0.0869417099566567	0.00101913249993363	0.00310788666966795	0.0225072913509077	0.0182848204802774	0.00581562650924465	0.0020635095848008	-0.00309715333869205	-0.00627970354016476	-0.01060853879391
0.0617344215289618	0.0238078545465897	-0.0115161844081747	0.0574347168914375	0.00268419540756412	-0.000555370032848439	0.0151980486267453	0.00767929195183389	0.00354631320183646	0.00106441268735784	-0.00192413903567645	-0.0108756993441831	-0.00856349881632076
0.00595480969849073	0.0119717340840247	-0.000530642445155774	0.00621035763591662	-0.00359165240033444	-0.00294784321579872	-0.00169828003005823	-0.00281620304771927	-0.00306538218934781	-0.00326974780806658	-0.00316591748709514	-0.00369315277891372	-0.00345323117900666
0.322284211149934	0.207838179263535	-0.114830379535158	0.2088353553224	0.0166133347271781	-0.000241487729587264	0.115992729085021	0.104303115584117	0.138965185769208	0.00818592349879538	0.00102841923038172	0.0219785131484441	-0.00476085883037497
0.105054784262681	0.0762227355180637	-0.0380515216942185	0.0607273173441376	0.00464617624002278	-0.00173077105684311	0.00448469330614346	0.0121972702038093	0.00180401002735905	0.00145770259158984	-0.0235541899617284	-0.0176905176796317	-0.0146209602804909
0.256922601973813	0.12772358619027	-0.100911176466625	0.136323384124669	0.00302146252710206	0.00773225544724915	0.0629062492808738	0.0570478165055623	0.0091171788585569	0.0053768589871756	0.00947573492511755	-0.00270459306606308	-0.00127992233006907
0.0648315910527611	0.101126283023493	-0.0239589449911701	0.0378370709567796	-0.0019291879299404	-0.027221474668273	-0.00426479525148969	-0.0115670009936462	-0.00629744623607024	-0.0145753312991067	-0.011219365353707	-0.010215308441347	-0.0159168031716913
0.363833426996497	0.137507565639791	-0.138054809964568	0.216562930435555	-0.0233207765208269	-0.0833229749640064	0.0184104464397241	-0.0101895437005013	-0.0287547254138362	-0.0533218757424166	-0.0681994839281672	-0.076149156189139	-0.0754155618974413
0.290941744165313	0.174325137252135	-0.118768702371184	0.143525268322458	0.0262420524386255	-0.0223438414178919	0.0405296765533231	0.0413252306387864	-0.0103079095581943	0.00194910551036687	-0.00594374306057222	-0.00167940437510272	-0.0202347337567285
0.064654139997957	0.127367971483817	-0.0203637502251459	0.0428483069975485	0.0221889729918294	-0.0196282208566791	-0.00617363644761867	-0.00775306417408983	0.00883433517516655	0.00128037606757514	-0.0209568830272639	-0.0246903847929208	-0.0104860845441592
0.177015611115098	0.15346294754605	-0.0702342857775166	0.0900275350927219	0.0599891304876769	0.0161374263464658	0.0435684485042944	0.0299392259987858	0.0225216733250795	0.0380632784170714	0.0380733068992272	0.0262721794925619	0.00117781319959648
0.0865207312148891	0.0246333000278327	-0.0303052075213873	0.0515374055620999	0.000639629719928619	0.00834102952452656	0.0200377175831041	0.011139318871445	0.00643105429808356	0.00449032962222759	0.00174616728278247	-0.0108266006972285	-0.00752696090432851
0.0282380642323961	0.0819538425891757	-0.00547590001503725	0.0271972390419451	-0.010697162235827	-0.00905758647804423	-0.00377525052321826	0.00753386172250111	0.00346675594742018	-0.00987737435693563	-0.000144397799791581	-0.00128658192188084	-0.0138220830904887
0.0266367667763442	0.00456419668231735	-0.00584859470762291	0.0247849983397178	0.00340150505648011	7.10043353833317e-06	0.00632527745624166	0.00392336034862887	0.00131676211847534	0.00170430274500922	-0.000736733151848034	-0.00459166696701926	-0.00462369935497259
0.141801850569745	0.0517838458938209	-0.0522751350989862	0.0823419460491053	-0.0276940523924482	-0.0468840438110302	-0.0189282601732859	-0.0263995427257263	-0.0309748670259742	-0.0372890481017392	-0.0303294888439657	-0.0405595034490184	-0.0397302405233319
0.0931894863140057	0.0683746317274154	-0.0345452699140528	0.0513448876851693	0.0233921560469984	0.00271721272925569	0.0264406580496734	0.0137158637523058	0.0185535628383093	0.013054684388127	-0.000283508654179254	-0.000888652987465835	-0.000489845433099156
0.077917316688032	0.0842681949400787	-0.018877842764871	0.0646355166230539	0.0118499478154936	-0.00445973189439941	0.0227547078185404	0.019441726702176	0.0166755084284348	0.00369510796054709	-0.00581024172327477	-0.010237883710963	-0.0124020118083438
0.00365329574421086	0.0227363386262232	-0.00016487811495829	0.00459487193918555	-2.89894142027763e-05	-0.00261756323505521	-0.00068249949377031	-0.00166888714971296	-0.00240194233828442	-0.00132327632462899	-0.0016362788238288	-0.0020575779778982	-0.00268772089234366
0.14916991274507	0.0893049918476514	-0.0559697293883333	0.0820658056713592	0.0251291390873006	0.00757173828629792	0.0390216719055182	0.0264999058641321	0.00389450907734615	0.0163504386867993	0.0198556307430426	0.00172577014697486	-0.000250938469532475
0.126403644492627	0.128319770150677	-0.0504188588192327	0.0621650634273065	0.0165972367774094	-0.0415103489713508	0.0413990962000627	0.00994287871162333	0.0285488286925228	-0.0124565560969707	0.021154637213137	-0.00317870097808401	-0.0180534560950508
0.455630351844476	0.193969396411003	-0.201896874663361	0.189331146334027	0.139110498319165	-0.0194769924769072	0.0742684650861914	0.125277596103339	0.0776411212580714	0.0598167529211291	0.0247453446670567	0.0116914421407405	0.00107923656849779
0.462633588035536	0.22208620445773	-0.200596084788118	0.20717105360011	0.0768325933691164	-0.0622532905655432	0.0292683617135025	0.0195074375550573	-0.00929615762726588	0.00728965140178656	-0.0236466973177726	-0.0636384192967405	-0.0300022540923908
0.100414149456612	0.104305720727695	-0.026349410331251	0.0812611716011964	-0.00343416018933351	-0.01180426423448	0.0243800313293419	0.0210183092621331	0.00101136166048604	-0.00761921221190676	-0.00242519328398121	-0.0101434552868471	-0.0151734790719494
0.460826236331402	0.144606076653279	-0.197281004554688	0.213320301394957	-0.0366398366055652	-0.0621509857818966	0.0134252998486101	-0.0107303345635913	-0.0135254168512759	-0.0493954111937309	-0.0535189586930139	-0.0938194820226199	-0.0867346776246185
0.062638437340157	0.0494134648455712	-0.0218794046160965	0.0381981448643553	-0.00652753718305773	-0.00742390998189212	0.0048267210388367	-0.00653569020355798	-0.00501643689625125	-0.00697572358247492	-0.0110359457288141	-0.014740127957421	-0.0131000415263799
0.35328396523511	0.230011751226221	-0.126684110774526	0.229338518966048	-0.00232689687259052	-0.0417735459113856	0.0814200578386954	0.008386118017643	0.00896727871945829	-0.022050221391988	0.0121031148978337	-0.0257438196792119	-0.0302772431351689
0.0472166550301404	0.0180684964770045	-0.00376072818958847	0.0541928430975129	0.00257105594742794	-0.00208263186248601	0.0126325072421316	0.00945514638697535	0.00529318656925964	0.000244212042470965	-0.00246950691799825	-0.00398713982623781	-0.00710808055899709
0.263699372851013	0.126291486544252	-0.105630027609127	0.134764228613344	0.0421971621109974	0.049628738211131	0.053924640052404	0.0635541111455166	0.0461527171173056	0.0459129501610642	0.0293358616979404	0.0285713855039707	-0.0125919470475244
0.161614337162241	0.10759747868298	-0.065888781340546	0.07745300197118	-0.000637963933570906	-0.0576436132662536	-0.00165639910461673	-0.0124057723459323	-0.0135144128424541	-0.0291407885999123	-0.0243834607186963	-0.0444499824369564	-0.0283058180434799
0.0708393324157281	0.0331298730040809	-0.0247387800231417	0.0431111485729679	-0.0187081628065	-0.0146018694948788	-0.00232811023332995	-0.00637746569946898	-0.0147546162466131	-0.0166550161506894	-0.0221153706959073	-0.0203518952227767	-0.0267352063179726
0.125518112040646	0.128467577226924	-0.0501742337391892	0.061672720876834	0.0184813691451565	-0.00675101403371076	0.00797633881600163	0.00942963957784235	0.0138943741195444	0.00586517755572286	0.00736291493393099	-0.0112182277752345	-0.0105550186055253
0.149277371552213	0.136447016057006	-0.0607731424741411	0.0718469508956197	0.0119803357397539	0.00279996437871585	0.0387552096393371	0.0306287103820203	0.015350051760573	0.00739015005923485	-0.0118690824479721	-0.0117529948277578	-0.0105718517277734
0.00655286040506769	0.0140672599254886	-0.00087196761631004	0.00637874242336031	-0.00201226554159507	-0.00260335254188577	-0.000431941539700347	-0.00158278780404277	-0.00115526273260737	-0.00230780904174042	-0.00283989124816456	-0.00312018857116274	-0.00328772623304584
0.0953093914880921	0.0673218893366776	-0.0352068286953713	0.0526634378799262	0.00833536380364132	-0.00170143645696248	0.022050735717999	0.0129200790108558	0.00424127101032197	0.00331696367333942	0.00232187651881406	-0.00921035861377532	-0.00440433591213762
0.0124079878557587	0.0209352848022379	-0.000716197278457481	0.0138182640802926	-0.000507661446556805	5.16070178733855e-05	0.00225001780184987	0.00150418095021846	0.000398180458643605	-0.00022802721434171	-0.00272522852616106	-0.00318557672307549	-0.00333095084312874
0.322843283802646	0.246333110682234	-0.104155052839005	0.241704846519377	0.0214038900970319	-0.0455254277270985	0.0640561433311141	0.0428511036882743	0.0022081211978231	-0.0120607688150333	-0.00181969494813766	-0.0282238881948819	-0.0446059226338278
0.0694052971353906	0.0332546238868918	-0.0241583579403245	0.0422673925289393	-0.0178425920438837	-0.0192749368194638	0.00272503343423305	-0.0079759397078047	-0.017259744307984	-0.0185587644316737	-0.0173962657571239	-0.0175863168943293	-0.0210806938144027
0.270300603711497	0.127392520311669	-0.109711505959627	0.134334110711493	0.0167314274253259	0.0104371387682982	0.0662352667714261	0.0352694075553927	0.0279425155336553	0.013584283096812	0.0180290762879701	0.00814068379860627	-0.0183617802954483
0.0154743484021481	0.00579838493043654	-0.00209147693805659	0.0140919564086125	-0.00316478756784621	-0.00337633839766373	-0.000111779619449349	-0.00047829399396675	-0.00288250847645681	-0.00327056298275497	-0.00438433564635463	-0.00496918119679009	-0.00631975750643943
0.134312638701602	0.0817718458668845	-0.0519036043379278	0.071457697768635	-0.0191535743345364	-0.0325376042026964	0.0123404316185821	-0.00495008089418031	-0.00579996191334051	-0.0258455892686164	-0.025089013983446	-0.0137693190006108	-0.023831155198214
0.0441537298241759	0.0794069996208852	-0.0140915657199988	0.031361170658433	-0.00332972186015863	-0.0130118426159004	0.00154608314585782	-0.00370847541174981	-0.00305782013400954	-0.00817078223802953	-0.0059205464573017	-0.0144870753648121	-0.00940123829673813
0.0833461604534791	0.0970406543722288	-0.0322415050383156	0.0436567998081059	0.0191814554316763	-0.0142061552612965	-0.00543029976443778	0.010134979433207	-0.000321927956174861	0.00248765008518992	-0.00206119759250012	-0.0176722656870602	-0.0192727564027284
0.0377044766607427	0.0453065921088397	-0.00844517275274822	0.0320580718498091	-0.00278643347095679	-0.00362991824955104	0.00326670067890124	0.002078934083133	-0.000690585689934284	-0.00320817586025391	-0.0054702593367839	-0.00903251771725172	-0.00872285919583419
0.180554115303155	0.235027797002001	-0.0585375536039517	0.126720952467738	0.014499433872278	-0.00782192269967708	0.0438200261933049	0.0496891077761172	0.0317483706262651	0.00333875558630045	0.0438372869138123	0.0325950392403885	-0.00532576176533497
0.106878570620415	0.0281983953731738	-0.0387013069698555	0.0617983213838391	-0.00846791787532772	0.00159373492225627	0.0115756021588862	0.00777041567516783	-0.00359709085278596	-0.00343709147653572	-0.00244463478282352	-0.0133621944637586	-0.00960552493908041
0.175081061548127	0.164916578910702	-0.0735055352691044	0.078513631351937	0.0540487160314023	-0.0479072282545178	0.0135302339157332	-0.0010034508395711	0.012219734260394	0.00307074388844225	-0.0216977024970594	-0.0293542234052404	-0.0206770467691051
0.00341791660857965	0.00067610263454942	-5.46594202630937e-05	0.00366130073698732	-0.000452603609890652	2.40888672098753e-05	0.00066385134148358	0.000404904523370295	0.000426096291401672	-0.000214257371340388	-0.000271922147397622	-0.000682554007140354	-0.000462847330282694
0.100249238885786	0.114838508972126	-0.0395688551238781	0.0502570615564118	0.00167050142454575	-0.00598068570147026	0.01303794416667	0.00602017054067988	0.00309720469189824	-0.00215509213846225	-0.00607618929708756	-0.0142042098364759	0.0017175797402746
0.13867644399779	0.154078258751545	-0.0378366555287804	0.111576000306095	0.0401807870686784	0.0264028393336884	0.036619268492957	0.0127492863136452	0.00160914864423045	0.0332918132011834	-0.0201685130275562	-0.0121922985831406	-0.0124922742569603
0.142488589120953	0.0925755361107787	-0.0527763355480786	0.0803052219048351	0.0321589533644837	0.0214490346216565	0.0223575559913432	0.0157034337420819	0.0249452075196402	0.0268039939930701	0.00365110674042893	0.00528655736785133	-0.011689868035251
0.178812660308745	0.09456616210389	-0.0709809015703705	0.0916496410321704	0.0273824638439718	-0.00463876540683184	0.0332947156900174	0.0301030714481068	0.0239165617851958	0.01137184921857	0.00241869470376946	-0.0193126560342156	-0.00418954657879828
0.103314325651439	0.114719824455902	-0.0409412227312767	0.0509205695912131	0.030192376647446	-0.0117474988092696	0.0131826082938938	0.00593697856214372	0.0169358729077101	0.00922243891908821	-0.0101449899195654	0.00277888418009102	0.00675474314128253
0.21910146167015	0.0594866590054353	-0.0807482012664449	0.128464161489154	0.000353982408844211	0.00835155816166103	0.0295506798322832	0.0319229886028785	0.00901168550644837	0.00435277028525261	-0.00153020897657624	-0.00759340344431994	-0.0143571844874393
0.114674486640827	0.127072204240146	-0.0234751280342011	0.112883730170562	0.0105852188190631	-0.00146802213168028	0.0308482491920576	0.0187854666661849	0.0118384795471691	0.00455859834369142	-0.0030851802773114	-0.00864631815538043	-0.0126052637019831
0.187059130715241	0.150023388644694	-0.0770771588464567	0.0882641578368487	0.0826331576942591	0.0207193747349529	0.0423836808490746	0.0318123223647031	0.0285799082978123	0.051676266214606	0.0141280814728496	0.0132731506601367	0.00972086887004908
0.116036467344721	0.185349152942561	-0.0364521793658019	0.0812472566338367	0.0557765684345207	-0.0172034717889188	0.0232279655440097	0.0391205248923635	0.0133961812097663	0.019286548322801	0.0157619432034985	-0.0254371342901845	-0.0138654540298847
0.206480296219625	0.112861227931753	-0.0796003089571311	0.113615652529067	0.00293738470450558	0.00713926260835956	0.0261043799396509	0.0291843202047532	0.0154582662057881	0.00503832365643259	0.00170358485782707	-0.0276367603480144	-0.0204270637039926
0.0692620128098734	0.0524164304865044	-0.0244326979287094	0.0421117560892453	-0.0081164038370278	-0.0145188315916162	0.00249160531988254	0.00332947274182811	-0.00272416769914183	-0.011317617714322	-0.0138082143869857	-0.0154555597965048	-0.0151564293288415
0.297465240090902	0.184323943790531	-0.0961754796840401	0.221451616739866	-0.00216168366450575	-0.00152779831579186	0.0559642278137178	0.0730180268099422	0.0356255885237486	-0.00184474099014881	0.0348617626876837	0.0125215498842873	-0.0344133215996462
0.00847716648563492	0.000593242316693164	-0.000199239930307441	0.00995898406432121	0.000903650369244488	0.000380883155233757	0.00314634477970683	0.0027081130273314	0.00105851481591655	0.000642266762239123	-9.74078500179543e-05	-0.00072424566025397	-0.00149016070930854
0.0228974697272468	0.0621959810203663	-0.00532556995573528	0.0203934518893415	0.00719822356693652	-0.0112018877819257	-0.00912815542161468	0.000758004137765483	-0.00167682779771748	-0.00200183210749457	-0.00418200363298006	-0.0118748221405427	-0.0141152047611203
0.168049715501276	0.176017229935211	-0.050170998654941	0.128153460100361	0.0145770865211236	-0.000744420008489982	0.0158343271625885	0.0133547014099158	0.0139833337603613	0.00691633325631677	-0.00248127434642628	-0.016325574569251	-0.0131530343713159
0.17329891082864	0.0471394980643728	-0.0630050445208833	0.101961322285832	-0.0137673605422093	-0.00223137327664952	0.0158403840555073	0.0204665421246485	-0.0017205176063351	-0.00799936690942943	-0.0170398122963102	-0.0174182854575071	-0.0243784760826417
0.0912164747348813	0.028785418598508	-0.0306945107331299	0.0579622161005923	-0.00458852104026911	0.000980494029187887	0.0136652771762298	0.0087814594024512	-0.00740634428042262	-0.00180401350554062	-0.0125798528385537	-0.0101969915847636	-0.0121225471483305
0.00109592906178677	0.00365711521212629	-7.98004520575974e-05	0.000864079367294218	-9.65487674060707e-05	-0.000208897225841563	0.000198263151896004	-0.000231106500847875	-2.39986124053724e-05	-0.000152722996623817	-0.000301199894892624	-0.000386538979389544	-0.000594230300973264
0.135319554950898	0.151219438282569	-0.0349977908821908	0.114235712286429	0.0292895340580501	-0.00484749110654786	0.0394109169821298	0.0178204356451077	0.00429745272667478	0.0122210214757511	0.0032313858375082	0.0144672371255137	-0.00567493731957433
0.313622778111669	0.149167577305124	-0.0981511913233067	0.244876548490267	-0.0408703321708362	-0.0302218805898172	0.0194564403111093	-0.00139092565362997	-0.0147207609113147	-0.0355461063803267	-0.0405190049449194	-0.0593833743323342	-0.0565547280954634
0.206913896211697	0.112484752858291	-0.0788002623775905	0.116198691217647	0.0134174083306024	0.00668578752735033	0.0322614670910591	0.00307317713245087	-0.00397087922025272	0.0100515979289764	-0.0106821205990027	-0.0149440318183196	-0.0138204837122905
0.0402032358294706	0.00983818305225963	-0.00543594807906299	0.0406772759803655	-0.00122220823031007	0.000431755901643016	0.0123663595226119	0.00734300217983636	0.00612423418084406	-0.000395226164333524	-0.0017380912345523	-0.00504058261850254	-0.00612236556129111
0.16246271643516	0.112408263030539	-0.0646305086404563	0.0823089861431038	-0.00157643140809346	-0.041401448722883	-0.00789659724656708	0.00511090345156481	-0.00648362171162833	-0.0214889400654883	-0.032873744935984	-0.0139061271732532	-0.0374611879027516
0.0291539068232846	0.0169721833502111	-0.00413143347086993	0.0278707952756506	-0.0066528339092873	-0.00657763176209881	0.000643519106482412	-0.00204935285623797	-0.0062929004803046	-0.00661523283569306	-0.00563711264095018	-0.0105134525011512	-0.0106498909892868
0.0154468235240402	0.00217315682269891	0.000206453002384989	0.0193777222123064	-0.00193320445207626	-0.0023586997611593	0.00577912831043929	0.00344667594625347	0.000789492764260541	-0.00214595210661778	-0.00191251859362571	-0.0032009451476931	-0.00357676810578149
0.270916915465419	0.190524278311645	-0.111708368227899	0.129754755803895	0.036615205243064	0.0338746768646544	0.113745936351603	0.0530071393277936	0.0615500074239714	0.0352449410538592	0.0412920200527261	0.0138566202490868	0.025431807775723
0.261056426451498	0.128425701346615	-0.105482112998234	0.131817656033176	0.0200510688219637	0.0166832712165693	0.0659773166839741	0.0420648856395542	0.0110266667243737	0.0183671700192665	0.0169695858175338	-0.00223787017353166	0.0126851100858502
0.310266971965838	0.176742498130717	-0.105281788382582	0.216626443539345	-0.0206562065668559	0.0102761823685089	0.0461365007476001	0.0438716248130066	0.0264159134523771	-0.00519001209917347	0.0226095560080674	0.00663181382609007	-0.0234705255588058
0.039141149186645	0.0110500416213344	-0.00559535479698012	0.0392357342625018	0.00402407011706424	0.00362749933031782	0.0123799495022392	0.00936802554460213	0.0032002031758438	0.00382578472369103	-0.00150710125524401	-0.00345818792429332	-0.00387084539961405
0.0317387053598105	0.0396801547124833	-0.00928807533999917	0.0249153297560946	-0.00661256993586177	-0.0102250565135585	-0.00124356868294167	0.00140073985894122	-0.00241473138568228	-0.00841881322471011	-0.0050078254204536	-0.00805436965685988	-0.00909703256956205
0.00997141265129789	0.00207576271201625	-0.000144227846937343	0.0103082688489455	4.61965258452511e-05	0.00079439768889736	0.00353331129430843	0.00228970149157806	0.00117438533104827	0.000420297107371306	-0.000514889639969013	-0.00170877326567487	-0.00195170586875793
0.0628823602053108	0.0971398021813695	-0.0225358712055462	0.0378822523160892	0.0102436922604499	-0.0262749312495994	0.000919118490160131	-0.00490660245352599	-0.017114563499939	-0.00801561949457472	-0.00542604566487385	-0.0151821674659763	-0.0160522268090998
0.120401450672522	0.0456806476673696	-0.0426868769690379	0.0722323040523133	-0.014118290255381	-0.036112893479659	-0.00257496799109326	-0.015654245446574	-0.0221161554940386	-0.02511559186752	-0.0326189656453758	-0.03562390587467	-0.037089718283595
0.07641204337717	0.0532127599860923	-0.0269886491460188	0.0458083091116077	0.000625565680912682	-0.00389449663074659	0.018790202682261	0.00502172272389963	0.00976144590971838	-0.00163446547491695	-2.73045832579061e-05	-0.0029765613487525	-0.00840415351712619
0.0499399894944031	0.0620287257491005	-0.0125820379253131	0.0397771087743379	-0.00947948210207984	-0.00871599025265171	0.0081763590093458	0.000633759909797936	-0.00548777012536899	-0.00909773617736578	-0.0108175111212951	-0.0153118239805892	-0.0139323552241668
0.00206451051166898	0.00526599455799052	-0.000268631559249807	0.00157133575703788	-0.000885765223459266	-0.00112233828388559	-0.000682772722314613	-0.000865851881317993	-0.00105503817279342	-0.00100405175367243	-0.00113454357621312	-0.00146190505709798	-0.00121784539592568
0.0359978111438323	0.0492879323009023	-0.00792232855515845	0.0315812464372675	-0.00171859452780643	-0.0056862466335453	0.00564206121492443	-0.000662452570435339	-0.0068141755391567	-0.00370242058067586	-0.00980799422863678	-0.0135648791228273	-0.0134782120785546
0.493690814462539	0.198963019619235	-0.223797103811829	0.194656653494805	0.0135459687755655	-0.076487618824531	0.0302128926698516	0.0119585703445588	0.00658439002348093	-0.0314708250244828	-0.0272781878342989	-0.0395513569590418	-0.0179151237308993
0.0237013175629795	0.0651889123067968	-0.00601458412971581	0.01960379736185	-0.0134131604423837	-0.0115243278958113	-0.00684104581894015	-0.00893135447809038	-0.00202378270860502	-0.0124687441690975	-0.0126441564514499	-0.0136304663499173	-0.0149532281188287
0.185645193948676	0.150417415098318	-0.0761307726962284	0.08964301647849	0.0499434808783954	0.00198815577824832	0.0361726800148455	0.0509503824269734	0.0298992291898362	0.0259658183283219	0.0334104981164432	0.0212507571855169	-0.000352582573799609
0.300545344535145	0.213191671730678	-0.125194227150834	0.141343394807219	0.113948227326958	0.018385452248607	0.074117558030291	0.0871722753590558	0.0112323753060998	0.0661668397877823	0.0358985852945691	-0.0108508401330734	0.0453460873244891
0.037307900855944	0.0469502888987941	-0.00856088094875843	0.0315784719954353	-0.00300334810185967	-0.00424876098433729	0.00760789905808079	0.00392932184978894	-0.00187388044560246	-0.00362605454309848	-0.00636069114091832	-0.00535234642312996	-0.0089951154714235
0.321990106599455	0.210071112327177	-0.114421008939588	0.21016037982277	0.142799949887152	0.0858577772851994	0.127989522880619	0.159480821182443	0.0882152017031176	0.114328863586176	0.0368095564155274	0.0738439436414033	-0.0146559393632641
0.0868509435698853	0.0747230313485852	-0.0324120909733475	0.0479474520100183	-0.0142165244072306	-0.0121420267282708	-0.000657257276137441	-0.00744266091488523	-0.012607072067731	-0.0131792755677507	-0.0123058579837956	-0.0146793276575827	-0.0186705244959865
0.317986830005052	0.239835593274465	-0.102998533923213	0.235759441790586	0.00614085196100417	-0.0390221365760325	0.0581345466384023	0.0283043157012116	0.00198456169477135	-0.0164406423075142	0.015111932205112	-0.0454800030386607	-0.0114845807091786
0.000563612201595927	0.00024894613969886	-9.01363470484937e-05	0.000164129682463223	-0.000184729702895723	-5.85404016436317e-05	4.29171500405555e-05	-6.35503906390688e-05	-9.57248417688121e-06	-0.000121635052269677	-0.000124762900696952	-0.000179820265603706	-0.000228987832399323
0.0942788026557494	0.123261220180437	-0.037690323823638	0.0463182221630147	-0.0111833731650959	-0.0408537159191176	0.0124770309893377	0.00885827995258424	-0.0060878058553939	-0.0260185445421067	-0.00786729731219674	-0.0217847173753885	-0.0133055034807961
0.224493654437817	0.174582726122466	-0.0919113823374568	0.109420192964727	0.0931352810312233	0.00275461421117484	0.0535079240974325	0.0640625109211137	0.0585727687946236	0.0479449476211991	0.0119744582144011	-0.0115446349928207	-0.0100847660411827
0.00904278440317713	0.012617921491636	-0.00108431806838999	0.00853161651146718	-0.00249109854246125	-0.00248752121879298	0.000304975611337738	-0.000936681158733698	-0.0012142422296602	-0.00248930988062712	-0.00304216633658388	-0.00333152116657527	-0.00362482397161338
0.0369464393257937	0.0521349659476802	-0.00699719381631279	0.0337367643650959	-0.00507391168688959	-0.00365199616105512	0.00537239447429692	0.00193811039713828	-0.000838647452616095	-0.00436295392397235	-0.00631620257181151	-0.00812980400163177	-0.00851040149434917
0.111492940044193	0.185604930663906	-0.0336653988689588	0.0818910562511904	0.0676293265140627	-0.0130220297097944	0.0644210342374304	0.0515682421328918	0.00277963682604027	0.0273036484021342	-0.0110409288006732	-0.007168036555024	-0.0219150811879576
0.218701308244978	0.169944457215694	-0.0882703723951301	0.109817592671713	0.0572908723175099	-0.0330782135701191	0.0563265386265144	0.0467258453647527	0.0520471877724744	0.0121063293736954	0.0218196415891483	0.0115210392462716	-0.000543140288907173
0.130874294458822	0.0299577591933628	-0.0449624916676128	0.0823931984100225	-0.0107530999977984	-0.0151506792111316	0.0200187113669795	0.00800480813831006	-0.000664988839099767	-0.012951889604465	-0.00867919880240524	-0.0143078085422948	-0.018416271741869
0.108817691199333	0.0765603835488928	-0.0406104218797237	0.06040667705812	0.0102851979487757	-0.00539086810481636	0.0162470104452977	0.00995184966479618	-0.00600943072419441	0.00244716492197969	-0.00187679754921621	-0.0137727709086215	-0.0229999385538602
0.299967666846124	0.14415181361833	-0.0884640467157477	0.24860001987894	-0.0226371111605649	-0.0524784661460432	0.0257395077010175	-0.00444871856024287	-0.0249700948222817	-0.0375577886533041	-0.0512989366712686	-0.0638735584146991	-0.0783261047814123
0.275421243259279	0.100436655504473	-0.105843970747901	0.154735658515057	-0.016234459846244	-0.0111239402947769	0.0255993520112727	0.020796306780157	0.00992593746494219	-0.0136792000705105	-0.0172249240555493	-0.0324012092991602	-0.0510417543640462
0.292921164296278	0.179521963507214	-0.118647984755747	0.147970333353773	0.0470826326508484	-0.019767521014897	0.0496876318887557	-0.00320875452735758	0.01682595444019	0.0136575558179757	-0.01223311944988	-0.0111136538080458	-0.0296300565219574
0.1177631611851	0.0608639292720838	-0.0253569606164243	0.111433351096331	-0.0099064665321897	0.00110978630062925	0.0310950070652109	0.00921125491732007	0.000568326026972099	-0.00439834011578023	-0.00606970743036656	-0.0152831753650573	-0.0238797992604071
0.0157871494378468	0.0209401973568295	-0.00215998112285552	0.0170089503250771	-0.00714179740562269	-0.00715654430378505	-0.00390739963101139	-0.00464253645870688	-0.00535350507705783	-0.00714917085470387	-0.00709081710295615	-0.00757619498330124	-0.00837265492066516
0.206811261274706	0.113810490894428	-0.0780196447411136	0.117063480037671	0.0286851110904525	0.00643546360796349	0.0401783908357096	0.0269434487555115	0.0115328668542452	0.017560287349208	-0.00049093527351346	-0.0300729221795416	-0.00933694898957207
0.0211736410693954	0.0375994321077894	-0.0016373716765847	0.0237697395334571	-0.000629981495059356	0.00213792399421728	0.00673264858393789	0.00545761303172113	0.00182116971981007	0.000753971249578961	-0.000884086019010376	-0.00260485089130897	-0.00369003205684227
0.406514821968649	0.0926361351481807	-0.167024126607169	0.207848802824354	0.00287526758797912	-0.0117230169997372	0.0301470560385379	0.0194893303959683	0.0162265920311144	-0.00442387470587902	-0.0443462325703203	-0.0547027842294885	-0.0483225479130215
0.372017846622792	0.263318408615009	-0.141638950925015	0.219064724191491	0.112346189440043	-0.0524941229860806	0.07279742455935	0.0558045870822985	0.0926559536957035	0.0299260332269814	0.0270110790074516	0.0247360754437211	0.00589484801615853
0.0975072570675422	0.0671336819267261	-0.0356546054496962	0.055549703109504	0.00995332810701513	-0.0138965789888005	0.0262356321460415	0.0139644099365792	-0.00232148777717577	-0.0019716254408927	-0.00208956100856675	-7.98430752090296e-05	-0.00371885244533564
0.222916626560993	0.0594896552505078	-0.0814173832204686	0.132033940954942	0.00391467870544243	0.0160650737879076	0.041168038819517	0.0116950950153605	0.0118374187443849	0.00998987624667502	-0.010408785207311	-0.0202991409207565	-0.0180776787744567
0.00323638851982593	0.0219598188595984	-8.41694960675527e-05	0.00391755309789483	-0.00169480229999083	-0.00225306987672154	-0.00127219274140884	-0.00144239237771547	-0.00174584717993052	-0.00197393608835618	-0.0019898205106389	-0.00209645390263339	-0.00134638779547107
0.116336336126479	0.0826346455609808	-0.045122589221287	0.0605434415114948	-0.00355401996116922	0.000348334883640986	0.00529830341093131	0.00880422889920107	0.00596488440756374	-0.00160284253876411	-0.00443053256416565	-0.0117401832412134	-0.00770877590306654
0.123269647728728	0.126024469157108	-0.0496965833594969	0.0589655680164369	0.0116415348931621	-0.00452995276749282	0.0420296815416195	0.0268871037037666	0.00413582608713479	0.00355579106283464	0.00556837513862875	0.00670280527346655	-0.00682975721711145
0.271720871388131	0.187307052120803	-0.0795808218729765	0.224652319689158	0.00833893971692429	0.0721401792425376	0.0706700128378039	0.0347113149419193	0.0487528717543148	0.040239559479731	0.00599145972186016	-0.00477131604075354	-0.000940805564430658
0.083192278801467	0.105862551812305	-0.0162437791230371	0.0818131553902205	0.00994723296028138	-0.0209983450043449	0.0173322201261274	0.0120173953419541	0.00425811762837357	-0.00552555602203174	-0.00129970448732508	-0.00388684064471546	-0.0124469581957355
0.140489187388089	0.101462424349001	-0.0554505972328832	0.0707421324001491	-0.00645039592449739	-0.037281796140287	0.0079801731591487	0.00511469271125772	-0.00572889623911849	-0.0218660960323922	-0.0123628227319383	-0.0220274147256431	-0.0215289899964589
0.0783882015193663	0.164301845575328	-0.0249617209632071	0.0523450745495931	0.0232857679145396	-0.0206182789177689	0.000615495354955503	0.00720357000469529	-0.0149578663186789	0.00133374449838536	-0.0220735835154973	-0.0201943600481362	-0.0157465377141886
0.0404859349802176	0.0229941180712369	-0.00620011197881194	0.0406843432875177	-0.00717849439498312	-0.009532287577668	0.0020192442622678	-0.00524437975221768	-0.0054630029168586	-0.00835539098632556	-0.0112915731712068	-0.0139689983660848	-0.014113275778152
0.179084425153597	0.236579751548337	-0.0573091936728461	0.126089649826815	0.107459634982118	0.0320822627803357	0.044766411544495	0.0662024227488659	0.043519311076685	0.0697709488812269	0.0572473792997942	0.0219311546647215	0.0384536365928687
0.192295828789342	0.106623733003457	-0.0368460351796961	0.210526272801257	0.00700896239898327	-0.0260255117307229	0.0134920266159868	0.00167841995225357	-0.0150546860509808	-0.00950827466586981	-0.0384343120524265	-0.0290249488220083	-0.0520489169398238
0.0516931199385513	0.0637475356992331	-0.0135784366839094	0.0400031010461061	-0.00799955740551955	-0.0106005688801212	0.00181952765314428	-0.00352301355688298	-0.00720826213027088	-0.00930006314282039	-0.0115568584085347	-0.0133112985111559	-0.0157094805771922
0.0415542780761389	0.0178573034931591	-0.0129389184439303	0.0286958232984516	-0.00837525006221156	-0.0109618048708163	-0.00146646625143003	-0.00743025304798514	-0.00675649744114217	-0.00966852746651393	-0.0103610354836219	-0.0140895588456624	-0.013899107507584
0.182149128835906	0.154302723482828	-0.073852416567044	0.0895531526492311	0.030833785367239	-0.00439375570645348	0.0447446061469732	0.0353976710293409	0.0142267174543297	0.0132200148303928	0.00113331435486524	0.0182832218850917	-0.00450954196662046
0.373546820397396	0.272794955976171	-0.141762070968623	0.22080744667179	0.0124546372349866	0.0221751306908166	0.0536554315710509	0.12712048191632	0.059461474617356	0.0173148839629016	0.0560908810174354	0.0281487856180433	0.00693051945205414
0.0641406727377696	0.0968883849626514	-0.0231886676385105	0.0381875834266157	0.0138364616708399	-0.0170807147533636	0.000590871986366606	-0.00464571671003901	-0.00918972759299819	-0.00162212654126187	-0.0158137400693501	-0.0174867352708248	-0.0211236167424091
0.288138378323353	0.17891244194118	-0.117021396469834	0.144572340421627	0.0426677693753617	-0.00970582238158046	0.0368634727261524	0.0370590892369951	0.0194904874158883	0.0164809734968906	0.00275408849702713	-0.0146031131466057	-0.0204407951972246
0.120356062158965	0.0469138552982731	-0.0427302925828106	0.0721649829533465	-0.0254617710553062	-0.041352943183869	-0.0147565959909916	-0.0211788292649778	-0.0217966073121796	-0.0334073571195876	-0.0299949352865045	-0.0318835882951741	-0.0348431200759997
0.245991579441089	0.100500570130125	-0.0896953262608718	0.14911598469744	-0.037519049889877	-0.0168491250803519	0.0167456413367724	0.00992854108435526	0.000480237566019004	-0.0271840874851144	-0.0114062269372234	-0.0410469284620086	-0.0273362545560464
0.203855622844924	0.118211658156672	-0.0772621180987223	0.116348406579913	0.0174288854586959	-0.0181863019128123	0.0193113155362344	0.0236096258905401	0.0168269331061935	-0.000378708227058211	-0.00611544391315694	-0.0298693020684966	-0.0149241118258484
0.0565456083737198	0.0284525271998651	-0.0188068713143373	0.0358505109118156	-0.0155538314001828	-0.00619849889679829	-0.00457818940461369	-0.00309666184862815	-0.0090952776210314	-0.0108761651484905	-0.0160900851685574	-0.0147189034034799	-0.0192574464238367
0.110421767944361	0.0296822336310454	-0.0408123426409653	0.061524586654395	-0.00933356596565979	-0.00518412149508146	0.00963054915894623	0.00949168245984043	-0.00536905284045404	-0.00725884373037063	-0.00296724285804248	-0.0164269057566734	-0.0137863507296077
0.0218203449665961	0.0353542100821336	-0.00196876890382767	0.024046292117413	-0.00292370965489901	-0.00160110920144821	0.00371118191414502	0.00308996478410229	0.00102969945519732	-0.00226240942817361	-0.00255817843746536	-0.00286659919087673	-0.00532708816290197
0.067043747865242	0.091281852538239	-0.0193130786098083	0.0485327309868275	-0.0109869894086612	-0.0223484015970598	-0.00435107953938575	-0.0105256608074953	-0.00342670773074526	-0.0166676955028605	-0.0190783899958593	-0.0166051158288479	-0.0218668645897821
0.256047021150085	0.126544136898437	-0.100572522407515	0.135249715027639	0.0363217754688577	0.0125964313565693	0.060129479419069	0.045594823425563	0.0345548592295981	0.0244591034127135	0.0182957483294081	0.00496016564714924	0.00880816826867875
0.0769706689080032	0.167534916242501	-0.0236415129487348	0.0530420951818768	0.0187566723504581	-0.0245209642677954	-0.00707604885755055	-0.000834534708807996	0.00597084398735155	-0.00288214595866867	-0.0166659916523413	-0.0134708103568664	-0.0216014985288528
0.0225225360382398	0.031869050663686	-0.00318929794561968	0.0233701183027232	-0.00707727951251405	-0.00726190308047036	-0.0014027140114237	-0.00292403486369798	-0.00604712043339808	-0.00716959129649221	-0.00874721070622403	-0.00936245370509303	-0.0102780988611486
0.0395780547712477	0.0109345729809592	-0.00605056329389701	0.0379352859797491	-0.00134021502154773	0.00410157694999511	0.0111415710572236	0.0102459061695465	0.00584831646005114	0.00138068096422369	-0.000513005801978335	-0.00254936692221234	-0.005190240397548
0.300634283949548	0.212993219471162	-0.124646912012398	0.143189766783608	0.0733579523503831	-0.0118735544667704	0.0480465629946727	0.0792645278274115	0.0346279087265098	0.0307421989418064	0.0588657640907864	0.031469336649507	0.0292719278395835
0.486149617632756	0.19864703859073	-0.220604860144238	0.191170108328483	-0.00375275142650711	-0.076432687561772	0.0644841694427085	0.0313362116209336	0.0190773903466655	-0.0400927194941396	-0.0235751700964362	-0.0302909555943843	-0.0473761701226807
0.16611457241771	0.0967395670810343	-0.0624693949130156	0.0938125961864143	0.0140199293146863	0.00265622095031359	0.0112250276877924	0.0209469732578655	0.0177229273080223	0.00833807513249996	0.00548358503256058	-0.00880079663881919	-0.0172779022531163
0.0147293319738902	0.0244556258295663	-0.00201248584280237	0.0159742197592555	-0.00264792617691328	-0.00517602831188769	-0.000313250393242162	-0.000625892134196455	-0.00195480992865647	-0.00391197724440049	-0.00520598612532012	-0.00477835549785925	-0.00530018239254971
0.0152335616821808	0.00889361717335811	-0.00306655122409959	0.0146740442298724	-0.00515063695786452	-0.00487184165637599	-0.00196834269621906	-0.00426980315527457	-0.00516130871885525	-0.00501123930712025	-0.00522475321631302	-0.00628003877279882	-0.0065748279980673
0.486636360354958	0.14540692625487	-0.218191450527941	0.197341877115181	-0.00675113674804689	-0.0902839922054764	0.00421344100089471	-0.000864088393486673	-0.0449311465804719	-0.0485175644767616	-0.0623491134721549	-0.0712774634537623	-0.0868055520405563
0.0625235201456273	0.030703227844708	-0.021328374556028	0.0398642113216953	-0.0126334344955231	-0.0149667721130781	-0.00307666681849551	-0.00628242781499445	-0.00860485366789748	-0.0138001033043006	-0.0140477476353818	-0.0153337665211015	-0.0174709549327695
0.0843238735194362	0.0344963109415528	-0.0287665748697107	0.0522414374816843	-0.0109101096548595	-0.00734093815363604	-0.00324517706463942	-0.00380346081028735	-0.00445967882111148	-0.00912552390424777	-0.0116677493968114	-0.0140877771543184	-0.0194110368261124
0.373082823513421	0.268302279213905	-0.141466905033677	0.22112491917514	-0.00262896901351589	-0.0312074437198451	0.155513106688899	0.0720645889779481	0.0714309201036826	-0.0169182063666805	0.0296277236957472	0.0754001418846464	0.0162902624512732
0.047394842706506	0.0473873974593152	-0.0152895314608747	0.0320136650555523	-0.00464798816508099	-0.0139493466720408	0.0025871067111372	-0.00605593789824092	-0.00308940715006063	-0.00929866741856092	-0.00838146630444893	-0.0142392932633529	-0.0100372658821162
0.22419699828677	0.168075502657043	-0.0907265925220643	0.111457811503993	0.0626412056428637	-0.0121381509041268	0.0645371475751724	0.0278550254650028	0.0503413768951745	0.0252515273693684	0.0260161562746594	0.0035433910343135	-0.00299638102970082
0.0153179513821929	0.0526277640039385	-0.0025665176211471	0.0156097872435843	0.00138759004827602	-0.00990643998999378	-0.00403976955655144	-0.00516591051873003	-0.00681709619014446	-0.00425942497085888	-0.00429609681109263	-0.00814318732911809	-0.00730713736069878
0.0885338452857355	0.0342414992572878	-0.0312264249898423	0.0530976415207686	-0.00250464076586278	-0.0161258504854094	-0.00366981371211943	-0.00160550035995173	-0.0102802892941529	-0.00931524562563607	-0.0150638612339185	-0.0149290494749451	-0.0180670957539403
0.0308240467936511	0.081104279487639	-0.0071698388078521	0.0268504068396824	-0.0139427469557165	-0.0116745795102286	0.00954629015680019	-0.00782955654908737	0.00284361402177134	-0.0128086632329725	-0.0117332556855047	-0.0136120492371643	-0.0152839124375777
0.0487431990603006	0.0178024775234621	-0.00418374619887153	0.0558736351631708	0.000962004428782741	0.000853047440066701	0.0142112563754589	0.0104006346653275	0.0038254443321848	0.000907525934424724	-0.0038426013195637	-0.00380049848564081	-0.00940643847836052
0.0761767762575773	0.0701238216044785	-0.0278828384874277	0.0436604074804366	-0.00510131032717681	-0.0125924441459943	0.00595665157322145	0.00217177081175103	-0.00753504585730773	-0.00884687723658555	-0.0208586273363885	-0.0116862630952818	-0.0202798757009567
0.0233199508553391	0.0626646963567025	-0.00561346492783003	0.0199007065947866	-0.0142387794655446	-0.0103611494603974	-0.00872605170008909	-0.00922943613174357	-0.0115044511725506	-0.012299964462971	-0.0128301546394181	-0.00549349356763421	-0.00760745068282518
0.419473688449136	0.181259034768124	-0.173121494613547	0.210188780232011	0.0158287150419013	-0.0197255174016687	0.0774102049291471	0.044372604084735	0.0482314195740858	-0.00194840117988376	-0.0132558990410911	0.00393548862640741	-0.0380739488492322
0.00268724939194221	0.00640674648045049	-0.000101005235299095	0.00268992436350415	-0.000810994206892428	-0.000982621191979311	-0.00022695077689387	-0.00056874498711303	-0.000413530950311769	-0.000896807699435869	-0.00100062863908863	-0.001210114304936	-0.0010816674035593
0.325329349290524	0.248711871965528	-0.107313154268792	0.239015200992892	0.0124494885959028	-0.0376558477445539	0.0303114179525636	0.0174885842418674	-0.0178907973297108	-0.0126031795743256	-0.0382747509765954	-0.0197806398099679	-0.0499895405591437
0.132693499759992	0.152772716404364	-0.0341369013511174	0.112181258627129	-0.0097669266875904	-0.00381140661912827	0.0304833176063969	0.0461160393490047	0.033054864137281	-0.00678916665335932	0.0136388328226389	-0.00656020826172404	-0.0165087834499204
0.322900279362679	0.241059196363861	-0.104844005967241	0.24123546278363	0.00883571035591679	0.0182748682385628	0.0379691661561052	0.0326888118562808	0.00199233942368826	0.0135552892972398	0.00356568547452918	-0.0291611924801861	0.00693810703971542
0.0113189795192114	0.00110952350196213	0.000232946161456686	0.0115702587992751	0.000365470090312025	0.000175501142421867	0.00572117741831163	0.00374573695247382	0.00194946904728821	0.000270485616366946	-0.000272399243806312	-0.00144324105763765	-0.00173343811629535
0.420465162985775	0.182189084881768	-0.17308358618748	0.212360584187748	0.0384018699615618	-0.0225874602165742	0.087160436664076	0.0537467318278769	0.018155233819488	0.0079072048724938	0.0195474037561176	0.00674657318974353	-0.0139065233476848
0.453852030425577	0.192861595118496	-0.202892083363621	0.184923409469104	0.161000637006996	-0.0104369525977799	0.0800114070140299	0.121361790361187	0.0529899313406408	0.0752818422046078	0.0362862154043683	0.045402103222598	0.0225514591776482
0.491049112891318	0.186592702099374	-0.223610444526664	0.190683963789258	0.0444713917304724	-0.0029024849834548	0.0627473316821229	0.00556251031339067	0.0411800243305599	0.0207844533735088	-0.030212359158985	-0.040121362969838	-0.0354024607655901
0.0202856854842229	0.00447550711618972	-0.00446377227976267	0.0192519925077443	-0.00308386094135154	-0.00153940843912687	0.00285201174597787	0.000226957347624828	-0.000725372466778579	-0.0023116346902392	-0.00252361154011789	-0.00378344366315933	-0.00617186601964939
0.190571407213661	0.110822076788405	-0.0353156591632678	0.20996887009042	-0.00951499949731721	-0.0239191317464757	0.0324854831387487	0.00278955605359296	-0.0117728113033349	-0.0167170656218964	-0.0355262412682144	-0.0477432946133906	-0.0516245027340105
0.00274904098585646	0.00603324470804951	-0.000149475123654064	0.00258471966214151	-0.00098904584471042	-0.00105324648484496	-4.61344065415181e-05	-0.000794945606605444	-0.000464739420807045	-0.00102114616477769	-0.00111559455252319	-0.00133622161947675	-0.00132382186997149
0.0227426113766639	0.0369499028628567	-0.00217020154150318	0.0249172292017726	-0.000426777272442076	-0.000197065832123536	0.00536896752841812	0.00646543862986811	0.00170999072675044	-0.000311921552282806	-0.00293747577767019	-0.00432726215123852	-0.00376233272593134
0.258747773219031	0.0705230286269249	-0.0689496644747787	0.232452588423391	-0.0205684363467887	0.00385397357595713	0.0478797041286345	0.0346976227349545	0.00552119319170369	-0.00835723138541583	-0.0266730779172519	-0.0309270084427128	-0.0418061361242323
0.0267584544042728	0.00997314303148098	-0.00208382220731316	0.0296755619321728	-0.00119935396341681	-0.00101147142878817	0.00398284250209702	0.00293574325417294	7.54739043370006e-05	-0.00110541269610249	-0.00429715090390501	-0.00474376714814535	-0.006056913181844
0.147676037320522	0.208385019985719	-0.0465867751122092	0.103802968336665	0.0902597919956757	-0.00568568396709912	0.09332025986827	0.0155406907314461	0.00315700236176969	0.0422870540142883	0.0284221760936259	-0.00421012128270556	0.0122986286645008
0.165552786496819	0.049044418393873	-0.0564842157094979	0.107587850707689	0.000873776766225909	-0.0177075113898837	0.00803930126645985	0.0100121585823523	-0.00844826522779243	-0.00841686731182892	-0.0149644456277515	-0.0217491146784251	-0.0246960248191576
0.224101892688008	0.170902821114487	-0.0911087556907755	0.109305054831688	0.0691942643813427	-0.018968774132751	0.0642300631482223	0.0300721219470185	0.036274734926436	0.0251127451242959	0.0197220276555221	-0.00727667660625653	0.015054040160456
0.0717587806444678	0.0244833152048554	-0.00591542894707604	0.0867678164781218	0.00646130776590351	0.0039009223809888	0.022825348639161	0.0155483394714242	0.00607822069637763	0.00518111507344615	-0.000721643185525103	-0.00552584762541525	-0.0108855800031054
0.0672775219947438	0.0894520686374217	-0.0189250239182701	0.0495353252117449	-0.0137088942397786	-0.0206719010303322	-0.00086771315107699	-0.00684577179748533	-0.0123978651869507	-0.0171903976350554	-0.0178309000685916	-0.0228672635466642	-0.0245148670813305
0.117016946565093	0.124694464743154	-0.025089698461401	0.112076545635594	0.0185536503492777	0.000843027975036992	0.0335385362087873	0.0189049744129326	0.00849470135144749	0.00969833916215733	0.00371497093106223	-0.0111572027129441	-0.00851834494011459
0.488611958673947	0.197880198833967	-0.219379377317654	0.197265213892014	0.0147582676129221	-0.05637490835273	0.069823083022978	0.0551879458420668	-0.000182574760036192	-0.0208083203699039	-0.0227426303926579	-0.000183934631848626	0.000185386958167
0.452306943794085	0.144538344371544	-0.190747450398564	0.216710077290561	-0.0335927615703701	-0.102898869635197	-0.00198719739789355	-0.015625142239853	-0.0365663672114509	-0.0682458156027836	-0.0855499701685421	-0.0822548583987789	-0.0947756374850695
0.462412489349792	0.142942952253897	-0.197391752832988	0.214885802574857	-0.0352171214396954	-0.0592200796420687	0.0195078813189366	-0.00801130663789745	-0.0499599431754511	-0.0472186005408821	-0.0620362538339894	-0.0499900420964393	-0.0839842768685026
0.0173399655929677	0.00283884934357083	-0.00166502029228699	0.0183213599703287	5.42818685577637e-05	0.000848833264711458	0.00577021018174842	0.00204078846461147	0.000862650303447079	0.000451557566634612	-0.00118653553250263	-0.00326878889684976	-0.00310726269419444
0.0576758740625176	0.0317757026997352	-0.00608303842662968	0.0638145821701827	-0.00523741672012391	-0.00603405940852492	0.00418046687284554	-0.00275645802760724	-0.00178050160257458	-0.00563573806432442	-0.00995127743629658	-0.0108795079006525	-0.015131094653148
0.0440903892248619	0.0455034417517777	-0.0146258630225317	0.0296261598008571	-6.05343778651637e-05	-0.0153230933306547	0.00639880427208736	0.00225175094750381	-0.00201125905762925	-0.00769181385425995	-0.00354797056076939	-0.0094836934998995	-0.0100944571239429
0.30692315926029	0.147574654471308	-0.0899478987886783	0.256082218579353	-0.0506362249168527	-0.0477748110766881	0.0204351980517524	-0.0062177395021123	-0.0293989344471838	-0.0492055179967704	-0.0525431460341105	-0.0614668174878758	-0.0801056857031444
0.154057304492544	0.112490278597604	-0.0599066322120142	0.0809028381152079	0.0106704493892308	-0.0483218566088619	-0.00874166333674034	-0.0114571648166256	-0.0103194062068129	-0.0188257036098156	-0.0193362264202094	-0.024528972089049	-0.0363788568276729
0.314818290362512	0.172004737029975	-0.109887344485275	0.210757197200723	0.0207180730816894	0.00610201168275681	0.0583412621180388	0.0859445230836638	0.0114879322658672	0.0134100423822231	-0.0121382995465746	-0.012680883739792	-0.0259815701780829
0.186285033326089	0.152328738747631	-0.0759587171366716	0.0908848369268069	0.0747982363434888	-0.005771918583309	0.0540857418131241	0.0428478026850728	0.0325253288773485	0.0345131588800899	0.0054624583588265	-0.0031619812433861	0.00767351428487772
0.0495327610799222	0.0817490975743181	-0.0169076655318838	0.0322239178049179	0.00724539911707246	-0.0155283447179636	0.00510535377311657	-0.000670828579605362	-0.0145320709887788	-0.00414147280044559	-0.0165960942470095	-0.01518876083418	-0.0199363654623623
0.152611530049201	0.11055033000055	-0.0597498967449649	0.0799428654769717	-0.00550532931977277	-0.0473235990509205	-0.00700458678893773	-0.00809824261893033	-0.014591921794069	-0.0264144641853466	-0.0234387784455897	-0.0410730588221968	-0.0371438882128013
0.313242846939876	0.144459411797271	-0.0958615473440813	0.249436976305786	-0.0376823853580734	-0.0314670658594688	0.0152925169267562	0.0109355724256271	-0.00271572793158753	-0.0345747256087712	-0.0441931072255185	-0.06530944716203	-0.0676888912192759
0.205905574096111	0.115982859083589	-0.0784727678750512	0.114918418236131	0.0163486514864425	-0.0130591786725627	0.0210011092016406	0.0269492191671041	0.0099187468966353	0.00164473640693993	-0.0186000565102004	-0.00422605638449888	-0.0128412986040225
0.129950923550523	0.126534309959676	-0.0522969367207102	0.0624434061834188	0.016722906638728	-0.00678022047628175	0.0417533413967448	0.0152518225965127	0.00640860157703638	0.0049713430812231	-0.0048210646501462	-0.00861684386951816	0.00583698418184853
0.0724965540528917	0.0656251502980949	-0.0262543785886392	0.0424295971460376	-0.00835464815188441	-0.0179090228376348	0.00443460899523941	0.00676262434649011	-0.00540958225912096	-0.0131318354947596	-0.00860672455040128	-0.00913203758388785	-0.0167546166803529
NA	NA	NA	NA	NA	NA	NA	NA	NA	NA	NA	NA	NA
0.178548262687928	0.226481871915967	-0.0575093996883194	0.123915283787216	0.100924213149354	0.0314306985637595	0.0994559069123284	0.00889742352603026	0.0346873373066454	0.066177455856557	0.00828252653274031	-0.00445260578222001	-0.0226592612026724
0.00528418815126083	0.0110114226823302	-0.000350102193629021	0.00539500562025782	-0.00046764694075613	-0.00129450731802237	0.000237919333966039	-0.000146482621574026	-0.000523037863393646	-0.000881077129389252	-0.00137788998520815	-0.00181332834582766	-0.00179335940499237
0.117724450369616	0.0320119421447151	-0.0385793138150963	0.0776659609229072	0.0126159596617816	-0.0266297923177601	0.0225285335647766	0.0192724157924646	0.0039428112162426	-0.00700691632798926	-0.00492755305620447	-0.0105683088978666	-0.0145560021500742
0.29903919456596	0.182321170500805	-0.0970926261109719	0.220124490501245	0.00873051574825773	0.000932930424013712	0.0540200743886229	0.0744729660501008	0.0284468944398465	0.00483172308613572	0.0362191188333593	-0.0129496728093234	-0.00615960316125364
0.46370226222978	0.222356978628825	-0.199412559281513	0.213022254761592	0.0503858554355916	-0.0736549649056645	0.0500819639723765	0.0493354938437366	-0.00736691204253603	-0.0116345547350365	-0.00454693966238795	-0.0504166922247562	-0.0420707964235211
0.31399939687314	0.0836292451028064	-0.112947798797032	0.201037745442239	0.0076236347997396	0.0107188823338454	0.0378042073535392	0.0193101854074119	0.000988398194769924	0.00917125856679252	-0.0151767421217411	-0.0234123793369326	-0.0403917077689541
0.50463222182733	0.248949504751586	-0.23180443178975	0.192041793451988	0.0507259441944449	-0.0231999965513167	0.105886283817191	0.0547842418892133	0.0412648845601518	0.0137629738215641	-0.0199249108100742	-0.035539513791175	-0.0257889768882406
0.209043505019485	0.114339883978514	-0.0809888669731305	0.114033437722735	0.0147726043213979	-0.0194217853658883	0.0367887789957104	0.0305773986190726	0.00104439149937841	-0.00232459052224521	-0.0457366672961813	-0.0215850876938176	-0.0281995151575955
0.0875708429688023	0.0268246973563621	-0.0317627676884868	0.050063748272963	-0.0114984992500866	0.000453182851271439	0.0171015932225603	0.00688808919027646	0.00289399487509127	-0.00552265819940759	-0.00138843182862777	-0.00362038520961387	-0.00544570563891544
0.496141749131198	0.197249022279023	-0.224995371492005	0.195490548109098	-0.0095426387351058	-0.0559843589094134	0.0292007806385782	0.0632453893550489	-0.00121663492220264	-0.0327634988222596	-0.0105068032262012	0.002879930657882	-0.0293355096055993
0.263788503780905	0.175127592599763	-0.102531680845079	0.14380908022596	0.0437125042031458	-0.00258597650697268	0.0599109913008345	0.00473741541900169	0.0296689859599643	0.0205632638480865	0.0118017084728344	-0.0116556957787218	-0.0110458465067897
NA	NA	NA	NA	NA	NA	NA	NA	NA	NA	NA	NA	NA
0.0831374495474929	0.0594668286574881	-0.0304944582922341	0.0463853579323608	-0.000185668215094567	-0.001561017739726	0.0132335884048536	0.000295496294793487	0.00075576236880627	-0.000873342977410291	-0.0052239751152825	-0.0146013736114314	-0.0120261110711037
0.31413979126791	0.147274811985882	-0.0975730775156033	0.245651054390211	-0.00057707790291267	-0.027661910616504	0.0220256817726241	-0.0138237148312113	-0.0185251322869743	-0.0141194942597083	-0.0428546380030514	-0.0588956148267742	-0.0735126712497605
0.0778457239269527	0.0516817085275822	-0.0289484001813112	0.043314228474846	0.0097610193910692	0.00252080870737646	0.0113423798963749	0.0160803551179255	-0.00359883149839088	0.00614091404922283	-0.00156585867280687	-0.0012888391234597	-0.00601947578985045
0.023219926487765	0.0352750090300202	-0.00294184039490691	0.0237945526820797	0.000754655525907737	-0.00308183490227134	0.00804567535919675	0.00315939942525826	0.00302900249100886	-0.0011635896881818	-0.00231314601332586	-0.00580488473790803	-0.00462831777470106
0.0480097339340626	0.0460265568221094	-0.0158037380249423	0.0321742114864443	-0.00126512580326127	-0.0110900005865301	-0.00454770175538858	-0.00553255826023898	-0.00140575159004339	-0.00617756319489567	-0.0103228187590549	-0.0127280191025592	-0.00806050017905459
0.0291196611101026	0.0905745839091565	-0.00737951420655315	0.0244603194945203	0.0106028919232197	-0.0134957403793933	0.000390249451823029	-0.00328644071764557	-0.0107584758478486	-0.00144642422808679	-0.0109250118464721	-0.0140680665485066	-0.0132520605194745
0.0783600691925578	0.168582500264974	-0.02486589704451	0.0527596735330824	0.0274700616801785	-0.0309153215343676	0.0104287561315909	-0.00667852898595306	-0.0165687555822407	-0.00172262992709454	-0.0175214463109683	-0.0145126248989828	-0.0140834597316185
0.00300079158044396	0.00660066732879181	-0.000145689097899877	0.00290953440213813	-0.00120166483452496	-0.00111864097177542	-0.000445221748918574	-0.000770466488018432	-0.000969289986365137	-0.00116015290315019	-0.00125795716047907	-0.0014135877648447	-0.00154273991587644
0.453480035440104	0.199072104761604	-0.20124763752476	0.189450497340178	0.0850502595843901	-0.0183480614250361	0.0609499964212056	0.0873295896132307	0.0533199353504201	0.0333510990796769	0.0468840396604093	0.0734877510599099	0.0100770207665171
0.0222773927796751	0.00563422839566376	-0.000585958218824994	0.0236401336024374	-0.00129724478348091	0.00240199069680998	0.00951070944485799	0.00618695397188387	0.00408420579973111	0.000552372956664538	-0.000397864684422877	-0.00253280388464622	-0.00572241016560725
0.0237268831259237	0.0341321407073663	-0.00328106917555267	0.0234142656071514	0.0016392027152741	-0.0020413896926934	0.00684532663647951	0.00316220372863387	0.00141026565453993	-0.000201093488709649	-0.00412928370600553	-0.0035964759797293	-0.00787252190035693
0.0156871151931697	0.00679612157989147	-0.00227047940446424	0.013775625939826	-0.00351509101999152	-0.00372455106563917	0.000117830775236052	-0.00168259556795399	-0.00352936214656965	-0.00361982104281535	-0.00473428447100858	-0.00626935744119989	-0.00690577614297059
0.116166079795675	0.124454733968827	-0.0246846562613889	0.111078209813572	0.0151200626205023	-0.00329393796942255	0.0426272518664005	0.0312406111610418	0.0116686647267678	0.0059130623255399	0.0100387061774432	-0.0127536509190285	-0.0123831012133301
0.274145411607927	0.188944544917627	-0.111846207393695	0.133067546736265	0.10472179674967	0.0553913169551303	0.0642201240728318	0.0580362268232713	0.0529796139727988	0.0800565568524003	0.0445988268168342	0.017407281287738	0.0570554279977005
0.000335388798840484	1.268733058968e-05	9.77855700998469e-06	0.000182665027814376	-3.04713548580807e-05	1.95305579092036e-05	0.000148194024806235	0.000112601316583195	3.2276980427671e-05	-5.47039847443854e-06	-4.2758588584067e-05	-6.42990925485605e-05	-8.96340892525686e-05
0.0952340503416851	0.0690166083129702	-0.0356188269621934	0.0524614670074357	-0.0104510885679379	0.00138531851938317	0.0235787722757794	0.0129120233402751	-0.000278589012029387	-0.00453288502427736	0.00203518385686773	-0.00265057880422312	-0.00616787973021349
0.178197950032625	0.235740477651665	-0.0570239684300509	0.125987044310609	0.0836189600834207	-0.00319403438209545	0.0696296952073241	0.0827018064553791	0.044788547066156	0.0402124628506627	0.0341784410692632	-0.0151995509936367	-0.0152607546123587
0.0865671290381696	0.157799492680548	-0.0270167146175882	0.0586516033140125	-0.010521201709358	-0.00236192580371554	0.034680369031029	0.0326917520887004	-0.0042543047229561	-0.00644156375653679	-0.0183026519995207	0.00123249223338827	-0.0207471791141659
0.491218291605657	0.195947723124091	-0.221711464755566	0.196183232207382	0.0462478941552907	-0.0734380033661223	0.0904216846373468	0.051881306279455	0.0700211666073524	-0.0135950546054158	-0.00848663618268342	-0.0208424385351821	-0.00760566021018233
0.0153914661156748	0.0564950464670728	-0.00301379276265973	0.0151792729312592	0.00260940742201132	-0.00936919371719685	-0.00547557849957622	-0.00574781047844783	-0.00631185175566053	-0.00337989314759276	-0.00863878882468399	-0.00852191409523138	-0.00453253052849706
0.438842271228631	0.0937918349283936	-0.188572018117544	0.199794800703394	-0.00357699506621251	-0.00574313032444979	0.0444691257810403	0.00971888264669496	0.00245507345500284	-0.00466006269533115	-0.0364504816559764	-0.0452310883465245	-0.0771909157865845
0.0625659886664896	0.0973761288317035	-0.0223246136311066	0.0381551606277748	0.00541711452413375	-0.01599318445495	-0.00429104583106385	0.00523816888004257	-0.011565732326081	-0.00528803496540811	-0.00785381009813661	-0.0181637831546212	-0.0243968556246011
0.0802925138747123	0.0687827207122188	-0.0298704115127607	0.045233786636961	-0.0162206195985589	-0.0251087543818111	0.00401665022949799	-0.0105376274876734	-0.00497599333838047	-0.020664686990185	-0.0174471395124461	-0.0175759322094385	-0.0218419692872042
0.0363294684276306	0.0396891561358868	-0.011233860280559	0.0262555147794902	-0.00740146008606249	-0.0113970527204614	-0.00423906379632636	-0.00550598215324432	-0.0113988797240808	-0.00939925640326193	-0.00949581598882486	-0.0135731863447173	-0.0155176874181008
0.486270332077998	0.202922717792117	-0.21779981877515	0.19883597365182	0.0457435437538914	-0.0690514762383097	0.051148667339358	0.0125993466120032	-0.0025244645316394	-0.0116539662422092	-0.035866565461197	-0.0220113785190975	-0.0476682460103224
0.0508179528498583	0.0688018766588938	-0.0129406197842915	0.0401720857352487	-0.00995994332431731	-0.0109856296097272	0.00333065315860934	-0.00439039082503202	-0.00328204007218056	-0.0104727864670223	-0.0124217096738069	-0.00952094005688075	-0.0136110371367166
0.10336191748008	0.0951246453808096	-0.0247364715076604	0.08830520630994	0.00996916405269298	0.0193440784971425	0.0252478662207414	0.0319193204334965	0.00770657124319384	0.0146566212749177	-0.00581645552361879	-0.0133166805170757	-0.00380811940096377
0.495328222317999	0.241842614551338	-0.225963063878344	0.19070809118666	0.142506467278322	-0.0546988467311864	0.104090681862248	0.0473967750641043	0.0455246715867914	0.0439038102735679	-0.0299376519577536	0.0510384666461295	0.0198433239827818
0.156280090863367	0.136554783315859	-0.0649565271555156	0.071844987062508	-6.82835969253448e-05	-0.0100339934131659	0.0373912242385702	0.0080140594921681	0.00242179549015237	-0.00505113850504563	-0.00950237507607771	0.0132631764198063	-0.0175798406292684
0.0653246661496252	0.031564155353624	-0.0217662861692254	0.0424012123565942	-0.0154080056778825	-0.0173251796268264	0.000701301165580176	-0.0057993355572217	-0.0112989067566986	-0.0163665926523544	-0.0137693924055102	-0.0207946218785163	-0.0199322791526833
0.161798329751072	0.0954122425831112	-0.059826351349493	0.0939397336811052	0.024053379258764	0.00348327883634741	0.0321904333659802	0.0325284863941918	0.0150318168523613	0.0137683290475557	0.00559154866106198	-0.00593872275261387	-0.0048282515027987
0.487755496348184	0.200415248985487	-0.217919332214337	0.200283770160141	0.0193795298258528	-0.071095700744473	0.0398261816189078	-0.00343080363833231	0.0158827229819034	-0.0258580854593101	-0.00153748640335222	-0.01110107965622	-0.0188090291370614
0.0221338766863572	0.00627341386581117	-0.000233124379906323	0.0247897778399979	0.000739770332968216	-0.00107694485877134	0.0102293681113765	0.00584911989722749	0.00282931546136526	-0.000168587262901559	0.000407289373794702	-0.00187535465141549	-0.00256989531225642
0.31956056595389	0.211836368162474	-0.112768985157521	0.210675440759591	0.152480133596313	0.0822037249179275	0.0565602267954518	0.0755645137377105	0.0630739392583078	0.11734192925712	0.00435105448379308	0.0139270064215528	0.0578210463958938
0.0344294795676477	0.0133320937134258	-0.0102106982472953	0.0251597708146393	-0.00637311783139598	-0.0121674578783934	-0.000263244756869452	-0.00428819886931912	-0.00605735070838603	-0.00927028785489467	-0.00782889117135055	-0.00954480565421543	-0.0122234649615891
0.487936447288287	0.194267293388665	-0.21984465044345	0.196031584525858	0.039379361877295	-0.0494120321158503	0.105621864942611	0.0384943678052605	0.018132098276376	-0.00501633511927768	-0.0155006819015884	-0.0530339034960959	-0.0361723352519711
0.171709452647332	0.167020717626907	-0.0713669173314929	0.0793012514807542	0.0465968838575253	-0.0434790098987765	-0.0045900139506824	0.0225890235810546	0.0138338444592986	0.0015589369793744	-0.00661693889085122	-0.00560483237244838	-0.0106428228789981
0.0440151345025919	0.0144381084586327	-0.0139491932555674	0.0296707144238645	-0.00478756283395922	-0.00502197750438504	0.0033659138645475	-0.000246814986700809	-0.00260193173493742	-0.00490477016917213	-0.00757633684527624	-0.00822221741320263	-0.0118060849171808
0.000697053318813288	0.00257782774557419	0.000138049737880889	0.000860754729020609	-0.000393081908882384	-0.000389697482400445	-0.000246378609795788	-0.000332768264555357	-0.000306436779905809	-0.000391389695641414	-0.000337549826137205	-0.000420297344362012	-0.000429474312536376
0.366986342920113	0.22147266469208	-0.134788836649345	0.229255402714395	0.0346263915451603	-0.0351442260139452	0.038354588208982	0.0417105751680154	0.0186839736375674	-0.000258917234392475	-0.0245058791157599	-0.0401700828865766	-0.0497800494536194
0.0124582892089846	0.0102252277985298	-0.00257677288770925	0.0117208002405823	-0.00343005157563874	-0.00240763132007617	-0.00121005624210614	-0.00103836923557978	-0.00193584312457624	-0.00291884144785745	-0.00396073795732912	-0.00328770297476086	-0.00312162973057308
0.0717509175608464	0.0640201817886967	-0.0260461449992149	0.0417938653493526	-0.000548981156216308	-0.00389721816724201	0.00864349391700238	-0.00994825257376978	-0.00263216729386288	-0.00222309966172916	-0.0129780182798136	-0.013160914392489	-0.0111682407296942
0.183726889111704	0.150426468984934	-0.0740844565023412	0.0907947978756816	0.0755319266229782	9.14490908250076e-05	0.0468318161436673	0.0453612830833261	0.0216916426536435	0.0378116878569016	0.0136280137495417	0.0162120949285922	0.00512091165927567
0.0271626799344282	0.0102148119721475	-0.00276827378191409	0.0293817555941704	-0.00176697532930509	-0.00196632151904466	0.00698493222985506	0.00440523538838215	0.000264539727018086	-0.00186664842417487	-0.00341953346105516	-0.00637007196145751	-0.00548791136990832
0.413439762605645	0.0887023500928819	-0.168779725691829	0.213598633513618	-0.0106099068958851	-0.00619478637759197	0.0345427101542741	0.0156227604061319	-0.00700738211544677	-0.00840234663673856	-0.0279468295080524	-0.0384496103527817	-0.0562333814145677
0.0103884853061995	0.00304193572918788	-0.000670434777592141	0.0120385178895164	-0.00365190267730083	-0.00271543457632175	-0.000707115564416043	-0.00125479494451756	-0.00171910261511807	-0.00318366862681129	-0.00326759412855269	-0.00314763033607069	-0.00429605877343435
0.254304180677369	0.132220371222246	-0.0989942994379768	0.137515942745155	0.0282527275415908	0.00791660951645035	0.0701634977354989	0.0478759338412751	0.0349886896960565	0.0180846685290206	0.0110003273756117	0.00873014149387125	0.000776737460005783
0.331831983862769	0.247874658143912	-0.109395492214809	0.241829626265415	-0.00431550397609282	-0.0415124633387536	0.0309588649078073	0.0208377058728787	0.052169331988318	-0.0229139836574232	-0.03064792342338	-0.0396753493526807	-0.00253095035356343
0.368188531948857	0.27221857358587	-0.137720975787302	0.222905908376851	0.12674336216777	-0.0323955083170716	0.142893296675305	0.13643616181783	0.100623393604979	0.0471739269253491	0.0066129740830177	0.0283694394239482	-0.0129394457711064
0.00884082828327631	0.0203425816135711	-0.000422750194010887	0.0111336959304249	-0.0016922065835145	-0.00402151755013867	-0.00146021916739137	-0.00270709972713983	-0.00253157958897506	-0.00285686206682659	-0.00356383494261246	-0.00434154272810371	-0.00381519948387543
0.000345807187661138	0.00132710053771447	-3.29292969959412e-05	9.05077734928839e-05	-0.000129718914856996	-0.000171511904086376	-8.0447096387609e-05	-0.000105445650822982	-7.22736413713275e-05	-0.000150615409471686	-0.0001700802076824	-0.000179079268966044	-0.00019949862965873
0.198269793676624	0.0537882691608535	-0.0714218169672569	0.121688904710293	-0.0323241306614072	-0.0194818986911949	0.00298275395859984	-0.00161437082817209	-0.00902728498542346	-0.025903014676301	-0.020302786068435	-0.0364388844301724	-0.0344382643311516
0.0288779931483377	0.0895579993801674	-0.00670900178147793	0.0256524502890772	0.00450623835000765	-0.0121412415092604	0.00476735244523134	-0.00745281588254588	-0.00189872847028778	-0.00381750157962637	-0.0127729608479981	-0.012647006896742	-0.00908142196892581
0.358923084274509	0.221667166023056	-0.12961091060912	0.230557011983493	0.0237949925128053	-0.0483258160867375	0.0199042854832962	0.0130344886178759	-0.0145527852380962	-0.0122654117869661	-0.0330602077144426	-0.026043654933789	-0.087043614696069
0.47545982721546	0.143196290994683	-0.211070691195854	0.200483090990899	-0.019171156892047	-0.0705914955123773	0.00412357414079484	-0.0147278077548629	-0.0250853523699289	-0.0448813262022121	-0.0766782928142272	-0.0479386286289343	-0.0914140296582275
0.156256892250029	0.135910380522571	-0.0654161681803374	0.0704385145119345	0.00897480885052249	-0.0129303091998951	0.0261841629533443	0.00118329845792681	0.0268194904770141	-0.00197775017468629	0.000466152091143618	-0.00430738757159785	-0.0216982469654034
0.136645722707722	0.0844344876345214	-0.0533191117464161	0.0714486510235083	-0.00276668928112081	-0.00162897425327857	0.0080924032964601	-0.000721312556638376	0.0108931433650265	-0.0021978317671997	-0.0058055903680603	-0.014644056161918	-0.0137070768419946
0.372730841134362	0.273351519925861	-0.143532105168628	0.217150195047333	0.0508479931731732	0.0323751275212356	0.0816996493752705	0.113692125008115	0.0602299616708612	0.0416115603472044	0.0444811061030611	-0.0228293203151492	0.0578334243665764
0.0274506224564823	0.00624967738387882	-0.00123335111992268	0.0305910361371558	0.00185159357489799	0.00116768111801364	0.00997710430982702	0.00742234530218404	0.00500226678757455	0.00150963734645582	-0.000992653999594081	-0.00374406373057739	-0.00282136633100601
0.027396906045517	0.0103149598753846	-0.00266996869607803	0.0296876873371276	-0.000352696886633697	-0.000280958130039807	0.00442794135969808	0.00368337603806912	0.00133203791281078	-0.00031682750833675	-0.00321474795924044	-0.00450844053235581	-0.00600777685480446
0.0124677632029511	0.0193155132325057	-0.000989568036331162	0.013029601398463	-0.00168123917250811	-0.000502424325447405	0.00338480868012678	0.001155492683704	-0.000719534000761236	-0.00109183174897776	-0.00236308280984401	-0.00201521643189905	-0.00355641428964579
0.288825622254158	0.175214167395382	-0.114234647595731	0.153363237825801	0.0476810011132332	-0.00681518516500862	0.0240337817866464	0.0192432662518221	0.0117990477909244	0.0204329079741123	0.0153956440709965	-0.0162536349702568	-0.0256475865532877
0.456852330455343	0.196696927978698	-0.204046067181228	0.187085221282184	0.108813704871825	0.0173679325536649	0.122756382682655	0.0614571651441805	0.0860380814058475	0.0630908187127452	0.0765169249425372	0.0682614725235578	-0.00400084579531157
0.293196966753566	0.174168556851881	-0.119447149225641	0.144667440110022	0.0328227544903893	0.0222507592467104	0.0326795092469503	0.0165945924621586	0.0141454529383621	0.0275367568685498	-0.00767386474326737	-0.0264405937916394	-0.0263346828571746
0.17257012578831	0.0969845916661828	-0.0678474099539718	0.0908260734100439	0.0190773501536191	0.00106422268575201	0.0265746386387131	0.0225315982029652	0.0107525561930199	0.0100707864196856	-0.000103139227147941	-0.00523131217079661	0.000414307147344223
0.419341501866698	0.174289298412629	-0.172814782449799	0.210433253016547	0.0705100013989489	-0.0288771288046562	0.0684928647843986	0.04239651769887	0.0661706779630357	0.0208164362971463	0.0166717206771496	0.00188189758537555	-0.0263433961767784
0.417875355356059	0.173814277631384	-0.175018019660753	0.203654666381216	0.0726556509678873	-0.00756484118177408	0.114522770200554	0.0915773320033634	0.020352998640629	0.0325454048930566	0.01972197756044	-0.0162659036098302	-0.0112817192747798
0.210572010008074	0.0530826669950271	-0.0758222764312222	0.128288925936789	-8.34986302060692e-05	0.00808037216028593	0.0226430174097228	0.0234641766713446	0.00775826657197481	0.00399843676503991	-0.00371194041029954	-0.0129994232454268	-0.0174089878333719
0.064926968094358	0.0904900630760368	-0.0183514121721766	0.0486653392822426	0.00531278824543807	-0.0214339970603118	0.00115541066707363	-0.00714771846367147	-0.0174186689357329	-0.00806060440743686	-0.0129006345799528	-0.0247752862923996	-0.0241012894209377
0.0639925669283361	0.132255711632703	-0.0195649153971495	0.044255421666622	-0.0205471783796412	-0.0185916048538084	0.0159342659004688	0.0115931196513099	-0.0135947019306759	-0.0195693916167248	-0.00108838857647629	-0.0109141086879201	-0.00667941377175256
0.0844794766626035	0.0175255664441249	-0.0268394166432285	0.0572189454314057	0.00367637171339293	0.00607338179701868	0.021447502310225	0.013977129508444	0.00943743811862147	0.0048748767552058	0.00265280393110304	-0.00374299963527769	-0.00462451730946664
0.451258645815107	0.152467930014641	-0.198526585001519	0.192635936207696	0.0544871953687943	-0.00504574700631483	0.0689286632159404	0.0506494974046758	0.077325148990497	0.0247207241812397	0.0180805445130289	0.0171816965640721	-0.0208766932394845
0.0147205513710576	0.020955010706958	-0.00202878847796733	0.0155728181468376	-0.0056282698004513	-0.00592445450482967	-0.0013543729315545	-0.00326201903614094	-0.00441726645548633	-0.00577636215264048	-0.00645076284144502	-0.00673774370441237	-0.0070027180648461
0.0265306635962467	0.0133668840499112	-0.00750467471989547	0.0209454788309936	-0.00245710215098099	-0.00111669930388936	0.000163043470978019	-0.0013237597885319	-0.00237734215930124	-0.00178690072743518	-0.00558453092456469	-0.00486648623288378	-0.00751315275882589
0.245931090933303	0.0996083225431194	-0.0897284195466148	0.149705447993439	-0.00922697646362339	-0.00770035136172123	0.0260620720233078	0.0101742014901665	-0.0141187749231646	-0.00846366391267231	-0.0235529923174178	-0.0307491526267041	-0.0500590236311834
0.132114903901835	0.0492749064496549	-0.0503320016378478	0.0707836008285133	-0.0197709180532888	-0.0348601395346471	-0.0133594757537158	-0.0151913621763503	-0.0113258107753741	-0.0273155287939679	-0.0186509055162397	-0.0400256182492341	-0.0251367923113309
0.140868418626039	0.101068052489501	-0.0551031075875298	0.071989520799627	0.0162039769155326	-0.0371594425226924	-0.0127733650576718	-0.0108643640717124	-0.00762753474609795	-0.0104777328035799	-0.0282990063186657	-0.0228003359351182	-0.0339660583295899
0.00583653696617699	0.0136774202044386	-0.000667540181332217	0.00564049363912657	8.97486712794207e-05	-0.00132779700740059	0.000875748745377839	1.21415041300097e-05	-0.000810169764526311	-0.000619024168060583	-0.00171583929807735	-0.00132029316483776	-0.00252077588285453
0.0949467744648416	0.0658611724880288	-0.0340671747581056	0.0553538021792374	-0.00279302275944708	-0.00607817881660756	0.0143854465199393	0.0105841533170016	0.00751095934004094	-0.00443560078802732	0.000326656877617057	-0.000130577465147816	-0.00265276021670528
0.0346734840640205	0.0397098544680921	-0.0101995636742973	0.026309455619139	-0.00677347436382453	-0.00831177562921332	-0.0037784312707621	-0.00365713647864002	-0.00770728536316443	-0.00754262499651893	-0.010389505768713	-0.0124883067184118	-0.0126983191154908
0.445873260083583	0.187695621573246	-0.198127515663809	0.184627626469849	0.0689808325380328	-0.0130600275829996	0.0522063084229737	0.0872364914927781	0.0358912989842158	0.0279604024775166	0.090587192341582	0.0430678742209832	0.00615281099125453
0.106792805142095	0.0786418804507969	-0.0397563960779025	0.0600694247844819	-0.00301875478710313	-0.000534656840275968	0.0221246467286941	0.000656594217107107	0.00354294834805913	-0.00177670581368955	-0.00467787705209194	-0.0119670165587266	-0.0108642778830915
0.101454220003836	0.106733339093622	-0.0277117020972033	0.0807363693469577	0.00266364716337847	-0.00611024300890645	0.0233039923686639	0.0048294849893445	0.00570046088755062	-0.00172329792276399	-0.00211626827709042	-0.0139477369430676	-0.0125257764519716
0.265147023118661	0.172552326880719	-0.103606781139786	0.143493246446533	0.0331039669721803	0.00128800106044347	0.0486135048081077	0.0560333872374719	0.0186520028685146	0.0171959840163119	-0.00718449333889848	0.0238232429145318	0.000160358490899903
0.00188893379415231	0.00482754369871865	-0.00016251084837848	0.00160803309233987	-0.000764546714394254	-0.00106056566525128	-0.000659367669261005	-0.000853513976040594	-0.00033517673918022	-0.000912556189822769	-0.00130048037480474	-0.00116245543834937	-0.000953645453135786
0.464857375559298	0.218149392796312	-0.200921294093011	0.208997126439036	0.0609023238789468	-0.0751678574234954	0.0849429356792706	0.0218710822654158	0.0198553994405605	-0.00713276677227431	-0.0227428256981306	-0.0350262162951122	-0.0539504703393391
0.16325157928153	0.111418280055743	-0.0666850773866261	0.0786777817471671	0.00564602645681128	-0.047555307175433	-0.0167048610458697	0.00341012492691556	-0.00877091424573706	-0.0209546403593109	-0.0288484436418781	-0.032401712820269	-0.0442455706679936
0.454119717272179	0.197716604002747	-0.20130932073075	0.189292857663121	0.096369479444297	-0.010995458423626	0.126443461811297	0.101045660490333	0.0560306763316815	0.0426870105103355	0.0544568451065759	0.023434117720906	0.0542016821610118
0.0973783649635752	0.113755127874042	-0.0378939139920296	0.0500617345027461	0.0296517644921152	-0.00780903473507473	0.035053205654157	0.0079998895673789	0.0161292578462026	0.0109213648785202	-0.00596427455175388	-0.00794950370485081	-0.0282157872829706
0.468452061818498	0.223858193279648	-0.203339041501106	0.209302033719462	0.0596268488650113	-0.0792769326967472	0.0434468706506718	0.0306904031291489	0.0135679276919482	-0.00982504191586797	-0.0481160450264679	-0.0230933873784075	-0.0487644947647553
0.258038461397515	0.102217205792257	-0.0980046884963784	0.147043031999542	-0.0169063695844964	-0.00504165440404525	0.0309916683226377	0.0234155195207069	0.00301012036550741	-0.0109740119942708	-0.0173908964703154	-0.031069613897683	-0.0254732918453649
0.219311757783634	0.111509367431792	-0.0863041165054948	0.115741158713354	0.0330072469477342	-0.0343567678453413	0.0264881293671283	0.0269248834455409	0.00137187503480943	-0.000674760448803519	0.0119876452353341	0.000474726234978295	-0.0165840161934845
0.00847073410058255	0.00417104067120879	-0.000569454587201217	0.00785493390259046	-0.00174705807921074	-0.001080371971162	0.00258254710198134	0.00119868860019712	1.28878950225904e-06	-0.00141371502518637	-0.00190746712694418	-0.00243315433860501	-0.0023014282485482
0.0258562944406635	0.0618265247201491	-0.00731503989005715	0.0204529567162749	-0.00683680580155196	-0.00991945036872992	-0.00461470503847504	-0.00520977780981115	-0.00593772747890103	-0.00837812808514094	-0.0060038381006948	-0.00610805001593485	-0.00679967199486221
0.296648125771739	0.177264107710366	-0.122412395202788	0.142883336495214	0.0223767308478019	-0.01334917717925	0.053184360601731	0.0541552545862123	0.018985425494126	0.00451377683427595	0.0190686429127743	0.00111976159144639	-0.00151809167540634
0.155957585194699	0.10903011233563	-0.0603452657744321	0.0838806441670938	-0.00482259051452374	-0.0386538094510803	-0.00093949060068077	-0.0184463062823002	-0.0252684346468196	-0.021738199982802	-0.0305851220996526	-0.0397293843440063	-0.0384731662624901
0.0500937404926124	0.0208015047565799	-0.0155514635188828	0.0358212963478351	-0.000289545723705618	-0.00384764728983821	0.00647851918443507	0.00686207798349127	0.000614835367184187	-0.00206859650677192	-0.00447206575469611	-0.00485053029692654	-0.00941723587963807
0.0445562653361825	0.0465856629176561	-0.0140396555011058	0.0311860057938258	-0.0054610208548504	-0.00740745216085737	0.00190646946447148	0.0020530384450338	-0.00467185792351992	-0.00643423650785389	-0.00868044981714606	-0.00883584261978358	-0.01144647707127
0.131552760018963	0.0504704289952297	-0.0499417131735021	0.0711777805801126	-0.0165495622718936	-0.0139384723107059	-0.0151804823710587	-0.0118432073294651	-0.0230524289519065	-0.0152440172912997	-0.0290678516758624	-0.0352440601914153	-0.0242253468855154
0.0781439914600906	0.0997403477181513	-0.0300625070224292	0.0414530904325191	-0.000510948903542932	-0.0193435166101496	0.0108786855170056	-0.000275883212296643	-0.0036127927229176	-0.00992723275684627	-0.0106277377823346	-0.0152340107706006	-0.0174149457989556
0.00658072222339051	0.0035880930285096	-0.000655510554931137	0.00772737188401165	-0.00230154728684195	-0.00218264631824014	-0.000928023530547105	-0.00135036162998403	-0.00176012495846257	-0.00224209680254104	-0.00278851880353913	-0.00257742747942703	-0.00231069916161598
0.226951332391974	0.170727726537143	-0.0922649462488123	0.11105916675694	0.0895962547466221	-0.0135770549298682	0.0698138062603208	0.000833962254595005	0.0406329670296184	0.038009599908377	0.0163015194087955	0.0178861545888563	0.0102949831946744
0.0298124595153563	0.0117120057397226	-0.00744086583237377	0.0251080191207724	-0.00600638957387657	-0.00844582272552321	-0.00107658083147717	-0.00379446756629549	-0.00661692529667429	-0.00722610614969988	-0.00746710108001381	-0.0101608633722449	-0.0107192949328605
0.314706719339221	0.17313342683797	-0.108095351946324	0.214960506761244	0.0338637678032448	0.00717054548105561	0.0545660449011908	0.0565279163935332	0.0446768352509249	0.0205171566421502	-0.00248448424462083	-0.0257641438919551	-0.0345134063972567
0.0752798944702617	0.0833057948791237	-0.0181184233940762	0.0617182171330413	0.0179924641302227	0.00717579326601979	0.0266064304476753	0.0117157803845548	0.00933128175037572	0.0125841286981212	-0.00380235928188942	-0.00179369624679449	-0.00564705754680099
0.442310213987194	0.156163363839962	-0.192589260294313	0.194637220549063	0.0645610183945904	0.0357173817360785	0.102915674292945	0.0116589691700402	0.0194929808579277	0.0501392000653345	0.0198893200046495	-0.0238164675580316	-0.00711884566724008
0.0695999235903439	0.0243929077529902	-0.0106881167637545	0.0738695962090891	-0.00647077760107133	-0.00528822505214346	0.0172081202000542	0.00173215728512535	-0.00118532731748278	-0.00587950132660739	-0.00467507716761828	-0.0118489424168235	-0.0172189154424858
0.0324525907068732	0.0402045710211797	-0.00912508264762347	0.0256369257832265	-0.0033006975955501	-0.007427883386237	-4.80268050266353e-05	-0.00221790595790838	-0.00372230962902433	-0.00536429049089356	-0.00767656691090868	-0.00881835834337231	-0.00938804693510158
0.444127244006944	0.153508400728377	-0.194103933114429	0.192961601824966	0.0701345526580958	-0.0196808083873703	0.0600392981326583	0.0570676928183741	0.0395240075199347	0.0252268721353627	0.00649837460681885	-0.00850997422821681	-0.00702603781984962
0.117814833158231	0.0824405734230239	-0.0454792577363295	0.0614532367580673	-0.000944937188945991	-0.0173162775993705	0.0282659829697961	0.0209032592001337	-0.00570556085094237	-0.00913060739415825	0.00132069986634076	-0.00453346763399529	-0.013112152388774
0.089284840003954	0.0187082246526325	-0.0287486915040426	0.0592701372839489	0.00343348033765817	0.000989227021376937	0.0168711858937611	0.0122794391418821	0.0105134145770437	0.00221135367951755	0.00226466547070163	-0.0052213457073607	-0.00470731823017877
0.378933743512706	0.260480787248897	-0.143874611088286	0.222639805979478	0.0113949325481309	0.0289607175136007	0.05901310403382	0.0812079724356528	0.0559863226386601	0.0201778250308658	0.0142590483353539	-0.0446396193546474	-0.0517915368464913
0.0180526399035395	0.00532846786836992	-0.00347082473007602	0.0180280503461561	0.000259386658507933	-0.00115719530418267	0.00371426962638816	0.00309552602631999	0.00201065955720067	-0.000448904322837371	-0.00163162347267023	-0.00286434949495094	-0.0038293596491378
0.178205285287517	0.22832089302042	-0.056932891087271	0.1252724182183	0.031752371323664	0.0162222740227266	0.0552523518949831	0.0383129159939813	0.0484792495686733	0.0239873226731953	0.0351920832218904	-0.0283828801811319	0.00148342306028504
0.0660696592852495	0.0242503859911889	-0.0129643788136336	0.0603738622317815	0.00460300950561288	-0.00318990298939957	0.0134470770141492	0.0103614362277379	0.00626687130720019	0.000706553258106646	-0.00652320794474365	-0.0125037432526938	-0.0106777695743038
0.142892876783653	0.086972437974743	-0.0577809845453062	0.0687634091881374	0.0071080985148253	-0.0081267399235837	0.015747582164241	-0.000149555292686177	0.000708434104355116	-0.000509320704379201	-0.0167512916198612	-0.00947799341926625	-0.0193393997132457
0.167375860394401	0.176026702595192	-0.0487220882743394	0.130017682201437	0.0261153600978053	-0.0038146549178219	0.0388289399624355	0.0370232015748565	0.0145542625100062	0.0111503525899917	0.00717429705709058	-0.00412787149778879	-0.0153139488552282
0.318769481150517	0.211237129506511	-0.112654998350292	0.209415927622349	0.0134280128654285	-0.00648718903805295	0.107968895373455	0.121105514904659	0.0458318383084391	0.00347041191368774	0.028210761246302	-0.0327456973231508	-0.0282870161163746
0.0689397244013409	0.0247250218188981	-0.00929774573757985	0.0769319485285625	0.000462057058584819	-0.00321402238678642	0.0129625906881242	0.00093991281522332	0.00523422554705634	-0.0013759826641008	-0.00446364332522346	-0.0164772022967397	-0.0128253101360197
0.151947732128614	0.0922731956911896	-0.0580760807557313	0.0813604438754215	0.0233558158789085	0.00367640735922486	0.0301638078221404	0.0241375302648781	0.00631486455009253	0.0135161116190667	0.00693582105645552	-0.00487983732651437	0.00058540543669186
0.495655955375867	0.204947798750518	-0.221917675862809	0.202861485618462	0.0618841951968701	-0.058612024038007	0.0607634532147473	0.0328772105064936	0.0358428251978669	0.00163608557943151	-0.0212877750920651	-0.0539442728547608	-0.0284187622986889
0.00476836324273181	1.81450062278271e-05	-5.09676540349857e-05	0.00379520990021554	-9.22242231898192e-05	-4.33756732838783e-05	0.00178888060428066	0.000901368143836678	0.000686282888388624	-6.77999482368487e-05	-0.000556924329130316	-0.000870400109673546	-0.00106014420811197
0.0177070378383009	0.0296154108901423	-0.0046577222760064	0.0147765546922612	-0.00264423008975188	-0.00404302148434565	0.000746396775743705	-0.00144090814291177	-0.00357152800834073	-0.00334362578704877	-0.00469536528553643	-0.00567280529330318	-0.00755269767009851
0.179479273776006	0.229548563323669	-0.0574487578709285	0.126238800438472	0.0955643382139158	-0.00837281033461437	0.0733061534943344	0.103369783770197	0.0337553297117602	0.0435957639396507	0.0148262216967496	0.0159775557951283	-0.00217819232753594
0.142094119788104	0.103858579941528	-0.0566760420029247	0.0709612316913163	0.0122439892411473	-0.0248420501909235	0.0101809903257441	-0.0124884423457598	0.00380660406466746	-0.00629903047488811	-0.0272897420863255	-0.0255681542974568	-0.0238219931357876
0.0646240758549095	0.0207829859711705	-0.0125188019060771	0.0587992752477285	-0.00113744308682491	-0.000243988108002025	0.0124299102153251	0.00563240165007976	0.00389620194622471	-0.000690715597413474	-0.00405599564360125	-0.0101385887506923	-0.0111042348808075
0.00402081642870784	0.000242597027819623	-5.46149717406373e-05	0.0030001395384686	-0.000610940804615943	-0.000733708481518145	0.000939489213105557	0.000162954383508947	-0.000113961188321611	-0.000672324643067044	-0.00100234138772845	-0.00107072142220803	-0.00148482773798644
0.0382018602955893	0.0466627712768702	-0.00837511763957001	0.0332435139245923	-0.00303929425910161	-0.00343514786509423	0.00616768400853124	0.00253767496240248	-0.00123965497462169	-0.00323722106209792	-0.00642756830103256	-0.0069082624940912	-0.0103898897852197
0.0148897213595759	0.021593339596513	-0.00189658327577799	0.0163498564742505	-0.0047900129148307	-0.00504712724249092	-0.0026034656234669	-0.0043483085204609	-0.00436227552185194	-0.00491857007866081	-0.00588081376544025	-0.00745619054610914	-0.00729944298510811
0.0708203159855436	0.0192419753527247	-0.0239321052245965	0.0441535154715317	-0.00276964092154897	-0.00232312429421111	0.00948974207994538	0.00562271255828599	0.00252003211453924	-0.00254638260788004	-0.00576505915593596	-0.00909105971432753	-0.0103277915415245
0.280849987820222	0.0889192232511037	-0.0830207665654156	0.228045880985052	-0.00843988857513556	-0.00637252913346248	0.056720402186724	0.016066481369612	0.0210422088386607	-0.00740620885429899	-0.0160443522921641	-0.0195102715124103	-0.0425511582011898
0.175532555104188	0.0490219632993879	-0.0629352176231214	0.105677720646175	0.00552722119944976	-0.0139432601104949	0.0162424607554146	0.00700221236092741	-0.00540874909432931	-0.00420801945552257	-0.0248060490382573	-0.0262874741660805	-0.0320354329307522
0.0338967621601277	0.0473137302452873	-0.00712425796696001	0.0298516881856128	-0.00697753975143154	-0.00742070538237927	0.00550694033443574	0.00291360741343392	-0.00410035907641206	-0.00719912256690541	-0.00468094966575394	-0.0111531029370833	-0.0118832588570637
0.0223303194595388	0.0356294633949506	-0.00443099453948096	0.0213808206625786	-0.00379547600338734	-0.00894885565778465	-0.00355115361572161	-0.00279265030340556	-0.00587175044779507	-0.00637216583058599	-0.00959897369209808	-0.00966067146620402	-0.00892271128889266
0.403457245026884	0.0925686247694401	-0.161075040082323	0.217185359383586	-0.00575621645160906	-0.0255194575033482	0.0389845054714704	0.0108474151182562	0.00246964884555018	-0.0156378369774786	-0.0165848346595336	-0.0365020162457168	-0.044151031811089
0.282866781427646	0.0989336838277918	-0.110017933836349	0.154128489820816	-0.00888274759672336	-0.0216773811986128	0.0204536152818994	-0.0058571784479432	-0.00960143138574127	-0.015280064397668	-0.0244801191178639	-0.0377767108002596	-0.0408955695891328
0.0808287143401294	0.107367865633964	-0.0145697526645038	0.0814336136572275	0.00798324031149496	-0.00251838295659713	0.0287391605985855	0.0210958518262332	0.00175592678269738	0.00273242867744891	-0.00246985121077035	-0.00112918228985111	-0.00758619121057835
0.0231900164039256	0.0351968676107725	-0.00273011069757466	0.0241942307176335	0.00126753804379279	-0.00212717773010412	0.0080072964823181	0.00380430952622218	-0.000452363325007588	-0.000429819843155668	-0.00328912204594557	-0.00496496988131298	-0.0079092655772037
0.0209949959738584	0.0356087055739627	-0.00345927699110373	0.0210860988091681	-0.000787190843228393	-0.00629460025557162	-0.00251877072673946	-0.00417767976848147	-0.00598284530645043	-0.00354089554940001	-0.00907344293876554	-0.00734757025512896	-0.0081873701939703
0.0442485767820561	0.0154873842990538	-0.0137339414242034	0.0311806804259172	-0.00510413462264295	-0.00325569418937718	0.00149635688569885	-0.00111666482822491	-0.0032617384885045	-0.00417991440601007	-0.00818207261736655	-0.00922637551620585	-0.00875111073001785
0.246678789197544	0.0962803727732919	-0.0901262565512531	0.150476635146234	-0.0274769958865945	-0.00390542525338633	0.0192165473549081	0.00704596706950347	0.0053209838919647	-0.0156912105699904	-0.0233647536777715	-0.0391654217259067	-0.0288626096074913
0.175438455805179	0.0955679158303872	-0.0689055389075195	0.091509342676367	0.0221440002493012	-0.00889577875759423	0.0327454795248306	0.0208946940050974	0.0259421471607716	0.00662411074585348	-0.0042317181280162	0.000452845949335756	-0.0111068877895041
0.0208692660128519	0.00629441104193132	-0.00352887905104943	0.0173395689822176	-0.00113453106652901	-0.00235971451928851	0.00196818708683801	-0.000230276348897895	-0.000490986401327911	-0.00174712279290876	-0.00409729343134231	-0.00447084645624027	-0.00683727650026888
0.0219338400855509	0.0312854263116485	-0.00347339452380841	0.0223783386247338	-0.00586473646277259	-0.00673934566881548	-0.00200434778591006	-0.00367280836768618	-0.00443876255075076	-0.00630204106579403	-0.00724216366974131	-0.00632888793890364	-0.00886122541791542
0.00632600151021589	0.00153690008339192	-0.000171822021945992	0.00714714568578164	-0.00183842613872922	-0.000986293604673705	0.000514799898532345	0.000161104405378085	-0.00113632502498752	-0.00141235987170146	-0.00127940434370244	-0.00202155304425901	-0.00224435499982107
0.225487225131832	0.163585145683317	-0.0930303274607073	0.106598139350186	0.102418371983284	-0.0181077865195549	0.0362854419563224	0.0470464988661471	0.0473334742564242	0.0421552927318644	0.0318867034212371	-0.0229687969413328	-0.00674467430884179
0.148868540577257	0.114987610627918	-0.0572717248579947	0.0805041026295604	-0.00743839231333246	-0.046287932524022	-0.00461601938482062	-0.000364547366016293	-0.00186209311156657	-0.0268631624186772	-0.0288105560668372	-0.0273198834124828	-0.0364839286055293
0.310284980617133	0.145575657293852	-0.0966883079380242	0.242630056456882	-0.0349472174425766	-0.042076206861485	0.0133085242205638	0.00735139777825056	-0.0270772395012374	-0.0385117121520308	-0.0345797675062111	-0.0639034612641984	-0.0732859885165642
0.0967086694929534	0.0703086631800455	-0.0358892450615849	0.0537121388191497	-0.00946729811504446	0.00896408554374994	0.0121574008397767	0.0212275242893065	0.0157794312138496	-0.000251606285647257	0.00300239012100721	-0.00956762272167511	-0.00172637287450422
0.487508712254775	0.201124606676672	-0.220246672274105	0.194040522002515	0.0946884056896298	-0.00887116911512958	0.0409901733938242	0.0223690392270451	0.0246079958191182	0.0429086182872501	-0.0139338143058269	-0.0372363618369972	-0.0524368486124725
0.0910183476878932	0.0316719863843609	-0.0184849030499626	0.0845703492667081	0.000427916782346383	0.00408147280820609	0.0240641338359714	0.016836180824955	0.0100821727359878	0.00225469479527624	-0.0022017058690697	-0.0080932505397272	-0.0120019936621213
0.31825199903718	0.249525360325196	-0.103062384492067	0.238208770917386	0.0156124828581024	-0.0449815344801952	0.0210163266285015	0.008967627973266	0.00624162898139807	-0.0146845258110464	-0.00435213552823532	-0.017300898288554	-0.0395825287408478
0.113712903381848	0.187105014297456	-0.0349692020750021	0.0808292541249622	0.0229655788897907	-0.027704256628831	0.0542184662377543	0.0223970951199198	0.00735446304384113	-0.00236933886952014	0.0185391675162104	-0.0104625435811175	-0.0127339624637747
0.00157309300999225	0.0147603590085638	1.38379058274762e-05	0.00202197096367721	-0.00114238180236332	-0.000908130142411132	-0.00079739160302092	-0.000230521762891896	-0.000513731679023803	-0.00102525597238723	-0.000606087913998343	-0.00117049810434146	-0.000781807841970754
0.323438060816401	0.208301875950728	-0.115666029683942	0.210548233547684	0.0183038347382753	0.00269788320969394	0.0721455886867806	0.105793425314731	0.119037618154738	0.0105008589739846	0.0839325284653772	-0.0215686751372107	0.0073371745334887
0.172647337590753	0.23181061003306	-0.0537467559937226	0.126371426624904	-0.0185873141553604	-0.00175815508221494	0.0488473305101286	0.0430011456087445	0.0723735050649522	-0.0101727346187877	0.0476857950447263	-0.00168480912445193	0.00327213393155526
0.496118327842232	0.246726469554413	-0.226376983563811	0.192466055264953	0.156502383035674	0.0117173065007525	0.100700325508164	0.0341251266357747	0.0615293489977484	0.0841098447682131	0.0277160421604061	0.0147883741105969	0.0296564563392792
0.149093162384576	0.0349490547258338	-0.051728543061486	0.0949224861072985	0.00549242221341689	0.00596624942325003	0.0256069211493758	0.000625296427868488	0.00559084731281498	0.00572933581833346	-0.00846186449251304	-0.0145940914169484	-0.0268878575978464
0.0499257997867164	0.0852299797892391	-0.00961426047375053	0.0471899758473764	-0.00358215686126714	-0.0133965787871167	0.00366785843709619	0.00274966585159619	-0.00437565576611609	-0.00848936782419193	-0.0129168025937365	-0.0119504669828609	-0.0147200706111608
0.141985151403426	0.0850891536990263	-0.0563913524839582	0.0719074391051624	0.00881251403585151	-0.0157699366072229	-0.000185155712905616	-0.0046907194511526	-0.00882433415749731	-0.00347871128568569	-0.0113083541405848	-0.0165975250143086	-0.0177023143843096
0.0284630765098183	0.0389016532291542	-0.0082789780879525	0.0216865523821297	-0.00256286757257636	-0.00440729192949021	0.000818787662910981	-0.00146069738431695	-0.00102502831191041	-0.00348507975103329	-0.00539812101745409	-0.00346035929396995	-0.00871822817101188
0.0302183005341482	0.0882406071705377	-0.00774994143267975	0.0255205771508352	0.00358037188819086	-0.013567511986342	0.00245748233927506	-1.38613741504541e-05	-0.00110960538624042	-0.00499357004907557	-0.0118158366772612	-0.00443917494605503	-0.00803249510296999
0.0908616914736481	0.0633386197099089	-0.0338749558549021	0.0502741486621481	0.00173679024955314	-0.00463364862738606	0.0159041373020696	0.0139886839465575	-0.00488901832868528	-0.00144842918891645	-0.00803429626175083	-0.0154683013814549	-0.0112703826285113
0.0776881225941154	0.0817618761978693	-0.0190595702382127	0.0625677475634195	0.013536779762488	-0.0101887250828677	0.0317563044707117	0.0144743175375081	0.00728544283666897	0.00167402733981016	-0.00583980421005194	-0.00660787579140741	-0.00815235651165579
0.0363081400681026	0.0451211360235712	-0.00826168368531593	0.0299693365899136	-0.00130294044826031	-0.00376061984191037	0.00852893530258083	0.00417444151271857	-0.000806357481201607	-0.00253178014508534	-0.00215362701733254	-0.00775848376389802	-0.0102723623151342
0.00096603435654206	0.00230600429022338	-0.000102958257697454	0.000724125565236851	-0.000247155020552313	-0.000381936531892524	-8.84218655307149e-05	-0.000116866932517371	-0.000263167298613502	-0.000314545776222418	-0.000415632606339199	-0.000447194933294686	-0.00051251354777037
0.0571607885384739	0.0163819306788047	-0.0186967739698442	0.0362766246392073	-0.00194360643199999	4.52281632359747e-05	0.00993583320748353	0.00517672464370275	0.00192238705357277	-0.000949189134382009	-0.00321169378170694	-0.00722987734195329	-0.00709240182643133
0.00326690353875442	0.000720002557354337	0.000165234977420788	0.00401650312591087	-0.000338692090669602	4.5302398683045e-05	0.00148576181415748	0.00059008689623994	0.000539448404912482	-0.000146694845993279	7.86453233110524e-05	-0.000342073371012209	-0.000859957236537085
0.468503250712744	0.225939814035665	-0.203017191358667	0.210514794562273	0.00577784240257423	-0.0753714288948611	0.0805477356467332	0.0194595066488045	0.00226132913033733	-0.0347967932461434	-0.0174681708943878	-0.0450760604523397	-0.0145617738847684
0.133286792588962	0.149409162219426	-0.033294092350633	0.113942223601105	0.0175170892838482	-0.00335394135461872	0.0326353235147128	0.0300509616907225	0.0334253923224254	0.0070815739646147	0.0165524177396549	0.0042330163939554	-0.0207346939907265
0.00280431974111373	0.00586079702780253	-0.00013960520394117	0.00265354056529826	-0.00114761777047311	-0.00121735251063915	-0.000325055882370328	-0.000505252219792519	-0.000902676044779981	-0.00118248514055613	-0.00131791250434693	-0.00132413269760562	-0.00137022664180738
0.0401663622294556	0.0104266500952472	-0.00618736430412999	0.0387247734021884	0.000734275289877094	0.00295623711158632	0.0134263108473578	0.00746782252841278	0.00501094256725578	0.00184525620073171	-0.00129086726420721	-0.00391360616946498	-0.00705307480679398
0.180883495204957	0.0499266832651358	-0.0665267433895386	0.105096807686611	0.00223764287621495	-0.0148484453039401	0.00616157321916333	0.00730412301293923	-0.00158935141394545	-0.00630540121386258	-0.0167053321393411	-0.0300887084533888	-0.0325919408764731
0.0813853481552584	0.100114307517823	-0.0312683155394722	0.0436097815822958	-0.00539257249054104	-0.0119979527188055	0.00313114962136224	-0.00462607470210671	0.00465421458619632	-0.00869526260467329	-0.0073894717809728	-0.0218145870992291	-0.011311481820712
0.181986489434723	0.229845778545904	-0.058439180295222	0.128713578207689	0.0263564816762239	0.0217132681353412	0.0715168704000807	0.0276752672284608	0.0421211930624779	0.0240348749057826	0.00353824757712615	-0.0133048324101461	0.00252632532434885
0.0646135419781274	0.0962503282712332	-0.0229948674670141	0.0396000309888622	0.00737371182504735	-0.0270379192248321	-0.00655623110856685	-0.00988981195470638	-0.0147710208989112	-0.00983210369989239	-0.0190433827717446	-0.0145130889429944	-0.017828796715843
0.0356197886835906	0.00655063158034913	-0.0104888512796914	0.0253401556904029	-0.00107168154053101	0.00457361840678219	0.00917931770383915	0.00532091503133783	0.00506007290425572	0.00175096843312559	-0.00127876113806867	-0.00377513243441152	-0.00196479894856152
0.139450861455311	0.121960127748377	-0.0401894343936614	0.106624912237212	-0.000104378668030619	-0.00616172486579067	0.0390049151082652	0.017022146707811	0.00712498615003321	-0.00313305176691064	0.00859541608771508	-0.00776639793681166	-0.0185531491970889
0.129269982908482	0.0852680295395621	-0.0490412622044446	0.0700271394547919	0.00182517816548869	-0.000620467100507033	0.00244909908762006	0.0102578655904564	-0.00672876651991597	0.000602355532490828	-0.0230214993746868	-0.0141816008220882	-0.0192296338002192
0.0776217740584397	0.0835980364933857	-0.0187441691228016	0.063223723536195	0.0102982674857689	0.000981905711158165	0.0258253571177066	0.0166783037768994	0.00383915090800403	0.00564008659846355	0.00105718411638071	-0.00877476412051563	-0.00664125537753064
0.0752913797043055	0.0538229737600919	-0.0270501955772324	0.0442248988746753	0.00582820283518684	-0.00284226143665599	0.013869495171738	0.0136097991379134	0.0107958295456826	0.00149297069926542	0.00216265067144027	0.000139531569189597	-0.00195345900747719
0.494794027419644	0.251953153396421	-0.225362422544343	0.192519841789731	0.0488942926278298	-0.0616736130581589	0.052073599965143	0.0304697841445166	0.0545765365356918	-0.00638966021516457	0.0152331455145793	0.0234909336804435	0.000137364065419476
0.0644951501917681	0.020976213943438	-0.0217140377085402	0.040827403980591	0.00369723020311119	0.00810558345615296	0.0156764449073211	0.00375562863767355	0.00751286646949699	0.00590140682963208	0.000672840305533634	-0.00381266810711919	-0.00520334027361451
0.150933879526833	0.0347197674672664	-0.0529513003068201	0.0955338801961455	-0.0195182964943649	0.00327878114409713	0.0128179247734987	0.0170635102721056	-0.00249330565249029	-0.00811975767513387	-0.00792885344744831	-0.01932543386673	-0.0161023179454934
0.0805920894156064	0.159482784652296	-0.0234593457901771	0.0581951888096516	-0.0109519696409996	-0.0109520990668552	0.0412582191993745	0.00535035039924175	-0.000412103942161637	-0.0109520343539274	0.00962842454300107	0.00835576110120241	0.00231753391698263
0.0417407073885699	0.0098657519992562	-0.00714378108782276	0.0385013873755788	0.00186338203454601	0.00142867603351662	0.0106306408370829	0.00578129500927434	0.00544926340455078	0.00164602903403131	-0.00133381839860632	-0.00519701775816998	-0.0055341957437989
0.500416487634219	0.242809581473262	-0.230093058117993	0.187118482718094	0.0309445248898619	-0.0744077096525502	0.0123916603190549	0.0650454375324386	0.0472738185756167	-0.0217315923813441	0.0223284077618431	-0.0260861983191434	-0.0110602616132191
0.4141836362682	0.175514439513642	-0.172040587677192	0.205659508374265	0.06963117891594	-0.0100173252580755	0.0952662955199948	0.0583217284233876	0.0334443094576978	0.0298069268289323	0.0135648033950844	-0.0243869822720872	-0.0480275798440154
0.360556311963201	0.214864597971406	-0.13215954257829	0.226911409533318	0.0409693497539291	-0.0457114627675524	0.101655010711144	0.0489831185278876	-0.0104995828898335	-0.00237105650681163	-0.017217206358327	-0.0217926438201943	-0.0583361552189935
0.0197246336575108	0.0532136794421823	-0.00519810257482797	0.016387109082833	-0.00907253145880573	-0.00786458347126506	0.000284949466246565	-0.00142237072079093	-0.00334577169846258	-0.0084685574650354	-0.00960202800430438	-0.00594542526956156	-0.0100181861103275
0.497762275612565	0.247654492959674	-0.226630076680839	0.19304075887028	0.0425054206013843	-0.0708309620045688	0.0685121743735788	0.0740754292428212	0.0273605435133157	-0.0141627707015922	0.0152368827562929	0.012739912259728	-0.011023560578547
0.0440734623791959	0.0193490049027755	-0.014136894214212	0.029890467434281	-0.00924883598388694	-0.0153922800641486	-0.00483355783875718	-0.0117468963048784	-0.00978517290075481	-0.0123205580240178	-0.0145998436939283	-0.0160027853753927	-0.0182724045185264
0.254773802832058	0.101618383164129	-0.0959748247492584	0.146146855375219	-0.0244821721718584	-0.0101343323335028	0.0307721961636659	0.0128890141759301	-0.0185155686698165	-0.0173082522526806	-0.0179985452965061	-0.0230967643495361	-0.0361046554114037
0.00216625720319191	0.0143052358598675	-7.57050152779938e-05	0.00253735074395666	-0.00146094904943608	-0.00163343544577972	-0.00086830167638576	-0.00103310650830607	-0.00163911970209413	-0.0015471922476079	-0.00139356787586975	-0.00143026788539424	-0.00182835703415256
0.0663812273009544	0.0195605219724956	-0.0222920429905994	0.0421887470992799	0.00197103473501509	-0.00256027961697181	0.0133401929965833	0.00360042309224777	0.00781188183445926	-0.000294622440978359	-0.00549732333682824	-0.0021005684570278	-0.00913203476318236
0.0854052432045815	0.0991146012534351	-0.0338909381404157	0.042732384235371	-0.0190180219566857	-0.0127512970239808	-0.00601311702974139	-0.00804811178981631	-0.0157957941032985	-0.0158846594903332	-0.0233611906032206	-0.0098535866322022	-0.0118529270186277
0.139268739755634	0.0319834221983918	-0.0497988018064163	0.0835091494331411	0.00218720757203797	0.000459952891331133	0.0225834302211869	0.0170919478433451	0.012103764731871	0.00132358023168455	-0.00686631761403653	-0.00377750491351722	-0.00861250653573131
0.0134940323983811	0.0101726393662344	-0.00251143322165345	0.0131165686991905	-0.00442472396467722	-0.00306051527581596	-0.000771127570535433	-0.00118542781281123	-0.00274297546213967	-0.00374261962024659	-0.00328380108114131	-0.00469175374743134	-0.00474974063960551
0.454085288280706	0.197531556067341	-0.2013278503083	0.189668065971965	0.0846540812974122	-0.0147327755053424	0.0888359042462393	0.0564018001151073	0.0709021477741482	0.0349606528960349	0.0244490902587958	0.0639974906852177	0.0431792754862598
NA	NA	NA	NA	NA	NA	NA	NA	NA	NA	NA	NA	NA
0.10730191476252	0.0576255699059551	-0.0177324119004133	0.114637960001859	-0.0172686782436087	-0.00651552490213227	0.0221001841393025	0.0123218431194208	-0.0103579067303362	-0.0118921015728705	-0.01241358011459	-0.0168398713791108	-0.0200510581837764
0.363568598123001	0.135845119519305	-0.139123183977678	0.212314668606498	-0.0322003626504719	-0.0847328742256556	0.00313051280878668	-0.0210636243479791	-0.0532019224091788	-0.0584666184380637	-0.0570761190967025	-0.0657809103234785	-0.0811262477590446
0.144120806247038	0.0824319376382652	-0.0580079814995857	0.0700743357084523	0.00171944280399133	-0.0104654479776679	0.0116356996811042	0.0107291340684187	-0.0184574980534152	-0.00437300258683829	-0.0123992250787399	-0.0135315920864235	-0.0196394278468816
0.131851544730676	0.119291283145494	-0.0362773181879971	0.104435864054109	0.00550328063503236	-0.000805845872702576	0.0311291567891444	0.0194546962104921	0.0172345723939212	0.00234871738116491	-0.0100909318747072	-0.00681013852902659	-0.0206647121613986
0.0757922333550399	0.0836911961311903	-0.0169321631492361	0.0646714736317778	0.00950722670615461	-0.000220199136303223	0.0309278675195433	0.0170676421007074	0.0211058816042932	0.0046435137849257	0.000191447277482507	-0.00177080640092765	-0.00914843444613524
0.00302832793337537	-0.000241058133702163	-0.000174919657448482	0.00284775503457433	-0.000973129967321092	-0.00111603765340873	-0.000388829140846197	-0.000566613625646747	-0.000708920351174629	-0.00104458381036491	-0.0012550952560432	-0.00147650311605377	-0.00163437375985709
0.00122842846161196	0.000468708861633958	7.88555826993556e-05	0.00115765170282578	6.70961098593493e-05	-0.000194231444327711	0.000439778158721773	0.000292313439416186	3.8805991723518e-05	-6.35676672341809e-05	-0.000263103008984722	-0.000304111244392805	-0.000234136721096684
0.258614884819825	0.125525613162213	-0.10258909608245	0.134710530040838	0.0169897449988626	0.0167270212063079	0.0422562769738757	0.0554969382163165	0.0194437089691341	0.0168583831025853	0.0168045093198681	0.0158257365884956	-0.000899935740702018
0.0621374896636809	0.0947460290704232	-0.0222677349605241	0.0379135272289382	0.0159816816568672	-0.0252485742927788	-0.0044198877443253	-0.00557445964419584	-0.00497984081017968	-0.0046334463179558	-0.00838616417360169	-0.0152319928483761	-0.0185441576352214
0.287797327061811	0.175829324666656	-0.114896966230239	0.148822836784453	0.00343156805610689	0.0199478917236456	0.0407425413246578	0.0283694020775576	0.017720268097112	0.0116897298898763	0.0208680291757408	-0.0179320355703773	-0.0203444501237443
0.29266501615229	0.151818875146871	-0.0840201148512732	0.248674214115444	-0.0119125083538218	-0.0324494954603706	0.0122171651575537	-0.000518580186084638	1.56760879072571e-05	-0.0221810019070963	-0.0438931482533373	-0.0676614284362071	-0.065338441456526
0.499301481243224	0.253682209164054	-0.226803011674335	0.195909487823103	0.0504158239111012	-0.0625780123148963	0.0866498417149391	0.065972115218532	0.0612685826396612	-0.00608109420189751	0.0249986052418804	0.0385774321647443	-0.014201405166293
0.115661089406634	0.0814579512343698	-0.0447178973917818	0.0604401940158431	-0.0174460992677866	-0.00183350258272462	0.00741197151876501	0.0185158122406488	-0.000563771183790612	-0.0096398009252556	-0.00143008691256361	-0.00813833821938983	-0.0106417973910924
0.209325451709729	0.0537123624001301	-0.0744572658395439	0.128922518594278	0.000846966933001125	-0.00335297928549652	0.020920549037781	0.0239876240254678	0.00871090757224136	-0.00125300617624768	-0.0052881988064741	-0.0249130901435252	-0.0312365926482961
0.494533223959476	0.250902791469979	-0.223432420266185	0.196071030473666	0.0972092088151532	-0.0437168422691883	0.0690835212631155	0.126623358506701	0.0964810687816025	0.0267461832729824	0.058524397635778	0.0254822692184662	0.012040110857591
0.0415866487428088	0.0232899934157996	-0.00666821799940134	0.0408434736667505	-0.00928027057058503	-0.00897021588227583	-0.0016457108995771	-0.00745148990784689	-0.00507029120607573	-0.00912524322643043	-0.0128249438463964	-0.0157625193717013	-0.016110920973534
0.311182060478129	0.167197817010468	-0.107245178827185	0.212503920122921	0.0179353052068896	0.00431453756700478	0.0542362443570743	0.0377242536957593	0.0248394718619738	0.0111249213869472	0.0505327812309335	-0.0049607725558749	-0.00775724581572268
0.194471227545084	0.0513916534242413	-0.0712560656105128	0.115961366862077	-0.0246190221633895	-0.00883608644733125	0.0228550260717313	0.00129962211805962	-0.00971262501549547	-0.0167275543053604	-0.026677282841687	-0.0303578667774831	-0.0403618155428725
0.0691660818350336	0.0773521825940512	-0.0171642429790747	0.0566306008066052	-0.00031291245210642	0.000907035275128962	0.0149712017872926	0.00403453272964364	-0.00363610104388946	0.000297061411511271	-0.00842738441443219	-0.0128108131025921	-0.015973897382099
0.0149785757009174	0.0213127329112929	-0.00166933629730055	0.0169210650413286	-0.00538402810277928	-0.00616875750303131	-0.00303908815659171	-0.00356500386708684	-0.00471512542437278	-0.00577639280290529	-0.00665236355829935	-0.00699394146293092	-0.00668275365878343
0.00832045041284129	0.00423002253759028	-0.000767828097471723	0.00995527135304878	-0.00279669173414496	-0.00226650104159959	-0.000433616586067481	-0.00105004046440548	-0.00142453613776234	-0.00253159638787228	-0.0024312079479688	-0.0029792315547994	-0.00346026643918794
0.46399776850175	0.15002318579724	-0.198935872421637	0.213762472475052	-0.0323565361187108	-0.0827667406617476	0.0174517848598303	-0.0156824621572803	-0.0318206516105194	-0.0575616383902292	-0.0397480458082666	-0.0706519453493915	-0.0886382593322111
0.260484819956579	0.0686743533782361	-0.0707360439575156	0.230082995154539	-0.0207628231305231	-0.00612071781223983	0.0364431351238602	0.0161193721139349	-0.000932274834279601	-0.0134417704713815	-0.019260895204348	-0.0355573133205787	-0.0434376738587295
0.000697384060505732	0.00277541541330206	5.51920688990127e-05	0.000588107240462258	-0.000395924318393077	-0.000367923343476154	-0.00030493815809981	-0.000258700761663208	-0.000273605028559726	-0.000381923830934616	-0.000430097543573282	-0.000413325435335278	-0.000421829968630694
0.018643025570578	0.0288612574814794	-0.00424211279034365	0.0170687769213131	-0.00617254508125457	-0.00546314344306826	-0.000752682962191133	-0.00451684880786663	-0.00320299186007761	-0.00581784426216142	-0.0065440820255649	-0.00656473554598455	-0.00819163187181007
0.136404168740738	0.104708259976144	-0.0520742414085645	0.0728126820738167	0.000630048636003827	-0.0328284192119018	0.0108706278192832	-0.00102270749793598	-0.00813726369793791	-0.016099185287949	-0.0141010129241122	-0.0260904316105891	-0.0231504572428134
0.0991551590835597	0.0315936473197703	-0.0157297202116306	0.107514769760336	0.00182358799533197	0.00253919456749269	0.0271662645127536	0.0164028176553954	0.00660191060726199	0.00218139128141233	-0.00454756919884065	-0.0109159069910196	-0.0155793530416177
0.0796188290487594	0.0601658532480782	-0.0285082537431659	0.0467892319680302	-0.0057044287957175	-0.00619322171266387	0.0103577560400538	0.00235096231387097	0.00330227965288465	-0.00594882525419069	-0.00421343688899717	-0.00796804078541918	-0.0111962561023161
0.00530878109854216	2.50178554203565e-05	-0.000434693975690484	0.00468716256836499	8.49627240322509e-05	-0.000478639063692714	0.00168981302446797	0.000469237435157965	-2.58046469559358e-05	-0.000196838169830231	-0.000778963844956093	-0.00132661300493301	-0.00175323138760567
0.00480726166667155	-5.73848224703294e-05	-3.19118778532518e-05	0.00427454157251912	-0.000106209352396747	0.000100670106094099	0.00221285478032718	0.00100288041179313	0.000638699515879482	-2.7696231513245e-06	-0.000407298654214099	-0.00107072569157886	-0.000950085844496688
0.0090233281826961	0.0127931289878051	-0.000848268677319934	0.00927114102505616	-0.00243846919980494	-0.00240752662240456	4.01413666101542e-05	-8.71325573440444e-05	-0.00121691208609341	-0.00242299791110475	-0.00262248501612008	-0.00260269503573738	-0.00323919374519061
0.0817874819029444	0.155558081283405	-0.0240701841588406	0.0585985787331815	-0.0103604467537111	-0.00750738766826654	0.00263514030159825	0.00512711629866085	0.0208182441587021	-0.00893391721098881	-0.00601863267938958	-0.0184235943088036	0.00571688263227786
0.0979136942335645	0.0658634405192045	-0.0365752312397857	0.0538294917726884	0.00428907233333528	-0.00473241896554005	0.0194186326226799	0.0206360276630596	0.00617976787213925	-0.000221673316102386	-2.51054523894151e-05	-0.0121726290417918	-0.00556380507633868
0.260522908246453	0.127420249925729	-0.103820700623993	0.133416197829725	0.0410950725215765	0.00386674852221114	0.0746265211821975	0.0568671372156776	0.0263821824909991	0.0224809105218938	-0.00555681262969476	0.0118929143866118	-0.00229015189963289
0.312842746527866	0.175587798027234	-0.107639654694873	0.213789731143553	0.0265047271498962	0.0605290193000709	0.0673031967605178	0.0202393280477331	0.0533135269021776	0.0435168732249835	0.00454438492103748	-0.0273065417834915	-0.00416674903480374
0.0831608131977148	0.10956169079687	-0.016759365295958	0.0809253623807065	-0.00166608703767537	-0.00435577208971932	0.0175301260931669	0.0160254548149347	0.0168818727646382	-0.00301092956369735	-0.000960154943915395	-0.007215413194446	-0.00736088712569107
0.00403489561056898	0.000116548313512075	-9.17720081809563e-05	0.00416226047562166	-0.00106015558044833	-0.000542574475013539	0.00117862554412708	0.00013717781579351	-0.000594521491864469	-0.000801365027730936	-0.000724276001912816	-0.00103662203957016	-0.00126517854083124
0.119015457372418	0.0306234686200244	-0.0386401219941021	0.0802447544532733	0.00329265430548474	-0.00357607942564671	0.0199253434731204	0.0160737794082326	0.00735427286085685	-0.000141712560080984	0.000488002242236413	-0.00886708934495369	-0.0141777943101039
0.0548877141250732	0.0541709949824626	-0.0178800233297223	0.0371536112527113	-0.00363661419195916	-0.0212672923709777	-0.000338610992379709	-0.00326489320026016	-0.0151555892366067	-0.0124519532814684	-0.0137220932257467	-0.0200100150037444	-0.0192520617156486
0.00163992318953718	0.000160665014491639	3.93607015289565e-05	0.00156906166053943	-0.000308805515577499	-3.89418709961112e-05	0.00035983469155325	0.000276394381950692	-4.96704855989681e-05	-0.000173873693286805	-9.36083485375272e-05	-0.000432977648503031	-0.000483597209205278
0.119673704203065	0.0465014078859916	-0.0432062714051323	0.0701525685986321	-0.00320022343202199	-0.0297536267157882	-0.00293514641954339	-0.0104437061484338	-0.0230148686499147	-0.0164769250739051	-0.0252331716467652	-0.0377890318871756	-0.0366690449632522
0.102126014377532	0.11332426003004	-0.0402253031393872	0.0514865768506696	0.036386499196909	-0.0114958245389601	0.0270891641988025	0.0242954712028938	0.0042937525033979	0.0124453373289745	-0.00554435166335059	-0.0124724302450223	-0.0253525951082436
0.148294629157186	0.137010465764306	-0.0611896497038726	0.0690634208756298	0.0367459623985382	-0.00843120139595485	0.0239839709208954	0.00528210540945781	-0.000532108897447009	0.0141573805012917	-0.0115659096695936	0.00874863074815058	-0.0185863971181418
0.2995725847518	0.149418028690389	-0.0852382943711856	0.257171275849638	-0.00107151167476449	-0.0409624220451232	0.0221262697235186	-0.00172006738496233	-0.0284386204158943	-0.0210169668599439	-0.0444759860409679	-0.0658794542006431	-0.0638930129387968
0.149119855151173	0.0365607185807095	-0.0530452441044724	0.0928044919040203	0.0034274956246366	-0.00406962375159414	0.029492164545955	0.0168305734603994	0.0115503892276386	-0.000321064063478788	-0.00445125968992585	-0.0111157125366541	-0.0183018042532394
0.0664349090131812	0.0922394183741559	-0.0181521495844523	0.050811557747499	-0.00629737424880816	-0.0206422698890717	-0.00506656123315996	-0.00887443215740408	-0.0100298497968266	-0.0134698220689399	-0.0167788259974996	-0.0210769849412417	-0.0250443205728695
0.0951316303254553	0.123158302855968	-0.0371992227142987	0.0491606988274078	0.0152047972789883	-0.0196592410133061	0.00791870794184246	0.00132712849641373	-0.00621245790031535	-0.00222722186715893	-0.0101321975884108	-0.0136289006781403	-0.0162321875505625
0.137202894126155	0.15082198070136	-0.0366929606970222	0.111339189904771	0.0227633969150999	-0.00333837601125128	0.017067180106992	0.035993395731188	0.0038937096454065	0.00971251045192431	-0.00114525764608212	0.00399739138182673	-0.0171232724860438
0.0563269057012853	0.0195555483751705	-0.0187717911168478	0.0360179423160342	-0.0122386211440317	-0.0100508453016862	0.00187137592595152	-0.00617389496734773	-0.0109670837528946	-0.0111447332228589	-0.0126816930692524	-0.0169358015933814	-0.013457883236862
0.0226293048233597	0.00570749832076963	-0.000598861754417555	0.0248064602320165	0.00145307319724496	-0.000382478661614866	0.00807926868898485	0.00598591429426294	0.00374218086846031	0.000535297267815045	-0.000364457177183725	-0.00185587373392281	-0.00328071607204778
0.209500832892458	0.0562537492247965	-0.0724413053840591	0.135236551986638	-0.00320863984936115	0.0032237359284045	0.0390345346339864	0.0301717478691781	0.0192881049154047	7.54803952168759e-06	-0.00788614394762749	-0.0105159393680903	-0.0165093696887931
0.0526666119226535	0.0581377955511112	-0.0121978545446137	0.0428603136566223	0.0052561944896708	0.00202129448180276	0.0171655745003642	0.0110331200599349	0.00206491418666848	0.00363874448573678	-0.00363470418568913	-0.00450055111854197	-0.00956416802306456
0.129198186244226	0.0853527007439334	-0.0487033535971551	0.071855900771584	0.001342334774941	-0.0294730842533763	0.0176868174119447	0.00855107396777049	-0.00352481730856241	-0.0140653747392177	-0.00807589061374663	-0.0149529255578393	-0.0196030589007837
0.0578922266818157	0.0461108027948558	-0.0192652671936032	0.0381904667188077	-0.00848845127323045	-0.00221460276517532	0.00888507795633214	-0.000524488704516372	-0.00117333162652895	-0.00535152701920288	-0.0108513086000182	-0.00958369763234339	-0.00787566237706012
0.0499526726823924	0.0500888882698106	-0.0163218745797624	0.0334140141321518	-0.00989207103729116	-0.0169120024519191	0.00135569591873877	-0.0109713926070498	-0.0131113130057576	-0.0134020367446051	-0.00914885249185626	-0.0130500001031451	-0.0198220929517677
0.0995373107468362	0.104572242344743	-0.0266951562707651	0.0788274284294238	0.014824888189847	-0.009510820110174	0.0112307821463989	0.00594485361153722	0.00664359736667729	0.00265703403983648	-0.0134742509218733	-0.0149017948504546	-0.0201170692374797
0.453247574082302	0.155855956137114	-0.200433064765643	0.191680408060921	0.0704002978150237	0.0624316673982786	0.106831677854295	0.0594191220714369	0.0468541419754587	0.0664159826066511	-0.0116645601789043	0.0213682520127406	-0.0130668842090343
0.443864705059658	0.157944493168679	-0.194085093202575	0.193895648562551	0.0800639872633341	-0.0135314143937996	0.0775205692340041	0.0503036017672667	0.0750585823868699	0.0332662864347673	-0.0207204219692267	-0.00585112643066416	-0.0168990857495884
0.265667539364523	0.173848311473709	-0.103362722869184	0.142927975360458	0.0497523369662706	0.00644195754991483	0.0470081497675732	0.023365467089556	0.0211090414795978	0.0280971472580927	0.00830283400289666	0.0109599926972048	-0.0296163437245296
0.266061717362923	0.176248281206226	-0.103925620698396	0.14326460074421	0.0243334014547363	0.00311098002182003	0.0662088825510733	0.00943591462651849	0.0307329729255162	0.0137221907382782	-0.001840380965898	-0.00122888906058427	-0.00968451698262179
0.139670245515248	0.0544327109337879	-0.0507925969819555	0.0834481802836893	-0.01324777716492	-0.0323460008122177	-0.00787036835392907	-0.0201762703173436	-0.0252958074283807	-0.0227968889885688	-0.0375130957438344	-0.036698154601136	-0.0339815901619832
0.151987071503284	0.111101337244313	-0.0589516696360007	0.0812490975169248	-0.0245855251467655	-0.0469899394590044	0.00306786943427179	-0.00460567042202034	-0.0161484140235869	-0.035787732302885	-0.0323996300515746	-0.0304422576256931	-0.0436540627024812
0.0962728233860163	0.0659810023399194	-0.0354149217674792	0.0542791383884342	0.00874977830730825	0.00210317259587865	0.0126521525236289	0.010442454297214	0.00852450879210105	0.00542647545159346	-0.0161479454044468	-0.00533553020144255	-0.00573979153956382
0.319051149758976	0.0840753153123702	-0.116044004852841	0.201285672667649	9.69131440591298e-05	0.0125489901603769	0.0464479172834807	0.0170440821403135	0.00488164207441516	0.00632295165221802	-0.0153297078324608	-0.0165852091666945	-0.0378093015770783
0.0310206522028746	0.0829556300439253	-0.00709430515423338	0.0270911362279289	-0.00299948466030507	-0.0120245080589031	-0.0052715118610331	0.00509742615480676	0.00110596682503652	-0.00751199635960407	-0.0136147423689341	-0.00367629037971428	-0.016653213806434
0.369990776629355	0.266546587385931	-0.139595511842989	0.221509346767988	0.056957917351792	-0.0369575972302845	0.108499044823345	0.118636490736602	0.0475272139451726	0.0100001600607537	0.0764575563590077	0.0623586576055115	0.00869758675164978
0.239038527849439	0.0727508246952374	-0.0557037404931792	0.237239478726197	-0.0247623587148169	0.00388535312323024	0.0506766530334907	0.0321728469335585	0.013502674154323	-0.0104385027957933	-0.0218981653182726	-0.0333076866673767	-0.0358244935462658
0.243265374995266	0.104764549659419	-0.0879635577549916	0.149913600633531	-0.0358113706577464	-0.0114669119297487	0.016686681358297	0.0119080389447001	-0.00321138053186437	-0.0236391412937476	-0.0191467762329161	-0.0411708748195884	-0.0352910809342356
0.00336347387467704	0.000437641771062001	6.52559596109633e-05	0.00353549396188191	-0.000288807451619505	-9.64224706043321e-05	0.000792588091446059	0.000541238898230594	7.4758002027516e-05	-0.000192614961111918	-0.000560759698930559	-0.000809163695468112	-0.000867599103693799
0.0506795084458754	0.0898351288659523	-0.0107317016326845	0.0453417386747287	0.00328336844326633	-0.0112852369897344	0.00519883823382136	-0.00294526655337669	-0.00643700072761428	-0.00400093427323402	-0.00371124667290319	-0.00838674444602815	-0.0140615793039504
0.212890446978789	0.112626093148447	-0.0834037648436914	0.112783003930959	-0.0118349730477651	-0.0240969126967686	0.0338728768798128	0.0224066689280384	-0.0124144839179078	-0.0179659428722668	-0.00909237309292124	0.000982412270115501	-0.0295384354634419
0.000660334379184039	-2.32150542956892e-05	-4.68967323596997e-05	0.000347104060658071	1.34237628304712e-05	-0.000113025739693449	0.00019798253149372	0.000140193728690536	3.84472356521361e-05	-4.98009884314888e-05	7.75713173726811e-05	-8.12041211730987e-05	-0.000192062229800345
0.447879131972338	0.15477309843145	-0.197553312355563	0.191411771355982	0.0110332232463682	-0.0219808909512871	0.0983291534339509	0.0260052195683378	0.0500858729328227	-0.00547383385245948	-0.0106696881675403	-0.0311541873334603	-0.0137410980400652
0.126457730324758	0.127787503738408	-0.0519700246079316	0.0590132124848144	0.0158897221570467	-0.0295419424958983	0.0182720308698774	0.0205474335170222	0.011613196990269	-0.00682611016942578	-0.00675058405721626	-0.00440821630639737	-0.00978973673329572
0.210398578549748	0.0564001182847804	-0.075349767150027	0.129691881403613	0.016237306525558	0.00763805865213718	0.0187972132491959	0.0270837102026734	-0.000990385361587492	0.0119376825888476	-0.0136211147659194	-0.0223933709405168	-0.0188550685224275
0.0406924190375454	0.0450722157229724	-0.0121112782742452	0.030537517690089	-0.0075423827835818	-0.0122127921874098	0.000535954686680926	-0.00423106775591663	-0.00726991900999999	-0.00987758748549578	-0.00991159866982933	-0.010793073589979	-0.00984694143876615
0.216305035369468	0.112194464162564	-0.0849336020019442	0.115236518631289	-0.00356828863704453	-0.0341493324951806	0.0287169624110931	0.0285874265441974	0.0110559074514249	-0.0188588105661126	0.00946762002146742	-0.0039229591783517	-0.0161606232930332
0.0680595759941304	0.0906965610053935	-0.0192040782398871	0.0504746291168867	-0.0141812377738631	-0.0158398619553666	-0.00471156282254676	-0.0124675017911349	-0.00555640668251507	-0.0150105498646149	-0.0197507900881263	-0.0245203861218166	-0.0237082297746806
0.0495545414525668	0.0165831971687888	-0.00467246360954857	0.0563755663927436	0.00266011470314322	-0.00188998242442791	0.011688406817118	0.00464915620215198	0.0038805286050031	0.000385066139357654	-0.00438768347486451	-0.00607092949395953	-0.00693618774342895
0.451792543776219	0.156144975560563	-0.198720776874555	0.19323583287878	0.0173683451505359	-0.0267363917967571	0.0826744060272255	0.0460639477211796	-0.0110786802076988	-0.00468402332311063	0.0112269527997024	-0.0216018465013687	0.00832890142325665
0.0275881300488509	0.0165254135958913	-0.00736240804975456	0.0228403343390006	-0.00344093095556739	-0.00169292424506602	0.00129470059160903	-0.000991166677953952	-0.0016432872354418	-0.0025669276003167	-0.00668583401607551	-0.00590064258490765	-0.00884094697879882
0.00622311070951421	0.0135218518265061	-0.000548308100461284	0.00693240987403016	-0.000184523316930111	-0.00202636490904558	0.000337093204791755	-0.000128786230068924	-0.00158137985459576	-0.00110544411298785	-0.00175129188093281	-0.00198829493867238	-0.00278428538615768
0.0830753499639073	0.107186293977149	-0.0161482549561786	0.0818005496683641	0.00838733600092149	-0.0137354845006289	0.0213836178397394	0.0124909776105067	0.00624422364177661	-0.00267407424985369	-0.00384544314449298	-0.00715775023014648	-0.0133212684934084
0.0448792846485633	0.106550669599828	-0.0120633013780154	0.034434943782516	0.0145859330690541	-0.0139746343016555	0.01435092782686	0.0090020788520999	0.00641710054659476	0.000305649383699293	-0.0114065324764296	-0.0139389136396722	-0.014645659396478
NA	NA	NA	NA	NA	NA	NA	NA	NA	NA	NA	NA	NA
0.0106194891917052	0.0241781160632949	-0.00212896309314318	0.0103371307381796	-0.000825809688031384	-0.00321580044608119	-0.000338743497967848	-0.00157073241218585	-0.00229318492739746	-0.00202080506705628	-0.00264868626235162	-0.00329182757118376	-0.0044705068901678
0.0358780276661217	0.0202146907464133	-0.0101552618809082	0.0278018431150761	-0.00248539377936911	-0.00485125306514982	0.000353572930317625	0.00215484792131913	-0.00591985856845079	-0.00366832342225946	-0.00948808429755448	-0.0100279627245885	-0.0112607604101329
0.405110311191999	0.0919729541353965	-0.165170568248342	0.210341665583188	-0.00737195455612699	-0.0221006003972286	0.0462955791139426	0.0119596900723457	-0.00412228622049887	-0.0147362774766778	-0.0324507763813982	-0.0299413635728237	-0.0512970563999134
0.0549269585013857	0.030961241147897	-0.00456000479391191	0.0632232099958039	-0.0171942989660089	-0.00285588557049374	0.00462566157945245	0.00494442549100146	-5.02454137644159e-05	-0.0100250922682513	-0.00575920831205719	-0.0167590245759801	-0.0179029976561526
0.246516158742842	0.056378413123877	-0.093241326460277	0.140836517306807	-0.00772663716925798	0.00107279046028508	0.0405653245774817	0.027780043956726	0.0205882857378221	-0.00332692335448645	-0.00770984809688374	-0.010419182989776	-0.0159319861710352
0.0545273710514738	0.0755371199038475	-0.00858311862806346	0.0559305051231788	0.0030300362968765	0.00597282078951765	0.0164087652988278	0.00829200828108612	0.00341463090390284	0.00450142854319707	-0.00506045436762786	-0.00814895580893466	-0.00734464662194485
0.0966411982148793	0.0282401713370365	-0.0335792915315881	0.0584651299778978	-0.0198127354553925	-0.00173669352215142	0.00580644248371451	-0.00696594501349479	-0.000854353113789674	-0.0107747144887719	-0.0139254540565594	-0.011822762624948	-0.0202581148526114
0.221010901141519	0.0605335260606961	-0.0795377791863262	0.132998974485417	0.00590362476081677	0.0140103067064537	0.0330434550080647	0.0201973326143745	0.0170966508523371	0.00995696573363525	-0.0157085155758954	-0.0102899710741595	-0.025032916037474
0.086406305177004	0.0734941967660426	-0.0316121988388289	0.0501446478184907	-0.0168072395916998	-0.014392462726372	-0.00343942876469731	-0.0120620422553931	-0.00706077687377095	-0.0155998511590359	-0.0211980302617882	-0.0133465308503802	-0.0200522532874503
0.112501028523625	0.125682976989465	-0.0235782169398548	0.108471157887704	0.00943210575259848	0.014550542774526	0.0345332688538647	0.0241726975999092	0.0197767817537296	0.0119913242635622	-0.00449556836320203	-0.000447140036035909	-0.00064932803760237
0.0913290872696218	0.0300478277649226	-0.0180823224825758	0.085637357135448	-0.00350698210048757	-0.00323409297383871	0.0214123731318322	0.0142262897045519	0.00645165905277909	-0.00337053753716314	-0.00653069583457862	-0.00828762542325356	-0.0149741960838323
0.441512955959054	0.0902672154967548	-0.190041315971531	0.198790744447756	-0.0378395925357887	-0.0280726394826835	0.044478111565241	0.0172665602136288	0.000661135025302129	-0.0329561160092361	-0.029334336239268	-0.0319068984266969	-0.0452044441328938
0.358147486459095	0.226448566600203	-0.129483734420647	0.229753012498239	0.0129197751770637	-0.0398037504009306	0.0540984449533967	0.0306597899674536	-0.00712543212599359	-0.0134419876119335	-0.00331267978741839	-0.0614767696163913	-0.0571229059245356
0.367298057141636	0.265783258135316	-0.138507338853727	0.22077150365808	0.144499913577185	-0.0421550222825824	0.0609128139544728	0.0870331791658821	0.0680355149132876	0.0511724456473016	0.0548811901859271	0.0324445008706656	0.025245404099618
0.0465822970836516	0.0805857854572898	-0.0153817613239852	0.0316528492138359	-0.0133420077084021	-0.0179884664139423	-0.00118055310848593	-0.00345375229518036	-0.00385966461894094	-0.0156652370611722	-0.00972819070814637	-0.00884963958647521	-0.0154917986025011
0.00370404113860173	0.000296641381482185	1.97707130440089e-05	0.00279144489370769	0.000245502451508292	7.60524869787807e-05	0.00134135357862312	0.000762060572775405	0.000110182189130255	0.000160777469243536	-0.000290772288452405	-0.000916674239237006	-0.00124718415933424
0.177299095271173	0.225637682721163	-0.0553109371501824	0.128740150128147	0.0674438585807429	-0.00945739827871675	0.019689778353352	0.0641356602306389	0.0188253231860689	0.028993230151013	0.00552500111060147	0.0463904484915614	-0.00606556592748458
0.0510287288393344	0.0582595125703846	-0.0105488428979716	0.0445921908352667	0.00456368787305482	-0.00226651690345434	0.0140289715393961	0.00888871578609008	0.00436839534969303	0.00114858548480024	-0.0039301821883346	-0.00549075044631397	-0.00439101153903815
0.119438134370738	0.0475373920837617	-0.0433499570181148	0.0692238981228697	-0.0138452894281896	-0.0177061712979485	-0.00126156965955249	-0.0117908545023226	-0.0215772670108163	-0.0157757303630691	-0.0299067089312447	-0.0285917459753755	-0.0363301711314292
0.182338293887212	0.0500534805416113	-0.067718597939556	0.103990435601074	-0.0175893076635379	-0.0363790226588884	0.0165991928990109	-0.00168371565958422	-0.00759485244464989	-0.0269841651612131	-0.0243440800075158	-0.0191169106433012	-0.0325147963914603
0.140057415322711	0.0986166375922323	-0.0545182534354524	0.0727959147655932	0.0127014126315578	-0.028225529059079	0.00722372606952459	-0.000817148649341598	-0.00731780875793334	-0.00776205821376058	-0.0203246084241402	-0.026274015474691	-0.0227286788531656
0.0218038928220506	0.0361482420947369	-0.00558937052959436	0.018463371207495	-0.00570356523709243	-0.00632701387458347	-0.00075297047414391	-0.00302171063506734	-0.00527012101391185	-0.00601528955583795	-0.00621489271718794	-0.00819112233306023	-0.00799580620347382
0.272209342198129	0.191160005955078	-0.110937476125638	0.133192986272738	0.0250549421553591	0.0118257678852737	0.0423296296171358	0.0699657626807288	0.0672072775496271	0.0184403550203164	0.0273145401648935	0.0108753353136159	0.0321937257029195
0.454232492917063	0.19314641045126	-0.201607301629055	0.189387250074049	0.0654371982958995	0.0628927011507301	0.159517032251797	0.0758461884579463	0.0568241457300393	0.0641649497233148	0.054722172261163	0.0091188047189748	0.0127170305119815
0.0357996406179426	0.0135504602573136	-0.0105167185443207	0.0262700178281672	-0.0028720437260447	-0.00205228983818734	0.00198841267470177	-0.00183881727002357	0.000286614834383664	-0.00246216678211603	-0.00707437264053667	-0.00817129618543246	-0.00738573246019992
0.0631604356420676	0.0492196961918386	-0.0222981827752102	0.0381899902136727	-0.0097940324993953	-0.00290917628292233	-0.000760128501947288	-6.43096877463584e-05	-0.00870586611251394	-0.00635160439115882	-0.00534345497481887	-0.0133505357166444	-0.0177160866718375
0.0307657536612573	0.0892102302634056	-0.00795104261754402	0.025064107847943	-0.0135852372319685	-0.0135105863926254	-0.00133168622242833	-0.0101214252360635	-0.0101777099547118	-0.013547911812297	-0.00893397718771165	-0.0115613672338158	-0.0112018069649739
0.467617141523015	0.22575124295043	-0.202983937822163	0.208659004543136	0.0448059428325958	-0.0524489390459986	0.0562831717602379	0.0264490530331317	0.00278258447095225	-0.0038214981067014	-0.0175969184178696	-0.0647009270299678	-0.0398767869867886
0.0498755634948369	0.0880430138567345	-0.00968568361232965	0.0472543258401362	-0.00024156474085836	-0.0116151444420997	0.00831579405669338	0.00355554915513451	-0.00624641941432068	-0.00592835459147906	-0.0087758224968806	-0.011164237672478	-0.0152107780159726
0.371182252947779	0.267453815632246	-0.139694390326533	0.224009616534173	0.0608172711669125	-0.038209639257287	0.142162515137252	0.083528517847007	0.0358760148822383	0.0113038159548128	0.0675919688207329	-0.0069309924701253	-0.0374606123573785
0.407171397658639	0.0928032151950463	-0.166891252607779	0.209080566820995	0.00085699357756347	-0.0270746786468645	0.0320325213348621	0.0132544959041437	-0.00890747214444798	-0.0131088425346505	-0.0438158114550444	-0.0574279004297908	-0.0563309656341214
0.1020599716251	0.0278583702087461	-0.0363867762055159	0.0603170716881823	-0.00364377336823418	-0.00952574815434488	0.00758787747948106	0.00501816805717341	-0.0123887368407762	-0.00658476076128954	-0.0169450865033476	-0.016058023167829	-0.0180503710468755
0.0525033100554342	0.0773938933142735	-0.00753748067453885	0.0558063850151128	0.00087993037425322	-0.000689765119816659	0.015802326623728	0.0123163242243483	0.0048580041805593	9.50826272182806e-05	-0.00408399711826368	-0.00598620976078135	-0.00871612052669707
0.0681221763716975	0.0898029606884461	-0.019049226775841	0.0505421706113492	-0.0119540676660083	-0.0204937264602521	0.000561122354782451	-0.00464891864200766	-0.0154788884605405	-0.0162238970631302	-0.0188494617933316	-0.0200525368890143	-0.0248792350793206
0.0209494590198781	0.0326455347886486	-0.00239473374930024	0.0230782214191703	-0.00666058059698182	-0.00445785422962297	-0.000297467051923725	-0.00188854046251015	-0.00385845438744103	-0.00555921741330239	-0.00613121884301087	-0.00728847227785155	-0.00804576035246256
0.190324606441763	0.110090064596506	-0.0732983535675744	0.103430731271598	0.0301115571139472	-0.0350104485173072	0.0506697278534922	0.0174046660106758	0.0140874811853414	-0.00244944570168001	-0.0172223180441048	-0.0199132265761934	-0.00833750915375073
0.16992453973776	0.177759673187341	-0.0502776517623064	0.131360438514154	0.0424216920780588	-0.00224735018307673	0.0236656413952337	0.0342564866221737	0.0443387657180825	0.0200871709474911	-0.00394376785080441	-0.0244982137087917	-0.0176778233683786
0.361344274082538	0.229662037197196	-0.130693104610879	0.233201305098172	-0.0148627455509902	0.00725981364720291	0.0292838544043342	0.0419071132505287	-0.0155726718812669	-0.00380146595189362	-0.00666643477970147	-0.0365494693880032	-0.0638102345171178
0.0217418176778497	0.064494408056598	-0.004628209990726	0.0200872015162857	-0.0108411508281271	-0.00895690619128152	-0.00722858684058801	-0.00821586230372501	-0.00868771773448025	-0.00989902850970432	-0.0107433450656587	-0.00588046865596345	-0.00476706443943899
0.185071975039445	0.0788770298192378	-0.0627553795152101	0.121094859126267	-0.0170591243355338	-0.0158825050946576	0.0186713619568546	0.0160696694608758	-0.00406864607857213	-0.0164708147150957	-0.023474122463515	-0.0165655371569273	-0.0304513978535201
0.10809797257836	0.0294728412545631	-0.0389504012684781	0.0627823882292931	-0.00592313093145985	-0.00378242788562549	0.00871721413852859	0.00486523627463774	0.000591577075002112	-0.00485277940854267	-0.00247978285799628	-0.015316040662274	-0.0128092992454979
0.00153554976041904	0.000295952268985116	0.000133558110046358	0.00163229410947	-0.000227109513989	8.38745610714257e-05	0.000302867140027622	0.00024438465308826	0.000228943099183765	-7.16174764587873e-05	-0.000154707531729731	-0.000228199640779113	-0.000411944165375481
0.3230278234015	0.213304685303297	-0.115225750597313	0.208749821809768	0.0790964023356772	0.00460591456181797	0.189924133832293	0.133361415974824	0.1128879458378	0.0418511584487476	0.0608321049000579	0.0233530262911401	-0.0236647848635609
0.139406240779407	0.102442422122229	-0.0544835605404363	0.0710063400983239	0.00529328663358902	-0.0444362759838472	0.0121556642137187	-0.0104938241659474	-0.00948376287325595	-0.0195714946751291	-0.012446678456453	-0.0333632065148424	-0.0404427325296274
0.488288105792512	0.196054422889407	-0.220635842990781	0.193385430278219	0.00837404434048838	-0.0526963869699826	0.0878849657434085	0.0266208371957887	0.0364560381697009	-0.0221611713147471	0.00189891030922074	-0.0268026467854504	-0.0578820069776176
0.245227392959674	0.100868782139463	-0.0891700285798988	0.148829838265978	-0.0137163055673258	-0.0360279945902982	0.0147640455619201	0.000596689506904696	-0.0125227425732403	-0.024872150078812	-0.0268965292498714	-0.034625564319869	-0.0298416155409608
0.223502302392598	0.17278328368913	-0.090547822108085	0.111250314261128	0.0464797714408053	0.0234347242626025	0.0375415880374124	0.0654333288388715	0.0259020998025925	0.0349572478517039	-0.00504735495111022	0.022573148571396	0.00690524901219947
0.500323754295734	0.196192041828558	-0.228317816252334	0.193323025424632	0.0687816348834426	-0.0742105979959171	0.08197637266554	0.0228455912672068	-0.0127940378395437	-0.00271448155623727	-0.0256182909089838	-0.0441943248341977	-0.0157366327595422
0.0476850494470079	0.081815720376384	-0.0163041758839001	0.0306978139463535	0.00593286631297266	-0.015123686960066	0.011707860705935	-0.00948728858168151	-0.00440448170961084	-0.00459541032354669	-0.014550029727014	-0.00383117984152549	-0.0159477607609162
0.0752094678136882	0.0516315364377995	-0.0280624697933223	0.0420204820216948	-0.00824858562384823	-0.0141099922476258	0.00212044884579549	-0.00456055912055155	-0.00858408865315557	-0.011179288935737	-0.0201123453739341	-0.0185774532813856	-0.0169773455014506
0.358387132417259	0.224092943908634	-0.132337231807913	0.222779067972409	0.0139495006789956	-0.0345979481231585	0.0773250132271536	0.0130463143203819	0.0137806604786889	-0.0103242237220815	-0.0264289239466183	-0.03514250478629	-0.056900802128804
0.204487247103992	0.116141806253128	-0.0773908661166129	0.116038733895023	0.0308971183236975	-0.0180726871457344	0.0270908272258938	0.022890132128749	0.0243363453426602	0.0064122155889815	-0.00846825590754491	-0.0157335396777167	-0.032073590346957
0.083690005347117	0.0736500565550336	-0.0304880099948131	0.0479497736489415	-0.010897326157077	-0.00907145314158526	0.00184376278754673	-0.00932377674271759	-0.00872286624477699	-0.00998438964933114	-0.00720876974624554	-0.0125544509557096	-0.0150468514694972
0.31887203390864	0.212775578159286	-0.113942908533701	0.207271516980644	0.105679758131598	0.00988429743382613	0.0727320968083432	0.100133371636853	0.0297552130917677	0.0577820277827122	0.0102973477515835	-0.0129181857951452	0.0416712256673669
0.204046717777616	0.110992078974652	-0.0771788759761582	0.115501381787302	0.0256688184868149	-0.0222965315538569	0.0195762972922931	0.0216861577132764	0.00984247775405803	0.00168614346647902	-0.0169612182875079	-0.0188546605578524	-0.0146702659742353
0.254377178751376	0.127901439125175	-0.101696219202785	0.13015535066152	0.0445759904077452	0.0279640673105135	0.0592590199961782	0.0319867842875672	0.0462353830869379	0.0362700288591293	-0.0107643375546942	0.0154042389716109	0.00740460722881792
0.457432559758013	0.19425419924811	-0.203986098387998	0.187967127497147	0.104148685837432	-0.0361662922583865	0.123593322603174	0.0854063641155664	0.0570941212667719	0.0339911967895228	0.025718788466485	0.0920135449763019	0.00655774971615314
0.00019784761511834	1.66953799854547e-05	8.94612113188495e-06	5.80376542221902e-05	-9.52772817893862e-06	1.89601354525103e-05	0.000116544899401788	8.60972605895767e-05	7.66247916106956e-05	4.71620363678586e-06	2.97579362031863e-05	-1.72872692725128e-05	1.10783115806731e-05
0.0226422349119604	0.033077753781029	-0.00338701464750398	0.0228641169614088	-0.000256248523662243	-0.00126178498694127	0.00650981604096235	0.00486604230201075	0.000747601940813407	-0.000759016755301756	-0.00166711557921399	-0.00401075339307027	-0.00252905151849864
0.17112156270952	0.045208435428625	-0.0605749564673896	0.105850760196858	-0.01548883757107	-0.0200896112106581	0.0204098324151983	0.0192703413800988	-0.00254757608229786	-0.0177892243908641	-0.023956965334563	-0.0136817521952647	-0.0351479631506419
0.405150670271562	0.0902634371506097	-0.162850497924132	0.216466100931356	-0.0118685880414625	-0.0413494263288254	0.0258020417854698	0.0224057475914751	-0.0107570350363909	-0.026609007185144	-0.0326629447414017	-0.0447190224948456	-0.0605450670480828
0.0235674310052762	0.0347779958092434	-0.00534221391571766	0.020785904793293	-0.00851819489057324	-0.00919597851665749	-0.00413160315442637	-0.00219757809459932	-0.00676493333108899	-0.00885708670361537	-0.00847184565783055	-0.0105570872549649	-0.0115368663321572
0.037567360726803	0.0139427064363292	-0.00164291244389094	0.0427175834281585	-0.00199839080117621	0.000155606606833246	0.0111128406108581	0.00646237899184698	0.003237984794384	-0.000921392097171486	-0.00215410382057236	-0.00652142388624819	-0.00835320289746411
0.186136865766887	0.146739403031614	-0.0749434661396764	0.0925993792654747	0.0445081189969532	0.0224302879639212	0.0833039131201722	0.0315066609340273	0.0243216717351666	0.0334692034804372	0.0275145499812887	0.00995763230440319	0.00194008262961012
0.142925481508337	0.101132928386247	-0.0569873836771565	0.0708455976968766	-0.00835647548203908	-0.0324219975106466	0.00623594448750953	-0.00549532872535752	-0.0151197323829955	-0.0203892364963428	-0.0292673577714819	-0.0254914101461028	-0.0283834695399114
0.144404751633149	0.102915698341615	-0.0572864459597946	0.072457180609195	0.00683384220213701	-0.0308706573382648	0.00847005484759611	-0.0117374537924403	-0.0127492052743954	-0.0120184075680639	-0.0230603250321903	-0.0208169871745867	-0.0242534880688081
0.0272291650484019	0.0615410720241716	-0.00792962344624887	0.020948371306786	-0.00119467973542671	-0.0110563245423952	0.00296263096809823	-0.00830810006483332	-0.00764450456897078	-0.00612550213891096	-0.0102289639540218	-0.00855264648740545	-0.0124601025891072
0.160804544706947	0.111015221272865	-0.0636854791832101	0.0829646897636258	-0.00698191313457774	-0.043642669660948	-0.000505368748255158	0.00133297394401774	-0.0174965371030792	-0.0253122913977629	-0.0257745887845759	-0.0400341818063154	-0.033281840841474
0.000431296928321788	0.00197252127399819	1.63875093567897e-05	0.000366435562749414	-0.000186333953826121	-0.000180140625627088	-5.4702953503425e-05	-9.43139720446811e-05	-0.00013518643628815	-0.000183237289726604	-0.000210845819660021	-0.000222358880998184	-0.00020960049576344
0.0482185345171544	0.0581688367881752	-0.0100612127495663	0.0422298608236226	0.00744321448757426	0.000477879651537762	0.0141929823402481	0.00977422741996774	0.00481419827624442	0.00396054706955601	0.00276403674053352	-0.00102308601003231	-0.00640996258193618
0.256242470802339	0.103724007964784	-0.0966007895995896	0.147694412946365	-0.013169618770436	-0.0392895618739875	0.0149670502450701	0.0149673393567147	-0.00561325904429805	-0.0262295903222117	-0.0178254780689836	-0.0210342867539344	-0.0365245845429746
0.146359060703119	0.206092128722298	-0.0459645405614069	0.103356011508135	-0.000652213042538569	-0.00632839352403697	0.080837272977405	0.015727028805026	0.00736881181459814	-0.00349030328328775	-0.0110890639213435	0.0251983951097435	-0.0164304841578659
0.0427727402303767	0.0202130569833742	-0.00898127186477527	0.0374269882455063	-0.00640280096598222	-0.00618571014805341	0.000162760177933215	-0.00307853529160102	-0.00496245703190839	-0.00629425555701782	-0.00977781550248561	-0.0109657060012795	-0.0138224307664387
0.155980119704886	0.135284978649456	-0.0649887197544743	0.0706332085313249	0.055572817790089	-0.0146020856718678	0.0053267093362214	0.0246242405912918	0.00664742767346396	0.0204853660591106	0.0102495478296574	-0.0128062734776792	-0.025943114499155
0.493253240172853	0.200651456932601	-0.222986848086528	0.196013010186073	0.0422619879058919	-0.0712725335777114	0.0282770669599459	0.0325448045467686	0.0392164336085301	-0.0145052728359097	-0.0478867299612081	-0.0269671261895929	-0.040549268335363
0.30387665388009	0.221916247422787	-0.128377101075781	0.138944131151647	0.0611006270941022	-0.009024071429305	0.0773086323691551	0.0527463165083733	0.0214349944077498	0.0260382778323986	0.0132255250973406	0.00150890771330486	-0.0185869718523063
0.00151303864963395	5.89807080020764e-05	-6.71458420844042e-06	0.00118336688033547	2.14008031602852e-05	5.90400796467334e-05	0.00079674600660693	0.000252568234652726	-0.000186008722429116	4.02204414035093e-05	-1.35760522841045e-05	-0.000151752179252428	-0.000277432296517029
0.323727824237979	0.207834805226927	-0.114996747878893	0.211334507881815	0.0906265296736364	0.00211775014049304	0.100317492111899	0.0873873950292854	0.0948355193109741	0.0463721399070647	0.00481021880322663	0.00882375698351906	0.0382541383512492
0.134638881986689	0.0459998837894651	-0.0515439554790231	0.0709613588202455	-0.0126187027091825	-0.0296871674294018	-0.00998753210287509	-0.0152270937193738	-0.0129548953394637	-0.0211529350692922	-0.0404913461923438	-0.0361534775137119	-0.0402421589124935
0.00506018335452882	0.0107667483580876	-0.00043152893560562	0.00461632493832194	-0.00049285090402769	-0.0013432221327884	0.0002173408199136	0.000436979598102393	0.000139631411544109	-0.000918036518408045	-0.0011369218707428	-0.00183525436340208	-0.00189856806617556
0.00953607369695941	0.0016389301134842	-7.93074578257103e-05	0.00967065974548467	-0.000202090364871467	-0.000325229782666563	0.00359052306113666	0.0028737275145429	0.000586366975306257	-0.000263660073769014	-0.000879693731128353	-0.00172495947560214	-0.00164831048267284
0.376339715284847	0.263689336680332	-0.14330406307313	0.22228902525269	0.0283284918777585	-0.0327902462841012	0.0998220103342782	0.0576594964715211	0.0521558797571285	-0.00223087720317139	-0.00903396936630357	-0.00264699070598928	-0.016498888932074
0.223031438971781	0.165321784454958	-0.0903029977321397	0.110185570150038	0.0816431194145993	0.0208376212428197	0.0614135850750493	0.0421592752929903	0.0277446849763982	0.0512403703287095	0.023454707447107	0.0070413488023586	-0.0128280393560641
0.367998749262416	0.139895456885922	-0.141078621583554	0.216172341346922	-0.0359796175286814	-0.0941298327892548	-0.00360505556184515	-0.0118571214822472	-0.0327616388604189	-0.0650547251589681	-0.0650856913557268	-0.0753557279439704	-0.0916935928294643
0.464463687290498	0.217969432313819	-0.199328131315875	0.212980649989475	0.0468336285337702	-0.0896856685180509	0.083564795656451	-0.0182047225239318	0.00379986596459625	-0.0214260199921403	-0.00989362397874177	-0.0580855291489888	-0.0267987403084667
0.303514014494271	0.218596728444802	-0.126714725307848	0.142204860023401	0.0890132855857947	0.0328437961387331	0.0735173562808644	0.0886427784483579	0.0969077495295774	0.0609285408622639	0.0534134843115057	0.0204013333586343	0.0217617910702302
0.00958559471444275	0.00178939963217856	-0.000608892164627872	0.0102062954700102	-0.00322226892969491	-0.00193252136769813	-0.000685854121367811	-0.00185722469674435	-0.00252315363465197	-0.00257739514869652	-0.003081824616096	-0.00386341525720524	-0.00393087441615625
NA	NA	NA	NA	NA	NA	NA	NA	NA	NA	NA	NA	NA
0.361964496586497	0.219703265316054	-0.133765095082316	0.224524091768178	0.0810169026000087	-0.0383348293644053	0.0894102209741234	0.0227361601347097	0.00406116583111105	0.0213410366178017	-0.010320706179723	-0.0466058580158077	-0.0651682575218314
0.265743504907511	0.185016296452506	-0.108114657493758	0.130168124460932	0.110049608654939	0.046868627582579	0.072007774878781	0.0685294218562963	0.0595816543783581	0.0784591181187589	0.00289014421481359	0.0199657353699914	-0.0102700637505877
0.111741781717438	0.186609942755606	-0.0335638646229821	0.0820418251885474	0.0203018930479816	0.00291832773508152	0.0201333657497939	0.00874592251591158	0.00216165084672354	0.0116101103915316	0.0182499833343672	-0.029206229463646	0.00255528997907303
0.0297027078449757	0.0157278955910955	-0.00388725800303027	0.0293266947924192	-0.00914428844248287	-0.00818114191784849	0.000189252510969361	-0.00282479407837796	-0.00672284601438505	-0.00866271518016568	-0.00929337932780128	-0.0107245989339582	-0.0116494055345616
0.234847367395533	0.169141347864669	-0.0980473371052499	0.10959461733048	0.0694178255512565	-0.00122384880013718	0.0438233377574819	0.0391626177537543	0.0203521368022162	0.0340969883755597	0.00413370109321001	0.0212960543129568	0.00257645704946791
0.154584869160917	0.110900974884981	-0.060248226669681	0.0813183679011329	-0.0354386711174671	-0.0512392679831412	-0.00896375374876157	-0.00587539806310899	-0.00944472427347931	-0.0433389695503041	-0.0265204878900409	-0.0388083817712477	-0.035490624198817
0.26805349221464	0.18987839719841	-0.110048538437925	0.130073602009723	0.0509239138474533	0.01327193131087	0.105932824544128	0.0952985481554933	0.0670523327338808	0.0320979225791617	0.0589806503978005	0.0148955687549076	0.00744595579238755
0.292483743460469	0.178622523748551	-0.117595892556472	0.148371565389175	0.0325755890283601	0.0216304279739252	0.0594538091630135	0.0350594148407893	0.00535204469290951	0.0271030085011427	0.0174467745376691	0.0119086154854643	-0.0130335198771561
0.0486881365450829	0.0611328196425525	-0.0119309617415551	0.0392889788977569	-0.0120457642453047	-0.00624835940157788	0.00393732062977494	-0.00150685528653725	-0.00474774284782219	-0.00914706182344129	-0.0115875108084139	-0.0108106146030497	-0.0147714379626169
0.166563608391947	0.098693711967055	-0.0623825583310306	0.0958470937259067	0.0168492756379966	0.00552021561091273	0.0299393338462465	0.0297572394436595	0.00940490491928345	0.0111847456244547	0.0102861689747146	-0.00356047289321826	-0.00670010188219755
0.35488072685705	0.231288032827963	-0.126614914434706	0.232491037120489	0.061513439196549	-0.0325625780561308	0.0805999578044774	0.0607859494863016	0.0248024854266698	0.0144754305702091	-0.00505998924533507	-0.0510335900131563	-0.047042683647408
0.490740122691189	0.197097828930836	-0.222555927472609	0.193759574292931	0.0519122573007407	-0.0637555105957857	0.0330134733453341	0.0388837512195225	0.00494334370399435	-0.00592162664752244	-0.0362176995128286	0.0166946274150016	-0.0261742480041157
0.448349451587136	0.190420531920795	-0.197740095330909	0.18922147652124	0.0155441044457496	-0.00502714681233102	0.124341185734612	0.0866305215978183	0.0499457944085902	0.00525847881670927	0.0426098742927202	0.0419925046010465	0.0419183848406278
0.129693917174587	0.119801696341972	-0.0351719307767611	0.105310272225843	-0.00221576267368956	0.00254199429085794	0.0396846074960673	0.0238098354226684	0.0122772579837386	0.000163115808584191	0.000773102242217966	-0.0113095608891388	-0.0181957648858768
0.0552508325829036	0.0534674498597145	-0.0182724064414275	0.0374439948284866	-0.00539163257972987	-0.0212982510346269	-0.0031789333843468	-0.00746627009837008	-0.0102685271498155	-0.0133449418071784	-0.0168925867192845	-0.0183645011449034	-0.0213126096593511
0.153397052935527	0.113132292943338	-0.059215412889932	0.082088952150163	-0.00890116562867874	-0.040128884117644	-0.0112313140165575	-0.0133751331694319	-0.0206603498151018	-0.0245150248731613	-0.03357875641558	-0.0259915099010142	-0.0368020098893254
0.0006486471173002	-0.000117442643430907	-7.70696057089595e-05	0.000249261779179206	-3.64426779317113e-05	-8.76789643816134e-05	0.000109407153165575	8.7482834299257e-05	6.31753718750494e-05	-6.20608211566624e-05	-0.000193219532630914	-0.000149377189659467	-0.000197078975149479
0.0946044363251706	0.122069908278066	-0.0375997616938019	0.0471234427112867	0.000808281148282158	-0.0374817434679553	0.0105176120113653	0.00690953230024452	-0.00600888785424881	-0.0183367311598366	-0.0183467096346983	-0.0157085848772546	-0.0187054521598119
0.067996116530184	0.0315050854225965	-0.0230803146606121	0.0426070477908274	-0.0118205597549984	-0.00991565375994239	-0.0032624721445733	-0.00652915357755182	-0.0119436436728055	-0.0108681067574704	-0.0152985792823389	-0.018019295545498	-0.023502361077936
0.183666425667641	0.150592289121151	-0.0747988203787277	0.0894829014893502	0.067760689020244	0.00063978684527416	0.0442851468274268	0.0357354673906559	0.0457374709895954	0.0342002379327591	0.036567418316817	0.0121508290130087	0.0037454255285593
0.012634387473859	0.0206137110050758	-0.00273228569937242	0.0114706270215197	-0.00347527160715637	-0.00586696939948292	-0.00304093431534502	-0.00290782132345555	-0.00461761071353855	-0.00467112050331964	-0.00482872192237759	-0.0062266192255211	-0.00636777277661228
0.0121586034852671	0.0208419834055364	-0.00235390541005233	0.0116781894214792	-0.00299773120160139	-0.00334092460877204	-0.00226982826444072	-0.00330006250428514	-0.00430891482128177	-0.00316932790518672	-0.00476138776873513	-0.00419284942246115	-0.00474183366420534
0.0869614669256932	0.0256569745507966	-0.0308859349203649	0.0513564982593017	-0.0127685219046269	0.000580778169746693	0.0186590854158027	0.00619390690887871	-0.00194552807316978	-0.00609387186744008	-0.00328812066626907	-0.0101691216480262	-0.0130183815201601
0.117190986641049	0.0324749880560186	-0.0412490972528708	0.0716500123413571	-0.0211767389811938	-0.012694096109857	-0.00248211531083961	0.00562231336413664	-0.0100864347382437	-0.0169354175455254	-0.0167848282783961	-0.0132000848415261	-0.0276895098935939
0.185034383721867	0.151197366130618	-0.0751546234869943	0.0911462621133005	0.0817180011206585	0.00807218465282167	0.0536212117359045	0.0325793164774002	0.0121927831060959	0.0448950928867401	0.0217528914470955	-0.00840776538850541	-0.00713865262669056
0.252429649714376	0.106203821626199	-0.0950538613574611	0.144913158405194	-0.00646695161160116	-0.0151424348033233	0.0221743095807588	0.00703148087387812	0.00360331179810897	-0.0108046932074622	-0.0188932584960972	-0.0404166933637727	-0.0349141514000821
0.00287214429848358	0.0075029126937369	-0.00016222825479864	0.00281325649640575	-0.000962636348884232	-0.00066451827104387	-0.000320357617316468	-0.000855282091762964	-0.00105993592869562	-0.000813577309964051	-0.00127502592491655	-0.00145868737239878	-0.00141451520891063
0.176848603776534	0.0483066869059746	-0.0627555932256835	0.108446437042217	0.00120754704270648	-0.0210554549884863	0.00139991728908459	0.0040922478424206	0.00615628762843365	-0.00992395397288989	-0.0199590885196446	-0.0130333282419063	-0.0212350963940311
0.0985538341348334	0.0307536200622679	-0.0156578228249332	0.107669241077583	0.000511308675956973	0.00556268033687106	0.0265308162614111	0.0184589688474558	0.0100271274536894	0.00303699450641402	-0.00333378132833261	-0.00847638825105475	-0.0133850618348547
0.13946552525026	0.102746186303536	-0.0549365067578289	0.0711953152589896	0.0209320934060752	-0.0310587053467989	0.0122005836487625	0.00499311838268257	-0.0033514485923537	-0.00506330597036181	-0.0241832563644336	-0.0124119390333799	-0.0236995389567983
0.0619657409955101	0.0248097529838427	-0.0108117436926827	0.0584247718340424	0.00343526105076342	-0.00231614703442949	0.012034227511913	0.0134664076430273	0.0050031973380143	0.000559557008166962	-0.00898500406883419	-0.00617838563539421	-0.0068452663953981
0.0237979826249043	0.0365005770382025	-0.0051514932556594	0.0215122102225778	-0.00943118157492003	-0.0106537913584801	-0.0058271526401304	-0.00834623336056096	-0.00793362209284926	-0.0100424864667001	-0.011252457816009	-0.00930527905641114	-0.0115721621122952
0.464011559116186	0.151016395678708	-0.198904626121548	0.214661820470977	-0.0245623662494541	-0.0764562900337554	-0.00365446260780128	-0.038863071464474	-0.0349996131140795	-0.0505093281416047	-0.0672515395372978	-0.0807247440098027	-0.0904609108273115
0.447485801173577	0.157810630817113	-0.195364351702538	0.19551115481082	0.0739337486742673	-0.0233198578286143	0.0750796323252421	0.0455310150881503	0.0244909616628207	0.0253069454228265	0.0478999000765193	-0.0106241081777222	-0.0339900642745561
0.0207656751762949	0.031549000183403	-0.00305456753652624	0.0216914928277254	-0.00490803633871991	-0.00564475494384467	0.000372275247660082	-0.00209214927464451	-0.0022415683489646	-0.00527639564128229	-0.00644715192888181	-0.00739634693873898	-0.00813493887585204
0.0388902550412769	0.0232845410706336	-0.00503412073206632	0.0408298967439814	-0.00394533080155784	-0.010462201566647	-0.00126977351988158	-0.00609665973974831	-0.00507778426305761	-0.00720376618410242	-0.0102936555394363	-0.0130450341730835	-0.0109525590834102
0.150618838472698	0.135575387157961	-0.0626114564075787	0.0684638259606965	0.0550856975128759	-0.0132539051704463	0.0421613635595413	0.0148401962690272	-0.0067491236611403	0.0209158961712148	0.0151850551378626	0.0067311377160324	-0.0166481104945146
0.0495532926545706	0.0194077422531293	-0.0160035617965593	0.0336049878780674	-0.00419730701202946	-0.00689635589523247	0.00800582715755714	0.00148969160504613	0.00192910632760483	-0.00554683145363097	-0.00708521380016702	-0.00462588441455218	-0.00923643724131845
0.0687493930925769	0.031370610626374	-0.0236067625015597	0.0425551537376749	-0.0165942336568875	-0.0229840064952128	-0.00463642446120067	-0.0122531095271502	-0.0167166998561432	-0.0197891200760501	-0.0166200197836019	-0.0174136395042723	-0.0206190590556951
0.00577773801931439	0.011779348836004	-0.000755174941668763	0.00567974223157506	-0.0026768097963547	-0.00275147138258662	-0.00177769248855481	-0.00251413574942066	-0.00281162153147503	-0.00271414058947066	-0.00350153760137051	-0.0034343619382424	-0.00347501671814238
0.0486612420799784	0.0779771625597704	-0.0163929793301252	0.0320906329578692	-0.0113771707263818	-0.0124563673166231	-0.00880077324098261	-0.00812087008956937	-0.0097879017845762	-0.0119167690215024	-0.00818127276600957	-0.0173350266287464	-0.0199832025519808
0.241023073079307	0.0736638779356819	-0.0571075891862244	0.237177368162171	-0.000722471124765589	-0.00741736421195946	0.0546173123998599	0.0264957300754759	0.00312037537558102	-0.00406991766836251	-0.0225773147300045	-0.0214416371549553	-0.0321486536158245
0.084833460212737	0.0321624538107615	-0.028727393230858	0.0533275696644271	-0.0152375549349189	-0.00749682911858751	0.00542705194631046	-0.00372739471279475	-0.00991190412193207	-0.0113671920267532	-0.0165684841145602	-0.0182816413589526	-0.01531653350668
0.0789494964384273	0.0686610771132358	-0.0286596358542293	0.0453628143393043	-0.0151894173834184	-0.0215017622275701	-7.49293790090894e-05	-0.00316990128623308	-0.0124927734941072	-0.0183455898054942	-0.0140208582726623	-0.0204404560902583	-0.014209603986118
0.494409626920433	0.238711304205387	-0.226983821257763	0.187133306587952	0.0816395071987729	-0.0483121196372968	0.0630375398072858	0.0548134775853011	0.0438100170687931	0.0166636937807381	0.0100813883017873	0.0245641293184795	0.0186202433839613
0.464560698871486	0.147140540875185	-0.19728201119271	0.219517265787972	-0.00635446629074227	-0.073846910690255	0.0136878614526734	-0.0133354925217085	-0.0360585633422805	-0.0401006884904986	-0.059797645127773	-0.0786012081070353	-0.0683574046303284
NA	NA	NA	NA	NA	NA	NA	NA	NA	NA	NA	NA	NA
0.448492963398203	0.158261709744788	-0.197190913504128	0.192435237423721	0.0348599471061954	-0.0164966425485294	0.0974576801718992	0.0694251975059122	0.0644171864295227	0.009181652278833	0.0129503785372621	0.031987985483679	-0.00650964126005754
0.492116200975839	0.246953419802157	-0.222591089013299	0.195435834898446	0.0634551283797459	-0.0573055146652205	0.0623622851600879	0.0368903339924854	0.0299536291172705	0.00307480685726269	0.0668246621958496	-0.0284580724071445	0.0198266289087851
0.303071620694542	0.2146420409998	-0.127650554021582	0.140239696101922	0.124273142507989	0.0483090724856867	0.0838903576614017	0.0651801800869814	0.0203404482839094	0.086291107496838	0.0422558383901417	0.0217708912974513	0.0068742624425901
0.00810586873590741	0.0084242803108339	-0.00138430447969471	0.00800827573435499	-0.00217223102262196	-0.00137470761097943	0.000507389411251544	-0.000560882497782456	-0.000865568795398995	-0.00177346931680069	-0.00214270126605529	-0.00212352375040587	-0.00333527308561693
0.454820983674701	0.199418194956744	-0.201084502700946	0.191616218526412	0.0311487016895492	0.0710851904395061	0.101260384127944	0.0906388543318555	0.0534931230168615	0.0511169460645276	0.0220187398177949	0.0202796328136035	0.0720595466194208
0.0497875630337881	0.0693827455800536	-0.0127952205874576	0.0382841186489687	-0.00381354337576167	-0.0117326994438574	0.00992091978095057	-0.00420360247298722	-0.0106665546105594	-0.00777312140980954	-0.00549968261290884	-0.0150212997130271	-0.0141222261011342
0.295522018160572	0.147694016279281	-0.0843544228697164	0.25323921101928	-0.0239218728174449	-0.053947054988316	0.014174661016732	-0.0104749508416431	-0.0201617081792709	-0.0389344639028804	-0.0382890073327992	-0.0561718741802825	-0.0760616425158064
0.451234118344429	0.155107321574768	-0.197488480321842	0.194873493947758	0.0508185766094496	0.0408589244692963	0.0434902792007427	0.0430915533810362	0.0323340573705287	0.045838750539373	-0.00324154849828867	-0.0165265932217699	-0.00209149118233659
0.455058442175879	0.147370376785051	-0.193185565997495	0.215885233254194	-0.0366595348487684	-0.0891272370385016	-0.00074918626276782	-0.0225135649283323	-0.036746237375992	-0.062893385943635	-0.0667463401096357	-0.0708227218969167	-0.0921393443375755
0.0543280097924513	0.0739642761478413	-0.00966714297587017	0.052893779735485	-3.16658195714109e-05	-0.00107870187927151	0.0138502871420076	0.00800758151921779	0.00915817505364054	-0.000555183849421464	-0.00314724716639499	-0.00647308092476228	-0.00840984869812419
0.420736683292186	0.177356374770455	-0.17357966299951	0.211775634182004	0.0209766925105118	0.0447633997140044	0.0681542815056715	0.0618386122949201	-0.0117317626895144	0.0328700461122581	0.0442651326946181	-0.0123225914871168	-0.0088304071822895
0.302501981245498	0.221104304913663	-0.124650546973674	0.145930195344674	0.09251130162503	0.0307893577943235	0.0754811215418593	0.0658804304786779	0.0610750494135504	0.0616503297096768	0.04575673668742	0.0439082190628028	0.024451514801561
0.0218583870903157	0.0320311745507352	-0.0033401882024369	0.0223518343831856	-0.00550826441271455	-0.00630395665807959	-0.00158195318427173	-0.00353828114334655	-0.00472355760334917	-0.00590611053539707	-0.00725718279733219	-0.00843815591414555	-0.00997446980082965
0.0657954522268441	0.0908429218355096	-0.0176598083560723	0.0507486350148408	0.00749771388634715	-0.0188548891120542	-0.00100587085079316	-0.00671774832427402	-0.0103562582224201	-0.00567858761285351	-0.0120500765868776	-0.0164781501582875	-0.0198744530154269
0.175802972242033	0.0480048552024645	-0.0632620148868182	0.105944794636135	-0.0166108400231079	-0.00981263148398875	0.0140996200887928	0.0149772609565465	-0.00200101312431569	-0.0132117357535483	-0.0157669298155176	-0.0195719532064813	-0.0389383374022308
0.305780437516967	0.221356026648689	-0.128841974965816	0.140755415997482	0.0867092929115453	0.039164956760278	0.0510997710622232	0.0591094503852521	0.0302769976169794	0.0629371248359117	0.0257820397155684	0.000772249645829171	-0.0144093669504879
0.275078658295624	0.190493356966583	-0.113052767928802	0.131755958782803	0.0765974154062232	0.00819411476561671	0.0453270025413013	0.0746070343952743	0.0432343247779748	0.0423957650859199	0.0186163068980713	0.0579944287965011	0.00166508720742309
0.000701170468548509	0.00245544541080865	0.000116304210850271	0.000839187956092612	2.93375467576906e-05	-0.000162920456720546	0.000161397327183337	3.96565378082684e-05	-9.10129208649397e-05	-6.67914549814279e-05	-0.00026750883694532	-0.000300678298498537	-0.000210712668957163
0.230522843528382	0.168113456051933	-0.0951766324096604	0.110739514687382	0.0999857303320227	-0.0247630823237623	0.0474453448701683	0.0130165125793494	0.0370519938008727	0.0376113240041302	0.0196769919114458	0.0147741789852745	0.00397411138309858
0.00306787392273	0.000801620767609191	-5.8816092706753e-05	0.00277651655971559	-0.000114055951894148	-0.000493549232750714	0.000570599858423079	-1.2584826170974e-06	-4.36207095878198e-05	-0.000303802592322431	-0.000515367589840076	-0.000906359608279373	-0.00127397017014142
0.276096209830565	0.0976734444172374	-0.106611994293457	0.153094887314745	-0.0144255509866566	-0.00416066466618281	0.0202977181254193	-0.000610213831888418	-0.0136587221502077	-0.00929310782641973	-0.0403850634918446	-0.0486499810719224	-0.0350338335076946
0.0111090471661885	0.0241234604153371	-0.00221737678745124	0.0105178323520962	-0.00286664929518573	-0.000934750589488572	-0.00105003198083425	-0.00057103464361102	-0.00254863356277551	-0.00190069994233715	-0.00402047786142871	-0.00352702042863285	-0.00413939310925801
0.460525340362285	0.146017241972656	-0.196004280013853	0.215482085622572	-0.032351598904933	-0.0736589417332039	-0.0026116168002101	-0.00408019617894556	-0.0260718957112954	-0.0530052703190685	-0.0759702837125887	-0.0601980329132918	-0.0868512271266367
0.166739581086355	0.110270891397402	-0.0682351417350409	0.0799048189729522	0.00808949491093658	-0.0339086748858772	0.00113071005646453	-0.00802319765805326	-0.0262059202293718	-0.0129095899874703	-0.026340294479902	-0.0246509908415904	-0.0429773621122843
0.275554480190293	0.101759452612345	-0.106202494966263	0.15273154733984	-0.00137264011446869	-0.0154660609217018	0.0255802374218838	0.0013309799925581	0.00267193512809383	-0.00841935051808523	-0.0217929187870042	-0.0469101307357835	-0.0493208459289854
0.144531745277471	0.051627333548629	-0.053909423198206	0.0823512080097112	-0.0350633701177428	-0.0451260493383122	-0.0128941353393636	-0.0208898086163353	-0.0351344350287946	-0.0400947097280275	-0.0409494877675478	-0.0412557034304134	-0.0502796279077158
0.0234519420697648	0.0378080330213854	-0.00309255022893572	0.0236575239435354	-0.00224588404779441	-0.00425049184719957	0.00652808816077049	0.001502969654833	0.00216357261118788	-0.00324818794749699	-0.00189683310617659	-0.00505671273527076	-0.00535300387361091
0.117532586292772	0.0330031960449413	-0.0375698475362313	0.0811472066337387	0.00801625709918652	-1.30532598880545e-05	0.00880559815245621	0.00178870887337772	0.00560229364631437	0.00400160191964924	-0.00898902136574989	-0.0101914818014135	-0.0144923307669363
0.012529367859594	0.000540266505979884	-0.00200380101256922	0.0135194243088273	-0.0019787158538632	-0.000769824341399038	0.00155080221395187	5.73314706393789e-05	-0.00104437397131018	-0.00137427009763112	-0.00290625597852403	-0.00235400343702997	-0.00444534121298583
0.0421495807117184	0.0190615148927394	-0.0124408485329818	0.0313690161841018	-0.00684664978392079	-0.00903190228458623	-0.00582888068114797	-0.00326419917950672	-0.00655548999668694	-0.00793927603425351	-0.011278324397174	-0.0115115638692351	-0.0141787840482094
0.183902418671327	0.112639163904904	-0.0695938452896721	0.102595469959327	0.0251336997516835	0.0087844819351128	0.0402916734842682	0.024055513063665	0.00772328869157488	0.0169590908433982	0.00923011046535921	-0.0131628704371344	-0.0320965343416796
0.134353430495423	0.0698728549055756	-0.0287006398830192	0.131426783964019	-0.0276265414565855	-0.0075711494906105	0.0114675291617648	0.00198573978954802	-0.00737576444671439	-0.017598845473598	-0.0129457508490532	-0.0180958085513233	-0.0331189306927611
0.173285798975133	0.225619154123842	-0.0538502899228939	0.125461843181204	0.102351315647716	0.0223318971382342	0.0821671259687711	0.0548336541529875	0.0662775644410598	0.0623416063929753	0.027417288851235	-0.00617598841128467	0.00788494625770544
0.302190371903568	0.155882359070221	-0.0886095661776163	0.252681994785945	-0.00928316208453522	-0.0439491806826791	0.0206381823082588	-0.00609981190216552	-0.0274010002433632	-0.0266161713836071	-0.0504896552578415	-0.0531661954060917	-0.0794811390862735
0.306260845308544	0.220619510772467	-0.127807597909505	0.143297533681239	0.11112909031464	-0.00567695449188282	0.0870285073129144	0.0355701217096662	0.0691890248694569	0.0527260679113787	0.0228103634162545	0.0161208780318468	-0.00783773485064981
0.28762853941467	0.0895450678851662	-0.0868605348695492	0.230160383879321	-0.00194717094206504	0.00454288495168442	0.0331025010360827	0.0321044193209158	0.00888019012398594	0.00129785700480972	-0.0078546493054848	-0.0294119423937912	-0.0544525825194519
0.43476972319063	0.0936877617230029	-0.185094243258032	0.202137819057932	-0.0250563519767686	-0.0169159012766996	0.0450407614010816	0.0268229022212708	0.0150377225020643	-0.0209861266267341	-0.0295031658662876	-0.0481388099305922	-0.0350937783457547
0.000779611368850491	0.00187765498574684	1.96703513340435e-05	0.000727042341915516	-0.00029309878664165	-0.000131483949216554	8.11704158166912e-05	-9.16506515028193e-05	-5.49009836343582e-05	-0.000212291367929102	-0.000187106669467387	-0.000272170899728433	-0.000414804792803185
0.453016376559898	0.155864495606297	-0.201442354851372	0.188238366761992	0.0828369542210817	-0.0108697781423324	0.105458177131006	0.0454645162186076	0.0432297719961031	0.0359835880393747	-0.00339799103771721	0.00372131960094452	-0.019806295441692
0.0943498393139169	0.124882964439663	-0.0369069168029277	0.0484968748843714	0.00296516560266376	-0.0281989558858163	0.00946093440960102	0.0165717685184733	-0.00593344790008243	-0.0126168951415763	-0.0216857250172845	-0.0198639111719048	-0.0303836141286023
0.177945231480288	0.236717704144788	-0.0556393708674395	0.130390368459582	0.103829955822849	-0.00509145988924808	0.105747823860532	0.0400574387902774	0.00600127963038499	0.0493692479668003	-0.00558250475786565	-4.51707565425896e-05	0.0103351790019061
0.46512121964359	0.145706231985022	-0.200002055413185	0.213790104737314	-0.0139756072443495	-0.0765326498037866	-0.0194994404693151	-0.0357230852474817	-0.0235301940339849	-0.0452541285240681	-0.0615701958441749	-0.0660438109591338	-0.102280235941544
0.029808517407205	0.0924471668511366	-0.00737704679349405	0.024672622914033	-0.0118205421350642	-0.0133011548657775	-0.00711028791323105	-0.00630558249205942	-0.0116508407706666	-0.0125608485004208	-0.0150654278777101	-0.00595888248596339	-0.015816491782105
0.0281384035733303	0.00782938751233232	-0.00466408632092011	0.0267194050116214	-0.00245263148648489	-0.00184446686097352	0.00736948065127854	0.0035312875208933	-0.000193193350867055	-0.00214854917372921	-0.00184827044925463	-0.00497745662480313	-0.00664296991131318
0.0506615378836945	0.0206261765165232	-0.0164881525825588	0.0337795555431257	-0.00128153687248437	-0.00277712756703009	0.00440643276944955	0.000417842313984146	-0.00328699540655723	-0.00202933221975723	-0.00479267050459955	-0.00743176951734451	-0.00770967463223683
0.0639420824932826	0.0934814019810815	-0.0229584501551074	0.0385787430360523	0.00506615777991717	-0.0116837844756909	0.00476610931120683	-0.00636262668457954	-0.0153853743284872	-0.00330881334788685	-0.0160451236804811	-0.0184687172989707	-0.0148885119422826
0.204724343712771	0.115137343695377	-0.0783931689895087	0.114157434195013	0.0313076722352026	-0.0198833736647049	0.0370665963143983	0.0367320185034136	0.00455795939257314	0.00571214928524885	-0.00878020595942927	-0.0165162981583879	-0.00732634331301155
0.495284437574838	0.244937465780665	-0.226808256071363	0.188608481976752	0.0706470587740948	-0.0643331641583421	0.0488584630005653	0.0639735787133341	0.0544289563890986	0.00315694730787636	0.00762083836930227	0.0451564223071799	-0.0184481018480515
0.0112951321753184	0.00669334829265752	-0.00205465110580805	0.0114302669235733	-0.0024382823018016	-0.00377894834753328	-0.000718634302690233	-0.00153408319919821	-0.00371413121356984	-0.00310861532466744	-0.00384059546919819	-0.00409290746735169	-0.0051698462108228
0.0535106245743929	0.0756555754550407	-0.00862058388551114	0.0548072469214727	0.00185040912536354	0.00684236552688089	0.0162397112172553	0.00980759594790387	0.00367451732851867	0.00434638732612222	-0.00250556346084732	-0.00456038180859936	-0.00933306655345149
0.299542869436526	0.170830104495537	-0.123920117815163	0.142728271276607	0.0212872870887849	-0.0208431956756855	0.0572637760982443	0.0233460969575435	0.0122096883705517	0.000222045706549712	-0.0135060739267407	-0.0206472641298898	-0.0288968221038685
0.0104404266249439	0.00118193054299071	-0.000789853636435559	0.00911350026924888	-0.000504695127401616	0.000222874802103567	0.00296759507602716	0.00173511845227752	0.000786048730652137	-0.000140910162649024	-0.00136795479252435	-0.00164165082038622	-0.00285925374599982
0.442840651570668	0.155990109855055	-0.192321883031605	0.194525574409627	0.0785716301320726	-0.00700842420609354	0.036706373001224	0.0322662535398628	0.0260984348109936	0.0357816029629895	0.0196512295827755	0.00139317261466432	0.00161923574410505
0.279354445041095	0.10015100646454	-0.106787175771123	0.15656106714293	-0.00616544816948084	-0.0393384289192458	0.0128951483634893	-0.0145169448753136	-0.0141086623963376	-0.0227519385443633	-0.0192402820692864	-0.032854205551625	-0.0449079148512868
0.120809343338898	0.0783565101645398	-0.0473916470093287	0.0612132678017034	0.00035236789116791	-0.00333887023364335	0.0257546740678565	0.0155416403610063	0.0104973527352038	-0.00149325117123772	-0.00547796660699433	-0.00810276110524687	-0.0145533674704024
0.200322316572608	0.115345506364605	-0.0747619586556555	0.11511238949543	0.0126690730767636	-0.000700387169094846	0.0350833609469173	0.0151103360990604	-0.000401421628872078	0.00598434295383438	0.00212090362268719	-0.0039359883551871	-0.0204164834345941
0.0126494193480415	0.0247421026845359	-0.00130496595471367	0.0130437977690467	-0.00156676741906258	-0.00176143136868435	0.00223865314635737	0.000588993599299696	-0.000837143251466286	-0.00166409939387346	-0.00255358882426406	-0.00324969820789872	-0.00299173957643764
0.494016126095764	0.198220399302094	-0.223932893737629	0.194315850385266	0.0304694237396831	-0.0680683751547337	0.0582787453185608	0.0100479842506825	-0.00448369110395119	-0.0187994757075253	-0.015537802015577	-0.0458968608889061	-0.0234159927955661
0.135948798429663	0.11938738464443	-0.0367441800909963	0.110747712135356	-0.0036205729168528	-0.00757177931664485	0.0258001285762193	0.0287553193869063	0.00904489319634003	-0.00559617611674884	0.00186116280364923	-0.0116810439770206	-0.0182267928788069
0.00152185296925135	0.000278609173491589	2.97767344387872e-05	0.00138653258202365	-3.63403310735247e-05	0.000255702830709806	0.00034577571185183	0.000132561446239676	0.000364274988997226	0.000109681249818141	-4.51403347278751e-05	-0.000202091811907956	-0.00032339826220022
0.0817045247846642	0.164901748371225	-0.0274975889852381	0.050536051858365	-4.63729355568432e-05	-0.030899769876564	0.00772390294780168	-0.0012703424790672	0.00183751534794967	-0.0154730714060604	-0.0254317323757272	-0.0121664725440823	-0.013522359394061
0.464769325319148	0.22141690430106	-0.20062011984617	0.211074229339167	0.0460479958023672	-0.0572233967773729	0.0417730695137858	0.0325341635496147	-0.00647839197190248	-0.0055877004875029	-0.021859475395331	-0.0330152055830282	-0.0747547034763135
0.0949923218481478	0.0663401129030857	-0.0349649753292174	0.0532234272211319	0.0077619590978702	0.000719027377319936	0.0189436790687435	0.00895008478941808	0.0148242325692005	0.00424049323759507	-0.00835943646864895	7.34330224126389e-05	-0.00902859251492129
0.062866399225593	0.12656214675257	-0.0192337110992493	0.0430902429292783	-0.0113630126084227	-0.0181249373484572	-0.00542209330429125	0.0119892269497937	-0.00843159191913617	-0.01474397497844	-0.0189370631697799	-0.00435810242536343	-0.00783368558967766
0.00339992422867305	0.00814421090842138	-0.000416086814876807	0.00304375859148539	-0.0013955737198832	-0.00167488291209724	-9.69504511784758e-05	-0.000504729008997212	-0.00117939102950903	-0.00153522831599022	-0.00140431149663775	-0.00127825053458619	-0.00173634804549273
0.467016598035581	0.215403548927412	-0.202800418992435	0.208200805825783	0.059212753804	-0.0649786858121409	0.0106621936633641	0.0298873827083095	0.0225231541914122	-0.00288296600407045	-0.0323830260627817	-0.0424990704267567	-0.0242298179334815
0.073901034548227	0.0519695178341732	-0.0278412239463959	0.0402440059362176	-0.00388891391827724	-0.0133696716000677	0.00518216060357093	-0.0011095380162795	-0.0114402656529969	-0.00862929275917244	-0.0129186707108618	-0.0164984885631977	-0.0173567994988961
0.000937731503811998	0.00341201678204064	7.72570244144748e-05	0.00100169725206786	-0.000155024470876079	-0.000218449404123297	0.00032578375457872	-6.47259551192624e-05	-0.000199444357719581	-0.000186736937499688	-2.76805584201309e-05	-0.000385822864802928	-0.000464136372404168
0.137995030169216	0.0306658652003483	-0.0504401214915837	0.0799118429650648	0.00396034322276279	0.00526841528957564	0.0196421532280656	0.0110249074267839	0.00822923153509486	0.0046143792561692	-0.0026547367215855	-0.00758562092424864	-0.010165988985545
0.298740000794682	0.150123376384201	-0.0853391628442026	0.255382893033399	-0.0306875357307792	-0.036008590984162	0.0186549619851631	1.85063020123333e-05	-0.00582306189271165	-0.0333480633574706	-0.0519868041764791	-0.0643678564616922	-0.0755481074746212
0.0470224367589162	0.049325058703197	-0.0149909233824914	0.0317261634814386	0.000463058045594954	-0.0107239351955827	-0.00242000508383534	-0.00543599391788784	-0.00759297692096556	-0.00513043857499388	-0.0110754755454869	-0.0158387224017844	-0.0195109284833975
0.245925293328297	0.0724230582849048	-0.0582234573989106	0.24292897080002	-0.00282200376318179	0.00279007925087044	0.0460221148511537	0.0296183378244867	0.012571308445525	-1.59622561556605e-05	-0.0209818995373825	-0.0337202652251171	-0.0335698537132215
0.296727399800745	0.183488337168474	-0.0978785954303964	0.214370295665882	0.0263488764473467	0.00488398636281051	0.0806514101035221	0.0973788061393541	0.0512274866239266	0.0156164314050786	0.00399408593071066	-0.0112679340842646	-0.0231947929061042
0.0460306976683957	0.0131159888704023	-0.0146309913354061	0.0310784666710812	-0.00541792307807149	-0.0055808870728102	0.00316710790445374	-0.00323403996036675	-0.00364387075694213	-0.00549940507544084	-0.00832287253037253	-0.00945653120465407	-0.0121777095290409
0.163053581470731	0.0474155842930172	-0.056284935551312	0.104941259046682	0.00670499913237332	-0.00429214721557714	0.00710067918844118	0.010424242176327	-0.00302468212114534	0.00120642595839809	-0.0175337525996036	-0.0183299382252027	-0.0146096321993838
0.443138002306535	0.156742880025789	-0.192875144043189	0.195674040717983	0.07729152167188	-0.01939638244175	0.0755628655977245	0.0761195795049931	0.063906139873193	0.028947569615065	0.00976573365403816	-0.0298352320386598	-0.0212459525473322
0.120007793043275	0.0460690915305252	-0.0439044524330117	0.0677361368373692	-0.01544040672155	-0.031470277536587	-0.00428531941275273	-0.0110945338970619	-0.0199295522076775	-0.0234553421290685	-0.0213820036232518	-0.0345680702280336	-0.0371007694817128
0.141089850429211	0.107627570975576	-0.0558848259092663	0.0702174299902059	-0.0063015882501134	-0.0410800097251066	-0.000798477589814994	-0.00919198703895427	-0.00516542540880763	-0.02369079898761	-0.00977447811001	-0.00356883484824913	-0.0236594476113471
0.0701618967439108	0.0767409064841998	-0.0183227932104533	0.0546278859451217	-0.00628971440714705	-0.00726203465879455	0.00727160733297239	0.00211270866078017	0.00137391332846944	-0.00677587453297079	-0.00505019298701995	-0.0122309303118518	-0.0166036648317319
0.117136089632902	0.125912360121086	-0.0248492913476277	0.113476600395275	0.0191142816984588	0.0146911489820009	0.0386580517027342	0.0226916641672215	0.0135572874323534	0.0169027153402298	0.00220468557628044	-0.0115770662675276	-0.0123210468832334
0.151083606739348	0.134826627565526	-0.0620295080786071	0.0708983232666033	0.0285920338293449	-0.00475965815815532	0.0250601146684827	0.0283908393435016	0.0262788860358595	0.0119161878355948	-0.00117249434095251	-0.0039957318803823	-0.0120511302851526
0.0810255588841393	0.15498438139366	-0.0232178274463361	0.0595291636016792	-0.0079613770584821	-0.00437292016574703	0.0449549509695635	0.00741991670555206	0.0180864543733612	-0.00616714861211456	-0.00859905247292027	-0.018613656421818	-0.0207598968374387
0.182637980545119	0.236320843619373	-0.0586631574932175	0.129018914937211	0.0432760154485946	0.0250221660749658	0.0464208061737082	0.040753442150833	0.0481604061728257	0.0341490907617802	0.00633593030898225	-0.0194499488704715	0.0266787836068885
0.104658916489968	0.096983031839492	-0.0261405057362756	0.0862415569556605	-0.0023247069331343	-0.00103066618463146	0.0254357395082399	0.0142543463300106	0.0232727462753808	-0.00167768655888288	0.00245076523693075	-0.00381737304181573	-0.00310095619266421
0.0138880840342641	0.0217473230971186	-0.00125840910780113	0.0165057352304614	-0.00476716124911071	-0.00490542507215136	-0.00123860647430244	-0.00331947394877237	-0.0041578001388574	-0.00483629316063104	-0.0055957936192428	-0.00588992452284766	-0.00617826388758417
0.0662834034160038	0.0893778073107802	-0.0184543890236235	0.0495781623534884	-0.0149916244982595	-0.0245549110485906	0.00255634027971131	-0.00629658263771278	-0.00678303327982593	-0.0197732677734251	-0.0196902611640858	-0.0218268958120019	-0.0262319576555777
0.00920353101824631	0.0022530628162055	-0.000745215338240957	0.00926248953395029	-0.00293683182833381	-0.00134267491058032	0.000596553031754933	-0.000916588810900129	-0.00191567931300819	-0.00213975336945706	-0.00258307664445204	-0.0034953773205589	-0.00396236790571481
0.166074518842345	0.109313657772953	-0.0672409238656546	0.0810827545574291	-0.000490310410041772	-0.0430452322372334	0.00531175687661831	-0.000530555458953946	-0.0150247104216134	-0.0217677713236376	-0.0210664802038473	-0.0386829483278526	-0.037950172558091
0.263378255837439	0.174755107876414	-0.102591054397539	0.142171156821901	0.0363427240804167	0.0079506975929301	0.0615078909422663	0.0445096301770062	0.0191379339527016	0.0221467108366734	0.0135345810228615	-0.0124887937968242	-0.00906949947387709
0.203527920428076	0.0566517379622563	-0.0718507122175197	0.127755358225157	-0.0164033855237116	-0.00319309053674749	0.0350369092914504	0.0164931844537763	0.0107552454115525	-0.00979823803022953	-0.00122764403370204	-0.00977590158944694	-0.0150374893435077
0.0138103246038821	0.022143239719012	-0.00146765416207425	0.0150551291431596	-0.00117216450610273	0.000208345756394328	0.00421124538336745	0.00130889094405075	0.000457750952353213	-0.000481909374854202	-0.00239158216985344	-0.00189167470451538	-0.00435068530773978
0.115118515826279	0.185426190341026	-0.0358797924129878	0.0806952714141114	0.00696860666460775	-0.0186057358805161	0.0560790238024078	0.0381036377775206	0.0364619547508166	-0.00581856460795419	-0.0101279496686163	-0.0222266248633563	-0.0116673982751345
0.132305891538347	0.073696503412802	-0.0272563827375622	0.132691344996523	-0.0182399827924097	-0.00330391474913164	0.0209114942432164	0.0183755184989049	0.00538420470081766	-0.0107719487707707	-0.0074288045236576	-0.0162453506046502	-0.026873545756567
0.00475018640654143	9.54033906424576e-05	0.00011652071603135	0.00417652537908296	-0.000193829273154134	-8.59411065166861e-05	0.00175378578361497	0.00132976468425181	0.000406540244488011	-0.00013988518983541	-0.000477966538410487	-0.000558443715399961	-0.00117168658057607
0.412433537610709	0.0894717304872993	-0.168356331407326	0.212111587505793	-0.0307259872603134	0.000335198763127764	0.0233778974248438	0.0162226989103172	-0.0032002479478947	-0.0151953942485928	-0.0482105069296025	-0.0467259448294458	-0.0425264067996987
0.115614231151035	0.0837421125508733	-0.0441229388948104	0.0619880654750837	-0.00284710154494545	-0.0175163559168585	0.0125991155502798	0.0102447633232354	-0.00221000214366314	-0.010181728730902	-0.00446192168619403	-0.012961462553533	-0.0128122199475853
0.303136958502324	0.221809757613399	-0.126443029442454	0.142795271864175	0.0936475870136028	0.00754048948914149	0.0943593510853225	0.0721705635984862	0.0732487645246775	0.0505940382513722	0.037568726003298	0.0232334147436395	0.0351703896687099
0.0613691321764293	0.12640845616016	-0.0184782133155335	0.0425203824808036	-0.0121183193364429	-0.0173564103699805	0.0245699418803115	0.0144147953167171	-0.00335257961020548	-0.0147373648532117	0.00234180539141117	-0.0192825077216784	-0.0209984868565483
0.219606961376238	0.117181377417175	-0.0863146215211709	0.116857988905575	0.0264868097986996	-0.03048719016812	0.0563813044618446	0.0237436154938717	-0.00806905387872497	-0.00200019018471018	-0.00226310371595093	-0.015030276610102	-0.00799556762959724
0.0619825833117305	0.0245554070458905	-0.0103366935912364	0.0602891162995065	-0.00141746650730599	-0.00040257632110164	0.0126803803015484	0.0103632343796518	0.00414630313730857	-0.000910021414203814	-0.00804889426790287	-0.00556215741705659	-0.00815499993369342
0.00564560945234079	0.00312674781784586	-0.000203378581298005	0.00703631336607403	-0.0016481351892908	-0.00147554774873746	0.000115277200005932	-0.000527611973120992	-0.00105451786859031	-0.00156184146901413	-0.00207941578460357	-0.00225031101047157	-0.00208029182068308
0.11793629514032	0.0728648014079131	-0.0462302723093416	0.0592951125386309	0.0189735692952644	-0.000872729315694667	0.0256648709529902	0.00424582751046718	0.00717789162451857	0.0090504199897849	5.37144035502729e-05	-0.0042655210055126	-0.0183398397973893
0.251230455478174	0.127143639094093	-0.0975078237994266	0.135687352713777	0.0214948563970766	0.0303900994684226	0.0485001096312826	0.0458548179905493	0.0391934386223014	0.0259424779327496	0.0188277540685913	0.00240728226464026	-0.000900528575430715
0.151239624849349	0.134508194305707	-0.0623372599903234	0.0703502610509537	0.0067634236301016	-0.00712119513071113	0.018937267405344	-0.00361223989026382	-0.00518096632037096	-0.00017888575030478	0.00247472628631293	-0.0302233102976427	-0.0123915653590412
0.453291752416961	0.149659175050122	-0.191058081487224	0.21773226747201	-0.0419738210512093	-0.107037624974516	0.00519574887745694	-0.0214992977365075	-0.0313839796575258	-0.0745057230128628	-0.0538869857767079	-0.0823276288078927	-0.0687141336509988
0.13985810183015	0.0847503046612141	-0.0548570640196548	0.0725228910096284	0.00669610874542062	-0.00550355809543296	0.0017956511975474	0.011948078394114	7.55857392900072e-05	0.000596275324993817	-0.0235780525806884	-0.0167116554909324	-0.0232491170785936
0.00132783726860542	0.000439533633053143	-2.00802874673455e-05	0.000922999258878663	-0.000254746909786364	-0.000119528862989384	0.000265406691949657	0.000140911076394963	-0.000193136724139101	-0.000187137886387874	-0.000277299260593425	-0.000354655181501927	-0.00030897684014067
0.00359646765004415	0.00784575904238921	-0.000580449883298802	0.00306021134178458	-0.00152055454004391	-0.00143099499817779	-0.000197386485538364	-0.00119346361757967	-0.000709035962551192	-0.00147577476911085	-0.00132929482128456	-0.00189491188400245	-0.00196673160278364
0.0403457111587886	0.0217393106843874	-0.00820155722017341	0.0359653185220274	-0.00983450056522029	-0.00949897692114288	0.00549500821871796	-0.00128267589916067	-0.0072244454644165	-0.00966673874318158	-0.0111895921351178	-0.0102194805259308	-0.0130050884009718
0.0496069879037914	0.0168472478332788	-0.00516863513061706	0.0549163095614244	-0.0022003306835363	-0.000706900405847609	0.0140597282140101	0.00687357875121503	0.00431781597380303	-0.00145361554469196	-0.00217951208780053	-0.00738656961344639	-0.00987167791510232
0.0618776535168332	0.0303027984234733	-0.0208707561900861	0.0393066977227287	-0.00640477695216908	-0.0141321692711306	0.0025480039716726	-0.00385539416682825	-0.007794551352507	-0.0102684731116498	-0.0137076899199496	-0.0143716521972402	-0.0122684721120266
0.0693999485771161	0.0630826263267941	-0.0244404011510698	0.0422736416449492	-0.00180950381389855	-0.00591500993186939	-0.0013086436526354	0.00365443933487379	-0.000681399595417034	-0.00386225687288397	-0.00422415458774411	-0.011732945496411	-0.0127398243165673
0.103808308194561	0.112735907400723	-0.0424974003302342	0.0486092218973761	0.00446551067642025	-0.00791473172578749	0.0131735094827575	0.0218647562730388	0.00544182995387561	-0.00172461052468362	-0.0103793288695036	0.00687978339782447	3.27984182408314e-05
0.067770234584728	0.0220803555994582	-0.00799975970407468	0.0781390771410963	-0.00294236844066005	-0.0093633702507524	0.0127503031343818	0.0130360259614613	0.00450872316853276	-0.00615286934570623	-0.00492074990989433	-0.01102129015263	-0.0094725340075731
0.286360599371153	0.176927696219214	-0.113184335473856	0.151611492498079	-0.000455212595452115	-0.0126012063188928	0.0387801560132239	0.00903552222990606	0.039190003642534	-0.00652820945717247	-0.0138069876871174	-0.0262220320909069	-0.0105603388902733
0.0228475791251726	0.0367985959064658	-0.00456364747570866	0.021735702852561	-0.00675117071402953	-0.00994440318480974	-0.00237166676376611	-0.00121762864688481	-0.00834492832392508	-0.00834778694941964	-0.0111585766234099	-0.0105872841907645	-0.00949008284524045
0.492895389133797	0.193587359114113	-0.222579856152589	0.196636206162838	0.0177347364926156	-0.0645357260446359	0.0345781462113051	0.0117428757629092	0.0207179321195485	-0.0234004947760101	0.0281738464872648	-0.0126750348371661	-0.0611850345749533
0.40030531001128	0.0922799746446598	-0.159948485785164	0.216639915079731	0.000643351070049258	-0.00462550465408917	0.0493644048394001	0.0133607052563467	0.00174240963775502	-0.00199107679201999	-0.0363265998509782	-0.041781122003114	-0.0528089488499483
0.219520704609558	0.113249693302747	-0.0866349394376995	0.115053620901832	0.0352732300626115	-0.0192623428365865	0.0434813846492713	0.0319841153587562	-0.00919002016859977	0.0080054436130125	0.00648226774754135	-0.0214305126210277	-0.00410524365046172
0.409699166634566	0.0953013387039301	-0.164537804320658	0.218603227575721	-0.0146677810556227	-0.00329098541447986	0.0313242196075176	0.0206566523963114	0.00694636064285437	-0.00897938323505132	-0.0216913541921722	-0.0488782112179466	-0.0626302739090794
0.00538490942834472	0.0111484247902625	-0.000487377084968639	0.00510098082893927	8.65899184141448e-06	-0.00146742467603503	0.000668902566037665	-0.000759068598345744	-0.000810220722138705	-0.000729382842096807	-0.00169350717972629	-0.00180804178652375	-0.00254185279287503
0.238072718283625	0.0565103037465438	-0.0885201022248988	0.139900772258404	0.00683265482220524	0.013021629666719	0.0282079196289905	0.0143676111827908	0.0155477126249776	0.00992714224446209	0.00132141386329865	-0.00467094230745865	-0.0139700599494331
0.0373901485696463	0.0544567171416552	-0.00679806601180544	0.0351259065362369	-0.000906139602089157	-0.00319231454607937	0.00702790250671	-0.000220128955514473	-0.00145741261987697	-0.00204922707408427	-0.00590210642704374	-0.00771424765084967	-0.0106385208451513
0.221817859125179	0.109237549436531	-0.0883850917856628	0.115256287681041	0.0233835952741001	-0.0167813964753688	0.0483210230023609	0.00815523749060407	0.0102879374090087	0.00330109939936568	-0.00279330516461881	-0.0159004329459169	-0.0348693393856861
0.0792226560835082	0.0988933995008198	-0.0305667842840416	0.0417486146215984	0.0221042239705619	-0.0166569143281124	0.0032131696673823	0.0065129250149711	0.00104969887383526	0.00272365482122475	-0.0162608595906099	-3.65488645379941e-05	-0.0242811947799153
0.186897677141354	0.109727037352615	-0.0719854197043932	0.100378058627893	0.0288842784600564	0.00914964296751017	0.028988763350636	0.0396746639232873	0.0168068181123404	0.0190169607137833	0.00585135691158947	-0.0141316022381541	-0.0157738028409022
0.2808186435043	0.0894101341409647	-0.0833341251377923	0.228908975856944	-0.0165176213280974	0.0122752136881612	0.0543134779916859	0.022504406790906	0.00742397122520339	-0.00212120381996811	-0.00787128299887424	-0.0300460813552662	-0.0415497503206439
0.175567998751153	0.161997378173609	-0.0746196033060172	0.0772357140539532	0.00615369785876302	-0.0546287184043943	0.0212788429711396	0.0058582316795196	-0.00210169111005865	-0.0242375102728156	-0.00401642151655729	-0.0185423155453006	-0.0345732183097949
0.143974884950866	0.0542112099926138	-0.0530097804321497	0.083941567447743	-0.0238088566799431	-0.0387288570929538	-0.0067052870636482	-0.0168078764337239	-0.0322533850896727	-0.0312688568864485	-0.037990132927923	-0.0392904324734078	-0.0394571473649989
0.180355456923545	0.234886548154746	-0.0573202829064332	0.128857108191043	0.0758137278095548	0.00355936855380445	0.0534288754131595	0.0695680875411236	0.0646799448383898	0.0396865481816796	0.0394321664143418	0.0166267874076447	0.0268160557073637
0.0511276195054968	0.0589429350295568	-0.011626578919036	0.0421400646728587	0.00521650598341314	0.000617492585654994	0.0167792833317269	0.0154265222100947	0.00610559591276873	0.00291699928453407	-0.000389831300971852	0.00102951681464974	-0.00710603472567659
0.495953297583357	0.246466394507622	-0.225727901155245	0.192070617884722	0.0775515209996022	0.0280642462325372	0.0843204087537731	0.0710968343635657	0.0939362691374024	0.0528078836160697	-0.0056724912458323	0.0173557880368617	-0.0594595054579499
0.091655994276615	0.124880591050585	-0.0361332811194449	0.0469002401743512	0.00772844570104458	-0.0313506707039665	0.0252324588681282	0.000607230956471472	-0.00978672498364606	-0.0118111125014609	-0.00448293131783405	-0.0183653722167252	-0.00831592475338826
0.00884662048706579	0.0196800554675794	-0.000265862787140558	0.0113761142538782	-0.0052022405767085	-0.00319129457460345	-0.00224441525913098	-0.00248067871086844	-0.00334746156515364	-0.00419676757565598	-0.00376053182991052	-0.00336675070015051	-0.00353845948641184
0.000415763677379133	0.00097311354876766	-6.23393962710956e-05	0.000152670419894121	-0.000214544528057335	-0.000215737023492009	-7.21877709462823e-05	-0.000115299325795509	-0.000194353140725942	-0.000215140775774672	-0.000229124122309393	-0.000256215489467145	-0.000266622917162014
0.0288124908777107	0.0898286209627815	-0.00685615817501163	0.0254330445504415	-0.0104799421950704	-0.0123787877725153	-0.00801529219273824	0.00053896401212538	-0.00606571437555542	-0.0114293649837928	-0.0115512017152465	-0.0103803022789134	-0.0138156403967719
0.0218307511850091	0.0393417506362146	-0.00558193590146438	0.0189214271952531	-0.0056943827274963	-0.00661897796327859	-0.000929472711967184	-0.00519468621707475	-0.00447685227517256	-0.00615668034538745	-0.00545167038689496	-0.00628200070388471	-0.00616291155693426
0.298332050027006	0.178473904800535	-0.121962495777065	0.147367153045952	0.0363089239039392	0.0209309433441444	0.0502388452847602	0.0410471288867378	0.00496770285493486	0.0286199336240418	-0.0144867312631766	-0.0296689591402418	-0.0331702824453389
0.122449335261004	0.127880882809287	-0.0490596384498029	0.0594625472845681	0.0143572254706438	-0.00225357685472136	0.0195551655602674	0.0209187201472166	0.023337730086145	0.00605182430796124	-0.0104739657977518	-0.0174555636679498	-0.011774266747967
0.276390508499792	0.100478455671396	-0.106033554696377	0.154437569258458	-0.0120499237341375	-0.0110551169489601	0.0199953985025901	0.00450203337799548	-0.0217552966333154	-0.0115525203415489	-0.031426748193984	-0.0351065575670285	-0.0598549383288629
0.116232226930361	0.127472774801509	-0.0243058926358021	0.112445122761654	0.00198986323034847	0.000238149891731973	0.0332068357118784	0.0316555130068082	0.0133000824668724	0.00111400656104022	0.00577767591347741	-0.00979337118014686	-0.0168911504460093
0.446500485335228	0.157331043740555	-0.194899255102841	0.194466650161021	0.0275649896325365	-0.03489032751069	0.0478504292222216	0.077258626664521	0.0108663323238063	-0.0036626689390768	-0.0120930429871853	-0.00965549043697284	-0.00600721831927742
0.0809916609788201	0.0759846003395278	-0.0293597748312112	0.0467783737587424	-0.00209631607368255	-0.0124863680632788	-0.00742058941436911	0.000984157425279367	-0.0070098598667953	-0.00729134206848066	-0.00483603841945059	-0.016964694498634	-0.0165107049985599
0.041661826609382	0.0214788125330557	-0.0125827803802359	0.0304061998982105	-0.00790793076243031	-0.00822201704510264	-0.00129855031111967	-0.00429228587701691	-0.00627571235759908	-0.00806497390376647	-0.0116081920130897	-0.0113173357669225	-0.016175398357277
0.133797772862678	0.0679365034359143	-0.0282030371697891	0.131714346775697	-0.0186375202475489	0.000631910014700754	0.0286396009028649	-0.00144301115074608	0.00318878915807291	-0.00900280511642407	-0.0199456418227789	-0.0281396145859969	-0.0359147506011696
0.0401923279033683	0.0441138165873336	-0.0122958866802266	0.0295943236911131	-0.0085205674857701	-0.0105744902269308	-0.000859189356821714	-0.00356286919530487	-0.0067008241804618	-0.00954752885635045	-0.0139660577551521	-0.0101665260422551	-0.0112221457720576
0.215849693639982	0.0583939444715994	-0.0771866598141462	0.13253440935462	0.0127572295022716	0.00622560545399892	0.0292713920841367	0.028894379724059	0.0142626271157392	0.00949141747813528	0.00187741486281784	-0.0184044887255702	-0.0217744928988809
0.114857336574749	0.032418810794469	-0.037577167630388	0.0763163651154469	0.00840043382504432	-0.00258167274813466	0.023777358824692	0.00996754389636723	-0.000622541785644137	0.00290938053845483	-0.0122030938742008	-0.01834596638353	-0.0131897928187199
0.153080600437116	0.180354788018458	-0.0383232307422331	0.135333553809913	0.0226016032663048	-0.00235890006606593	0.0379253799767337	0.0235757963291137	0.0250747152418829	0.0101213516001195	-0.0193533195809007	-0.0201947969287521	-0.0274929642532994
0.309288324843553	0.220300785474645	-0.13036937415403	0.1414287881206	0.0448413871421186	-0.00328971951738927	0.121565889467347	0.0370024333680354	0.035994209854359	0.0207758338123646	-0.00520133247283655	0.0274266978348656	0.0283629879479772
0.0592434152626141	0.128377831517402	-0.0171408793079521	0.0422182401184917	-0.00573826060624874	-0.0155357817334261	0.00230525797270389	0.0135640910135527	0.0105604259695243	-0.0106370211698374	-0.00166018647948891	-0.00120776290596137	-0.0188177083702314
0.493022052320979	0.197320849525432	-0.224899820895282	0.191988099170329	0.0370710501270174	-0.05499637915251	0.0457959879868493	0.0183041606523189	0.0406231429741503	-0.00896266451274624	-0.0373691005682486	-0.0541506024778314	-0.0239108889048629
NA	NA	NA	NA	NA	NA	NA	NA	NA	NA	NA	NA	NA
0.0221962937535329	0.03726715844496	-0.00555112492483581	0.0193953642125392	-0.00504110677368803	-0.00773697199299326	-0.00357749056694542	-0.00293623196714529	-0.00583176145503236	-0.00638903938334065	-0.00669851076259763	-0.00707902995337139	-0.00985308162721553
0.375765128268626	0.273370983858043	-0.142834038591535	0.221488798578911	0.00967506215915687	0.00786990050169983	0.0735137943634868	0.0470870601879881	0.114778988490304	0.00877248133042835	0.0353454861984631	0.0633037041015425	-0.0208282054405667
0.173755150461832	0.160156510299493	-0.0716923822129143	0.0816996037307998	0.0236268558022794	-0.0463177547767661	-0.00524754951282388	-0.00727625671171203	0.00671486434310181	-0.0113454494872434	0.00212330516451964	-0.0138081717645299	-0.0367627923529209
0.289966034894739	0.177827164743584	-0.117258141525063	0.147290811117893	0.0510868056110942	-0.0252639416652467	0.0401959155424613	0.0252157116123776	0.0237725945013434	0.0129114319729237	0.00642548827470774	-0.016673640975122	-0.00668931340839607
0.0422825199156095	0.0102502866564679	-0.00484499010391787	0.0462368045066519	-0.00285260590210898	-0.00399781595283123	0.0113117495677851	0.00592076338109883	0.00233911428960636	-0.00342521092747011	-0.00321512861112663	-0.00483307960452307	-0.00843047555129001
0.494332986592151	0.196267389999493	-0.223809192933389	0.196775853389993	0.0167073113970633	-0.0815499818551429	0.0729516936826953	0.0254231803117195	-0.0259737876051943	-0.0324213352290398	-0.0132781613658901	-0.0290088056063615	-0.0205137103981119
0.0140456792161349	0.0244588259951193	-0.00231830704610041	0.0125777993834551	0.000889956261524043	-0.00308206441411694	0.00263901312497781	-0.00128235778345875	-0.00201587343335046	-0.00109605407629645	-0.00338544715598096	-0.00344525695093377	-0.00419198484566821
0.49338859470142	0.200752968227948	-0.222843562399681	0.19632529716576	0.0486044487780514	-0.0540044846028981	0.0374376629730006	0.00384913676301912	-0.00776883132247436	-0.00270001791242336	-0.0239945799244562	-0.0661933191757747	-0.0340309676270806
0.362007918111586	0.217530610194854	-0.132536767337701	0.226358771551698	0.0229835107224789	-0.047949236289491	0.0350108631557606	0.0780906075017931	0.0428404038117187	-0.0124828627835061	0.00354874730514537	-0.0140245287867779	-0.0690367576035313
0.476137458689158	0.151032062287052	-0.20971318131125	0.20406654583883	-0.0114743290014457	-0.0681560274567825	0.0150191741773435	0.005863139682592	-0.0301198682164284	-0.0398151782291141	-0.036901857290138	-0.075864367441218	-0.069309055037373
NA	NA	NA	NA	NA	NA	NA	NA	NA	NA	NA	NA	NA
0.1234911935214	0.127277830829077	-0.0499012901812525	0.0592544627291008	0.0108722193431576	-0.00325999892891403	0.015860592308884	0.0138097508359688	0.0233899424985908	0.00380611020712175	0.0144903346486136	-0.012983572952003	-0.00370392424560609
0.00349789946707387	0.000471477391476268	0.000122061071334796	0.00259815463245687	-0.000445965712948782	-0.00023133174878678	0.000918106791385995	0.000766321537040471	5.83226251057068e-05	-0.000338648730867781	-0.000449407740422094	-0.000885518543730156	-0.000746375224348523
0.0578987422369726	0.0306997725529072	-0.00576060895220449	0.0646905123459943	-0.00616778447199315	-0.00610135677906707	0.0100633513583362	-0.00136081393287575	-0.00759872015166659	-0.00613457062553011	-0.0135944373496552	-0.0122894311043799	-0.0150276944051681
0.360731768103349	0.217477806545216	-0.133941351867337	0.220437349669991	0.0126986613526483	-0.0430807004243826	0.0420654779791164	0.0145553479198492	0.0287913442192576	-0.0151910195358672	-0.000712458383455961	-0.0414622482393667	-0.0480426087312473
0.466007196995445	0.217691423448259	-0.200260660532342	0.213138976364387	0.0746219296854323	-0.0741079258664768	0.0947721144909089	0.0142806080726972	0.04370970926818	0.00025700190947775	3.8595976442346e-05	-0.0315971328992936	-0.0513923075819189
0.133319960868874	0.151663627195111	-0.0341507581196836	0.113293665163328	0.0206101943762041	-0.0067851519676036	0.0354625183721596	0.0184493650912	0.0355277533583304	0.00691252120430028	0.00734486846400811	-0.00273690947166066	-0.0065181205984039
0.023202893491262	0.0622044243036076	-0.00542870984496513	0.0203106560746007	0.0044845190932669	-0.011407484076655	-0.00886336767775736	0.00123346469330018	-0.0105950939694008	-0.00346148249169404	-0.0126884503106892	-0.00554679194778582	-0.00842438500916026
0.0344708175222294	0.0140548504220329	-0.0109464593061998	0.0239462038526974	-0.0103163546296354	-0.0124262302049318	-0.00354156530846887	-0.00676089585142568	-0.00599444514257329	-0.0113712924172836	-0.0103095253694339	-0.0113737184943292	-0.0119337937390797
0.188522666911484	0.151406690494384	-0.077488638375572	0.0895470271231101	0.0174751330078463	0.0258858109409488	0.0634476679788269	0.0309923357716669	0.0170385393152919	0.0216804719743975	0.00790547192607161	0.0259048105214242	0.01726338915041
0.0101717153364918	0.022706722794927	-0.00170751114007282	0.010341705176134	-0.00172987164115964	-0.000870257375790951	-2.77517999815232e-05	-0.000488179586405976	-0.00113937428953195	-0.0013000645084753	-0.00265178768575165	-0.00244291097366891	-0.00396048437428758
0.32377302445348	0.250585209642683	-0.104648457136602	0.241670402289375	0.052666996474822	0.00865128128304071	0.0670824636253581	0.0807066844069819	0.0443254106473069	0.0306591388789314	-0.0378558471803024	-0.0488152619318965	-0.00247114660246234
0.0600395751732637	0.0473965922591255	-0.0204722278384931	0.0386889427526799	-0.00380819414382705	-0.00318459597561325	0.00669265296879747	0.00350694680564707	0.0021807924779025	-0.00349639505972014	-0.00909752458271303	-0.00425343698958348	-0.011472454505991
0.168482972255098	0.165679529803078	-0.0690890495859662	0.0796410883158169	0.0496562048862126	-0.0423380321497916	0.0407018121690134	0.0120494363303483	0.0111785111783597	0.0036590863682105	-0.0105750519945734	-0.00992119528286858	-0.0395711511401894
0.496450424063807	0.247548374685849	-0.225501793762345	0.193868861702388	0.106038390308055	0.00556945785293045	0.0799754523576114	0.0707029405254129	0.0347593694162395	0.0558039240804929	0.0286837973338008	-0.00269086192166385	0.000684726280606285
0.00915709612206761	0.0158532401108248	-0.000659008873591346	0.0107789109107302	-0.00218289694707917	-0.00125424350594744	0.000359797209285688	-0.000225682035110015	-0.00159087483943868	-0.0017185702265133	-0.00182874889345892	-0.00341694294819965	-0.00326189905005416
0.50008208672002	0.249814512853204	-0.227884075693762	0.194260849618021	0.101988065411945	-0.0353735252593821	0.133404993696802	0.10172065579832	0.0606879905203337	0.0333072700762815	0.0490608510240397	0.0230640233283784	-0.0371618274239798
0.0447597747759146	0.0157564958275662	-0.0137313066414441	0.0311460579579148	-0.00604983228202849	-0.00421356902117476	0.000522354217355032	-0.00161262493112311	-0.00395474015288403	-0.00513170065160163	-0.0070948615444623	-0.00910364141119632	-0.0112592995244704
0.0791421616742082	0.166804705308427	-0.0253493993177576	0.0529243356457566	-0.0153967303563485	-0.0294242498550868	-0.00149207746695747	0.00848954737859113	-0.00783290842735691	-0.0224104901057176	-0.00733512315429806	-0.0104797077985077	-0.0153423832403475
0.0217954618524658	0.00511775900094989	-0.000657188640915199	0.0232705335620419	0.000948964807685779	0.00087748595490109	0.0101921309728917	0.00646787137386159	0.00275439622445795	0.000913225381293434	2.96538573341595e-05	-0.00133693241209506	-0.00301458296873865
0.254826155143546	0.129174720430943	-0.0992524637521953	0.136852849594971	0.0175588135297837	0.0139873201334237	0.0635231481953936	0.0249372713728918	0.0328856786710104	0.0157730668316037	-0.00711083200233098	0.0233687897084762	-0.00869562422864811
0.103401048658913	0.0771842167052434	-0.0375455726367282	0.059754296017285	0.0138888904508728	-0.00347420157098891	0.00568235538142377	0.010419779211352	-0.00050267330887388	0.00520734443994197	-0.0100536612540543	0.00212431350669266	-0.0135077635111767
0.0198077820279682	0.0554077453662945	-0.00559516670795452	0.0151996278359932	-0.00817027673415497	-0.00684420752216695	-0.00613204987511698	-0.00432145301505286	-0.00778611180457478	-0.00750724212816096	-0.00523330305574237	-0.00769497114552202	-0.00737134414633185
0.00975392435812268	0.00122175828345583	-0.000163679474375338	0.00940664265906603	0.000250989194956936	0.000817430782808711	0.00454214614060132	0.00237437577453965	0.00151341094402994	0.000534209988882824	-0.000265379149503312	-0.00117410710288967	-0.00134428418834431
0.0909632432668414	0.122806503156542	-0.0351329308179381	0.0473361199562423	0.00317671478572683	-0.0128385931230116	0.0130712452255674	0.015919294698167	-0.0134381002412108	-0.00483093916864238	-0.00652160305808941	-0.00809721687305298	-0.0268585166213047
0.00249257985552075	0.000349473161562113	0.000462737774217035	0.00381221512378249	-0.000432208564109193	-0.000562910694642893	0.000222964056191165	-0.000403200674679368	-0.000634832986914634	-0.000497559629376043	-0.000722592289797887	-0.00100117957632813	-0.00108600818378139
0.264778524692197	0.174261677740344	-0.10285993396164	0.144167433036633	0.015144229986584	-0.00874672719683661	0.06843808481175	0.0145431997057212	0.0363629629705527	0.00319875139487369	-0.00727022314440817	-0.0180989307176714	-0.0115762519857394
0.0260886739863186	0.0645731708586371	-0.0074078302704105	0.0203662067192864	-0.00470107198234399	-0.0127326105563216	0.00444545735085963	-0.000684850085194678	-0.0041240300374867	-0.00871684126933281	-0.0063246163714248	-0.00990948288201558	-0.00533270341020479
0.0502825445002426	0.0199035148090005	-0.015716038741219	0.0351432769593117	-0.00412676038532049	0.000346256492652477	0.00641446625375749	3.56267742679384e-06	-0.00259025080657568	-0.00189025194633401	-0.00438383113213066	-0.00838684734362011	-0.0103738736036699
0.296271742498788	0.152783042339226	-0.0851795190544437	0.25134344048268	-0.0328218926130571	-0.0523079696747989	0.0234613075778683	0.00204566786251492	-0.0293978641490752	-0.042564931143928	-0.0584561574587325	-0.0452495754467715	-0.0599871847059251
0.0296890810655473	0.0881881713027029	-0.00715777403731828	0.0260643407331267	-0.00390002299197613	-0.0107865283860075	-0.000927475909401003	0.000923835095375948	-0.00237829422795071	-0.00734327568899179	-0.00691180409294547	-0.00594847997667967	-0.0060949345195216
0.147084061921002	0.206443573709192	-0.044402534566367	0.108276272465097	0.0903883512353438	0.0245692552208467	0.0450359584989382	0.0294004048815669	0.0223134793681727	0.0574788032280952	0.0526929852644467	0.0258592258370599	0.0241901083041037
0.238842519466137	0.0708885091612717	-0.0561616301713091	0.234930280465228	-0.00487668003492964	0.00970629979578613	0.0513336578252002	0.0379694108886073	0.0147793016371738	0.00241480988042825	-0.0256069561838206	-0.0268807980050792	-0.035208370757112
NA	NA	NA	NA	NA	NA	NA	NA	NA	NA	NA	NA	NA
0.448114718723842	0.195261379637114	-0.197941491674495	0.190163040834989	0.136245641503396	0.00316128800629673	0.146176086228293	0.123432262501547	0.112663827087858	0.0697034647548465	0.0510623505351793	0.0711940666324273	0.0120768670706773
0.447326673392924	0.15465245184341	-0.197405308381289	0.189409706868004	0.0623905605108837	-0.00721995230789618	0.0981023373426677	0.0517638439786	0.0301708051512805	0.0275853041014938	-0.0165250727289326	0.00389638954319238	-0.0247437955903154
0.144564876694995	0.104778906475377	-0.0572459622465902	0.0733467839751629	-0.00261329228585691	-0.0464148027524744	0.00942447293698975	-0.0100061816170703	-0.00853176588922824	-0.0245140475191656	-0.0183414461062333	-0.0225381018753017	-0.0353737519333208
0.0754595041198285	0.0699573565129113	-0.0270444839622409	0.04445521167111	-0.0174673124863459	-0.00774656781459232	-0.00410018233179028	-0.00599422606665133	-0.00850752063985864	-0.0126069401504691	-0.0131636393292541	-0.0121833629847377	-0.0182736431604445
0.0905490006250283	0.0283280901729514	-0.0313863207168457	0.0550648090839853	-0.00376443478086426	0.00092641796194777	0.00679780719353955	0.00532207135077163	-0.00223119780309905	-0.00141900840945824	-0.00909104569394943	-0.0152700856055823	-0.0160435787096608
0.131095386723019	0.0495190342855188	-0.0495670017746208	0.071009462978488	-0.0259944011921833	-0.0286257606545646	-0.00524314990273658	-0.0101169286281163	-0.0215569766926473	-0.0273100809233739	-0.0277064132387906	-0.0301936015354816	-0.0289914156249581
0.254074214436988	0.126563102346403	-0.0989837668669634	0.136199196851792	-0.00750048028805164	0.0205591314976848	0.0845043974111412	0.0422355142924292	0.0413970499000201	0.00652932560481662	0.0302731616854195	0.00589325461765855	0.0078428816832033
0.0825803038524054	0.0976960022312495	-0.032627966050735	0.0412852775728135	0.0179572160037418	-0.0145793663687498	0.00431739757242391	-0.00969646183600946	-0.00601764663907967	0.00168892481749598	-0.024051927898903	-0.0181498702620264	-0.0165629014357444
0.148867558917289	0.112704843088539	-0.0579153152457638	0.0787157363544674	0.000540509894696867	-0.0397047790724231	0.00598589681641062	0.00058913983249681	-0.0238163629038523	-0.0195821345888632	-0.0309920571726734	-0.0289747777859442	-0.0431876355155597
0.0218374995428813	0.00626058500103416	-0.000456649646165552	0.0229686293648435	0.000894634244206903	0.00212438293774168	0.0102588979900131	0.00586687090017899	0.00322294147613508	0.00150950859097429	-0.000756869523889502	-0.00129482551698443	-0.00278009792605952
0.0799191860896502	0.156979617076757	-0.0236027106915267	0.0572321920742473	-0.00649496777425455	-0.0125215791603607	0.00789014538767603	0.00103096937655429	-0.00165571173758014	-0.00950827346730761	-0.00956673542351953	-0.0171029289008239	-0.017036981774114
0.186657387588604	0.151879300369923	-0.0770004506481082	0.0881958193037823	0.0440168240897198	0.00174046256736052	0.0706029752085981	0.0283880139946837	0.0191661428863528	0.0228786433285401	0.00507331882132794	-0.00182405076143	0.00412159960808869
0.0113978960760223	0.0016491468283648	-0.0014900958361629	0.0120306333925517	-0.0037245701239412	-0.00333549072548861	-0.000710283298227227	3.02693641194805e-05	-0.00144977353236964	-0.00353003042471491	-0.0045889226064603	-0.00438653461467936	-0.00375710939690285
0.16346149645613	0.110136482665318	-0.0669025199288594	0.0786165807931832	-0.0252682910394319	-0.044417004472898	0.00617788461799335	-0.00264042112915602	-0.0115946867744303	-0.034842647756165	-0.0265893866556411	-0.0173325632696868	-0.0307954716413122
0.295425219751888	0.150564628245806	-0.0850401068862703	0.249511084242043	-0.0406042289529974	-0.0513090560479222	0.0283106360919478	0.00677960947990641	-0.0311395426205866	-0.0459566425004598	-0.0480800268214273	-0.0566367214971463	-0.074438807587789
0.00537998799378619	0.0115976950483786	-0.000337295621764828	0.00553729303942004	-0.000633263454187042	-0.00149486867052206	0.000309005181875701	0.000100272629720617	-0.000636049376566799	-0.00106406606235455	-0.00103092801757036	-0.00149691372441307	-0.00223615259680217
0.137926689550601	0.116280823044045	-0.0395131151940703	0.106024010290278	-8.41423263376051e-05	-0.00103535268214841	0.0530971919937289	0.0121791278687854	0.00388725430173784	-0.000559747504243008	-0.00766837149130603	-0.0161621500599594	-0.019427966567573
0.0979418195627797	0.119832722332346	-0.0392159983203176	0.0480893033900523	-0.00455288335823655	-0.0199390668134287	0.000171932492103247	-0.00707167647836969	-0.0170842281066613	-0.0122459750858327	-0.0147549618445361	-0.0188391149461824	-0.0271392629521953
0.0372162998106989	0.0542788197689962	-0.0065108290993547	0.0355985007859615	-0.00302616628414951	0.00031869065353568	0.00745328306070606	0.00314663980778125	-0.00149556779469331	-0.00135373781530691	-0.00885101799823766	-0.00676011371366717	-0.0108307749676927
0.0100322587837471	0.0121311340784807	-0.00206181802832259	0.00784659695548107	-0.00307650599317749	-0.0022675074157999	-0.000983398579978624	-0.00193504540680515	-0.00279853374868892	-0.0026720067044887	-0.00404208407419601	-0.00401177086049575	-0.0050385575346745
0.291544584857277	0.170393025799682	-0.11722183822271	0.147883370083011	-0.0131117993781801	-0.0128820844264425	0.0502331076279329	0.00344253413144874	0.0245942028403687	-0.0129969419023113	-0.00896127927211704	-0.0192646306483044	-0.0249442694617704
0.0914142842513773	0.123886224258846	-0.0354830373969298	0.0479256035938013	0.00775853481656194	-0.0083518328278937	0.00731221759113009	0.00628506929351144	0.0121615075840849	-0.00029664900566588	-0.0062843698711776	-0.00332550815423864	-0.0146019772960886
0.205980299421141	0.116037715013053	-0.0778999650876021	0.117156724648893	0.015905044252281	-0.0230563238125068	0.0192361226991414	0.0134165782416168	0.00733164506780429	-0.00357563978011288	-0.0102540074750799	-0.0111122044340661	-0.0121732928413905
0.01576423602637	0.0259772735037321	-0.00257875821115688	0.0162723244419826	0.00226837533768893	-0.00543815053174422	-0.000336275646795416	-0.00270785115949162	-0.00183614179336829	-0.00158488759702765	-0.00422115087993615	-0.00699675604664778	-0.0061257098934834
0.022024689251916	0.00951958577412907	-0.00491462705272886	0.0206200245070318	-0.00343818444626636	-0.00474800807776948	0.000644508382202331	-0.00272000120156261	-0.00463358736318091	-0.00409309626201792	-0.00470611269871559	-0.00598984334254715	-0.00832418462935024
0.10178328553515	0.0956850359682826	-0.0243366441721366	0.0865840367324043	0.00798255825124425	0.0037780238631675	0.0210303159867673	0.0411370769863716	0.0120896952504434	0.00588029105720587	-0.00139595700380202	0.00105523596758253	-0.0104486369230969
0.484255638678546	0.198696984548326	-0.21651536577393	0.199044646209956	0.023212945951073	-0.0736461764219381	0.0328320940554349	0.0492314132192813	0.0101135863834426	-0.0252166152354325	-0.0298248669231924	-0.037541221934885	-0.0413003814581159
0.451334239432837	0.149053582076685	-0.190713100473114	0.216392134731904	-0.0148671644761482	-0.0733996398278903	0.00122622600513483	-0.00970912047422567	-0.0142374043291122	-0.0441334021520192	-0.0732432624986769	-0.0713976536076394	-0.0853034805737442
0.448915693169577	0.154865506337763	-0.198667314660195	0.189083958397611	0.0736612051237321	-0.0190100037150935	0.0759825567245978	0.0640743276219156	0.0341294075341228	0.0273256007043193	-0.00800153897744188	0.0101116517766915	-0.0128905137670821
0.143837414685868	0.211880280384133	-0.044280949624634	0.104348003998517	-0.00390938639817714	0.0225462649319915	0.0875047393240524	0.0136863824328514	0.00720665561244746	0.00931843926690717	0.011828989019477	-0.00035654765583007	-0.0206258273500441
0.0838596926043687	0.105101700257895	-0.0174691004409704	0.0796319520260225	0.00887472166015495	0.0066129467692448	0.0177450950462225	0.00460235432100367	0.0180770465439218	0.00774383421469987	-0.00494067848797389	-0.00687229712564839	-0.0103782164420669
0.0224595632172086	0.0358009187372502	-0.00273793142655599	0.0226110897087129	-0.000638561583934247	-0.00126561341411537	0.0064972011959582	0.00231897779401925	0.00144942868548665	-0.000952087499024812	-0.0037599763275367	-0.00508902133752048	-0.00467557049533832
0.168549878089896	0.098052244687955	-0.0636865967225456	0.0953605807700272	-0.0196102155965617	0.00472799133958313	0.0335365901970648	0.0276108664887146	0.015641439818928	-0.0074411121284893	-0.00865571059115017	-0.00722890620331884	-0.0124482094147055
0.0356017533065292	0.0548488976313782	-0.00550771118600061	0.0354684119587021	-0.00173248453588108	-0.00333304754482605	0.00564790252943161	0.00174868127822622	-0.00076086111699019	-0.00253276604035356	-0.00674836939140706	-0.00717544420332916	-0.00914878580072119
0.149035994887141	0.133394194091305	-0.0614699586593913	0.0695166458756397	0.0248821947825428	-0.00525230484123335	0.02517900679008	-0.0017883637805845	0.00720647203017527	0.00981494497065474	0.0106041952169553	0.00830828804023168	-0.0185116699893081
0.00330354098170442	-7.64158543275365e-05	0.000175205343490323	0.00372429300363224	-0.000258984700378175	-0.000273089453937493	0.000769261279115107	0.000718033183207893	0.000232597936279144	-0.000266037077157834	-0.000538010674575516	-0.000740199038665701	-0.000886861779580305
0.077244031275757	0.0686477317488326	-0.0275216367708255	0.0452517754640052	-0.0140560797576142	-0.0254309976523845	0.000385079766929697	-0.00695055685292909	-0.00886438302662995	-0.0197435387049994	-0.0184049478228104	-0.020705141928906	-0.0190755313612035
0.179185917411199	0.0985901809467104	-0.0721404375568058	0.0898041563918385	0.00877506755768209	0.018718965649017	0.04544089272317	0.0248737026224685	0.0247110808916439	0.0137470166033496	-0.00945438096017445	-0.00799945335016591	-0.00279271144446799
0.150707611687939	0.0348014957353369	-0.0525166904972753	0.0948405722535958	-0.000693537646732634	-0.000605131238957834	0.0142528055369053	0.0167943595987921	0.00141101731693527	-0.000649334442845234	-0.018980798142647	-0.0114604299190861	-0.0184788840344106
0.498707442990681	0.248411861921212	-0.2275383029605	0.192053895277851	0.144311219354885	-0.00131115324316305	0.0915463381929889	0.0696180025978226	0.0522042174747386	0.0715000330558609	0.00294672796058393	0.0541968843944112	0.00100595187430075
0.0227615141014369	0.0340736541524596	-0.00342910679673735	0.0227721980138016	-0.000924804119959124	-3.64264819033497e-05	0.0096827039296548	0.00520579501063829	0.00525953572673736	-0.000480615300931235	-0.00202568407521047	-0.00158940617866427	-0.00405713248278319
0.217021442572468	0.112949101790672	-0.0862177713954698	0.113218507844361	0.0132636082680968	-0.0232929356390433	0.0218997537436496	0.030106100926287	0.00492875724696734	-0.00501466368547324	-0.011562800478416	-0.004433995823136	-0.0418782229486991
0.355179729880961	0.225412649376418	-0.127552957046937	0.23010178375	0.0479437374904148	-0.0409372861628361	0.0327065617628174	0.0131715032062255	0.0193131770417597	0.00350322566378936	0.00495039127021235	0.0112383746921342	-0.0643908344120919
0.449257482323341	0.198254867811168	-0.200010226667743	0.186512388537361	0.0487857022784491	0.00103133797180499	0.0937955589565961	0.114212432607781	0.0954242957969539	0.0249085201251271	0.0548311720376837	0.068253848327612	0.0158367067214448
0.494601377220999	0.199213508515508	-0.221815782370036	0.200855420476157	0.00658421170433687	-0.0924200569178936	0.0439858750697236	0.0187969907502289	0.0017412136036109	-0.0429179226067783	-0.0525813821946393	-0.0422614678465029	-0.0562000867878286
NA	NA	NA	NA	NA	NA	NA	NA	NA	NA	NA	NA	NA
0.119391589530906	0.0338376365767766	-0.0389525886345294	0.0798630985153593	0.00720892118743688	-0.0288610715276803	0.0155067163856227	0.0126998302570214	0.00990919636326407	-0.0108260751701217	-0.00150201049915705	-0.0107587790619418	-0.00941799221454136
0.443067434822404	0.094627817998633	-0.191105944721049	0.199294688764426	-0.042697075144067	-0.0247278341216576	0.0224488086399669	0.00802014983972571	-0.0147602451769558	-0.0337124546328623	-0.0388195407898895	-0.0443543749050556	-0.0571741559744143
0.367896324287298	0.264727262833957	-0.13888983863524	0.218907744263136	0.12500232674525	-0.0375429734162685	0.0835296048832788	0.0560006320817861	0.0858585052040843	0.0437296766644908	0.0437568311900203	0.0322263478354692	0.0122107141179391
0.467938331268916	0.223458327154798	-0.203044204779876	0.209969626857331	0.0596942725825262	-0.0832802432407517	0.0335437319167372	0.0161050368064448	-0.00990182179825749	-0.0117929853291128	-0.0530591770747685	-0.0349566383882919	-0.0658484102045028
0.0259181485772087	0.063079150314264	-0.00770947059175527	0.0191104280148586	-0.00843352005304495	-0.00995040992143016	-0.00421919815887005	-0.00569325001143444	-0.00551971855835442	-0.00919196498723755	-0.00530695104841711	-0.0109397468846568	-0.011298199502039
0.0708834992139615	0.0196349199862345	-0.0237611853768253	0.044723982631821	-0.0046735462829687	-0.000380625173870122	0.00842154934166302	0.00718671058320393	0.00135189897274467	-0.00252708572841941	-0.00564637799020752	-0.0055091724611278	-0.00978889037574494
0.300350954999364	0.150046710340088	-0.0855209088633458	0.256566452633689	-0.0465914197197574	-0.0441750601650527	0.0206081299881334	-0.00648169533791448	-0.0352662728921095	-0.0453832399424051	-0.0500933694111181	-0.063383579438071	-0.0692563601556251
0.132598415286733	0.121531825032417	-0.0364538212448355	0.106201799821559	0.0275335874798986	0.0213384019528156	0.0298217771581259	0.034079484177197	0.00905775212740367	0.0244359947163571	-0.00803070151157374	-0.00964212510846855	-0.00941139427950741
0.167678693201863	0.175834134525096	-0.048958245006256	0.131089117142628	-0.00365138833914308	0.0258104431426796	0.0409035802585985	0.0230357955073883	0.01048728546761	0.0110795274017683	0.00284621099716853	-0.0164613061118087	-0.011679887730126
0.0421421552085242	0.109086940551297	-0.0105655215612578	0.0337690822214187	-0.0121265843131706	-0.0112990014822701	0.0139519103031804	0.0108088551378901	0.00650759939190455	-0.0117127928977203	-0.00846745237313624	-0.015527268869354	-0.0116354959794519
0.0503896618352457	0.0608549946158896	-0.0123786504350667	0.0406593381867063	-0.00756096175694237	-0.0125201756781784	0.00078550868988312	-0.00210452388662546	-0.00739317657818563	-0.0100405687175604	-0.0118777342587385	-0.013697968367765	-0.0176332029878551
0.0613963265411393	0.130543258726622	-0.0184370666660477	0.0430618328417917	-0.0106845262948345	-0.0126880869129494	-0.00173741349183711	-0.00321445027924128	-0.0140563957450082	-0.0116863066038919	0.0024953705103337	-0.0182294391177276	-0.00497327436388877
0.456909179686449	0.148583678436691	-0.192936707379503	0.219122595969104	-0.0118816363400585	-0.102577010356716	-0.00695089483396955	-0.0148172293143226	-0.0372135110875599	-0.0572293233483873	-0.0642677706925839	-0.0737692038388313	-0.0913992615533781
0.485206831637243	0.197232856168153	-0.217181023494741	0.198201361869504	0.0824295977708766	-0.0777738169275478	0.0807757507719954	-0.0033520495612277	0.00997866311303985	0.00232789042166437	-0.0298185801769466	-0.0186335817259853	-0.0511175934557455
0.018859560957263	0.0293762610522844	-0.00401974652689282	0.0180033241592833	-0.00582731957062508	-0.00484869818049672	-0.000493381924329978	-0.00377035898391684	-0.00499294660215486	-0.0053380088755609	-0.0069926101866999	-0.0062045807306042	-0.0072974439395259
0.0646174353975166	0.0217490430272524	-0.0115611933864455	0.0612412571962114	0.00047382120094043	-0.0022149280032233	0.0156573105259774	0.00459966852054605	0.00361061566586918	-0.000870553401141436	-0.00720092562420786	-0.0101054573220478	-0.0117319284795375
0.139745880337766	0.0326205031267676	-0.050899104099108	0.0814449789896959	0.00423864323269194	0.00574206761354001	0.0135083255513656	0.0089836458310357	0.0120259518123664	0.00499035542311599	0.000931881268383783	-0.0158193557660298	-0.00834572943672429
0.453736853994665	0.149777843002161	-0.191460659268771	0.217611490527787	-0.0232087275327759	-0.0807642439306235	0.0137598515251054	0.00254147608826683	-0.0278504261414387	-0.0519864857316997	-0.071685214162341	-0.0824037512286324	-0.0785068986332963
0.00266390469274744	0.00135597509849325	0.00014308889111435	0.00264340604636481	0.000298421986990899	0.000373142120315175	0.00140725140720327	0.000108164932584977	0.000317616842656025	0.000335782053653037	-7.23210449989583e-05	-0.000228714143624613	-0.000478743212276592
NA	NA	NA	NA	NA	NA	NA	NA	NA	NA	NA	NA	NA
0.122593720201513	0.0306542708204224	-0.0410582916046775	0.079560331910333	0.00240958913291138	0.00495820967191031	0.0201683873385331	0.00825607110335493	0.00914323802660728	0.00368389940241083	-0.00179366257003809	-0.00956781372870331	-0.00986438338149287
0.122223341293883	0.0735719527811942	-0.0480672675616083	0.0610243619874198	0.016097395430772	-0.00494661272565815	0.0137441263956183	0.00550078826969723	-0.00452985482759735	0.00557539135255693	-0.00876899108546721	-0.00437496412819197	-0.00835233718158672
0.445157903417444	0.158145091388006	-0.193133519498157	0.197702681171996	0.0753436654766296	-0.0147707303772493	0.0702838903760277	0.0167413718453801	0.0585128233709208	0.0302864675496902	0.00136139929938323	-0.014737177264191	-0.00146970466246082
0.26090238183576	0.0998606612325229	-0.0984215843025525	0.15044724294332	-0.0109878801624194	-0.011159686659574	0.0257425583109782	0.00596214547238022	0.000311435397772564	-0.0110737834109967	-0.0276649596817439	-0.0450970426158487	-0.0346699894620225
0.0751276445359379	0.0827722436240074	-0.01777690412819	0.0619131423922163	0.0186713627655227	0.00545818076594744	0.0199181136790434	0.0146238503543954	0.00724268926512923	0.0120647717657351	0.00484648010894073	7.79250449152447e-05	-0.00816459090853122
0.00929742563268736	0.0397592400060232	-0.00147141570539087	0.00921283979446849	0.000532052303814836	-0.00601155344195428	-0.0011494169517371	-0.00556841664163934	-0.00530072600493576	-0.00273975056906972	-0.00597522971704499	-0.00437113644236822	-0.00639987625036427
0.0216859857698376	0.0323942527264981	-0.00312800754655114	0.0227060346222043	-0.00492910856283921	-0.0060483448799853	-0.00166307389594297	-0.00248143478289553	-0.00539474407603955	-0.00548872672141226	-0.00794659683339022	-0.00823920626928966	-0.00933457633792951
0.0741936994671337	0.049726378820973	-0.0277068093468897	0.0410836585660612	-0.00981379110494428	-0.0142578818013929	-0.00687070646957282	-0.00421704092631899	-0.0066499886013693	-0.0120358364531686	-0.0150502276781603	-0.0183797996221098	-0.014975157840745
0.0936850775934712	0.0654588127425577	-0.0345139501378666	0.0518508453493697	0.0055305648284481	0.00453618152026851	0.0321125488365925	0.0160915533171153	0.00731643792438662	0.0050333731743583	0.00449141835346727	0.00175087973905706	-0.00682265339486422
0.0147006511567187	0.00839082780246631	-0.00276844454151838	0.0145712199094403	-0.00400166239148712	-0.00580999669890713	-0.00147973224401555	-0.00288674059150973	-0.003559344867523	-0.00490582954519713	-0.00537004629210699	-0.00600985311137056	-0.00584393690780488
0.00254255642199312	0.00593519384415887	-9.17196075416087e-05	0.00241738309798981	-0.00053786192280193	-0.000635593709318464	-0.000198766235598845	-0.000339235382025915	-0.000453910883613094	-0.000586727816060197	-0.000853216128372677	-0.00109429278471646	-0.00112289357076143
0.00939563868764944	0.0383028499945583	-0.00155699896298755	0.00930154447923606	-0.000719899136212144	-0.00617860861309341	-0.00121008392836292	-0.00330417901690151	-0.00566919938382625	-0.00344925387465278	-0.005198925292826	-0.00656006813196596	-0.00713987244164342
0.286870025848797	0.180359530083476	-0.115284682463487	0.146396227540096	0.0234763568792211	-0.0152719452023904	0.0612642165061696	0.0224213495836244	0.0167771863660719	0.00410220583841531	-0.00666116060982397	-0.0199899836469529	-0.0161633687001373
0.295626263749853	0.173116834287463	-0.121629529217503	0.143469875176282	0.0320742835777056	-0.0165137837008802	0.0590022068371631	0.0300178937662189	0.0204401860527005	0.0077802499384127	-0.0267374113195479	0.0114695225531602	-0.0159030281993642
0.0225040508844109	0.0368761088756428	-0.00416969556332879	0.0220865612001023	-0.00278277724796287	-0.0085731486949245	-0.00284788874651449	-0.00471070664647528	-0.00544638163266001	-0.00567796297144369	-0.00714501815363328	-0.00699936545585817	-0.00888033220272417
0.19083529983947	0.150405861055682	-0.0787046542081083	0.0901473233203987	0.0802978177194602	-0.00519597142817882	0.0389277303744933	0.057113911631543	0.0176080300956897	0.0375509231456407	0.0108023787653114	0.0141125656341231	-0.0136779894514705
0.299713598562926	0.151240984878107	-0.0865840981876554	0.251929918430886	-0.0253300716052285	-0.0410869033305007	0.0173175021793385	-0.00765052737221933	-0.00592290888308139	-0.0332084874678646	-0.0582754164539362	-0.0530770368227611	-0.0760763105214531
0.176021750772303	0.0514599505428587	-0.0642235341317395	0.103221773355417	0.00294704226410469	-0.0155049473941485	0.0280894910898134	0.00473396365295864	0.00687794029326574	-0.00627895256502189	-0.0154980636561722	-0.0212752484419061	-0.0188322305879291
0.0833860109982211	0.0583433209661312	-0.0305216893061769	0.047133822620193	-0.000625336266914675	-0.0200073296381687	0.00816319085102338	0.0103715035158006	-0.000531362087678539	-0.0103163329525417	-0.0091219651538401	-0.00677117428045926	-0.0128929666138825
0.0553700029422543	0.0542927579618702	-0.0182029195157635	0.0378686662577627	-0.0113175512762408	-0.0110151799153463	-0.00610203288883994	-0.00570518016224812	-0.0110033932462683	-0.0111663655957935	-0.0123817159771346	-0.0129061783789931	-0.0168416208634112
0.0617014839973641	0.032380001061301	-0.0205188728899239	0.0402329813930077	-0.00928063143685879	-0.00646550178474205	0.000326554382677514	-0.00596471534003493	-0.00889093104481273	-0.00787306661080042	-0.00773649424358869	-0.0195440539196742	-0.0179729842916005
0.150241661491388	0.087506754829626	-0.0586300381045229	0.0770457305049409	0.0239265636014592	0.00307610168814526	0.0339229505717841	0.0258018870099856	0.0194773551920014	0.0135013326448022	0.000860304498246978	-0.0179652198734586	-0.00368010608153946
0.301529495033532	0.173969552426686	-0.124844542510553	0.145317523210677	0.0276115203710274	-0.014457487448458	0.0486509874948156	0.0646362546353834	0.0123069018851081	0.00657701646128472	-0.00140613722286442	-0.0239957653327779	-0.00668826573258391
0.306443169462457	0.167959016369181	-0.105287592081202	0.21032589185974	0.0398320984563971	0.00177012596409876	0.0644113055263561	0.0710201416321429	0.0368299421736922	0.0208011122102479	-0.00414442016008471	-0.00837781505529861	-0.0263967217430299
0.294987700503716	0.176757662954421	-0.0952186437922458	0.217544138993657	0.0201142031989425	0.00577452248093152	0.0510950216367883	0.0409950490434479	0.0552559668673565	0.0129443628399371	0.00704543593070939	-0.010320114840923	-0.0377849595617518
0.0154425044263323	0.0573684543451425	-0.00315668955972645	0.0145719581791723	0.00133250596164146	-0.00839435762872929	-0.00511633740017255	-0.00555134106676034	-0.00329039903081053	-0.00353092583354391	-0.00813622773728378	-0.00895869745192155	-0.00914407691450616
0.00222221727688603	0.000172595399149371	-0.00030232393472251	0.00144854368514258	-0.000687939532231445	-0.000102719148825464	0.000459237771518641	0.000120460585887875	-6.83526753401656e-05	-0.000395329340528454	-0.000619399509256008	-0.000819150282114288	-0.000941087176482748
0.317887714199554	0.149077092357222	-0.0985823189808613	0.249411178262777	-0.024469210574264	-0.0513733214476008	0.0148130908920523	0.0155666881635528	-0.0262762103255808	-0.0379212660109324	-0.0449524724616546	-0.0492030402434205	-0.0732155707567839
0.039283236396348	0.0224244874286771	-0.00597470910583818	0.0389189988233629	-0.00489705412642036	-0.0107900890893013	0.00066649163160145	-0.00134203241650518	-0.00537246549291174	-0.00784357160786085	-0.010660567743476	-0.0122350772708082	-0.0132530087491093
0.0973401562520115	0.0666327205973558	-0.0359828758251767	0.0536404285265814	0.0153648933997622	0.00966303159571642	0.0101789900928352	0.015115726862174	0.00636381687873824	0.0125139624977393	0.00179453809614238	-0.00520291242743866	-0.00977975637351973
0.452156880331559	0.192903677778205	-0.200311387006322	0.188602982079715	0.0922241272737363	0.0657944911117622	0.105926660581806	0.0975840452159298	0.133080307039407	0.0790093091927493	0.0573265542241781	0.00888458518547969	-0.015085739592035
0.0666945638589475	0.0935218373985709	-0.0189267550253476	0.0489004596702535	-0.0149451307870325	-0.024448347624222	0.00275377836053711	-0.00313371258582208	-0.00506166932663772	-0.0196967392056272	-0.0161628272169461	-0.0189470811428998	-0.0159883653084608
0.374758237056404	0.264471961378347	-0.143892018820552	0.21790560831903	0.0675029208982166	-0.0391480371440968	0.0550826762343901	0.000405078587553342	0.0477494267661152	0.0141774418770599	0.0650141241138076	0.0285306300641435	0.0201097786778701
0.365722220169627	0.136302257092132	-0.13919899389092	0.214806089582017	-0.0308187387318718	-0.0854437048399604	0.00222457190733538	-0.0182405380692299	-0.0435952471148499	-0.0581312217859161	-0.0662895804967253	-0.0774710361874538	-0.0698334472397655
0.20961880390375	0.0556602078759624	-0.074793661648525	0.129193366411552	-0.0137308190941488	-0.00634930793726091	0.0413433014813929	0.0162303570946501	0.000394318341921496	-0.0100400635157049	-0.0156335490782483	-0.0158917773885565	-0.0148510186589401
0.17384847058267	0.16137497654965	-0.0724328555565184	0.0786233645436933	0.0270606909473959	-0.0542930805393283	0.0278096896431296	0.00785204240782617	-0.000295386156708738	-0.0136161947959662	-0.0140848388814065	-0.016770587406771	-0.0344216060035175
0.0185957086708393	0.0317127694380456	-0.00513690489197304	0.014489793061918	-0.00742314582328938	-0.00599952510973413	-0.000305102771375364	-0.00372707693760359	-0.00336509422964853	-0.00671133546651176	-0.00472379288321919	-0.00683833790941236	-0.00795999702723132
0.128775463153892	0.127052901878065	-0.0527622853253247	0.0596791420131326	0.0552372619381583	-0.00861401416044823	0.042987316726494	0.0188030369237957	0.00553830412503989	0.023311623888855	-0.00142314164336954	-0.00528727720908548	0.00514758381422692
0.132704964372537	0.0509385204462809	-0.0495883301090509	0.0742860940169614	-0.0118871946812264	-0.0300641209295923	-0.016106700356776	-0.0106561709175969	-0.0218927595257611	-0.0209756578054094	-0.0281626852228413	-0.0360409306655211	-0.0359606657286585
0.475604956708319	0.143377607500927	-0.208993503091678	0.204951127508847	-0.0083696031623105	-0.0825918979380631	0.000559093746207384	-0.0200968841938005	-0.0258991183985414	-0.0454807505501868	-0.0650856217219715	-0.0739438524749504	-0.0734434878660273
0.32369728677525	0.252895869513833	-0.10508634140866	0.240947370016178	0.0632555624735079	-0.0335058919546903	0.0740619567300862	0.0414072041027432	0.05819856185603	0.0148748352594088	-0.00915631071289058	-0.00681697378461421	-0.0109460086536123
0.101012393833536	0.0281086666025916	-0.0354120502778371	0.0612337045254008	-0.00793020704019709	-0.0112334380269382	0.00718210631794784	-0.00196947558007607	-0.00643495724182305	-0.00958182253356764	-0.0102872109398926	-0.0198318814744034	-0.0176840117163373
0.133621178334532	0.152863647523829	-0.0341267092364071	0.114058144753785	-0.00838855982797912	0.00300022744284209	0.0315137676772646	0.00834997506615101	0.0161318169484051	-0.00269416619256851	0.0153804329363088	-0.00304642054636334	0.00789196527316924
0.0957180717126066	0.122098275175508	-0.0378090200665057	0.0479782885091647	-0.0170733687792063	-0.0316345207977258	0.00422145416825415	-0.0142189969032173	0.00512423921104863	-0.024353944788466	-0.0091675078894661	-0.016761892653184	-0.0259536070192821
0.232966174234679	0.12263635045405	-0.0888342815435251	0.1288385488528	0.0147204409287192	0.0383564895742474	0.0463649754519882	0.0361586327749401	0.036513495393997	0.0265384652514833	0.00813568118075667	-0.00309773445474318	0.00201262921600995
0.180011773512226	0.236185629371856	-0.0565872532283977	0.130111174581578	0.10726316808265	0.0384070529401564	0.0912622754601684	0.0369459964667975	0.0268558933730307	0.0728351105114035	0.0274515353963802	0.0169184825913931	-0.0184910507053581
0.153752131041605	0.0358237201666257	-0.0546094363770104	0.0948687420848582	-0.00317620504021812	0.00831398036678216	0.0179653845864338	0.0216256590947641	-0.0154882746741806	0.00256888766328203	-0.0126309762132465	-0.0177247325238455	-0.0162122071613845
0.102066623062323	0.0584535166599377	-0.0152505462837431	0.112907043385217	-0.0238161019176735	-0.00187068452732381	0.027779884042816	0.00633865131830058	0.00275149296055179	-0.0128433932224986	-0.0102296506148575	-0.0152977385670028	-0.0214588270602228
0.046976562353968	0.0486353631708103	-0.0149855238232769	0.0319939466763167	-0.00853840508693016	-0.010466367626579	0.00231814854282546	-0.00532480194076455	-0.00824979273504255	-0.00950238635675459	-0.0086277772847339	-0.0140078550228627	-0.0119400318699626
0.0267221040006092	0.00593005758327047	-0.000677824108267413	0.0317116235399744	9.5054505468227e-05	0.00207029110798258	0.011844394941908	0.00656730239126323	0.00330862972991369	0.00108267280672541	6.85605969684353e-05	-0.00231601895168784	-0.00413560079365689
0.490530495246103	0.198196056630353	-0.222366160352921	0.193692677754173	0.0184846516715987	-0.053244824490696	0.104436473849182	0.0170431823593551	-0.000254965346870861	-0.0173800864095486	-0.0403503710457954	-0.0311858723261416	-0.000779683433222544
0.0507156407877135	0.0815387449361211	-0.0176870006276457	0.0319452695300293	-0.00821553372005439	-0.0207280400017975	-0.00605449927009975	-0.0150729484948706	-0.0135151281493762	-0.0144717868609259	-0.0176098967088891	-0.0201924638157654	-0.0101033550746009
0.134078103164238	0.0703566005614769	-0.0289406898258265	0.131291014877477	-0.0191632086212088	-0.000683853232157333	0.0191855381543563	0.0106614217694183	0.00666980835932043	-0.00992353092668306	-0.0175912477174575	-0.0235104160968477	-0.0320640298507038
0.0331422294934462	0.0129072512134	-0.00880077523462383	0.0267881275572191	-0.00821941858374711	-0.00783026504703857	-0.000224500779474356	-0.00335456332852978	-0.00763818112394249	-0.00802484181539284	-0.0105104203988652	-0.0125712629591519	-0.010641180300281
0.245742897950499	0.0596159321406222	-0.0917592202371054	0.142285236186524	0.0052927731817442	0.00790015502771618	0.0286131094176248	0.0297062505903093	0.0211418776395069	0.00659646410473019	-0.00815043283133923	-0.0080313456080878	-0.017613193926695
0.165580111768984	0.177773020723007	-0.0486076429809879	0.128512216412804	0.000678675211750773	0.00455416307301215	0.0534467367967079	0.015115877796862	0.0271205355699112	0.00261641914238148	-0.00787936957475271	-0.0038858778613188	-0.0195481001643861
0.165039044898648	0.0964684099621423	-0.0640237585024925	0.0879845443374776	0.0187889412446277	0.00885163810391532	0.0373431799356728	0.0229277063006806	0.0180128432430753	0.0138202896742715	0.00306446561242327	-0.0147650130729402	-0.0102108576252011
0.448950331536075	0.194912687611807	-0.198029627244505	0.189484962017146	0.0862739618672765	0.0476252304606324	0.113164546271164	0.0733895180969391	0.0891660796078491	0.0669495961639544	0.0826518023072387	0.0572456805637078	0.0303050242718761
0.0611129036008271	0.0460076124419373	-0.0219590918673537	0.0365874908539731	0.00149691397567987	-0.00816666820681916	0.00116562974638932	0.00433327428028967	0.000376625089520369	-0.00333487711556964	-0.0053803842835262	-0.0114529614901393	-0.0138694564252149
0.256153720598441	0.0988150491699412	-0.0968104364255057	0.146678370555275	-0.0166841172502133	-0.0114296395052623	0.0136800130941219	0.0102163868446665	-0.00864479610730945	-0.0140568783777378	-0.0162043934903827	-0.0401928059573777	-0.0371561628634634
0.263355609387333	0.124657670320002	-0.105658651919159	0.133238475779095	0.0485209954799958	0.0120354534022138	0.0492638344632262	0.0520519741442293	0.0428028994819137	0.0302782244411048	0.014082407839714	0.00959352769919436	-0.000101376318079882
0.0833898759834534	0.154950385495265	-0.0251119071473395	0.0581353845595348	-0.0107827933143223	-0.0115884870528927	0.0362286727704942	-0.000854283414717147	0.0219526125170197	-0.0111856401836075	0.01137313441724	0.0043119047156691	-0.00483242143648334
0.117631608992434	0.0818673436938772	-0.0462729460785109	0.0589785004130072	0.00335982571235424	-0.0041130181119013	0.00905740598540457	0.0216584138468839	0.00898273300933196	-0.000376596199773524	-0.00815433382143284	-0.0150964711555541	-0.0105217497958127
0.138172577956064	0.0851328408526139	-0.0546296884898972	0.0696920700944423	0.0097832372972313	-0.00750859726660966	0.0204149965402804	0.01306373591796	-0.0115349326424969	0.00113732001531083	-0.00273358978438473	-0.00796392194686144	-0.0244861903768306
0.0705880153336705	0.0754598434377377	-0.0184966811209253	0.0551329376402586	-0.0075383100507747	-0.0100969423749176	0.00968841329697372	-0.000673321651935677	-0.00108512652966664	-0.00881762621284612	-0.00779716084971382	-0.0130556181139198	-0.0184166946166872
0.309077686025125	0.147265356482435	-0.0938604961486239	0.247269438185239	0.00449995853393353	-0.0373875140566694	0.0167946285109916	-0.00213677580903054	-0.0156252657655828	-0.0164437777613679	-0.0510602819061885	-0.054012962143824	-0.0699271452447379
0.463303132401266	0.224274738572425	-0.199099648099873	0.212882322120263	0.0644751209843106	-0.0809824286069581	0.022147377535273	0.0380406692397606	0.0112537702235587	-0.00825365381132376	0.00969195108897081	-0.0143415840341333	-0.0442479444564698
0.304047992943664	0.218598399862404	-0.12695831779291	0.142730655015419	0.107335320339311	-0.0162413518641078	0.0923111464716534	0.0513065816759452	0.0431167650072101	0.0455469842376014	0.0428804798969943	0.0263328586145245	-0.0115477469671236
0.153322988982484	0.111431837430944	-0.0592556574184189	0.0825068434509255	0.0116772884251064	-0.041975293394665	-0.0155086576577754	-0.00683080301461411	-0.0267836483009926	-0.0151490024847793	-0.0396413399737764	-0.0325480494051421	-0.0396712509116159
0.00952188986111724	0.0197595902337592	-0.000908508964517205	0.0107524663633862	-0.0024582057046023	-0.00471591654384424	-0.00131578774143077	-0.00310104956477859	-0.00322169326583136	-0.00358706112422327	-0.00482858760378752	-0.00347053044832534	-0.00461325115282699
0.0103565773341231	0.0224680418120699	-0.00209497959248783	0.00968348844560967	-0.00218222619286457	-0.00113000692434184	-0.000173345664334464	-0.00106094906177342	-0.00199893541372367	-0.0016561165586032	-0.00319294806342234	-0.00297389022089902	-0.00398489905464163
0.0882385973583753	0.0256931279236257	-0.0319180667983786	0.050212572034592	0.0044990216649107	-0.0108827750656982	0.0152079249210598	0.00443049194792808	0.00202445442685037	-0.00319187670039373	-0.00183846942299508	-0.0120987451968711	-0.0151274016585797
0.113524738867142	0.188069375196125	-0.0347464112506165	0.0805859903412386	0.00882363929036699	-0.0108943326060382	0.0497486480137965	0.0063248186509763	0.00999512836800083	-0.0010353466578356	0.0172627882340577	-0.0118057331806827	8.6626705635709e-05
0.176103671066425	0.160682851879564	-0.0747319108316959	0.0774977590302576	0.0346748424012113	-0.0574535695722178	0.0250834063512892	-0.0136481501745093	-0.0308955354193813	-0.0113893635855033	-0.0281814269216124	-0.0377636541175358	-0.0251174311877126
0.0329023058133484	0.0472560605084009	-0.005886286773738	0.0316473505882741	-0.00383152780811383	-0.0056104576735191	0.00448122639729742	0.00519244364833868	2.36825625290205e-05	-0.00472099274081646	-0.00816558778230576	-0.00627594943919117	-0.00962031005803342
0.267891210377847	0.192611267731018	-0.108436493423745	0.133785767838004	0.0927194065687186	0.0396504110271312	0.108250466193357	0.095462426423749	0.0630299790157753	0.0661849087979249	0.00909556789181598	0.054034841673039	0.0104504794385057
0.0345624193941132	0.0144618682789547	-0.0102173625704782	0.0258794616707159	-0.0103173301887808	-0.00733008709734998	-0.0014228384347788	-0.0056174037898574	-0.00731926147773815	-0.00882370864306538	-0.0105047411224892	-0.0100634660456509	-0.0123829046343189
0.251676703008389	0.0994368658702187	-0.0934855005412178	0.147747713040871	-0.00175202688313347	0.00199958854825832	0.0262917596185195	-0.00400955731378522	-0.00408281953174719	0.000123780832562426	-0.0219658231089145	-0.0309246684211646	-0.0343220432306285
0.225699957350355	0.169044039082236	-0.0928804468977132	0.108120839554493	0.0160782573298529	-0.0265676654249493	0.0437267167006685	0.0739280628927703	0.0281047690621078	-0.00524470404754818	0.00769224079362618	0.00955280502412204	0.00612822960570419
0.0216234644725017	0.0589153971045288	-0.00466747278719517	0.0199058643551938	0.00570681553269713	-0.00985214722904194	-0.00677609191005523	-0.00755183025662395	-0.00958807436024533	-0.00207266584817241	-0.00405804074310498	-0.0126967793257258	-0.0123734104660492
0.0641669633545525	0.0240214760146259	-0.0123164397521841	0.0596448261804019	0.00179967289233973	-0.00190153197599364	0.0129721222583189	0.00621855030482718	0.00412653904817216	-5.09295418269495e-05	-0.00260765229003777	-0.00695805438962698	-0.00996160613353421
0.170487272338068	0.164553460052915	-0.0713699559044396	0.0770716288832774	0.0220435163345998	-0.0460674005950233	0.0319808758091666	0.0203728114662206	-0.017011172905006	-0.0120119421302117	-0.00994708762044594	-0.0305810493469689	-0.0338713940546766
0.0535104372243935	0.060748767200781	-0.0143999480940236	0.0407141899598671	-0.00666871834049088	-0.0125740302805943	-0.00255975894687928	-0.00654241200579628	-0.0102001826610302	-0.00962137431054258	-0.0185080346081311	-0.0196792724509416	-0.0170073381442726
0.100688271699857	0.105861386530462	-0.02633903900792	0.0822830294104777	0.0017829342500071	0.00367788161603418	0.0273354946732325	0.0123552616427166	0.00363900519116458	0.00273040793302064	-0.00821207225098262	-0.00614423091185068	-0.0182865046900842
0.452451079960791	0.14800175579014	-0.192760568165044	0.211428500846065	-0.00910179814283046	-0.0933570609892965	0.0276998137419839	-0.0133391664653284	-0.0372711988114642	-0.0512294295660635	-0.0675334739052228	-0.0797577419018725	-0.075068682444341
0.0267079279951003	0.0103861916904564	-0.00278423108666808	0.0286982774984512	-0.0030323777043607	0.00151441925662522	0.00635258486958186	0.00257623710055814	0.00211450440446319	-0.000758979223867744	-0.00473304728185683	-0.00493914469631428	-0.00552925968599744
0.0138127740366629	0.0215313184893636	-0.0011830012842212	0.0157856808578689	-0.000773591244488827	0.000858341198040517	0.00391331654843086	0.00150569919852452	2.78994181008799e-05	4.23749767758438e-05	-0.00184738160318406	-0.00204282853696247	-0.00385933313474073
0.109296012863375	0.0293644213821595	-0.0406609861129967	0.0611232547319251	-0.0145214550741461	-0.00538378844686781	0.0154831121838752	-0.00215497070347734	-0.000103568190846781	-0.00995262176050697	-0.0188215935730511	-0.0150056062180186	-0.0221678146695423
0.223747971579021	0.169923381039307	-0.0915732552684771	0.108606169612376	0.100168781149809	0.0159213798646669	0.0560861514339137	0.0387960756245217	0.0579355075814109	0.0580450805072377	0.0186677029626326	0.0179215947268429	0.0167821270678342
0.000215657679962356	-1.02574790647902e-05	-9.79160239959059e-06	3.52007015925884e-05	2.25516145697022e-05	8.55034817868484e-05	0.000109105223733146	5.20170600507057e-05	4.98049404763149e-05	5.40275481782753e-05	-8.19057358272056e-06	-4.47354875687921e-05	-2.90959654621341e-05
0.366681659588923	0.219037114833539	-0.136942776946902	0.224185553385763	0.00243508548556753	0.0370817787407178	0.0537307193884274	0.0390934469428368	0.011901783717667	0.0197584321131427	0.00908346397761128	-0.0235882178424835	-0.0124970789960779
0.0896937307388784	0.0295532487151686	-0.0179540059461966	0.0841514263069856	-0.0013335815139983	-0.000148177367069902	0.0225691059607231	0.0140886167482863	0.00644658823425484	-0.000740879440534109	-0.00365169201217352	-0.00942374106749568	-0.0121719444764588
0.304190713431262	0.219207144623021	-0.127872743499505	0.140931959209946	0.0560700863609215	-0.0102310087092987	0.066269207374851	0.0809043789048787	0.08769610373968	0.0229195388258114	0.0308096854151094	0.0563444573666247	0.0202469446486632
0.135046610979596	0.11956912598572	-0.0377452446528088	0.106663812703631	0.000568038166627177	-0.00296758909295991	0.0278765922435878	0.0248781666583639	0.00879462538028578	-0.00119977546316635	-0.00929307064279139	-0.00543118525524167	-0.012053734899309
0.0367645940883717	0.0462204622257419	-0.00850782647467219	0.0304698005305036	-0.000990751141265449	-0.00675604047769622	0.00127321457409686	0.00309528929003836	-0.00610619525064295	-0.00387339580948084	-0.0104013767129648	-0.0115532641533664	-0.0124539653542644
0.175701634942778	0.163219567086445	-0.0747687976817277	0.0768717672861025	0.0402232590921886	-0.048594025297871	0.0131319353822021	0.0270313794221052	0.00249358184291015	-0.00418538310284122	-0.020089257904729	-0.0156685291842043	-0.04043284254805
0.0740806312837553	0.0698764879045586	-0.0261810386997558	0.0447596826295841	-0.0128490489038498	-0.00626179877859476	0.00132096438174314	-0.00311510184942107	-0.00846762947533546	-0.00955542384122227	-0.0132523738656399	-0.0142090688712575	-0.0174125206917717
0.301681523250519	0.177827726531434	-0.124465476914714	0.145462983764682	0.0453237564498617	-0.035684929729292	0.0699535093766592	0.0341499303155386	0.0134575970834799	0.00481941336028485	0.010418838800012	-0.012608682524398	-0.0210206377446634
0.0271864289913468	0.0885918951480689	-0.006031257177568	0.024952921860512	-0.000138593008485229	-0.010869214088683	0.00254078581188454	-0.00159955961533077	-0.007016695743635	-0.00550390354858411	-0.00155153684469172	-0.0101588505884417	-0.010034738968421
0.294722321420982	0.184777770085834	-0.0928242846231448	0.223725110667713	0.0299627947468436	-0.000734918085423364	0.0939493054561201	0.0739011823489197	0.0328155597782618	0.0146139383307101	-0.0020764810922444	-0.0268543480199767	-0.0224059462335597
0.0818189745086752	0.157254100705344	-0.0245515225322759	0.0570105304287902	0.00660599389931743	0.0018298528428916	0.0136571142646369	0.00167311892899981	0.0197641979484548	0.00421792337110451	-0.0159331110254078	0.0107863835701439	-0.020381092028193
0.0144431918132017	0.0555008511572848	-0.00252948016320037	0.0145761194591103	-0.00658953422813274	-0.00812880554735383	0.000680762376339671	-0.00065549173071207	-0.00124677235551995	-0.00735916988774329	-0.0069826706039325	-0.00400983349917273	-0.00386997344459202
0.374084176508266	0.267980786167309	-0.142918231800623	0.220048619330107	0.136164982207848	0.0323169562873594	0.10507260885357	0.0851491165752184	0.0902892660864555	0.0842409692476037	-0.0343144369390556	0.0161139807192977	-0.0117484534432415
0.129891236860553	0.0303529466735434	-0.0455566961537849	0.080021577502934	0.000825826728544005	-0.0235923036711429	0.0120167810863853	0.00208512641187722	0.00060235914472534	-0.0113832384712995	-0.0114655409914909	-0.0182358025586535	-0.0165836938248833
0.0861837556665402	0.0732954600232751	-0.0327759631710953	0.0460299090958027	-0.00507236993242556	-0.0186041763732086	0.0074841761788018	-0.00288972097329702	-0.00319752839362487	-0.0118382731528171	-0.0202941024804111	-0.0214451876326252	-0.0228584178436338
0.0146370757308113	0.056188981439856	-0.00280394187831235	0.013777923564363	0.00423943863401561	-0.007991606476718	-0.00540831945436091	0.000263952892224577	-0.00465613906073488	-0.00187608392135119	-0.00752377738592848	-0.00899529925103642	-0.00890348151781468
0.0726143872857984	0.0244510510887351	-0.00809515182406184	0.0822490715275351	-2.87962861528074e-05	0.0004924985273283	0.023443694086126	0.0119419717925422	0.00469457015552639	0.000231851120587753	-0.00521037597428937	-0.00923435318162948	-0.0137206554744285
0.314987099915372	0.208133713831278	-0.111017142568694	0.207209363784861	0.0100815945943469	0.000810839157626642	0.0775690308799896	0.0858112696739944	0.0781127744944009	0.00544621687598679	0.0608839750308	-0.0173325460395555	-0.00952423298511534
