# Supplementary material for: Measuring re-identification risk using a synthetic estimator to enable data sharing
Source: PLoS One. 2022 Jun 17;17(6):e0269097. doi: 10.1371/journal.pone.0269097 (PMC9205507; doi:10.1371/journal.pone.0269097)
Supplement: S3 File — (ZIP) [file pone.0269097.s003.zip › nexoid/nexoid.vineCopula.1.5.csv]

risk_act	entropy_est	ital_est	hypo_est	g_err	g_vine_err	ave1	ave2	ave3	ave4	ave5	ave6	ave7
0.0781096912691096	0.0713809218069335	-0.0247351609028998	0.0390261707876685	-0.00566883213792477	-0.0128473288530664	-0.0098315207416258	-0.00136047773102405	-0.0131275418599632	-0.00925808049549558	-0.00790904028370723	-0.0168188956826795	-0.0208054250350045
0.137535622588369	0.1497420578364	-0.0311843779363169	0.0979210024837779	0.00527247522373386	-0.00408394455191377	0.0425705681840059	0.0279050151573421	-0.000847787006222483	0.000594265335910032	-0.00963137927316743	-2.02846567202708e-05	-0.00915627424313695
0.229726203159113	0.123698477299329	-0.0772685944493131	0.108581730951321	0.0221138261012674	0.014775452429725	0.063452498499893	0.0437181008328295	0.0398910523278999	0.0184446392654962	0.00856005909041133	0.0162130517337445	0.00905317033808931
0.0212983704304421	0.00865179883274409	-0.00394574304521902	0.0170428614001833	-0.00464304282650232	-0.00356629333721568	0.000727510343088898	-0.00160188643215639	-0.00237419462768776	-0.004104668081859	-0.00451391597531508	-0.00474747864648139	-0.00647341662982592
0.0428292053726337	0.00977282314409116	-0.00364544008734239	0.040571320019736	-0.00131246440955271	0.00203070319467304	0.0139261689382946	0.00718697317192253	0.00392157973547773	0.00035911939256017	-0.00192610166234163	-0.00589742259307963	-0.00968189337118393
0.123164304225589	0.0460234165892061	-0.0401470680884467	0.0597475900956021	-0.0161396294851791	-0.0380439821598717	-0.00748236525244106	-0.00782597613264456	-0.0243667131355457	-0.0270918058225254	-0.0335242774029166	-0.0352399669476225	-0.0388270345402739
0.0768951325179699	0.168383756966017	-0.020883124976401	0.0443350214731916	-0.0091765163318009	-0.0238440313149054	0.00342456683757146	-0.0111651983536358	0.00483360181538062	-0.0165102738233532	-0.0100642985059263	-0.0209350040723695	-0.0235735500846208
0.0033594378058326	0.02281428335521	1.06823105153514e-05	0.00367268124281148	-0.000642962071069655	-0.00195498748374678	-0.00170021551896671	-0.00187989794387242	-0.00205575504110216	-0.00129897477740822	-0.00230832010280656	-0.00174422126696116	-0.00147331972120587
0.216064938782218	0.115981945437323	-0.0750149399892301	0.0984177661857325	0.014506050748021	-0.0101466550793993	0.0428897565068526	0.0228820262893564	0.0105532799651221	0.00217969783431082	-0.00653159014273474	-0.00830541918917788	-0.0231253194538438
0.0810859665305714	0.0993880271524719	-0.0273511391037966	0.0370320534243801	-0.0174512901962032	-0.0161364159394907	0.0151210804254732	-0.00445640706610788	-0.0147920049995336	-0.0167938530678469	0.000106236668566476	-0.00909577518633098	-0.0197873706994096
0.284507218325747	0.175938627345165	-0.0991263156189276	0.128259893474229	0.0104805018714834	-0.0139416207536811	0.0498991752206844	0.0092947603573334	0.0216155968180443	-0.00173055944109884	-0.00652264599145352	-0.0157140942030051	-0.0206253972321056
0.00861870184426698	0.00484481325054066	-0.00091730305473619	0.00799130968696638	-0.00331801414480413	-0.00255502805843075	-0.00109344073175687	-0.000495231479907092	-0.00231398124949875	-0.00293652110161744	-0.00328026280049563	-0.00333855624982718	-0.00366832341448121
NA	NA	NA	NA	NA	NA	NA	NA	NA	NA	NA	NA	NA
0.104780619182075	0.0586531460352276	-0.0148098913475365	0.0947137408923786	-0.0267528626399088	-0.00515343715615942	0.0125243604513317	0.00239118134318404	-0.00513279205137378	-0.0159531498980341	-0.0105823412118218	-0.0224470313304085	-0.0219879217766978
0.0228624685040352	0.0370949919028941	-0.00529408986021417	0.0160960410688108	-0.0037316247002508	-0.00674652038702605	-0.00249685001749515	-0.00313823869085289	-0.00463799235341822	-0.00523907254363842	-0.0083486195297005	-0.0074747551968776	-0.00815720457549305
0.041796942759037	0.0216866058098712	-0.00759499050689592	0.0309977894835329	-0.00728727419269483	-0.0110313136221228	0.00228687576541885	-0.00479691757743859	-0.00920967454410554	-0.00915929390740883	-0.012937712968087	-0.0128431178036152	-0.014428653298868
0.295663008582647	0.175844222507423	-0.105560146112216	0.126582863070133	-0.00315333778694987	-0.0214802697735623	0.0463152714984638	0.0272530725100866	0.0218204802834037	-0.0123168037802561	0.000529921529598965	-0.0135739672163132	-0.0241812752807031
0.190045391946157	0.111047315567819	-0.0644097249925356	0.0873202195111968	-0.00375210950542057	-0.0063822908147575	0.00841861257125728	0.0102951439386803	0.00798195790318321	-0.00506720016008902	9.01797577793073e-05	0.00111324469623911	-0.0219454947829112
0.0717088424393001	0.0194423439718116	-0.0212213172175029	0.0380544084455598	-0.0102003709672314	-0.00485245696715206	0.00928463455628316	0.00317180991927993	-0.00068706776264657	-0.00752641396719173	-0.0070737627423678	-0.00857129341005379	-0.01269585668757
0.160276964898163	0.111624317360385	-0.0568316825728392	0.068459695586701	-0.00628084833324158	-0.0442457278834368	0.00464016588122892	-0.0110631553728859	-0.0167766970380813	-0.0252632881083392	-0.0364581221223479	-0.0351102015517541	-0.0381535479228333
0.00116368850766108	0.000417726285885393	-5.34867522722663e-06	0.000596691719907389	-0.00018291083996232	-2.88149157887867e-06	0.000469735362291194	0.000246631416907791	5.2911568508954e-05	-9.28961657705994e-05	-0.000201637180666092	-0.000228074991409066	-0.000278130684719629
0.0309750706167311	0.0155542877519947	-0.00436629691723546	0.0241536616534352	-0.00445749338592795	-0.00934975245709472	-0.00138028919131697	-0.0054935138903795	-0.00522436278167266	-0.00690362292151133	-0.00955982509087342	-0.0115291153671771	-0.012200408411783
0.176927950777323	0.225871209901337	-0.0489295435590793	0.107788054302907	0.00209561839411457	-0.00568929257100151	0.0897969938875724	0.0301748514368415	0.0411458316249095	-0.00179683708844347	0.0338438559031331	0.0266336618649107	0.023199398195832
0.000324021536559445	0.00173642708332082	-1.36344601945522e-05	0.000115588636385934	-0.000117058544046614	-0.000131819590624774	-3.39800732685484e-05	-7.62130938010729e-05	-6.02259252054735e-05	-0.000124439067335694	-0.000140227146557949	-0.000159775190184049	-0.000166484143629811
0.0917521665453109	0.0297678771816366	-0.026956590416482	0.0504350650197808	-0.0133789601518201	-0.018154453098622	0.0159000597551981	0.00295848819470237	-0.00508751524595399	-0.015766706625221	-0.0172738689232712	-0.00768680625951257	-0.0111517681715036
0.205360003279261	0.115222549627796	-0.0683617657703079	0.0991204441242315	0.0262529437949848	-0.0169682164617775	0.0338441739864811	0.00371695766957783	0.0196215246940889	0.00464236366660367	-0.00901680164867066	-0.00530029931245615	-0.0146748567835104
0.154692354960308	0.0392667703247853	-0.0465634636970936	0.0842563105517784	0.00132047804947014	0.00694813224719606	0.0268661315871332	0.0176581174961368	0.00935963826759567	0.0041343051483331	-0.00805928775580092	-0.0106330839838282	-0.0137274267584097
0.0697472799712355	0.0324172989194791	-0.0213291989076027	0.0365744435377673	-0.0212916641953446	-0.0124428968655397	-0.0128668251962459	-0.0149262478812792	-0.0120040760872281	-0.0168672805304422	-0.0167981583508918	-0.0195204448563022	-0.0197754183686566
0.485087676020761	0.141308383191635	-0.187749851867161	0.178632001075493	-0.0312188002532147	-0.0941780246982595	0.000420481260372474	-0.0041806121970655	-0.0214103774088132	-0.0626984124757371	-0.0719776077928126	-0.0721335698360976	-0.0947005843858209
0.149123546236243	0.188465967749331	-0.0328898959592117	0.111293415985496	0.0143561874330369	0.000673143016088645	0.0339751074947904	0.0071472430918598	-0.00418683666085515	0.00751466522456276	0.0109556954908341	-0.0222290401545087	-0.0100698035697049
0.0308719267973516	0.088160603072475	-0.00699530861091454	0.0216710549520603	-0.00372977169756353	-0.0142462609927177	0.0031875891666887	-0.00585964122730799	-0.0128228500513332	-0.0089880163451406	-0.0108974391361387	-0.0122859505809547	-0.0145792384538914
0.444175513896282	0.157912855734109	-0.169792035267103	0.168698333775319	0.0788377180153494	-0.00696508455693651	0.055342602406013	0.0340909022286794	0.0392034999265415	0.0359363167292065	0.0126866757878669	-0.0101550752484909	-0.0136955737616171
0.0104418458715664	0.00602988271018693	-0.00127244921661172	0.00990275818430609	-0.00360117272836978	-0.00172256884515382	-0.000466253348067467	-0.00249908609639124	-0.00229046359737014	-0.0026618707867618	-0.00290637651376122	-0.00298024898602587	-0.00455556942932022
0.00125445690174042	0.00032533791184684	-3.72054096339871e-05	0.00064990936382467	-0.000187246080561204	-0.000199765675712963	0.000427735407171455	-1.34224364407181e-05	7.08610338984519e-07	-0.000193505878137084	-0.000102314235956356	-0.000288563723145066	-0.00043493276570533
0.0237788531441986	0.0334753437626194	-0.00363028976648129	0.0189477938805857	0.00183982931945815	-0.00188446366634482	0.0071306533054796	0.00423898811663325	0.00070880165442902	-2.23171734433369e-05	-0.00248716837431646	-0.00228670586680553	-0.00408722192801273
0.0619580412987607	0.129637922786548	-0.0161341738561221	0.037146519123194	-0.0107274480886722	-0.0172826011354459	-0.00396491036030806	0.0183624764767587	0.00625995278719929	-0.0140050246120591	-0.00177638151738285	-0.00499963718518236	-0.021949649174417
0.495921341754068	0.198164324081619	-0.198169429853461	0.168692144680116	0.0474587514623306	-0.0621088669734186	0.0410985623164439	0.0554283893080459	-0.00665992632633422	-0.00732505775554398	-0.0433294629609715	-0.0401081271529134	-0.026763562721152
0.195610694060539	0.049563581900805	-0.0637983022604948	0.0987879545018001	-0.0365767731256941	-0.0300464442139381	0.00338183501964578	0.000590088978967229	-0.0167443683593464	-0.0333116086698161	-0.0216426233759603	-0.0281544332812837	-0.0365572022150925
0.447561603191426	0.162172169477724	-0.170898199266379	0.171519588195943	0.0220234167809997	-0.0214505436256778	0.0708818431140125	0.0269904588424618	0.0359911294181118	0.000286436577660976	-0.00694621777913662	0.000746254965656945	-0.0221953375510918
0.197252129991564	0.110451412128536	-0.033430543111217	0.179482021218052	-0.0337351828286161	-0.0216387926279182	0.0263058122303451	-0.0101604031838885	-0.00626606721187362	-0.0276869877282672	-0.0277911149499158	-0.0486961675712261	-0.0567819140877348
0.248274318604836	0.103020336232549	-0.0792684461504424	0.128688836717839	-0.0167973669125686	-0.0112230818398549	0.00762178461584842	0.00411841967116613	0.00215044013102797	-0.0140102243762117	-0.0153813165728444	-0.0403257911553841	-0.0295856854979938
0.00120891335866679	0.00382492396599313	-0.000149919493556088	0.000750234835154691	-0.000123986204924927	-0.000442183144357058	-0.000214835722333551	-0.000421724976824077	-0.000555341168761595	-0.000283084674640992	-0.000404456241399639	-0.000517289456556329	-0.000664060503999449
0.000518520678813586	-4.82550567701997e-07	5.4190209721372e-05	0.000332192346085502	2.17464470269057e-05	-1.15965375512598e-05	0.000359847799473655	0.00016842712266629	0.000163579494424799	5.07495473782297e-06	-6.95215921386398e-05	-1.60408904981096e-05	-0.000111682923007037
0.2673396193855	0.182950665853047	-0.0943967791886687	0.115083529521548	0.0641566976508736	0.0479301122171917	0.0844342893619259	0.0576686458083657	0.0429159910464399	0.0560434049340326	0.0372187815497818	0.0113178231487162	0.021013825030698
0.0636629542322128	0.0228283308636527	-0.0104808659636139	0.049740067222453	0.000266338628017504	-0.0014148489636132	0.0135391505616474	0.00931476246745121	0.000637857493999291	-0.000574255167797841	-0.00574381422377227	-0.00678415198014678	-0.0104965593922739
0.177887974524237	0.227718915153165	-0.0503890704995468	0.106306546604616	0.0703278260823897	0.0319843296106484	0.0714109324732537	0.023486899680524	0.0174853183078047	0.0511560778465191	-0.00204583170952105	0.000750012163010516	-0.00124888398585529
0.00650187514441353	0.0135297538540968	-0.000872207286903349	0.00507774435639962	-0.00172285118333011	-0.00181471707239884	-0.000739556736965839	-0.000476876710420893	-0.000986097106987327	-0.00176878412786447	-0.00184504465420677	-0.00191202816328347	-0.00237907385114657
NA	NA	NA	NA	NA	NA	NA	NA	NA	NA	NA	NA	NA
0.185421360686799	0.151262100956907	-0.0670404419478188	0.0767375431895602	0.0695271721386221	0.01551770705096	0.0540346951580462	0.0311104120330136	0.0560742670171098	0.042522439594791	0.0135168399154935	0.00403338372737602	-0.0202856649938551
0.405323926036096	0.0893751346459598	-0.14260131283949	0.184575091277014	-0.0101950947616136	-0.0175206937470248	0.0271193915920213	0.0105013464603188	-0.00801713273441534	-0.0138578942543192	-0.0374083297304163	-0.0435843446634338	-0.0493718953307183
0.162597787595685	0.10758600358424	-0.0576732564837954	0.0690075810466397	0.00504170725257644	-0.0354904666759133	-0.0174824668194343	-0.00377189312261733	-0.0301724192009289	-0.0152243797116685	-0.0290704817863381	-0.0260795224286491	-0.0335168506395088
0.0262784526862653	0.0667311789149669	-0.00583679536205706	0.0189016777809857	-0.00664256645403078	-0.0109006878670744	0.00317924230857991	-0.00498562627603398	-0.00513617421558632	-0.00877162716055259	-0.00766276158458918	-0.0106807724502718	-0.0111633461710662
0.447319493908181	0.187987589071893	-0.174729225549075	0.162590789144931	0.107168139882085	0.0340562789239388	0.146673000937748	0.078537994840521	0.0682412065927888	0.0706122094030118	0.00337185424875419	0.0218186834285863	0.0142078279392575
0.0490902833188502	0.0163035476248409	-0.00344579889651667	0.0473113558529908	0.00353741956206537	-0.00768489856329708	0.0160031056358159	0.00637816509375943	0.00200070569255387	-0.00207373950061586	-0.00392379060201187	-0.00638936128336544	-0.00828823842286234
0.453169621667531	0.194192572442592	-0.17846340359403	0.161005908888738	0.0624795256503176	0.0528437747992807	0.117002715946578	0.116864478662112	0.0832157748263018	0.0576616502247991	0.045740473243676	0.0145644322472704	0.0404531121578502
0.0166145575332387	0.00253246725803906	-0.00071279173875043	0.0160086731945509	-0.000985120469645384	0.00151674435470232	0.00733632357741202	0.00397734708735688	0.00190666058944379	0.000265811942528466	-0.000513077755172866	-0.00195355258049902	-0.00324979599514854
0.124779618467453	0.0480325854098392	-0.0409589463750092	0.059789724433128	-0.017235852384083	-0.035924217795072	-0.00893360709227072	-0.00475195957480222	-0.0249592078379572	-0.0265800350895775	-0.0335327945281946	-0.0351185934892825	-0.0348638753639787
0.172832847907913	0.0949118777047396	-0.0597351836072034	0.0770611786210796	0.0161846567835213	0.00314764962381459	0.0398412764214367	0.0167534647141761	0.0104299027747791	0.00966615320366793	0.00200371294561144	-0.0182280461240807	-0.000302789406989162
0.0736940989412325	0.0234900986694039	-0.0072636643115838	0.0693489436686498	0.00300472490079988	0.00140458878877732	0.0221767830540842	0.0124481658857855	0.00442817825146311	0.0022046568447886	-0.00515286874428114	-0.00880135242057273	-0.0126258646545979
0.299310543912735	0.148670118789022	-0.0726253059501267	0.219430643397976	-0.0377123183161778	-0.0396247063121963	0.0148726838745726	-0.0107250184914666	-0.0157451709783566	-0.0386685123141871	-0.047457739020138	-0.06295803821509	-0.0677641555777575
0.0290570520595967	0.00909932687696587	-0.00436002114685315	0.0230194003968388	-0.00424819932741395	-0.00353801714471515	0.0050434403292986	0.00355984801070354	0.000233052983560363	-0.00389310823606455	-0.00382270223244549	-0.00618486327808662	-0.0065510889606609
0.257589074537375	0.101833318931781	-0.0849978742447254	0.126956311723908	-0.032032728592782	-0.0325037437778283	0.0239281236771036	-0.00449339589239922	-0.00712300814589023	-0.0322682361853051	-0.0237496395676344	-0.0187034967282994	-0.0302183026319381
0.0610026585402646	0.096993423109645	-0.0182743404813245	0.0337779820686327	0.00685459535982032	-0.019031137943414	-0.00362562380362745	-0.00310614891911925	-0.00611414184132478	-0.00608827129179683	-0.0158612286126699	-0.0142924183568412	-0.0055700962640142
0.114748775203947	0.124841647132323	-0.0204755454736281	0.0946541890675313	0.0141756445607391	-0.000433055483888639	0.0305476232273597	0.0225996586545966	0.0162947881211298	0.00687129453842522	-0.00492493512757711	-0.0106198547834248	-0.0132774611450179
0.00574841986336123	0.0115855391615017	-0.000861228254122839	0.00382761806214006	-0.000456967523613056	-0.00126289313358903	-0.00054676837723204	-0.00113261300413432	-0.00151719139175947	-0.000859930328601041	-0.00208719921890004	-0.00252529353974043	-0.00235588041724582
0.0822478962093483	0.0990700902567697	-0.0282897606861433	0.0367446758317977	0.0102447004436306	-0.0176924763209634	0.0022297108508626	0.00705340954798607	-0.0118525151012903	-0.00372388793866638	0.000398693654113824	-0.0171328358623305	-0.0151833604739282
0.0271771115334939	0.0637051110206735	-0.00663074982911647	0.0181397107204112	-0.00482011446988504	-0.0095619027007409	-0.00563332154184198	-0.00477542066927417	-0.00543789189322165	-0.00719100858531297	-0.010084579603392	-0.010844240446188	-0.0108523084005628
0.202792820056631	0.113989128167368	-0.0679247148630296	0.0975456359682553	0.0278083054583494	-0.0177428167985468	0.0368155022253945	0.0248437310642552	0.0123205008744368	0.00503274432990131	0.00107062984788617	-0.00703625028369242	-0.0237301249337296
0.130433636280593	0.0480282629273644	-0.0429075430483463	0.0619149917031835	-0.01664833551096	-0.0294169997715988	-0.000538547465490091	-0.00745957036963216	-0.0127460585072339	-0.0230326676412794	-0.0225526627314598	-0.0301782949128535	-0.0220978497497413
0.16458403793593	0.111909621869129	-0.0582604589086957	0.0700462493783723	0.000208749754360055	-0.0439811703397829	-0.0161183266443168	-0.0130031257193083	-0.0178190386783644	-0.0218862102927114	-0.0290291495175984	-0.034341076869444	-0.0404880978325706
0.356592682854462	0.228634883820921	-0.109650858003368	0.201997081506876	-0.0197601590665704	0.00776808513851335	0.0572549897336184	0.0154764559268001	0.0233345773969654	-0.00599603696402851	-0.0335880700801597	-0.029205743823802	-0.0405202046604041
0.304408607511376	0.176428970502001	-0.110038338667292	0.127228020825562	0.0276408504136072	-0.00175836690152148	0.0229760459542216	0.0593371496819707	0.0101704211716394	0.0129412417560429	0.0040857355163561	-0.0198144979821199	-0.00305779318698329
0.0415646149181643	0.0193404122338129	-0.0101363700254536	0.0275562662441065	-0.00961526474061183	-0.00747559024169923	-0.00715381707633998	-0.00684528181587469	-0.00606433165165069	-0.00854542749115553	-0.0136149116672514	-0.0128404398850938	-0.0136256393710317
0.27122535989984	0.188565569450718	-0.0658950544992817	0.196563302150197	0.0261778412591388	0.00944972679318851	0.0680530531514985	0.0515309934688796	0.0469442731674147	0.0178137840261636	-0.00398472919906961	-0.0123698737769637	-0.02211424647078
0.351245193939239	0.229137204689498	-0.108383449900313	0.19981390998668	-0.00317376770785754	0.00294727209189399	0.037271144972301	0.0251085717375051	0.00799675782368808	-0.000113247807981776	-0.0200156995086433	-0.0105159385227529	-0.0456527466100005
0.0484091975396159	0.0780920523476829	-0.0145320298163675	0.0268342076895725	-0.0110000013548623	-0.017356500335097	-0.00607813912729552	-0.00266641269294501	-0.00182879746935446	-0.0141782508449796	-0.0122274595755252	-0.0113745211139256	-0.012153445988712
0.188567451058413	0.111605660734439	-0.0641297882154562	0.0869277611629761	0.0238970752953145	0.0155388051837895	0.0257529172419297	0.0133924765975794	0.000758669940597756	0.019717940239552	0.00464084112861893	-0.0273199688564691	-0.0128950969540249
0.0505507995607338	0.0672125489549072	-0.0104351694690773	0.0355217574530447	-0.00888765173398691	-0.0128562887082492	0.00661413485084924	0.00401035353343094	-0.00410299992024173	-0.010871970221118	-0.0127200555872003	-0.0127299201394071	-0.0127898342453423
0.010608132999277	0.0159752649866358	-0.00141353314932737	0.00896571123675726	-0.00342718573098995	-0.00370886499444806	-8.71934314531676e-05	-0.00113672962093012	-0.00204304530291392	-0.00356802536271901	-0.00418801448236379	-0.00445523859691125	-0.00444756562263568
0.414644307752847	0.0928705522048275	-0.148459216069791	0.18342544681731	-0.0078696686526803	-0.0129402555439541	0.0394976258144057	0.0117968208933878	-0.00611664493151332	-0.0104049620983172	-0.0182939252453858	-0.047977007343205	-0.0411981991614171
0.137664290975216	0.0304338718448484	-0.0438646448582532	0.0679649095692046	0.00384610498053709	0.00453238673150586	0.0235539641617212	0.0226059981262403	0.0111714704558675	0.00418924585602148	0.0017538659576562	-0.00571205046049511	-0.0100107060109338
0.0988817038025815	0.124620861879909	-0.035204179965312	0.0415775902403281	-0.0029404595390104	-0.0126772597386973	-0.000465821585169376	-0.0088662536996727	-0.00825047047247543	-0.00780885963885382	-0.0345135713623694	-0.02310899116944	-0.0144894800728006
0.118670543247009	0.0312898783705025	-0.0340945689570532	0.0674707885337775	0.00271555568186108	-0.00718398999923364	0.0201164234509723	0.00522188211545589	0.00696404801227124	-0.00223421715868628	-0.00760903749780351	-0.010739731447563	-0.0126794498780863
0.269484142842381	0.188349515896853	-0.0669011884627294	0.19368423987859	-0.00517391727367689	0.0051863714150413	0.0951912718019647	0.0419447149647951	0.0446385265024787	6.22707068220762e-06	-0.0191960559185682	-0.00476146988876486	-0.0186316293522207
0.4925953725135	0.195820697963304	-0.19576083814454	0.170913659480814	0.0751370518554632	-0.0388968910820866	0.0276452262158513	0.0421320348638624	0.016309644665876	0.0181200803866882	-0.0302352153147704	-0.0230126679351692	-0.0633133299680563
0.175742697978494	0.0502793266835681	-0.0556301320576343	0.0899125205278253	-0.00815061061697081	-0.0123986523071364	0.0176719994176154	0.0151462848053979	-0.00432136986061135	-0.0102746314620536	-0.020195594234633	-0.0259033914677064	-0.0175686579282046
0.147262541727931	0.0457812872826575	-0.0176286790880793	0.148484102982191	-0.00924778927275197	0.00798535835486047	0.0464380015564223	0.0273715629462385	0.0155896493243536	-0.000631215458945733	-0.00936649108691284	-0.0209281900236597	-0.022658954690804
0.177855085160395	0.0980751033734355	-0.0608263127784182	0.0814698643263885	0.00804404970529177	0.00143120058691093	0.0341511700496037	0.0281956473380317	0.0201200828723728	0.00473762514610135	0.0146679566372404	0.000814229408741957	-0.0101870817395902
0.0395280440974865	0.021834270980918	-0.00629054355925369	0.0309338991238105	-0.00664501788267329	-0.00692550436174459	-5.1751448331798e-05	-0.00305020833947489	-0.00417110055128896	-0.00678526112220895	-0.00965278793338891	-0.0104572462388152	-0.01221602556692
0.133383538327198	0.121741928038583	-0.0329823889287208	0.0891745312021844	0.00226440465077277	0.00276077669636218	0.0293445244181211	0.0219291750506345	0.00519980618703461	0.00251259067356749	-0.00557601982223491	-0.0132136809897747	-0.00799087771681717
0.138743208972594	0.104709726049778	-0.0475648493450581	0.0615492289357308	0.0162932412357819	-0.0255798724838123	0.00801799527531202	-0.0016461620428046	-0.0121505543196531	-0.00464331562401518	-0.0199536635489828	-0.0250916360979975	-0.0204402275304141
0.18681516693938	0.154487482511978	-0.0675748543332331	0.0774044420782637	0.0497111898271305	0.000217319061423249	0.0564053661949707	0.00222381404808858	0.0433915261293817	0.0249642544442769	0.00257060718244845	-0.00299460176572269	-0.00713511899226482
0.0764287620080051	0.0239741219432332	-0.0221350149801518	0.0417183557781939	-0.00624651248719967	-0.00738154394233502	0.0108144562366794	0.00744530213086593	0.00297959042463865	-0.00681402821476734	-0.00560529544984541	-0.0123894525478079	-0.0122822955000515
NA	NA	NA	NA	NA	NA	NA	NA	NA	NA	NA	NA	NA
0.0626162331156534	0.0960519306911921	-0.0194878737786585	0.033027378859742	-0.0060605840539897	-0.018367728897846	-0.0010031255870946	-0.00844870051022226	-0.00829061775595913	-0.0122141564759178	-0.0188319364246175	-0.0123355973860062	-0.0173962002296154
0.139532367134517	0.0849937563142681	-0.0478834987949864	0.0617518693520978	-0.0194745317875187	-0.00390370605860174	0.00346724619789859	0.00247568444838267	0.00140960744728347	-0.0116891189230602	-0.0099880965133107	-0.0153631560744835	-0.0238709603293474
NA	NA	NA	NA	NA	NA	NA	NA	NA	NA	NA	NA	NA
0.115155289881427	0.0796194508952469	-0.038197440230555	0.0529499781721977	0.00403521200993613	-0.00450553602959441	0.0184992578530623	0.00764294111568842	0.000946180722712103	-0.000235162009829148	-0.00239108465729861	-0.0133021368726879	-0.0300151263199773
0.0126507922654832	0.0203994226396251	-0.00063047307019605	0.0119393303545866	-0.00197328481220421	-0.00163051300671386	0.00266549855129669	0.000351429065027284	-0.000248557495088318	-0.00180189890945903	-0.00247583702745538	-0.00321406034614505	-0.00326449526364893
0.10777594450047	0.186538304447699	-0.0267615579286865	0.0699777793489033	0.0300643065846154	-0.0139031025317362	0.0349416832843003	0.00577975206389687	0.00808124219097665	0.00808060202643961	0.0194798296124731	-0.0216165176936633	-0.0160984086695774
0.0395551439948364	0.0109550829339834	-0.00471911637135004	0.0336252511484794	0.00281771323307192	0.00323576049237237	0.0126469894105481	0.00868951562299734	0.00601098501784593	0.00302673686272215	-9.97862893883927e-06	-0.00328938779372943	-0.0038381438229421
0.0834015432501098	0.0351035547697895	-0.024236416914534	0.0461062375663988	-0.011447289707786	-0.00950390171538021	0.00116267109697024	0.00393017540214639	-0.00391992629968832	-0.0104755957115831	-0.0131088435403133	-0.0157123027362613	-0.0167365136871356
0.192874795507999	0.0520378452920546	-0.0599758384006699	0.103686465674203	-0.0208519747848451	-0.00933510059720236	0.000871225595531933	0.00898473314632997	-0.0136678339943889	-0.0150935376910237	-0.0174348196946364	-0.0199897982911365	-0.03754200768829
0.140348845328688	0.0827844161645621	-0.0491197628440724	0.0602572135495502	-0.000591999398699	-0.00263221893490626	0.0178693305393331	0.0132859339631968	-0.000444202410264466	-0.00161210916680263	-0.0174588570187511	-0.0102183617470718	-0.0119208854524785
0.0104866004468566	0.0066239189561235	-0.00111997551448432	0.00997377268952655	-0.00269513754804736	-0.00258153316343987	-9.19375861716549e-05	-0.000710891901444017	-0.00122194508500342	-0.00263833535574362	-0.00279013143962415	-0.00378709463834618	-0.00369896608898121
0.069467106073155	0.0628873238134484	-0.0215469329837057	0.0363736830821634	0.00222464674570982	-0.0149645345467659	0.0152931854931159	0.00438407074680819	0.00441458727155883	-0.00636994390052806	-0.012800810700016	-0.0108397906303523	-0.0167877890105838
0.276762477406616	0.189468338023712	-0.100560780979306	0.114437914813267	0.0500431998970151	0.0134196424793774	0.0776234584295923	0.0872151635095872	0.0562809476212319	0.0317314211881962	-0.0059679008965145	0.011973511830244	0.00282278693561183
0.494060601159928	0.243757638475873	-0.19824837361402	0.166826975238069	0.142092814013945	-0.0106906755668909	0.0687064585934202	0.0194662010023091	0.0250706585447935	0.0657010692235271	0.0208938721582804	0.0256065164316098	-0.00372906589039412
0.029113442069705	0.00878372475764194	-0.00404373444143134	0.0237973787481352	-0.00344237196504821	-0.000979242978054962	0.00576494794071118	0.00124886527208059	-0.00120787172774564	-0.00221080747155158	-0.003458912743636	-0.0057117363491393	-0.00678624939169064
0.0753912331456025	0.0250059248132831	-0.0229265250303829	0.0388801769667605	-0.00599228482097873	-0.00786296551192818	0.00445844258361736	-0.000747772635898467	0.00380813976266799	-0.00692762516645345	-0.00980651276932333	-0.0068756541939969	-0.00864909345591873
0.0181122490420414	0.0320802362154389	-0.00384652398526537	0.0134439250269021	-0.0024419695852783	-0.00584346114314797	-0.000846830144137049	-0.00194422051513984	-0.00345606141974606	-0.00414271536421314	-0.0055840280760992	-0.00679663185613701	-0.00547547608376617
0.440207265467584	0.156490230685321	-0.168818073335273	0.167247184350085	0.0377215411378468	-0.0246942736079236	0.0987937994363916	0.0847408155221542	0.0869921082248352	0.00651363376496161	0.0120707807795961	0.00545552302134816	-0.0251160201565974
0.17643125395447	0.0482764968012653	-0.0563822282138594	0.0893118317830442	-0.0141193369939318	-0.0108717709331962	0.0105562070600307	-0.00679520790753591	0.00609407773765464	-0.012495553963564	-0.0143623366889354	-0.0294241200370856	-0.0198252005562333
0.0690837486652322	0.0321774405887088	-0.020839873331835	0.0364674027451731	-0.0156161009793127	-0.0116524008903523	-0.00295522556666497	-0.00517670190851777	-0.00997368504056054	-0.0136342509348325	-0.0193433845055536	-0.0231677422714286	-0.0260607410863631
0.0189878671889982	0.0292858326297353	-0.00412220498617867	0.0136627823932953	-0.0062313895421309	-0.006154938198892	-0.00224099431047647	-0.00326353922571446	-0.00549181550589605	-0.00619316387051145	-0.00725267643947505	-0.00687774017792163	-0.00784074380404842
0.0236753364385136	0.0343845758215228	-0.00604100529957681	0.0155050882721675	-0.00834873335245288	-0.00728536669575058	-0.0037970100496014	-0.0060215893833044	-0.00520482013053643	-0.00781705002410173	-0.00847473605810191	-0.0094915837638897	-0.00900642988054247
0.0829264096344116	0.157114575252725	-0.0222730062407473	0.0484122494013614	-0.00784815148509423	-0.0126111260859818	0.0119024457039182	-0.00016219859134825	0.0229592150795938	-0.010229638785538	-0.011943311744425	-0.0181317174269863	-0.0242175486779799
0.0568140236997032	0.0279466418313198	-0.0165803501744323	0.0307044326905458	-0.0124130030088178	-0.0122087666249081	-0.00379931058418392	-0.00653157930082067	-0.00755211405672974	-0.012310884816863	-0.0123436964333031	-0.0163536227304814	-0.0177352379579136
0.11639778793199	0.0796221847678123	-0.0398390065016644	0.0516117907129561	-0.0224495999417609	0.000789668831211135	0.0236194273342498	-0.00133105041253548	-0.011179832775436	-0.0108299655552749	-0.00300620851480404	-0.00328183538505304	-0.0209806665563754
0.0213635235006188	0.0325855135488915	-0.00266044376054704	0.0190180383459467	-0.00744549604090571	-0.0062227964873752	-0.000364471552382534	-0.00264752378581058	-0.00472566568660878	-0.00683414626414045	-0.00538469720222939	-0.0079502553209908	-0.00940006650549986
0.0528512584905209	0.020893292825903	-0.0150946627144166	0.0300562764326301	-0.00262136119912893	-0.000402553771868722	0.00558938116206257	0.00231175684630991	-0.00210402773864564	-0.00151195748549883	-0.00756085084133221	-0.00936855622558962	-0.00728963587924607
0.0736476873926868	0.0540990622710285	-0.0232945034712724	0.0371483582339828	-0.0183464782830292	-0.00839525560691949	0.0035696452731034	-0.00099370010557949	-0.00767556378826914	-0.0133708669449744	-0.00820293321475356	-0.0155653203010251	-0.0163531536630738
0.448037146577746	0.160139549533401	-0.171739699744909	0.170023318404799	0.0571070748501235	-0.0238503379900707	0.0594416292469519	0.0396812533060975	0.0251249481403377	0.0166283684300264	0.0128756366006809	-0.00411084893016639	-0.0530988998299363
0.0975390006731641	0.106966473136565	-0.023123636387428	0.0664693130438665	0.00617876786088684	-0.0256221550413755	0.0223637560717865	-0.00141359568607315	0.00403794639551892	-0.00972169359024432	-0.00274716076393437	-0.00804209567295211	-0.0121780977678944
0.105761631198163	0.0771318873537212	-0.0344678277974529	0.0506090554909881	0.0098373714760247	0.00136242576077093	0.0133274429683052	0.000218976288405545	-0.0191927572152469	0.00559989861839781	-0.0156024591477974	-0.0137399545733261	-0.0124552481235497
0.227977999074395	0.123452530888413	-0.0750486190039594	0.110587144266717	0.0229074630654023	0.0367419988257287	0.0410546449193596	0.0557304763879173	0.0622836261075006	0.0298247309455655	0.0221511516233772	0.00947202478981524	-0.000488607784656009
0.44978091871253	0.151839091242225	-0.1748461763547	0.165839336977651	0.073376329187572	-0.0167054332637742	0.0692616686298622	0.0495111882311652	0.00962405694068558	0.028335447961899	-0.0120150158377115	-0.0161204774923612	-0.00617200685580516
0.164353055347345	0.047850445486487	-0.0502097302564791	0.0891422948638418	0.00113751308769014	-0.0321031123844791	0.0052031713183549	0.00467486637678299	0.000301279726034553	-0.0154827996483945	-0.017432734158019	-0.0192820394641156	-0.0268318280538665
0.0768721319471072	0.0692262768463013	-0.0233322623944996	0.0406325966249815	-0.00283113611957242	-0.0137395226961909	0.0116337921113062	0.000133799382525196	-0.0115151170774818	-0.00828532940788165	-0.0164101050100905	-0.0109881378526735	-0.0135375466076231
0.0124739527978497	0.000834742404142238	-0.00194684850827875	0.0106336519119993	-0.00255938973617661	-0.000885674464842119	0.00158382314706825	0.000301685770698465	-0.00075716496731836	-0.00172253210050937	-0.00292636554595649	-0.00279787717120624	-0.00302085713294371
0.0208369512025263	0.0033702843572758	-0.00410995500937491	0.0162168975313107	-0.00217312781052482	-0.00331767984719283	0.00149010296500522	-0.000380677169285384	-0.00188245655425918	-0.00274540382885883	-0.00301237869626927	-0.00425035523306365	-0.00515880277468186
0.207252930594211	0.0579387615709828	-0.0640149718908792	0.111548735768923	0.00332184112519768	0.0141165986203342	0.0446498616090106	0.00481933544982974	0.0154665974332931	0.00871921987276597	-0.0062546046113732	-0.0171686200508085	-0.0104390932884897
0.0370887187713848	0.0443248713023165	-0.00676150483937334	0.0280168187354658	0.000172877774375704	-0.00403037440857368	0.00788608397779872	0.00284835774134712	0.000219281574444563	-0.00192874831709899	-0.00546236983020161	-0.0080257625312295	-0.00849847105397477
0.0017532928147485	0.00521794175230553	1.66937661924102e-05	0.00165781619429327	-0.000954944039620008	-0.000602594718810928	-0.000372128211029123	-0.00051857909146642	-0.000816147319285996	-0.000778769379215468	-0.00105272289145426	-0.000917336720053322	-0.000954913244983237
0.268499867735756	0.191023586176848	-0.0959988317488953	0.113908959095433	0.112738704502206	0.0198552871163594	0.107399459666777	0.0912554721598404	0.0129794563761796	0.0662969958092827	0.0263430638711001	0.040768428369977	-0.00443309380617724
0.377796858317852	0.271431409618198	-0.126187967711113	0.189804877706055	0.0117598938218944	0.0290966694119331	0.0624753907037616	0.0878821051561112	0.116593210841932	0.0204282816169137	-0.00573937025074039	0.0261442360616306	-0.0475243299662846
0.0440681920019819	0.0214210759997452	-0.00874157064134282	0.0314191165253619	-0.00966347295997998	-0.0124964979462062	-0.00266881188952017	-0.00698074465382299	-0.00798832511092682	-0.0110799854530931	-0.0124950385847973	-0.0154431150034433	-0.0155711853874494
0.0233269423438797	0.0329580081529939	-0.0036087983230459	0.018560810765518	0.00316022050653469	0.000155610878185688	0.00453840550276926	0.00564029917771653	0.00183198388598207	0.00165791569236019	-0.00343310402479067	-0.00224001118564599	-0.00422798290726452
0.00886648114992266	0.0163241194356368	-0.000272450808119573	0.00938182115803125	-0.0003480905172426	-0.000612194998718138	0.000442983248176609	0.00127628124873432	-0.000856355047224986	-0.000480142757980369	-0.00186385451646291	-0.0023754939274559	-0.0030458862688138
0.116488870554048	0.0807312983685267	-0.0400197646164538	0.0515918521493412	0.0130231528900225	-0.023650790503043	0.00039143627009447	0.0123367669649435	0.0026578479255048	-0.00531381880651022	-0.00242527686560973	-0.0143958958786472	-0.00947566151359634
0.136111873209827	0.0844251902396927	-0.0454955802827206	0.0638102222617932	0.00312918290762862	-0.0149524070703563	0.0112506844843525	-0.00268190983244826	0.00475860200013961	-0.00591161208136382	-0.0227666166806326	-0.025263642739994	-0.0168227462710395
0.0769919306550131	0.0844126981614785	-0.0161549170622135	0.0534794410991684	0.00769809033166517	-0.0022766194551274	0.0310875020281536	0.0192413369152456	0.012071957465269	0.00271073543826889	0.00113214040251325	-0.000705092010265501	-0.0117457931369901
0.0300354121841951	0.08205466853563	-0.0054482901688578	0.0234727140018352	0.0118650415593227	-0.0102803253965582	-0.00611406108011661	-0.00567398679385914	-0.00834770009676482	0.000792358081382245	-0.0130999274527089	-0.0141458794090476	-0.00378375393046099
0.0843189604862812	0.155519183657319	-0.0224608686989292	0.0494393396873447	0.0410217052376657	-0.016107084523182	0.0109674352622092	0.00389219822500635	0.0267859476903102	0.0124573103572418	0.0123377650020642	-0.0207171864348228	-0.0253867156956907
0.45071496684968	0.193801646606805	-0.176845247272552	0.161219835520242	0.129455367041989	-0.0221545481617701	0.0819363408203988	0.0476679685383288	0.0617176109245035	0.0536504094401093	0.00152591205285268	0.0158175234618626	0.0419436423698832
0.0833321651856559	0.157971295671394	-0.0223944539690481	0.0492427750073939	0.0472317735403702	-0.0102016168963734	0.0106500001871668	0.000384987558335728	-0.00373718893336901	0.0185150783219984	-0.0170515315871681	0.00635273638322771	-0.0225730538016553
0.0855245601495866	0.155908039224283	-0.023357300557993	0.0497638421539385	-0.0139037850820199	-0.0187120196803509	0.0156864134151991	-0.00203136149495442	0.0200278661363074	-0.0163079023811854	-0.0227490211460082	-0.0222243955056901	-0.026890545628845
0.0299865412024825	0.0161603757047765	-0.00464270698685442	0.0221376271813438	-0.00756634588964168	-0.0087406628692835	-0.000114392474828147	-0.00279593198208602	-0.0060410373402147	-0.00815350437946259	-0.00873657239224078	-0.00990137800514822	-0.00993205138315419
0.12151308297005	0.0614862512759476	-0.0241447424448289	0.0932869386741831	-0.00446759034546702	-0.00491865080571136	0.0142714928614212	0.00562314894078032	0.00349493915413325	-0.0046931205755892	-0.0182137751075759	-0.0194086444114881	-0.0206412678558151
0.0226758727097136	0.00533181303461702	-0.00112463506270679	0.0194079719495137	0.000568359510747584	-0.000662872551649582	0.00833056157179057	0.00486542990108226	0.00318668578526308	-4.72565204509973e-05	-0.000821935203253334	-0.00306146010430774	-0.00397419495213572
0.0767322129467614	0.0258445050658508	-0.0226854793435083	0.0409955224757555	-0.0028933193077141	-0.00456042867527628	0.0122036110962769	0.00777020422508301	-0.00153555819276235	-0.00372687399149518	-0.00602583019277758	-0.00875246199450018	-0.00994931878477193
0.167043238895468	0.174254353895584	-0.0437820889003362	0.107304350809828	0.000873098218406337	-0.00127184378833498	0.047343022177921	0.0293852963463505	0.0321223983780328	-0.000199372784964319	0.0139389867284941	-0.00306886683639246	-0.0183059287090312
0.176162829856935	0.0524695855889736	-0.0562757017281439	0.0900302180024621	-0.00525708983167267	-0.0107516792244688	0.0254851423781582	0.0145264623632858	-0.00238034793743178	-0.00800438452807076	-0.0143526652037507	-0.018963136846753	-0.0317656083024733
0.316675542469382	0.148729693870804	-0.0853546569686507	0.212383378589049	-0.0336365172440398	-0.0445659850796727	0.0134874090016008	-0.0134172366365445	-0.0166763906377853	-0.0391012511618563	-0.0306575635406967	-0.0716501297912962	-0.0700795290223127
0.101740226825813	0.0307836108130106	-0.0159412324982673	0.0889283084269219	0.00090502628460648	0.000537937111597941	0.0228207126847787	0.0142944521370449	0.00702149239596664	0.000721481698102211	-0.00579819312871865	-0.0109546798511534	-0.0174568468261949
0.447858340312917	0.153406440009461	-0.174837567282782	0.162842018908671	0.08325706026161	-0.0062665786671065	0.118244416650387	0.0354502019366313	0.0149240673509555	0.0384952407972518	0.0255889537125855	0.0327984778109976	-0.0375304617776488
0.0187286578497601	0.0578187087111428	-0.00403476874638607	0.0134393485965675	0.00110252413602427	-0.0076034958335175	-0.00423105589958006	-0.00469096599564813	-0.00625822663649672	-0.00325048584874662	-0.00778224262292588	-0.00280081185944037	-0.00899285284103909
0.0755332513004302	0.0227177264165775	-0.00794169059674704	0.0714723371835101	0.001781164228608	0.000963738042948456	0.0206791586597074	0.0125012609867405	0.00577677478961311	0.00137245113577822	-0.00537659438575483	-0.0112207121714811	-0.0128959088792423
0.316839228251553	0.15011757311264	-0.0842076412346145	0.214426608143246	-0.050929059692143	-0.0324580152018066	0.0334604750386872	0.0175543509641022	-0.0194936684830752	-0.0416935374469748	-0.0382693618276822	-0.0623223184671687	-0.0668321927681316
0.0131995078897911	0.0242807942444674	-0.00132439889455701	0.0114327326961074	-0.00147809599217309	-0.00274913422043589	-0.000391401299346139	-0.00114324951479847	-0.000175301587248074	-0.00211361510630449	-0.00367254940938485	-0.00485927747145349	-0.00422188168173797
0.0500535244016347	0.0205144489526005	-0.0134613602585081	0.0300889865206364	-0.00458659116455572	-0.00358758323606427	0.00885103567108412	0.00374550271965796	-0.00324745718938933	-0.00408708720030999	-0.00376525306135964	-0.00641812176695836	-0.0105388573249275
0.319640302897588	0.146431773345452	-0.0866414075116256	0.213100088156053	-0.0390368650312183	-0.0488867830546106	0.0236230422206792	0.00684006245447988	-0.014635407262904	-0.0439618240429144	-0.0474512478857763	-0.0697826333313194	-0.0688229047396592
0.178617478472765	0.165081341311003	-0.0667176217760642	0.0679081923424112	0.0022509063674625	-0.0473424665962731	0.0235735172769887	0.0172583985255143	-0.0149941451488227	-0.0225457801144053	-0.0113744720611879	-0.0168722203179853	-0.0307576278586973
0.452866723291034	0.194260969708415	-0.177161886139614	0.163131791696026	0.0931344726136399	-0.0116517780643288	0.167096709265971	0.104823425362888	0.0466114881899869	0.0407413472746556	0.000571956084102765	0.0523855913250505	0.010179180619052
0.0217946536181452	0.0369363043475271	-0.00125396613261348	0.021002439955528	-0.000644174195929995	-0.000217884724347989	0.00555670643890443	0.00380741581563197	0.00119508394222911	-0.000431029460138992	-0.00179927368326614	-0.00243429486891301	-0.0024221792829678
0.140434943941159	0.0843847403885695	-0.0483009039575731	0.0621574632625305	-0.00733221766755907	-0.0360884523821388	0.0215850047028426	0.00834877913128326	-0.00514708102516609	-0.0217103350248489	-0.0135766955286724	-0.0110754206685294	-0.0216870343986187
0.268818715766911	0.185392521563946	-0.0977179295893039	0.110665030981404	0.0559177728304707	0.0189873405225187	0.0986873652108768	0.0654232651371291	0.0749058366934093	0.0374525566764947	0.0185714690218703	0.0129981502574816	0.00917128181988491
0.00264339696643907	6.89218372556142e-05	4.72599942089348e-05	0.0025147443506671	-0.000919801908430783	-0.000665152576072801	4.57593564071484e-05	-0.000282837881907722	-0.000505515957221666	-0.000792477242251792	-0.0010357290731802	-0.00106495880536173	-0.00128189291922874
0.356154027241885	0.215339426404976	-0.113276117629906	0.193309079541405	-0.0135615785362282	-0.025894465215385	0.0354868093958596	0.00938176429240983	0.0299835195334267	-0.0197280218758066	-0.0314833452471135	-0.0406312829030578	-0.0350747641815301
0.306235839408175	0.217362018641409	-0.112065191928821	0.124541187322133	0.1165581480797	0.0258583663735326	0.0780841267504176	0.0450167653225189	0.0869792150164557	0.0712082572266165	0.00338141267443715	0.0617313966521728	0.018528879094564
0.15249768879692	0.135782773876757	-0.0556856291800975	0.0603699024038889	0.00816087651502159	-0.00959665473550889	0.0295681009764324	0.0341931522703109	0.00458291444009457	-0.000717889110243647	-0.0114481806723419	-0.00481971721592919	-0.0457953575213008
0.0223356075170346	0.0364522071978323	-0.003626126101151	0.0186063124580365	-0.00672188921749562	-0.00788246074054701	-0.000893753617745421	-0.00278607361700181	-0.00529814696419867	-0.00730217497902131	-0.00528903152558709	-0.00967884408560779	-0.0110067002053609
0.0978669773110815	0.104609628640025	-0.0223704311283021	0.0674415441295662	0.00706432468809111	-0.0068839447027734	0.0176990738424672	0.008752153581358	0.00937823882457482	9.01899926588623e-05	-0.0130108322209135	-0.0126626188642333	-0.0103037456394224
0.00205246267705675	0.00547876526951614	-0.000180621284325015	0.00161170574198466	-0.00123088633309409	-0.0010485411086038	-0.000569500896679856	-0.000896392752122107	-0.00106714051774612	-0.00113971372084894	-0.00124425675648173	-0.00125231549070721	-0.00121546867515719
0.0312785040067529	0.0864917185469556	-0.00686563314018204	0.0218199120312364	0.00926674179644004	-0.0136666696488889	0.0101962732399585	0.00723269998929005	0.00235309913338181	-0.00219996392622444	-0.0144055327945614	-0.0138421159151844	-0.0160542245089703
0.0270905481524356	0.0143046188667692	-0.00627888308796375	0.0185602663493556	-0.00728737569535694	-0.00567431650741127	6.38579813490026e-05	-0.00219015187002454	-0.00413751914925434	-0.00648084610138411	-0.00585541043137192	-0.00712289839687936	-0.00749810304077094
0.150231520562437	0.13609257833113	-0.05486413132892	0.0591985855214577	0.0415535674829307	-0.0411477386668207	0.0288654302029949	0.00911924676340353	0.0303167528119858	0.000202914408055033	0.0171864941187696	-0.00933401395255193	-0.0134683686230549
0.462404464793079	0.148447167241049	-0.169188304557916	0.195310152110888	-0.0234025315372848	-0.0971179185116747	0.00540957274660747	-0.0123680569050943	-0.0281688974843215	-0.0602602250244798	-0.0698207016663958	-0.0812524534856134	-0.0802088751276515
0.164372363728837	0.0489016725734558	-0.0502908045164906	0.0882274287389322	-0.0115514731709426	-0.0216683487465656	0.0237265017018373	0.00916129651510969	0.00366929125157686	-0.0166099109587541	-0.0245975150425864	-0.0192013783139035	-0.0227484494399994
0.0305491504573105	0.015414618022518	-0.00518537427399774	0.0221064122488326	-0.00866138933347663	-0.00744748856933268	0.00161861199407167	-0.00269257395843103	-0.00559093487754847	-0.00805443895140466	-0.00914337256500472	-0.0100078764401983	-0.0108454997002035
0.0222026674195721	0.0370434813093223	-0.00197178441321874	0.0201593511370512	-0.00319504470107837	-0.000971638375087552	0.00697012477405659	0.00174713450537083	0.000474380667857807	-0.00208334153808296	-0.00157997367342518	-0.00390812322640342	-0.00476143015811496
0.0189070557132214	0.0317565135748852	-0.00436716521862432	0.0133383519361563	-0.00347016920347555	-0.00738880265865306	0.000284116197056344	-0.00312927479618264	-0.00589592165307773	-0.00542948593106431	-0.00564337858657894	-0.00627451668587762	-0.007527377673648
0.146604549796372	0.0461728502031979	-0.0169818610679462	0.148890622492144	-0.00864136793920889	0.00399299617282337	0.0458865542504412	0.0219231331360783	0.0105619682992386	-0.00232418588319275	-0.00679859893429643	-0.0108911988367364	-0.0224038064990781
0.0110947249597991	0.00148736893973056	0.000256127289752595	0.00961739989425458	0.000534268830805719	0.000934996088241401	0.00566860176653627	0.00383172830947863	0.00244440203473134	0.000734632459523559	0.000138122620388693	-0.000955062286736244	-0.00198909903168886
0.0223854584987391	0.0339957026014303	-0.00217484239118543	0.0205037040462183	0.000627185847779998	0.00133252137563004	0.0063128825400589	0.00547425482784251	0.00427608943233624	0.000979853611705019	-0.000445536373598034	-0.00279381789755314	-0.00133564407119171
0.00578417580711343	0.0141963369166841	-0.000438962423580886	0.00534318873673833	-0.000911462919363715	-0.00177621908162106	0.000879819985352005	-0.000435524091082387	-0.00104146467218289	-0.00134384100049239	-0.00138878423798353	-0.00152894122647244	-0.0017135772170752
0.464420950937724	0.149560215247138	-0.174337054140236	0.186277017802972	-0.00658403934067747	-0.0824297056410929	-0.00403734955796914	-0.00140076896114455	-0.0275743695841159	-0.0445068724908852	-0.0534058639496528	-0.0664921224667732	-0.0957632630042323
0.0558635645666963	0.0540542478673125	-0.0160271912663296	0.0324829324808859	-0.0119589568548704	-0.00931419759422982	-0.000645709711627258	-0.0107207641754677	-0.0106229171007912	-0.0106365772245501	-0.0154899065278983	-0.0152482475237476	-0.0148950842805159
0.267431393116253	0.17726807263082	-0.0921749792164348	0.122531721001877	0.0115307124140153	0.0238577532022134	0.0446169773505121	0.0517926268058362	0.0289350572560227	0.0176942328081143	0.00672541260486004	0.0134750931599947	-0.0130814353501875
0.449653106596357	0.150669344949326	-0.174835339410983	0.164303139169936	0.0977951185785251	-0.00276115967101009	0.0618191039185416	0.0631887075789094	0.0258245653475552	0.0475169794537575	0.00340881111330588	0.0138022445122208	-0.0177789652704332
0.184732292745788	0.150300881398837	-0.0665332505436627	0.0769971773632874	0.0454681332694765	0.000549740188128339	0.0465619185470278	0.0263899177018562	0.0450499462305381	0.0230089367288024	0.0318215032122633	-0.00217916274944974	-0.00781825960796489
0.0195889519111301	0.00448292205225426	-0.00368401439691364	0.0155588817283919	-0.00102029717285284	-0.00135616547720839	0.0031872755040054	0.00108737224123952	-0.000583626285006821	-0.00118823132503061	-0.00132563575656968	-0.00386600173516424	-0.00428777914920603
0.0342365143796035	0.0479163977674839	-0.00490756394297909	0.0283224483732899	-0.00790516275729182	-0.00906644799042104	7.34669276478417e-05	0.00230572134697854	-0.0060294650849754	-0.00848580537385643	-0.00972328202306487	-0.0114706255803955	-0.0107252941030001
0.209067810219901	0.0563130058140369	-0.0645618639771306	0.112808823898055	-0.0112064150643083	0.00547691197656414	0.0358613700813732	0.0240039195167646	0.0148090017849652	-0.00286475154387206	-0.00158942882871066	-0.0199784302786761	-0.0210858994852945
0.170053249898233	0.160716782086041	-0.0627417756552792	0.0662110710047452	0.0210811985319751	-0.0429956795253105	0.0343693811384594	0.0132284442810516	0.0125686954023016	-0.0109572404966677	-0.0116216682981616	-0.0102194736710542	-0.0336530143790207
0.0277416263740965	0.00962292464792791	-0.00361888974275175	0.0230436862115854	-0.000791471296071648	-0.00188662045337986	0.00608216554469968	0.00356952017972351	0.000649567805715345	-0.00133904587472576	-0.00217444647443246	-0.00600708518794241	-0.00589950810365161
0.0902395588889042	0.122694398095692	-0.030584752379691	0.0411372805249013	-0.00664751552448818	-0.0331281896537971	-0.00263336725651192	0.00193359082463311	-0.0026489134584145	-0.0198878525891427	-0.00921524508458976	-0.00233302673385123	-0.0249281694951503
0.0395428693011798	0.0102921919050901	-0.00528821997715642	0.0319712867104645	0.000404836872659964	0.00412650819213042	0.00983212304521889	0.0063171280896229	0.00489827170600588	0.00226567253239519	-0.000464954007397697	-0.00411725913304992	-0.00478501298106284
0.178434643445111	0.162749336509487	-0.0666574474469644	0.0681777940614235	0.0321509678197839	-0.0257028747039561	0.00596240312018154	-0.012908209894872	0.0037971029178977	0.00322404655791392	-0.0145642022324084	-0.021407557124512	-0.0399634048678789
0.461804867057494	0.151301419079879	-0.174298352260845	0.18402821109764	-0.0562956285940898	-0.0813939386313178	0.00118524817742272	-0.00769975554446795	-0.0187419333974425	-0.0688447836127038	-0.0624052987703635	-0.0761896402869421	-0.101439224358765
0.307798482396106	0.220191878405116	-0.113647148129639	0.123215142853154	0.0755987189219827	-0.00298811258587539	0.116099016605278	0.0819303833202127	0.086440112833583	0.0363053031680536	0.0382256399489744	-0.00917093267893271	0.0378944770994227
0.116555576674057	0.0337872484866399	-0.0361315321621666	0.0605300622205823	-0.00278686564051293	-0.0306274098984954	0.00539657709509019	0.0050422757230332	0.00148426024587936	-0.0167071377695042	-0.0162608198198373	-0.021533485114594	-0.0202421845996611
0.308352148325218	0.179282114490901	-0.0873764525281338	0.191899614319334	0.0131101710274177	0.0557010301482486	0.0585593800949297	0.0599879362398144	0.0189053857851607	0.0344056005878331	-0.00851096588903794	-0.016538137901637	-0.0334542114745547
0.0227786501430061	0.0631516324409295	-0.00470369591422786	0.016324889912463	-0.0107010136030992	-0.011223518372536	-0.00841067582264251	-0.00962350573788759	-0.010905560077252	-0.0109622659878176	-0.00361654920053077	-0.00627818116347756	-0.0072228101177175
0.00381453501344088	0.000361462318452022	0.000150677681274181	0.00279274007586414	2.44380516392136e-05	-0.000660451609834269	0.00103818620980304	0.000199704166537798	0.000382857219568256	-0.000318006779097528	-0.000419656121710001	-0.000768778440573271	-0.00128840936611991
NA	NA	NA	NA	NA	NA	NA	NA	NA	NA	NA	NA	NA
0.319444831730044	0.207466337830191	-0.0990025620349729	0.17796512007585	0.0402794725852873	0.00175468849596161	0.108701841964635	0.105727618543315	0.0689211712796	0.0210170805406245	0.0272415336535312	-0.00692214782926126	-0.0156425065919902
0.122650901303996	0.0756793791442238	-0.0417279050473849	0.0547906063638453	0.00654681260928193	-0.00113525230221037	0.0146016555918955	0.0131459511916172	0.0101105715812218	0.00270578015353577	-0.00116873291048382	-0.00815462529948141	-0.0085867735065244
0.417586244861237	0.177204406783934	-0.152932140395953	0.177798025000716	0.0530241074024529	0.0478454233417581	0.0999173962818813	0.0685894026235389	0.00360216502066973	0.0504347653721055	0.0372602266557353	0.00160026565188354	-0.0375819893889976
0.156797216989469	0.111920771168741	-0.0534706580618049	0.0716520375653976	-0.00284234498006464	-0.0432239268921491	-0.000170341474141494	-0.00406164660010541	-0.0201776206074433	-0.0230331359361069	-0.025898523600035	-0.0333029780882078	-0.04933057248886
0.00154355142028929	0.0141682599286521	0.000115078228071678	0.00164609171918229	-0.00109602337065329	-0.00103985561561188	-0.000806228243789043	-0.000984220313922192	-0.00100583795956479	-0.00106793949313258	-0.00111491055863171	-0.00117097023703831	-0.00116477571060719
0.0316333207450081	0.0383565819810778	-0.00836133970083986	0.0199269847197839	-0.00366955412491641	-0.00521365464392562	0.000484533741557595	-0.00288062709430675	-0.00191386860018556	-0.00444160438442101	-0.00841066792633331	-0.00802372354784964	-0.00684050529180989
0.0144172394774823	0.0565701967731793	-0.00204690091859246	0.0127015727254468	0.00301972811089545	-0.0083303098445531	-0.00429881120379651	-0.00662545962082727	-0.00606743737589832	-0.00265529086682882	-0.00453230155881627	-0.0069880841029601	-0.00767482985218766
0.174904760502306	0.227421980619991	-0.047121339978698	0.109760595981729	0.0959780103852328	0.0244258464521608	0.0466473153793524	0.0789705946697735	0.0552286767553836	0.0602019284186968	0.0442269032229224	0.0211913993606255	0.00342708595178451
0.102256978810284	0.114487028641677	-0.0355832209556999	0.0438854917190324	-0.00497317339421614	-0.0116514335576561	0.0092730566690639	-0.007701416277392	0.0156531077287152	-0.00831230347593612	-0.0145097619099444	0.000298604499552824	-0.00261729931047656
0.301356610026179	0.149314892421904	-0.0729016881869898	0.221106196211782	-0.0343185865836054	-0.0465920551971694	0.00736791643644191	-0.0116104201735014	-0.0166928253955043	-0.0404553208903874	-0.0613512931313622	-0.0640779520294927	-0.0765368494158745
0.309901855113106	0.217071783792221	-0.115150894265994	0.122140710480734	0.110206202534787	-0.0058976759757764	0.094306761408923	0.0677366061336298	0.0527277181385377	0.0521542632795052	0.0540249949286831	0.0246183987642402	-0.00373764114341685
0.0407228589589796	0.00986800815781031	-0.00560045119168032	0.0325388482771611	-0.000431842091176422	0.00199811145998952	0.0103711799662832	0.00726380067159859	0.00282353086856813	0.00078313468440655	-0.00389095213535182	-0.00508937515519165	-0.0057490627030797
0.147620635821536	0.213283702355397	-0.040992570717899	0.087806526849891	-0.00288467884155197	-0.00533081224448151	0.0763568099512013	0.0135634446651862	0.0334593535216753	-0.00410774554301674	-0.00283007105325828	0.00632101089080317	-0.0142038813415114
0.0639976403941821	0.0959913297130835	-0.0195831556527659	0.0346926275013117	-0.011240963767418	-0.027642220066864	-0.00265063418022758	-0.0041119845636083	-0.007991084407601	-0.019441591917141	-0.0103105111954514	-0.0168806909808518	-0.0113162361931449
0.46323711302996	0.146700994761159	-0.173575373016644	0.186436887730356	-0.00343923585415695	-0.0766320734735224	-0.0174407801100824	-0.0137226181159082	-0.0359167258762463	-0.0400356546638397	-0.0451521258053643	-0.0671491595835165	-0.0934529674193461
0.299314862283404	0.175923218467073	-0.107791511912737	0.126457670238343	0.00778512816190979	0.0338785948315351	0.0531216701024715	0.0383753440767511	0.0150666460872319	0.0208318614967224	0.0087803822311398	0.0127449032490792	-0.0345157785815583
0.0845732432246745	0.0977619799934929	-0.0282563042728561	0.0389548383447111	0.0130123385186204	-0.01597514588588	0.0012485059336103	-0.00621545278767616	-0.0139093678133491	-0.0014814036836298	-0.0162228886764032	-0.0160009734408131	-0.0253456490786843
0.0592842806419123	0.027561160034702	-0.018262174137161	0.0303684451748441	-0.0113297530504931	-0.0153408482135479	-0.00402655538082401	-0.00928733727473772	-0.0111170726150169	-0.0133353006320205	-0.0184687690815231	-0.0155912929649885	-0.0181785653377924
0.100029973377235	0.105838188713198	-0.0230486936578935	0.068799481710072	0.00660895402273565	-0.0164907408637665	0.024964858449529	-0.00111356638169319	0.00359318005877772	-0.00494089342051544	-0.0069440136142634	-0.0119321835499514	-0.0234175809210401
0.282591412209535	0.0998925493301077	-0.0966359875334112	0.13271312652642	0.00356122341727511	-0.0164005340307282	0.0203578309708094	0.0201008801834361	-0.00618241579718926	-0.0064196553067265	-0.014501126911594	-0.042075496448908	-0.0531348782774811
0.247242864775973	0.102596248270759	-0.0783012836976539	0.130063381081392	-0.00858815704408722	-0.00397002865032642	0.0262084940262391	0.00192544651597543	0.00769600184596592	-0.00627909284720682	-0.0136634344126753	-0.0392444813154028	-0.0322247644014355
0.04969744921774	0.0848170624358452	-0.00837016329917643	0.0383746839561504	-0.000904877995642706	-0.00978686327996109	0.00744015931603421	-0.00037163554284847	-0.00152133775836797	-0.0053458706378019	-0.0106834566037684	-0.00813150382648801	-0.0112438005096766
0.0965503459018757	0.120210911443537	-0.0332420523206094	0.0427266268837609	0.00767156523537527	-0.0306560326946948	0.00347564349295598	-0.00396964943562	-0.00644824935515664	-0.0114922337296598	-0.000122080994581247	-0.015049919752633	-0.0255352166371171
0.0125406876710785	0.010356165923219	-0.00221667551646018	0.00999723021318082	-0.00209953831408964	-0.00325560765224395	-0.00126666992453997	-0.00187405089669777	-0.00226312832869538	-0.00267757298316679	-0.00234286831339564	-0.00349712031146218	-0.00455120874138836
0.291463558396248	0.178641692096632	-0.103292290488098	0.127606870887713	0.0161260053650797	-0.0159429353179068	0.0587850741958733	0.0166500530788775	0.0247124624258029	9.15350235864421e-05	-0.00468408153045191	-0.0263885374330686	-0.0391391377397984
0.0983859607722507	0.0278306789762582	-0.0307906048391233	0.0496313634628183	-0.00608707131762545	-0.0187400755755519	0.0084007103299755	0.00431315147482413	-0.0100681530169749	-0.0124135734465887	-0.0118442149619255	-0.0116228304043627	-0.0153687645446529
0.28250473312589	0.088742274349874	-0.0711687298522236	0.198790405292179	-0.0349248956571643	-0.003207519586158	0.0450550317633908	0.0337322521096606	0.00985827986224308	-0.0190662076216611	-0.0260588860529359	-0.02438351722571	-0.0312444597264976
0.111362501480596	0.0289135849912073	-0.0363207675283342	0.0527948248430453	-0.0200002451548863	0.000387473870434391	0.0143554534745347	0.00657625262794839	-0.00212675205089648	-0.00980638564222597	-0.00624145137164844	-0.0132147086124339	-0.0225426013337669
0.0137102704222351	0.0232369267529602	-0.000826802512059382	0.0134615534642169	-0.000198881225672243	0.00135693974847481	0.00397745144565034	0.00155449926463359	7.95385565823554e-05	0.000579029261401283	-0.00177353206478749	-0.00259530868385482	-0.00302192083006684
0.1841455996775	0.0948901034794312	-0.0656219079363638	0.0789270688370726	-0.0130381632762282	0.00430981338271452	0.0376626518008611	0.0197545052805772	0.0177597894010567	-0.00436417494675684	0.00728443995033651	-0.0056571089431329	-0.0154313918571252
0.0847749024346229	0.100830694361076	-0.0293560782901996	0.0370291140007576	-0.0080445393613007	-0.0290989216528469	-0.0008083004083385	0.00339870980995423	-0.0154926647965161	-0.0185717305070738	-0.0148168313108611	-0.0218032012272428	-0.0163432724977357
0.0289160866005573	0.0881025264316434	-0.00548351742750241	0.0225584301218393	0.00338142635043248	-0.0122544719778367	0.00460017410675757	-0.00839672039876209	-0.00893776179416747	-0.00443652281370211	-0.0123439327374351	-0.00520803997108193	-0.0115322919887656
0.416394847488471	0.175274498676801	-0.151619571026371	0.177997664715612	0.0446042422741592	-0.0218599709688898	0.0625893893926239	0.0527179723034624	0.0295928421293648	0.0113721356526347	0.0240676649769597	-0.0251333266286694	-0.0236316045858789
0.271248688761613	0.190956977610013	-0.0683988781626161	0.191398130305863	0.0467750896081519	-0.0046386919277665	0.0639066022975105	0.083609683974481	0.0164127673453185	0.0210681988401927	-0.000407989736633863	-0.0115190065654703	-0.0209632070117644
0.066779984742803	0.0202683351323656	-0.0199747899714552	0.0354144332292234	-0.00738951504939166	0.000238042212386755	0.00848405014867641	0.00897732721980077	0.00480790646398874	-0.00357573641850245	0.000983238255727756	-0.00212218094499327	-0.00403228072675597
0.0631709421004237	0.0975647183837511	-0.0191930203496738	0.0337721509637467	-0.0102314893240673	-0.0255709176686564	-0.00611004921549008	-0.00168340750869721	-0.00750895184516026	-0.0179012034963619	-0.016391978778525	-0.0192467870846991	-0.0163413738857049
0.355188360207531	0.226162665193752	-0.10949816880222	0.200283598829544	0.0190870269393766	-0.0479461278330559	0.019921949976183	0.00197007385712217	-0.0172446691761611	-0.0144295504468396	-0.0339938585415792	-0.0109843129108921	-0.0164446484324171
0.131294814449495	0.0480437662754881	-0.043187977383732	0.0618988187214235	-0.00734381522461512	-0.0358712904221479	-0.00597943726385647	-0.0143070164502059	-0.0223183858036374	-0.0216075528233815	-0.0292019264397251	-0.0270464763768695	-0.03259396488714
0.0426740863305563	0.0451217906818701	-0.0119290536243158	0.0258878664897998	-0.00638459971840643	-0.0112548761999464	-0.00467404516199954	-0.00761930333895971	-0.00974586325603948	-0.00881973795917643	-0.013903456380075	-0.0143370406493563	-0.0143851782413593
0.111391547044831	0.187063831429606	-0.0291470556839072	0.0689866309517088	0.0068342012047693	-0.00875180989242962	0.0283456921734114	0.019071605507558	0.00557268999793217	-0.000958804343830166	-0.0136972015918417	-0.0124162629049459	0.00728553032842488
0.146055201173963	0.0901540356886179	-0.0481212132719882	0.0689378866939435	0.0108914452511357	-0.0214320377901833	0.0375718888175585	0.0133470597146806	0.0244850127304651	-0.0052702962695238	0.00085661309451196	0.0119919301078076	-0.0138884345396395
0.468675116853678	0.224289169749593	-0.178450258459536	0.18131474046997	0.0683289826381362	-0.0721699599743521	0.0382517170956077	0.0233832722379896	0.018638025075109	-0.00192048866810796	-0.05371517832214	-0.0319956022602638	-0.0398415924281768
0.369879706892959	0.276543499492897	-0.121348301710934	0.191853138067984	0.0554253073029299	0.0261645695804242	0.118055997265311	0.0400576561314396	0.0105597512046668	0.040794938441677	0.0684383114036784	0.0308404539834106	0.0336746947711443
0.0925823004715096	0.123940793422474	-0.0320068796728187	0.0409171184057844	0.0213352481752839	-0.0297841743877676	-0.00138456205985597	0.0054025194023723	0.00636776520582492	-0.00422446310624186	-0.0122737442638276	-0.0162265358843524	-0.0216989742572994
0.140059041500293	0.101672394010483	-0.0477831811953234	0.0625549601996619	-0.0119459082578667	-0.0311618451729856	0.0192627580904498	-0.0120701408337087	-0.0116771711962804	-0.0215538767154261	-0.0212382957819204	-0.0180627755236643	-0.0298730680338575
0.0150015542103099	0.0570166794063393	-0.00240279741494552	0.0124709039650219	0.003808420928902	-0.00818779088917315	-0.00303739297092899	-0.00654537974015567	-0.00346213880559756	-0.00218968498013557	-0.00802296231075899	-0.00426285817165981	-0.00896074501852195
0.219457990603023	0.0600652738966541	-0.0706015824248375	0.111426350604723	-0.0128881288843909	0.0031340942194551	0.0385669489510181	0.0351189684304116	0.005497618593332	-0.0048770173324679	-0.0175512727337543	-0.0064659218667632	-0.0170705773669849
0.262984077384843	0.128492057582898	-0.0934722949826826	0.113316011757479	0.0429666001389216	0.0188903575230668	0.0591383435417935	0.0499096489099796	0.0270278232076767	0.0309284788309941	0.0114084923915064	-0.0240054183411049	-0.0213765117265044
0.150586998510784	0.13383091996223	-0.0553224945491446	0.0587512690628555	0.0109440621394778	-0.00875351084798962	0.020858236379263	0.0296809916697746	0.0258286900095618	0.00109527564574408	-0.00279422029058313	0.00389098345052388	-0.0126138339014326
0.153020561538036	0.111409437869321	-0.0525298970200813	0.0692320955982218	-0.00831910718973805	-0.0524688971484926	0.00537878198201985	-0.0115612203161429	-0.0137843413904116	-0.0303940021691153	-0.0254670461426057	-0.0317283706782201	-0.0402825478748147
0.317398588429916	0.144561681463797	-0.0851621196338353	0.213101676795459	-0.0108852244526181	-0.0392449349673526	0.0139201786357624	0.0122871010738701	-0.0317945365203551	-0.0250650797099854	-0.0503173573622462	-0.063946479125671	-0.0682705369130491
0.0578369005158721	0.0486825007254325	-0.0171031106778455	0.0317006902330336	-0.00302119550884709	-0.00443734575808397	0.00666088175033624	0.00315018174436005	0.00202211140733812	-0.00372927063346553	-0.00683363501354401	-0.00623344716088663	-0.00968052445158529
0.316211250308321	0.141150747256286	-0.0847962256037027	0.211784262319569	-0.0333229220199797	-0.047189277511613	0.000191491196005589	-0.00417381177553677	-0.0242595254216882	-0.0402560997657964	-0.0601685794920258	-0.0629284533198763	-0.0760222278388982
0.0991385428519213	0.0283387789089416	-0.03016838851745	0.0522844692948849	-0.0102926517562912	-0.0115536926467813	0.00794605498744907	-0.00267074396139538	-0.00560577908110643	-0.0109231722015362	-0.0130921088979634	-0.0147790792555509	-0.0207413544865471
0.0373418490840482	0.0460605886505852	-0.00737154485235125	0.0267664106776079	-0.00457864832921812	-0.00429868762732339	0.00886835198080867	0.00235902489012672	0.00103908275416941	-0.00443866797827076	-0.004680063396413	-0.00656984135172349	-0.00676556193735981
0.00196258912951637	0.0149945052664519	-7.41550894473673e-05	0.0016926088142099	-0.000425943441996777	-0.00154033576792574	-0.00049253582750501	-0.00133159521590188	-0.0008524101693356	-0.000983139604961257	-0.00106131546081142	-0.00157018711990277	-0.00157437377681015
0.270626694290148	0.186350529355761	-0.0970014809011737	0.114087256078311	0.056409982112768	0.0116894629782384	0.0755503665068693	0.0425400355943081	0.0642832098341038	0.0340497225455032	0.0504684761708872	0.0466351440867809	0.00284417315716273
0.042919443782641	0.00990125800601467	-0.00370637915538169	0.0404916012863536	-0.000337240443183125	-0.00179359171023118	0.0123756802572527	0.00552002336881846	0.00304984475639332	-0.00106541607670715	-0.00268062599840815	-0.00455744315775107	-0.00880756360592119
0.14077101084743	0.103540773638933	-0.0486830148890829	0.0614976335763318	0.00878930789340374	-0.0351837604167881	0.0135120465138755	-0.00283169340667538	-0.00435907233439012	-0.0131972262616922	-0.00904758647211945	-0.029452435395785	-0.0273766777302908
0.14761464569834	0.0896297621764696	-0.0494759455713556	0.0679014296830232	0.0337873799186967	0.00287098491970986	0.0433689643529165	0.0310895840472761	0.0220145935052642	0.0183291824192033	0.0106844045398437	0.00412067368251898	0.000231892403962097
0.0794873598451561	0.0725114987073711	-0.0254838473194973	0.0394056575250059	-0.0114122144657925	-0.0282543533032195	-0.0126646343375101	-0.0157745952061043	-0.0104831351023141	-0.019833283884506	-0.00670995455462645	-0.0217499610057427	-0.0190085595568405
0.262793013347179	0.129592205075966	-0.0930819027459793	0.114666413025136	0.0448063641674201	0.013504114080682	0.0506883191085278	0.0567903775489269	0.0381565051407654	0.029155239124051	0.0157125007317633	0.00923252462756552	-0.0186012988692662
0.362757236855632	0.218380011951313	-0.115635438177482	0.196083517891938	0.0165322861886372	0.0173184152003767	0.0637791175510838	0.0362919866578184	0.0822802740765896	0.016925350694507	-0.0432592521974338	-0.0416055396108108	-0.0387033242396562
0.141180490864036	0.103719496257351	-0.0489362146381912	0.0616068842858098	-0.00907230191807554	-0.0351624878000477	0.00771303270108692	-0.00205798849631733	-0.00555682747569722	-0.0221173948590616	-0.0208575711094257	-0.0243916022179204	-0.0317376747314989
0.027296242646589	0.0103516405801016	-0.0026908595015971	0.0240924928652366	-0.00131153753623277	-0.00326175290744812	0.00806688401700347	0.00287294685561001	0.000967700802856568	-0.00228664522184044	-0.00174418346815247	-0.0060959627441387	-0.00600447817613711
0.0845690714754041	0.0334071684581739	-0.0254657428666988	0.044365360111657	-0.00493600720755685	-0.0053250144582121	0.00479398583612366	-0.00234773032767628	-0.0107706911237737	-0.00513051083288447	-0.0206030753447448	-0.0173347746409947	-0.0132697528560735
0.0863876519105631	0.0346900436258616	-0.0258981256714175	0.0462164392003318	-0.0139398670639972	-0.0144424215430658	0.00192243521371156	0.00163046320511509	-0.00915953283518535	-0.0141911443035315	-0.0156594914947503	-0.0170198870478079	-0.0180523778277158
0.491180613292201	0.192865580684951	-0.195711918075586	0.169482655359827	0.0464245105728348	-0.0717441654937543	0.050542576197728	0.0190481915282641	0.00225344838391361	-0.0126598274604597	-0.00264442687208943	-0.0278294365029801	-0.0133336674890998
0.138030413275737	0.149910346929956	-0.0319262250660939	0.095543072918058	-0.00520234353747312	-0.00457662319123348	0.049221122116317	0.0104772237725858	0.0186113204933109	-0.0048894833643533	-0.00496050726579392	0.0172217213851109	-0.00428689393470635
0.259781050410427	0.0731283853200618	-0.0589027426397966	0.198834064630576	-0.0193149068574187	0.00790087882238788	0.0488699902514	0.0161928014145145	0.0140937743340631	-0.00570701401751544	-0.012024723929819	-0.027533238917145	-0.0349459942914249
0.134113563232425	0.0703861720187211	-0.0244570579889368	0.111597270339391	-0.0275071855345068	-0.00515550940877488	0.0185682315715515	0.00313823168398519	0.000145091068123826	-0.0163313474716408	-0.0108747217080239	-0.0204633385640637	-0.0290637361868733
0.00837673511942658	0.0413657436944601	-0.000762692648826273	0.00806912605194282	-0.00496476532209476	-0.00459129023577769	-0.00407415943614197	-0.00372499815225631	-0.00496965682330956	-0.00477802777893623	-0.00487140345561037	-0.00250522428805481	-0.0056166852537729
0.122202584545132	0.0612780723160241	-0.0247578174092821	0.0935779164218142	-0.0158803408971085	-0.00221167627690905	0.0157953007725882	0.00265073299007126	0.00139925091782515	-0.0090460085870088	-0.0183618053000858	-0.0159984363570735	-0.0184926115001413
0.352347388784832	0.224711166531981	-0.107584593521483	0.202539737884463	0.099286078516764	-0.0372751612920393	0.0491234894490225	-0.000245159348205126	0.025351502303368	0.0310054586123624	-0.0216911863395823	-0.0401346236391843	-0.0496688475580692
0.135329901937736	0.0325189095305969	-0.0412171473297093	0.0713859219967923	0.00224252329019434	0.00519370133682043	0.0209541259509175	0.0106012179720274	0.0104579195800892	0.00371811231350738	0.00430984701576401	-0.0122467794805478	-0.00484660333610229
0.126051422105121	0.12821220764684	-0.0444463791894611	0.0527981255843754	0.00584174760761211	-0.0225457350457034	0.0253673528182992	0.0186158534053426	0.012176607874281	-0.00835199371904563	0.00135501389205689	-0.0064928617438737	-0.0140955001794261
0.063112060304151	0.0223381492697679	-0.0105839745163293	0.0494094586573702	0.00216463732109722	0.000891713533679631	0.0134489087958153	0.0104385109153619	0.00317335452594779	0.00152817542738842	-0.00453350814914091	-0.0067206236458241	-0.0117586137061498
0.0571332302164801	0.0183565998866843	-0.0169853166398426	0.0304394525506037	-0.00857846570926831	-0.0170929161964422	0.00176011560731759	0.000267443656049776	-0.00628026729856466	-0.0128356909528552	-0.00949492916853197	-0.0103215869017946	-0.0158749351476202
0.448870599748842	0.198575020969017	-0.174587306531194	0.163713558965768	0.0744398375766206	9.65855706069885e-05	0.105073316109419	0.0393039300755785	0.0792991301594392	0.0372682115736138	0.0283299181311433	0.0177527430256418	0.0164465713864376
0.415174268513687	0.0940631037667503	-0.149831194721876	0.182360398555602	-0.022821325658645	-0.0362910035889672	0.024629345001919	0.014126302890067	0.00737569602104227	-0.0295561646238061	-0.0209261049293502	-0.0243058085621398	-0.0475546988426326
0.300759933209918	0.173108854445388	-0.109042888677875	0.124995479878167	0.0244553022165832	-0.0294782601642202	0.0441412573555567	0.0384528540195284	0.0300323829368898	-0.00251147897381854	-0.000443360674727944	-0.00220111595486061	-0.0364169050439906
0.450952241403922	0.193464714116455	-0.176351835176055	0.162448142586557	0.0239790709359583	-0.00339891381066953	0.0747229875959784	0.0981192335667224	0.0549135277282851	0.0102900785626444	0.0399929249651022	-0.00158274200142827	-0.00218186137943743
0.490048930436043	0.195839063008051	-0.194942869036793	0.169734738444005	0.0140806209112159	-0.0690764606934873	0.0293535655661039	0.0237648325830775	0.00540475624828662	-0.0274979198911356	-0.0393250473975662	-0.0844066974067935	-0.0752435536518578
0.0997071497586437	0.0304518079874884	-0.0148624735194476	0.0880967273966945	0.00125843999714187	-0.000118901449231962	0.0270617388201019	0.0170402521654593	0.00934440026009652	0.000569769273954954	-0.00589614592250834	-0.0110432781332431	-0.0170382045692363
0.116716722284895	0.12452181836013	-0.022077173968722	0.093234944169876	0.00215729280864371	-0.000503954058194367	0.033747872451256	0.0249865002574819	0.0105472163584151	0.000826669375224673	-0.00456064306472943	-0.0125796290646828	-0.014324681586135
0.0822835827978164	0.10686096162282	-0.0134065498116985	0.0683684705523056	0.0103638414293034	-0.00475315275943512	0.0208072058394782	0.0124293082066361	0.00127207747926414	0.00280534433493415	-0.00103161055251828	-0.00579916171860131	-0.016955691382991
0.003110655553211	0.0227932911423146	-8.12012933053608e-05	0.00308804107009104	-0.00206582024729114	-0.00184093160393596	-0.00114017092299486	-0.00155943349456788	-0.000502701994477044	-0.00195337592561355	-0.00183516917644454	-0.00194543379829734	-0.00219304249735469
0.273354567205436	0.188486051583449	-0.0692939983315677	0.192665785901108	-0.00511344816090187	-0.00258591974121664	0.0663832015836369	0.107655218703363	0.0266971240785567	-0.00384968395105922	-0.00133070851530759	0.0263766644133611	-0.00613879720556137
0.0663605802158557	0.0633918581664931	-0.0195160194667499	0.0366030716512936	-0.00151653659284993	-0.000651238480970026	0.0104076827716226	0.00424201097647796	0.000327806293986335	-0.00108388753690998	-0.00114948926360516	-0.00228844226660191	-0.00537464568338784
0.260923103516048	0.128998567907277	-0.0919793200953584	0.115219983451137	-0.00643820967068526	0.0190913649520162	0.0509918287268598	0.0386633134996245	0.0286474149439506	0.00632657764066547	0.0203878589678329	0.0149203791631816	0.00244427916164608
0.0489495464419968	0.0486307152659478	-0.0137843371969086	0.0285432039430178	-0.00616971815082488	-0.0116981358283259	-0.00593726080690885	-0.0105431233533866	-0.00460959853549712	-0.0089339269895754	-0.0100961722329943	-0.0136716557400792	-0.0191936890667566
0.0508177625416237	0.0170113111624666	-0.0131201770718737	0.0302187524008573	0.00420926119128159	-0.00104365191779476	0.0111520869698689	0.00945016381242344	0.00532057053283663	0.00158280463674342	0.00141261967516175	-0.00342265152556764	-0.00354989887217056
0.0648892857993964	0.0950367309762549	-0.0205651861366073	0.0329900123142241	0.00644100144299897	-0.0202772214301382	0.00626983432855203	-0.00435775879384602	-0.0127091449415549	-0.0069181099935696	-0.0159211384070701	-0.022665836970855	-0.017259137732671
0.239617010312481	0.0765465563301858	-0.0484108334615537	0.200722177871747	-0.00820382961119198	0.00035666998290701	0.0536638114838455	0.0264426954240995	0.0146895096551959	-0.00392357981414249	-0.0102802104679192	-0.0184570156909923	-0.0377089485398919
0.321175776830249	0.208840311438883	-0.0999728938988661	0.178416079614792	0.127995249540406	0.00359501871100604	0.0625062257195205	0.0844424186277236	0.111234783659167	0.065795134125706	0.0539585552323841	-0.0134808931569	-0.0208608695586283
0.041846290394428	0.0153333559450832	-0.0105938689467067	0.0263684552607054	-0.00351647006718238	-0.0026639870205323	0.00386032007832141	0.00162618496163532	-0.00212137977668701	-0.00309022854385733	-0.00625834643295069	-0.00762635866633275	-0.00953284101288017
0.451924319524442	0.196914906685761	-0.17639919113028	0.164185918890805	0.059991305411911	-0.00541678623891972	0.113150774991327	0.0867163712705507	0.0274560848474226	0.0272872595864956	0.052956973782551	-0.000795057010944511	0.0452640725884999
0.315145560953305	0.0821575567598739	-0.09976948615939	0.170777694586457	0.00960764396245711	-0.0113175605785956	0.038751179151245	0.0199447105231525	0.000643043981431002	-0.000854958308069254	-0.0206205936897439	-0.0249022707803297	-0.0395041491579396
0.29752175620023	0.149584601828119	-0.0716025191638625	0.220060625423864	-0.0236516700296376	-0.0470226306671099	0.0166610070276603	-0.00779322415526557	-0.016423935422026	-0.0353371503483738	-0.0451531332453238	-0.0657647864406595	-0.0607624778891119
0.00486836883543933	-4.15918386202641e-05	-0.000263354692352265	0.00491368001065243	-0.00069833153934001	-0.000581331113308439	0.000591230842050158	-0.00038760177588412	-0.0002814620545712	-0.000639831326324224	-0.00113793812275769	-0.00115850059046334	-0.00128497529209687
0.00530147011960521	0.0124523946317622	6.36328982171501e-05	0.00559365775361931	-0.00236863555957535	-0.0029756820767441	-0.00170889736120307	-0.00219452107129649	-0.00241712141663733	-0.00267215881815972	-0.00257241475804228	-0.00298171104737278	-0.00314669112030663
0.318496694452144	0.211616944811027	-0.098240900739724	0.179670079576332	0.0486598032545286	0.00842913704248682	0.107180207433423	0.118635020547528	0.0324057732793245	0.0285444701485078	0.0329801015665954	-0.00266085383207459	-0.0155181851928726
0.00349750646379724	0.000155562950091278	-0.000148694257814266	0.00268245123553985	-0.000467565095889227	-7.77736638102149e-05	0.00118743761986367	0.000656052855625389	4.31292202331575e-05	-0.000272669379849721	-0.000750238063378464	-0.000842479275650423	-0.000992681491036959
0.101157508747442	0.1142364831663	-0.0356573588500859	0.0420799102995822	-0.00757698102085699	8.42390763468315e-06	0.0133199028717726	0.0261736608328183	0.0125394417370742	-0.00378427855661116	-0.0132495142698777	-0.00797682160541791	-0.00862967666807825
0.0476999987990627	0.0208308719860843	-0.0120716924557636	0.0304126696732992	-0.00235819323851561	0.0011259714293925	0.00840232104682857	0.00402392379636346	0.00472873899939083	-0.000616110904561554	-0.00323562943985797	-0.00380468867127766	-0.00516000215074561
0.26291484495958	0.178042396278444	-0.0893282039953648	0.123641978786931	0.0215680531442307	0.000436580033652045	0.0816198010754359	0.0383112610181475	0.0244514917982309	0.0110023165889414	0.0123984042547529	-0.0139718492420193	0.00581098121498136
0.10467880241419	0.0959664378928876	-0.0221229242881466	0.0747163806539467	0.00837500005466396	-0.00079370796672816	0.0314378336016789	0.0132281308598955	0.0174997722059612	0.00379064604396791	0.00930767357898087	-0.0026442266410706	-0.0166164780445049
0.0428921430199398	0.0479658101700694	-0.0114431093261911	0.026923066739916	-0.00298300766607766	-0.00469746899211854	-0.000985289879038391	-0.00339077469195834	-0.0032776014584907	-0.0038402383290981	-0.00479648142138718	-0.0111226315554449	-0.0100491292166843
0.153134118388721	0.113540865542511	-0.0510203082698525	0.0724490757216245	0.00685410276019233	-0.0372720225969495	-0.0067488925022289	-0.00815481383278011	-0.022010432944548	-0.0152089599183786	-0.0253413864731643	-0.0302099540353101	-0.0352832155323311
0.0152671831038607	0.0568136757553266	-0.00221859779448796	0.0131861104170884	0.00332890679762972	-0.00916891199139327	-0.00521634927050266	-0.00659782408596121	-0.00186099387167599	-0.00292000259688177	-0.00777208521130214	-0.00846318772500053	-0.00975718163761325
0.036977987583082	0.0453925914774384	-0.00691244046394464	0.0274164181317493	-0.00508815811967044	-0.00169741254683932	0.00687082678996847	0.00572180312939808	-0.000721153791796693	-0.00339278533325488	-0.00696745555754122	-0.00676057177515541	-0.00802656449471298
0.305768518619422	0.21983477434929	-0.114244796127838	0.119563948731325	0.110340386435973	-0.00298178175205271	0.0980104209562179	0.0734793374323035	0.0439675889040485	0.0536793023419603	0.0299928154322351	-0.00924300968168734	0.0176573260370487
0.457461387138533	0.149046336338228	-0.171594966919968	0.184067753803426	-0.0313520793030783	-0.0870295587472278	0.0169148255888524	-0.00927086625460843	-0.0323990025080014	-0.0591908190251531	-0.0730769528721646	-0.0697746164245186	-0.0830649083175073
NA	NA	NA	NA	NA	NA	NA	NA	NA	NA	NA	NA	NA
0.0763202247825293	0.167952629162916	-0.0211749184588556	0.0434708305037718	0.0189067717726791	-0.0257341153443675	-0.000658625854090683	-0.005907555710469	-0.0081750388426733	-0.00341367178584419	-0.0104412099415694	-0.0072697976059671	-0.0112031783601252
0.119084914397211	0.0770310139206001	-0.0400816324255999	0.0542267480995329	0.00626278561871667	-0.0216993207227685	0.0257163955382876	0.00948679227367318	0.0114910532913635	-0.00771826755202591	0.00047216312742733	-0.00630070114368599	-0.00657561843648569
0.066395440469523	0.0243732209098565	-0.00704085403867716	0.0634139451371696	0.00158749476489416	-0.0103650808054183	0.0145885896820905	0.0115620376488707	0.00140732335634638	-0.0043887930202621	-0.00456379053640052	-0.00967090023895806	-0.0102042143086275
0.0278951465592728	0.00979698428854666	-0.00285463811490177	0.0241292561716032	-0.00253747157703775	-0.000403699071711908	0.00681529824552453	0.00302539803695485	-0.000276817548568013	-0.00147058532437483	-0.00264531565561492	-0.00417320653711971	-0.00803937290989977
0.000338918011132828	7.67824708377155e-05	-8.52336412564946e-05	5.55261995688126e-05	-0.000150036295446174	-0.000114983459761793	-3.71252041733719e-05	-9.30556514987765e-05	-9.76037002572429e-05	-0.000132509877603984	-0.000162634820344029	-0.000159767426144563	-0.000147970486461154
0.17475517400237	0.0482359613419498	-0.0562923703764443	0.087979737883343	0.00151804364116195	-0.0132674624113706	0.0135462423000217	0.0138880610915593	0.000361300848809004	-0.00587470938510432	-0.0113170800262324	-0.0137708641108476	-0.0297958724985476
0.0449706530718419	0.0472340131928666	-0.0127170967494985	0.026572518073252	-0.000540523996124101	-0.0140068150782685	0.00336022024127501	-0.00125084294515908	-0.00443871287652742	-0.00727366953719629	-0.0047351041043901	-0.00803866274611541	-0.0109095252842883
0.000294362418619664	0.00122528839331477	1.32124943186185e-05	0.000168941487264953	-9.88830316767037e-05	-9.19050357924591e-05	-8.80712358444237e-06	-4.94290515456067e-05	-6.4794822162177e-05	-9.53940337345814e-05	-0.000113577849546384	-0.000131129040736721	-0.000142834096743942
0.0222092780961869	0.0609907316935915	-0.00453086475516339	0.0166564274947886	0.00626191526800361	-0.0104863959632197	-0.00800132320283231	-0.0085296770662145	-0.00942760391152657	-0.00211224034760802	-0.00596427139914582	-0.00510630531704505	-0.00748458816296613
0.00854085668291418	0.00409935382223197	-0.000947453112879461	0.00783145836922268	-0.00281072190579766	-0.00285524656664531	-0.000582147814574592	-0.00119351687878542	-0.00193258777379043	-0.00283298423622148	-0.00327836013255614	-0.00332359618413342	-0.00388799403398348
0.188086652231192	0.110234131986552	-0.0626686535341154	0.0892066965579999	-0.00302811282783935	-0.00819452789355171	0.0327578993118716	0.0268585491672854	0.0121207087919867	-0.00561132036069553	-0.0197766590099459	-0.0228378089533314	-0.0144483098148729
0.0558588309789974	0.0547896726763903	-0.0159730122361149	0.0321760148320752	-0.00750990994170568	-0.0196465611079126	-0.00483496682111915	-0.0116432153667573	-0.00980577284395046	-0.0135782355248091	-0.0180346570118251	-0.0185548045224968	-0.0156545380808302
0.119427722220446	0.0331169196420753	-0.0340761348538126	0.0685579461203477	0.00456379262049766	0.000974754580670395	0.0186761653635168	0.0141998639077854	0.00903915027519836	0.00276927360058403	-0.00912455766059064	-0.00944766622852267	-0.013670677363713
0.221845404453847	0.110159918225963	-0.0786427779771815	0.0959619583975152	0.0267818332187228	-0.021296876523089	0.0444738764090176	0.033760970253717	0.00127591011640049	0.00274247834781693	-0.00498442546071956	-0.0209953373056876	-0.0192522689177165
0.00147188837774579	0.0141071588004794	0.000278396376312638	0.0021095912889862	-0.000945745928496265	-0.00104479410755418	-0.000121529463303249	-0.000872156116164738	-0.000914609617823896	-0.000995270018025224	-0.000540316130959214	-0.0010706444141243	-0.000682262506067007
0.00371708118156119	0.000550534480544409	6.74818497897666e-05	0.0024557940155941	-0.000551645974168185	9.85876944872388e-05	0.000698813717936278	0.000371161476531792	-0.000106149372862354	-0.000226529139840473	-0.000460156995573743	-0.000854146712247464	-0.000933150870719825
0.0433389800465045	0.108793329622787	-0.0099685786043874	0.0288014259471794	-0.0120914390400331	-0.0115961845148767	0.0174043802558383	0.0151481160372594	-0.00630196879627347	-0.0118438117774549	0.00270268675530706	-0.0016794095690157	-0.0182695238230594
0.0084993966679165	0.0400025508010834	-0.000928657815316978	0.00758536773905559	0.00138129741120204	-0.00518782613597913	-0.00343448801271448	-0.000723689321286747	-0.00190400912954594	-0.00190326436238854	-0.00232931053117987	-0.00546285864600907	-0.00467611382666523
0.107729130558932	0.0970689127342619	-0.0235267617615472	0.0756954545806431	0.0115078149125446	0.00148555430192078	0.0230513173785224	0.0149956879383058	0.00623187887894816	0.00649668460723267	-0.00356828449313855	-0.00768387352916537	-0.00735018197193298
0.00614459712426066	0.0139079276496802	-0.000439747017381909	0.00567736325837028	-0.00200640158481028	-0.00233227736015203	0.00090529974934241	-0.000439312133024038	-0.00109769493130385	-0.00216933947248115	-0.00214486898478702	-0.00225974123179778	-0.00277570989061223
0.11894472782678	0.0471662643973412	-0.0370661267589365	0.0615538421918389	-0.0223133492239506	-0.0285158018648855	-0.00664870185347249	-0.0193144825977936	-0.0224427320616868	-0.025414575544418	-0.0274877741837674	-0.0261050824389857	-0.0349210904564965
0.366381079815986	0.212897426381081	-0.118431642654834	0.194107241256644	0.0532180731747486	-0.0364784456119704	0.0815349672720896	0.0344790987713461	0.0320532811075108	0.00836981378138907	-0.0480285323080251	-0.0257415220632334	-0.0448812608473642
0.406069479367951	0.0947485240231993	-0.142422437950467	0.18884485380655	-0.00608902082740043	0.0112265219373799	0.0407077383706242	0.019478934935666	0.00423766382903723	0.00256875055498973	-0.0328878075638224	-0.0554802357261595	-0.0435230510266721
0.0817696984889008	0.0987528916959933	-0.0276216324482584	0.0371720408304882	-0.00405569332223754	-0.025598349111413	0.00720071156390457	-0.00300483277275626	-0.00526338946720661	-0.0148270212168253	-0.0167313697720329	-0.00885312877734586	-0.00697467452644016
0.255011346652724	0.101316541390544	-0.0833782772632453	0.127116625372054	-0.0245420449440383	-0.0180759133381821	0.015712095918407	0.00330556192454368	-0.01357089084914	-0.0213089791411102	-0.0192906520685356	-0.0260261409553329	-0.0520923784407349
0.000934478622055113	6.57167146230627e-05	-6.23472821438604e-05	0.000457426086325221	-0.000120971361896285	-0.000238730987115252	0.000141831644577868	-1.19445414937061e-06	-0.000145826505077998	-0.000179851174505769	-0.000180457306775849	-0.00023487520454694	-0.000370059108219296
0.100935678695939	0.104689435592895	-0.0239805164319581	0.0676945113750785	0.00996175841986525	-0.00935760182195093	0.0223629747711563	0.0135312785255053	-0.000283060889131187	0.000302078298957162	-0.0062062915504443	-0.0134675926277133	-0.020354732340152
NA	NA	NA	NA	NA	NA	NA	NA	NA	NA	NA	NA	NA
0.0224292761873699	0.0371280735269865	-0.00468329669458818	0.0168867490117345	-0.00799002090146168	-0.00819276788254189	-0.00198098076192971	-0.00483223836435937	-0.0056001109712403	-0.00809139439200178	-0.00770682833948425	-0.00757602389172755	-0.00920658956589354
0.00912278693287635	0.0121464215712801	-0.000931794748164034	0.00719431126296663	-0.00261279575482389	-0.00245808750031243	0.00138612384598415	-0.00110625314188528	-0.0011605726581931	-0.00253544162756816	-0.00188485413895221	-0.00288417108991267	-0.0036196655195016
0.0101147949021634	0.0184890051568944	-0.000683458291005396	0.0097706153992219	-0.00203825087464412	-0.00438915013924946	-0.00254583488866328	-0.00333182730114101	-0.00430458810151212	-0.00321370050694679	-0.00510722842912993	-0.00501263007579616	-0.00608271862279747
0.0282267479730295	0.00986918493490314	-0.00289789515744067	0.024530761264264	-0.00119370853067798	-0.00250149914757651	0.00768140540036286	0.00225749104599432	7.76607794607462e-05	-0.00184760383912725	-0.00499376676533442	-0.00645428061991681	-0.00711801826010881
0.100438101867783	0.106084071364889	-0.0237405781290124	0.0682028937333687	0.0117491891725131	-0.00606710717475555	0.0131179649399194	0.00824358102069085	-0.00332930385282829	0.00284104099887876	-0.0156110739312132	-0.0161301864510798	-0.0130713460938907
0.00289556218364804	0.00103553012514687	0.000130951034162547	0.00244770496439219	-0.000313753360135999	0.000282012755557937	0.0013304752079914	0.000229864657176017	0.0005838364617042	-1.58703022890309e-05	-0.000180708936100278	3.27541277438687e-05	-0.000827039668165318
0.004043841674882	0.000290963351981839	-7.91414591809854e-05	0.00252424798935429	-0.000396275136823427	-0.000471371235809313	0.000950674288892228	0.000516562674351984	0.000280444367034291	-0.00043382318631637	-0.000704763877259009	-0.000930649307405171	-0.00115359575483046
0.0434148853548642	0.106563722640564	-0.00947075483805924	0.0301200250431117	0.0177197031303736	-0.0143666485361631	0.0155918613221598	7.50812375087118e-05	0.00455964548798213	0.00167652729710523	-0.0100934233236827	-0.00947751505614184	-0.00268970237491169
0.0640765908241316	0.128876759657868	-0.016803674175869	0.0379261528341522	0.0254865196097929	-0.0115246979753753	0.0215615419712933	0.00742150585348465	-0.00841609287662534	0.00698091081720877	-0.021703771063477	-0.0239495320067913	-0.0054220990343205
0.494861583791227	0.244225487543547	-0.197178616593768	0.170619782048454	0.0610054852355746	-0.0141614814378234	0.0876847542600377	0.0682418584547442	0.049074832607268	0.0234220018988756	-0.0262854772106593	0.0263175468033683	0.024015953693886
0.056661119093162	0.0291477683562923	-0.0166340715897791	0.0307819478898188	-0.0107194437276426	-0.00685533728652973	-0.000718732696365333	-0.00533348367552314	-0.00626782938261333	-0.00878739050708618	-0.010048534121676	-0.0143406959535555	-0.0165050912992082
0.0648018403235735	0.0228057683767176	-0.0107654815918937	0.0508986538911004	0.00349412855691855	0.00085497706528824	0.0173606535047694	0.00727243103960709	0.00130277106594268	0.0021745528111034	-0.00320879329036275	-0.00455643651145661	-0.0135052668737408
0.0432988413779483	0.106022879956515	-0.009434880361108	0.0297086863954984	0.0225237394557109	-0.0135992985911611	0.00129819263012849	0.0118364763852678	-0.00793909329562732	0.00446222043227488	0.00442100398683636	-0.0111287696080201	-0.0170771328096409
0.0489696115205374	0.0515619717514995	-0.013866671756489	0.0285244528066853	-0.0061503234454683	-0.0189731714495353	0.0010853884583238	-0.00711353190625559	-0.00492428782062792	-0.0125617474475018	-0.013342166256907	-0.0143787092572424	-0.0187666888907037
0.12784976182498	0.0300218750491614	-0.0384514240363202	0.0696992686857225	-0.000434436537477711	-0.000778896576240556	0.0117267772783917	0.00785593562261791	-0.000214646257604062	-0.00060666655685912	-0.0106616273825282	-0.0083470318553388	-0.0122506759346726
0.488715828647568	0.202468190538331	-0.192467723590235	0.17450320521416	0.0467296704053339	-0.0793708812238347	0.100998210535516	0.0501247002949974	0.0372988452856005	-0.0163206054092504	-0.00294361120574732	-0.0517181062552153	-0.0663296982263294
0.175228929625501	0.22667737343475	-0.0483687866756378	0.107319404700468	0.00453356260511467	0.00292694800292845	0.0539083664710943	0.0612622104252829	0.0571348489544027	0.00373025530402155	-0.0219647687685919	0.0136010566315802	0.0365689375550108
0.436319780011605	0.095840794551069	-0.164363619580642	0.173393172707989	-0.0215495422953735	-0.0165050820632165	0.0362633973501711	-0.00243964649275907	-0.00961458670004794	-0.019027312179295	-0.0311179186006402	-0.0330533220226437	-0.0637397436123464
0.0155318636422649	0.0300958297425821	-0.00275347227040803	0.0127179985032388	-0.00119737219122449	-0.00270572470981424	-0.00136133046904732	-0.000730681231129153	-0.00170469486235704	-0.00195154845051937	-0.00335791985858312	-0.00301740322862964	-0.00531659206550542
0.0777434892318948	0.167918055880131	-0.0215641752596388	0.0445333085126318	0.021859837643464	-0.0233288726247448	0.00304853087609952	-0.00861618160601997	-0.0115448112632016	-0.000734517490640407	-0.00189360498496494	-0.0114492845631513	-0.0194031927096927
0.149386160642421	0.0393643008854627	-0.0421183439681303	0.0872258428763229	-0.00259890898820608	0.00192062008874541	0.0220673666297588	0.0226255743194255	0.00949567380031277	-0.00033914444973035	-0.00116990173161591	-0.0059046302616805	-0.0131149888875872
0.0860294797211889	0.0252326917429165	-0.0254030509462429	0.0458292071410414	-0.0125647538774675	0.00173039513361394	0.009730587965249	0.00460807810939362	0.0072665529517002	-0.00541717937192679	-0.00592414860674326	-0.00662716422633017	-0.0126648644471434
0.0966534469052456	0.123892994093916	-0.0335314915083631	0.0420890545905691	0.00495773205715669	-0.0153961592162867	0.00694056741951299	0.00384886856731936	0.00359982226934186	-0.00521921357956501	-0.00543925014163452	-0.0182567649359661	-0.0368332359276804
0.489592256896023	0.199311229148128	-0.192687642802495	0.173096122244021	0.0369688626254483	-0.0188466435839802	0.0444931127935911	0.0227988580273115	0.00656009282103143	0.00906110952073402	-0.0185360581321879	-0.0139838378270043	-0.0436361099666028
0.14263240401131	0.0513307774615066	-0.0466629985381115	0.0701553458773433	-0.0237373195227801	-0.0449498190015824	-0.0203100207018739	-0.0172668317837605	-0.023094522637137	-0.0343435692621813	-0.036366153298023	-0.04193666459454	-0.0468992427815944
0.15018461797861	0.0885884501504011	-0.0507800265646846	0.0680108447423985	-0.0053260689522433	0.00384797909260784	0.0356600799726652	0.0218657137691071	0.01717389313669	-0.000739044929817745	0.00604079711843625	0.0105349726024195	-0.0113466770230793
0.370083254302196	0.274296160675618	-0.12265963335245	0.189076483058459	0.0221241887620472	-0.0301174585759769	0.112046483294273	0.0131080378095865	0.0540595767987698	-0.00399663490696484	0.0396316145003526	-0.0247939409395167	-0.033625956140449
0.0420060845251429	0.0191610944675588	-0.0113380008404369	0.0253959411039218	-0.00941065591889382	-0.0128606980990925	-0.00496978136992486	-0.00581049093510093	-0.0115677093736428	-0.0111356770089931	-0.012467126725072	-0.0165680773486134	-0.0145848321660196
0.0686529678300818	0.0665235906001795	-0.0211849815335537	0.0361116791219799	0.000436279783825932	-0.00760977527033917	0.00577769168735102	0.00339301532787566	0.000987763128903543	-0.00358674774325661	-0.000894380864480585	-0.00660932388192154	-0.0141350634442865
0.372204013524663	0.269136386107945	-0.123690593586168	0.189250617653892	0.114825399332616	-0.0474489575035895	0.104760343834165	0.0490969677701951	0.114707769878316	0.0336882209145134	0.00519425262295758	-0.00927833718751692	0.0259065294173499
0.163639408419308	0.113072415126784	-0.057333882621458	0.0715428085344973	-0.00621017139842386	-0.0388864063801897	0.00314117930597566	-0.00416826412837826	-0.0113722320280249	-0.0225482888893068	-0.0363308953368479	-0.0370416214829902	-0.0309406281797518
0.308439026872094	0.216770718345955	-0.114193657232141	0.122925514783283	0.0540205926355026	0.03277126932881	0.0660729599120018	0.0698054515606141	0.0376365060314758	0.0433959309821563	0.0366515052900474	0.0378368973359584	0.0203824466762553
0.185926544289212	0.110805200587704	-0.06237099342352	0.088184703926529	0.0206902730875551	-0.0122061313253063	0.0441143162473542	0.0162363438064495	0.0221563410803721	0.00424207088112444	0.0219815003183682	-0.0131812214333875	0.00096052400318708
0.120759875079771	0.0624642092763085	-0.0223465756312555	0.0972807098785044	-0.00115857847554857	-0.00126081589312882	0.0107863709868539	0.0180756366709829	0.00178912789819463	-0.00120969718433869	-0.014305160658386	-0.0238447327102591	-0.0176281868702303
0.175853487814314	0.231146468523534	-0.0487971376444707	0.107408716000663	-0.0200332245849807	-0.002548761127488	0.0489297340047134	0.0260331035339699	0.0697676453712685	-0.0112909928562344	0.00244568370966528	0.0319716362051519	-0.00426561604131495
0.0723926927409652	0.019811687630217	-0.0217146073917933	0.0385072517672104	-0.0122706594131738	-0.00298167379719387	0.0111777733453489	0.00639293820561544	0.000692051306281846	-0.00762616660518384	-0.00570448471580715	-0.00774447046668474	-0.015440735528874
0.255126822476928	0.0995150751863433	-0.0840187083809602	0.126587503153887	0.00776592010842997	-0.0132192489374608	0.0154550648085285	0.0136561767996617	-0.0109600436915325	-0.00272666441451541	-0.00986649589524671	-0.0204738863740836	-0.0391067886065064
0.323693806871239	0.256302961534809	-0.0890776210326881	0.211230684085229	0.0450145520484536	-0.032417063938135	0.0643868969597242	0.0807202214342836	0.0231359344266003	0.00629874405515934	-0.0277092652150975	-0.0441726676353738	-0.0378713769890955
0.18485358780559	0.151515188183424	-0.0662029227392016	0.0777243895225884	0.0190341770042571	0.00198191398038777	0.0611256476003655	0.0416964445873117	0.0312099364992872	0.0105080454923224	0.0299168058275169	0.0324644507153209	0.0185828395930185
0.045694242461421	0.107664372372517	-0.0107356382396492	0.0297436197805035	0.019033805895767	-0.0126482725214408	-0.00191705344685798	-0.00461519341212493	-0.00723996239457969	0.00319276668716312	0.00201339971597064	-0.0147721386642373	-0.0184851617185887
0.070806013703609	0.019393970225851	-0.0209858429886089	0.0374046681478267	-0.00185069237096461	-0.00135337072206296	0.0116185305075854	0.00588715024310202	0.00339302156427744	-0.00160203154651378	-0.00411177237329367	-0.00511364644857464	-0.00882162056600837
0.31194301786909	0.170572018170086	-0.0937363070767525	0.181892139763084	0.0478042044836346	0.0625950783493106	0.0415055935555922	0.0406089607244782	0.017903391427551	0.0551996414164726	-0.00830763333478657	0.0111256935052985	-0.00363038302942065
0.353103319022826	0.224390507686361	-0.109363359586768	0.197811253772719	0.00779944278973249	-0.0384738617521779	0.0461123841905509	0.00577064176425157	-0.00323858184002856	-0.0153372094812227	0.00431772274078823	-0.0116227356102626	-0.0667015720313677
0.0280500225765565	0.00924063711631652	-0.00259234259828269	0.02507081425246	0.000331878055689998	-0.00128189939561847	0.00663191566223465	0.000937768445963875	-0.00171591174708022	-0.000475010669964235	-0.00499166129171961	-0.00558849591135969	-0.00676950609756476
0.00673325864537712	0.00169469621811505	-0.000278936501634224	0.00629737389535561	-0.00179971487688255	-0.00102510127004614	0.000160165581792645	-0.000685399258680238	-0.000674199379716601	-0.00141240807346434	-0.00207509811070139	-0.00227511546671595	-0.00273362236885131
0.344039835974952	0.156993719165554	-0.100998343300641	0.206582642036289	-0.0295287968169295	-0.0570487691636175	0.00939119739256222	0.00674175713608627	-0.00836237106018356	-0.0432887829902735	-0.0432450468787287	-0.0647451018574529	-0.0894294943662113
0.0413874403804166	0.0193040900717238	-0.010463805469369	0.0265372624139507	-0.00953602476895214	-0.00915399900398364	-0.00190115230782722	-0.00832701446901699	-0.0128541757289377	-0.00934501188646789	-0.00961140973759683	-0.0124293666079367	-0.017982684235674
0.0030657028835018	0.00781823266686273	-0.000105522091555558	0.00262306926931017	-0.000823805115460935	-4.87040154899896e-05	-0.000138490022078025	-0.000135977245253985	-0.000682704100992237	-0.000436254565475462	-0.000902846983225457	-0.00122413683547301	-0.0012778006520775
0.118065706495764	0.080521808233011	-0.0404575791881075	0.05171315989262	-0.00664404855533912	2.85859067474248e-05	0.00802165297970665	0.0164831850179375	-0.00623059370832077	-0.00330773132429585	-0.0150304265996208	-0.0124064236820913	-0.0220597982131788
0.245576019829554	0.101949527764663	-0.0784231878117748	0.127602620768005	-0.0199067318222914	-0.017810368250797	0.0234316701646753	0.01746273959815	0.000267736405896002	-0.0188585500365442	-0.027230549847571	-0.0293669919365655	-0.0300514676429521
0.176728761382222	0.233065311501669	-0.0495666618200623	0.106797152832226	0.0995401683215983	-0.000496099842151959	0.0767381132288484	0.0443996292073742	0.0216196713652452	0.0495220342397232	-0.00135139180079447	0.0107702610685007	-0.000881064102675383
0.365038157544273	0.22294059987603	-0.11658862793188	0.197482269369158	-0.0113736595640759	-0.0322287322709114	0.0305640593734708	0.0508733402046365	0.0470975693026103	-0.0218011959174936	-0.0393931519706471	-0.0312717647859894	-0.0309095809234226
0.122929357926617	0.0603359619819241	-0.0248097066732215	0.0939635029429987	-0.0185525227178745	-0.00331785449822586	0.014659811638538	0.0121444836513992	0.000240809231551148	-0.0109351886080502	-0.0185577292708296	-0.0233566893287566	-0.0265090727287787
0.0795955009362312	0.0697462432195848	-0.0253573044745192	0.0394555203213588	-0.00762071874385882	-0.0138169159753877	0.000852651862474255	0.0039267818363512	-0.0127885873982171	-0.0107188173596233	-0.0131740466223866	-0.0243262816200278	-0.026245995292328
0.404098175023605	0.0938307346761348	-0.140848135587754	0.188377378934706	-0.0313427609594978	-0.0154705555514203	0.0407480494821368	0.0242258643198721	0.0028852690795006	-0.0234066582554591	-0.0348975380807676	-0.0386519650015889	-0.0865402820302524
0.0856132259418159	0.0757160958255487	-0.0279366093053025	0.0413733719596059	-0.000645771968697209	-0.0111558813202477	-0.00102335965551355	-0.000748052421733439	-0.00357958766326762	-0.00590082664447243	-0.0201444150369932	-0.016220268576936	-0.0302009044654978
0.145432174597304	0.212216594565942	-0.0401951928873364	0.0878861129660385	0.0840034769079502	-0.00173355589776031	0.0457405746160247	0.0622902206735734	0.00913831235345536	0.0411349605050949	-0.00399851363819895	-0.0125973625934054	-0.00996551833813517
0.0996571412662814	0.103970671856202	-0.0242477499226569	0.0655956800038267	0.0111100468377716	-0.0186537628841553	0.0229755488022984	0.0151349423305714	-0.00319324049005751	-0.00377185802319185	-0.00204867267134221	-0.00977996975362688	-0.0121529973312872
0.416857990497361	0.176150676907709	-0.151218173073564	0.180557779326136	0.0228339635427535	-0.0151589196127074	0.103330980705406	0.0652929563741033	0.0438307316495487	0.00383752196502307	0.0481276621998755	0.0369434500934362	-0.000996810644286916
0.0180360979852581	0.0294442737346795	-0.00336778466945155	0.0145239747018652	-0.00410038983400552	-0.00473028377435705	-0.00157258675953729	-0.00187343146241375	-0.00358739326898154	-0.00441533680418128	-0.00618365602628257	-0.0073195559676909	-0.00569551403416453
0.0803510188914879	0.107465298976321	-0.0133552450050732	0.0670248053922709	0.00807362588256857	-0.00390253887695788	0.032293108858167	0.0174229037119521	0.013849682303119	0.00208554350280535	-0.00160508537499141	-0.00242627913067725	-0.0103095880847952
0.0452702200106848	0.0467100920243033	-0.0128401747245209	0.0262012571214991	-0.00166901695336742	-0.00818524110700691	-0.00723771386091172	-0.00665832523399992	-0.00625197539828493	-0.00492712903018716	-0.010686830403038	-0.0083813768830915	-0.0112471009666806
0.0145755154589967	0.025245984397337	-0.00201275558488408	0.0114070491231541	-0.00192360895811147	-0.00518448476333151	-0.00140843169204363	-0.00305421207851495	-0.00259286179028539	-0.00355404686072149	-0.00467437138441123	-0.00497585696323872	-0.00664417008227864
0.0312746342254284	0.0124850066706378	-0.0073539159392922	0.0211781763074001	-0.00768025474643088	-0.00775017635133785	-0.00356425462102491	-0.00512430003768928	-0.00582058895500221	-0.00771521554888436	-0.00946691025727431	-0.0091004164987395	-0.0109144405617226
0.00159503758015314	0.00494110204446562	0.000201281935664426	0.0019031568962629	-0.000743935851232872	-0.000646214497192821	-0.00035400547499681	-0.000646670210966186	-0.000665029531946958	-0.000695075174212847	-0.000583382611493394	-0.000819691376582972	-0.000913236476710196
0.0508021377764707	0.0601247535978935	-0.010937961792381	0.0346319327191112	-0.0104907267646526	-0.00627562500453277	-0.000343355014511035	-0.00194341682594408	-0.00665893363061779	-0.00838317588459268	-0.0154041300734652	-0.0167436278918766	-0.0167772116647661
0.364861384083635	0.133734664441111	-0.120315134744637	0.187433266786714	-0.00563557762371625	-0.0607436795429036	0.0115095410454012	-0.00571527896126633	-0.0251925271218147	-0.0331896285833099	-0.0605644711343831	-0.0763580023490094	-0.0723922245111943
0.0101296696851958	0.00112682763277045	-0.000741376611267832	0.00747148634474546	-0.00128080525103959	0.000801967626498035	0.00405002910231242	0.00221246808484265	-0.000438257844166096	-0.000239418812270777	-0.000747692662984249	-0.0008937920832859	-0.00170981194425233
0.0117825718546107	0.00653582591845829	-0.00176582723545485	0.00999259246830121	-0.00428582980341456	-0.00368312099550253	-0.000844414058564258	-0.00211167135333371	-0.00211756824123808	-0.00398447539945854	-0.00396956376712887	-0.00430422567676859	-0.00513730666210579
0.181311580708778	0.233606469492777	-0.0521293573288833	0.10684532663417	0.0453544909157806	-0.00192032610987561	0.0636980532025279	0.0115095770117544	0.0426250999181354	0.0217170824029525	-0.0292686268478388	0.0455668280301196	-0.00207580642819646
0.49271794596012	0.199930754151574	-0.195371764794375	0.171848101902048	0.040924813791701	-0.0657953008001598	0.0353421199644248	-0.00685042952073694	0.0101011853127113	-0.0124352435042294	-0.0113906850829492	-0.0273573110043444	-0.0524434928631339
0.0867870545840198	0.0253147285698933	-0.0268263137626501	0.0443816731220389	0.00194190987352436	0.00640143264482471	0.0118444595789436	0.00528331626841162	0.000316839068551025	0.00417167125917453	-0.00162656580405592	-0.00542816629861725	-0.0132208692830355
0.268991702473931	0.189809953752744	-0.0669469976925619	0.194014743921014	0.0238205175596424	0.00543866927281811	0.0756219202566218	0.0470959412193958	0.0366543798773335	0.0146295934162302	0.0106864620599285	-0.004281351064572	-0.00115311426818843
0.0561967761156559	0.028661755937423	-0.0159207787311882	0.0313671928584821	-0.0131537932849172	-0.0138664372820884	0.00393637181122901	-0.00289412234227025	-0.0074996378571261	-0.0135101152835028	-0.014693342186394	-0.0166976783112646	-0.017452833796606
0.0618262735008532	0.0970750092350812	-0.0199940821978332	0.0308668220639426	-0.0141559360061087	-0.0141821072229798	-0.00456418250005011	-0.00824924269442101	-0.00573295394655012	-0.0141690216145442	-0.00500675997868258	-0.0155564533921936	-0.0192195795079606
0.300693558303482	0.175630629711121	-0.108811510571338	0.125697442791714	0.0325329303198266	-0.00171765401839585	0.0412095950744362	0.0334567161339575	0.00942535731910155	0.0154076381507154	0.0256429081197985	-0.00938361551878136	-0.0181278663606037
0.0970759328904188	0.0687486490111634	-0.03135907234406	0.0464392551716696	0.0134056484652446	-0.00176941848341346	-0.00142154389182077	0.0187160439418751	0.0123864973908393	0.00581811499091556	0.00370047023619816	-0.00806009332600061	-0.00803582116288373
0.0158762540192335	0.021891822706916	-0.00186883880873714	0.0145030510367432	-0.00763534540944166	-0.00594729993841493	-0.00358493692088803	-0.00484276140938226	-0.00550561073495077	-0.00679132267392829	-0.00713240841574004	-0.00797111139449026	-0.00843817516835297
0.0105828362099296	0.0237392753618065	-0.00163535058132366	0.00905433081889147	-0.00187744498268383	-0.0039575103030394	-0.000688773688927597	-0.0012907482380078	-0.00215236765568043	-0.00291747764286161	-0.00386972157328068	-0.00396415230409599	-0.00418723810032632
0.25636648824574	0.0735515861694179	-0.0583730928691115	0.196724645787868	-0.00016327931123894	0.000820004004780051	0.0427980372491734	0.0262048548046326	0.00761244541370143	0.000328362346770528	-0.00968635352947039	-0.0185333970356907	-0.0386192227662999
0.172911275094032	0.0953843402129097	-0.0595761633660342	0.0784953349111516	0.0236816884910486	0.0103117918170167	0.0301056241166401	0.0197918295591593	0.0116526035471402	0.0169967401540327	-0.0139562693490158	-0.0123580538032593	-0.00214212242129974
0.0301004450661883	0.0864799793793254	-0.00637395297535941	0.0218783378984968	0.000366952183473119	-0.0146313285391893	-0.00437965907880074	-0.00827294296202444	-0.00744825354819268	-0.00713218817785807	-0.0069867622108885	-0.0142907694156427	-0.0161171078584463
0.0994388906125255	0.113362142383484	-0.0345127198685593	0.0427934525405861	-3.74736947322957e-05	-0.00997189954010216	-0.00177783562821869	0.00600458291069617	0.000508799119332437	-0.00500468661741724	-0.00805138461604071	-0.0107124404574767	-0.0168792247912626
0.134756140910808	0.122579936976784	-0.0329023269054329	0.0901746077433188	-0.00283111809161843	-0.0006259332532835	0.0308870012153802	0.0279456075866641	0.0166303542001889	-0.00172852567245096	-0.00913657336381321	-0.00557277655627164	-0.0137883911542553
0.289380390641003	0.177097730880783	-0.101988572217632	0.127890348201216	0.00802716388826857	-0.00628107197945876	0.0338058635923645	0.0204686810005413	0.0117930207083856	0.000873045954404905	0.00581995683351255	-0.0162769310701985	-0.0110232496073576
0.0489940354200128	0.0865286620819438	-0.00798673753329824	0.0389850338820801	0.00557644978045773	-0.00876751397376459	0.00612998012969734	-0.000484775029315924	-0.000852680718353253	-0.00159553209665343	-0.00331671289710619	-0.0111198238843146	-0.0151003445283928
0.087688954225207	0.0182212517689618	-0.0247585210619424	0.0493484923047435	0.00753008505747395	0.00912900126322447	0.021096923240295	0.0133898618098474	0.00933946885966437	0.0083295431603492	0.00195130146739256	-0.00348894417854897	-0.00513082201410281
0.175276867335653	0.0507340430702747	-0.0553796442566822	0.0895820252657084	0.00811061413715375	-0.018180584785457	0.0226371640722436	0.00772763537467311	-0.00594516787043384	-0.00503498532415161	-0.0104776504230263	-0.0164205114423983	-0.0270558982541611
0.309952639299891	0.172545941180464	-0.0912901725246121	0.185226804457029	0.0324174341878277	-0.000836071264772031	0.0673720993834555	0.0373330544107842	0.0182643624345954	0.0157906814615278	0.00133715167539361	-0.0207209148012977	-0.0277733998896978
0.465607739340593	0.224920097065202	-0.176069224829359	0.183586288981298	0.0558872511520308	-0.0882458571762911	0.0630821302544026	-0.00796020734203934	-0.00340739083759517	-0.0161793030121302	0.0183404778336241	-0.0438225082985214	-0.062249178728685
0.133281166251943	0.119775325749688	-0.0328628991205165	0.0888834444993996	0.00437500607735647	-0.00674960362271487	0.0306254711194543	0.027878594577182	0.00655226659533414	-0.0011872987726792	-0.00909076977827097	-0.0145681946253831	-0.0195693690343826
0.17072120325686	0.164420959476494	-0.0635128633862822	0.0660559536572396	0.0340247160592205	-0.0333810931598806	0.0328850678976723	0.022498809740553	-0.0207276312608123	0.000321811449669945	-0.0173837275457164	-0.026831342368264	-0.0130062322963589
0.49661959730492	0.197975968038102	-0.1976860121402	0.171106161334439	0.0259363456839783	-0.0731821123379553	0.0293323571710742	0.0301474589274688	0.0364134374114993	-0.0236228833269885	-0.015514750456832	-0.00234549933556494	-0.00363996140344869
0.0990663970181685	0.113499828285361	-0.0337181383099324	0.0438804385630549	-0.0188216853125087	-0.00888449402709204	0.0191489765113613	0.0296470041120902	0.00275547440216964	-0.0138530896698004	-0.013352114058511	-0.00864950845983239	-0.0138451047239587
0.44026751445587	0.158289291915685	-0.167748631796798	0.168662267199999	0.0773536516083424	-0.0229238481357316	0.0529272317884945	0.0460292250325279	0.0432496340627358	0.0272149017363054	0.0206233951283401	-0.000349947913946158	-0.00544259883828641
0.242241431782989	0.0729123605436859	-0.0500249148288263	0.200222543688161	-0.0210927705636965	-0.00168515653309964	0.0440155262931315	0.0138366676764768	0.0179028175967559	-0.0113889635483981	-0.0176660999012877	-0.0254747744186187	-0.036120666650494
0.11873423593948	0.0763466083787651	-0.0402980230504062	0.0533803894955181	0.0138437786081878	-0.00291522722770293	0.0206599893230515	0.0105106060370043	0.0106088968354359	0.00546427569024245	0.00260864272944736	-0.0145191490483097	-0.00835549318854056
0.0990816020066316	0.107801469979303	-0.0233743094886026	0.0667971814982938	0.000682950729566506	-0.00327454682616761	0.0194027547554304	0.0228101690615967	0.00436439127601937	-0.00129579804830054	-0.00367893651440646	-0.013464435650075	-0.0157741232483831
0.0771286741289447	0.0848613821428453	-0.0160506279460221	0.0545677652338458	0.0063171392991497	0.0105427764507387	0.025350455307068	0.0180566784975327	0.0151140338994343	0.00842995787494419	0.00340419463310324	-0.00877860804670426	-0.00951705006748288
0.0497457328852946	0.088667168823948	-0.00825723137466494	0.0390747302253223	0.000470353828589787	-0.0101308656123347	0.00318932988684117	0.00672624040295373	-0.00481916328224023	-0.00483025589187244	-0.0125093217594532	-0.0171088204622491	-0.0157188418119135
0.144735056634799	0.208795019607045	-0.038684061315895	0.0892969657259618	0.00166535479013963	0.0283056102257309	0.0906138623315139	0.0199631067256372	0.0688345454167568	0.0149854825079352	-0.00879492281878452	-0.0154877938103338	0.0224473880712355
0.0771376574903051	0.16762965921507	-0.0214714385156811	0.043877898435011	-0.00875226581357004	-0.0271025560317778	0.00422295925905602	0.00918985804766159	0.00614964341764583	-0.0179274109226739	-0.0161860731220662	-0.0240791183675765	-0.0205085853064969
0.135681498037166	0.0728340236417037	-0.0245036142881419	0.113322212378114	-0.0179832972152776	-0.0021594800312561	0.0137396629519897	0.015377536594075	-0.00773475385145211	-0.0100713886232668	-0.0157966717134476	-0.0214038238114618	-0.0310713212157801
0.276493498150723	0.0979609489525529	-0.0933193017185974	0.131561760900149	-0.0162131356290012	-0.0229025125112339	0.0189928442217703	0.00723947034451949	-0.0198057996669871	-0.0195578240701175	-0.0197682955159195	-0.0336112688075362	-0.0416310753353069
0.144568037576628	0.0545532894695693	-0.0477234637721059	0.0705006060862391	-0.0103662269313384	-0.0335277901488195	-0.0102243236253594	-0.0182164048783386	-0.0177559570221391	-0.021947008540079	-0.0401501597165066	-0.0378508765357919	-0.04292610431866
0.321827765074267	0.208184487400543	-0.0987764753104303	0.18180873179134	0.0308353778360738	0.0134042169634627	0.079660815924808	0.0507952046260541	0.0860836794215665	0.0221197973997682	0.0923243519526759	0.0551222937100312	0.0255760196708326
0.186980431556089	0.114439225371277	-0.0629873305735989	0.0870164943050785	0.0318350100897304	0.0211431035922256	0.0402330802036417	0.0303359850465669	0.0144435483329186	0.026489056840978	0.00602331066733336	-0.00414142574847803	-0.0178110621406065
0.0608136656107679	0.132585621771635	-0.0161888457522413	0.0355658678766104	0.0244199595434533	-0.0178037023010865	0.000986682029962521	0.017108560832285	0.00607697360264866	0.00330812862118338	-0.0152004577578542	-0.00212444292191141	-0.0215294471125387
0.085462194467266	0.0257947945311187	-0.0259313803589827	0.0446687441195795	0.0083632030128817	0.0026530065159999	0.0165987963485981	0.00604857985576268	-7.09418175918186e-05	0.0055081047644408	-0.0103419885289706	-0.00811033726930341	-0.00565788059701508
0.0512494400667363	0.0151998973314844	-0.0142165663425751	0.0287362194117055	0.00197210449952229	-0.000439766532297332	0.0114699297955502	0.00962743587221649	0.00303222841282901	0.000766168983612474	-0.0028260903240152	-0.000822811467284336	-0.00600705495775667
0.182660955386341	0.112260143194196	-0.0591599296849358	0.0898118719325968	0.0396428701660573	0.0138154949314316	0.0225044962026375	0.0264081181530704	0.0103409143253778	0.0267291825487444	0.0172540784102936	-0.00294614428244575	-0.00576869396528204
0.166646919571044	0.0964091415851272	-0.0549671689120964	0.0804354672000131	0.00852337917174034	0.00456488106753813	0.036959439565038	0.0100884123688778	-0.00316527127344954	0.00654413011963925	-0.0118834251853113	-0.00933531854801625	-0.00528140483809833
0.0281538331869496	0.00496159934172465	-0.00573306167525673	0.0211453688675812	-0.00316994310262589	-7.46432637269145e-06	0.00509763737257308	0.00359609610716229	-6.8380121904979e-05	-0.00158870371449929	-0.00339055044058469	-0.00452581278719628	-0.0060259381166524
0.125950213625808	0.125334476939464	-0.0445527335826626	0.0522521657868789	0.0279533548766331	-0.00993872325206389	0.0270541478674711	-0.00127773665548703	0.0063467383270232	0.00900731581228459	-0.00625528063879266	-0.000668175487709893	-0.0102725625158168
0.0209853959613686	0.0375882298788161	-0.00412075591384855	0.0161152777193387	-0.00255279408738087	-0.0057612033836137	0.000214861861996974	-0.00245625238853974	-0.00626536237017179	-0.00415699873549728	-0.00561173091690662	-0.00511116205966902	-0.00780371221511986
0.0505939267424463	0.0864949571950422	-0.00929158774703847	0.0380005015948898	-0.00581449090902367	-0.014090710163374	0.00541293618308882	0.00258463754077291	-0.00286867575801519	-0.00995260053619885	-0.0125994456308164	-0.0115458360493661	-0.0109630107101659
0.114078333274204	0.0790554871253969	-0.0383811400072937	0.0523477991979431	-0.00484898368233881	0.000741156746381533	0.0169795936684068	0.0119604995001643	0.00467022556485398	-0.00205391346797863	-0.0106047374242288	-0.00394745679942209	-0.011281193872241
0.0673612448196797	0.0891744576629079	-0.017008569992496	0.0414847480936357	-0.0141802526727506	-0.024302765896853	-0.0046819105417837	-0.00473313412050408	-0.00931427664347753	-0.0192415092848018	-0.0190408760215186	-0.021772679565779	-0.0233564889348437
0.16481722286402	0.112192864960018	-0.0590181734839314	0.0691751628683549	-0.00658707826241267	-0.0497818645503453	-0.00107506041283012	-0.0108991092577266	-0.0299820279437054	-0.028184471406379	-0.0431441889217645	-0.0315622091690555	-0.0344395542452754
0.0125674093556797	0.0220065516262491	-0.00223368337795426	0.0101985489313403	-0.00485201032513627	-0.0045609741381488	-0.00283027584358806	-0.00265893980970203	-0.00366671834081476	-0.00470649223164254	-0.00448029852600914	-0.00551430784360099	-0.00603473824630676
0.352706950480944	0.223445799812073	-0.107321328316151	0.202932170602799	0.0492622315407633	-0.054965763218296	0.0595201975194977	0.00902892514321202	-0.00786132600644596	-0.00285176583876634	-0.03849675967603	-0.031928432863806	-0.0233935245116538
0.26044786578579	0.102635543713014	-0.0866218860794654	0.127001872403582	-0.00163845889931535	-0.0140633233027933	0.0169692788923287	0.00160010842119229	0.00409663261822718	-0.0078508911010543	-0.0164932436409241	-0.037901896238517	-0.0337171355187728
0.253196955819917	0.125553841439011	-0.0864850636491063	0.117202393413654	0.0217956669783708	0.0103320805189508	0.0652185943359725	0.0527619233912984	0.0315953472397043	0.0160638737486608	0.00387841489346324	0.00271641260442301	0.00427693007609514
0.0086506472280419	0.000366658066444344	-0.000310663835173719	0.00807735132000287	0.000896545404487529	0.000776465809067926	0.0035823822724256	0.00294643532552483	0.00215845187987241	0.000836505606777727	-7.69498020797114e-06	-0.00102410293677705	-0.00156709298162441
0.06691718101882	0.0198674792954292	-0.02023528890279	0.0353352504722423	-0.00633034701204476	0.00359114417777028	0.01262306813878	0.0103715569100474	0.00521588417670726	-0.00136960141713724	-0.000658136719081756	-0.00959698655530623	-0.00585361240945938
0.194679615438874	0.0489764501868871	-0.0627364508309641	0.0989962031931891	-0.00298066337651404	-0.0343796784388427	0.0236001807845322	0.00464934533704645	-0.0163475608763869	-0.0186801709076784	-0.0151843392021832	-0.0341344402085741	-0.0377942502620925
0.152134267341655	0.0362343435771942	-0.0477195576337639	0.0797623245836512	-0.000802485567554356	-0.000297348022084587	0.0126916289181339	0.0121764580328186	0.00391029959904521	-0.000549916794819472	-0.00868146400501263	-0.0127208751410907	-0.0154331444236708
0.104046175146552	0.0573329529707961	-0.0151714437521629	0.0927206385062592	-0.024399483188129	0.000144956957563905	0.0158812636501108	0.0141434076610902	-0.00457848177243142	-0.0121272631152826	-0.0094761193588887	-0.0229140927308004	-0.02728661679175
0.0541439133144077	0.0534546359874433	-0.015137495619845	0.032127180905413	-0.00851943447130491	-0.00765560323769881	-0.00405653744128573	-0.00650396390849295	-0.00812479963683874	-0.00808751885450186	-0.0163834427730241	-0.0141227190403675	-0.0133502397445216
0.323550061910599	0.251767757201425	-0.0911178769497596	0.205921451153523	0.0262626960191474	0.0299847169270084	0.0420613934765682	0.029313783909686	0.0464443428630393	0.0281237064730779	0.00625836829232557	-0.00458780093330274	-0.0574068350858375
0.076497389466251	0.0843074296778855	-0.0156304643733999	0.0541832392667205	0.0123996415413625	-9.47473402580085e-05	0.0272184311965652	0.0188451309396084	0.0129230418439836	0.00615244710055222	0.00283122442429212	-0.00319938677146742	-0.00799565995323445
0.0108759294140728	0.00696886055078334	-0.0016005210603569	0.00968348431618537	-0.00374287542506945	-0.00168451663231865	4.14416392279671e-05	-0.00182279358648857	-0.0017719599894044	-0.00271369602869405	-0.0033057459587055	-0.00416028755213814	-0.00462032049087305
0.0229797488457577	0.00568211856092408	-0.000706493067274657	0.0206596175922971	0.000383584640171207	0.000125410529396502	0.00961735277299522	0.00664585429632339	0.00149364532555423	0.000254497584783856	0.000304732280508872	-0.00160819325048038	-0.00438410285903279
0.49371594545572	0.19661469064946	-0.197187768434598	0.16884131689399	0.0493044004609716	-0.063649367221849	0.0420254664050696	0.0101149669905031	0.00532541133095921	-0.00717248338043869	-0.0317092805621987	-0.0303879398921644	-0.0449430081809729
0.448659469550114	0.148714678722805	-0.163721947625945	0.192266910212137	-0.0145709552376768	-0.09191769384742	-0.0139419788577668	-0.0193472595729488	-0.0214154209157119	-0.0532443245425484	-0.0670257468904245	-0.0818905140404084	-0.0805166330637796
0.458143696772995	0.150400795431566	-0.171864039663684	0.186005394537067	-0.0299274276405019	-0.085443916237596	-0.00377112436367871	-0.021648822165988	-0.04010900803198	-0.0576856719390489	-0.0519717522718515	-0.0729770643529631	-0.102268154802945
0.459217107504005	0.145797142835899	-0.171894180613888	0.186400859775812	-0.00285946389314534	-0.0777390041066172	-0.00034888878760575	-0.0121206909229659	-0.0166823176176391	-0.0402992339998812	-0.0690316014059411	-0.0693762016919319	-0.0888293485548464
0.0544082303521713	0.0529261376577322	-0.0165658291928892	0.0297493922272114	-0.00308598436368483	-0.0159381322048608	-0.000183093878536274	-0.010484026706134	-0.0114934768372957	-0.00951205828427282	-0.0103567950223509	-0.0166426676738791	-0.0165417297680411
0.0142878059141786	0.0598293929615627	-0.00182867108592886	0.0128499456203297	-0.00722702917707929	-0.00791087643472302	-0.00378744305543658	-0.00509182510728872	-0.00160853384781055	-0.00756895280590116	-0.00675630838915479	-0.0064647347219204	-0.00759001239576129
0.481469187786979	0.144610696277857	-0.188486268061655	0.174159185673843	-0.0198785850691514	-0.0660969636097553	0.00507586064415083	-0.000650468465764775	-0.0291789195063189	-0.0429877743394533	-0.0564603882139885	-0.0638115147846469	-0.0876718153903889
0.0402632547900014	0.0230541693150237	-0.00761442592039327	0.0293201295880727	-0.0119041132384086	-0.00889855728348356	0.000569339656132276	-0.00152393221561597	-0.00672898857104819	-0.0104013352609461	-0.0101051137572599	-0.0135162363344687	-0.0146716302159592
0.133431835613339	0.0494285568932988	-0.0443652247019369	0.0621256345034318	-0.00725836725700696	-0.0312414850782055	0.00159532759107586	-0.0117266351207318	-0.0206657450104685	-0.0192499261676062	-0.0288125920776571	-0.0289422647331432	-0.0382461813968941
0.040038072945587	0.0210715196856564	-0.00681600816119947	0.0305111574795756	-0.00906083246867842	-0.00705297139274021	-0.000763979915869836	-0.00297814502879979	-0.00632783794802019	-0.00805690193070931	-0.00985409296773891	-0.0140081661315188	-0.013008601311145
0.289409583138853	0.179444021585856	-0.101123238436961	0.130729962476681	0.00419085520526197	-0.0134941547304456	0.0585983172846934	0.0498511102553262	0.0226343894968494	-0.00465164976259186	0.00455724724809287	0.0156412323986644	-0.0110751480407168
0.0502745899905678	0.0580967092836623	-0.00881835054922502	0.0371560924997497	0.00207845144946722	0.00328099014233605	0.0141153816647547	0.00665667667206531	0.00433923761373878	0.00267972079590164	-0.0036436296389042	-0.00351927867018124	-0.0061979635197416
0.107115004150801	0.0793782382369395	-0.0342962018983555	0.053324538087291	0.00447213116226769	-0.005221883806209	0.0176964191699481	0.00622874355359659	0.00447419083020748	-0.000374876321970655	-0.00891013643497515	-0.00557147515118703	-0.00977716146257984
0.185056784520624	0.110194887991407	-0.0625215960603276	0.0856320495713327	0.0430182334065508	-0.0318414152330469	0.0503807619769858	0.0254367209477108	0.0249611036479027	0.00558840908675198	-0.0188485570722701	-0.0190203209440166	-0.00489049313860684
0.167284680788696	0.176981344181355	-0.0432461795631653	0.109547883042591	0.00904084591694737	-0.00242769549688124	0.0223270993268833	0.0176781931040776	0.0114139608050494	0.00330657521003308	0.00411479482197047	-0.00844174327958652	-0.010129133813275
0.194999395466796	0.0523847367289146	-0.0624099738496088	0.100666072897667	-0.0187032362420729	-0.0358114457984663	-0.00371112175460542	-0.0103762737330881	3.04102682512353e-05	-0.0272573410202696	-0.04006374193851	-0.0295260378647467	-0.0315314720967269
0.0144459878890308	0.0071715730802885	-0.00112834089936692	0.0118716690938504	-0.00217232629126574	-0.00212209266548544	0.00079138841453104	-9.53364648178575e-05	-0.00158446220695567	-0.00214720947837559	-0.00346680689661798	-0.00439006454648892	-0.00493304575259495
0.229548801244215	0.123726548904855	-0.0764706576120643	0.110719266677296	0.0511123815781075	0.00883570812117906	0.0386980862145831	0.0501704776545446	0.0229506847269658	0.0299740448496432	0.0190581046009329	0.00351053150832611	0.00944642812459962
0.15169196814101	0.184132201434615	-0.0340824668665663	0.111360250710468	0.0148564363623759	-0.00255367279613253	0.0220637979089503	0.0396519298023504	-0.00333574868425804	0.00615138178312166	-0.0098984188143636	-0.0265476548823183	-0.0341300529089484
0.00262893758201722	0.00574890734590923	-9.81087476387933e-05	0.00207800032745444	-0.00092768562704829	-0.000830664238208344	-0.000100079863450186	-0.000365868967492149	-0.000568534857719401	-0.000879174932628317	-0.00106903083516532	-0.00126584424182559	-0.00123933386425731
0.105814931782301	0.0770071621415383	-0.0337857484793739	0.0525901947626504	-0.000735260108986419	-0.00144196452405064	0.0125871545512277	-0.000503281381840678	0.0109649035809688	-0.00108861231651854	-0.00799525295349916	-0.0189984657381794	-0.0113419383575994
0.0840711118864148	0.155730012636517	-0.022067374403765	0.0504367654979948	-0.00734324598080166	-0.0120782509297835	0.0128043394857859	0.00378307210524495	0.0264149871840046	-0.00971074845529256	0.0112741991389728	0.00263422442690779	-0.021569972551211
0.0219855813990468	0.00594862918837547	-0.000604747864914493	0.0193977096579247	0.00215113778411797	0.000670732867916534	0.00936246102329106	0.00760354808858121	0.00325856110656217	0.00141093532601725	0.00022203916589917	-0.00107902700182269	-0.00170893701526279
0.00405990360791548	0.0225253227345659	-0.000499309614424985	0.00355319218571904	-0.00216128301221811	-0.0030341576628867	-0.00260685550838196	-0.00104742195934154	-0.00158664252783555	-0.00259772033755241	-0.00193474049695346	-0.00290106611981032	-0.00210850747281255
0.114964859109791	0.186210219709812	-0.031492924597244	0.0683247426065777	0.0142452068394297	-0.0166273042806396	0.00837616405071719	0.00118178783255864	-0.00353133255572764	-0.00119104872060495	0.0131709979645182	-0.00871560084993134	0.00712870684303309
0.33064104142054	0.246998000583277	-0.0945187054291028	0.206940129939211	0.00714224022228455	-0.0398577493928711	0.0619267938572581	0.00804641035910308	0.046657931890921	-0.0163577545852933	-0.0271161046947918	-0.0469146671094384	-0.0143201101042061
0.0475358608412611	0.0508290393427917	-0.0129789124974473	0.0283801517226742	-0.010808318337899	-0.00998562752045113	-0.00262529486510189	-0.00912897343622236	-0.00261900814445976	-0.0103969729291751	-0.0108170788563334	-0.0127613025236536	-0.0163959897043708
0.183390891592577	0.108907779006372	-0.0599744383306202	0.0895447301888145	0.0232116871036042	-0.0185053892209183	0.0261454021930511	0.0212254928281448	0.0173609754441116	0.00235314894134295	0.00369585803401531	0.00248780714647462	-0.0223265284998973
0.103094464859634	0.115326634255714	-0.0364351818800277	0.0433546055830353	-0.00696580408711268	-0.00808971677486664	0.0130946881601205	0.004547314522407	0.00167572022119906	-0.00752776043098967	-0.00903359461926793	-0.00452770761591094	-0.00170075985690189
0.469515629826442	0.222751314433037	-0.176961704387946	0.186483958069397	-0.00479633069496355	-0.0308945061896073	0.0785657876224798	0.0647040293574387	0.000666008230703286	-0.0178454184422854	-0.0359643712577102	-0.0350861092087796	-0.0392763637559443
0.0638143389739516	0.0967300835137982	-0.0194666614131156	0.0337341688345862	-0.0107343669982226	-0.0240327892558606	0.00447826969132806	-0.0060640838384256	-0.00543594645489976	-0.0173835781270416	-0.0137847119167881	-0.0171839642893268	-0.0100519929180041
0.266653938810431	0.174987620756422	-0.0921977234287121	0.122479194084031	0.0363317925016738	0.00279120541557942	0.0392340989373242	0.0447026309412713	0.0255707531320764	0.0195614989586266	-0.000848003186601276	0.0062584150752561	-0.0266251004415061
0.0381503749117101	0.0450870733715975	-0.00725859645276708	0.0282187886536465	-0.00220799177527588	-0.00482516920614226	0.00555232358341736	0.000692557618416155	-0.00266792024966387	-0.00351658049070907	-0.00691706518018912	-0.00475507786891511	-0.00832044987319053
0.0497746411193232	0.0706769230139414	-0.0105328830550444	0.0341527808436376	-0.00913405156296109	-0.0143449404406236	0.00164636732609088	-0.0016608309541651	-0.00327091978501752	-0.0117394960017923	-0.0118656402415407	-0.01108734012836	-0.0162963843175104
0.0606262855428298	0.0322798370013684	-0.0173741345670013	0.0346512452665945	-0.0147317721185026	-0.00511550848616265	0.00572238134366612	-0.0052142436852575	-0.00487948469488818	-0.00992364030233264	-0.00930965794687107	-0.0131557623340624	-0.0133900697846872
0.239612975396688	0.0573959039012786	-0.0772993193205838	0.122104633854846	-0.0150003445574577	0.00360932601754599	0.040542055744309	0.0300655718276842	0.0145845142595212	-0.00569550926995588	-0.0189897007301213	-0.0236820938881764	-0.0294875211916931
0.00602288644478309	0.0135255068783643	-0.000598830676076373	0.00520310629525638	-0.00141591223858827	-0.000669508399525703	-0.000371067153281355	-0.00104058685662007	-0.000262868431407819	-0.00104271031905699	-0.00166312042088812	-0.00237503768684226	-0.00187069454215927
0.0500514911065704	0.0591335358856586	-0.00854577158378531	0.0378655816491824	-0.00232053214315255	0.00338652322001933	0.0123703764587468	0.0104561357673999	0.0074640153904692	0.00053299553843339	-0.00312381624482438	-0.00242638606169378	-0.00508632521941331
0.492540311880382	0.247997576152194	-0.197864861854107	0.167999021272234	0.0710689084177526	-0.0150842165800555	0.0127380650429058	0.0631614759286283	-0.014491225807404	0.0279923459188485	0.0474878633432591	-0.0334106878901079	0.0114082299230595
0.269896184420683	0.185234712416745	-0.0669785050557645	0.192248859107329	0.0243073786429359	0.0018301675566475	0.0731002648143515	0.0444664653354218	0.0585926784955711	0.0130687730997917	-0.0078784782789687	0.0414604475294715	0.0155754266088624
0.178686420153168	0.22652343631634	-0.0501513812415983	0.106735977565413	0.0810590848982748	-0.00585585757667453	0.0980857853117271	0.0451961239719236	0.0697446232834579	0.0376016136608001	0.0137592011533011	0.0358685756612428	-0.0332624062051351
0.212179905642796	0.114134780184637	-0.0734857963756801	0.0966957137730414	0.0254735318579381	-0.0111627103259971	0.0185298667714574	0.0360688866020589	0.0245077357700741	0.00715541076597048	-0.00619811858601751	0.000201398036123845	-0.0207398535378362
0.0688151156156411	0.0777108744924492	-0.0147170447969907	0.0479703873573887	-0.00384796707628433	-0.00597155819616613	0.00856975679686979	0.005076130094909	-0.000697596677013371	-0.00490976263622522	-0.0108411110012575	-0.0102657110019747	-0.0178290284333892
0.164766941505575	0.111811482229676	-0.0585241182202632	0.0703403828141452	-0.029290987572801	-0.051087954444706	0.000894386277474207	0.00323739173891596	-0.0249988227211322	-0.0401894710087535	-0.0271895856157185	-0.0286624648451587	-0.0305309633982132
0.0721434375290412	0.0788698845551365	-0.0166665807501889	0.048569757774717	-0.00336277004283837	-0.00841188925888191	0.0106650563162154	-0.00119671930225512	-0.00690861412123522	-0.00588732965086014	-0.0128606561685329	-0.0148784455622602	-0.0185774494018548
0.299343026064955	0.150135446697529	-0.0734006500834663	0.218073505131265	-0.0385874871382473	-0.0443442886871873	0.0131731408824124	0.00663332275259376	-0.00293373061231739	-0.0414658879127173	-0.0531422548336584	-0.0611205910671902	-0.0744914119025856
0.0219139428258232	0.0647155210007026	-0.00418833349103797	0.0168015387004055	-0.0119698850192284	-0.0109937699272642	-0.00642929963331889	0.000898757905654513	-0.00963526930160493	-0.0114818274732463	-0.00343009900393799	-0.00471054852849553	-0.0128550931369868
0.498251366850779	0.246845461780979	-0.201848295227928	0.164309154712245	0.125230069405431	-0.00982989847821747	0.0423447689259552	0.0818356479025189	0.0374812275733807	0.0577000854636068	-0.00828716682280045	-0.0327647902622735	-0.0507096626139366
0.460233921492642	0.144571213122527	-0.172742641844128	0.184863269314864	-0.00785401361496563	-0.0725990660646135	-0.00260932590887886	-0.0256724690534442	-0.0437736436444136	-0.0402265398397896	-0.0763484466509352	-0.0601466068272072	-0.0932319321175825
0.193395965829832	0.108472003871436	-0.030665574924421	0.180148646707322	-0.0201198760907564	-0.0241982454243665	0.0127083354384208	0.00513719644083802	-0.0142370419008709	-0.0221590607575615	-0.0213715856862424	-0.0462671434192103	-0.0523260394654808
0.253765737151795	0.128398616909221	-0.0872124015721872	0.116532729446104	0.0269634584673796	0.00945403952024354	0.0648229063367839	0.0151626054931276	0.0220596301935313	0.0182087489938116	0.012212537267061	0.000925470620655622	-0.0110921296508705
0.129833303454218	0.0306651087892368	-0.0389044481452045	0.0696030438347902	-0.0102979629865108	-0.000343781103600393	0.0156034770068232	0.0109058294941933	-0.000593816934841201	-0.00532087204505559	-0.0165086997555793	-0.00408140829214795	-0.0207945395135762
0.453802892207382	0.196838529857406	-0.178849162051296	0.161693686487293	0.10052343498588	0.0467039630293076	0.0822341140030425	0.0600809639391686	0.0747455223729284	0.0736136990075937	0.0570365805313783	0.0488285448159788	0.0380672101319309
0.240880796690026	0.075124457236939	-0.0479859735900813	0.203146124715285	-0.0166126535039617	-0.00278767995683116	0.0451819112585058	0.0312500282081262	0.0186937978208482	-0.00970016673039645	-0.0217557041147642	-0.021313706555213	-0.0298203851388427
0.460919932100232	0.14529277742883	-0.172791199246178	0.185746190263111	-0.0124186205375909	-0.0762644400079925	0.00885997100712277	-0.0105556641143032	-0.023910943114029	-0.0443415302727916	-0.0764937731387055	-0.0737549072172149	-0.100296226543102
0.0297336542543423	0.0891441169575971	-0.00626241619050167	0.0218834862414359	0.00117066926962022	-0.0137222611968226	-0.000573133740258153	-0.00184904604791517	-0.00416859779127131	-0.00627579596360119	-0.00712903175033346	-0.0129272726472354	-0.0148472108746016
0.291166737506034	0.180188766947559	-0.102727998755817	0.127931960291621	0.0200131329170047	0.0207805387643346	0.0370909598292861	0.0423963649103036	0.0347774608469172	0.0203968358406696	-0.0197825608294215	-0.00601129197161476	-0.0214786463329811
0.442621794138418	0.151285569362553	-0.172154597201456	0.162996892821496	0.0307842457720883	0.00552925635183704	0.0704101135500842	0.073136645763307	0.00982764946857406	0.0181567510619627	0.034772114539513	-0.0285067612988864	-0.0162318117037852
0.439152665016474	0.091756264414541	-0.166205636336942	0.171064708099729	0.000374616842253594	-0.0260158215574942	0.0258585444938026	0.013519361558896	-0.010966629520496	-0.0128206023576203	-0.0210768103919206	-0.0334758850881287	-0.04764654717954
0.0403022899972436	0.0446572166255972	-0.0110520090657069	0.0243175329683515	-0.0101507006395504	-0.0129201302740407	-0.0020811734422037	-0.00355755002513736	-0.00658368323986862	-0.0115354154567956	-0.00956343120543662	-0.014181510900087	-0.0127618585985268
0.29531391470887	0.173933043147097	-0.105895832784089	0.125842727734504	-0.0143179150832013	0.0225645087807192	0.0700462512798125	0.0345631388584303	0.0518560341333686	0.00412329684875895	0.000490123626474492	-0.019798348764397	-0.0298975186485025
0.489437323544702	0.1993416934645	-0.193803123871989	0.171655765316258	-0.00475331197633122	-0.0719843301670245	0.0709905431221936	0.0258605481462338	0.00455502195556673	-0.0383688210716779	-0.0107589713301841	-0.0406624920829324	-0.0293266276476078
0.466669801469173	0.221130153239202	-0.17616567454251	0.185319976883041	0.0114484185148295	-0.0636875011681617	0.0422235419897901	0.0217915053432921	-0.0134444051987503	-0.0261195413266661	-0.0213806009545766	-0.0363250317842962	-0.0452904367246095
0.0968690474236493	0.0679739860619054	-0.0314502175508529	0.0458730888967316	0.0110833129566165	0.00302884444783061	0.0215572036752894	0.00409840143400998	0.0116567600221208	0.00705607870222358	0.00470992361557748	-9.83401372917081e-07	-0.00429408910721925
0.239040299692287	0.073857831785483	-0.0469464137609264	0.201889290992683	-0.00029500636189092	0.00140862682144857	0.043508201812788	0.037108714154926	0.017797340700728	0.000556810229778826	-0.00847574030237774	-0.0253383699275985	-0.0364193452258865
0.0399270133815603	0.0224198137600033	-0.00683670314838997	0.030665541077152	-0.00960774958581457	-0.00724548118243448	0.00316249575006906	6.2163524472969e-06	-0.00599162398506661	-0.00842661538412452	-0.00973865222611673	-0.00936160545681846	-0.0134892369591742
0.000744557444419076	0.00214211420643822	0.0001406808103819	0.000864063670020864	-0.000157484134559375	-0.000155076217212787	-3.37550257463365e-05	-0.000112427923439753	-0.000109541162069254	-0.000156280175886081	-0.00027912673894221	-0.0002762457664199	-0.000312524481445225
0.0736482944959986	0.0524887918389676	-0.0244607888167333	0.034912967401851	-0.00553162475882615	-0.018494097528515	-0.00504209082109869	-0.000164517245763857	-0.00961948517212358	-0.0120128611436706	-0.0164229487279129	-0.0117781136255697	-0.0192827287522961
0.120237103856864	0.0456945111451267	-0.0369833157828531	0.0621824386696042	-0.0194191597711817	-0.0323443309614267	-0.0102259114517543	-0.00973130039683665	-0.0228767161111208	-0.0258817453663042	-0.0253382656553433	-0.0329164171366111	-0.0315105037272608
0.00137363776831251	0.000281539795612314	2.50238514954955e-06	0.00080900001943978	-0.000401370972817805	-0.000250286490142301	0.000165889023016045	7.87245225954624e-05	1.20094762111817e-05	-0.000325828731480053	-0.00033295715946831	-0.00032912522096385	-0.000421949337280415
0.104354701669013	0.0574333223183402	-0.0142721176295296	0.0959216643516968	-0.0171931486374688	-0.00352136645821072	0.0142648021981038	0.00520407039296118	0.00502212290776934	-0.0103572575478398	-0.00775367006557817	-0.0156904261652683	-0.0276225851174661
0.135530748137146	0.121059018609616	-0.0344371399467674	0.087913856206831	-0.0012773612502931	0.00140500726390658	0.0256180609479499	0.013330834952551	0.01645477964195	6.38230068067402e-05	-0.0019100851422312	-0.0129877310508646	-0.0203316933011172
0.412759801898049	0.0921260088849222	-0.146171782630756	0.18668784716024	-0.0215669981686036	-0.0187952980932833	0.0303687946843668	0.0167717921082547	-0.00852913995766469	-0.0201811481309435	-0.0244544970772604	-0.0448011475176795	-0.0446246037843689
0.491748373807354	0.199720558514346	-0.19595079475169	0.170170354811033	0.0337171235376936	-0.0704169421417901	0.0328158436430836	0.0335267730082067	-0.0173473445817914	-0.0183499093020482	-0.049526370034185	-0.0130901873516888	0.00129789440088457
0.17010301819787	0.164278315491359	-0.0616369330206909	0.0689764205962508	0.00841385991865626	-0.00375892863617427	0.00626263283123249	0.0149198626846435	-0.00505703860215412	0.00232746564124098	-0.0169794592125319	-0.0310752713073086	-0.0322063473483549
0.0266691082362112	0.00694681183442427	-0.000730874680273226	0.0259093956790049	0.00190363826951874	0.00191703212894708	0.0108240949601161	0.00858629637381055	0.00404830445832236	0.00191033519923291	-4.89104062327897e-06	-0.00269747725184821	-0.00390387213184038
0.485507414105781	0.143472911048758	-0.190730687817238	0.174179703944099	-0.0150482509941903	-0.0821301596247929	0.00170071170861275	-0.0257466300591306	-0.0116613296136424	-0.0485892053094916	-0.0663019519764831	-0.0672957478637397	-0.0876998129424087
0.313366885643798	0.147850581783059	-0.083381092895854	0.211881250147459	-0.0376524750106426	-0.0450151626669906	0.0170686473456927	-0.0119409164151346	-0.0210546179028111	-0.0413338188388165	-0.0526391683448544	-0.0676459931712422	-0.0635208932337298
0.0439324003899754	0.108039425825214	-0.00984898329287106	0.0300117098737417	6.59376239077886e-05	-0.0112757376347746	0.0183523088253808	-0.000282972289396215	-0.0100711985545046	-0.00560490000543341	0.00465628020510475	4.77624265108612e-05	-0.00442900429560714
0.186021354002741	0.111757087552875	-0.0616920819067215	0.0887972456880263	0.0267112668773754	-0.00463671653778749	0.0263248821948256	0.0215285467350979	0.0214261164315482	0.0110372751697939	-0.0057782653501624	0.000367892294187711	-0.0282607706991284
0.356045418535889	0.223540206548303	-0.110234980397148	0.200722997344875	-0.0122519325792364	-0.0329099457157538	0.053851462730862	0.0291103966708238	-0.0124797237420144	-0.0225809391474951	0.00178028588150753	-0.0498530592883348	-0.0464125877526294
0.103969912045833	0.116053083267296	-0.0357956155671397	0.0455987817982347	0.01885256158472	-0.0101907147621828	0.0127245148258976	0.0176249803087273	0.0222670375981307	0.00433092341126859	-0.00828011299219328	-0.0147325148429819	-0.0264635940432676
0.284551113012575	0.0997308119604726	-0.0969304617199693	0.133611606979197	0.000565492876195617	-0.0225879892958735	0.0133130612462556	-0.0142762173706783	-0.00644001391281124	-0.011011248209839	-0.0288327055850076	-0.0298469475028204	-0.0837508118699929
0.15056216523795	0.0397750358126858	-0.0424739641925903	0.0881151244926356	-0.00246778729261285	0.00322938059867742	0.0326300182259994	0.0159865581136066	0.0139767234955364	0.000380796653032284	-0.0014225261259469	-0.00845318730452205	-0.00489314836352206
0.0849776721600899	0.155950026566621	-0.0230074676097173	0.0488256927674275	0.0470250862351928	-0.00569711405436599	0.0416765576791896	6.54544865842932e-05	-0.00455855782173339	0.0206639860904134	0.00850242019311402	-0.0188095934699838	-0.0260429665442589
0.497164770917672	0.246008945368623	-0.199527364089956	0.167099846658902	0.154917311284055	0.00483488294547585	0.0525914233116632	0.0389773978375937	0.0651782994792116	0.0798760971147656	0.0341891040090576	-0.0327488113199417	0.0435142427741836
0.077085164130287	0.0823790678608945	-0.0164282946253021	0.0529393023490253	0.00951685365359738	-0.00228446240427496	0.0172280079789349	0.0160783604475895	0.010431177409394	0.0036161956246612	-0.00461282322052667	-0.0041645326793138	-0.0063490480112896
0.182588646970035	0.151320132765142	-0.0646594504424577	0.0776241752444824	0.0112689902965132	0.0228216557211496	0.0691683189792075	0.0533249047989537	0.0488968681787329	0.0170453230088314	0.0307504930865642	0.0026656715520518	-0.000770037631294823
0.00815865654932398	0.000856303802995865	0.000123076570905318	0.00869353508589018	0.000608262118747061	0.000475256172786464	0.00302444750243157	0.0026910089795804	0.00160385652178649	0.000541759145766763	-0.000575960735535324	-0.000480979584500203	-0.000920262904756487
0.123299353435231	0.0309411064957947	-0.03591936823031	0.0696113306927937	-0.00297098220995397	0.00524901329153264	0.0208465731919032	0.0160909945844356	0.00615008124867421	0.00113901554078934	-0.00389552688975674	-0.0120471849026212	-0.0103959902088755
0.298154895726838	0.174293730610356	-0.107803163889142	0.124981388074798	0.00505236819582122	-0.0299959068596163	0.060665303080895	0.0471566483716711	0.0219064061616837	-0.0124717693318976	-0.00176950638479484	-0.0285724451606705	0.0219114642101784
0.0153303947064437	0.0292123395783509	-0.00320172778101101	0.0112977288744489	-0.00410805117785631	-0.00487878030982388	-0.0025275152617987	-0.00372281012146029	-0.00392135650294069	-0.0044934157438401	-0.00541829419748255	-0.00730486103017448	-0.00690105000307644
0.485461101392739	0.144983114961286	-0.190287990381092	0.175773831124835	-0.0280079535281281	-0.0958329166133614	-0.00648975516735451	-0.0182762942692562	-0.0191449726303095	-0.0619204350707447	-0.0585255284033037	-0.0614576357664395	-0.0933882664179268
0.131563208025488	0.0510920121136605	-0.0431000267744659	0.0631713788209008	-0.0124733193624194	-0.0370197345378438	-0.014525481591777	-0.0124412647611	-0.0109308254589313	-0.0247465269501316	-0.0291245676794669	-0.0349664257924919	-0.0286782526742027
0.00959136479208315	0.0019736177810042	-0.000810543433284761	0.00822669968793278	-0.00346788010955495	-0.0024573094843323	0.00014692467751733	-0.00116976753156937	-0.00239322740891342	-0.00296259479694363	-0.00329455973953145	-0.00294148725701196	-0.00446413683446482
0.159895577683641	0.097255935050452	-0.0519185406894024	0.0796176518838617	0.0160224146511029	0.00991164119741339	0.0336869943388487	0.0285740219933229	0.0200219606626333	0.0129670279242582	-0.00380872706565469	0.000757508474984625	-0.0141976911038129
0.0165010152215039	0.00306145314487336	-0.00109874984474007	0.0152677218214655	-0.00135252654158651	0.00106216487475941	0.00504064266272643	0.00329931049527251	0.00201398678440333	-0.000145180833413552	-3.90847771142115e-05	-0.00190474237207027	-0.00306541064226229
0.0430649990016165	0.00923175970221461	-0.00386413636002333	0.0400162698647264	-0.000940268775136026	-0.00143545766679081	0.0114923856050852	0.00662621258600168	0.00134324406180144	-0.00118786322096342	-0.00270876816356108	-0.00678594860069669	-0.00875516463185532
0.00917582500533295	0.0193514797034695	-0.000813497908046757	0.00849434580539858	-0.00382092585017401	-0.003442304331873	-0.00148417374645934	-0.00213829651042021	-0.00310493381280752	-0.0036316150910235	-0.00323693280946016	-0.00419094145419987	-0.00346321558632373
0.00891886135423969	0.0166906231246647	-0.000504345039583473	0.0086543509153426	-0.000543856518897434	-0.0012241268374563	0.00112125893758818	0.00089966719727399	-0.000546216821875084	-0.000883991678176864	-0.00208209336989757	-0.00271671526309671	-0.00288907766721923
0.0292356586258742	0.0156834495448634	-0.00360572179270054	0.0234844230916621	-0.00707118966504374	-0.0075146118570953	0.00153702808642648	-0.00352098110320286	-0.00573134805079163	-0.00729290076106952	-0.00825715390849233	-0.0100961404869347	-0.0100010934384314
0.185720258547738	0.11206382426458	-0.0614141594053639	0.0901084700483483	0.0289754336810215	-0.0111030296719831	0.0231819234504645	0.0408134401877121	0.0276263266459806	0.00893620200451919	0.0023555180074333	0.00630908023369373	0.00769300236979867
0.0316852640146228	0.0145604980424601	-0.00808860767437996	0.0202695436065933	-0.00836737623549932	-0.00609370999226782	-0.00188686485513064	-0.00327530135985513	-0.00330688012945183	-0.00723054311388357	-0.00797635636796828	-0.0102352659321119	-0.0108074716488933
0.0215366776504663	0.0365674721035023	-0.00146494392642662	0.0201999007657918	0.000813239263722659	-0.00030507325701034	0.00776301510658527	0.00459742091252136	0.0041026013240025	0.000254083003356161	-0.00181671825293297	-0.00348012850880629	-0.00441796416698323
0.0435663735318183	0.0214299367493128	-0.00641704467316937	0.0353586390010137	-0.00967691681934767	-0.0106833854589075	-0.000141504485275244	-0.00879137528268312	-0.00795599073062467	-0.0101801511391276	-0.0118059050182411	-0.0137806185375861	-0.0172696948517927
0.0365964720304524	0.0542782297009048	-0.00581240982721583	0.0291218066357546	-0.00358735054044046	-0.00405333153999389	0.00560907367871549	0.00315997591124509	-0.00143775661914328	-0.00382034104021717	-0.0068809088003999	-0.00792741333074307	-0.0086165677946673
0.12424969396854	0.0600366623310989	-0.0261845780260323	0.092711119315689	-0.0226095575684788	-0.00566299007652925	0.0223636607561141	0.0105031105301734	-0.00402517963321589	-0.014136273822504	-0.0199842268529285	-0.0175101326052989	-0.022073815147803
0.0269000089945435	0.0619581481322141	-0.00636782803163996	0.0186323881779081	0.000538650804304115	-0.0100983375460478	-0.00307592866545883	-0.000917597511720707	-0.00667200124052576	-0.00477984337087184	-0.00386983499536761	-0.00899225637521212	-0.00866569249052796
0.465325879096697	0.222979360223747	-0.176274645958009	0.181962248564713	0.0643881399479573	-0.0746161955359254	0.040167463842362	0.00253521343917457	-0.0358840402911465	-0.00511402779398407	0.0214433454002142	-0.0371958711260834	-0.046441569766871
0.371340541118915	0.268880292078225	-0.120243820491554	0.194711150784957	0.16516971208205	-0.0482436218035333	0.0544863330689043	0.0876839585321577	0.024400138810045	0.0584630451392583	0.00759840781182691	0.0450975883747041	-0.0273492497059168
0.311958378270135	0.17278852055673	-0.0925095706023017	0.185293008194408	0.0727842140838539	-0.00139048534993413	0.0494201471967001	0.070590137024737	0.0160004236788887	0.0356968643669598	0.0192935667655832	-0.0175112504655883	-0.0237733017778589
0.150686864601418	0.0892793268104009	-0.0505441165651564	0.0689819193906811	0.0318255052620334	0.0245032570801984	0.0276400148160129	0.0339023142744293	0.019155273444634	0.0281643811711159	0.00927474920297558	0.00479791436147883	0.0033707529338789
0.451757404985491	0.195000423683513	-0.176975547448246	0.162083443388402	0.121920861462825	0.00355811997696542	0.0845344212696827	0.0492574239602858	0.0826170563991708	0.0627394907198949	0.0399967744229018	-0.00924004157665881	0.0379548584232831
0.257773938140088	0.0980660154322094	-0.0852700592777069	0.127142547448496	-0.0247398758118723	-0.0150528803027456	0.0230936244544158	0.0134675440693379	-0.000536330468747459	-0.019896378057309	-0.0267615995530034	-0.0202392526327028	-0.0314255580589702
0.00100599342998802	0.00234106567527182	-5.59836631924583e-05	0.000736325150479194	-0.000406955804222539	-0.000531617204165591	-0.000149469763349639	-0.000171752607759159	-0.000304641084099151	-0.000469286504194065	-0.000444964940693757	-0.000455767451325897	-0.000559403604303196
0.226647208231494	0.169147595685285	-0.081651137514951	0.0945644671619363	0.0429260948693826	-0.0162478222516349	0.0710956655483777	0.0448215237703932	0.0242532547892441	0.0133391363088738	0.00680496834623731	-0.0290805891194687	-0.0124175138291785
0.0463843329074258	0.0460221620855076	-0.0135270209956963	0.0262875594722878	-0.000347150089554979	-0.0102599700060069	-0.00080302119215768	0.000426432214307229	-0.00541648594762216	-0.00530356004778094	-0.009150591271829	-0.00916062996858476	-0.0107702744274907
0.30193827515658	0.183522075255056	-0.083955799643326	0.192138337267839	0.0269878294819014	0.0146836380912004	0.088145573514709	0.0753825448564625	0.0292255310266137	0.0208357337865509	-0.0182367302363657	-0.0179474122106963	-0.0256919263990866
NA	NA	NA	NA	NA	NA	NA	NA	NA	NA	NA	NA	NA
0.0831772062960191	0.10872258037177	-0.0142074291409571	0.0688306907937964	0.00393284905298315	-0.00125925915605403	0.0301222442193811	0.0230760082636562	0.00819938186877256	0.00133679494846456	0.00192545301421773	-0.00589708348856907	-0.00733594278289024
0.0639447047724576	0.0234767123266303	-0.0100648034218663	0.0516665294095178	0.00111061727572155	0.000661886670292475	0.0136289506628841	0.00970128905586702	0.00343095303473644	0.000886251973007013	-0.00520339827460883	-0.00765441149204157	-0.0118955166981816
0.132479131436953	0.0715898267637867	-0.0241807523380869	0.109815142405543	-0.0320868034576277	-0.00537329472712758	0.0219663760016162	0.0178342925067609	-0.00459173440074301	-0.0187300490923777	-0.0151506631603567	-0.0259859675232148	-0.0295245933357331
0.0686152016961695	0.0179460416893834	-0.0201901768163977	0.0365544475950918	-0.00103026495348996	-0.00300388835121511	0.00884442933607177	0.00562471053414094	0.00283898570932861	-0.00201707665235254	-0.00353832053331515	-0.00749131343456277	-0.00775122876316345
0.0733705775688639	0.0172899463420822	-0.0219841715873468	0.0383427506166232	-0.00331823301986357	-0.00107012031535748	0.00526472988120608	0.00386915435499986	0.000366125552786215	-0.00219417666761053	-0.00431078360974498	-0.0100758231198857	-0.0124024493434748
0.165841139116234	0.1103866411179	-0.0587793740026785	0.070131815442533	-0.00600048003929712	-0.0510550799053614	-0.000129678487661489	0.000133470361993848	-0.0135206631891434	-0.0285277799723292	-0.0308512447339288	-0.0244245509468862	-0.0463181872067185
0.298279662612499	0.179081428261407	-0.108721658456425	0.123717022384502	-0.00932165862182333	-0.0262588749436097	0.0376845197020523	0.0262306956874349	0.0200843904238396	-0.0177902667827165	-0.0145681073505886	-0.0142196270619533	8.48248979631316e-05
0.173080005664949	0.161219683687212	-0.0646960096575814	0.0660976290761398	0.0290337464142839	-0.0457188189618973	0.0308434601350678	0.00400126386249366	-0.00139918358428362	-0.00834253627380666	-0.0113672935846611	-0.0123842104905302	-0.0268924990875735
0.29946412755546	0.18065784948391	-0.0841578682249708	0.189825367772753	0.0143112817304327	-0.0112711006213418	0.130603204861147	0.0436926076649562	0.0458736428506448	0.00152009055454544	0.00596008111237983	-0.012756123342245	-0.0307386456435799
0.417641887299232	0.177013076837767	-0.152282050664428	0.17850265616688	0.0764737685115436	-0.0153850929565631	0.0765644827737025	0.0610623241002022	0.0432665231172644	0.0305443377774903	0.0100691475568292	-0.000151232581542038	-0.0174685158120256
0.283938139243676	0.101749359441422	-0.0985040304616219	0.130200186673028	-0.0357622503458146	-0.0352406227503801	0.0291832708243204	-0.00770212082275767	-0.0128439709615618	-0.0355014365480973	-0.0302607252453564	-0.0266973255767331	-0.0553730715622088
0.00677032273841308	0.00115731249785342	-0.000128059894134946	0.00657372582776875	-0.00217063794132103	-0.00163667011637738	0.000257443031051722	-0.000884363460824078	-0.00093362891472841	-0.0019036540288492	-0.00205994417158401	-0.00264277042222717	-0.00268808001977215
0.0422531944988365	0.0209471401716244	-0.00702236736020614	0.0323833327457175	-0.0108614341961094	-0.0114808730207822	-0.000634422481315296	-0.00320713131025391	-0.00855333095260436	-0.0111711536084458	-0.0116916697742107	-0.0130716302149994	-0.0137235736939784
0.000843653410537432	-0.000171232012144797	-0.000142751804592602	0.000255800619395471	-0.000262027487828857	-0.000134241086784889	-3.27299121498756e-05	-4.53828508768639e-05	-0.00020746866034638	-0.000198134287306873	-0.000319407963576697	-0.000358308617567925	-0.000383624017115049
0.0681121879646315	0.0187951174885089	-0.0197905367576192	0.0370394620652451	-0.0062399119763665	0.000888487972865087	0.00877935112648404	0.00369832531961406	0.00103126876538814	-0.00267571200175071	-0.00358662857230746	-0.0095309919787323	-0.00927465878193458
0.140575914859592	0.0883377826521074	-0.0489035202646287	0.0612101298357917	0.00441826700078232	-0.00932884338222581	0.0200425675928984	3.49056053523256e-05	0.00500092116437664	-0.00245528819072174	-0.00531747338233771	-0.00996454196488669	-0.0141327992563367
0.0572364484136821	0.0312982862663968	-0.00559963288087059	0.052255109987602	-0.0181295968710186	-0.0049417705444984	0.0130305071948211	0.0051787092071048	0.000397555028250653	-0.0115356837077585	-0.0149361304176083	-0.0113349918001087	-0.0214945345246403
0.150095353688109	0.136734628205509	-0.0548606009325794	0.0597689456793953	0.024371573068446	-0.00874197018081921	0.0347666526801473	0.0148188016392996	0.0309779202450603	0.00781480144381341	-0.0119274713398848	0.00287989686219434	-0.00907019041131188
0.00925895787149753	0.0124448005366294	-0.000950614249009366	0.00753066406515017	-0.00242421893639055	-0.00182359085688169	0.000516744958211636	-0.000851924118550125	-0.00198251830515097	-0.00212390489663612	-0.00343527888242929	-0.00303234562360976	-0.0038213381912865
0.0220434461753116	0.0648023440628826	-0.00392203266608284	0.0176894066755401	-0.0119480317692782	-0.0109039428331825	-0.00721625919292303	-0.00814332832198036	-0.00183261419873633	-0.0114259873012303	-0.0116263047856911	-0.0119457836668643	-0.0135722305714195
0.441808284514834	0.160119816100077	-0.169221367285473	0.168174594807969	0.0199017240349256	0.0355737055719978	0.0648275969478275	0.0358737932228984	0.0401429567493253	0.0277377148034617	-0.00220051651312198	0.012419378949469	-0.0261157066900538
0.00175407372912468	0.00499696900369815	-2.807323630313e-05	0.00153163336765562	-0.00113506006841826	-0.000954273339235176	-0.000674840537524721	-0.000673412325336321	-0.000543803264681887	-0.00104466670382672	-0.000952855776843881	-0.000693588305624106	-0.0011484240303197
0.126969205933515	0.123817360962824	-0.0456657012650347	0.0509963478927291	0.0173381972404963	-0.014379282025425	-0.00247054185473493	0.0037612043229959	0.0248175971671205	0.00147945760753568	-0.0155010326497057	-0.0210456317571538	0.00770469897600187
0.451943710502347	0.195007082257856	-0.17656562070157	0.163837921161129	0.155754728386923	-0.00766831018418734	0.103920032718188	0.078823652937187	0.0654016274454204	0.0740432091013678	0.0122144039159912	0.0743590374417648	0.0664078455586243
0.220879249617016	0.0617697559568663	-0.0708355734385273	0.112038223488789	0.0104378647998841	0.0148613661421205	0.0451777434371042	0.0261485203007329	0.0179033220360207	0.0126496154710023	0.00483467993643752	-0.0118868134314509	-0.0253218532894136
0.435251040951754	0.0949407148926383	-0.16447225271375	0.170723497794019	-0.0134232804852197	-0.0264799662787239	0.037281060549473	0.0101233778205739	-0.0223518448586001	-0.0199516233819718	-0.0471581480053356	-0.0350133813005916	-0.0604847740085476
0.089476898790577	0.0645972539595639	-0.0279873399439967	0.0449761123428054	-0.013627088194014	-0.00195651402984257	0.00873086256296214	0.0109670205256031	0.00969193304101069	-0.0077918011119283	-0.0058971296496242	-0.00494631666020394	-0.0121178073975827
NA	NA	NA	NA	NA	NA	NA	NA	NA	NA	NA	NA	NA
0.0698767123474735	0.0764356374288956	-0.0150753393095784	0.0484872844782966	-0.00726341842819139	-0.00869487914805083	0.00996729158137312	0.00939314336202379	-0.00211761281192842	-0.00797914878812112	-0.0106186589205917	-0.0142924819055293	-0.0156437184733656
0.0256997220295521	0.014192284796398	-0.00554764551403526	0.0190354090357916	-0.00442082081022351	4.19438419151028e-05	0.00350127600902649	6.71886884572662e-05	-0.00225176896312158	-0.0021894384841542	-0.00472982085665765	-0.00599607048192267	-0.00659576563271273
0.0618378384216557	0.130119424146369	-0.0162206081243336	0.0362502099837424	0.0231740540116597	-0.0151531124003891	-0.00531817546443359	0.0133353120184046	0.00600760198145373	0.00401047080563527	-0.0158424451480479	-0.00312247137087471	-0.0081335169887652
0.107044707494567	0.0575301809727533	-0.0162874327475356	0.0942405216079986	-0.022122607936514	-0.00432985968922757	0.0125345038472435	-0.00149260408666738	-0.00825201223997983	-0.0132262338128708	-0.0211699558064717	-0.0246181255986467	-0.0298758666040937
0.0615774797365335	0.0960905595509576	-0.0186092145592165	0.0334137624182185	-0.00495551773594399	-0.0134271658034111	0.000487705078660639	-0.00927780662998776	-0.00372359644371249	-0.00919134176967752	-0.0117667209118701	-0.0123821124674795	-0.0143360392135801
0.256445125283359	0.128795529036677	-0.0876955197073239	0.118860706954035	0.036199460741587	0.0394270255204361	0.055701862250815	0.0604693543367085	0.0353588017490091	0.0378132431310116	0.0281142007454713	-0.00845665759858219	-0.0304480294498989
0.0830152725011947	0.156446226321985	-0.0217138400210071	0.0495639458618781	0.0442287143596254	-0.0138450191473883	0.0174045702334363	0.0311845514228864	-0.00752661868080327	0.0151918476061186	-0.0172241465827995	0.0106216022905725	-0.0206990766564393
0.453857429892225	0.143924798056988	-0.168153671740344	0.18789930247256	-0.0439523924666971	-0.0801797765623761	-0.00198679717413974	-0.0247216559189981	-0.0357807262811826	-0.0620660845145365	-0.0736404198251673	-0.108722737498937	-0.0944269422193991
0.0701760404718495	0.0790611624395222	-0.0156229440780526	0.0483960664513133	-0.00359529697325835	-0.012874542270534	0.00964680728616633	-0.00067056080872134	-0.00622042444408187	-0.00823491962189618	-0.0100323825583635	-0.0138562653231813	-0.0176487330185372
0.439134190521612	0.0935335990080864	-0.164286236418516	0.175287055603064	0.007920137269739	-0.0206521046450062	0.0403638278213542	0.00125827387457939	0.00491687235775701	-0.00636598368763358	-0.032148299468334	-0.0264439529709882	-0.0587872458194607
0.0476081307073581	0.0164305297999888	-0.003139466759309	0.0460296099321209	0.00415191380304834	-0.00321567497472421	0.0146302172978179	0.0111781495552885	0.00339954050067213	0.000468119414162069	-0.00247759109616606	-0.00761187377274641	-0.010093549009901
0.0285280890140847	0.0853954919342763	-0.00455914573501198	0.0234862119393757	-0.00849704948470377	-0.0103354173674893	-0.00423200540227316	0.00654050207308201	-0.00809643080171724	-0.00941623342609655	-0.00155998906863586	-0.000762516325779741	-0.0143735732621328
0.13145623434482	0.0830802296104261	-0.0437157613452247	0.0623485197317258	-0.00355624797181636	-0.0140728980330655	0.0193448708563974	-0.00189012854521711	0.00674303030252199	-0.00881457300244096	-0.0127125064172587	-0.0222590957464811	-0.016197678182052
0.0446029843828756	0.046220085374388	-0.0124337175715037	0.0265535990257865	-0.000490514312186503	-0.00914124936238457	0.00181044091108079	-0.00327062494056765	-0.00511598343392766	-0.00481588183728554	-0.00803300970355335	-0.0105850950033052	-0.0106519678531748
0.0225049862883907	0.0321893559434255	-0.00304545786373157	0.0196684004092054	-0.00662615466013819	-0.00787160448463565	-0.000415431934489084	-0.00443460638592649	-0.00681593925174753	-0.00724887957238692	-0.00870970506389756	-0.00864499371342332	-0.0107065188601455
0.221149309321646	0.0632064455132977	-0.0709653050419622	0.113342712881397	0.005023102960102	0.00864137594766437	0.0302426991809445	0.0314138634866191	0.0157767298680672	0.0068322394538832	-0.00534191621422273	-0.011391938651924	-0.0106998519102575
0.460969978990989	0.224790795970106	-0.172932752649352	0.185995466725804	-0.00154342413174835	-0.0507850270092087	0.0583254650352835	0.0112021900016124	0.0177131106432189	-0.0261642255704785	-0.0231992044835857	-0.0380600487976556	-0.0580142139925731
0.213718453081696	0.0571551024287686	-0.0673560323107345	0.111512954906676	-0.00811538435408893	0.000170875463877618	0.0326091629049403	0.0228519314359084	0.00194479804368394	-0.00397225444510566	-0.00154258851428829	-0.00650040061579504	-0.0287130638796921
0.0362013855102812	0.0571816706630041	-0.00454121120329515	0.0312090428739833	-0.00250074682176168	-0.00329121147804348	0.00925031428689969	0.000761796136749801	-0.000616595722490343	-0.00289597914990258	-0.00591362981495366	-0.00732943077331604	-0.00964388883123161
0.0763880007908831	0.0715644012692896	-0.023417758164232	0.0404907906707772	-0.0047325443693681	-0.0218403637711393	-0.00281892915379994	0.000570199602754978	-0.00519660577811962	-0.0132864540702537	-0.0205500705094707	-0.0168815984860106	-0.0189964257381691
0.450647272199684	0.196128729551886	-0.17561622459054	0.16398818915467	0.132581297391068	-0.0216871137595585	0.114811362952821	0.0440663011061878	0.116626277714916	0.0554470918157549	0.0688534229368282	0.0448937518870242	0.00401835987268606
0.150733112290582	0.134589171914436	-0.0550888936176266	0.0600950050608443	0.0433228332891608	-0.00346196648014718	0.0135663719584419	0.00943761002726368	0.0263285799897477	0.0199304334045068	-0.0147547842108278	-0.00356673045713532	-0.0024629107547097
0.223581388507745	0.167642468650941	-0.0809037308508713	0.093060603850519	0.0528833427687452	-0.0170892313789369	0.0333577415351875	0.0569801978782802	0.0329009406040699	0.0178970556949041	-0.000464238566656089	-0.00959392358378675	-0.0100636700820374
0.467645092594718	0.219957892094108	-0.177370100900492	0.182870411690069	0.0660286008741533	-0.00375828950599572	0.084297269233536	0.0432969609427974	-0.015143834151662	0.0311351556840788	-0.0305158101718412	-0.0362867501327979	-0.0347935580434337
0.0449028722575254	0.107710987862026	-0.010217454957846	0.0304188215733767	-0.00664804483335266	-0.0112302617905773	-0.00250850901877802	-0.00327307768035751	-0.00614692505090816	-0.00893915331196501	0.00276716349700217	0.00297071563584151	-0.00305826178773166
0.0853494464522202	0.158090064674177	-0.0227658173740812	0.0499911779502466	-0.0104971485495815	-0.0133882416199627	0.0408284423145893	0.0105807199342909	0.0220338078593694	-0.0119426950847721	-0.0148166848993377	-0.0223207865149948	0.00257736597282948
0.289648571885936	0.181992591159515	-0.102912216054803	0.125965607182296	0.0562272143548288	-0.0367390530306883	0.0567548716117362	0.046544279974876	0.00665860138093355	0.00974408066207028	0.00953280819364721	-0.0116584734460226	-0.0254613252767091
0.0152783298092071	0.0556296325550718	-0.00264652695242077	0.0124172624158191	-5.16426512503099e-05	-0.00893770306397463	-0.00387393161950961	-0.00534850862340855	-0.00128975822732687	-0.00449467285761247	-0.00848619779935742	-0.00498708517739881	-0.00949889834166231
0.0145677204314001	0.0213166443867024	-0.00149166838958402	0.0135713885883947	-0.00611785246411687	-0.00524442208336641	-0.00186759227546199	-0.00314822930598437	-0.00426005462715868	-0.00568113727374164	-0.00601564411258569	-0.00674612071922662	-0.00735736041113264
0.0869433751062127	0.0735958972157589	-0.0286191101363464	0.0410967536345762	-0.0104067257126895	-0.0290059504111048	0.0045176823593799	0.00601310771126706	-0.0204235762759837	-0.0197063380618971	-0.0125264281801371	-0.0179339082118531	-0.0128553730514702
0.00550035924036176	0.013907070422696	-0.000102014704927489	0.00547867021376942	-0.000898907212167841	-0.000658900402771745	0.000308056626547099	-0.000889868847669427	0.000400090246827669	-0.000778903807469793	-0.00109128931003656	-0.00122558859047885	-0.00165024989886419
0.0578127670243461	0.0311922230108206	-0.00567550497170204	0.0529014296163342	-0.0182971236242573	-0.00310010231744227	0.0098596395829216	0.00852593643871384	-0.00107445701275032	-0.0106986129708498	-0.00721692105180562	-0.0163528975932089	-0.0144225757344868
0.0227755353390917	0.00842567809182276	-0.00530703461890273	0.0158469460077212	-0.00349741489708237	-0.0033734670209632	0.000342891923744551	0.000364252559119906	-0.00373535468295542	-0.00343544095902279	-0.00524299237264931	-0.00536940318400251	-0.00680025601720344
0.0246987855633064	0.0359170441101704	-0.00328042346257269	0.0202525051220016	-0.00164721962626014	-0.00303432707129565	0.00378246265443486	0.000640956865035274	0.00257910919191779	-0.00234077334877789	-0.00423180404012346	-0.00552111594492269	-0.00717632391274771
0.0742520605611482	0.0711610304069138	-0.0227565931876665	0.0383297364922872	-0.000197575457242277	-0.00825974136609395	-0.00698580229961981	-0.00290628466776603	-0.0099784492099957	-0.00422865841166811	-0.00918645511705031	-0.0130306488007344	-0.0155992617567219
0.0713763587921796	0.0326541867209574	-0.0215064499175574	0.0377627617924841	-0.015719498896752	-0.023956162119742	-0.00641714560055061	-0.00869953478924135	-0.0123827867573313	-0.019837830508247	-0.0182513370981396	-0.0215424965134672	-0.0191484611069357
0.0673185139456958	0.0207272400408627	-0.0201858685547419	0.0358277864811172	0.00593319542836476	0.00129534415491636	0.0141527348021771	0.0079371017679752	0.000422013412456693	0.00361426979164056	-0.00566666146827629	-0.00188328461148654	-0.00638742415848936
0.0590599204188963	0.0165538477449461	-0.0168254023019529	0.0326172108499887	-0.00365414541751793	-0.00195668004490671	0.0055977807361486	0.00125484099807229	0.000806833258065506	-0.00280541273121233	-0.00794038332793174	-0.00352045559851882	-0.0068406295185054
0.0209798923920041	0.0368758819156966	-0.00391185325966319	0.0168886156276874	-0.00504030015319309	-0.00749837183169214	-0.00149812860767207	-0.00411207641087295	-0.00470612156146271	-0.00626933599244261	-0.00580631153741812	-0.00818059434227958	-0.00759964880896858
0.0669267365509661	0.0913317387997694	-0.0169499423041417	0.0411393173992188	0.00960980938517672	-0.0176477163005008	-0.00631234489822487	-0.00459726818768352	-0.0158716621863753	-0.00401895345766203	-0.0111466793075854	-0.0161018043411267	-0.0208459004648177
NA	NA	NA	NA	NA	NA	NA	NA	NA	NA	NA	NA	NA
0.36467885481705	0.220123899406717	-0.117870003825926	0.193865419660166	0.0723442558902347	-0.0424957013836865	0.0803135398479479	0.0395538631260951	0.0331615623937155	0.0149242772532741	-0.0383010930678692	-0.0283489411506342	-0.0206230206478464
0.080274879092425	0.102116841686118	-0.0262867380969243	0.0381969369640502	-0.0120419768821568	-0.0133408915548856	0.00105388493325898	-0.00489058208431752	0.010050203942857	-0.0126914342185212	-0.00564798874219109	-0.00472825511194651	-0.0190591346937069
0.116183424156454	0.0754992366278615	-0.039363848211639	0.0518456214807903	0.00891415587084808	0.0111027157463011	0.00903090723113899	0.0206295912581902	0.00517035542593942	0.0100084358085746	0.00454588269649449	-0.000634616294403825	-0.015072022017353
0.291719201491019	0.178750638811071	-0.103839229855599	0.126846200483611	0.0251190079545999	-0.0167329473613625	0.0351259963400479	0.031331768620632	0.0269002988845727	0.00419303029661872	-0.00829221985534273	-0.00722377014845949	-0.0457121408671751
0.171860199595292	0.0507262372458689	-0.0545947562682067	0.0881409971221969	0.00291529836646554	-0.0195776150678949	0.0112598564264326	0.0118967207364695	0.0101396665725836	-0.00833115835071468	-0.00599620017982827	-0.016529766227503	-0.0239409760057663
0.132793697490348	0.15373978253694	-0.0297702997101568	0.0946992587748894	0.0268045001531931	0.00115102684175925	0.0602574492370474	0.0157335414451358	-0.000311407849359957	0.0139777634974762	-0.0182498362979676	0.00591649890966073	-0.0159445747141715
0.291645045225862	0.172528777521458	-0.102159101371016	0.129439183910676	0.040181840898154	-0.0144136505532299	0.0363039261747533	0.0452424597443423	0.023483271404085	0.0128840951724621	-0.00457477562036412	-0.0104793397036992	-0.0253997619662571
0.0840960662824039	0.0740656237659001	-0.0271039086377163	0.0411887805804646	-0.0140906576838829	-0.0123138799789661	-0.000646801247030176	0.00357824345894196	-0.00231312885378995	-0.0132022688314245	-0.0135124726302636	-0.0212085893156764	-0.0137991310238432
0.0273829759400207	0.00666989505144721	-0.00106884886897318	0.0257271260609435	0.00108786306397541	0.00248537400703258	0.0105677313562653	0.0073368153281685	0.00469263355540754	0.001786618535504	-0.000135438723081704	-0.00267936719795417	-0.00363957445397737
0.121149686876248	0.0756807090263602	-0.0404381298757026	0.0552954814405665	0.00725526416092001	-0.00624681607584984	0.0262947376822937	0.0142515826451954	-0.00229754295708898	0.000504224042535084	-0.00526053174101226	-0.00679480991951259	-0.00591412074282367
0.0667746240353794	0.0643966108540938	-0.0198237782843564	0.036294866850289	0.000522130004662905	-0.0163284553083157	-0.000910395435269218	0.00903922365316262	0.00325032087854747	-0.00790316265182639	-0.00641644474279281	-0.00541481215561228	-0.0158913829387721
0.223549920040504	0.169123350105736	-0.0812526466801614	0.0913505830021094	0.0298432529874178	-0.0197036625837557	0.0762107125954807	0.0587722675408482	0.0175846336302574	0.00506979520183101	0.0173984102634395	0.00223488980072337	-0.00102852139852377
0.0516597187995613	0.0192960138198257	-0.014890241219358	0.0293549694960874	-0.0104458572522055	-0.00551122808808495	0.00196223649757452	-0.0017520551734677	-0.00265914146130775	-0.00797854267014522	-0.00298161389910544	-0.00932390802713101	-0.00939575122501053
0.276946813493129	0.188183139489419	-0.0731192756208473	0.188679618836936	0.0535879418344125	0.00129947066069036	0.0561515351016026	0.0503891414457786	0.00868689813842366	0.0274437062475514	-0.00170855652927138	0.0237643754097455	-0.0126033829546774
0.18016228844778	0.230448001785358	-0.0508791893852195	0.108143313307269	0.0668834439617446	0.015064829022542	0.0656303265696107	0.0581889358051664	0.0593914738321748	0.0409741364921433	-0.00639295726119002	0.0066107423501344	-0.0266700351395796
0.485353879901621	0.144732475017256	-0.18907130538263	0.176952008613344	-0.00685378406307552	-0.0777893661970933	0.0107292722483657	-0.02013037690335	-0.0242691196154085	-0.0423215751300844	-0.0584832618723594	-0.0665598998244912	-0.0779115661248722
0.0541766208752907	0.0290207146395315	-0.0155504407455241	0.0303646815919917	-0.0127055530554826	-0.00722182729108106	-0.00412459689938786	-0.00394909096433218	-0.0115331913754224	-0.00996369017328184	-0.0107779583907226	-0.0118211705794435	-0.015158262731214
0.490824670153428	0.194711739081336	-0.194738955157596	0.171470840320451	0.0724778045874785	-0.0620392413019596	0.0419422613192859	0.0141614719520396	-0.00589443716406207	0.00521928164275942	-0.0208895585966482	-0.0341929083093314	-0.0444988743881917
0.479261693923075	0.141812908068243	-0.18961047774241	0.169740160206558	-0.023347022285437	-0.103469102946782	0.00743157013320989	-0.0252443034517006	-0.032899383855246	-0.0634080626161095	-0.05655727707192	-0.0607438099387476	-0.0837969452914566
0.104017466299047	0.114578261919047	-0.036217347293751	0.0444099447449478	-0.00111500518896047	-0.00974180237777364	0.0318068301466208	0.0232545573082148	-0.00278799367965202	-0.00542840378336705	-0.0131495118050053	-0.0120437821309517	-0.0152462253179631
0.273972386917474	0.189028723606346	-0.0987717909363517	0.114486589121373	0.0276411934692898	0.0429636509369355	0.0908409680649046	0.0842989309238817	0.0664596348668831	0.0353024222031127	0.0220017328596177	0.0468752040589643	0.0254353887839743
0.166541615351671	0.0960564855529837	-0.0542514532031875	0.0826582115903593	0.00914899181824969	0.00610092751610392	0.0295225010001264	0.0296643816622501	0.0200537988516031	0.0076249596671768	-0.0142585433893758	-0.0060094586546337	-0.025449226634246
0.40786760359889	0.0927884458450575	-0.144591906705455	0.184749208477208	0.00803485127783765	-0.0328836004110872	0.0266830151003825	0.0147928724168944	-0.0153084304083383	-0.0124243745666248	-0.030054378950674	-0.0326979058709823	-0.0599318286288427
0.257013334450499	0.100987667734648	-0.0856145855930642	0.126028772622021	0.00679586112884922	-0.0163281286633087	0.01452670834921	0.000368281255160252	-0.00451156075664766	-0.00476613376722973	-0.0218117275222708	-0.0298096806190468	-0.0319905965264222
0.155753125360596	0.0338678598139584	-0.0491935538160379	0.0809357044777342	-0.0036993561020891	-0.00220749524476749	0.0236547729534221	0.0112167459617261	0.00289158532870606	-0.00295342567342829	-0.0165804249754988	-0.0121451013027062	-0.0229934653708403
0.0709720389270731	0.0222313484690925	-0.00983153035168009	0.0627067873647176	0.003686504592897	-0.0033169041667987	0.0137442675748133	0.00825944378356487	-0.00435421403580216	0.000184800213049147	-0.0134790302853029	-0.0131315566083027	-0.0164633033901979
0.373187938516833	0.266410364337794	-0.125156470192288	0.187033915531025	0.0461376660487598	-0.0337543533953749	0.0319628848067181	0.0337978918364357	-0.00179749580241084	0.00619165632669244	0.0296201246691212	0.0273149160549298	0.0164423923877022
0.0701368191199327	0.0783728912816183	-0.0159485233730541	0.0470153847680683	-0.00787142275953023	-0.00747650480148818	0.0119120173578094	0.00479957210664994	0.000602052365170025	-0.0076739637805092	-0.00833273447152418	-0.0118113981628471	-0.0144922932894622
0.124976753718658	0.0612636294658764	-0.0259526241329099	0.0946153354961193	-0.0222565237520546	-0.000918586534116944	0.0211612407103068	0.000433460692006379	-0.00843355299806221	-0.0115875551430858	-0.0167565642936791	-0.0206728675149668	-0.0217952857318693
0.0499140043830149	0.0689260270823862	-0.010409644650738	0.0343507601959056	-0.00198754950179248	-0.0128708493141116	0.00668976318195799	0.00242197396688715	-0.00371828807930961	-0.00742919940795205	-0.00859314698782155	-0.0093391667261084	-0.0175700915871495
0.0100126183188893	0.00169247783164042	-0.000886119904086326	0.00824161115507765	-0.00336654187598626	-0.00218809599844398	-0.00109132793534647	-0.00106200769012209	-0.00216634846631348	-0.00277731893721512	-0.00346672544983336	-0.00358474914110142	-0.0038709999807818
0.0282592629469771	0.00921282365390214	-0.00296295280433131	0.0245488034639513	-0.00183644910541382	-0.00111940362142949	0.00614947881932555	0.00341168687495528	0.000855385275797062	-0.00147792636342165	-0.00439965206893695	-0.00568605248885615	-0.00832476279553759
0.147120743307875	0.088852325874063	-0.049015522598692	0.0681561627238251	0.0175812809307865	0.00355373678718074	0.037048782101372	0.0243890135844416	0.0137166384635296	0.0105675088589836	0.0203410745074916	0.00275995259067391	-0.0169118135726706
0.045200732842312	0.0159674575074686	-0.0120255847083092	0.0274593399419807	-0.00646658962646478	-0.00627592749811044	0.000627176024973489	-0.00150636725179605	-0.00338391894424908	-0.00637125856228761	-0.00764556110124762	-0.00892815046251839	-0.0112888057774843
0.197063922941781	0.0510294042819908	-0.0633074357676063	0.101180468770724	0.00420748628434939	-0.0103315987353065	0.00155887555825698	-0.0243047652818806	-0.0137673914127471	-0.00306205622547856	-0.0276769473969784	-0.0295678867509376	-0.0385038196747219
0.127883644751353	0.129264476811722	-0.0456018759771422	0.0528727903269198	0.021148319077605	-0.0322456428151991	0.012461288323358	0.00968095965474297	0.0261861518995892	-0.00554866186879706	0.00934663554698079	-0.0121368572716753	-0.00122163535725714
0.000435273890676256	9.33797658750025e-05	-1.96964753521378e-05	0.000215690441084556	-4.25093890507338e-05	-0.000129471639170632	1.99267814614194e-05	3.25287905947682e-05	-0.000102566716432741	-8.59905141106828e-05	-0.00015507181955954	-0.000164345395650463	-0.00017429394866449
0.0837110789400771	0.0332192318115884	-0.0246322671379756	0.0450034372883029	-0.0128510844291219	-0.0151372088686965	0.0003095602381359	-0.00453820732234862	-0.00431046916850666	-0.0139941466489092	-0.0148681518812685	-0.0193585449773833	-0.0226182918630064
0.183076501111561	0.110483557025612	-0.0602660884674905	0.0881937756795832	0.0322284842019241	0.0145422583071908	0.0322445341153804	0.0302156738933373	0.0215861602016586	0.0233853712545575	-0.00577845860783271	-0.00012115217179956	-0.0244680769169492
0.0692630618354946	0.0233394499319795	-0.0085396272785238	0.0634922386139438	-0.00414777778788646	-0.0110299778903038	0.0164784823330965	0.00952806837657212	0.000172955324373461	-0.00758887783909513	-0.00574173727402358	-0.00916823604922309	-0.013303186314775
0.0436879224141085	0.0470185142421775	-0.0119873141592818	0.0265453382611474	0.00158997741750548	-0.0141508756217974	0.000723424496110806	0.000801461443492628	-0.00452225789782232	-0.00628044910214595	-0.00885691828270388	-0.012513055023168	-0.0077130047066406
0.0828202865552141	0.107972943246539	-0.0140344070904994	0.0685748510410793	0.0198937231247412	-0.0175456685838007	0.0212598695696071	0.00897608774021351	0.000420914222447305	0.00117402727047025	0.00122068060558625	-0.0109031038479759	-0.0149779469842687
0.000435019736723051	0.000100212565749026	-3.80204267784608e-05	9.65255793225044e-05	2.39041526742082e-05	6.73202501970417e-05	0.000143002328203222	0.000106440817494539	3.76705093853889e-05	4.5612201435625e-05	-7.24554020554849e-05	-4.79894778487742e-05	-2.29779574164066e-05
0.134264371388594	0.119992179075492	-0.0339728038241518	0.08715828971244	0.0187608749507727	0.0110157073904817	0.0429729468333349	0.0181972936517636	0.0106821622985933	0.0148882911706272	-0.00877280278382303	-0.0136225391913196	-0.0199150365697997
0.174623519742341	0.0941431285393711	-0.0604780556172725	0.0778838793405045	-0.0156166238915198	-0.00190249482534338	0.0194499447167567	0.0311062722793168	0.0228735311412301	-0.00875955935843162	0.00538514144578808	-0.00908012872932035	-0.0234404129666678
0.490946602832389	0.250563398515681	-0.196715098314136	0.166887287231163	0.0973083721506601	0.017988421882248	0.0546526509709038	0.0691724976634979	0.0173274714528857	0.057648397016454	6.25542482523556e-05	-0.0170486570500032	0.0396911299077295
0.0752149113082349	0.0887515094977262	-0.0152372002227738	0.0540359002536319	0.0152359537107052	-0.00161176611098969	0.0207321236401937	0.00857051075974304	0.0126481343414738	0.00681209379985777	0.0075756304454826	-0.0070225911183074	-0.00115466420733236
0.0285572228467916	0.00930550677241983	-0.00316126221064518	0.0242872620927457	-0.000542139847092948	-0.00356856523090034	0.00439755521460799	0.00178021777910074	-0.000263999327071156	-0.00205535253899665	-0.00468721913397615	-0.00545635766689022	-0.00684054109775271
0.0164161116472192	0.0298031246412013	-0.00303484164111376	0.0126232752737682	-0.00396882150772525	-0.00542813519388162	0.000475745340488668	3.94014947483201e-05	-0.00220033254508454	-0.00469847835080344	-0.00412981241977316	-0.00591286611032462	-0.00461120244994633
0.307264906718466	0.176198235971983	-0.0902024410976146	0.184764706987434	0.0495878449179851	0.0059541627730158	0.0579770939011724	0.0246019664207419	0.0768515078751487	0.0277710038455005	0.00500283378398553	-0.0107184645601744	0.00370799167507335
0.376360498928674	0.278074146365818	-0.127648828804056	0.186035147154752	-0.00204327340532734	-0.0349271028346068	0.0950689487715761	0.126508606806865	0.0100291892851953	-0.018485188119967	0.0380947020377439	0.0231557454804824	-0.0365211142537675
0.0465905339359581	0.105450822175595	-0.0117648441926214	0.0286802207189738	0.0183755404286561	-0.00940140033089602	0.0140345785725376	0.0121716105965662	-0.00710429278874489	0.00448707004888002	-0.0131978029396346	-0.00293581085378297	-0.0193774774667529
0.00966795080767516	0.0022323166914366	-0.000565153214332722	0.00875999110306893	-0.00348175016858719	-0.00125134148420265	0.000258634468648784	-0.000765732975046006	-0.00251593484700878	-0.00236654582639492	-0.00223278304050211	-0.00360575987262344	-0.00347303853287529
0.187190254786045	0.1105294202766	-0.0634730924614806	0.086267694618695	0.0360034379284745	-0.00730299101731133	0.0363095626264253	0.0176733634568801	0.0206701167039199	0.0143502234555816	0.00325192146517117	0.00107602124604533	-0.0094235307171272
0.165758033209162	0.178238727043134	-0.0419450729640853	0.110610643213313	-0.00201481556552166	0.00652442704399331	0.0325872873706451	0.0228281940403842	0.019319345272651	0.00225480573923584	-0.0166964612478138	-0.00503220290391646	-0.000266108061720227
0.492164856893313	0.195267660517405	-0.195228875981265	0.171688062787272	0.0570058536152915	-0.0586293302261996	0.0201646471391136	0.0128894218189833	0.0130569435003623	-0.000811738305454057	-0.000561593281701411	-0.0198507948936664	-0.0187821440805751
0.45852011506976	0.190875287578587	-0.181133330696016	0.160552411174552	0.111985070448725	0.0291731646321091	0.113556349302489	0.0359405652357334	0.0711463533344742	0.0705791175404171	0.0363561510773945	0.01016319816345	0.0315541280270811
0.371368901176159	0.269929344800835	-0.122942726840948	0.189366111798126	0.0383680080493948	0.0296978542708298	0.151609973135739	0.111936127604421	0.0602840475142554	0.0340329311601122	0.00709396715673255	0.0121423970685852	-0.0597097588840832
0.0813459594531137	0.0593985308235375	-0.0249690928376454	0.042003055463279	-0.0117983712300902	0.00400629743988676	0.0205701423884951	0.00517147235235535	0.00661636007984857	-0.00389603689510175	-0.00244571215953727	-0.00387768787490318	-0.0128678586176556
0.165617381262069	0.0447709575849901	-0.0502505403553714	0.0897499636032356	-0.0134233089615314	-0.0106084113074791	0.00625431857918227	0.000212768498257715	0.000332235483908677	-0.0120158601345053	-0.0185870574135219	-0.0269901944479327	-0.0322148206652622
0.0937026189892391	0.0288985779756388	-0.0284374777142754	0.0491543836715087	-0.0148623707854611	-0.0048914933066133	0.0106293620710065	0.00771844320470358	-0.0151312636519997	-0.00987693204603721	-0.0107614076478266	-0.0118453201285227	-0.0191010555276173
0.0786626289189572	0.0608405408883669	-0.023708561340897	0.0414032558262487	0.00562919904531471	-0.00197672264471309	0.00541371360573573	0.00911840005721268	0.00344461227322275	0.00182623820030081	-0.00152397288436965	-0.00829892290058398	-0.00787139796273105
0.314391483800723	0.0843040954214493	-0.0977792414447188	0.173409892613086	0.00795361249987431	0.00621605097969591	0.0424926812163923	0.0193701530576031	0.0201146924135517	0.00708483173978508	-0.00849477429020234	-0.0259453825668469	-0.05044888913325
0.0934959599374778	0.0678681209818598	-0.0296034562090652	0.0465589029054049	0.0156988243300218	-0.000966115073259943	0.0120791899245665	0.0221922241983522	0.0136806492839325	0.00736635462838094	-0.00395544147559217	-0.0086001274920829	-0.00136565815209627
0.105564391701375	0.076771381446905	-0.0342944560088439	0.0510809631088161	0.00153994400983487	-0.0341636158645246	0.00683712063072799	0.0107873707743858	0.00781821224794636	-0.0163118359273449	-0.0175183108256369	-0.00858094928313184	-0.0108553097517267
0.461285832911736	0.223162662329083	-0.173791568995225	0.183676690122005	0.0898269872111273	-0.085782730801979	0.021310751567934	0.0272893449445321	0.0113576580964807	0.00202212820457415	0.0136053872362633	-0.00808646085563369	-0.0445309234075187
0.174830032754202	0.163187663263868	-0.0641998097303475	0.0689908810570981	0.0242442738514819	-0.0631363445421962	0.033124587211335	-0.00391793882046912	0.0149801712920883	-0.0194460353453572	-0.0180326966652508	-0.0264236504228898	-0.0446945762273862
0.00832402384158591	0.000553746546310512	2.67225829502105e-05	0.00840276944874032	0.00113686372755391	0.000542863627046546	0.00354034953758187	0.00273815950888507	0.00151933768251321	0.00083986367730023	0.000256967724651008	-0.00019100571341517	-0.00128443679961939
0.14516974857767	0.206453274488993	-0.0386882944171379	0.0895708493526267	0.0989237242955587	-0.00332999514505739	0.0925609911130189	0.0378422301614422	0.0528904367418825	0.0477968645752506	0.0464811843783741	0.0125099755395395	-0.00790577366421377
NA	NA	NA	NA	NA	NA	NA	NA	NA	NA	NA	NA	NA
0.125321533304507	0.125248260750657	-0.0453924412871263	0.0498811311613263	0.017805813128616	-0.00567370660005302	0.0305145378348962	0.0150585417608509	0.0143572192348926	0.00606605326428147	0.0142678195343831	-0.0212436885479242	-0.0255263825241661
0.0637744294762894	0.095932009701111	-0.0197382263235652	0.0336426979183229	-0.0122418530496091	-0.0134494419382401	-0.00103540878820978	0.00349697284156709	-0.0168649610125333	-0.0128456474939246	-0.00908052113864099	-0.0133689026854358	-0.0116558918867416
0.082172424117045	0.108832959861853	-0.0136398665744071	0.0693703979883958	0.00983680155981083	0.00206219314211661	0.0266543255070359	0.0157245722564468	0.00929666591339266	0.00594949735096373	0.000784573490287321	-0.0104292781055778	-0.00971225034463097
0.00251535756075509	0.000982915956165588	3.16722091876936e-05	0.00184493121818955	0.000131743677580662	0.000526432144036592	0.00138164466711406	0.000965801865203131	0.000744894635877173	0.000329087910808627	7.80421980236482e-06	-0.000209844899368612	-0.000295899636758981
0.293143127290942	0.178909700110421	-0.103126882883834	0.129699962233659	0.0139316139571676	-0.00967343353176031	0.0354741459180263	0.0470115755401853	0.0214208445927366	0.00212909021270363	-0.00139765217917104	-0.0116963672579642	-0.0179186675830538
0.0415279508109482	0.0214265501383605	-0.00727338107853309	0.0310974686985393	-0.00820222409421644	-0.00970901696835245	0.000373614856743733	-0.00373345912014111	-0.00534521121476499	-0.00895562053128444	-0.0115808408737286	-0.0132256985654729	-0.0167414551647736
0.0768439667942607	0.0843790296112577	-0.0149947706242825	0.0556406439023574	0.0112154670631561	-0.00378988670078771	0.0243720683728789	0.0166992381996052	0.0114872846833632	0.00371279018118419	-0.00403841175041852	-0.0109538443453583	-0.0101272642236776
0.119455256579932	0.0739176758266664	-0.0397280139125705	0.054686439607494	0.00210671873159543	0.000882164435199742	0.0134233023011148	0.00915636428473331	0.0058873433142279	0.00149444158339758	0.000162064970947604	-0.00861575720137421	-0.0106095579842898
0.0909519029053131	0.0740993123464129	-0.0304080951493116	0.0423861481234998	0.00446601736353701	-0.0144106732443053	-0.00459294853081604	-0.00200022180958953	-0.0072403028974094	-0.00497232794038414	-0.0199537236529795	-0.0172825590639595	-0.0253753935499612
0.444469004985299	0.15698079857999	-0.171009037975615	0.167053597151936	0.0368783058857285	0.0335203986998676	0.0464968106742334	0.0471300788897931	0.0346943400370759	0.0351993522927981	0.0145308249448912	-0.0202514692598206	-0.0254318322795785
0.450958154011454	0.195042094491865	-0.175921221355905	0.163197094181931	0.170253083470156	-0.0293621054194479	0.162018083139396	0.120537216207479	0.074558933367437	0.0704454890253539	-0.00128866929779897	0.051492937698634	0.00870753900271604
0.050328049073158	0.0617018512623049	-0.0106944215702936	0.0349492546506803	-0.00826869978100954	-0.0107653610565157	0.00538024125342633	-0.00258496246823643	-0.00638429597438992	-0.00951703041876262	-0.0131992824345223	-0.0117390584490352	-0.0152017306317398
0.363712629561573	0.218463499664241	-0.117278265206794	0.193183592992927	-0.0103197528429114	-0.0320051273100573	0.0357895790516849	0.0507704498853762	0.0167090337667342	-0.0211624400764844	-0.026541679162259	-0.0329262112410121	-0.0691694471734179
0.18486208911402	0.113039021162263	-0.0619143380238625	0.086801142815951	0.0172316760751482	-0.0187989418443326	0.0218920073174597	0.0289152290459408	0.0221542562119036	-0.000783632884592184	-0.00902555211534667	-0.0164447691240351	0.00655602689113111
0.119783304268207	0.0325854796953022	-0.0386090943085416	0.0596575759651391	-0.00950592463923156	-0.0159439306310858	-0.000521168750436188	0.00218206397555247	-0.00577826513500267	-0.0127249276351587	-0.0148360652561392	-0.0225960996540005	-0.0273166167390485
0.191808308489394	0.0491184265275457	-0.0614186823750278	0.0994149183198247	0.0113724336614482	-0.0279281529324164	0.00129312619143934	0.00737246028346839	-0.0130742450497794	-0.00827785963548414	-0.0331006167120179	-0.0308991298888108	-0.0385184554505338
0.165918397575446	0.0955547714655919	-0.0548143394998702	0.0807749951042706	0.000501094454754186	-0.00296171864881706	0.0248076905856579	0.0229851954874543	0.0194266391464902	-0.00123031209703145	-0.0031092049102269	-0.00332730425712466	-0.00750239117604201
0.113409690044931	0.186920783625705	-0.0307354875347488	0.0682549330513047	0.0201837129022024	-0.015466709186413	0.0213134223238497	0.0242141472712163	0.0340971184375528	0.00235850185789471	0.0212261758870194	-0.0168425249322412	-0.0193576561824474
0.483139151447515	0.196329440492538	-0.190321752038736	0.172170768833297	0.0818748376062128	-0.0532776301266801	0.0333663864345852	0.0061802453333451	0.0208019384160043	0.0142986037397664	-0.0253940438672819	-0.0621675008507469	-0.0441373752161869
0.109252322253524	0.027619473212676	-0.0349151912938431	0.0534173299861466	-0.0127579708624036	-0.00212599925828218	0.0100544216372589	0.00562273287136904	-0.00293577912355328	-0.00744198506034288	-0.00789261145344991	-0.00794637760227231	-0.0221969185664276
0.0216122876866923	0.0317745790218246	-0.00319783532027622	0.0182377895295764	-0.00645070402455841	-0.00498778573346638	-0.000612903114896739	-0.00229942646136852	-0.0050290210650385	-0.0057192448790124	-0.00762822310496267	-0.0088456399401219	-0.00998579622942798
0.0116829441992122	0.0206664124316825	-0.000261860506139636	0.0113946076239448	-0.00106587282582493	-0.000134818740755117	0.00358998119823335	0.00205474079555326	5.41900843560907e-05	-0.000600345783290024	-0.000577078353966988	-0.00222551290970341	-0.00278788228234127
0.169928636404236	0.169819466525245	-0.062140005747836	0.067966696004394	0.0438405936035887	-0.0438484182842075	0.025790983042233	-0.00619413505817329	-0.00476363296247015	-3.9123403094421e-06	-0.0124369897368631	-0.0237732133464977	-0.0170306214262726
0.0937279726028295	0.125277304841815	-0.0321265106846201	0.0411112457266	-0.0138080718057375	-0.0306751561695064	0.00692296849651787	-5.3764419196356e-05	-0.0041685720742955	-0.0222416139876219	-0.0157141228652643	-0.0180881594173337	-0.0153690889001326
0.156636988112417	0.112360981604681	-0.0539141998029243	0.0705468512296415	0.000669008224595563	-0.0398615695475546	0.0029909214848883	-0.013360460700078	-0.0215469890376127	-0.0195962806614795	-0.0273848714961286	-0.0337339635326806	-0.0403412256429913
0.0126135682436332	0.0109560573604005	-0.00184017429715613	0.010957250221101	-0.00406059054679692	-0.00413514115950033	0.00143716921591494	-0.00162104107801282	-0.0008362671773778	-0.00409786585314863	-0.00413837666702009	-0.00457173243299064	-0.00468987316388766
0.356187589034231	0.225875967397462	-0.109897010007603	0.200905555043245	-0.0290816758947134	-0.0374392066602552	0.0643892868486631	0.0769345765164511	0.0269172720706602	-0.0332604412774843	-0.0134334842069224	-0.0498512592396754	-0.0569715626819827
0.049259513771453	0.0717346719918058	-0.0106493163791284	0.0334874740980212	0.010296777104592	-0.00929355044408967	0.00415424409133024	-0.00359589432670442	-0.00402872533709915	0.000501613330251172	-0.0063994033487587	-0.0124819753741257	-0.0120885408248969
0.270160664829492	0.189761237067618	-0.0978028604656817	0.111771283460408	0.0547207900321046	0.0158520540236354	0.0896339168798918	0.0350473126369875	0.0931670751280886	0.03528642202787	0.0529831234720374	0.0305046769033753	0.00811500404006865
0.0406157794069519	0.0224207643086063	-0.00699178049519118	0.0309473161059525	-0.00998898900935315	-0.00865573179369285	0.0015332497338149	-0.00142897518313544	-0.00315115159493819	-0.009322360401523	-0.0103130829032806	-0.0128065963129411	-0.0137171963467854
0.0764983854140522	0.083490203698902	-0.0155051694620054	0.054507347402423	0.0112862483013817	-0.00321573225825533	0.029572255701983	0.0171217854660609	0.0113399425240515	0.00403525802156317	-0.000399621221272212	-0.00379112383204133	-0.00875104991035193
0.290855656941413	0.179119734572818	-0.101811042671937	0.130043512126378	0.0168850625640605	-0.0347851225322436	0.0535862926486453	0.024489383715437	0.0141828272301948	-0.00895002998409156	0.00552615038229098	-0.0154218721611576	-0.0109445295746802
0.0364525540255919	0.0551423411511009	-0.00545074385860502	0.0298042155362888	-0.00117712651232143	-0.00550410005813003	0.00685621579002227	0.003492124247111	-0.000454251190402891	-0.00334061328522573	-0.00689330759729881	-0.00799595427708157	-0.00962410914535372
0.0974758017476855	0.0663834505434563	-0.0322806365372188	0.0449009679816142	-0.00432141420976814	0.00193385869838192	0.00686325141829137	0.0218818419209876	0.00783564695542756	-0.00119377775569311	-0.00347698543309354	-0.00405804949608181	0.000683236222195724
0.290684512845596	0.0866158822447886	-0.0744596857778724	0.200708689100156	0.00047780205995529	-0.00237176403332512	0.0505846651846652	0.0169391954418491	-0.00122903855546963	-0.000946980986684887	-0.0144244857806222	-0.0421522688923929	-0.0449260745814897
0.139572145671637	0.101755006213576	-0.0480276257010963	0.061325779412977	0.000892492116551069	-0.0321357254320891	0.00759345654156884	-0.00150103958328382	-0.00394269676705208	-0.015621616657769	-0.0158884384373643	-0.030729125772977	-0.0286611232792302
0.222351522227212	0.170145741855529	-0.0790499355436364	0.0958066532648487	0.098745811531667	-0.0132182421788386	0.0604502386984422	0.0637400045337445	0.0404331725538596	0.0427637846764142	0.00270828329032213	0.0261628850511018	-0.00799047580066384
0.317777310172234	0.145426149351559	-0.0859469105178043	0.210654052362847	-0.0414767761895907	-0.0476440591972747	0.0228725636329154	0.00964682920148302	-0.0213760924205748	-0.0445604176934327	-0.0527233487236946	-0.0505703213446526	-0.0853629970415689
0.114928994040851	0.0303919293939897	-0.0380967635678345	0.0541110993905958	-0.0139567440991282	-0.00664306553522112	0.00712474501841059	0.00848719763006177	-0.00576511048506018	-0.0102999048171747	-0.0100344579449654	-0.0173524607663342	-0.016631159168104
0.446810209122823	0.159115921188281	-0.170694228261797	0.170364023108231	0.0225419157815133	-0.0401443830320616	0.0483626204932004	0.0762057771395576	0.0437437554048068	-0.00880123362527419	-0.0156090453259119	0.0269830530163736	-0.0272788751285158
0.00192078462893736	0.000591016417690385	-7.17813206714676e-05	0.00136792686907038	-9.19046484461959e-05	-6.521981926758e-06	0.000714177122624548	0.000295660916121493	0.000130857691844874	-4.9213315186477e-05	-0.000287185768453255	-0.000164410932791439	-0.000545738167907979
0.0130760955568119	0.00146332484225844	-0.00204946343378438	0.0112998382897275	-0.00149672254174779	-0.00184345336858405	0.00105668209846672	0.000509069116730092	-0.00127164108379805	-0.00167008795516592	-0.00149380385585687	-0.00403517574003291	-0.00451639683795587
0.0644704209218772	0.0889157561274007	-0.0160247365652631	0.0402254757890132	-0.0106782387471377	-0.0209176551862773	-0.0010961175775924	-0.00454021484898551	-0.00853927631840801	-0.0157979469667075	-0.0186314914762876	-0.0196249147231371	-0.0227746623934461
0.164573339935022	0.0438956571164342	-0.0495625958599764	0.0903364767497799	-0.0154048055621683	-0.0205580651110377	0.0123223920901544	0.00367624560093091	0.001995643012554	-0.017981435336603	-0.0310810735394183	-0.0283140101840879	-0.021367880412781
0.22396656740412	0.17078200986767	-0.0797997052551819	0.0959967785486592	0.034081855115081	-0.0151249327984481	0.0589359466931998	0.0419145197747292	0.0293452984706603	0.00947846115831644	0.00799541088486258	-0.00712492191579764	0.00187399124091564
0.494709289642164	0.242775884157351	-0.19926814070746	0.165053615284992	0.143978803404319	-0.00749900349170213	0.0634195010507294	0.0983777534085681	0.083897311271713	0.0682398999563086	0.0235833972471281	0.0161478744275515	-0.00930531350877534
0.0223189464698917	0.0643124303872173	-0.00466481857058837	0.0163851443127262	0.00660391282277452	-0.0108833515926316	0.000568426753480459	0.00064424405927313	-0.0105688942051845	-0.00213971938492856	-0.00399085217552473	-0.0128586035236396	-0.0125304546385165
0.00120145923614226	0.000369092407870065	5.37738409851704e-05	0.000760168114346875	-9.56744697165049e-05	-7.84133538238279e-05	0.00032692986853302	0.000119387325794679	9.72656857662511e-05	-8.70439117701663e-05	-7.23540258856126e-05	-0.000286343041315097	-0.000324848556738029
0.152061550350035	0.110424714596306	-0.0513234919507944	0.0703574580265467	0.00972217535806763	-0.0348923097057656	0.000924479776664988	-0.0128712526866721	-0.00604272372923767	-0.012585067173849	-0.0325607147369157	-0.0288202423220846	-0.0277529125315644
0.138903962746359	0.0328532314733283	-0.0440513332751407	0.0696874485346632	0.00486974094343165	-0.000559003096338162	0.0145678093493083	0.0180301459589701	0.00970424705018941	0.00215536892354673	0.00202583716208912	-0.0130251669147145	-0.0164971131510673
0.0448098826684	0.0487465635995667	-0.0127627687089726	0.0262270357457029	-0.00381356089430197	-0.00745525601110197	-0.00225183398755242	-0.0046821019483739	-0.00285071158464108	-0.00563440845270197	-0.00656836137992767	-0.00783758724859432	-0.0136956282723893
0.243334488270303	0.0725418812686408	-0.0487998267224942	0.20292263484738	0.00133586805882124	-0.00101240448064893	0.0525331778079213	0.0336755671374472	0.00800235698843088	0.000161731789086156	-0.0171435956184494	-0.0288443072858852	-0.039844910242614
0.295858066469827	0.174204349002436	-0.105942746501927	0.126541967540771	0.0448824917692109	-0.0188780050841268	0.0466579625596155	0.0668045969651359	0.0301879162722853	0.0130022433425421	-0.0203954722405449	-0.0137558755280597	-0.0407654018329536
0.14645611197546	0.213753671849455	-0.0410914424112537	0.0870407963945725	0.0878254657913783	-0.00126433989781941	0.0571058371327377	0.063791285813849	0.0226119980679099	0.0432805629467795	-0.0121710311356954	-0.0175424862523339	-0.00985244635635327
0.374282098201348	0.279925421207632	-0.123402357479222	0.19289110014643	0.119439644007995	0.0365335574948067	0.138324587264917	0.0785016203700836	0.0537510500201051	0.0779866007514009	0.0635533296822872	0.000269581644214922	-0.016895993072239
0.413302080671234	0.0907651066585383	-0.149421495881256	0.179623519957858	-0.012919317533212	-0.0491980344747753	0.0337350740543475	0.0163191706117672	-0.0103807903141401	-0.0310586760039936	-0.0317935466125787	-0.0383529478523192	-0.050172323500066
0.496552917491993	0.252390213659292	-0.198752013359601	0.168966225620759	0.0914785625030279	-0.01147670599975	0.0524290987009602	0.0827580914108662	0.0675002995062894	0.040000928251639	-0.0121100270334963	-0.00660886130043287	0.00630675498914318
0.36520422868476	0.218919514530525	-0.116604105815282	0.19607757430397	0.0232852430326099	0.0229347634052563	0.0745386537331367	2.69774804131373e-05	-0.00461062973588261	0.0231100032189331	0.017149150264124	-0.0276292135922042	-0.0499790060371243
0.0323182004871154	0.0148297090195454	-0.00748298672896517	0.0223448496875257	-0.00522667390747077	-0.00559779399566617	-0.00133544990102576	-0.00181451377616479	-0.00492679756287599	-0.00541223395156847	-0.00884946016814578	-0.00742998046099924	-0.0103700634489336
0.171054208351623	0.166463968383434	-0.0625526672790953	0.0685267589682567	0.0123713197005955	-0.0516081968805175	0.0205269533799201	0.000588969469619671	0.000236464253726587	-0.019618438589961	-0.00678254758558	-0.0092260842291586	-0.0493958806199342
0.183805350852423	0.0779988658434285	-0.0541781374715923	0.10282448668606	-0.016260123720732	-0.0415310145656769	0.0131871006309018	0.0170980463318463	-0.0142400138356508	-0.0288955691432045	-0.0264387670717087	-0.0282680095057309	-0.0344448792755573
0.0628548667025373	0.131353491257679	-0.0170479160911193	0.0362082593822728	0.0205917795459788	-0.0160819362521556	-0.00385573812416033	-0.00912294839266725	-0.0123088501369896	0.0022549216469116	0.00170901454053357	-0.00502674322752054	-0.0253633425843009
0.239877708528848	0.102150999565967	-0.0753486386005827	0.127769634410876	-0.00659297627959043	-0.0132678374784554	0.0233845597641668	-0.00941488558266113	0.00746062771870321	-0.00993040687902291	-0.0264854029881118	-0.03033161691676	-0.0458595865569948
0.106730616520451	0.0958186246578738	-0.0239695297429155	0.0733051854080221	-0.00100497734833782	-0.00749637744680433	0.0276150887375214	0.0247346509859233	0.0157295191725356	-0.00425067739757107	-0.00431903309087921	-0.00850006708726736	-0.0169495984876379
0.0450190661504374	0.0794787044839291	-0.0126101273001418	0.0267428296194311	0.00488866296349017	-0.0156489816427132	-0.00539446763379899	-0.00908057683158689	0.00148948548433077	-0.00538015933961154	-0.0107658186681551	-0.0151696048361905	-0.00637451712100807
0.146222711291858	0.0505478990334905	-0.0486874571557068	0.0690458427691139	-0.0146995510844127	-0.0498710325367101	-0.00851330267447051	-0.0105531128935189	-0.0283863592566415	-0.0322852918105614	-0.0446118908381147	-0.0452194292252686	-0.0447314142952934
0.037893364793753	0.0171483297365921	-0.00967774464779956	0.0234213311680585	-0.00340603943661112	-0.00474582385389233	0.00346291850847923	0.00169651614924975	-0.00267136674462579	-0.00407593164525172	-0.00680197073982295	-0.00899997268423665	-0.0079074148326012
0.116315786920753	0.0792690718394836	-0.039498212031008	0.0520703897263424	0.00316836200819955	-0.000345890414536226	0.0204238499346801	0.00232062429943303	-0.00288408573328673	0.00141123579683165	-0.0173896126666583	-0.00802183363476724	-0.011290187379386
0.0599764442260592	0.0533846995182967	-0.0185342433939643	0.0316318877814575	-0.00954323077134461	-0.0194176481567053	-0.00628526466242273	-0.0141579563021551	-0.0101459686527872	-0.0144804394640249	-0.0155920274736961	-0.0149928135115536	-0.0155546549027767
0.113797106672478	0.0788830489207848	-0.0381136780792754	0.052393549664936	0.0152738799081667	-0.00456875720244512	0.0200259135942604	0.00654211018373028	0.00264742952259574	0.00535256135286082	-0.0100382081370192	-0.00965992520194535	-0.00670652597749886
0.186664507102466	0.109672214734435	-0.0619190459386941	0.0888635192631757	0.0292116947607728	-0.0116264491586143	0.0380531945246952	0.0290218699576626	0.0288158699963204	0.00879262280107923	0.0198123593277834	-0.00268934654838476	-0.0142141301482713
0.144214732358817	0.0907057716109297	-0.0473673085726734	0.0684360810429735	0.0209198512627082	0.025608697205648	0.0268324859282739	0.0326535172611043	0.0259566392753598	0.0232642742341781	0.0154309909593499	0.00720918797961245	0.00187625719321244
0.0290779456689359	0.0125062205288964	-0.00611361922517646	0.0215541669405438	-0.00796234009801339	-0.00802962582366734	-0.00149494017500888	-0.00421064171657036	-0.0061297435205702	-0.00799598296084037	-0.00879417556502832	-0.0102205619329942	-0.0113322094800763
0.0829352350947495	0.105477134170899	-0.0143235287244306	0.0681746388602655	0.00548208037339565	-0.00130034963765339	0.0336492077407286	0.010520931759251	0.00272210020073935	0.00209086536787112	-0.000107736503953612	-0.00752172902351911	-0.00937112636277861
0.112203922765451	0.183310336241668	-0.0300260172138698	0.0683237405034246	0.012912754518776	-0.00902214946247154	0.0177144297548492	0.0123830104363593	0.00983243443471318	0.00194530252815224	-0.0108706428559143	-0.0123929278514126	-0.0116379740082167
0.100421248780758	0.026676106428011	-0.0314046398857867	0.050780310433357	-0.011514229897365	-0.0072622281366429	0.00935607798566135	0.000348548754175323	0.000194551243449595	-0.00938822901700394	-0.0209229056376751	-0.0234263388783355	-0.0162796458482965
0.245303240709347	0.104031425473744	-0.0783751254604291	0.127567664948757	-0.00537681111716154	-0.0467696057339301	0.0207818993838224	0.00446393606260259	0.00242019430690874	-0.0260732084255458	-0.0218466854862895	-0.0425398250086705	-0.0341202158046613
0.359800726625981	0.219496488045998	-0.116406352632812	0.191568079073635	0.0365027050246539	-0.0246351291354306	0.0520018446645961	0.0348495557146324	0.00389065156062307	0.00593378794461163	-0.0286358070551664	-0.0394645737988444	-0.0628904015162682
0.489216844149274	0.193174851340719	-0.193923518466835	0.170584407946076	0.0825438350350884	-0.0722822234538775	0.0178511168144287	0.000256209431675591	-0.0173505634242779	0.00513080579060543	0.00499444300327512	-0.0177053048517418	-0.075740005940546
0.0716583538084056	0.0776802620195425	-0.0164587453551493	0.0472790476895985	-0.00324680700629192	-0.00686964657719598	0.0105525706017938	0.00632642270973471	-0.00294846413769383	-0.00505822679174395	-0.0112129257781105	-0.0139567977336824	-0.0204522072011459
0.0159915813012869	0.00351965212530544	-0.000820471360700506	0.0152865151027996	0.00204548696593747	0.000174630018076268	0.00572730082402235	0.00535648710080686	0.00142159343032414	0.00111005849200687	-0.000931069769015426	-0.000252722683400663	-0.00259803654783917
0.156001116171674	0.112541307818323	-0.0535127354092877	0.0706337425470653	8.43929286382106e-05	-0.0228654406218491	-0.00611288339611316	-0.0082326491046627	-0.0123435701337056	-0.0113905238466055	-0.0191302736047367	-0.0317450543360029	-0.0500491167455345
0.0417138452496251	0.0113593994391323	-0.0036704963478874	0.039070492481278	-0.00181513992816563	0.00171449212473784	0.0131531054979768	0.00941944079215083	0.00230044430634449	-5.03239017138959e-05	-0.00218330512738574	-0.00422127724117764	-0.00923775290035781
0.149614797936414	0.111123515720771	-0.04984617827279	0.0704007703290572	-0.00402654609618633	-0.0371163212316516	0.00439380360203365	-0.00873770389814493	-0.014299595648545	-0.020571433663919	-0.0359243781425087	-0.0371979140303876	-0.0497430483790454
0.00364850193224388	0.000384031959945577	3.15925804598464e-05	0.00240987642945597	-0.000209717176322098	-9.23504065674691e-05	0.00106479553509761	0.00068490082474067	0.000530628928558157	-0.000151033791444783	-0.000340112132785572	-0.000782906537158885	-0.000900363579394699
0.00529157586842533	-0.00049426851389153	-0.000755649842043838	0.00451175242774731	-0.000907272301052949	-0.00116394809279526	0.000884222296060185	-0.000149551931917626	-0.000984500722505117	-0.0010356101969241	-0.00128118874965776	-0.0015396392078602	-0.00191309014542403
0.0385072769551672	0.0461411406381324	-0.00754087579919654	0.0278404790158734	-0.00250156220833904	-0.00420192375637289	0.00999678235977004	0.0024700122117456	-0.000627476197419922	-0.00335174298235597	-0.00587668032662202	-0.00649849354593328	-0.00839165399412487
0.306097934271159	0.220947413596982	-0.112765878724713	0.123505792035506	0.0186232274226742	0.0287868915988486	0.107294071453991	0.0533941090506538	0.0196013438112042	0.0237050595107614	0.0234527037647064	0.0291786565395104	0.0248533162205065
0.0823184268988101	0.15787028400153	-0.0219789750918821	0.0485591609590139	0.0455321832569378	-0.0157064068115695	0.0091844813775009	-0.0028582500348204	0.00427751106651728	0.0149128882226842	-0.0163845778392582	-0.0181593868921834	-0.0201854479679476
0.403588792702677	0.091379348174582	-0.139630320006553	0.190181773258643	0.00332291300346493	-0.0183161699567445	0.0340036731596782	0.0221807027366314	-0.00583244304117686	-0.00749662847663979	-0.0272503414629414	-0.0378309704550699	-0.0476461468957107
0.0234346912635335	0.0373122134233474	-0.00231962484338725	0.0205240551600166	0.00295458074578632	-0.00197524073647716	0.00483937832589738	0.00378440844404377	0.000782020882562004	0.00048967000465458	-0.00350803223449429	-0.00627208135603714	-0.00558620841152557
0.15491027780091	0.109948963538941	-0.052334946322315	0.0719838102741981	-0.0141642611965375	-0.0420514938346155	-3.46195941474392e-05	-0.0182971732889484	-0.0236569257447376	-0.0281078775155765	-0.0222203393476603	-0.0222787793634714	-0.0443312526625506
0.00798075817730399	0.000713242610178926	0.00035244756347977	0.00852808017893197	0.00140315091780822	0.000498826638337122	0.00460161831016041	0.00315280782854775	0.00108841478023439	0.00095098877807267	7.40439424949443e-05	2.24795046322585e-06	-0.000969387623925531
0.0702041442705993	0.0767545684759253	-0.0157150952650757	0.0477543996082267	-0.0108907343150266	-0.00539465016558976	0.0112704370153507	0.0042286914614994	0.00274339123310356	-0.0081426922403082	-0.00632783112834145	-0.0102296525234292	-0.0186466089282329
0.280271744716941	0.0980252753124627	-0.0965051741613533	0.129343160051132	-0.0176356388285951	-0.0165788680776346	0.0195884133171149	-0.00187401583125779	-0.00912267171874448	-0.0171072534531149	-0.0329209886402232	-0.0443487400894518	-0.0369102305151672
0.0764167560242716	0.0523034002163178	-0.0245256423149649	0.0371673269697969	-0.00790847835127113	0.00128279336065959	0.0118610348575728	0.0147709826658551	0.00773956406930526	-0.00331284249530578	0.00626725944778758	-0.00376063550942858	-0.00348385051447413
0.00291444486222263	0.00655933917439986	-0.000241135108162221	0.00223179479944082	-0.00126395710449	-0.00141276490183423	-0.000415804964442687	-0.000721582064518226	-0.00114407513853153	-0.00133836100316211	-0.00139561093661006	-0.00152950799948224	-0.00156075920077362
0.31279227159264	0.0832078642430555	-0.0968022870531536	0.175405342827434	-0.00151211134714119	-0.0116648214365455	0.0305888466764152	0.0125992395430512	0.0120725310552229	-0.00658846639184335	-0.0415825621816363	-0.029266725861726	-0.0444954106255297
0.266763034175106	0.174752368547059	-0.0925838962253763	0.121337983947084	0.0422689884237432	-0.021024298471109	0.035473307095134	0.0489494405771931	0.0180710055733241	0.0106223449763171	0.0158183825283158	-0.012120520879082	-0.0193517642886952
0.121617147241064	0.0601617145942852	-0.0238171733321317	0.094429156095777	-0.0058988575293915	-0.00227448108889747	0.0206778860342458	0.00240887883107418	0.0031154561436133	-0.00408666930914448	-0.0168628449576788	-0.0227676980908626	-0.0227745210652085
0.194336673851218	0.107858117079007	-0.0322442498142148	0.178333561371056	-0.0126651745666574	-0.0227084537499782	0.0125879650361331	-0.00536332428899008	-0.0138692767516435	-0.0176868141583178	-0.037836716443724	-0.0483286063439965	-0.0552981606490963
0.124707462273281	0.127325063922308	-0.0447977319051239	0.0502992512906772	0.0240055311783209	-0.0347719112501141	0.0339391749501643	0.0285116576405439	0.0250291752654397	-0.00538319003589657	-0.00625380658047707	-0.00861259370298229	7.23404135162392e-05
0.118155908037719	0.0797009370747604	-0.0414351363586451	0.0505532773780655	0.00215485897404673	-0.00342188288715264	0.0162391045736968	0.0133532390532949	0.00168117978249677	-0.000633511956552951	-0.00581770724248888	-0.00466665351543863	-0.00924216151663595
0.0789792681818128	0.165813884313048	-0.0216957551691505	0.0452743649445518	-0.0136337702910047	-0.026366066879474	0.00324729270906403	-0.0057567803708119	-0.0200240224020574	-0.0199999185852393	-0.0146404036099137	-0.00893081766958587	-0.0247793840176818
0.13402986943316	0.0718626333587505	-0.0241692333042537	0.112464787120474	-0.0310983209106393	-0.00365071603575154	0.018914395978255	0.014568158911802	-0.010644134823525	-0.0173745184731954	-0.0177750590779454	-0.0257555253792676	-0.0329641853695551
0.0616015526109158	0.130231963306647	-0.0158862670651332	0.0369739741342125	0.0230043488048195	-0.0166475700196251	-0.00514739537028659	-0.00728872226067849	0.00967098193584696	0.00317838939259716	-0.0056272770341199	-0.00124345223252945	-0.0236151616709848
0.026423710200633	0.0101453737850461	-0.00166925864738889	0.0248300470585774	-3.60218474312855e-05	-0.000187527912312555	0.00584282563224403	0.00470957179866973	0.000417458462158894	-0.00011177487987192	-0.00182611537329358	-0.00466518143057275	-0.00482726699513685
0.000313891330853575	0.00136876432072135	2.49882319872249e-06	0.00012717857182364	-0.000132898414815907	-0.000118507319163831	-2.83515155489429e-05	-4.84543961102898e-05	-9.04524039784207e-05	-0.000125702866989869	-0.000144564221556372	-0.000154616386123103	-0.000161719240231198
0.174405584877645	0.166767308337218	-0.0650248388674228	0.0675254807657664	-0.00805002471185079	-0.0436271969719057	0.0189067309914505	0.0220347196675641	-0.0131476078706188	-0.0258386108418782	-0.0310444397257393	-0.0146941484694267	-0.0308736510224298
0.0316584837325239	0.0155266545252842	-0.00514511659949388	0.0232411778980435	-0.00656153304536456	-0.00856602031625415	-0.00182677907171951	-0.00432956269513658	-0.00654289167550162	-0.00756377668080935	-0.00964144369832705	-0.0111849391660182	-0.0116514448890335
0.169006797183407	0.176681467790689	-0.0444536449647768	0.109331014801779	-0.0155810379249569	0.00116846650580821	0.0486532403285281	0.0209523777931532	0.00130207792644907	-0.00720628570957432	0.00559772129497815	-0.012273925522349	-0.0308969524536522
0.293456700956654	0.175425380323617	-0.105477128470061	0.124438468225979	0.032307456515147	0.00110501241161798	0.0327484133730945	0.026879252805293	0.00372819160718513	0.0167062344633825	-0.0156437914429435	-0.0131894015651099	-0.0258726398714252
0.272130678843515	0.186659352129884	-0.0684654969521367	0.192866639947759	0.0768416844966754	0.0657570359177105	0.0696719679176638	0.0330794897624037	0.0430215440502199	0.0712993602071929	-0.00327126796087251	-0.00710710297674411	0.00432721906614791
0.179529535873227	0.0760817777826061	-0.0517029676034015	0.103952898067266	-0.0145801608582076	-0.00885152114048018	0.0176166452049757	0.00924626103651316	-0.00421978922832394	-0.0117158409993439	-0.0167825432645662	-0.024403092039439	-0.0426394260152782
0.0244594121273523	0.0150348641665702	-0.00417325307300008	0.0202821456771516	-0.00159997205082371	-0.00437210713579913	0.00369697700350499	0.00149172081228794	0.000825847482334215	-0.00298603959331142	-0.000932449235568431	-0.00433928853511497	-0.00465006750113635
0.0152424601750513	0.0561759090999165	-0.00191209918221075	0.0136864258576548	-0.00874986078489009	-0.00870221263451089	-0.000434202616784399	-0.000352896388239338	-0.00539901859695823	-0.00872603670970049	-0.00835882538707265	-0.00554876117216437	-0.00789301784473624
0.193700224549249	0.0523237317854293	-0.0613301757140741	0.101398456198828	-0.00411974059439915	-0.0281007207988183	0.0107547859138032	-0.00543400663376362	-0.0138429451054366	-0.0161102306966087	-0.0324663909660256	-0.0365802125572922	-0.038559454606977
0.169392252562862	0.174470528010324	-0.0441766197211451	0.11018812224921	-0.00693304771019626	-0.00945812757120512	0.0296443392713139	0.0101375688394857	0.00871639176189273	-0.00819558764070069	-0.0110680783818719	-0.00364185201221082	-0.0137355226729149
0.15627799905745	0.110566017795607	-0.0540222816967124	0.070057921349374	-0.00460767858166972	-0.0425949447132842	0.00193479694820223	-0.00560757723529628	-0.0248644412308055	-0.0236013116474769	-0.0298326849402572	-0.0266755163312098	-0.0411556960037011
0.0743828395372269	0.0198011567899606	-0.0223762203751926	0.038877233644675	-0.00516128667781479	-0.00296356964806344	-0.000285528994588127	-0.00122769059947962	-0.0066762559786166	-0.00406242816293911	-0.00600790304738243	-0.0149253647257026	-0.014444479535926
0.00305862669696352	0.00823382273614542	-2.65365802446099e-05	0.00277191320453606	-0.000730779498182838	-0.000874732089375821	-0.000301183455584453	-0.000661505768070444	-0.000640915271857753	-0.000802755793779329	-0.000826028409556421	-0.00139089689336483	-0.00122910882267888
0.0354609130042635	0.0545749836181217	-0.00435906333578807	0.0307948808288039	-0.00174622027475238	-0.00264285938462568	0.00678512304190111	0.00378853001132375	0.000765711529850784	-0.00219453982968903	-0.00509410268540608	-0.0058513743494689	-0.00706321213334
0.300015260765451	0.173619938933694	-0.10730617149599	0.127720578976999	0.0591133014514861	-0.0115577369527139	0.0509919559099752	0.0156639749531907	0.0316125134102529	0.0237777822493861	-0.00764508279704057	-0.0218218394343509	-0.0258330705163035
0.151269275033687	0.0369554621201435	-0.0443935171809514	0.0846153738036697	-0.000554134736671763	-0.00382255048184962	0.0223406490666222	0.0137459143872757	0.00957253298717489	-0.00218834260926068	-0.00322079911430748	-0.00741882934218407	-0.0141167081051942
0.0133745766087402	0.0206980055506043	-0.000677169229330248	0.0124207126152981	-0.00201355677647191	-0.00253009382475826	0.00174982245716073	0.000775990537195312	-0.00112241981476963	-0.00227182530061509	-0.00302131514161245	-0.00306258872706451	-0.0045380579520111
0.490463077442093	0.199897750111233	-0.195656687154117	0.169523910253653	0.0190843151894526	-0.067298729175603	0.0523681768402679	0.0128306895075969	0.0210981621609749	-0.0241072069930752	-0.0144326857964616	-0.0391244213566255	-0.0233805598379869
0.116211054920559	0.18418557791626	-0.032047334547025	0.0685874980924257	-0.00966957501055435	-0.0156999544623274	0.0308152862129404	0.0163978648399065	-0.0122085572894352	-0.0126847647364409	-0.00377199404039358	-0.0147825994783807	0.00755940247754514
0.13335193781534	0.122135166412294	-0.0325847084993932	0.0890923958301068	0.0245791669039901	-0.00296762892825064	0.0411627493587044	0.0224253048757284	0.0158927122492289	0.0108057689878698	0.00178810086832906	-0.0134022916397974	-0.0191312856871119
0.158124215312542	0.0354418980612559	-0.0495969364873422	0.0833735147657621	0.000415835882604854	0.00150413230665941	0.021051153774373	-0.000636917134881454	0.0106609280898958	0.000959984094632133	-0.0165732400258602	-0.0110813900796891	-0.0276083581801125
0.360441666302951	0.137158454494467	-0.119224674954041	0.18443803431672	-0.0258657838105126	-0.0510015505389282	-0.00541518538064412	-0.0173058542405528	-0.0306301626464047	-0.0384336671747204	-0.0695552315960761	-0.0710142644219068	-0.0649402579157078
0.239603283325666	0.0765548870239743	-0.0475335103418835	0.202739557380152	0.000884140665362632	0.00655911183256819	0.0529230288943622	0.0376314173647263	0.0174827976426142	0.00372162624896541	-0.0181685690981284	-0.0223135714839144	-0.0273936764092759
0.340083813422736	0.155970044739054	-0.100292876166878	0.204121622003542	-0.0312400857703644	-0.0432015303886957	0.016325816493697	-6.18140253000332e-05	-0.0234426298305018	-0.0372208080795301	-0.0578786553179732	-0.0704741227444086	-0.0858745118723614
0.475942915891196	0.14443036018359	-0.186080173442114	0.173084932537668	0.0103606765052847	-0.0786973330032914	0.00241462045014673	-0.0139935741917935	-0.0369676995896833	-0.0341683282490033	-0.0501673348277548	-0.0630159513783417	-0.0773944634613926
0.145553258753626	0.0836890061965864	-0.0503261881563834	0.0640108427773514	-0.00927480193417923	-0.00272457035756019	0.0211776562049456	0.0114821109475803	-0.002710409571442	-0.00599968614586971	-0.00869574638455375	-0.0264434978556679	-0.0212513343664281
0.119431355591461	0.0565944203184615	-0.0231079317004328	0.092882877915695	-0.0274883856636001	-0.00510411344991242	0.0151053503705277	0.00241319124074849	0.000873727785068057	-0.0162962495567563	-0.0124885403421938	-0.0144532879461011	-0.0264278210164385
0.0356972738988875	0.0548770701307649	-0.0049548244827878	0.0295293821571906	-0.00191853410689358	-0.00249179282472699	0.00682651476081736	0.00438940266049931	7.29208688773075e-05	-0.00220516346581029	-0.00547422325008334	-0.00735947158835764	-0.0083305160551936
0.241555260415894	0.0563651429566636	-0.0792450102223149	0.119244282979915	-0.0257029015863001	0.0121509611876162	0.0251877792352677	0.0211126765839316	0.0175261945049328	-0.00677597019934198	-0.0120944285553478	-0.0263124937007057	-0.0130960297006415
0.0103809267164123	0.00112917177567443	-0.000596061480561809	0.00799582028667854	-0.000948909550630721	-0.000171693786707363	0.00321625296379375	0.00236154210536398	0.00140682526842445	-0.000560301668669041	-0.000470261311993498	-0.00236427948391591	-0.00211043201247924
0.372956909760662	0.269922985339655	-0.122568343848795	0.192232341718046	0.146351461078093	-0.0300773608557101	0.0682718740372198	0.0864115842485833	0.0541358511216651	0.0581370501111916	0.0630508628746979	0.015991074653127	-0.0475215429201097
0.155245009165623	0.033131308244849	-0.0485227657713397	0.0810902556170078	-0.00483245454439749	0.00372052974748804	0.0222754872669782	0.00154645242669749	0.00585063929367013	-0.000555962398454735	-0.00508970376700718	-0.0116622954702273	-0.0160168834251342
0.36776692240516	0.135001922751696	-0.122852951058937	0.184937602706498	-0.0279259603771631	-0.0991700612938772	-0.0180626022714885	-0.00721243345745815	-0.027294395152123	-0.0635480108355201	-0.0588305219170571	-0.0772410315722269	-0.0722544800333156
0.130463006949529	0.0504250589965079	-0.0427365006802898	0.0618873080109483	-0.00915526762602424	-0.031952744349362	0.000895436481178818	-0.0135819128035993	-0.0219243765483488	-0.0205540059876931	-0.0205137791120513	-0.0264641799867712	-0.0342152500656486
0.359590669974188	0.221229817381131	-0.114484100290341	0.196461843362774	0.0442526623956101	-0.0323445076704253	0.0433838297450033	0.0543451906531349	0.0202289749600941	0.0059540773625924	-0.0214298104631815	-0.0405827033451509	-0.062150725713547
0.0642452043184056	0.023286118624263	-0.0105888623750327	0.0502006258857198	0.0026731489382	0.00175745946493445	0.0147084021402305	0.00935756288458632	0.00607769594789125	0.00221530420156724	-0.00349763956052355	-0.00733794485690619	-0.00855635829786444
0.314981758514403	0.175520612186997	-0.0931063929425684	0.187006834602824	0.023397132745792	0.0118310112922143	0.0522139573494567	0.0546261886911917	0.0496700354793319	0.0176140720190031	-0.0097306960448949	0.00192280060319316	-0.0260664811095525
NA	NA	NA	NA	NA	NA	NA	NA	NA	NA	NA	NA	NA
0.368770003444431	0.271991612331809	-0.120547160160773	0.192216557686372	0.00766573687833183	-0.0375892578992493	0.093507091828068	0.0580313006686868	0.0936564436107831	-0.0149617605104587	-0.00751557329479757	-0.0299549870058513	0.0402150928303951
0.196093228848598	0.109229416302223	-0.0304280083437042	0.184025926509084	-0.0322754340604523	-0.0279333981588739	0.00918552215686555	0.00554418007481322	-0.015361199860251	-0.0301044161096631	-0.0388110356906099	-0.0463515509325566	-0.0576173997875463
0.165690372384986	0.110346618305311	-0.0585667812677105	0.0708159457414526	-0.0222545905060862	-0.0385943703318042	0.00242006444191578	-0.00783497385907234	-0.0283472069550436	-0.0304244804189452	-0.0212841798617997	-0.0322168651433014	-0.0368917321671109
0.494268825720521	0.20205853645552	-0.196716008659426	0.170511889215335	0.0361350804120419	-0.0645032968509747	0.0442115630636397	0.0276233718706089	0.0144866315149098	-0.0141841082194664	0.0331025237139898	-0.0250192651786116	-0.0436679333619512
0.140988956648892	0.0329518176830744	-0.0448801516866288	0.0702411467565611	-0.0109314638129711	0.00772030279435301	0.0207486905074985	0.00984372278797388	0.0149982060794277	-0.00160558050930901	0.0015196698324485	-0.0149614898296247	-0.00815598243154317
0.00185298847806335	0.00477088747585865	0.000106443730457448	0.00203573149426399	-0.000939707242469217	-0.00115423679608643	-0.000658510981549437	-0.00088115888838877	-0.000980566019358877	-0.00104697201927782	-0.00117701675409547	-0.00102216849336897	-0.00115272564809384
0.174438592278019	0.225025354393771	-0.0480232953607149	0.107945455200235	0.0987150791456398	0.0296054904635835	0.0932774315411754	0.0445243913953772	0.0781983303626335	0.0641602848046117	0.024151038128964	0.00787371641642551	-0.0301215240038668
0.298339343882723	0.174387796886148	-0.107766311115796	0.125298713489271	-0.000276700091694171	0.0259203651944293	0.0634054684875023	0.0566881089142914	0.0531769457007631	0.0128218325513675	-0.0173611258025425	-0.0178376987927029	-0.0197382539204548
0.1343733825117	0.0719555624309592	-0.0248418978369084	0.111293063147539	-0.0287532200582565	-0.00600350462517532	0.0298247218703937	0.00678103258396703	-0.00384959559433187	-0.0173783623417159	-0.0161899009100564	-0.022093678847574	-0.0232867264171666
0.145818666787903	0.21213998144848	-0.0396372536514263	0.0884120655808604	0.0229738790786599	-0.00677443876544198	0.0431237865355911	0.0166073510814915	0.0485602510569494	0.00809972015660892	-0.00110344987173078	0.0281960488864008	-0.0224143060689507
0.0273598492806528	0.00980526157275136	-0.00233490893788212	0.0245066600888246	-0.00164817634038736	-0.00263267949912557	0.00738915082883585	0.00432448025523697	-0.000430460950048034	-0.00214042791975647	-0.0045121840406844	-0.00510629479755922	-0.00574868815953579
0.166757006033656	0.109182765466011	-0.0596182027331202	0.0700086420496328	0.00919055362016821	-0.0473136601036304	0.00636248387869681	0.00471880179802653	-0.0253060769043083	-0.0190615532417311	-0.0362294184904101	-0.0303832021373973	-0.0399982297967861
0.00347677435967082	0.0219445615094129	-0.000104009245580446	0.00353568915051563	-0.00174043177111943	-0.00198146818984571	-0.00195076435704409	-0.0021484099724688	-0.00210068970655799	-0.00186094998048257	-0.00113198741306135	-0.00170387985095273	-0.00256984471108924
0.251165193640373	0.130570144774514	-0.0869593533908473	0.11493006802657	0.0433892722996315	0.0127949263662367	0.0842371556165176	0.0262550278073051	0.0208472580709824	0.0280920993329341	0.0111075655854705	-0.00359094439125954	-0.00384209466391233
0.000932121842690983	0.000153686954497542	-7.57785789082746e-05	0.000464224906334515	-0.000138517002964	-0.000160712439660284	9.92510941132588e-05	1.28361998228668e-06	-0.000124387122997553	-0.000149614721312142	-0.000204298661686684	-0.000345030471977252	-0.000387381339442832
0.0393994315984332	0.0203253814545908	-0.0103366941531836	0.024450878075566	-0.0109392702210195	-0.00666934773334938	-0.00546262815912941	-0.00515735817354761	-0.00404588502560031	-0.00880430897718444	-0.0121998325541305	-0.0133232066012191	-0.0152981203918198
0.171863653308271	0.165334503437375	-0.062886664422828	0.0680043249164393	0.00973803763962236	-0.0472262775618341	0.0309728252371992	0.00363108678466004	0.00801786547595515	-0.0187441199611059	-0.00650181337686703	-0.00772722907035017	-0.0174883716871581
0.0510282664185645	0.019846474339253	-0.0137054053290183	0.031129649704767	-0.00187272519863377	0.000882856947338882	0.00397682315375814	0.00503853416833609	0.000170770648505666	-0.000494934125647446	-0.00743506595595353	-0.00602606372026558	-0.0102332235653084
0.101026217339822	0.0295879563033708	-0.0311139303918586	0.0527677811167646	-0.00439726552920078	-0.00329881761117175	-0.00350996383394805	-0.000142301705894049	-0.00423889161964419	-0.00384804157018626	-0.00913920616989136	-0.0206309194324935	-0.0194172478803198
0.0404864848037687	0.0430859879337528	-0.011017068251873	0.0248408943826811	-0.00709609334210229	-0.0106466367429702	-0.00198451364387797	-0.00463107451235363	-0.00530830791708797	-0.00887136504253626	-0.0073729058022678	-0.0120387036127967	-0.0161206158060598
0.0418030369814593	0.00988171337021836	-0.00636590660724922	0.0324513561133045	-0.0008002859016083	0.000250760581183618	0.0112330499493045	0.00561492528566123	0.00265081019244044	-0.000274762660212341	-0.00152159186447206	-0.00442736781820486	-0.00799546667417297
0.0292276277823226	0.0132985050767316	-0.00653490594901967	0.020779707563005	-0.00723034066081048	-0.00504077720517829	-0.00319818912846564	-0.00340680185982341	-0.00369634011951937	-0.00613555893299439	-0.00903410232262981	-0.00866125323923213	-0.0100049419095291
0.316016858131527	0.147041980287545	-0.0849815293856395	0.210891172129239	-0.0317145398407402	-0.0515507984993513	0.0251606209463097	-0.00768373414701246	-0.0232162409788862	-0.0416326691700458	-0.0442782855339367	-0.0457100742175638	-0.0694495512514981
0.0345141159458699	0.0385576610853949	-0.00858782734661201	0.0225407952314283	-0.00582620652690371	-0.00928084870447866	-0.00107826554049207	-0.00179227323013959	-0.0052457092701124	-0.00755352761569119	-0.00950398641084095	-0.0117786016469417	-0.0121205257926447
0.0263849014944903	0.00701210933118245	-0.000422509679920351	0.0262040346494521	0.00314092601027406	0.00136959386655467	0.0122788775509899	0.00737238883745371	0.00399558468346826	0.00225525993841436	-0.000438713311829566	-0.00195347158532022	-0.00248020474847182
0.228607272205568	0.12446885173159	-0.0768836912480264	0.108802870335574	0.022198643811036	0.0112756501868529	0.0665320961136169	0.0548502168529877	0.0335554922239518	0.0167371469989444	0.012397566617674	0.0039582537339814	0.00416656456433984
0.442973943443454	0.0926301718865959	-0.1690188947342	0.170561421623094	-0.0222997203396255	-0.0164210040669807	0.0249449034386879	0.00748721656899815	0.0120431907026784	-0.0193603622033031	-0.0213896699320903	-0.0327136408104989	-0.0449853700816531
0.188261697974729	0.113884651091502	-0.0632501940026613	0.0888701326230521	0.0184332180988828	0.00989471328600997	0.0351377378303179	0.0275688808491551	0.0189834695480258	0.0141639656924464	-0.00234267532325122	0.0045750862354661	-0.0123385979492674
0.486184123053773	0.14547829886568	-0.191424059595481	0.174062917346598	-0.0225025738583007	-0.0919714234667073	0.00418629359047834	-0.0246717458830794	-0.0189539993390634	-0.057236998662504	-0.0583663352783792	-0.0764264722792598	-0.0793119046976294
0.0216174133565764	0.00631446110727294	-0.000270894239980946	0.0201780042397066	0.00158282010408125	0.00217273385764724	0.0103939330773217	0.00712622552025537	0.00351102472717485	0.00187777698086425	4.72835003884724e-05	-0.000772008292458534	-0.00263560796908265
0.00501569499009702	-9.21151266892852e-05	-0.000133947514929259	0.00533250359931655	-0.000931419450793677	-0.000380931353824992	0.000514215006481159	0.000309603987896954	-0.000252776536246798	-0.000656175402309334	-0.0012502207868635	-0.00151764984535537	-0.00185653118210393
0.0153278142120952	0.0302154199817536	-0.00341240682566375	0.0105715216449329	-0.00500002507722162	-0.00426424315759138	-0.00353630255000011	-0.0016160344970546	-0.00467481326638275	-0.0046321341174065	-0.00559672636148009	-0.007229855474176	-0.00713799302053767
0.349846394831763	0.229433331146673	-0.107869130336952	0.198428007538281	0.0139491512487586	-0.0488782888953855	0.0712044714330674	0.0256222144683146	0.0166042872807096	-0.0174645688233134	-0.0183305620037628	-0.0219164089261645	-0.0502413557042475
0.000601855659082797	-5.36504885788509e-06	1.11525257321853e-05	0.000309035389963636	-6.46274609420939e-05	-4.80142133011441e-05	0.00016072143807221	0.000132090466274025	2.96490317618376e-05	-5.6320837121619e-05	-5.01536839131372e-05	-0.000133836009010001	-0.000155299546488855
0.0714316548043664	0.0199009917543271	-0.0209700560273928	0.0383397736548762	-0.00980183580842365	-0.00289478310136551	-0.00310120619731759	0.00656640863478873	-0.00480094633166704	-0.00634830945489458	-0.00686467261497188	-0.0101897695519941	-0.0161138413065388
0.0854742335222717	0.072804728936686	-0.0274983609047173	0.0420554622258859	-0.0110671760636661	-0.00968838796394081	0.0059685632803954	-0.0180119323840847	-0.00472989352234167	-0.0103777820138034	-0.0137944960593225	-0.0182501521850554	-0.0239642425059852
0.0635327333747214	0.0943140960883354	-0.0198867157492866	0.033345986803842	-0.0141088040346313	-0.0121172982864336	0.000731450426703181	-0.00529442633402466	-0.00168936204206784	-0.0131130511605325	-0.00403929618290261	-0.0127766527938798	-0.0164569350108115
0.139112876500039	0.0862725203990846	-0.0482307935614407	0.0610782226897825	0.00782758377273438	-0.00877197346202921	0.0179207309847954	0.00527740319684056	0.00752268428016639	-0.000472194844647417	-0.0195531789696965	-0.0130413356935069	-0.0196104364225809
0.179917440418945	0.0773523749626827	-0.0526077932618269	0.102456998933339	-0.0115757241057078	-0.0142225139959431	0.0101897187230718	0.00560717548301606	-0.00244282613522312	-0.0128991190508255	-0.0161919931180603	-0.0252657788213324	-0.0381566590094483
0.00130823741135451	0.000341787055396338	-5.1804833358686e-05	0.000639726951431384	0.000137191532201907	8.43951123849537e-05	0.000530463511489685	3.43495475469142e-05	4.10465174143001e-05	0.00011079332229343	-0.000218750064316827	-0.000193817786298253	-0.000346707346281323
0.0632874463656471	0.0463702937267762	-0.0193649031378358	0.032599969832681	-0.00458658465166051	-0.013244145246845	0.00209867355929765	-0.00234254829663159	-0.00283683131418826	-0.00891536494925276	-0.0108907495220506	-0.0157727049573318	-0.0138220401785946
0.00251568398714642	0.000974876507263103	0.000211284669384585	0.0022199677030864	0.000345413010856053	-0.000151284917636855	0.00129664860877063	0.000946586829777502	0.000307678182189045	9.7064046609599e-05	-4.24299736377282e-05	-0.000458560557588007	-0.000411478011203455
0.212248925509407	0.111960336956102	-0.074463268573919	0.0937359848962733	0.0344511453889329	-0.0106613647919974	0.043094339928059	0.0289465434795239	-0.000555523919237244	0.0118948902984678	-0.013761283201335	-0.013183204708815	-0.0194059526199022
0.448841597519888	0.191934156490443	-0.174886954262653	0.163437741123216	0.0737247889626956	0.0117920381565449	0.0446830967698596	0.0909127051669059	0.0822895025363691	0.0427584135596202	0.00216246293118116	0.022745829881045	-0.011481445028238
0.0155231800731905	0.0563155111895716	-0.00272221569771889	0.0124479571180632	-0.00484903618027809	-0.00978812467532418	-0.00677683032537341	-0.00161770512486397	-0.00268207001879337	-0.00731858042780113	-0.00866058936024728	-0.00481755968919626	-0.00499808115519977
0.0314880653018324	0.037137676528189	-0.00760713629032462	0.0214875890029581	-0.00322966242289003	-0.00568516689080869	0.00293085652191249	0.00278803126069585	-0.00392767272258628	-0.00445741465684936	-0.0061944707247348	-0.00618285844051149	-0.0086891972999844
0.225944925470849	0.121465799949915	-0.0745086960991887	0.110178690013205	0.00380999891622266	0.0195608745186488	0.0605712767609385	0.0725254784366714	0.0441396175976553	0.0116854367174357	0.0408060565555856	0.0277715221161593	-0.00247458072280765
0.439518659303441	0.15400308985888	-0.167888496608685	0.167309669311762	0.0622985431217975	-0.00842415132002594	0.0756332363845522	0.0370481421502339	0.0326703554413357	0.0269371959008858	-0.0102448870666652	-0.00435036838755143	-0.00307246516406762
0.00992083540652718	0.0194286133929001	-0.000770199735537175	0.00969431338854318	-0.0029957901634609	-0.0044749890019475	-0.000573169111889753	-0.00273987347922034	-0.00238703070309183	-0.0037353895827042	-0.00432398267331118	-0.00371365245811295	-0.00477648168857625
0.0128103126838905	0.0209737749507962	-0.000632823926662952	0.0118702747351539	-0.00115765292302766	-0.00171635914169909	0.00275198808235028	0.000790861150891957	8.69242552354894e-05	-0.00143700603236338	-0.00264828127200775	-0.00326774395513785	-0.00355123040341916
0.106343919030908	0.0973288405062335	-0.0235155470899953	0.0742728550281097	0.00717588933157941	-5.90660861952419e-05	0.037136268471173	0.0192868979531254	0.0094527217346098	0.00355841162269209	-0.00431221634620094	-0.00162196160179198	-0.0139884837220679
NA	NA	NA	NA	NA	NA	NA	NA	NA	NA	NA	NA	NA
0.0512817712759629	0.0625250489503388	-0.0113242178341833	0.0346149812409562	-0.012131604340178	-0.00604353616588617	0.00147477868572933	-0.00367485166909199	-0.00944463711580339	-0.00908757025303206	-0.0157828035529464	-0.0151141198319604	-0.0172603852246986
0.0509932585380662	0.0865299572181014	-0.00913387812524814	0.0392649959005766	-0.00624816319301878	-0.0105024171586971	-0.000563990175355356	-0.00540980719350023	0.000130897417678327	-0.00837529017585793	-0.0091370615009638	-0.0135044855466526	-0.0164944927838409
0.0405405354923796	0.0445282206025903	-0.011237172082012	0.0246372022559122	-0.00680730105483551	-0.0105177043905319	-0.000360686430473808	-0.00701413751180817	-0.00582486002619999	-0.00866250272268371	-0.00963552362620743	-0.0112823554131798	-0.0146126973576017
0.4868106092998	0.14515702966317	-0.190156080482002	0.177174823843439	-0.039478801331263	-0.0954763162663665	0.00755958623626102	-0.0105753357929697	-0.0320528243429418	-0.0674775587988147	-0.0691518602863401	-0.0731408573395882	-0.0872519399277053
0.150748655116044	0.111386449277033	-0.0516687817123111	0.0677901675034222	-0.00865824392372833	-0.0457845909311606	-0.00305401650104017	-0.00656907904126955	-0.0230269986789988	-0.0272214174274444	-0.0354870606923683	-0.029745090772138	-0.0360620424085246
0.0375867478458402	0.0544462982955773	-0.0064786543549222	0.0282247296796505	-0.00510301642476708	-0.00107619271294053	0.00501294849875615	0.00122251714117878	-0.00129805149859384	-0.00308960456885381	-0.0067145602018163	-0.00887014842939311	-0.0110149333210617
0.0782818572253863	0.0721056554505846	-0.0245019390209171	0.0400442335932726	-0.00791578681472317	-0.0180912158756494	-0.00149876921863862	-0.00387940596216209	-0.011443845995303	-0.0130035013451863	-0.0163285217103157	-0.0189452868449548	-0.0231743646994059
0.00618848779547006	0.00198207148026706	0.000204199099159409	0.00654376358029937	-0.00170545463190739	-0.00161045391363588	-2.45131290454934e-05	-0.000209533107337818	-0.000661142327426298	-0.00165795427277163	-0.0019543566909725	-0.00208755517686318	-0.00201136443987288
0.490405351331419	0.202136188578947	-0.194338239204921	0.172820926685612	0.00544878749085892	-0.0574884473547589	0.0462890064396933	0.0228944878403219	0.0226112161996027	-0.02601982993195	-0.0158537617940579	-0.0426683096787975	-0.0646365589549161
0.00577855091488491	0.013145068494014	-0.000167095078348454	0.00569322110291137	-0.000237804673288144	-0.00143834042487021	9.71829719068921e-05	0.000449503547958608	-0.00101914526050776	-0.000838072549079176	-0.00115526462847788	-0.00125756998414179	-0.00200544821914291
0.0753993454723197	0.0723888380924582	-0.0231325914783667	0.0393704180311862	0.0025255478990395	-0.00654562365729058	0.00446584085914738	-0.00763603918220576	-0.00689552025897586	-0.00201003787912554	-0.0180726047251801	-0.0191440643368099	-0.019963418064787
0.491027208306633	0.201000916726743	-0.194408544430528	0.17189537427865	0.0745732770671337	-0.0845384383985702	0.00823573925051752	0.019470190299624	0.000268134532128206	-0.00498258066571827	-0.0347457870131458	-0.051750809223178	-0.0319838863885142
0.156291466873564	0.03756813198401	-0.0505245388653008	0.0787858898649351	-0.0113704645746347	-0.000571655725061709	0.0126312148748153	0.00938160565095533	0.00212540876521955	-0.00597106014984822	-0.0138545095429445	-0.0135575268443094	-0.0254353584754035
0.00547868427168758	0.0118046364847682	-0.000401944755843398	0.00452201980665058	-0.000154298951572981	-0.00109195455004264	8.57450784480518e-05	-0.000515247924576157	-0.00080331024288941	-0.00062312675080781	-0.00157124250715853	-0.00162066836396336	-0.0022018587768225
0.49453724354448	0.242509138954315	-0.1993064047741	0.166300893186862	0.0489267947853651	-0.0607784814499081	0.138284037973661	0.0521594424381521	0.0449578834961276	-0.00592584333227147	0.0091093942551963	-0.0148376120398315	-0.0554183271328403
0.228687093269743	0.168565026523013	-0.0829150775962451	0.0950958451981287	0.0147278170541036	-0.0290888266579148	0.0695239684575633	0.0543358228977012	0.0263700758949806	-0.00718050480190563	0.0190153967111727	0.0114250779649652	0.00679113848147492
0.0295394642939776	0.0903027350211964	-0.00595209531775832	0.0219649107775167	-0.0105083355248847	-0.0123435199848253	-0.00302140509696734	-0.00317456920376532	-0.00831227202780246	-0.011425927754855	-0.00924152138195782	-0.0128558213515481	-0.00830353961108145
0.00328090692468513	0.00759822159208917	-0.000222644631287216	0.00269116924480242	-0.00110988599592802	-0.000928186144995349	2.47856220995562e-05	-0.00093424886432254	-0.00111350237527292	-0.00101903607046169	-0.00117584429355008	-0.00164318692110061	-0.00154922096441147
0.0201103311224501	0.029019262709611	-0.00439302814171373	0.0146471637132098	-0.00828249240936972	-0.00677794795995234	-0.00178399109219002	-0.00458064677714304	-0.00447800784122533	-0.00753022018466103	-0.00763013249083282	-0.00790898508673794	-0.00866158009269893
0.0217089856141228	0.0359807293510005	-0.00284731405543893	0.0193678408736275	-0.00238278824537145	-0.00732507820023913	-0.00378969184541852	-0.00293659870437309	-0.0055975489624936	-0.00485393322280529	-0.00667126216358036	-0.00592529124935553	-0.00866984906393271
0.365761435743113	0.212977430426087	-0.11995700279615	0.190549619229389	0.0503210948096432	-0.0432472977398833	0.0315582317848248	0.0140683243050822	0.0261683656542022	0.00353689853487993	-0.011878229811182	-0.0274017466141212	-0.0415156963036939
0.151629499336101	0.110113893470963	-0.0517056111287701	0.0689843947036957	-0.0072987641311624	-0.0441053511644446	-0.000313501765903917	-0.00243973692980951	-0.013476375948105	-0.0257020576478035	-0.0322071859178567	-0.0290697152141936	-0.0368931136995761
0.00929635167629792	0.00202226665163709	0.000274249359735917	0.0086916033675948	-0.000744313456679467	0.000604315117695035	0.00335621445713053	0.00200804270547414	0.00114777346357412	-6.99991694922148e-05	-0.000564680037883939	-0.00140023665030957	-0.00105451066079459
0.296989830182738	0.175240852809895	-0.106370799227481	0.126823015805576	0.0283974252606012	-0.00548522417753727	0.0347738368492639	0.0309812017549745	0.0143600488953346	0.011456100541532	0.0201083703937259	-0.0109469538114922	-0.00474762184947941
0.100097277768121	0.0330649933067903	-0.0138274639505728	0.0916003760537608	0.000556255031428254	0.00135075864616205	0.0285164316046787	0.0166785422223253	0.00823576695898243	0.000953506838795151	-0.00711822204888045	-0.00766557871222408	-0.013856954365193
0.227829325988597	0.12207715777326	-0.0757164146802859	0.109714240748791	0.0482254863936447	0.00488326093786504	0.0554959413055591	0.0369610989221596	0.0488391768478922	0.0265543736657549	-0.000389393745922284	0.0112671936617287	0.0047928328474876
0.0673648037744669	0.0974336853404294	-0.0216758547885656	0.0336395607279116	-0.00783715315627381	-0.0272216139569435	0.000360389884961093	-0.00562144663465397	-0.00369560632836026	-0.0175293835566086	-0.0168804426222609	-0.00834712389451066	-0.0221996656518267
0.0785773462746059	0.167204375045665	-0.022143440841102	0.0441798891923562	0.0173300195589326	-0.0294866785403989	0.0161052379709122	-0.00457277458585076	-0.000490492267492981	-0.00607832949073318	-0.00689299990300161	-0.0193472230863366	-0.0248782781854514
0.0171031007204137	0.00271846178707406	-0.00153508526318447	0.0153658406118505	0.00127649358506744	-0.000482856112810938	0.00570533723265407	0.00388640360335301	0.00276180796259918	0.000396818736128252	-0.000641500050204694	-0.00139097656375412	-0.00222854026855121
0.0054385841580779	0.0106968174887395	-0.000593381610797596	0.00420787845016542	-0.0014461582371008	-0.000820180207216903	-0.000440518901153319	-0.000626508770710901	-0.00128915118168995	-0.00113316922215885	-0.00179485268986146	-0.00165790441423737	-0.0019702838907223
0.44001026001933	0.0927851561359486	-0.16712668955946	0.170796853379973	0.00408869512363313	-0.024332872876052	0.025798771166347	0.0311472216919206	0.000148315891887352	-0.0101220888762095	-0.0338226781419425	-0.0479659399425305	-0.0480681134289749
0.0107822922109364	0.00540067469043713	-0.00157509688901446	0.0094532136084948	-0.00312360944951561	-0.00302279353058237	-0.00101656190077106	-0.00160132328882413	-0.00248574895247313	-0.00307320149004899	-0.00309340339270028	-0.00435623796451916	-0.00443006505512139
0.0235109649151611	0.0355117079432249	-0.00547522464244378	0.0163660084123365	-0.00745863411191671	-0.00699041967060209	-0.0045176473248204	-0.0053207250720499	-0.00532801362338998	-0.0072245268912594	-0.00912937574293438	-0.0103584639642491	-0.010308510108412
NA	NA	NA	NA	NA	NA	NA	NA	NA	NA	NA	NA	NA
0.0472750530492493	0.0184314783175517	-0.00250746237509596	0.0474044384456901	-0.0040883270529197	0.00297277472779646	0.0158031049268517	0.00863409690777754	0.00771234747476079	-0.00055777616256162	-0.00264038914604225	-0.00474110577779341	-0.00823998246064242
NA	NA	NA	NA	NA	NA	NA	NA	NA	NA	NA	NA	NA
0.0198190791998055	0.00676529153795643	-0.00176317742881281	0.016443005989137	-0.00137241764340982	-0.00252907743787081	0.00369935607629016	0.00203980262631367	-7.45145786768611e-05	-0.00195074754064031	-0.0027867984477975	-0.00409525607539028	-0.00477070944019986
0.163839546449313	0.10934752532311	-0.0583002838503995	0.0691251736224352	-0.0178152837105552	-0.0379302984964546	-0.00322527257210672	-0.00937349946860871	-0.0194118359411709	-0.0278727911035049	-0.0426896986760809	-0.0383122080522085	-0.0395524059069667
0.0594161942650377	0.0177029573479469	-0.0171568730915211	0.0320392382800582	-0.00347771986870334	-0.00455196232636116	0.00546737055116445	0.00471660608954602	-0.00312920990980903	-0.00401484109753225	-0.00291168777371329	-0.00492358862199826	-0.00915537484655836
0.0303075114297333	0.0816945374484542	-0.00546648749656595	0.0236097828788188	-0.0132354710258322	-0.0123199452930272	0.0106750017905872	0.00595841589942206	-0.00854344615620165	-0.0127777081594297	-0.0134669745456702	-0.0138109311255059	-0.0151494437561514
0.123685841588981	0.0577150282485999	-0.0250188478516291	0.0948994621959829	-0.0262574766765571	-0.0028459778934105	0.0203417431749159	0.000703216680048635	0.00126087630168514	-0.0145517272849838	-0.0221321731758435	-0.0284285494040504	-0.024193496705759
0.0184355761862175	0.0300157327259477	-0.00448372852876449	0.0124417929568244	-0.0028866420819807	-0.00507388603718953	-0.000198683151642769	-0.0020341761140091	-0.00318749280254651	-0.00398026405958512	-0.00687756808649518	-0.00641283282145193	-0.00482469490659788
0.312442948708786	0.176851348150048	-0.0923162883078975	0.185203739707117	0.0730370420970514	-0.00149761165985873	0.0545487440372673	0.0393067135922166	0.0136088680049648	0.0357697152185963	-0.0118050340191347	-0.00894725716105704	-0.0318244889011059
0.0772242112746086	0.0692580108183883	-0.0244299558240667	0.0388698567802068	-0.011973432845178	-0.0102591066499821	0.000933538592140362	-0.000209092430017224	-0.00988310059268388	-0.0111162697475801	-0.0162145771773291	-0.0142190290179921	-0.0231120639050877
0.355249681975634	0.229513095970545	-0.109497056033576	0.20175906210574	-0.0117503398714333	-0.0372130642786067	0.0351202095823844	0.0047193150245366	-0.000196898523409372	-0.02448170207502	-0.012963831958032	-0.0483526533359718	-0.0269293966108581
0.0603689781049229	0.0959039634433168	-0.0180597567063926	0.0330096293570524	-0.00471604734052163	-0.0151099387762761	-0.00277216753142747	-0.00733081950677891	-0.00769181853164545	-0.00991299305839884	-0.0208422473482227	-0.0119835024739366	-0.00617717222545917
0.11330702753501	0.185223127564891	-0.0306773562962943	0.068566536351145	0.0657769919288972	-0.0155983003012944	0.0199384490980675	0.0158326970586188	0.00485319405251507	0.0250893458138014	-0.00678382077396897	0.0139778126857121	-0.00874448379282065
0.443240233625299	0.152661774165169	-0.171704325246726	0.16373374169808	0.074437566125971	-0.0129556476824254	0.0617940133474942	0.0834606132381805	0.0155355509100518	0.0307409592217728	0.01018976689404	0.0199222712409659	0.00598008501149044
0.0363243357957235	0.048118355256719	-0.00728254998690915	0.0263385940532685	-0.000798828198187287	-0.0102570979048765	0.003442450500503	-0.00499822090189062	-0.003488652123179	-0.0055279630515319	-0.00493487747762066	-0.0124575861634534	-0.0141851237286832
0.00634243198995203	0.0013169133943028	8.99636115136888e-05	0.00651357229489125	-0.00167625338882669	-0.00128537846762354	0.00043954225797341	-0.000283443519734766	-0.00102179994587173	-0.00148081592822512	-0.00124260116624583	-0.00202257101961157	-0.00258820491150851
0.0872392380693474	0.0733523399102744	-0.029378110897678	0.0393837630248959	-0.0128018516702777	-0.0135311110178617	-0.000197726717426988	-0.0157696066407613	-0.0188808092582671	-0.0131664813440697	-0.00943494263433051	-0.0171416537684017	-0.0206918759866217
0.0365600006742915	0.0062327135122086	-0.00892896582943902	0.0228261527188447	0.00329797120112037	0.00282843619153292	0.00995480085994108	0.00773261727919147	0.00322140629591882	0.00306320369632665	0.001436783434369	-0.00130310568621996	-0.00224571644798674
0.17802416014964	0.151686966862943	-0.0625325019832302	0.0771277345502685	0.0429994705605152	0.0153155140035952	0.0716903957632825	0.0279655736260025	0.0354754764586008	0.0291574922820552	0.0128118058508074	0.00223264266246559	0.0252087659679024
0.0149211075422506	0.0587341699751218	-0.00229662535421917	0.0128191339048754	-0.00702214138270079	-0.00925420235079878	-0.0061113199260247	-0.00572398660279746	-0.00134293243192291	-0.00813817186674978	-0.00729777280148476	-0.00791174234397799	-0.00901186370568521
0.141314888641731	0.102362331785025	-0.0497005072121146	0.0599769751371661	0.00928620373557251	-0.0462839455148225	0.00774005396295463	0.00786257398708723	-0.0148967255758707	-0.018498870889625	-0.0253888452052685	-0.0216697860687294	-0.0302972714290222
0.015287530880961	0.0060515796964613	-0.00159692897569674	0.0118327395978774	-0.00438138645673053	-0.00379640637800688	0.000584356132596777	-0.00103939514778317	-0.0031188239363003	-0.00408889641736871	-0.00499269907041169	-0.00569686551137511	-0.0065544929289034
0.0310717853895265	0.0834226787883781	-0.00568819973544415	0.0239922803619225	0.0127747973759904	-0.00987110024723816	-0.00650941333738492	-0.00924599104669396	-0.000367893917335386	0.00145184856437613	-0.0138656639493902	-0.00460748933022145	-0.0147244629838905
0.481307373171893	0.145051409968125	-0.186704037235499	0.177502593105406	-0.00859563463534702	-0.0959961786449178	0.00163301469970034	-0.00607219215087812	-0.0242173893095344	-0.0522959066401325	-0.0627071215875536	-0.084540734369429	-0.0760642733005658
0.00930522139021033	0.019275032969149	-0.000755186716061418	0.00893759276310282	-0.00240891437164595	-0.00311836690384622	0.000131098755791393	-0.000669930629860217	-0.00287109748145897	-0.00276364063774608	-0.00384025749435018	-0.00310403593597245	-0.00374039190249133
0.150301124052957	0.0909038139158216	-0.0500850990908624	0.0703459434678159	0.00263616510215248	0.0142658362461863	0.039509631303165	0.0210513648075713	0.0229436655482443	0.00845100067416937	-0.00840475350748779	-0.00419398145062802	-0.00710837567251579
0.124762475261503	0.128936692368014	-0.0443775675727537	0.0512471246273129	0.00663096171268214	0.00285082529593832	0.0271311989309417	0.0192024593654722	0.0278042121085201	0.00474089350431021	0.00735537035683036	-0.0182892047659841	-0.00130954094808082
0.0171552399187696	0.00254479716897176	-0.00128049206181714	0.0157817086228355	0.00121360318957662	-0.000569767098423199	0.0052067804659606	0.00299944858506215	0.00150252618918511	0.00032191804557671	-0.00148008757024239	-0.00216650338054925	-0.00276954096707099
0.113619392504734	0.188794204336025	-0.0307319105507764	0.0676325304520054	0.0132386348168194	-0.014239390396092	0.0165729073791805	0.0105350387240572	-0.00355444584841358	-0.000500377789636325	0.0214783048930748	-0.0162654212210067	-0.0251800934231867
