# Supplementary material for: Measuring re-identification risk using a synthetic estimator to enable data sharing
Source: PLoS One. 2022 Jun 17;17(6):e0269097. doi: 10.1371/journal.pone.0269097 (PMC9205507; doi:10.1371/journal.pone.0269097)
Supplement: S3 File — (ZIP) [file pone.0269097.s003.zip › nexoid/nexoid.vineCopula.1.6.csv]

risk_act	entropy_est	ital_est	hypo_est	g_err	g_vine_err	ave1	ave2	ave3	ave4	ave5	ave6	ave7
0.0103775857331297	0.00244678432049912	-0.000721874133655839	0.0119078769872585	-0.00230796009910672	-0.00299967583724203	-0.000796019992553187	-0.000943241281637352	-0.00282993645460976	-0.00265381796817437	-0.00384170832239225	-0.00433968152252912	-0.00435091817077903
0.0695966983487919	0.0192813209776552	-0.0174258524152477	0.0476991180622523	-0.00242083017952686	-4.10730848077606e-05	0.00677333012022441	0.00646669253735499	0.00126571538372562	-0.00123095163216731	-0.00686484644207724	-0.00734551698202025	-0.0102032497965164
0.0049126774955783	0.011935988388326	-9.27149880139838e-05	0.00630564772513973	-0.00231454618589696	-0.00226281568162123	-0.000967701967330749	-0.00202097138336486	-0.00204474196930512	-0.0022886809337591	-0.00204141454207173	-0.00279695020169196	-0.0024479769336625
0.493139760427214	0.243883968678326	-0.17443321143614	0.222591229119967	0.17749450143923	-0.0527773424542572	0.0563720071171851	0.0731570269354015	0.0416011289847699	0.0623585794924865	0.00696607285848655	0.000808949627529476	0.00707934993276965
0.0314074816714495	0.088543187539583	-0.00625369101082307	0.0264657321956309	0.00302704284263997	-0.0142548180230035	-0.00409352125264809	0.000593286955562017	-0.0117101533694255	-0.00561388759018176	-0.0119944566793726	-0.0135365517182491	-0.00894792666756635
0.221678872947995	0.0590383119485466	-0.0634878322710614	0.14387500604491	-0.0108700289793433	0.0098852716479573	0.0322941580512696	0.0205945831176801	0.0153829271656492	-0.000492378665692988	-0.00977156617054484	-0.0157205733681453	-0.0124199675688139
0.140192933920932	0.0316301416123172	-0.0404008447037094	0.0892983328751714	0.00175184813414062	0.0112032292094861	0.0302387508626238	0.0182362524669692	0.00614765861488625	0.00647753867181336	-0.00743233831220824	-0.0129872708580331	-0.0085395953783689
0.464782692135683	0.223757381074364	-0.154046829715911	0.250740943721648	0.0542254160359813	-0.0574202936685857	0.0450680623245642	0.0465297149513341	0.0200575963747145	-0.0015974388163022	-0.0447058179163682	-0.0159115213567165	-0.0750477512124191
0.00645665238911789	0.0131059819191104	-0.000717893600362752	0.00590632865773256	-0.000938616140042774	-0.00110736760037148	0.00110619344930321	-0.0011733715204868	-0.00137980797942843	-0.00102299187020713	-0.00162924943851909	-0.0017676138011631	-0.00296306534654289
0.163092889044925	0.0979720305555891	-0.046392757419872	0.106098041495402	0.0138503648432916	0.000565847207533721	0.0123698887184418	0.0290183211758294	0.0169976214563035	0.00720810602541266	-0.00716923149351337	-0.00943559754076095	-0.00463292162924173
0.000751755919410407	0.00229658027286481	6.54272351992176e-05	0.00103377947511775	-1.56183686882372e-05	-0.000300770343953573	2.92343480035937e-05	-7.05330582799302e-05	-0.000131859487855933	-0.000158194356320905	-0.000291091529772765	-0.000199024125822666	-0.000356177753483464
0.11197919212986	0.187175170490165	-0.0266511594393273	0.0862741765736289	0.0110983708690168	-0.00749374893891928	0.0116559755268547	0.0376714551911829	0.00355091486036387	0.00180231096504875	-0.000658889825592854	-0.0106169788749245	0.00136113434232442
0.0928062833894194	0.0619419795303833	-0.0276763760953017	0.0567232865026364	-0.0035552517153806	-0.00417088528781896	0.00746318844982223	0.00897163885918041	-0.0069638122682788	-0.00386306850159977	-0.0101622042684512	-0.00594178752158743	-0.0115297534531975
0.00869155024234431	0.00408586294068471	-0.000497147379905423	0.00809597050914383	-0.00112412987732876	-0.000793848388807609	0.00146419089031279	0.00117267235574782	-0.000408435973537898	-0.000958989133068184	-0.00124439159840025	-0.00233801004405252	-0.00234291207719635
0.0490913206714584	0.0165669030653696	-0.00329306331719494	0.0556630597049832	0.00197022922629154	-0.00215204999910904	0.0163493493440064	0.00652749437084575	0.00348952110622765	-9.09103864087518e-05	-0.003848984944581	-0.00492116473310787	-0.00723218250665263
0.0636655484747485	0.128506233889136	-0.0155516035208952	0.0447687477039476	-0.0136749203691478	-0.0130474099956644	-0.00463341724756008	-0.00990759924261373	-0.0154709560963031	-0.0133611651824061	0.00225948968803306	-0.00515675494776337	-0.00985014629641636
0.00788786092542627	0.00857060386501361	-0.00102721921532294	0.00843760999645541	-0.00123441206167029	-0.0014604691147323	0.000336404217217975	-0.000575544165056593	-0.00114333542136378	-0.00134744058820129	-0.00162430713731047	-0.00198489955475738	-0.00315758598804264
0.00882765824779584	0.00396339578019143	-0.000954684249554874	0.0100791877561285	-0.00239636029394516	-0.00246703380901184	-0.000932293609494541	-0.00148068221902676	-0.0023142331261002	-0.0024316970514785	-0.00277999262381424	-0.00353060020258556	-0.00391679168062623
0.281890049109144	0.100492026203489	-0.0839533214094229	0.175998152825713	-0.014177291794662	-0.0408679690721963	0.0218370758541163	0.00777820513396765	0.000390173026385221	-0.0275226304334292	-0.0346892976508408	-0.0374148877895933	-0.0426058620904003
0.122469031029249	0.0479161581156928	-0.0347321282888292	0.0804217815232967	-0.0167368295117528	-0.0315046777591156	0.00111594436417052	-0.0169064575130997	-0.0133429115913195	-0.0241207536354342	-0.0286625489865505	-0.0280044420735181	-0.0297125351538452
0.0325677003195696	0.0391553554509755	-0.00728199944913944	0.0277482845065934	-0.00728900665010599	-0.0077255784580167	-0.00111218530873029	-0.000682597863997908	-0.00639509354507602	-0.00750729255406134	-0.00876501846617595	-0.00816852183609197	-0.010224924025604
0.0146388906920248	0.0566653770166083	-0.00140700652420077	0.0160572981062284	0.00229762091485369	-0.00859737510221737	-0.000761320843891838	-0.00594067987483425	-0.00269886690975664	-0.00314987709368184	-0.0077703165994894	-0.00772043972483194	-0.00582725936309188
0.0297926102675271	0.0855868152090351	-0.00504685282612351	0.0284476394246467	0.00893069232140085	-0.010816049432699	-0.00453903872319741	0.00494504281738417	0.00421407657355807	-0.000942678555649071	-0.0114432956050349	-0.0135437865092399	-0.0138497028154177
0.49582751195594	0.24498416595478	-0.177036330830499	0.219389931077015	0.121074601033823	-0.069559502104119	0.0935505812191355	0.0542480308430391	0.0800095902877109	0.0257575494648518	-0.00981642985806425	-0.00950664889049141	-0.0176995518377341
0.0168908493407037	0.0027332750973814	-0.00103632437058782	0.0196649104988194	-0.00212391574613226	0.00110146825093689	0.00552329690134512	0.00426721648392422	0.00166035377998646	-0.000511223747597683	-0.000906834677692259	-0.0010982236127869	-0.00327545203678044
0.298481426276164	0.147284374560033	-0.0642847275874328	0.288109300210514	-0.0419605429865442	-0.0416401451720119	0.0123205984476936	0.0145975139047387	-0.0174907361626069	-0.0418003440792781	-0.0440466827788604	-0.0520988995377945	-0.0796512193890627
0.444609565458496	0.158229344948759	-0.150123963519048	0.21977215214059	0.0292085900238218	0.000518382668284689	0.0525200540894362	0.0354099404315634	0.0267901254967094	0.0148634863460532	0.0145037609757799	-0.0133128203435128	-0.014690571367033
0.458675506018032	0.147770209554087	-0.151083430089534	0.249980806109795	-0.0158345644816464	-0.0750776755322198	0.0272381538820664	-0.0217207630023863	-0.023937057498586	-0.0454561200069331	-0.0589618678597287	-0.0671932600938338	-0.0744536776534202
0.0146654144500195	0.00733982707448964	-0.00129238582768948	0.0131644483371703	-0.00366323509284479	-0.00316167948084832	0.000663238643505025	-0.000598698529347562	-0.00216084618335288	-0.00341245728684656	-0.00402183016077172	-0.00483971034472924	-0.00493984189126999
0.48956033774286	0.195840527456371	-0.172381313928643	0.223915053875186	0.0184364488117622	-0.0623157649656624	0.0788450902518769	0.0245087343933282	-0.0230566053625947	-0.0219396580769501	-0.00683302672187303	-0.0407076660816081	-0.0407704907776329
0.0788638298326344	0.0834506678813551	-0.0150040014672055	0.0662221795961319	0.0104039388694883	-0.00442886242829831	0.019150708099786	0.0145716077005767	0.00897651015439291	0.002987538220595	-0.000723837320413812	-0.00260044035601381	-0.0026094685991047
0.0307296373479802	0.015554959353759	-0.00374819225066926	0.0292321375214822	-0.00560949158992839	-0.00849311674168744	-9.37874094533372e-05	-0.0031571442723828	-0.0042783517257238	-0.00705130416580791	-0.0081071400871797	-0.0115055257727715	-0.011535038391322
0.0761525258520246	0.0232783176907774	-0.00749360829634066	0.0880933346828429	-0.000881703472120451	-0.00136104202921862	0.0180506587788277	0.0113589190233252	0.00633428424601198	-0.00112137275066954	-0.00573352139353536	-0.011060952801449	-0.0137603176223115
0.0148474649151129	0.023730107568738	-0.00222437878380467	0.0138754445449357	-0.00181286293820305	-0.00341626299487775	-0.000206055287389404	-0.00153653586286047	-0.00135858713790028	-0.0026145629665404	-0.00457637000977928	-0.0054585128861998	-0.00593413872420774
0.0840095231817669	0.0339281024051167	-0.0218081023316945	0.0572585287440081	-0.0144181932544042	-0.0135579330049071	2.6483133534802e-05	-0.00619147632988436	-0.00694653849858279	-0.0139880631296556	-0.0138306507087773	-0.020408028385111	-0.0165535956062007
0.0529206171853612	0.0748626215448304	-0.00670360963839805	0.0569786501885186	0.00202747440196047	0.00092358191096837	0.0149899258894226	0.00793563738750761	0.00607876505290094	0.00147552815646442	0.000372752205169968	-0.00646601437098804	-0.00987576785275866
0.0823082848593547	0.107466728797271	-0.0125754090459393	0.085779726127569	0.00563254282435108	-0.010929679699793	0.0227423627143396	0.0185830006983925	0.0111790454474524	-0.00264856843772095	-0.00283106708455781	-0.00901420658678909	-0.0123330079914299
0.0143245907785774	0.0217671686375719	-0.00105128992531848	0.0174035455127993	-0.00548580689197744	-0.00447358857725303	-0.00196809081110656	-0.00281920051676819	-0.00446796422802514	-0.00497969773461523	-0.00583699172979812	-0.00659242133233561	-0.00657280079311712
0.194202038487084	0.108242575520716	-0.0276843130466663	0.23222703411397	-0.0340871980406512	-0.0307259456425704	0.0195862494165431	-0.00589407896728805	-0.0184218196109759	-0.0324065718416108	-0.040216828794073	-0.0479447658258865	-0.0536391946824469
0.217408879330307	0.111095274877175	-0.0664885423549459	0.128925942837888	0.026548807800296	-0.00964599553073422	0.0319657645536267	0.0400287046512252	-0.00831576256056213	0.00845140613478088	-0.00623940746001841	-0.0160419999464292	-0.031647702335932
0.354354976109104	0.228719670065853	-0.0972990077586834	0.266737551222581	-0.0153411704934186	0.0217079093208017	0.065397223003476	0.0167536008933061	0.010526808693905	0.00318336941369157	-0.00559609179132031	-0.0265771765567859	-0.0550796756839473
0.0127168936096477	0.0116124236400356	-0.00188264444248388	0.0135675084861952	-0.00202847179113464	-0.00241155753956491	0.000865283693093671	-0.00188734978134712	-0.00063973101326734	-0.00222001466534977	-0.00261761482002086	-0.00373114140427235	-0.00355393569642941
0.498410621886388	0.199887891549539	-0.176303751793066	0.226241279618557	0.0383320925950388	-0.0625448224462807	0.0247396679070414	0.0423733183460942	0.0125943386437915	-0.0121063649256209	0.00130301980163156	-0.0241140443045422	-0.0682375692155185
0.116658368174388	0.0798595508945242	-0.0350135844978146	0.0685356584762603	0.0044846379990866	-0.00169512539001368	0.0212810731767449	0.0121748191521031	0.00718232748923699	0.00139475630453646	-0.0110932760460091	-0.0139902954475385	-0.00875165326527653
0.0515590348670478	0.0757257284689665	-0.00590480235447086	0.0562062095946078	0.00150648396507561	-0.00207480384915561	0.0201407760389116	0.0113129197869549	0.00507481298461299	-0.000284159942040001	-0.000227545906673107	-0.00452976160227181	-0.00480450726926056
0.00631543615145781	0.00315376969520865	-0.000527308221884053	0.00689334062525857	-0.00195141590119455	-0.00111021581280958	-0.000334762304050104	-0.00113421392835697	-0.00132156569669561	-0.00153081585700206	-0.00231133211479426	-0.00223792011725407	-0.00286428560572474
0.0657869577690472	0.0224545550408123	-0.00987345965322314	0.0632350922211995	0.000945421600468413	-0.00780129151621043	0.017684950622635	0.00767894269705162	0.00435614666702334	-0.00342793495787101	-0.00689476110672775	-0.00648752610111114	-0.0142140516225559
0.256685833858294	0.102840201970316	-0.075354127017367	0.162696529306918	-0.0123066159268046	-0.00563711082867085	0.0290478508080447	0.0127245675087627	-0.000752306645124823	-0.00897186337773775	-0.0114860381411166	-0.0253852406801736	-0.0352702689633269
0.481060559706526	0.143376338943596	-0.165154921329962	0.233899681114584	0.0121541966264521	-0.0962838217452271	-0.00930724218573725	-0.0157898964875947	-0.0328110223889003	-0.0420648125593875	-0.0708070768363222	-0.0647905024442822	-0.0960314696844951
0.168713928571791	0.0447002973848139	-0.0455233256983267	0.118962548047966	0.00828442978275043	-0.00560916206506193	0.00556944437127552	0.00436034534466126	0.000966688127300303	0.00133763385884425	-0.0238684807736017	-0.018063100724026	-0.0251043781217263
0.218634891444945	0.112759825142345	-0.0678578732403275	0.127090885668352	0.038371890728325	-0.0125353185401461	0.0185747243530998	0.00759805105543074	0.0219754916853741	0.0129182860940895	-0.00822254477421369	-0.0069448798623214	-0.029261289262426
0.000397913987151084	0.000116907872539853	3.75520789394559e-05	0.000178097479566462	2.30773496031989e-05	-2.77184880798315e-06	0.000292259155951662	0.000237610835172502	7.16044183866625e-05	1.01527503976079e-05	7.7503673331705e-05	-5.33959670061131e-05	-0.000118689204473646
0.316327565448012	0.0826211630971602	-0.0891839607704823	0.219455565795916	-0.00206312684000576	-0.00827834875758271	0.026009455508399	0.013455291289511	0.0104962690889625	-0.00517073779879423	-0.0257445597058928	-0.0376726588831895	-0.0397028553445519
0.121193876973017	0.0319413196582036	-0.0341000778883789	0.0760201199787205	-0.00944181201270985	-0.0313263579659797	-0.00174377745055175	0.00104854804343395	-0.00638408676176357	-0.0203840849893448	-0.0130501739112373	-0.0284417971133145	-0.026598898208495
0.453111216598393	0.14786932667703	-0.148716566677753	0.251157659954902	-0.00505019435996606	-0.102537056596417	0.0223401787130572	-0.0165520302366075	-0.0404875612959835	-0.0537936254781916	-0.0524932877268761	-0.0718274224884295	-0.0929954430139097
0.0752877181204312	0.167824436436525	-0.0177329203809369	0.0565354867263217	0.0219437583375652	-0.0233853214238966	-0.00330845068026854	0.0112937318983999	-0.0103919568977098	-0.000720781543165738	-0.0193415899496357	-0.0168233451514476	-0.0228893253360468
0.116293583054068	0.0798445003246969	-0.0355470715134778	0.0650016986683179	0.00059155396301501	0.00069655021266693	0.0259264236121011	0.0147479128891844	0.00856459552000967	0.000644052087840977	-0.0159653952023014	-0.00535862023056664	-0.00848457157904058
0.172227975621177	0.164187101807193	-0.0565050472021865	0.0886043169811759	0.0113736519883073	-0.0344258728097172	0.0136354241228133	0.00702856130546639	-0.0109753205110654	-0.011526110410705	-0.0250835759632851	-0.0154165844214185	-0.0258798793518306
0.0966760750353311	0.0264477090053501	-0.0262527256901971	0.0637331934962721	-0.00637075186896298	-0.00206098199642724	-0.00557621992346573	-0.00198992133418459	0.0008198287631664	-0.00421586693269511	-0.0194050139455691	-0.0136680217785098	-0.0214759202085731
0.0417833172399742	0.0194139318755479	-0.00704451842775412	0.0395962200733233	-0.00539083285901538	-0.0118332689983607	0.000359615476534125	-0.00311053682414635	-0.00576215973150331	-0.00861205092868807	-0.0115586778875785	-0.012055150507917	-0.0148966273859858
0.0880951585676574	0.0267543264828325	-0.0242118819075815	0.0573903125166473	0.0025439308478407	0.00308081085313539	0.00939160855399442	0.0121314610471503	0.00555761376807942	0.00281237085048805	0.000210904929438954	-0.0040391526195864	-0.0124814254694485
0.375689926131169	0.268593203624579	-0.109787668898865	0.253812642445235	0.00104322362841519	-0.0457332037711835	0.0424019016726208	0.0216422557983317	0.0611354138887487	-0.0223449900713842	0.0391197568551548	0.0406823331558464	0.0463656396157003
0.0961820330120424	0.124685356218729	-0.0296413316812322	0.0545546388749866	-0.00143257225703344	-0.0160172508348026	0.00734827700988488	0.0085772232393611	-0.00831079120406467	-0.00872491154591805	-0.0162349453704635	-0.0172715380805341	-0.0280059494245002
0.0222742136240897	0.0379151378117674	-0.00190688563834533	0.0249000358822021	0.00358384163944018	-0.00115295685770176	0.00691168385110251	0.00538359147526096	0.00100996526410966	0.00121544239086921	-0.00294169967335323	-0.00390554006032895	-0.00416906496914827
0.0451592681222661	0.0474893175475148	-0.0114695030756004	0.0337395268480302	-0.00132318413942416	-0.0120618450752226	-0.000607067603391839	-0.00240767871347101	-0.00561858141048185	-0.00669251460732338	-0.00704142834941646	-0.00966592530159464	-0.0107826323014232
0.184750324931862	0.152213709905959	-0.058602441940115	0.100017468447303	0.034397941104915	0.00675758929293083	0.0473207905762045	0.0250622043196655	0.0222544619013238	0.0205777651989229	0.0263246982285781	0.00216858645640713	0.00328863507833496
0.256019227519325	0.104991889382315	-0.0751338514493524	0.162967142699276	0.00304556022722596	-0.0283895102247484	0.0218285298681484	0.00365066413209314	0.0124059698149446	-0.0126719749987612	-0.0242384097554481	-0.034406283187316	-0.0365146257172508
0.217223511212331	0.0613388142916188	-0.0607433269823502	0.143539079983404	-0.0101896072819211	0.0100389606719336	0.0439544989437905	0.0280509919125654	0.012710437409737	-7.53233049937407e-05	-0.00486813505263969	0.000373025578028902	-0.0170979970536757
0.0386101452260214	0.0213991808240438	-0.0094696297587827	0.0312066444534272	-0.00894163872426432	-0.00472723300004038	-0.00402611141080451	-0.00153939555060322	-0.00815065345631433	-0.00683443586215235	-0.00770348410802288	-0.0109972056823067	-0.0130059092619675
0.455724512864568	0.149204483869785	-0.147599895779986	0.250613759800556	-0.0103154505186907	-0.0872108180905289	0.0185932953613798	-0.0231090428669858	-0.0265424943412468	-0.0487631343046098	-0.0738852153763349	-0.079947783764404	-0.0884563274013382
0.103384915522496	0.0580823680306305	-0.0128245163188774	0.116234418338578	-0.0230772791245298	-0.00286608766608745	0.0116845220046521	0.0117344406111169	0.0049054360874357	-0.0129716833953086	-0.00920239704108494	-0.0143347885415846	-0.0200190833959566
0.0360671606339657	0.017476299696252	-0.00772289540189387	0.0302310874842346	-0.00900218809021317	-0.00254267315221226	0.00470188877743645	0.00201787433320674	-0.00171354176166111	-0.00577243062121272	-0.00306137960825068	-0.00668699092522667	-0.00658688687664798
0.445368243668296	0.152068166739597	-0.152639026341738	0.21389024813767	0.0694584270835722	-0.00911869512168456	0.0626523508074973	0.0508705434691066	0.0455166454337262	0.0301698659809438	0.0145528456979619	-0.0219661050773518	-0.000143205779736699
0.367082566655987	0.135399280841574	-0.108210779902009	0.243640922677572	-0.0248420592640883	-0.0871410274942402	0.0191202757220328	-0.0138243885185274	-0.0232027671276962	-0.0559915433791642	-0.0478469737851427	-0.0773951338207637	-0.077251677153957
0.0368058297924617	0.0542245669135871	-0.00499535649253983	0.038123899087564	-0.00182777595342612	-0.00258320192779971	0.00765738169911721	-0.000362202829640716	0.000295980894064275	-0.00220548894061292	-0.00515071427919752	-0.00680490726985255	-0.00879530019142269
0.341388716381362	0.15492185563309	-0.0848871540839223	0.27508196644011	-0.0244441498747287	-0.0469160960393019	0.0207151514786525	-0.0112350901182847	-0.00518703259852155	-0.0356801229570153	-0.0548505981245364	-0.0666469181697829	-0.0789022257224923
0.00362599080347064	0.000402385985308309	0.000199405416745891	0.00312985992549145	0.000156604745950247	-0.000150063173495053	0.00145063910762791	0.000722821325422444	0.00018907825192042	3.27078622759745e-06	-0.00024367667578551	-0.000499783398192583	-0.00100085991545579
0.450301369423897	0.191831278410354	-0.15601202934569	0.214302469255459	0.114489940287331	-0.0171324868210717	0.0781885684141532	0.100398400845189	0.058257257843684	0.0486787267331295	0.0391781041259897	0.0543384321873179	0.0223392831411876
0.265025481865014	0.173706963066272	-0.0800224696736172	0.160523376519784	0.034427150817442	-0.00871042429341895	0.0299941723731262	0.052504209580689	0.0240466374498199	0.0128583632620116	-0.00188367090592395	-0.0160923881128651	-0.0247561050225535
0.0305409506620903	0.0150974660252515	-0.00406780498784342	0.0296177000246696	-0.00809477140939236	-0.00610555393063783	0.00155806671193102	-0.00298014082930927	-0.00435896201611989	-0.0071001626700151	-0.0079758013491646	-0.0099119709492371	-0.0123078066642521
0.298943708785286	0.174884501319416	-0.0948243633503986	0.170200783538566	0.0414960547219148	-0.00973376154198557	0.0445132545924385	0.0464748965241361	0.00553110760939124	0.0158811465899646	-0.000247527374458822	-0.000965587825439485	-0.00962264719091105
0.115285551649505	0.0801442829292974	-0.0346933013760069	0.0697295742222864	0.00977528375250623	-0.0310192370411976	0.0256565401926093	0.00566262772232799	-0.0096078577226601	-0.0106219766443457	-0.0108204962235871	-0.00593943572938659	-0.0166043166703251
0.356003852408627	0.226215233270605	-0.0982970594177126	0.264006772132339	-0.0102966930601224	-0.0476709028130631	0.0471880067803178	0.0144945226419255	0.0110325638659571	-0.0289837979365928	-0.0165531154543933	-0.0328501845473317	-0.0459303470150946
0.304415736713638	0.217044434056204	-0.0987666354418614	0.163555473691133	0.11799644012704	-0.0168260811743907	0.0640626274383015	0.0986115390214458	0.0528785107567553	0.0505851794763247	0.0134429890120001	0.0441720093280198	0.016994983104815
0.0500914981373556	0.0606654206636115	-0.00938908872628354	0.0442780437946705	-0.00763375797791906	-0.00983026988359598	0.00131771865556309	-0.00330726228043288	-0.00770212351689822	-0.00873201393075752	-0.0131932411860281	-0.015024926345618	-0.0158213262083359
0.0958340633866226	0.122639256222704	-0.029417621143588	0.0539294086412989	-0.00871475371762355	-0.0188074252623694	0.00560047504860675	-0.000508761619522097	-0.0161883321831529	-0.0137610894899965	-0.00383553381880108	-0.019235490758338	-0.027874497978576
0.444869214394322	0.154966715993999	-0.150388511389969	0.221322613774943	0.0613988205023911	-0.00916515472248447	0.0727200786475198	0.0391388258739747	0.0114360947182973	0.0261168328899533	0.0397755329071667	-0.00496750323199668	-0.0120386326624271
0.0125236801454579	0.0207313738242376	-0.00049437696263752	0.014200746416963	-0.00163026835249532	-0.00138705451706774	0.00297775472874397	0.000748996574196151	-0.000250578749171532	-0.00150866143478153	-0.00241439952267809	-0.0032430346584554	-0.00370112598202788
0.1527420759359	0.112825780605788	-0.0452109983942243	0.0906621603429946	0.00557231388124479	-0.0295055304800881	-0.00316148023769075	-0.0062642157762306	-0.00908852775462515	-0.0119666082994216	-0.0288880961715899	-0.0231429486512579	-0.0309755638520132
0.0301413438581263	0.0665683508494642	-0.00751321086912274	0.0228931400642948	-0.00898847188984848	-0.0120408157430055	-0.00856263559048167	-0.00907233348286587	-0.00407036026931577	-0.010514643816427	-0.00870198936091163	-0.00826514703306387	-0.0128045698820975
0.0417839360602978	0.044138288078493	-0.0102264642477656	0.0331205273402236	-0.00561891342244864	-0.00906699460631804	-0.00358998434185121	-0.00264490090242513	-0.00787307190425408	-0.00734295401438334	-0.00885824354784173	-0.0116190895674496	-0.0147344146465326
0.0456862313226028	0.106787042693765	-0.00974196689130929	0.0389910499258851	0.0206124020573268	-0.0141237626917287	-0.00348861894092394	-0.00151715644737124	-0.00937478072211162	0.00324431968279906	-0.00931094478039458	-0.0136649033340451	-0.01526199810299
0.2072717673748	0.114881119923978	-0.0607866673722699	0.133004981603372	0.032274071672756	-0.0322299879383765	0.0387455976053174	0.0130734208323188	0.0157014661197736	2.20418671897371e-05	-0.0013419210701679	-0.0106797786376919	-0.023274394134306
0.00985832574372684	0.0198241196841348	-0.000537141712933112	0.0118810894820413	-0.00197306549651352	-0.0050729847968513	0.000242336806927122	-0.00320118862623035	-0.00207152426170518	-0.00352302514668241	-0.00421001817907979	-0.00484170114544752	-0.00504593553454517
0.303396511951172	0.214628983711359	-0.0987013561473859	0.159224254873747	0.102880181611458	0.0217416721938535	0.0295722794523094	0.041834938306364	0.0228933860670119	0.0623109269026555	0.024379504919785	0.0349871579188508	-0.00293618861053208
0.263403767970296	0.177679846597528	-0.0798270174451625	0.160680370389013	0.0440076602111848	0.00670534903268138	0.0318288848929309	0.0211097201723408	0.0278678892997783	0.0253565046219331	0.0206472391103061	-0.0247112181403377	-0.0149336582936082
0.0649326006480807	0.0936364611999959	-0.0186050574792913	0.0423585610051074	0.00318908669702581	-0.0140199428231649	-0.00872476442237495	-0.00256679126141855	-0.00957790316373046	-0.00541542806306956	-0.0183027373688233	-0.00764039512913528	-0.0243830993757356
0.0623115004254294	0.0250423398428399	-0.00735661987319048	0.0630333378585691	0.00231778935910716	0.00260918354398181	0.0152982215875222	0.00742305136011338	0.00375491608515748	0.00246348645154448	0.00145464154318072	-0.00663363900783841	-0.0109833407521912
0.000757811406870476	0.000109858806564132	1.1287454397626e-05	0.000494070491750363	4.212132179921e-05	-0.000115892752256854	0.000320743038986504	0.000108421577205876	2.96280346816895e-05	-3.68857152288218e-05	-3.66489900689035e-05	-0.000160885942845222	-0.000150172169229745
0.327498503630584	0.249291590980958	-0.0807600095058014	0.275661140488912	-0.0285751570997791	-0.0443926322476448	0.0270086894719355	0.0375771717674114	0.00388940229220869	-0.036483894673712	-0.00971447513730594	-0.0554463960164438	-0.0607137512679112
0.280562104639332	0.0996290010912561	-0.0841532608181447	0.174357034337607	-0.0269335572385436	-0.0101124801340763	0.0281506696001179	0.00958559133331438	-0.0331803019635719	-0.01852301868631	-0.0278902652033927	-0.0413971763990894	-0.0384228514282858
0.102627687042538	0.0776889162601608	-0.0276414004758923	0.0684234213534141	0.0147196638142262	-0.0135984856454873	0.0123161615969071	0.00737583254596247	-0.00386792974031673	0.000560589084369442	0.00117801773344123	-0.0144376069465644	-0.0152856089531203
0.121933251554792	0.0612249393189748	-0.0208420433928885	0.121816228420148	-0.00860421063826099	-0.00275647808834711	0.0116258350955576	0.00750044882878763	-0.00626732333808674	-0.00568034436330404	-0.00801847654555631	-0.0242212859143872	-0.0278807594258063
0.112164980169053	0.186763579414396	-0.0267711509758789	0.0845418286689129	0.00768911290547247	-0.0136013641187546	0.0230871542262903	0.00842957581428554	0.0314990717378924	-0.00295612560664106	-0.00927310148800524	-0.0192987325995597	0.00456797560753512
0.265645037628504	0.175142682313919	-0.0812690541937894	0.158375322160544	0.0367451260563927	-0.00956022891632297	0.044007244591582	0.0440357011971312	0.0293290789583605	0.0135924485700349	0.0151317131398976	-0.00804012590411401	-0.0193856451778569
0.178631758865836	0.22625594823164	-0.0445103556815819	0.138985573860303	0.0505653439426074	-0.00109583369774349	0.033350461443812	0.0553994235420429	0.0602918578054358	0.024734755122432	0.0316682675450582	0.0231485370817006	-0.00249668005983403
0.0832612109948476	0.0758099786189093	-0.023529846151199	0.0526208968110893	-0.00671362751665544	-0.00762999409562801	0.00179892369072873	0.000788779402003739	-0.0079330417131365	-0.00717181080614172	-0.0103167686045798	-0.016771335109698	-0.0152213364482231
0.191774017912975	0.0522353182294701	-0.0533294340127317	0.129893129603677	-0.019232375249037	-0.0244637555604636	0.0117168137426258	-0.00363906955634075	-0.0160913184063268	-0.0218480654047503	-0.0333429422781153	-0.0217079940555367	-0.0291766915348371
0.149832480395602	0.0383480320559344	-0.0373726067790277	0.109560565055765	-0.00461575966285172	0.00464769486209071	0.0263553477225285	0.0168036016622874	0.0105824853997013	1.59675996194986e-05	-0.00309429161336353	-0.00737316062951529	-0.0141585736797109
0.0777403937584378	0.166629527015214	-0.0191996700579784	0.0566713306612549	0.0212506537206259	-0.0221558948745035	-0.00200523310326206	-0.00263583968126464	-0.0119426762549272	-0.000452620576938831	-0.00847026002958974	-0.0116570841663564	-0.00951472539252528
0.102334331506729	0.0979036497342486	-0.0177875626174846	0.0928079293980449	0.000463619586355921	0.0020886597797557	0.0371143325852151	0.0216636867599514	0.0128775197415808	0.0012761396830558	-0.00418614920202134	0.00194223230292986	-0.00334787005853431
0.0999116253592266	0.0287090241974528	-0.0121631912555515	0.113241149089506	-0.000769577387785783	0.000343316733663057	0.0289056262206905	0.0157891649667014	0.00656404099847195	-0.00021313032706137	-0.00503512559632331	-0.0107855785030816	-0.0159015448992516
0.0485304781720734	0.0169433950401098	-0.00324133498969728	0.0554191396890117	0.000458691242746646	0.00154239148458207	0.0147945412069996	0.00976805866018039	0.0060627237361199	0.00100054136366436	-0.00138275043098286	-0.00732250216364595	-0.00901307748861687
0.143202088892578	0.0524873424258309	-0.0413544914732344	0.0884553082730394	-0.0298890505774217	-0.0418814325834813	-0.0207777339227792	-0.0209638069073542	-0.0302164331687838	-0.0358852415804515	-0.0293248861811229	-0.0386916546201719	-0.0438057292101515
0.0942673419029378	0.121183491608487	-0.0283316008046457	0.0551174582924703	0.00419649002513027	-0.0298567559593593	0.0127571876657117	0.00471335333190637	0.00671787918766902	-0.0128301329671145	-0.00554667717598664	-0.00261724278890157	-0.0180775733243211
0.263065310010302	0.177586301043669	-0.0796298181696308	0.159305672159426	0.0474078271652849	0.0308869086518789	0.0616752814049379	0.029093982499255	0.0193375894803713	0.0391473679085819	0.0141339803241584	-0.0041995355585584	0.00278103208725156
0.0862890629678455	0.0342914330453514	-0.023193199904328	0.0584185411278	-4.44688262916521e-05	-0.0123831112628109	0.0050852876328344	-0.00204657050478428	-0.00679053268940465	-0.00621379004455129	-0.0156474197389243	-0.0186936994552578	-0.0188399559194364
0.116051304652357	0.0751655506408779	-0.0347973133526773	0.0691344861266493	0.0111058500117358	-0.00484316486191197	0.0252922815770481	0.0147477580510599	0.0139701136554853	0.00313134257491193	0.00698031763653388	-0.0075487770596783	-0.00563657786839827
0.15180084158537	0.0362428381418736	-0.0409883276971229	0.106407055806544	-0.020442885208893	0.00239223050962417	0.0129797437748665	0.0162831841659536	0.00702197952125552	-0.00902532734963443	-0.01146202742393	-0.0103644573641253	-0.0225618913554511
0.0883884361058354	0.0171696367399877	-0.0216706395221285	0.0632276620029964	0.000688675685873094	0.00329992348760262	0.0197654097370243	0.0118713315441926	0.00605267756883336	0.00199429958673786	-0.00289441306309068	-0.000606548119884615	-0.00666454346184925
0.14766026154887	0.0908638641261906	-0.0434792564921898	0.088115897240877	0.0254215562529193	0.0027501504656203	0.0317920301671125	0.0323783818707871	0.0236108682651237	0.0140858533592698	-0.00424900874587697	0.000999348102957626	-0.013541766032936
0.0150577669923214	0.0214220496316513	-0.0015493788363368	0.0180592351706533	-0.00501069684699337	-0.00619116996237055	-0.00249479496178428	-0.00391116735443828	-0.0050404931063219	-0.00560093340468196	-0.00592844341567059	-0.00703292889370025	-0.00809714215366824
0.141151823669699	0.0316019496364678	-0.0410833062584839	0.0906636847887298	0.0112118107706863	0.00902538045988022	0.0295580063884835	0.0110610719232412	-0.000352570263751351	0.0101185956152832	-0.00203177615671288	-0.00184636678243874	-0.00822996620854388
NA	NA	NA	NA	NA	NA	NA	NA	NA	NA	NA	NA	NA
0.344480798764247	0.156429888367349	-0.0875262214887736	0.276085880646828	-0.0367556256902956	-0.0421818253984868	0.0217306285877163	-0.00976099806490693	-0.0332509957155536	-0.0394687255443912	-0.0515444684943162	-0.0630634599695912	-0.0788434077283602
0.316610530063375	0.217200544957259	-0.0844245066965618	0.236207986876817	0.159618944644379	-0.00471797224753018	0.060195337978415	0.0498525862995854	0.0308289301230928	0.0774504861984244	0.025414850583512	0.0856626700514932	-0.0257030289578681
0.0127631569240269	0.000745039020319483	-0.00194867285608385	0.0135144987805203	-0.00190231555085658	-0.00215042700168068	0.00159471318060268	0.000330295339553803	-0.000962970964497416	-0.00202637127626863	-0.00218304449611177	-0.002932657810678	-0.00308626630347728
0.206965470429361	0.116146003392484	-0.0612978771629844	0.131403882257465	0.0267325331153535	-0.000912379327593665	0.0156243883575916	0.0068731645136339	0.000433049830041665	0.0129100768938799	-0.00571278945741927	-0.0210480559312861	-0.0156767711687751
0.0419957032378668	0.0215620389537285	-0.00593842561931474	0.0411571033572418	-0.0133201499646488	-0.01016138300834	-0.0018820129136526	-0.00305088369514617	-0.00992245287846567	-0.0117407664864944	-0.0162278499111634	-0.0129687745381303	-0.0171702297638113
0.0678556320380189	0.0306252215548634	-0.0178070164306586	0.0459081760697881	-0.00966539652175456	-0.0106693215738135	0.00164943969286103	-0.00417940982331315	-0.0071027826202778	-0.010167359047784	-0.0134126892231182	-0.0193229548680521	-0.018368217577732
0.299369574570165	0.176661119275993	-0.0957824093917447	0.165162586705189	0.0311445966325263	-0.00627361066555426	0.0815745390152974	0.0377513571020116	0.00372213136696897	0.012435492983486	0.00490490234976854	-0.0228596278075588	-0.0174967201962396
0.180771562771527	0.0775368654544434	-0.0465745109586739	0.133205009555259	-0.00633523226567564	-0.0367737406533816	0.0133101468067269	0.000734064596459055	-0.0058274991352483	-0.0215544864595286	-0.0187993406533413	-0.0181077032705774	-0.0304216454214324
0.119586512372849	0.0742404481057567	-0.0359245044188951	0.0690060016056515	-0.0036647058152547	-0.00363188135807103	0.0230407521639008	0.013390035446252	0.0141497273754207	-0.00364829358666287	0.00314793315700811	-0.00216630574942264	-0.0165097106571124
0.00369769805329912	0.000521044148073278	-0.000318110015684759	0.003359059781913	0.000139968132887635	-5.03930008625107e-05	0.000978469774629372	0.000797689700695748	4.45352345422108e-05	4.4787566012562e-05	-0.00106842120284049	-0.00108909455644735	-0.00119509587716222
0.0527123006453944	0.0163212520119769	-0.0124920226994649	0.0374173975470696	0.00338611817051665	0.00143616635779831	0.0116810458523832	0.00583808474640714	0.0051798218317852	0.00241114226415748	-0.00104222854683367	-0.00121206361618124	-0.00601358239435074
0.0868319188305251	0.0746935483959006	-0.0249555588440453	0.0528567494132576	0.00517131852995632	-0.0139991458122921	0.00565844991616714	-0.0134498028585394	-0.00846502999767428	-0.00441391364116787	-0.016543560406368	-0.0183703431700595	-0.016887065135857
0.153623023970147	0.111140888057954	-0.0468433819736527	0.0902142340244961	-0.00952823293133873	-0.0457159351215409	0.00589087148512715	-0.0126759454280561	-0.0231885103071515	-0.0276220840264398	-0.0297895999957341	-0.0362754813002841	-0.0289895752416896
0.0457728259445068	0.0462103169417647	-0.0113720420903963	0.033843830857828	-0.00933047808509162	-0.0135896232486883	0.00461647868616004	-1.84723837075851e-05	-0.00152245238726331	-0.0114600506668899	-0.00688661144095676	-0.0078002357862662	-0.013694495831948
0.268884342017674	0.186523279833624	-0.0856396385503297	0.148119871419721	0.0291677106112312	0.0164883373176802	0.102172983895738	0.0841418095037267	0.0469326102660935	0.0228280239644557	0.0385658547673616	-0.00722308518042164	0.0220453350712337
0.140678445433488	0.0321436785432649	-0.0395156870854182	0.0910542491470326	0.00758898553525811	0.00736268505146684	0.0292701867310181	0.0183889383165904	0.0113203234369593	0.00747583529336249	0.000416321810859682	-0.00544211135836331	-0.0120187535092049
0.0228468603119773	0.0370159965677416	-0.00363382288953466	0.0233959052085956	-0.0113180352350575	-0.00945379399842384	-0.00503361045794564	-0.00506148706778992	-0.00727218222150743	-0.0103859146167407	-0.00603637463494791	-0.00857620041286239	-0.0112231649822283
0.00161096526571135	0.00039989039061417	-3.50065283069286e-05	0.00128320450542406	0.000139471878715014	-4.66047093917882e-05	0.000436282517786405	0.000123630503608422	9.81351264863974e-05	4.64335846616128e-05	-0.00011093902565617	-0.000456538189036684	-0.000337355383907603
0.319733676492714	0.213464837145722	-0.0863571782705453	0.239075087381545	0.0160490425493968	0.0634171955029185	0.175309139456634	0.0509682939795884	0.094461390804322	0.0397331190261577	-0.00996164722373044	0.0917138068134149	0.0635791591192665
0.0128097971585572	0.000607297204868846	-0.00193848778854431	0.0132839250020296	-0.00238432585712353	-0.00204167905086832	0.00118318069863264	-6.53752287901009e-06	-0.000482800145051868	-0.00221300245399593	-0.00216032403093167	-0.00358527332425103	-0.00390525505771938
0.126729814958798	0.127887958537018	-0.0395866984745521	0.0693653512728054	0.00922209933928347	-0.0086613446512885	0.0440147408696718	0.0165419569345512	0.000891871864565685	0.000280377343997495	0.00252055919888877	-0.0141868518853354	-0.0146714612037102
0.102345457971691	0.0966333970960283	-0.0186507410301422	0.0933067112637056	0.0297071627496319	-0.00138003293962527	0.054025612003937	0.0210449134539551	0.0214294303760906	0.0141635649050033	0.00584177983154438	-0.00137584955159828	-0.00984041979027846
0.0269880819663468	0.0645137957709495	-0.00581292102930938	0.0223744491075259	0.00454538082925115	-0.010765229117389	-0.0048413313451291	0.000758070778005739	-0.00220322605225011	-0.00310992414406891	-0.007651494187382	-0.0103058480033731	-0.0107963315907411
0.133487339355875	0.0848096561263822	-0.0392507240951231	0.0842988684334707	0.00419058787511853	-0.0113679240648951	0.0178567081541812	0.00631990006539057	-0.0021986748491227	-0.00358866809488831	-0.0272373819510985	-0.0266798699340158	-0.0281527614045943
0.0402207035828296	0.0215888495678502	-0.00454458813112656	0.0415030947489689	-0.0122578124692347	-0.0082820970228208	0.000611954631691378	-0.00446613327313399	-0.00610943791821184	-0.0102699547460278	-0.0117109981845855	-0.0140005323225081	-0.0157156404612388
0.15112928711631	0.136879519915283	-0.0499984096175322	0.0760986391667788	0.0130983459359821	-0.009578970509732	0.00774267355063724	0.0107987922766253	0.0145766237758921	0.00175968771312501	0.0134798639071563	-0.0139378859913706	-0.0279586102026304
0.172066331728939	0.167280265277671	-0.0555821760671449	0.0892917937647951	0.0220666600785008	-0.0407182389848955	0.0183695247963453	-0.00848280976409882	0.00522389778005505	-0.00932578945319731	-0.0276873992971289	-0.016614793021999	-0.0370282946337952
0.000470885579307303	6.23290959883062e-05	-8.62149852090121e-07	0.000173350633788167	6.93237386774018e-05	5.91294641031477e-05	0.000118397442248225	4.74923854481863e-06	6.73423807518154e-05	6.42266013902747e-05	-0.000108417241393233	-8.92328850991907e-05	-0.000130716727768071
0.173931036611202	0.164140678648926	-0.0567595110582643	0.0897726964945798	0.0300577539806859	-0.0307239127734714	0.0299880669812664	-0.00853761090996488	-0.00331653530642101	-0.000333079396392738	-0.0187760094471507	-0.0373216853938733	-0.0269950977128944
0.0982893960001684	0.0670138359840658	-0.0285277120312338	0.0603683465862596	0.0060649091806189	-0.000760459028054064	0.0131740870934622	0.012893157942182	0.00914489490617612	0.00265222507628242	-0.00500217766592903	-0.00236314101382731	-0.0161586328549702
0.140640834748862	0.105696645543804	-0.0420162286844739	0.0829400748213981	-0.00350324929506737	-0.0169989942520913	0.0032793796137322	-0.0018923506593034	-0.00843824016027922	-0.0102511217735793	-0.0168564827872479	-0.0226398715038258	-0.0284293838304996
0.132112593270519	0.0848263317001076	-0.0393370536663726	0.0782980073128552	0.00773082971113398	-0.00105225640746609	0.0141734530175693	-0.000554745880152335	-0.00135029466192188	0.00333928665183394	-0.00673282545134005	-0.0138383785756815	-0.0165666067695341
0.166499850458493	0.0978786126075314	-0.0496848959596388	0.101793626050925	0.0151025180392312	-0.00379144977000476	0.0448817292441011	0.0232924984698156	0.0173743212172413	0.00565553413461323	-0.0163683502366953	-0.00314962009788683	-0.0102475745003935
0.226322207517706	0.169593925858642	-0.0719499068402886	0.122947465305251	0.0392950437140743	-0.0146842351961678	0.0276573646656867	0.012163180896224	0.0402497361100477	0.0123054042589532	0.020006651569101	-0.00267954787219626	-0.00237131495929721
0.0683308715539773	0.0312082704137825	-0.0191195067237463	0.045542532070674	-0.0211954151209114	-0.0108592765847827	-0.00696439382119582	-0.00268047111723495	-0.00681378555762963	-0.016027345852847	-0.0152944592914678	-0.0187789765655733	-0.0183532491706805
0.354978754863	0.227087392747842	-0.0956586151431727	0.265746647120064	-0.0122634518544163	0.0165535744672531	0.0834087814125664	0.00159856900793187	0.0352709877925583	0.00214506130641839	-0.0389549066487977	-0.0208644770945616	-0.0158610386498557
0.0761036846741094	0.0729262433863475	-0.0210225385123456	0.0524647078234263	-0.00999689734195826	-0.0133069666268725	0.00589583976221375	-0.00568397339252386	-0.00456386660016522	-0.0116519319844154	-0.0126317976519275	-0.0141025933002752	-0.0190248950105766
0.117072633440759	0.029654065671691	-0.02996005033676	0.0837441740493089	0.00353097179385585	-0.00486566821704122	0.0166120611810549	0.0162385782927765	0.00235382850041529	-0.000667348211592686	-0.00248742242924428	-0.0106685748579107	-0.0239960445168487
0.0883444461202226	0.0255331799115304	-0.0241242444652699	0.0575773422437227	-0.011632102045157	0.00105186761885293	0.0126692539478271	0.0107737011231146	-0.000588534956897535	-0.00529011721315206	-0.0177449984479467	-0.0136979658375437	-0.00711999264501141
0.0302987923550564	0.040378574478006	-0.00565823012436207	0.0281245551970512	0.00105563519946456	-0.00205557858300921	0.00417775008841963	-6.76474455906587e-05	-0.00323655761367402	-0.000499971691772322	-0.00411032396813198	-0.0055072474612646	-0.00785153327026053
0.104343446994175	0.0781006702889527	-0.0287382037911152	0.0678719753138338	0.00403451503393867	-0.00351934321784013	0.0177151676527449	0.00218351952434787	0.00800611945953521	0.000257585908049265	-0.00923529972312541	0.000969234208906003	-0.023477528373846
0.0632358987987476	0.0233474089498796	-0.00803680717012466	0.0634615516926649	0.00194762953327547	-0.0011449464945189	0.0130191746819086	0.0114949942334891	0.00417355702799461	0.00040134151937829	-0.00363728439660754	-0.00744280166380881	-0.0092270615037738
0.438969338469438	0.0931667267190766	-0.146498628738933	0.228421904754573	-0.0195083479565596	-0.0255444655206675	0.0341892916300361	0.0124497601209495	0.00139298410818162	-0.0225264067386136	-0.0212839790725126	-0.0397460124883917	-0.0469966981798062
0.0264254225198142	0.0152677428977551	-0.00521886810700863	0.0237122238547135	-0.00403242797731526	-0.00350872665240702	0.00159125091502388	0.000139000801686631	-0.00483581519918329	-0.00377057731486114	-0.00506631818640174	-0.00594445476949419	-0.00721129406615725
0.0486186127473973	0.0837838523705747	-0.012506662118805	0.0362131925211615	-0.00855909515036127	-0.0118385524436404	-0.00710908858310112	6.83774000488011e-05	-0.00186280024837902	-0.0101988237970008	-0.00867212034909382	-0.0178231023179767	-0.015411247262496
0.0592806061217561	0.0168890284959186	-0.0155957035657269	0.0394206125089019	0.00168498687419836	-0.00203629564674813	0.00972735251805349	-0.000918270711833119	0.000160491806343539	-0.000175654386274891	-0.00622036807246133	-0.0101470609404932	-0.00982768664447841
0.139335687381924	0.053900380479686	-0.0389686726331351	0.0919476333080602	-0.0226288175705884	-0.0408998436664328	-0.00949400545453938	-0.00928994657320081	-0.0240513511536325	-0.0317643306185106	-0.0263113163809433	-0.0412031137990441	-0.0407743355319323
0.304068160963744	0.211100750251137	-0.0968571605123391	0.164091009469736	0.114615850033775	-0.00368584714873921	0.0507421890565246	0.0219844054571823	0.0558113246404377	0.0554650014425179	0.0117845612433252	-0.00560105080528528	-0.00286152898655173
0.410915513462944	0.0926147169478521	-0.12762057426161	0.250866630156104	-0.0595918771484905	-0.0166150997916356	0.0315592304368718	0.030950808086565	-0.00565711449372913	-0.0381034884700631	-0.048668658284149	-0.0259083666184742	-0.0621268956897824
0.177342652430445	0.228258919117656	-0.0435301721501749	0.139622511765255	0.0507927538613055	0.0338911106724212	0.094483411878808	0.0646700628707733	0.017817656016181	0.0423419322668634	-0.00210911794962754	0.0178132074639523	0.00761290309507229
0.0036155048082657	0.00846236487385354	-0.000406242967317584	0.00371596446732949	-0.0016107897882181	-0.00121942462384649	-0.000505191231669996	-0.000905428339965397	-0.00118159008445887	-0.0014151072060323	-0.00170144228268891	-0.00185710045637439	-0.00163904313804099
0.234963390381802	0.12215625071568	-0.0713885814231984	0.139522347788504	0.0275256328044299	0.0108122242591893	0.0826572914855294	0.0272294173037366	0.038803519669574	0.0191689285318096	0.0213960040829951	0.00280213387547917	0.00295622833660608
0.0173282768309061	0.00311806266724621	-0.00150165255030285	0.0187944928084011	-0.00285844385136373	0.00198329637407167	0.00406248744327617	0.0027080770157849	0.0015847462492676	-0.00043757373864603	-0.00125926449871223	-0.00256838835124672	-0.00345287583411812
0.0152943098537548	0.0557473980656627	-0.00189074636522919	0.0165591880397118	-0.00683135060884378	-0.00846841032883302	0.00140140355272518	-0.00605494826448023	-0.00167464869129621	-0.0076498804688384	-0.00449593897308732	-0.00811078884057477	-0.00859235377220866
0.496264406490053	0.248656793532037	-0.177894354018995	0.218748044548161	0.0730818433623037	-0.0136075260857931	0.040196462343953	0.0369258464420311	0.0881474268816614	0.0297371586382553	-0.00174364069869576	0.0144163583005947	-0.00538286378470193
0.0616988835525192	0.0309908278375512	-0.0154549862150416	0.0448885218974312	-0.0133388742352753	-0.00313227216250188	0.00251212938942431	-0.00535316233440043	-0.00219229313404765	-0.00823557319888857	-0.00901967019973994	-0.0111656475795403	-0.0126699936449217
0.17278007970528	0.164018256090801	-0.0563567320737984	0.0874151394142408	0.0377067258808017	-0.0448596213399822	0.0154390442134159	-0.00141445840325155	-0.00921967542560564	-0.00357644772959026	-0.0307272562953389	-0.0053462511426379	-0.0203364563842474
0.487493224517792	0.197707596696203	-0.170104829189499	0.227856412269418	0.063451399213992	-0.0641964594214303	0.0637379013910508	0.0435353237913055	0.0266257612926113	-0.000372530103719126	0.00424570698948457	-0.032105420877819	-0.0548685876014583
0.0287060688353756	0.00898557085157581	-0.00334636238014959	0.0313316518973167	-0.00124659166342374	-0.000880309052858082	0.00413276071851263	0.00199210140962782	2.90628007476243e-05	-0.00106345035814091	-0.00357244577337178	-0.00529298490638128	-0.00635719615821292
0.0613768444212733	0.124519687265611	-0.0140093333462531	0.0482861885556751	0.02516078583244	-0.0149057039294979	-0.00342932808466758	0.0116890394332005	-0.00809949614815885	0.00512754095147108	-0.00123640606678931	-0.020346715912277	-0.00787166791430904
0.0972182712586918	0.12296803515468	-0.0298036300311874	0.0546326683688505	0.0212525061234839	-0.0165283343522208	-0.00949833535315656	-0.000699166763139289	0.00206138801963729	0.00236208588563153	-0.0187989821352695	-0.0295016255647062	-0.0264998694576736
0.0613761423709707	0.0298720929905398	-0.0153039074341863	0.0454918841122877	-0.0064224981505636	-0.00499534745968191	-0.00158253930454245	-0.00580443499362864	-0.0133953368414912	-0.00570892280512276	-0.00826422740332022	-0.00957454326079009	-0.0153618256509006
0.0839508701999095	0.0237817181429291	-0.0222091507544105	0.0555496455955366	-0.0103726115926404	0.000942340585576504	0.00933637870782014	-0.00570662203398591	0.000326540316891	-0.00471513550353198	-0.00499334377887083	-0.00904966619073785	-0.00957257788310678
0.242048970268674	0.0586345158884234	-0.0701416340413387	0.15996492174838	0.0052383735884334	0.0108690372411864	0.0422461940993734	0.0220728085418399	0.0117830952979071	0.00805370541480993	-0.00182451664974387	-0.0242119360558379	-0.0280124355302508
0.0463536859488313	0.10459594302904	-0.00932590958892472	0.0387221621897154	-0.0178681564790787	-0.0130113816280053	0.0143783655759502	-0.0052644268083925	-0.00934087361819773	-0.015439769053542	-0.010327390071022	-0.0173282312127701	-0.0198305802253619
0.0004625483803247	0.00202542483750734	3.41611933292502e-05	0.000368098280077171	-0.00019532354885846	-0.000187151402485915	-8.34211214754214e-05	-0.000109207173215995	-0.000183390673285978	-0.000191237475672187	-0.000228077207616832	-0.000260974465309836	-0.000180152874289308
0.0106052186309611	0.0227275968266956	-0.00137877275954711	0.0115066103823719	-0.00105134819057117	-0.00325145224798446	-0.000916176555460349	-0.000517303189146241	-0.00114881750187094	-0.00215140021927781	-0.00291118557426015	-0.00316140553241609	-0.00359538350006291
0.00334059901502936	0.000716015150696096	-1.11538211014345e-05	0.00353700454107202	0.000353634061453515	-8.06214222767551e-05	0.000764536789753148	0.00106220081146333	0.000237924055771697	0.00013650631958838	-2.67489687609708e-06	-0.000440967180195253	-0.00128167886513904
0.00612395479083394	0.0121425332014334	-0.000770998365297264	0.00677154863216408	-0.00381923484919966	-0.0032656046363048	-0.00186181555442719	-0.00232028948992321	-0.00280114077087123	-0.00354241974275223	-0.00356402768337828	-0.00370773757777913	-0.00404560314496356
0.320829585740296	0.212156211971625	-0.0877134291340547	0.235187830037715	0.119307743345518	0.0695434715878351	0.176649127247145	0.149161582559898	0.020123255360883	0.0944256074666768	0.00053767933322918	-0.00907291837117319	0.0504598706103736
0.0563740291432167	0.0177083427766097	-0.0142377829052901	0.0398734757552217	-0.00868188484756878	-0.0101177170132444	-0.00305126675873061	-0.00436127975657062	-0.00791586072328088	-0.00939980093040659	-0.0104296887663967	-0.0123498905993473	-0.0140465436415857
0.0525997179407257	0.0849662049984559	-0.00874240994477397	0.0485693848999695	-0.00306327562480924	-0.00846734542939791	-0.00212732107689483	-0.00417463348450831	-0.00172030331949547	-0.00576531052710357	-0.00650334223253605	-0.013997616818805	-0.0208932568468765
0.0273318573991007	0.0670181828083314	-0.00624349194381449	0.0223430334380955	-0.00632628784195846	-0.00944834621921539	-0.00333741491721521	-0.00688546624216776	-0.0081928515014238	-0.00788731703058693	-0.00957559838712443	-0.010735484740455	-0.0110943953923701
0.446453688773051	0.160282300751428	-0.149979309570664	0.222559966408657	0.013247743485724	-0.0141615210615286	0.0621650407095065	0.041944545187252	0.0598501793571785	-0.000456888787902288	-0.0141865816530892	0.00162457587160642	-0.0373180673402669
0.21657621685224	0.111638581567835	-0.0670897947062883	0.125194182037681	0.0242029724415549	-0.0134703382768416	0.0418867490392575	0.0258177067199535	0.0215771327937702	0.00536631708235663	-0.0212601081686081	-0.0293744750598045	-0.0198441500244166
0.049021581584659	0.0511582896670773	-0.0119651270947095	0.0382628470639277	-0.00525143804979013	-0.010800499155085	-0.00230058064720441	-0.00160892703350761	-0.00917482407174647	-0.00802596860243758	-0.00731091399931757	-0.0164029890459704	-0.0147818083228907
0.419142685353591	0.174197097387295	-0.134395610286751	0.2346399021944	0.00627425576490742	-0.0212534623784015	0.0823183305652542	0.0649120113055697	0.0351351897512983	-0.00748960330674708	-0.00492641441739639	-0.00089716887713065	0.00601980541902802
0.0275472685658076	0.0138309856916433	-0.00506948467297907	0.02758561801602	-0.00742113231225601	-0.00604013459151018	-0.00057994329262041	-0.00255737729617314	-0.00458544518719889	-0.00673063345188309	-0.00657470625793461	-0.00813656953002634	-0.00726951956598467
0.149217250380258	0.207344633455411	-0.0363979785808545	0.11453518907814	-0.00633028885247056	0.0161033439759759	0.0266720487100739	0.0768498504098205	0.0513433717296567	0.00488652756175267	-0.00969589882121563	0.0320891222598616	-0.0246247100640929
0.0484583091330883	0.0519227656659517	-0.0125538832210734	0.0359595581540716	-0.0105202292631327	-0.0108484792021414	-0.00488656874515828	-0.00223773782946551	-0.0100315181739744	-0.0106843542326371	-0.0128176883240239	-0.0199281622444139	-0.0145858816543247
0.289672340222061	0.181217424861025	-0.0892367480614315	0.169418298190901	0.0391951908422453	-0.0100259524315475	0.0511650581795244	0.0222290746230038	0.0364581516864852	0.0145846192053489	0.00921364642848349	-0.0190317921441796	-0.0282473703440422
0.0481577064891119	0.0819822287792092	-0.0121176735173702	0.0375834314248714	-0.010097439340424	-0.0163529693528078	0.00034730068556673	-0.00567786695773712	-0.0103394401729215	-0.0132252043466159	-0.0173174642870613	-0.00858762594364341	-0.0150719812452528
0.0567157540415994	0.032858293351789	-0.0043767306615559	0.0656296067265076	-0.0175047320859947	-0.00466682207603979	0.00603786377580619	-0.00095303346364662	-0.00648284758197291	-0.0110857770810173	-0.0130370122909533	-0.0100381320052754	-0.018854862791371
0.372104677163629	0.267727924280819	-0.109737839551457	0.250115442512961	0.133763390218684	-0.0509821968437607	0.106601237663043	0.0329630584882511	0.0649555373322835	0.0413905966874614	0.0771898308297591	0.0186695241573529	-0.0378521683622201
0.226611453354247	0.169299631537162	-0.0728547773749116	0.124947967728654	0.0526210866548708	-0.0151643729862703	0.0511845198743686	0.0622756198385029	0.016603867755409	0.0187283568343002	-0.00224272991470184	-0.014326554465462	-0.00738182813426519
0.0603438354980942	0.0961298622575576	-0.016082511605718	0.0425811810699844	-0.000843890111822308	-0.0176851689487422	-0.0078062140509832	-0.0100395104605188	0.00297799155109096	-0.00926452953028225	-0.0108829856071924	-0.0126259121076769	-0.0252413426969896
0.0297232115486652	0.0824639813954493	-0.00484809536293219	0.0295646192479696	-0.00978390689793723	-0.00977106584443142	-0.0032062516497336	-0.00606938692584917	-0.0101445242908848	-0.00977748637118432	1.44985556103615e-05	-0.0142234472510634	-0.00941810212649234
0.487708137068912	0.196442317609398	-0.171201125900461	0.225898117719622	0.0609278629706517	-0.0733613880155262	0.0152684881259638	0.022693122118612	0.0214698138426715	-0.0062167625224373	-0.000683058828360894	-0.0139029559817093	-0.0536664044693042
0.0530170811511025	0.0698302924555135	-0.010186453333429	0.0450057482884319	-0.0013126558892942	-0.0127853516245951	0.00563395571079829	-0.00270134157732683	-0.00599735561889343	-0.00704900375694466	-0.0103662684263613	-0.0168117470406375	-0.0144014551542797
0.0711612688393215	0.0640613410950157	-0.0199505699526401	0.0479883357409835	0.00304648215104707	-0.00527668534449724	0.00975952478083358	0.0036425994080669	0.00035706418775748	-0.00111510159672508	-0.0043883450778683	-0.00860585446086266	-0.0105609360264385
0.450389259611187	0.155640394526278	-0.154958402926362	0.219365093278431	0.0363334600316179	-0.0318226935811747	0.0858697798588062	0.035805738178123	0.0501887305579286	0.00225538322522162	-0.0178541127585495	-0.0353683184376978	-0.0375202161245049
0.102320879346668	0.115350604198591	-0.0324063623075446	0.0567910192774824	-0.00177867035117135	0.00327266826384864	0.00949454372952939	0.0129090065737553	-0.00319679311520721	0.000746998956338646	-0.0116102190241311	-0.00679338926539348	-0.0229889921206743
0.0229607556737233	0.0629935961971767	-0.00456518775135035	0.021019281344153	-0.0119804216800068	-0.0100990788639023	-0.0075262654516302	-0.00853636404166265	-0.0112715616817533	-0.0110397502719546	-0.012939040683628	-0.00709104831379618	-0.00848370339941282
0.304037496303029	0.22117711922115	-0.0987882721580687	0.16559519005867	0.0499334278355665	0.0551210746926897	0.0620092775819974	0.0930112955780473	0.0768800360851922	0.0525272512641282	0.0445103716377002	0.0367293036612096	0.00611435998424259
0.0793424618344305	0.10810038145755	-0.0105892943561182	0.0856208633815774	0.0147632327383462	-0.00370310289966765	0.0251493069967204	0.0194938841466118	0.0113945738818303	0.00553006491933927	0.000704473440059097	-0.00499538197175338	-0.00668697232873866
0.171245061366275	0.160565884943405	-0.0556539986964956	0.0879497665361635	0.0467468163665724	-0.0438393543411458	0.00874623590392026	-0.00440372561890251	-0.0159594315447302	0.00145373101271329	-0.0110207088193977	-0.0310288524306567	-0.025207395651471
0.126022877991051	0.128949414117966	-0.0394800301735481	0.0673210166694296	0.0204158569194537	-0.0105852755762621	0.0553206777455018	0.0423642648161185	0.00188787406297025	0.0049152906715958	-0.00127774190618474	-0.0198056479720355	-0.00401480614155533
0.490355538818937	0.201859846096116	-0.171395482615887	0.227563700615967	0.0833639339334363	-0.084829079278862	0.0404129754172769	0.0238741365940059	-0.0125296157869993	-0.000732572672712872	-0.0336749675048515	-0.0338824363586129	-0.0601400201373508
0.104544595719705	0.0579540526706923	-0.012435816294998	0.120167311110212	-0.0183287790012648	-0.00201969268995178	0.0235387140459325	0.0139901808257621	0.00455796612244759	-0.0101742358456083	-0.0159670702008956	-0.0215076450609286	-0.0249218043131758
0.126940905450992	0.0312114886353649	-0.0333474400745822	0.0867813746956251	-0.0122044018941279	0.00696988471341967	0.0218980845353651	0.0160532250378446	0.0114615492659911	-0.00261725859035411	-0.00920993383680396	-0.00874094199831474	-0.0186055683253527
0.244994788045297	0.0725789415100185	-0.0443000767877708	0.261821546567356	-0.0174955947579963	-0.006479747009808	0.0529517616331134	0.0249184749808556	0.0100352051390099	-0.0119876708839021	-0.0135387031564745	-0.0307233537815531	-0.0410170667603554
0.136617043850333	0.152252412766067	-0.0267436361690184	0.124241920627275	0.0157281453052563	-0.0013895648461851	0.0247726564605009	0.00337944505173071	0.0197030451486534	0.00716929022953558	-0.00491489643435716	-0.00110360417966102	-0.0119905418198859
0.10353208902638	0.0971695146089032	-0.0192034229114317	0.0903295867714115	-0.00133167110665813	0.00144035695280077	0.0311121945895845	0.0303302351969765	0.00596197971291856	5.43429230713127e-05	-0.00406404157993938	-0.0100504144276999	-0.0141767415572314
0.00308368636233066	0.00819688606027607	-3.89238293448677e-06	0.00335916527668292	-0.00106443256364829	-0.000888637886554096	-0.000736681490489602	-0.000331790116869082	-0.000620282428283675	-0.000976535225101194	-0.00094672512433726	-0.00138307439427856	-0.00122473924269658
0.306086903216162	0.215624623969574	-0.0994032322729611	0.164413232936067	0.0531138873367354	-0.00702653314799784	0.0634610827147195	0.0832137673794229	0.0492390428596557	0.0230436770943688	0.0230335789496936	0.0275162757282435	-0.00116470857740403
0.0573535986316802	0.0323602923327608	-0.0049792834993687	0.064781892387357	-0.0170740951090422	-0.0040028174397189	0.00389554929599566	0.00540034691862728	-0.00665065547594326	-0.0105384562743806	-0.0143773186852962	-0.0120143578931101	-0.01552462831259
0.0632540088821596	0.0939660095851792	-0.0173887368502963	0.0413617899129639	-0.00764393797177445	-0.0246364328389915	-0.00397864082759848	-0.00751309194773345	-0.00780298908313125	-0.016140185405383	-0.0160612464828552	-0.0136530454914977	-0.0191482225912187
0.141951038131049	0.0869743184345339	-0.0445933980778533	0.0784915709002072	0.00955438742467621	-0.029734461599745	0.0140420636654585	0.00744852446632838	0.00431421243830193	-0.0100900370875344	-0.00483966431274951	-0.00655075802297211	-0.0222877353309656
0.148860157216329	0.0910751896265276	-0.0437867597195083	0.0892116510098716	0.0262267484818348	0.0130458827853029	0.0283327361461269	0.0326184433893468	0.0201408501522803	0.0196363156335689	0.000598765404506735	0.00259590394085338	-0.00112834392430813
0.49797980643256	0.19761662502094	-0.176354766606601	0.228492321717148	0.0365918518404597	-0.071364193656494	0.0302167334283912	0.00595205774392155	0.00673519221755386	-0.0173861709080171	-0.00271028118470434	0.00168778954354148	-0.0415848592437357
0.18343070484001	0.111365326484678	-0.053240932388902	0.112799748645822	0.0414505888185643	0.000252429454053821	0.0271263478728665	0.0241278907317563	0.0187761096429476	0.0208515091363091	0.00136525941310328	-0.0113398124049645	-0.00410027151564282
0.0508081143531288	0.0195739717592407	-0.0122884890777338	0.0388386155320408	-0.00709495220275638	-0.00265105439281093	0.00561960978531553	0.00289783945921079	-0.000154045932521288	-0.00487300329778365	-0.00794360322342987	-0.0056889275247443	-0.0108410089287069
0.31573365632281	0.148341175004294	-0.0737566580426519	0.284476707900028	-0.0258541791094002	-0.0432894946060335	0.0176504201367086	0.0115061482027213	-0.0038332757734249	-0.0345718368577169	-0.0572208625631344	-0.0669941095685575	-0.0756279209724712
0.00533388259256155	0.0119462683769287	3.21099171822969e-05	0.00604223680032844	-0.00064830990145198	-0.00140781326433265	0.000204449693611037	-0.00041039928688598	-0.000640825750914867	-0.00102806158289232	-0.00118059983203124	-0.00152018140301099	-0.00213551369860284
0.0772350388409436	0.168548084941352	-0.0190917545412839	0.0547644659709544	-0.00630043611967344	-0.0225834840567215	-0.000487308777451054	0.0128742270770281	0.00774342889198125	-0.0144419600881975	-0.0172188009604709	-0.0100529966585694	-0.0163703093795132
0.0702733803502746	0.0648537706504012	-0.0192616993437097	0.0483251328518041	0.00943245052634763	-0.00505214632197007	0.00966986097614882	0.00257309759205529	-0.0116217312156968	0.00219015210218879	-0.0173336854559608	-0.0185762417234657	-0.00843055969907092
0.491082015566089	0.19598986270459	-0.172706855940009	0.226388668194159	0.0809162176462921	-0.0825973564426731	0.0482932806251998	0.0198485757441317	0.0484796024895238	-0.000840569398190549	-0.00238694341516188	-0.0497248268328572	-0.0572348177411192
0.106997088331126	0.0974621054499838	-0.0215088563903944	0.0916889599950733	0.00676913904609427	-0.00616393534874726	0.0359019497381725	0.0149269984246899	0.00574034815750595	0.000302601848673506	0.00434397021079841	-0.00900152600432877	-0.00762886608768705
0.00253100828750955	0.00615746631488507	2.52146439548139e-05	0.00238831501627939	-0.000725519538318092	-0.000896415963839358	-0.000210094506484391	-0.000365270437354555	-0.000672527866110607	-0.000810967751078725	-0.000947422856723565	-0.000920755897573348	-0.00121651422383919
0.131831553260118	0.049454157455834	-0.0381823294797514	0.0786226209603126	-0.0126900911310865	-0.0267668020800337	-0.00159644530849973	-0.00618851197014572	-0.0147777520710358	-0.0197284466055601	-0.0287286900928171	-0.0294214094666902	-0.0300800055868973
0.155178172813607	0.111301558496642	-0.046727076413614	0.0900729389180852	-0.00065291919093971	-0.047826766137889	0.00371217479361738	-0.0098844987664283	-0.0129172407509469	-0.0242398426644143	-0.0325337440588471	-0.0414291530808443	-0.0351800636644457
0.22412858115951	0.168081647870774	-0.0713108004978595	0.124944514612496	0.0363218424960683	-0.0167043867069493	0.0516336473999784	0.0388585598562581	0.0567799744191238	0.00980872789455955	0.0113822750403773	-0.000846292131992166	-0.0137241083652127
0.0985123214945767	0.0326488813093665	-0.0119558035283481	0.113197809291058	0.00383703804684171	0.000376053431373313	0.0245979676195495	0.0154493008467249	0.00924797386530078	0.00210654573910751	-0.00383647189258832	-0.0101013608043222	-0.0159680768248736
0.0832686637169072	0.108737481007964	-0.0123668420626491	0.0853997178137528	0.0166087589475133	-0.0062668681289509	0.023411076459493	0.0106497719548338	0.0102700132631909	0.00517094540928122	0.00245361029518158	-0.0122747039219675	-0.00759250056012049
0.0283930554378677	0.0163021208632534	-0.00282745795644136	0.0291105130162588	-0.00568970478452633	-0.00593056029737382	0.00284553344683157	-0.00164730955970932	-0.00327490445290752	-0.00581013254095008	-0.0082638482184452	-0.00711153865601529	-0.00881158378275302
0.0217534547748735	0.0324571720445151	-0.00219768824865495	0.0246756609315325	-0.00641057515101184	-0.00430682032339318	-0.000668436045601312	-0.00212525853886325	-0.00523929005555794	-0.00535869773720251	-0.00764380099816645	-0.00807898436985876	-0.00846391521641403
0.257840387426742	0.1272973043059	-0.0797456206015875	0.14819344377082	0.0159117870943947	0.0204552366340482	0.0542767251664459	0.0276705446533749	0.035309804399674	0.0181835118642214	0.020673177212146	0.00347536391547421	0.00144071558530473
0.452433403545592	0.154395157900287	-0.146500544016528	0.257103463532445	-0.0296157263113947	-0.0916773438296767	0.00604694320459248	-0.0229688459719498	-0.0366209092997146	-0.0606465350705357	-0.05289476164073	-0.0728233652188244	-0.0885570710527527
0.116404141392849	0.12776809377891	-0.0188721998757506	0.116366589570922	0.0175604709584929	0.0169543200598972	0.0353620013896205	0.0326293930261736	0.0126058234222659	0.017257395509195	-0.00393807315641873	-0.0102416305603588	-0.0166053997068959
0.0877184098783757	0.0733933983086427	-0.0256434273191226	0.0532582581808073	0.00376472422752229	-0.0152626250382973	-0.00480197568967226	-0.00358456964300656	-0.00188434291027571	-0.00574895040538749	-0.00859654758582669	-0.0186152603627928	-0.0273235028273086
0.453884904719219	0.157916440789304	-0.156710949418728	0.221996578688758	0.0309371878122505	-0.013334934575633	0.0843617030936193	0.0617393173366829	0.0155982933586409	0.00880112661830879	0.0155626969947302	-0.000759964911885735	-0.0384277045833081
0.354582580020882	0.230101064551564	-0.0966128758690502	0.265726439094706	0.00418907013435138	0.0147373372854218	0.0459316142846432	0.00343651853747901	0.0182207390377677	0.00946320370988657	-0.0116746822214194	-0.0479398498398813	-0.0311213545298689
0.323958415887654	0.210842968523586	-0.0888453370530814	0.236984828911131	0.0340585927891522	0.0779446262383346	0.0717121525653436	0.0401753478432662	0.0519711439303554	0.0560016095137434	0.0108242947789189	-0.00237000119972069	-0.0045121149844945
0.175588196605936	0.0945058701554015	-0.0538161768527102	0.103183525157593	0.00959273479093642	0.00223617265245951	0.0334555056588979	0.0328989312781618	0.00255476411930075	0.00591445372169797	0.00491161128944231	0.00101085614511384	-0.00836223684532919
0.450155404787746	0.148677389780787	-0.145882071670496	0.252574784222155	-0.0138538359139349	-0.0808720495628403	0.0127591400117759	-0.0253544180813532	-0.0327639076422786	-0.0473629427383875	-0.0789139750965707	-0.0819205220026833	-0.107153249677217
0.125755171866932	0.12613438836081	-0.0394680067222052	0.0652448379946258	0.0438535829090106	-0.0298985504425295	0.0097368400431547	0.012610140866806	0.0247814716885194	0.00697751623324055	0.0142058703802964	-0.00259884893972889	-0.0152300901128847
0.132907952437616	0.0732145769712539	-0.021051586820452	0.1405827573224	-0.0256988406574767	-0.00490490238702165	0.0313490181444126	0.0111287688378506	-0.0017575857285376	-0.0153018715222492	-0.0191055127855562	-0.0257426135979223	-0.0283442756856883
0.102701089440087	0.0592131634107295	-0.0122243338441282	0.116600065792593	-0.0122109238031274	-0.00152319576414389	0.0171362928104396	0.0118027373717798	-0.00369384324805462	-0.00686705978363564	-0.0127864654471773	-0.0231632953722399	-0.0206555251637381
0.0177307856020089	0.0299808372162207	-0.00326245178437938	0.0162312081190575	-0.00248933523891457	-0.004962612270428	-0.000269613393943224	-0.00247127229856518	-0.0025803092817897	-0.00372597375467129	-0.00561934545712019	-0.00640827584727925	-0.00545598791583646
0.0225285673222026	0.0626800737754317	-0.00409924282720053	0.0211196560142494	-0.0117917336922523	-0.0119552582888041	-0.00772962033883202	-0.00940995868162808	-0.00263550624490644	-0.0118734959905282	-0.00616286495421	-0.00637022204020352	-0.00611514527942108
0.00996577673292604	0.00200282619953354	-0.000775367595679824	0.0103410064902589	-0.00159029741714958	-0.00243027026850159	-0.000678141349415885	-0.00134422195032038	-0.00144470721099885	-0.00201028384282558	-0.00311791542673981	-0.00347156565213579	-0.00457499649898761
0.421978428149485	0.178494397673894	-0.135874256066278	0.239746769387198	0.0173616148976388	-0.0359594438962792	0.0910124760103868	0.0585397752787896	0.0499890213331481	-0.00929891449932024	-0.0458588448731185	-0.00519247262150496	-0.018247508969658
0.0037420835635152	0.0225467427587542	-0.000133182585869645	0.0043759344461791	-0.00250673173552687	-0.00265653577173579	-0.00106339828046867	-0.00204418214146887	-0.00123433437420208	-0.00258163375363133	-0.00166357958869683	-0.00275619825703691	-0.0017711625460595
0.166999826293136	0.097903546411349	-0.0495741330179456	0.10382379241687	0.0211529034929102	0.00584427025338374	0.0205971938986358	0.00727207550344927	0.0135194538744589	0.013498586873147	-0.00473285094153961	-0.011606388708674	-0.00859758485472056
0.0533525411527437	0.0866484901787253	-0.00892337055465314	0.0492453707708648	-0.00568731715883573	-0.0149892420004271	-0.000976227209209722	-0.00728465787777633	-0.00786478502947884	-0.0103382795796314	-0.0150544204612084	-0.0143846227930702	-0.0208953749186973
0.00305916952921026	0.000846967850949213	-0.000108378235728606	0.00244159398699763	-0.000506759596800087	-0.00048790929268135	0.000953246756958782	0.000695820084744754	0.000214665182146467	-0.000497334444740719	-0.00050109274830976	-0.000623885884067193	-0.000950339727159935
0.222781846288092	0.168603748364055	-0.0708948188486256	0.124603570015203	0.0626522822670993	-0.01559942811806	0.0727555690911569	0.0456116780136205	0.0400374424166154	0.0235264270745197	0.0161776610923569	-0.0135103333321259	-0.003236351546585
0.000927312758237994	0.00361513544846613	6.2423837037429e-05	0.000963241582700501	-4.67645135909255e-05	-0.000284105557412684	-3.18866428131851e-05	-0.000116833451042723	-3.64338228257719e-05	-0.000165435035501805	-0.00016780696941707	-0.000378163106867656	-0.000464793209878163
0.0100423522799056	0.0158434883408484	-0.000825129316851806	0.0116307558250982	-0.00188686951376791	-0.00161370404340465	0.000411657488178773	-0.000128438462177385	-0.00151330481438168	-0.00175028677858628	-0.00286242745992721	-0.00258329616959768	-0.00379722308973782
0.0156157529568363	0.00216865218852334	-0.000392046010565597	0.0180899245143257	0.000527780875573423	4.29603390426896e-05	0.00596198728790962	0.00303930638006559	0.00138622924498866	0.000285370607308056	-0.00222745386136657	-0.00325462358484907	-0.00372042885844415
0.45178302390261	0.147439742638962	-0.145742663018676	0.257869908244318	-0.0302845876146502	-0.0793134719597614	0.00403667878796116	-0.0126645467330636	-0.0323809216803332	-0.0547990297872058	-0.0617704620472259	-0.0856206159807006	-0.106863535952466
0.0427626837895072	0.107157943547787	-0.00778431465218498	0.0411507511354859	-0.00298332502303342	-0.00978140454623348	0.00229731309812439	-0.00290788787654396	-0.00405358569382643	-0.00638236478463345	-0.0106436276910216	-0.0140022568033576	-0.0111177712041202
0.250907471913764	0.128942074059127	-0.0742709627508335	0.156384000687078	-0.0127136259589872	0.0116692211948553	0.0610617361412852	0.0420410997866847	0.0324962055683846	-0.000522202382065962	0.0263687922796196	0.0151261731630208	0.00148799546318218
0.00397437565444169	0.000200240039654319	-6.11417656744967e-05	0.0032343845638683	-0.000572443185951023	-0.000303975084011413	0.00098913351538582	0.000209997720807092	0.000211986463224313	-0.000438209134981218	-0.000568709274291406	-0.00111016898104765	-0.00111182931464016
0.364805690893783	0.136030291267766	-0.107114709064138	0.24169987447948	-0.0316441220312756	-0.0842521491683701	-0.000421623687227257	-0.0301693464644164	-0.0279062840489502	-0.0579481355998229	-0.05414868449271	-0.0654753031682155	-0.0808865126298607
0.0388419522588205	0.0437060222074388	-0.00743915429457972	0.0342271194552044	-0.00270207485870662	-0.00903849415427982	0.00429210392999407	0.00231606407027277	-0.00140223308415543	-0.00587028450649322	-0.00554274695134237	-0.00621374821571476	-0.0102499828913572
0.0196234650299601	0.0043347537317994	-0.00307659858974041	0.0201219933356756	-0.00121340947604997	-0.00298620170816121	0.00271989821579999	0.000440131070554812	-7.04928730802974e-05	-0.00209980559210559	-0.0030155647694983	-0.0043902458657453	-0.00498459734631353
0.268509853327391	0.175575617364954	-0.0809595894040235	0.16351639033773	0.0344343962313018	-0.00935164302094788	0.0390715180542237	0.0155110145114928	0.0288735588658345	0.012541376605177	0.0111888867432482	0.00762241342644138	-0.0236655729827961
0.014510814165337	0.00813543610309433	-0.00202952481538695	0.0156100159496546	-0.00402133588968054	-0.00376758227762181	5.31034531222972e-05	-0.00231612226706705	-0.00350517618032445	-0.00389445908365118	-0.00544973093938609	-0.00502229406225416	-0.00587444122803664
0.184290690933745	0.0780781882097759	-0.0486486834473297	0.13423458052389	-0.0111619867688587	-0.0410257523200004	0.0165801319925648	0.0105818921173063	0.00530985479216994	-0.0260938695444295	-0.0181855367863401	-0.0243838124275462	-0.034213449702912
0.045605320976042	0.0156629922972001	-0.0114676602589091	0.0350691848447244	-0.00550673970286433	-0.00480745587208483	0.00321496790190627	-0.00158191228572041	-0.00295804293943017	-0.00515709778747458	-0.00966201075166755	-0.00871244466928024	-0.0112856731550991
0.470776036174187	0.219504840615675	-0.15793399421558	0.244747376829954	0.055857622148778	-0.0786535826514	0.00766374393291219	0.0237006730268427	-0.0208010211136795	-0.0113979802513109	-0.0252963825737775	-0.0149647185118386	-0.0598519782459245
0.132269294915712	0.150026143360699	-0.0257470863681501	0.118653135299314	0.0209809677210061	-0.00177682403791146	0.0403360414598911	0.0362694044028604	0.0201029540350668	0.00960207184154732	0.00356009012028402	-0.0120115604925296	-0.0266814641001348
0.493848793707609	0.239664209961044	-0.175094769022348	0.222367241385894	0.113290547536052	-0.0726423120783248	0.0761937458314571	0.00268438387787451	0.0805544985688104	0.0203241177288634	0.012328522206363	-0.0561143620883104	0.0224682060327084
0.194873341396806	0.106252483297789	-0.0294072826555634	0.23083265303199	-0.0163932776217579	-0.0294514737985292	0.0207762946939375	0.00878216294816869	-0.00528139430941343	-0.0229223757101435	-0.0276535042523456	-0.0487948973280026	-0.0583569838642202
0.0500986727306004	0.0208487877686299	-0.012370344146583	0.0368282017607547	-0.00616633041866282	-0.00257026613939576	0.00653329029452505	0.000572422939337638	0.000228458557004353	-0.00436829827902929	-0.00378843380139329	-0.00843415549628693	-0.00769116327233665
0.0360174756334216	0.0454643593696455	-0.00498100579625882	0.0353712583011385	-0.00272706084192115	-0.00373333185575735	0.0120624211225853	0.00295812124362008	0.0012552888542597	-0.00323019634883925	-0.00283341930884903	-0.0075737027204117	-0.00867162208682706
0.0374622370459872	0.0198761236140425	-0.00843491262812479	0.0314962979071218	-0.00426251284285063	-0.00472529505122146	0.00191677446034778	-0.00205359182975617	-0.00192348564808784	-0.00449390394703605	-0.00614816852603106	-0.00785316955193529	-0.00762118235654777
0.0177697562565425	0.0302541363637055	-0.00337965582031739	0.0163700567960198	-0.00529580373895492	-0.00442733242211089	0.00067414037252133	-0.00194161855438841	-0.00210134230963775	-0.0048615680805329	-0.00547533128624573	-0.00629856954616401	-0.00706916320909894
0.484993055018741	0.141993894770181	-0.16860907800653	0.22854795902054	-0.0215789304872016	-0.0849260702417811	0.013684405372641	-0.0330096810999937	-0.0416030359730621	-0.0532525003644913	-0.0761112918134099	-0.0727900103616941	-0.0855127829712916
0.123504681487457	0.0741806768686438	-0.0374183983758419	0.0678780427009003	0.00789526703286748	0.00043939270782184	0.00130666941264578	0.0138724410345743	0.00505701862644532	0.00416732987034467	-0.0130468259538537	-0.0140032595100602	-0.00645378712652363
0.0785962423695881	0.166213008152805	-0.0196947365880982	0.0565223373256701	-0.0138258101686477	-0.0247090039294142	0.00618672882606228	-0.0116508034604548	0.000480185609663342	-0.019267407049031	-0.0138415533450713	-0.0183492922154681	-0.0131726671977771
0.444353410088358	0.155355345184207	-0.151332173124791	0.219652201660128	0.0287171243910539	-0.0127373851726152	0.102235224286077	0.00887056430512873	0.0141289481577592	0.00798986960921938	0.00462087840335229	-0.019499713179026	-0.0159424455806842
0.139467280183582	0.103214828967729	-0.0420657127936742	0.0797254118497508	-0.00623708285346997	-0.03769790733559	-0.00386341730804998	-0.00838900660335995	-0.0147329720490976	-0.02196749509453	-0.0260178438579942	-0.028240266995888	-0.0162531744214742
0.0803621820896593	0.0999472430115995	-0.023781316771373	0.0479983613581907	-0.00446229716425153	-0.0229722178829053	-0.00402603283681517	-0.00648034046130445	0.00789334167733034	-0.0137172575235784	-0.00869244514623004	-0.0183997090022185	-0.0189094982350481
0.185754902154473	0.151330758725101	-0.0599546219172393	0.101168799565964	0.0322867233747196	0.00858828115701799	0.0508638804099188	0.0348678224927102	0.00463052138311498	0.0204375022658688	0.00591873855060343	-0.0134135011542644	0.0265693674246446
0.370714391959258	0.269886231819533	-0.107949267078194	0.253476768063877	0.11218032725467	-0.0395506079033301	0.112768532286354	0.0857274638141531	0.0145776393969316	0.03631485967567	-0.024032631402302	0.0598327388373719	-0.0536979424807317
0.120587126299141	0.0326880597699616	-0.033852819266051	0.0779308775943492	-0.00565781268098277	-0.00929429315518385	0.00861000478091074	0.00015408635465082	-0.00411872128453845	-0.0074760529180833	-0.0134864702905994	-0.0240100940459311	-0.0272561283571876
0.485988089614776	0.198515430348032	-0.170518978028334	0.229075272501959	0.0617584574189206	-0.0745745916814825	0.0465703029948432	0.0189086841413407	0.00057238295691675	-0.00640806713128095	-0.0432847240846435	-0.0217156433339195	-0.0137219078216888
0.0828464057615875	0.109138611790685	-0.0121975865994799	0.0858258851840379	0.000478238118916535	-0.00293461590931562	0.0220940485152209	0.0135605475146786	0.00923412029024888	-0.00122818889519954	-0.000488424396509424	-0.00618548671916702	-0.00420461289419367
0.00849185306923717	0.0407954592889294	-0.000769643221548083	0.0101043285790361	0.000304845038053947	-0.00598977052104415	-0.00402400805422654	-0.00399555242877692	-0.00483054106620404	-0.0028424627414951	-0.00254060715516319	-0.00582543365910751	-0.0055899646847893
0.445366083915613	0.1560674072499	-0.151707246936511	0.221108487786621	0.0202290041837996	-0.0260157230262311	0.069087198047901	0.0453175230080506	0.0183814270858645	-0.00289335942121571	-0.000722722093163874	-0.0106929039844009	-0.00861668254775438
0.289798628213008	0.181386632542335	-0.0903719050305908	0.169920157121906	0.030778277690982	-0.00854789991732485	0.0392820213210081	0.0279266527027195	0.0133923833839564	0.0111151888868286	0.00820840308247534	-0.00133750328699195	-0.0151374595641071
0.0562648771717636	0.0536511513246563	-0.0151844897293783	0.0397172948121176	-0.00439947389877744	-0.0189590346724789	-0.000627006512131711	-0.0087160266760089	-0.0123731547284426	-0.0116792542856282	-0.0105996963194442	-0.0169970903569751	-0.0150442982591037
0.414566740342775	0.0892870007332157	-0.130997650642698	0.241482032385025	-0.00552167579893575	-0.0194178475879541	0.0428440597580303	0.00858646181978917	-0.0111329565219477	-0.0124697616934449	-0.0271523850006558	-0.0402309329036729	-0.055420105120974
0.00399923210348333	0.000153516331351924	-0.000126353059783298	0.00299871451211086	-0.00049876058937486	-0.000182225418560544	0.00137014895183686	0.000679903309260344	-0.000244075413813669	-0.000340493003967702	-0.00075150339888126	-0.000730803369204139	-0.00121655939855488
0.122040847096169	0.0760635832169503	-0.036839494938757	0.0704351652171006	0.00690652996469349	0.0052598008670717	0.02163050675456	0.000238583078427695	0.00195342430915291	0.00608316541588258	0.000303717795918479	-0.00395702461571745	-0.0155573495853736
0.0149433822811115	0.0564338248007811	-0.0018301551421956	0.0159634229406994	-0.00764090451624453	-0.00740520024640504	-0.00574703186356436	-0.00146413940904136	-0.00208460339135731	-0.00752305238132478	-0.00794338845812635	-0.00447581375209722	-0.00816277559666561
0.0878930600429576	0.0252230233198783	-0.0233743342744566	0.0582017243309937	-0.00749321141854986	0.00148348215383205	5.74210331409225e-05	0.00252328085685688	0.00624173502058378	-0.0030048646323589	-0.0069374812006902	-0.0125900514853448	-0.00542020443298878
0.303762309813245	0.215815662043079	-0.0982112555317007	0.162172598642837	0.0749810844669474	0.00163910749420015	0.100618176535155	0.0277747031802881	0.035985608805051	0.0383100959805738	0.0220549341225478	0.0108738076498896	-0.00913318021283421
0.288122209197142	0.180378668254127	-0.0896767362384737	0.170997023369528	0.0256538099168223	-0.0196654163632821	0.0357044240299902	0.0379175984918693	0.0167669574818587	0.0029941967767701	0.0034848798005927	0.00283377575792604	-0.0189409678389086
0.30730820513812	0.21823522581402	-0.100875022317444	0.159903287974693	0.0834394335122741	0.0214998355690673	0.0963234603071577	0.079630109323958	0.0602121605323183	0.0524696345406707	0.0290358763775594	0.0204921713058406	-0.00400234549283768
0.11504739378408	0.184668112026518	-0.0282708213305607	0.0842599615184688	0.0589246018406836	-0.00236000160451191	0.0218441568516542	0.00355079178164043	0.0129454128910957	0.0282823001180858	0.0149695797999121	0.00391496620318356	-0.0125712287791492
0.307220930151275	0.219311742992581	-0.101181619858486	0.159091024253908	0.0310290127564918	-0.00304483096199087	0.0575653346053317	0.0558697295909483	0.0652937727228656	0.0139920908972505	0.0262422025030518	0.0336284213611612	0.0171026245927208
0.454256992057515	0.150632391514576	-0.147806202775035	0.253378133139467	-0.0188943273465174	-0.0728205255657104	-0.0100644570383043	-0.00244042595628974	-0.0422479760084026	-0.0458574264561139	-0.0756264584101481	-0.0661444401057019	-0.0705314642148543
0.0151005086958868	0.0267441982842555	-0.00137699016087651	0.0179963463906036	0.00114705454340287	-0.00359836272209659	0.00202177564926311	-0.000396715779739196	-0.00359274800280727	-0.00122565408934686	-0.00299139813313704	-0.00451232206051902	-0.00577906773438172
0.292490168908674	0.173608401095587	-0.0915370658115872	0.165931031255472	0.0346330237738588	-0.00875495545656169	0.0478215157357005	0.0185344655791825	-0.000225931212723129	0.0129390341586486	0.0232176875342687	-0.0316529997961555	-0.00598581897564793
0.470219926485706	0.226961371717917	-0.158023780668201	0.244686628702524	0.0696840072118226	-0.0739045897945363	0.0492630851454332	0.0381905440292745	0.00131848471105345	-0.00211029129135687	-0.0297270345820191	-0.0495516575552809	-0.0392684025442211
0.479924638812327	0.14782792028425	-0.166373858773205	0.232581509105895	-0.0354566089596521	-0.0898338959451989	0.0130016212289581	-0.0267706231050014	-0.026191402712395	-0.0626452524524255	-0.0741299948364865	-0.074689994877104	-0.0837966075268544
0.0476122154136053	0.0516115412031135	-0.0112218201547155	0.036819379727254	-0.0120221960222728	-0.011427157801324	0.00269181488573002	-0.00565814255190113	-0.0109972290600349	-0.0117246769117984	-0.0135697971684787	-0.0123775332688606	-0.0145361166930038
0.0485876147492698	0.0514239807211102	-0.0124598506553735	0.0360710492890255	-0.0089888979942416	-0.0097691010996661	-0.00260270398081876	-0.00429353143536451	-0.00630551334718263	-0.00937899954695386	-0.00937645807251997	-0.0157480884082935	-0.0147011703053024
NA	NA	NA	NA	NA	NA	NA	NA	NA	NA	NA	NA	NA
0.373521013823347	0.273486814080301	-0.110292501701127	0.25164730034944	0.138743188425622	0.0251460841997757	0.0855518505239217	0.0168219504875586	0.0360508013501306	0.0819446363126988	0.0156766789683765	-0.0175628909761048	-0.0134432578220526
0.0872797451398089	0.0731661634625574	-0.0258779322325653	0.0530208862902243	-0.00405665974941904	-0.0160333940219965	0.00288458876476388	-0.00146437306170213	-0.00860913294098431	-0.0100450268857078	-0.0239826428938664	-0.018916235938574	-0.020277867787674
0.166015384732473	0.0454639117483877	-0.0450640899479713	0.116091529905759	-0.00618522552222533	-0.0339720791481717	0.00457585581372583	0.010721817930824	0.00238288807941867	-0.0200786523351985	-0.0157563094638846	-0.0222234371921122	-0.0342141768047492
0.11363912257672	0.187052611384669	-0.026487117001505	0.0866364738277839	0.0224897711330252	-0.0141007064411736	0.0272010566694571	0.0183025384361124	0.0290479907643065	0.00419453234592576	-0.00364451130269039	-0.0168824627351779	-0.0138322114875481
0.411220839925291	0.0939439074221267	-0.129306567381519	0.242835872563994	-0.00362732284032791	-0.00760766100379723	0.0283303335059085	0.0169161562903237	-0.00920075768640416	-0.00561749192206257	-0.0282556666272534	-0.0392143206634459	-0.0451842517616538
0.257322488020348	0.0706357199896579	-0.0512012486126527	0.259532209379182	-0.00143062505185226	0.000935366825244366	0.0388874569247092	0.0172683520312856	0.0114792275096338	-0.000247629113303949	-0.0211749775306939	-0.032394139042244	-0.0416982412447049
0.00890150391474466	0.000316352152964964	-0.000273615616111847	0.010845719190961	0.000288795841549179	0.000133872286285787	0.00336230072020108	0.00226784559104359	0.00092829854835387	0.000211334063917483	-0.000620389774616105	-0.0010564704811795	-0.00158431446630447
0.0361574837119588	0.0134956545574263	-0.00139868140096194	0.0406831553926023	-0.000422944323408239	-3.3884439569247e-05	0.0123581452282854	0.00777002315449977	0.0031294487424019	-0.000228414381488747	-0.00173659757969797	-0.00512330162716684	-0.0064674740125854
0.0299942041197745	0.0154558705792864	-0.0033620285557941	0.0284196867636266	-0.00590964651194537	-0.00803043109860617	0.000142427087307443	-0.000731361538506326	-0.00271899333582873	-0.00697003880527576	-0.00792606493712455	-0.00916271081281669	-0.0113800215506107
0.0794409463167901	0.0607725874544931	-0.021896497833577	0.0530162934010566	0.0059004030646166	-8.41091953448087e-05	0.0158943491632025	0.00794935110974034	0.00301309619948462	0.0029081469346359	-0.00398782559770205	-0.00992149063945563	-0.012896463426439
0.149189428503282	0.186800019995683	-0.0273535960827035	0.145544701237419	0.0213701924115828	-0.00196250283224084	0.0513431717905106	0.0246762484388535	0.00673091108208945	0.00970384478967096	0.0207350421831585	-0.0114273211919716	-0.0146070443895728
0.140035765556261	0.0842379879523442	-0.0438963707602711	0.0775142561182806	-0.0243075726799112	-0.00275455507126987	0.0173556060866572	0.0115064033667059	-0.0130749867244105	-0.0135310638755905	-0.0133298441528382	-0.0115078193448605	-0.013816149152448
0.0309225447462547	0.0392295087405405	-0.00663822406059608	0.0264160658956821	-0.00492983913328712	-0.00468574994150502	0.00399779931611126	0.0017977876278968	-9.92741160067007e-06	-0.00480779453739607	-0.00473244972712276	-0.00775965691624237	-0.00783942569409977
0.012390698402059	0.000996359364299234	-0.00155665113275796	0.0137470583684706	-0.00156714694344683	-0.000586005550747138	0.00271342864733118	0.000967689040600342	-0.000414995113925402	-0.00107657624709698	-0.00257535410282555	-0.00297189760601395	-0.00227599680520766
0.114859183044246	0.187154686017154	-0.0277564755650445	0.0884006683395874	0.0620699550037041	-0.0127775612831843	0.0580291653472374	0.0169679677866963	0.00427666445311703	0.0246461968602599	0.0182043649049137	0.0105686433993468	0.0049576802704912
0.0654002611353918	0.0956570479575495	-0.018528460119603	0.042997494211129	-0.0100540189973217	-0.0193085899840887	-0.00824580606270066	-0.0151422247370923	-0.00143905261342106	-0.0146813044907052	-0.0150258540958477	-0.0174129473959475	-0.0223942981504758
0.00327328015340455	0.00792695250456006	-0.000102733938433187	0.00352762419979369	-0.00112119878701195	-0.000704134886411286	2.01708056739966e-05	-0.000468506263024528	-0.00108564273273242	-0.00091266683671162	-0.00125206475882227	-0.00131207116654024	-0.00132992306157848
0.163917507180379	0.108882281619883	-0.0516140992743747	0.08681876927618	0.000502843852910578	-0.0441755956025784	0.00480359366403837	-0.0174080839922799	-0.0242216647836251	-0.0218363758748339	-0.0270608376836332	-0.0378705658496344	-0.0361597062599249
0.336468212444211	0.160500905788346	-0.0835376287657977	0.275958814122709	-0.0285327785074269	-0.0470183090030906	0.0128532629687969	0.0097200841658418	-0.0223745459405103	-0.0377755437552588	-0.0490022045353117	-0.0614592970476368	-0.0682483872129095
0.0605445637336101	0.0308964598069771	-0.0154887616648173	0.0436907413733713	-0.012239176874274	-0.010272588429439	0.0085459713316737	-0.00390687919493694	-0.00399264208728953	-0.0112558826518565	-0.00777720664785097	-0.0127629220544672	-0.0116793523386931
0.0149052549998536	0.0259611775783034	-0.0012100352833802	0.0174684678699844	-0.000288358683948078	-0.0027662664267921	0.000667509366478436	-0.00112650127600332	-6.06433315095949e-05	-0.00152731255537009	-0.00391261094303132	-0.00585186430973186	-0.00552513169909095
0.171737110474943	0.166334572374662	-0.0556129775726339	0.0888580163615906	0.0205161684887096	-0.0502198967691312	0.0213293471238026	-0.00414429013327661	-0.00795772537715361	-0.0148518641402108	-0.0185317130412655	-0.0368916735293239	-0.0293579505376596
0.0517149350908143	0.0159150503582058	-0.0120731818889671	0.0386145194140784	0.00024123469329123	-0.000366659753733942	0.0109976803880841	0.00720385710581977	0.00358656279753713	-6.27125302213524e-05	-0.0009545149147746	-0.00528108142948213	-0.00504870603315756
0.0172577525630574	0.00223447993952951	-0.0010944017218426	0.0190807136743365	-0.00192618441986815	0.000450752163669063	0.00680983747432846	0.00343034651302248	0.00153272871064883	-0.000737716128099541	-0.000453028957449423	-0.00169189474454846	-0.00270499481843058
0.376106053791619	0.268371286379683	-0.109577397830152	0.256446982978926	0.128377892413182	-0.0412856223365222	0.0929794136295463	0.00915238122935852	0.095492903336526	0.04354613503833	-0.0318770100714804	-0.0200789148886335	0.0502613579555813
0.0141407827521258	0.00905555200465155	-0.0017261434908424	0.0160342667042622	-0.00280794193324767	-0.00297347678724384	-0.00231172124258439	-0.00126453268831498	-0.00217419690438524	-0.00289070936024576	-0.00506705854435175	-0.00513399348375852	-0.00560941215537471
0.163693601361445	0.177007616266143	-0.0362311910721683	0.140438771750972	0.0438814680512977	0.00117351444409583	0.0395821427968294	0.00833014486620359	0.00349177315511523	0.0225274912476968	-0.0115251653780708	0.000494100146412491	-0.0222243783213208
0.00495518169101395	0.0115386766907848	4.50831633100899e-05	0.00560602336328518	-0.00122227477205272	-0.00148184509673427	0.000576724164686681	0.000412913484227687	-0.00100241926804461	-0.00135205993439349	-0.00146585883531252	-0.00131615904898346	-0.00160907678033453
0.00328158361441678	0.0083055412498104	-0.000237313868644213	0.00304368471219067	-0.000720164926802191	-0.00103372683601269	-0.000245997195867555	-0.000379748982437117	-0.00106139725704708	-0.000876945881407438	-0.00132330738692409	-0.00118669028155575	-0.00142919681800246
0.0439555086297823	0.104514123657443	-0.007826477960889	0.0390805968276473	0.0252769729020498	-0.0114686823968363	0.017787842985212	-0.00295013208014678	-0.00325138069563358	0.00690414525260675	-0.010707784570861	-0.013260325745732	-0.0122425874327687
0.000869003383732486	0.000282059963250266	-2.25133232283406e-06	0.000722085858298379	-3.78657849328841e-06	-9.77834448449799e-05	0.000206707815871254	8.97296486269183e-05	-5.32825667726405e-06	-5.07850116691342e-05	-0.000200719142827333	-0.000246456517451377	-0.000257325316440428
0.0351587257068329	0.0470848883981927	-0.00504438892014326	0.0359475824922197	0.000874199984140962	-0.00860336194120348	0.00127341727534347	-0.00159301243467222	-0.000787659743843941	-0.00386458097853126	-0.00930659889569969	-0.013067406160052	-0.0114238178237932
0.0507486451300274	0.0847858770856253	-0.00729405505186929	0.0512472010898532	-0.00800958568058022	-0.0123600596806019	0.00471412007973603	0.00183985939613336	-0.0036221508949268	-0.010184822680591	-0.00908696551345357	-0.0153560519720682	-0.0117610823348769
0.204129710426769	0.114781129809465	-0.0598173593299642	0.133050195920424	0.00559076486166354	-0.017322083818956	0.0154849410631112	0.0242732892013264	0.00250623581222265	-0.00586565947864626	0.0030772705160953	0.000428575133700732	-0.023703175454679
0.0108884074840266	0.00611031755390147	-0.00109919928206795	0.0120532340560027	-0.00203643440529009	-0.00272857817480066	0.000342542462458103	-0.00154225238402708	-0.00277991701821917	-0.00238250629004537	-0.00360393020265722	-0.00403548476764176	-0.00439909995981252
0.057740127988497	0.047802621412328	-0.015809280090896	0.0388218728806672	-0.00538306366929903	-0.00371019042413989	0.00744715803111708	0.00823501907523355	0.000329466091445393	-0.00454662704671946	-0.00470236509156487	-0.00722951357994205	-0.0112059073436459
0.287574145282798	0.0837870744742574	-0.0658270925794231	0.255556507345613	-0.00176538470176107	-0.00504008625503966	0.0307164576318564	0.026305012676805	0.00747366734452776	-0.00340273547840036	-0.0282454732265796	-0.0440521939708322	-0.0445302231416867
0.194961294500819	0.0506810802431597	-0.0552038818382736	0.130190536885723	-0.0016222554952196	-0.0167654463749422	0.00925849873413936	-1.64551642379829e-05	-0.00426701882835268	-0.00919385093508091	-0.0277220226342895	-0.0199871188897505	-0.0329668337846524
0.163351603202429	0.109208123804855	-0.0517553594437836	0.0890714463079018	0.0198917707903157	-0.0405790124463112	-0.00173171650967188	0.00396232118561876	-0.00287540810987	-0.0103436208279978	-0.0265415653215254	-0.0305450321353182	-0.0356106109165796
0.0559028515390038	0.0285539276500287	-0.0146017227506806	0.0394539868294001	-0.00886242942457422	-0.00936919076990171	0.000291849792595715	-0.00434147153937244	-0.00622564782860826	-0.00911581009723797	-0.00922982895308305	-0.0143756723688555	-0.0155187383973164
0.00517917748984168	0.000163432047560864	-9.31169036337528e-05	0.00459873906244487	-8.52256821435738e-05	-0.000198125030839566	0.00137131640874389	0.000674510800923639	0.000354371521392785	-0.00014167535649157	-0.000635258061116148	-0.000781380024660418	-0.00141136257476546
0.0369068797257737	0.0207561643884653	-0.00786400656434338	0.0312438148251418	-0.00725969723689565	-0.0080151253285127	0.000726719570621703	-0.00476539409488521	-0.0033092839153081	-0.00763741128270418	-0.00842775837568932	-0.010796912692004	-0.0103417390203062
0.0523706771981332	0.0578968619566303	-0.00931004861101979	0.0474329682882215	0.00013126277793428	-0.000571495171194876	0.0122862659683641	0.0156768959105003	0.000581239906836672	-0.000220116196630302	-0.0052426756028234	-0.00889973032358037	-0.0108640966639577
0.00458635586923859	0.000295742636841755	-0.000184986800873802	0.00532845508512315	5.16466348286643e-05	-0.000277556528694159	0.000939245778127459	0.000206949130848969	-0.000155314052352891	-0.000112954946932747	-0.000837439283906121	-0.00117005969564478	-0.00128891452471613
0.137779163699726	0.104457734711871	-0.0420455649862741	0.0779500080941887	-0.0149522825278917	-0.0269968270816935	0.0101712640513361	0.00228188505691992	-0.0162176763121693	-0.0209745548047926	-0.0142457951666922	-0.0186533767844824	-0.0195134366161071
0.0149183616389162	0.0558096649540403	-0.00208546537621646	0.01573387029095	-0.00356589194325141	-0.00721632081308335	-0.00535454395481758	-0.00224281863177054	-0.00532401580154249	-0.00539110637816738	-0.00384307697070734	-0.00815562845089305	-0.00872728923588116
0.00834729711906011	0.00828433541322272	-0.000897881268597436	0.00972866837538885	-0.00199334376369315	-0.00177881058009333	-0.000342248724960699	-0.00116515568549551	-0.00152746001319095	-0.00188607717189324	-0.00241653462399037	-0.00273570711186113	-0.00321426384655541
0.155806026048591	0.110904131728223	-0.047310260506381	0.0909485261463834	-0.00116418433648227	-0.0375714253264056	-0.00638639111325562	-0.00799005937582581	-0.0097853956004304	-0.019367804831444	-0.0201634663672324	-0.0348201542528297	-0.0401945378858343
0.118151990631827	0.0313151113306845	-0.0294471079202548	0.0853968786132635	0.00135732523840294	-0.000160955259301335	0.0176851832764183	0.0106141032019816	-0.00592824723410379	0.000598184989550804	-0.0186640197530304	-0.0106172763723363	-0.0139190972395004
0.0564572618685127	0.0539753436308864	-0.0140238630569719	0.0412979423124618	-0.0105066730573768	-0.0088556084211082	0.00211648764635579	-0.00589383243974299	-0.0119628112555861	-0.00968114073924251	-0.0126077672590515	-0.0191635967760188	-0.0181960307030528
0.006817628581456	0.00356651230476436	-0.00074852261785607	0.00757864245230435	-0.00206564096411598	-0.00175552291631496	-0.000340921463983707	-0.00113205255847206	-0.00184469488944157	-0.00191058194021547	-0.00230196357704204	-0.00255489395961375	-0.00292554006532196
0.254604904990749	0.102462280138453	-0.0748562229619061	0.165229878301479	-0.0211838040141464	-0.00979561251274624	0.00801981296986842	0.00936569282303756	0.00244725892867248	-0.0154897082634463	-0.0219970013645707	-0.0330160832571263	-0.030043990443541
0.0640088801425727	0.129863622825844	-0.0150179373199287	0.0492991938810912	-0.0115278112584184	-0.0175099469357739	-0.00540748912947583	0.0125724164123591	-0.0109411652003211	-0.0145188790970961	-0.0187116246121622	-0.0235040786335634	-0.0235563314139361
0.127511522233391	0.0322760049582744	-0.0339505857864668	0.0870579217229328	-0.00531280067375584	-0.0135411817163145	0.0173416896206234	0.0170926905550421	0.000601264437097043	-0.00942699119503518	-0.00494535644778588	-0.0167100489891336	-0.015397972770571
0.0154155000798796	0.0546753307899238	-0.001975893963921	0.0166435153705252	0.00101794509487831	-0.00874291138952919	0.00137945425133408	-0.00243404585653677	-0.00779525176177023	-0.00386248314732544	-0.00563493512505438	-0.00528056444694382	-0.00858430512265541
0.366916667726979	0.135941720468466	-0.107054070724836	0.245093266202209	-0.0228804042419181	-0.0804467277954169	0.00482948226555802	-0.0215294693464038	-0.0272150029456759	-0.0516635660186675	-0.047013797464518	-0.0658921521266354	-0.0850132919600387
0.29945783140563	0.1491547644552	-0.0632717820462956	0.28891756787171	-0.0406412517279848	-0.0447207803908663	0.00611442568660198	-0.00113593964635317	-0.0193276969482014	-0.0426810160594255	-0.0362064452708809	-0.0614565198691597	-0.062238407514189
0.128022895858603	0.048751508311435	-0.0362897413182282	0.0794991696862077	-0.00239919041795239	-0.0277821630451615	0.00299173236848699	-0.0191939968150626	-0.0176601355724492	-0.0150906767315569	-0.0220652502731087	-0.025348948046264	-0.0345207269622139
0.0531321378163797	0.0759214078896084	-0.00645689843010726	0.0559354767410312	0.000675274595459747	-0.000952265260409306	0.0126138266975436	0.00420164199145655	0.00396237529780007	-0.000138495332474779	-0.00696173754590756	-0.00407744502985872	-0.00905815840778589
0.466988315152207	0.224606904870417	-0.154001634203053	0.246778814247396	0.0484127454474785	-0.0615456494982341	0.0479675231870296	0.0570429517973204	0.00130325813243665	-0.00656645202537781	-0.0473672177354695	-0.0218795767251617	-0.059953214099278
0.282020285436981	0.0846878218349161	-0.0632495732198596	0.255235426546421	-0.012035857391327	-0.00386227251898963	0.0495210090379509	0.0339705717958372	0.0148648356981822	-0.00794906495515835	-0.0173568448997183	-0.0294411163175449	-0.0472377120837648
0.142622631306626	0.0523847237532826	-0.0416615716470223	0.0891349225368953	-0.01149229188523	-0.0413323494709238	-0.0142353287699874	-0.00999434846184097	-0.0293166851282772	-0.0264123206780769	-0.0416701817634784	-0.0322595833413926	-0.0427347101706714
0.000387905416197477	7.89231931215814e-05	2.04158992889484e-05	0.000343333055833825	-7.12889910920498e-05	-2.84376107721406e-05	0.000122572363969216	8.07103794928523e-05	-3.34394904200445e-05	-4.98633009320952e-05	-6.9365750356326e-05	-9.54467983790819e-05	-0.000125579281931933
0.128967644516712	0.0508519982363781	-0.0372929378960605	0.0812619471234702	-0.0220374730036671	-0.0293199052794991	-0.00110008427789773	-0.00614929202843903	-0.0152507848783498	-0.0256786891415831	-0.0242526350257744	-0.0287077667903415	-0.032641362075555
0.258785160859309	0.0723394630660708	-0.0528664893997979	0.259011059210452	-0.00154540323202917	-0.000398855283587796	0.0472694843849978	0.0190308261569016	0.0129202635926047	-0.000972129257808485	-0.012693131882542	-0.027402527553774	-0.04221041295406
0.119003574174664	0.0309612749627514	-0.0339983252665444	0.0750048139450481	-0.0150573647782904	-0.0114563468062633	0.00136576500102101	-0.000615852657740834	-0.00653053030115366	-0.0132568557922769	-0.0188974190343282	-0.0205668654399251	-0.0324802290370725
0.149563853280768	0.0430876338307831	-0.0161170981542283	0.191161101171344	-0.0106443562549067	0.00275302641873548	0.0337665797359743	0.0205111919479584	0.0076127568113715	-0.0039456649180856	-0.00496537798626626	-0.0186529889436877	-0.017902373062393
0.000468246542843909	5.61893487909702e-05	-4.22254703031259e-05	0.000330606369906733	-0.000131606289525878	-0.000142449230633943	4.38029554002642e-05	-8.27452264429916e-06	-9.21463547490022e-05	-0.00013702776007991	-0.000130322898777614	-0.000125079281606358	-0.000169792751393528
0.143502024401242	0.0867731931184363	-0.044717719141368	0.0778136541794367	0.00644820172605162	-0.0114810312428959	0.0187249627382244	0.0146734448529399	0.00434187158479557	-0.00251641475842215	-0.0216746252184607	-0.0135505030524637	-0.0166952208034305
0.111345274626962	0.127234360205337	-0.0170934975395925	0.116766627967595	0.012186118972004	0.0177547725930958	0.0324055226833461	0.0299850445509014	0.018466160190321	0.0149704457825499	-0.000787292441173024	-0.00776599021854947	-0.0121663940751274
0.0288737732943819	0.0156395920812888	-0.0034076463216074	0.0282641797594392	-0.00409640667123829	-0.0063707229958726	0.00168160500727837	-0.000478069833672958	-0.00312103320702519	-0.00523356483355545	-0.00849956372892502	-0.00849983375436285	-0.0105798277711093
0.0828262185530145	0.155948914796268	-0.0192928403544765	0.0619765736743622	0.0417561457303985	-0.0134521748126139	0.034901575483484	0.0312936793210434	-0.00760709455186034	0.0141519854588923	-0.0126608480756958	-0.0145885466625898	-0.0191812131159153
0.482129233508318	0.145708265551392	-0.165719895762762	0.236806754899844	-0.00970889252924256	-0.0851329377701902	-0.0220000986485185	-0.0173752200551974	-0.0358724156857978	-0.0474209151497164	-0.0508176427458339	-0.0805849332622594	-0.0794905138935857
0.0634326936289316	0.0482935743592198	-0.0170981778440964	0.0439296310378576	-0.00721075511413778	-0.00315873676272798	0.00103834614047212	-0.00532168699388619	-0.00155213332881953	-0.00518474593843288	-0.00991717656656238	-0.0134868846688071	-0.0125685405749425
0.0309169714902022	0.0832093318334141	-0.00494122582785906	0.0315757117091223	-0.0138800048820658	-0.011961449487969	-0.00676101441489641	0.00771084992188028	0.00399717534061684	-0.0129207271850174	-0.0135547227117109	-0.00562501768734261	-0.00412265631342742
0.0166109855555489	0.00278983247188188	-0.000969523958208939	0.0188549508879405	0.000706325152304715	-1.87373055815093e-05	0.00667335902794615	0.00446835259758187	0.00266733391339191	0.000343793923361601	-0.0011130860307509	-0.00293668762265821	-0.0028646179067153
0.029672586397469	0.0160140395260459	-0.00325761121338622	0.0294672935943389	-0.00819561807953946	-0.00618290140042006	0.000368255424802538	-0.00134563332999274	-0.00593690405478429	-0.00718925973997976	-0.00907615911124627	-0.00981165247222442	-0.0104228473440083
0.175971783530302	0.164894331936083	-0.0574565658715988	0.0898125061387649	0.0239800434921802	-0.032215441463787	0.00268518168149851	0.00176862935270561	-0.0142770066817469	-0.00411769898580339	-0.0160300857484711	-0.0222003309974638	-0.0393027730521163
0.0131056793104676	0.0295421139415277	-0.0019831743023117	0.0139144459019854	-0.00358097375005492	-0.00451284929852448	-0.00105759260582845	-0.00274390326444972	-0.00170137971893293	-0.0040469115242897	-0.00416580915166968	-0.0045450715196593	-0.00517768920897436
0.0306441456486275	0.0830929589335061	-0.00556294767691668	0.0301977361356751	0.00881424567915236	-0.0128892711928484	0.00939761063126744	-0.00660966293524972	0.00263243949068905	-0.00203751275684804	-0.00460581734733627	-0.0148269620693619	-0.0154940888099362
0.303047367616118	0.216213751563268	-0.0998919398400776	0.158593971873546	0.103426327574605	0.0296158760735334	0.0703433404635428	0.0583998190373751	0.0495887075929239	0.0665211018240693	0.0449106023440791	0.0147483618655701	0.00975328489590171
0.309042270063001	0.173058279106105	-0.0791277872890757	0.244611897517827	0.00987479879878528	0.00499252564796498	0.0936783823611818	0.0430313949210887	0.0460425032714514	0.0074336622233751	0.020205533213027	0.0150537834209324	-0.00129439728741393
0.121194548213666	0.0328866686821283	-0.0351282039956228	0.0792524608639295	-0.0201017204537535	-0.0293947530958485	-0.00550967476281142	-0.000870243142970378	-0.0184769718412114	-0.024748236774801	-0.0200093592650456	-0.0203514941550248	-0.0238003125472383
0.115622716428404	0.0317783676744328	-0.0287538694855175	0.0844109431372211	-0.00150658739091489	-0.00207809315443974	0.0168065981187955	0.0133547508283382	0.00417995688857845	-0.00179234027267731	-0.00650379066334517	-0.0178159289645519	-0.0122926835071521
0.296362105206393	0.178494722232067	-0.0724464655480419	0.247070800187815	0.0157901744533973	0.0017126750941458	0.0578475058197346	0.0654869496813326	0.0476479447902662	0.00875142477377155	-0.00612673255611973	-0.0186726120633736	-0.0271712215215481
0.0611254168425183	0.130224762461378	-0.0133034151189126	0.0469540363456268	-0.0123387490169086	-0.0115091215948041	-0.00183217587657056	0.0146753251776293	0.00753853676713564	-0.0119239353058564	0.00221574538515199	-0.0194790996439889	-0.0187356005910635
0.0879031429629534	0.01856540436471	-0.0217459193660931	0.063537802514335	0.00401895364608544	0.00505736849393149	0.0184986896017688	0.0152899297011037	0.011726923821243	0.00453816107000846	0.000140530237527553	-0.00205943180365087	-0.00606807836165707
0.00490847805403064	0.0120330538872647	-8.61234320993793e-05	0.00654451564298775	-0.00247332703899238	-0.00227766677666257	-0.000765935951735694	-0.00115002595265545	-0.00156076514776264	-0.00237549690782747	-0.00229905890074151	-0.00257616265344506	-0.00258799985215147
0.161398947620654	0.110256251329814	-0.050591545062605	0.089131446783409	0.00839532708579774	-0.0374989608510619	0.00699545894085019	-0.0140416980124148	-0.00822325779182412	-0.0145518168826321	-0.0284633743455207	-0.0204041156760869	-0.0357207898905543
0.0661804409570535	0.0203295850555802	-0.0176985815592644	0.0456037948045794	0.00493507991214356	0.002735952280026	0.0136866770446653	0.0114920642551953	0.00444406650293316	0.00383551609608479	-3.78635858708232e-05	-0.00226589236004446	-0.0094444930635753
0.0235651121235847	0.035611746564739	-0.00523043921733372	0.0202392128407448	-0.00904444353182368	-0.00910166288182771	-0.00164603983239722	-0.00501019205073294	-0.00603331098370796	-0.0090730532068257	-0.00674449017039911	-0.0091104524883174	-0.00982377219744497
0.270302664451435	0.188892416083131	-0.0589393016091094	0.257485372147001	0.0330727087282627	-0.0091786560577396	0.0761930686927346	0.0557316172877503	0.0653854828631222	0.0119470263352616	-0.0209608384855046	-0.00821677967497741	-0.015828183451559
0.138633762301633	0.101959380327619	-0.0412302364396892	0.0796371538996917	-0.00199239456060352	-0.0300535096659907	-0.00254395528294682	-0.016590557020002	-0.0123022293388224	-0.0160229521132971	-0.00775014735070498	-0.0210659332971787	-0.0205334565537504
0.311939378002635	0.171854224115752	-0.0831903677320552	0.238318456066047	0.0170591919381676	0.00161545379959172	0.083618703420918	0.026179792443056	0.0246754984013594	0.00933732286887967	-0.00376578984011711	0.0141609297414734	-0.0224596823546107
0.00189500555785036	0.0152706605544999	2.75443075447709e-05	0.00184403177223463	-0.000473758519096099	-0.00143928334316187	-0.00116275645234678	-0.000577918631593285	-0.00129251277845899	-0.000956520931128984	-0.00143857327232553	-0.0013791297028782	-0.00151784714183772
0.0223887632681795	0.0614690916615155	-0.00326059064331592	0.0216303442635352	-0.0115433619361832	-0.0109795751170214	-0.00811829515285727	-0.00170405597941651	-0.0110070736396303	-0.0112614685266023	-0.0123656121791936	-0.0114397311594052	-0.0132370172485605
0.250785771286014	0.129233881538501	-0.075580303825126	0.156795036555322	-0.00455400049357746	0.00802153661835087	0.0625402888940826	0.0509663189784744	0.0376370827202298	0.00173376806238668	0.0262682903513354	0.0159224883726685	-0.00360806324243937
0.0102748887313323	0.00308518767063811	-0.000632128186036725	0.0132813265006509	-0.00337282240110897	-0.00209142328805137	0.000389981238295879	9.03161009884867e-05	-0.000675498231815119	-0.00273212284458017	-0.00260290792067175	-0.00305621851149982	-0.00340461386041031
0.467126894645788	0.221335848640241	-0.156608779898801	0.245041767021534	0.00895274211419406	-0.0114413129514233	0.0312209295793279	0.0191585794416349	-0.0141032845193497	-0.00124428541861465	-0.0168805916295898	-0.0492005162207216	-0.0542018903564944
0.0474893169619366	0.0183253594096974	-0.00313599713351581	0.0566740041905545	0.00306051421441203	-0.00245375030630125	0.0178989778587224	0.00961080366459652	0.00419050887280859	0.000303381954055389	-0.00177331412456128	-0.00533092279577729	-0.00670475267189995
0.0051490275636065	0.0118140455834478	-0.00012373246906646	0.00587592836011342	-0.00110316344465771	-0.000869968289258647	0.000315179840339156	-0.000196920055911829	-0.00030027227282719	-0.000986565866958177	-0.000944843705766066	-0.00180929410646227	-0.00177816119533353
0.0474691318877062	0.0829146363724435	-0.0114018345806575	0.0368265631973163	-0.00273659631983512	-0.01385783952366	-0.00349194785855445	-0.000418479497390704	-0.00854681697766977	-0.00829721792174756	-0.0126877315561076	-0.0148869054134282	-0.0158568685437633
0.398934017507125	0.0908908435011045	-0.122631636763086	0.247065400152052	-0.0142826712960515	-0.0178647418446314	0.0386159311381039	-0.00331802913641605	0.00627446554279587	-0.0160737065703415	-0.0349734176387509	-0.0293344538114214	-0.055978334164418
0.271719990940811	0.191118828840066	-0.0863854937168088	0.149381111980269	0.0487959681803394	0.0122567452975634	0.0905800975261801	0.0856103638870097	0.0706667658197399	0.0305263567389514	0.025695419204893	0.0239967228037407	0.00897626604750101
0.203683839208903	0.114374040561012	-0.059194486419948	0.127654637406835	0.0237240425340077	-0.0060100820276448	0.0195262463377379	0.022485014132619	0.00585426848593038	0.00885698025318146	-0.0252357216405892	-0.00189841734916726	-0.0189574330744158
0.321543592405029	0.210788465913671	-0.087602000909121	0.235109156795167	0.0191347466185907	0.0208368754564657	0.177068252137348	0.05626970723282	0.0992336009482714	0.0199858110375282	0.0638790775177941	0.0308734377061319	-0.0255969147768098
0.0497256758730146	0.0159547547415541	-0.0110716468375132	0.0371249792412192	0.00199245517219691	0.00374539938814662	0.0122953406916904	0.00845614165810825	0.00493747916058265	0.00286892728017177	-8.10956714744834e-05	-0.00139816434240908	-0.00398015030168621
0.118717129079393	0.0751695431367593	-0.035559416648076	0.0680283397550465	0.0160436784785415	-0.00267974813065311	0.0228861797646846	0.0129014569589057	0.00790729538175677	0.0066819651739442	-0.0151512648361962	-0.00806407356080113	-0.00710738237533561
0.165709772020829	0.176771842970365	-0.0384792907640128	0.139450165142978	0.019745828672229	0.0269768447278604	0.0226689011120085	0.00803774090991491	0.010805437946911	0.0233613367000446	-0.0107285475141518	0.00554970254267287	-0.0110043648844354
0.0546332724126967	0.0306371837765964	-0.013211983016926	0.0401278417608916	-0.0101902432489367	-0.0122771863388478	-0.00317324342499425	-0.00330178072090422	-0.00571594957029838	-0.0112337147938922	-0.00940717745187453	-0.0142013509881213	-0.0158646930479775
0.128751244429202	0.125174574224412	-0.0405744057401217	0.0676574211474905	0.0173966405275048	-0.00619727884851122	0.00374863476839835	0.0281782002999034	0.00601017024326045	0.0055996808394968	-0.0165529680167901	0.00125180551898857	-0.00659681338174298
0.185865737184598	0.111238616359913	-0.055634202034748	0.111778231173662	0.0149653175123492	0.0204770059605826	0.0425123049326627	0.0234213126880584	0.00787374887045261	0.0177211617364659	0.00577606735083108	0.000985674618208754	-0.00558616739642503
0.000286812222739914	0.00127189861481157	2.14280072945278e-05	0.000167156589451571	-0.000107931291075733	-9.12348216945817e-05	-2.5328652326335e-06	-3.84284211118081e-05	-4.50666802709955e-05	-9.95830563851574e-05	-0.000103183319620169	-0.000125999616176465	-0.000132551627784458
0.0384156733142237	0.0442418236237732	-0.00669097079325762	0.0361717061127002	-0.00109125044038983	-0.00475054870073337	0.00516519905988953	0.00357983472290099	0.000825126976464738	-0.0029208995705616	-0.00451005723787767	-0.00811885577915874	-0.00908651976248319
0.0111926344152066	0.00627016334721649	-0.00133448298373495	0.0133164355258343	-0.00262336104859768	-0.00344145918783762	-0.0011079122606505	-0.00164123898410328	-0.00314899636115919	-0.00303241011821765	-0.00447219540267484	-0.00434943848688311	-0.00442867184106501
0.288712000245262	0.181415218326505	-0.0905579469835529	0.165216851285665	0.0351276327912174	-0.0152239239032848	0.0902573823081566	0.0641780955445073	0.0271347091772082	0.00995185444396629	-0.0108590202154555	-0.00130607929746301	-0.0166220935229537
0.0515604218564371	0.0160802992734505	-0.0117848139033992	0.039334241168137	0.00146272479676479	0.00375404296796191	0.0108769422617846	0.00723052872381322	0.00585185943116708	0.00260838388236335	-0.000697584914638706	-0.0034691050108504	-0.00558816542538013
0.0481882987499387	0.0498450610537647	-0.0122080757167308	0.0351456628928443	-0.00618779256653594	-0.00986079547174474	0.000314844517997959	-0.00918572436414893	-0.011455734856077	-0.00802429401914034	-0.0124240489395476	-0.012728532337672	-0.0157693251343643
0.0135280604364751	0.0111106419608448	-0.00236947380910237	0.014604744679451	-0.00291751648652363	-0.00177090919877261	-0.000588037970750787	-0.000844326829568904	-0.00157788838209392	-0.00234421284264812	-0.00354529147059486	-0.00428305744663668	-0.00556733461140863
0.310882063937872	0.169720056483097	-0.0807083107685085	0.237904565560717	0.00358063491772076	0.00182536810619721	0.0634550701627344	0.0457223269476996	0.0275099481081226	0.00270300151195896	0.0303051200778331	-0.0204123864824572	-0.00405123843671146
0.0564265425385172	0.0285201938184974	-0.0141236234870593	0.0412762351172863	-0.00666805254699275	-0.0100572256155954	-0.0012384948846517	-0.00412412878591421	-0.00931599649056134	-0.00836263908129407	-0.0139401880978617	-0.0164324681241719	-0.0174095900997445
0.141319901156125	0.0878433545983713	-0.0431456142569649	0.0799998426144868	0.00860543597875596	-0.0108256396589895	0.0127205899142018	0.0158739988282348	0.00840154500470974	-0.00111010184011678	-0.013706456561289	-0.0170170828003685	-0.0149046002791634
0.185986476260184	0.111189859181034	-0.0548475461621538	0.114229910120573	0.0412176357792902	-0.0341080190410326	0.0371907888565745	0.0114544923116142	0.0134285722080803	0.00355480836912878	-0.0169095949450884	-0.00928362360086665	-0.0129726674573583
0.267669293086975	0.186369043872095	-0.0862213979920139	0.144548206016458	0.0877720626241041	0.0396116698034751	0.0880996968081579	0.0503914072611762	0.0364657866244795	0.0636918662137896	0.0472743696242221	0.0151599620361487	0.0306442206350705
0.271142082587242	0.191744725976514	-0.0593122412661829	0.256363152732054	0.0267576613810721	-0.00136060566316731	0.0785142992026049	0.0413745236284221	-0.000255628162856625	0.0126985278589524	-0.00768195832381524	-0.0169586160953387	-0.0109994746357066
0.321029914054773	0.252005476438357	-0.0778942917343504	0.274049103596123	0.027093305318609	0.0135374020226225	0.0429403870653853	-0.0150535749549671	-0.000448837009338621	0.0203153536706158	-0.0286605531805786	-0.0185467979848799	-0.043648545125123
0.0780785513423162	0.169090252136805	-0.0184962109147921	0.0565308357646823	0.0292404812406093	-0.0280897039279029	-0.00454510321603621	-0.00993155542206881	-0.0118657666925145	0.000575388656353232	-0.0210308030165313	-0.0256546777466508	-0.0295315735284615
0.32321653377278	0.211914501745508	-0.0878176019033576	0.240094148581536	0.106664723050317	0.061648094922965	0.103433636446315	0.12421209160373	0.0689999870574579	0.0841564089866409	0.0336671885472262	0.0907955117067246	0.0454947504613219
0.341975338821982	0.159492894569488	-0.0874201033634392	0.270581659090332	0.00333853823014318	-0.0452825267602415	0.00847647557835607	-0.0177589603574576	-0.0258501480472665	-0.0209719942650491	-0.0353017333806724	-0.0699794290356771	-0.0745889469809594
0.461864464222737	0.146704309284995	-0.152515893871256	0.248093224440386	-0.0128495565609882	-0.0736818954030777	-0.00201446168525421	-0.0200078930361257	-0.0230646945684361	-0.043265725982033	-0.0748206740941461	-0.0600049506689885	-0.0825216680349874
0.0755533875522452	0.0855064591060222	-0.0135798945580771	0.0661425630850709	-0.0065449259825463	-0.00291034634821247	0.0313263119959208	0.0140345270542937	0.0108585653551043	-0.00472763616537938	-0.00219691089447947	-0.00854062433069343	-0.00751475485421652
NA	NA	NA	NA	NA	NA	NA	NA	NA	NA	NA	NA	NA
0.253199049960196	0.128674614119669	-0.0756458119361169	0.152479968549588	0.0301173717923577	0.00822178800035456	0.0633646544427902	0.0301022315604982	0.0240537927935472	0.0191695798963561	0.0142887389784014	0.00955437291335004	-0.00104243822823258
0.192459091079101	0.0522867915999684	-0.0535120167284534	0.133071779563688	-0.0178973399501589	-0.026206813494651	0.0213048866124381	0.00520419829417743	-0.00827308550689565	-0.022052076722405	-0.0129949174871594	-0.0380208184557453	-0.0359358523908057
0.27047397248917	0.185783361106507	-0.0591890475484381	0.252683667682849	-0.0169844145750166	0.00391887767922705	0.0544368719950261	0.0529283178818284	0.0277759706146258	-0.0065327684478948	-0.00199474031742025	-0.0130270193794822	-0.0296951266024983
0.451916192240275	0.194963437287708	-0.156803191040568	0.215077610340823	0.100775304502787	-0.00470452423182566	0.0572815567978447	0.0658102994359835	0.0341151806328768	0.0480353901354808	0.0538983982068696	0.0406021331782292	-0.0142514923988301
0.0833402706230065	0.0738740429879755	-0.024015101037542	0.0532375280837099	3.0362544586604e-05	-0.0131782773118984	-0.00402459516283764	0.00228674749164369	-0.000713526432589887	-0.00657395738365589	-0.0219469601703069	-0.0147951167414049	-0.0203089706032948
0.0635960449563681	0.0977017136525079	-0.0171406477528135	0.0442838079061032	-0.0160373284645946	-0.0172459165079451	0.00128290522825494	-0.00946632355024531	-0.0086636843697221	-0.0166416224862698	-0.00996925069071315	-0.0151468772464074	-0.0219340631003243
0.258020650263168	0.0720986696460551	-0.0511603906277619	0.258049982920483	-0.0157144233995705	0.00225816693254383	0.0565122942946979	0.024143063076499	0.000510552063203162	-0.00672812823351332	-0.01231130911614	-0.0286214324820121	-0.0399615787892198
0.131754474281926	0.0740476881992831	-0.019808053978118	0.143540642217787	-0.0182757871345893	-4.27239279374714e-05	0.025207336429829	0.00622884305468729	-4.6591098322446e-06	-0.00915925553126337	-0.0167522556301998	-0.0209976750711019	-0.0283493267219572
0.0947912596553224	0.123097801627462	-0.0289756387163894	0.0546710400487232	0.00950624874685353	-0.0175327828627791	0.00663564066410956	0.00864384086091001	-0.00219436898420401	-0.00401326705796276	-0.0114362001052814	-0.0271082103029296	-0.0152215115151385
0.0752497073427612	0.0251591053332441	-0.0195190863692935	0.0534923277736111	-0.00261305642656839	-0.00109982015335455	0.0127221372912359	0.00647768271133965	0.000469515179364652	-0.00185643828996147	-0.00617978789500509	-0.0071615424313871	-0.0133883249901763
0.231013480378893	0.125856785589826	-0.0686888928057264	0.142282669514186	0.0505333740980043	0.0135827842872909	0.055260588013105	0.0514162636784768	0.0391829120500042	0.0320580791926476	0.023474241366706	-0.00880401554834739	-0.0183437319260137
0.0146178714108209	0.0554216612386273	-0.00163104929798542	0.0160382078050241	-0.00463322102009906	-0.00764682536563854	-0.0037282774123086	-0.00697336215905484	-0.00652139133329057	-0.0061400231928688	-0.00774764759006891	-0.0077055942977531	-0.00892275200386193
0.102379770205188	0.0787589623066381	-0.0284616796361121	0.0673256490685138	0.0135382710465086	0.00918458880527841	0.021995965628255	0.0214784315320539	0.00816236032811411	0.0113614299258935	0.000870242023225512	-0.0164283302298611	-0.0263003603101322
0.303634300450173	0.2182293688664	-0.0995724936208656	0.162062389077047	0.0402383253237852	-0.00728267903021262	0.0394852259357739	0.0322372600027373	0.0509664999115257	0.0164778231467863	0.027313894091427	0.0326718161160673	0.051818998446086
0.446488251351527	0.154046488732076	-0.153763350935759	0.213959906417982	-0.00424554502567204	-0.0118898893684564	0.0836121082957175	0.0417384374795637	0.0153337586820411	-0.00806771719706423	0.00208543888974666	-0.0181265215978875	-0.0302745952712517
0.301610640573161	0.186773111352217	-0.0738115737606276	0.251285719419257	0.0251095886575516	0.0107511559074411	0.0831511390066061	0.04429793797878	0.054946899986904	0.0179303722824963	-0.00234856465060812	-0.0119953684497806	-0.0354403683752723
0.0653074790623815	0.0495631280446158	-0.0179942310278951	0.0431068170963435	-0.008748582466553	-0.00977364396364258	0.00514626980586586	-0.00336021031132604	-0.00404654239506033	-0.00926111321509779	-0.00903152660932312	-0.0137907116582985	-0.0170624556191611
0.464550077017737	0.148801215338803	-0.154119806824825	0.244388980365275	-0.0255260775930279	-0.0827441480687887	-0.00404397328402362	-0.00863462061109782	-0.0369609168292156	-0.0541351128309083	-0.0640886278874205	-0.0804881335234935	-0.100060939139644
0.210204026961232	0.0548878585246548	-0.0576968266559711	0.146748632648781	-0.00861577065025809	0.000559911911982847	0.035808582200032	0.0217720387986295	0.00357549374865979	-0.00402792936913762	-0.00116561848238844	-0.00986854402382237	-0.013914333577606
0.0805428679655493	0.168578296003376	-0.0200710506435035	0.0578771587070787	0.015264645694276	-0.028569131670173	0.00138613052662417	0.00349627799496421	-0.0117802093255054	-0.0066522429879485	-0.0237347622409461	-0.00956623407003132	-0.0163665295113403
0.0145606425230824	0.00820049659325119	-0.00186415709284491	0.0159477753380999	-0.00339949560909632	-0.00378084767349962	-0.000264124830276186	-0.0022230795110376	-0.00360816339002751	-0.00359017164129797	-0.00424370737045498	-0.00555493339266669	-0.00603444024244613
0.0756845021869518	0.0704806097434601	-0.0205926479527706	0.0509565198820251	-0.00394644326538354	-0.0108984667088767	-0.00606337547758894	0.0033496068494473	-0.00332295133160328	-0.00742245498713014	-0.00781615622713062	-0.00881023231062875	-0.0202181246016083
0.0164760401269498	0.0312031440130176	-0.00269410778588744	0.0153998899501407	-0.00507026620861033	-0.00187071620407417	-0.00018990480652642	-0.000221416028403271	-0.00193474021189636	-0.00347049120634225	-0.00421055747900791	-0.00537125530745411	-0.00585788249766541
0.00973240344165166	0.00212047611140281	-0.000769406741813018	0.0106816463022533	-0.0020711198076434	-0.00240162670695699	1.4603989826615e-05	-0.000754660150591861	-0.00210849025628289	-0.0022363732573002	-0.00278016410609897	-0.00288801512501029	-0.00331929192090224
0.44340107177866	0.191662859036415	-0.151940233645912	0.21433966273161	0.134875795201205	-0.0136992371282862	0.0824385012221793	0.0578151698390005	0.0551434730412943	0.0605882790364595	0.0597467720021543	0.067990426987511	0.0242208272103086
0.0535971719768876	0.0696707424954352	-0.0107864926287064	0.0453059404435274	-0.00670173451007039	-0.0141146777908817	0.00379602446309837	0.00279708487552098	-0.00700911385940583	-0.0104082061504761	-0.0103527130965579	-0.0114015304077771	-0.0160449428993148
0.00941743373541627	0.00199441751197438	-0.000754896500007912	0.00973001971855652	-0.00282823786247538	-0.00180744937028303	-3.27674452519199e-05	-0.00128743125181854	-0.00236400798535533	-0.0023178436163792	-0.00227170421917236	-0.00404792610106067	-0.00340188459458461
0.0311229120367074	0.0157119143770228	-0.00620078796180304	0.0273471323951815	-0.00398131144561691	-0.00762765945841999	-0.000642431486526856	-0.00156159129847382	-0.00401741382718172	-0.00580448545201845	-0.00779724746588143	-0.00926163667961764	-0.0104455239199695
0.013989547842996	0.0217609054552416	-0.00143954735344553	0.0147854668258721	-0.00181136471714235	-0.000734813836459236	0.00269310095835909	0.00220592312387653	0.000226528893134353	-0.00127308927680079	-0.00202452501120524	-0.00274172324647486	-0.00396823340605065
0.0673645691756991	0.0219311061306993	-0.0105099196389165	0.0641530078868497	-0.00433702550797939	-0.00109317923110103	0.0156081879096685	0.0109643083197115	-0.00030708690156131	-0.0027151023695402	-0.0082074503129398	-0.00819500757737016	-0.0128306795461886
0.0139315763856007	0.0234644656455997	-0.00161927906875231	0.0137449426885767	-0.00161912626735562	-0.00358078451972979	0.000239109941629394	0.00117120788201729	-0.00272506236058942	-0.0025999553935427	-0.00435888879991176	-0.0048188128864436	-0.00574989330766543
0.000499871249796653	-5.02255930750065e-05	-6.46797230761171e-05	7.52421914916459e-05	-2.38324779637311e-05	1.3163344832947e-05	2.49907728711946e-05	7.47845594868503e-05	4.28409805543719e-05	-5.33456656539211e-06	-5.30560404234117e-05	-8.72593094793929e-05	-0.000112973602984404
0.493013717979931	0.196863611108887	-0.173518031395513	0.228854436617971	0.0553621999646752	-0.0690463785451149	0.0616895568466645	0.00987528261631682	0.00980126574963219	-0.00684208929021984	-0.0161879121732222	-0.0384147326297192	-0.0254648679390189
0.0219955046485033	0.0371787671041801	-0.00402457816990795	0.0211940287098079	-0.00574913887311816	-0.00727779777882299	-0.00250763453190479	-0.00439358983839881	-0.00619010461481975	-0.00651346832597057	-0.0064799617014524	-0.00776524180674163	-0.00900556501100739
0.0416066471094102	0.0217033516750224	-0.00567726857824293	0.042571005241911	-0.00714323159047163	-0.0111336502926586	0.00101235182867406	-0.00457876519499803	-0.00604395746992024	-0.00913844094156513	-0.0108376230851845	-0.0118134979994278	-0.013591623754061
0.338166607800454	0.150844196419944	-0.0852494450124171	0.273721187553524	-0.0152982993977593	-0.0515352474198039	0.0256776775806551	-0.00667114705944477	-0.0227702903300877	-0.0334167734087816	-0.0447841336897888	-0.0451200040633283	-0.0769171943644355
0.165985581289466	0.176641263986442	-0.0378140870882147	0.142379830402349	0.0187068011752722	0.0269337736143273	0.0685626205256923	0.0323764344988426	0.00454907508988731	0.0228202873947997	-0.0198504911229624	-0.0206364337988353	-0.0210409000328895
0.0270561800510597	0.0101205621885002	-0.00168458205896418	0.030224573878205	-0.00146977625438719	-0.0018965826038838	0.00777456976554138	0.00184547005652815	-0.00145933485638016	-0.00168317942913549	-0.00345405433540506	-0.00696947682909839	-0.00576438358430382
0.442704812984812	0.157197544649035	-0.148457517524236	0.2215113261711	0.0463665396854209	-0.0167266090538655	0.0451621518812324	0.0614805972482149	0.0431949428150058	0.0148199653157777	0.0220807489883698	-0.0173346020907341	-0.0306412551346282
0.227979733349177	0.168119610236866	-0.0726471799669986	0.125198460387853	0.0501944881942662	-0.0142710663164848	0.0366926870504174	0.0315446125118811	0.0420478049370365	0.0179617109388907	0.013142230250302	0.0165059614905185	-0.0145283524629912
0.166553859048888	0.177401277195705	-0.037530380096253	0.141611575873596	0.0403654603384932	0.0239437077190819	0.0422355901054211	0.00657094711345946	0.0163273594251102	0.0321545840287875	0.00766255857515605	-0.0296947630756453	-0.0202720299970414
0.0565948064137207	0.0334196228027042	-0.00525672636696264	0.0648639203556708	-0.00288874218475999	-0.00286372189405461	0.00602741652822124	-0.000519442431205955	-0.00485269107127043	-0.0028762320394073	-0.0133245911558135	-0.0105917439062247	-0.0134336256756607
0.102283243769434	0.114425388384877	-0.0313895792678689	0.0583451796102486	0.0007697568110899	-0.00136697883833069	0.0370986670985823	0.0240121543164185	0.0199808322129032	-0.000298611013620387	0.00760357485822268	-0.00421454666694328	-0.0136783342421777
0.0718011411053362	0.0526851751309498	-0.0198816497969387	0.0475421599721272	-0.0032816938394325	-0.0115746673114624	0.00486677500122669	-0.00648994241150505	-0.00693081727548907	-0.00742818057544746	-0.00700059049345279	-0.0147054746244361	-0.0151798295280159
0.366366181217416	0.138856383896333	-0.109092303214192	0.238184764255459	-0.0301092907279334	-0.079754977761254	-0.0048884903521233	-0.00873030730103302	-0.0505391977215137	-0.0549321342445937	-0.0472673821421051	-0.0734646168200895	-0.0788301548949951
0.0243638457646756	0.0611792667337227	-0.00451829167363838	0.0217491999383766	-0.0145617404500062	-0.0119784034511895	-0.00831993743447754	-0.00277897971864719	-0.01254351849661	-0.0132700719505979	-0.0134108857348797	-0.00638910310086442	-0.0154790928302694
0.27846823861311	0.0996344650576274	-0.0834086221798778	0.171205335597802	-0.0133648576384801	-0.0202051613041119	0.0185511253471244	0.00556195665582637	-0.00868448355978901	-0.016785009471296	-0.030207201538551	-0.0373720891676939	-0.0315383878493919
0.0463755691970063	0.0511744570965131	-0.0108664125720615	0.0364321436566301	-0.00304746227186172	-0.00612208488798317	0.000888391412398798	0.000177585791703794	-0.00368883400816634	-0.00458477357992244	-0.00869402574111389	-0.00907171360184589	-0.0100772279195963
0.0966770241359429	0.0669711552302636	-0.0279147528451034	0.0599803069843421	0.0135210378177665	-0.0097954435104485	0.0197108852399929	0.0177406933680637	0.00794569389558847	0.001862797153659	0.00455704605850422	0.00337817249353312	-0.00298140377553641
0.166573191290678	0.179646479208986	-0.037670545184901	0.140101449903405	0.00459828172555185	-0.00045928272544396	0.0311738102337935	0.00832869719551393	0.0171640373951232	0.00206949950005395	0.00423706553746844	-0.0170870500351371	0.00386834996130844
0.0136867972541798	0.00856403986839669	-0.00185967021402497	0.0152254015415812	-0.00316342133810932	-0.004036516265107	-4.89082649806315e-05	-0.00231138825300379	-0.0031410242852406	-0.00359996880160816	-0.00449954270292539	-0.00427779275222065	-0.00480917971303006
0.126338623567686	0.128308526046155	-0.0404746718541647	0.0653985082066631	0.00117235217802125	-0.00856540135935981	0.0292440680306374	0.0279040791130191	0.00450813534088743	-0.00369652459066927	0.0104975586429059	0.00352573505830617	-0.00320114027598289
0.226852904870418	0.170514822164682	-0.0731587987683077	0.120108106388571	0.0642437426878883	-0.0128962781710065	0.0368564744024402	0.0431896052940959	0.038801693468066	0.0256737322584409	0.0104886953794797	0.00523502023155156	-0.0106432527532367
0.309941159635508	0.169939298653929	-0.0796452413048782	0.243102242615385	0.0205243772059671	0.00245501090042588	0.0630035300269406	0.0741354148772625	0.0379725880011639	0.0114896940531964	-0.00778471144192916	0.0395461605634653	-0.0231975047995858
0.0281770401049544	0.00912552640409876	-0.0030385741336686	0.0312574337461999	-0.000617352958620733	-0.00036764437220942	0.00648185429821037	0.00393228542947359	0.000931575348801016	-0.000492498665415075	-0.00309218451328027	-0.00330605576354171	-0.00602492323516881
0.0422223847066424	0.0109067315974316	-0.00539340257344641	0.0427504106510885	-0.00330265409668856	-0.00164614422995245	0.012358344136374	0.00791389413765516	-0.00102455386255151	-0.00247439916332051	-0.00237886529660638	-0.00488284010389663	-0.00818597353680946
0.00420742463132064	-2.26899820664189e-05	-0.000184153731561672	0.00311452057705935	-0.000625172776784298	-0.000514228033933132	0.000931814411545006	-2.44887998793126e-05	-7.28782726425094e-06	-0.000569700405358715	-0.00127749462632423	-0.00135441883811428	-0.00133261497372079
0.491106275554354	0.248644178418042	-0.175362100898742	0.21807250593055	0.138490449596597	-0.0665758169094102	0.0831579802177303	0.0867022421580406	0.0111223179723648	0.0359573163435932	-0.00419347017578042	0.0597767104123032	0.0341300823883159
0.204352556205276	0.114170436475481	-0.0605117253547207	0.128069032523769	0.02825196318247	-0.0127358007679474	0.0365481766604975	0.0238011753627041	0.0204932610469952	0.00775808120726132	-0.000350266717807385	-0.0116396551030563	-0.0165206399105658
0.16415054870085	0.0475326246778036	-0.0433513169191157	0.115046327238812	-0.00241786491511511	-0.00821303210255336	0.023196879178897	0.00536997796842983	-0.00966301869855937	-0.00531544850883423	-0.0110003535213778	-0.0281723055293386	-0.031061869709839
0.179215532734406	0.0937304219496783	-0.0561112720230894	0.10024450469383	0.00670782160733932	0.00432680506580335	0.0445039341624263	0.0215418600862715	0.000893253195259902	0.00551731333657135	0.000542400718608782	-0.00735498211448865	-0.00977026947415804
0.224258763313266	0.169530579868846	-0.0709625085685342	0.123150544872402	0.0255480534129584	-0.0145470573325787	0.0604850376233443	0.0567531332788296	0.0316276442404032	0.00550049804018984	0.0133118359315496	0.00553377468000732	-0.0218027593992685
0.00624712552754844	0.0129289256214712	-0.000384440153476372	0.00688304418858648	-0.00211507653901454	-0.00192667555436594	-0.000523231329458852	8.38236812006638e-05	-0.000651684597619197	-0.00202087604669024	-0.00202096831533307	-0.00283448462591921	-0.0029792485363422
0.000419444896738319	0.00184183921125457	7.66822324284559e-05	0.000477912829665502	-0.000204562882534132	-0.000162877724906262	-7.82953754637324e-05	-3.97080918589881e-05	-0.000144645122760417	-0.000183720303720197	-0.00019267725680506	-0.000209318550318919	-0.000221013048894687
0.0121395125171625	0.0217388505702874	-0.00208763705904136	0.0120626463931335	-0.00369406462259301	-0.00518097822275846	-0.00150448517349829	-0.00299796319278484	-0.00324963036806951	-0.00443752142267574	-0.00502054083784489	-0.00582099669471171	-0.00561330374667793
0.0923460852340682	0.0291811307437926	-0.014352727987868	0.0901525819442766	0.000901006682118843	-0.000595550248477059	0.0214420060686807	0.012195452289657	0.00434430150695467	0.000152728216820885	-0.00209276596649777	-0.0102110743983774	-0.0121974042211563
0.0384698423659871	0.0443827203055975	-0.00610808660404047	0.0353813120261792	-0.00517737506919252	-0.00577707848001296	0.00604440388345374	0.0045102947512585	-0.00196214193038089	-0.00547722677460274	-0.00735451260875535	-0.0081081958677782	-0.0108625976655669
0.0717984364227039	0.0520739416730219	-0.0201260622038121	0.0469131114842887	-0.00419111637733566	-0.0102353547441942	0.00650970490650483	-0.00363768796146087	-0.00557669051215226	-0.00721323556076493	-0.00922207796183866	-0.0166212080014979	-0.0127791250310358
0.0877484393281555	0.0732133485855865	-0.0260151384504804	0.0526720588635727	-0.00360737747069069	-0.0272283999194831	-0.00345142889811487	-0.00766895629747387	-0.0127352674011677	-0.0154178886950869	-0.00893640395033425	-0.0171561472488239	-0.0213951255417743
0.125366907926057	0.125843401058439	-0.0395233146885204	0.0671962007068162	-0.00186899888520572	-0.0335678030672646	0.0421186480615493	0.00618761629199957	0.00529068640648386	-0.0177184009762352	-0.000676401133748394	-0.00903519733392799	-0.0227204241324215
0.00630496690310908	0.000494172287833126	-0.000355776188897284	0.00766561386489181	-0.000972871153514606	-0.000869131832010567	0.00114443473925641	0.000402392181113773	-0.000159058118865992	-0.000921001492762586	-0.00130201184444885	-0.00176911842569296	-0.00200286151231756
0.134814273348002	0.117308333016818	-0.0300123146239485	0.110666993339875	-0.00170124066409102	-0.00318161483471285	0.0465380185205756	0.012879574896761	0.0261459165824735	-0.00244142774940195	-0.00861249645185938	-0.0180417892965077	-0.0112945905681051
0.165987551589007	0.046862058155608	-0.0451259311510752	0.116912209538855	0.00188836206993032	-0.0109745311656101	0.0138369292281472	0.000987171433756207	-0.00531120468256741	-0.00454308454783992	-0.00635836618845675	-0.0316802007427054	-0.0312335867427578
0.0142005617761218	0.0289304156380693	-0.00235406431750825	0.013955515755741	-0.00447052585531302	-0.00396866752700975	-0.00224705165872864	-0.0023970079435428	-0.00346116332050302	-0.00421959669116138	-0.00528394174247018	-0.00471479554160716	-0.00596734553038013
NA	NA	NA	NA	NA	NA	NA	NA	NA	NA	NA	NA	NA
0.147768213469959	0.184625689134297	-0.0277640367190035	0.145181066698478	-0.0128436653402675	-0.000241434834864884	0.0568800106112886	0.0435797606312274	0.0105771755100724	-0.00654255008756616	-0.000690706471813574	-0.00622957787525075	-0.0186377058078471
0.312461441005306	0.171007767449133	-0.0808246404709372	0.243738269636328	0.0174856601104403	0.00451152175973274	0.0632135492226426	0.0797617244650298	0.0624138349932077	0.0109985909350865	0.000700698648534948	-0.00114207454948234	-0.0277282748361302
0.00123732414842301	0.000293283718263902	6.49630007381252e-06	0.000876874596704193	-0.000195302632642731	-2.96501374520231e-05	0.000579700281322089	0.000266649781043016	-4.64027342566434e-05	-0.000112476385047377	-0.000118875290119322	-0.000200748300452615	-0.000328435793454179
0.301842045999123	0.174596672488384	-0.0976599053016974	0.165478488164854	0.0499609674383927	-0.00873313893948469	0.0357585157491413	0.041259653197818	0.00687268308484423	0.020613914249454	0.011723598862837	-0.0162233056969217	0.00904372728691449
0.0111159247901015	0.00154215307952242	0.000342462177151759	0.0114909019067356	0.000383813433082919	0.00139446360680696	0.00573000386267137	0.00359558387808115	0.00259158931252988	0.000889138519944937	0.000319721850970192	-0.000636243993454565	-0.00108962047966973
0.0996458405417749	0.105607634042095	-0.020368678527474	0.0854817032228549	0.015105268333266	-0.0213165114127452	0.0244070762531288	0.00759871102450931	-0.00165572024915542	-0.00310562153973958	-0.00241191762833168	-0.00699756721819339	-0.00975991322672831
0.00456334699343375	0.000437262862333258	0.000213542491029341	0.00430498748481683	0.000621369389400298	-5.1739083068175e-05	0.0020840005121066	0.00131177394297155	0.00123775062169197	0.000284815153166061	-0.000272033562069925	-0.00044589364013466	-0.000783458040080697
0.0692821087879007	0.0239744729622042	-0.00795916865147842	0.0793807729664778	-0.00249686743238843	-0.0011233161869271	0.0165925913760806	0.011216623051871	0.00216604510234307	-0.00181009180965777	-0.00377461215969194	-0.0103581844988255	-0.0148186188839319
0.0137803207878227	0.0242738353949617	-0.00123543091548726	0.0147211501927752	0.000252249268220282	-0.00268062677332435	0.00225372859323678	8.85579691073373e-05	-3.20618124546469e-05	-0.00121418875255203	-0.00315472190697393	-0.00359686687368989	-0.00447844417463077
0.00683044898771731	0.00359549832860698	-0.0005946784156449	0.00797771096401918	-0.00220660016344526	-0.00182775786793386	-0.00096895786629673	-0.00119946657219463	-0.0019055998299439	-0.00201717901568956	-0.00289253371851044	-0.0028894378277944	-0.00329718242398461
0.461030047185841	0.14894346564212	-0.150965521519035	0.251990522706733	-0.0394163567652581	-0.0640913825892277	0.0138136036681498	-0.0025141451909852	-0.0291968658190276	-0.0517538696772429	-0.0691286782191156	-0.0776838509076979	-0.09213173921192
0.454472325298295	0.196168687198386	-0.158365607813425	0.214253502698324	0.128907475000742	0.0436929079931421	0.103617959097724	0.118351563139029	0.0405391803114009	0.0863001914969418	0.0575980172712771	0.0394731752361969	-0.000958865894635119
0.0726241658808016	0.0541677390177721	-0.0196790146358596	0.0474997089134336	0.0113153433695004	0.00312367061436523	0.0133241791868261	0.0121119409265524	0.00791890352473759	0.00721950699193283	0.00441962249253744	-0.00279335419798869	-0.00200563246104653
0.414785621920597	0.173501522589321	-0.132875621975074	0.233161350620828	0.0384770418991917	-0.0120602454903984	0.0683325881939719	0.0237140334187643	0.0276143320801842	0.0132083982043967	0.0428344045437803	-0.00356409761216658	0.0137390609916753
0.455827074724714	0.198067569761581	-0.158779110877525	0.215003953627084	0.145766318245934	-0.012130618033133	0.0905531087567445	0.114254732453594	0.071810163306865	0.0668178501064003	-0.00539155476870767	0.0180039302505176	0.0390978336255876
0.132457837840581	0.0833669254547446	-0.0394687239349839	0.0800216470187813	-0.00177549046570888	-0.0119464735502297	0.0202309504129266	-0.00483924373837	-0.00244849892303045	-0.00686098200796925	-0.0101998925591414	-0.0105456817147003	-0.0200508930261437
0.460687752497401	0.152926059457432	-0.151732314630405	0.248241867399392	-0.0281939752057502	-0.0958573347118994	-0.0106148557830552	-0.027532852234967	-0.0309447162378876	-0.0620256549588248	-0.0600890461920688	-0.0889523244573248	-0.0837002554778781
0.0418516670501935	0.0106861760298199	-0.00316180482770766	0.0481717501575006	-0.00144071704553568	-0.000603580983730839	0.0112487543232888	0.00857385977280509	0.00313957390856455	-0.00102214901463326	-0.000891870433992539	-0.0037573717290572	-0.00603220865353737
0.272365431505902	0.189992655255727	-0.0607750160030776	0.254781656245987	0.0517869280395676	-0.00980358039931156	0.070367752565136	0.0719620327056126	0.0293946874557875	0.020991673820128	-0.00123620556475645	-0.0148854160508176	0.0118124774941926
0.147558973452775	0.0428353152581501	-0.0158249187241183	0.187824519896687	0.0031148572445848	0.00866724847197495	0.0416318171544618	0.0300027192576073	0.0092296354975866	0.00589105285827987	-0.0120228993634168	-0.0142228605739801	-0.0207686669640462
0.449703577514718	0.1538250711106	-0.153695414652436	0.216751469577943	0.0331599332199442	0.0490584803851032	0.0681665927906489	0.0442946732745343	0.00935491950024647	0.0411092068025237	0.0234369678962316	-0.00587650595929534	-0.0103571658044987
0.372154071164748	0.270115334277659	-0.107821110465441	0.251722592873827	0.150032322821372	0.0273696491661878	0.0791207563062979	0.0739067730678375	0.104625944015645	0.0887009859937801	0.0379249006174812	-0.0164129967324719	0.000558403915349448
0.0102936849012594	0.00149265797706049	-0.00110597535893806	0.0101061323740421	-0.00386914553424329	-0.0019518670238946	-0.000733545577293266	-0.00168636888104235	-0.00201080964608439	-0.00291050627906894	-0.00313327082370093	-0.00410048043406923	-0.00387652987824179
0.171665507130139	0.162651762079803	-0.055197131124251	0.0887894215680838	0.0110866723934741	-0.0505258138646299	0.00877237379179593	0.0214640696287784	-0.00946988571755109	-0.0197195707355779	0.00661366315715181	-0.0269386703213944	-0.0227178450620262
0.0444855376892174	0.0462961498640483	-0.0112716877051112	0.034023520986566	0.000828580208644847	-0.0137840852599731	0.00331425907479883	-0.001244166856567	-0.00318503383399744	-0.00647775252566413	-0.00580882929372623	-0.0101142155814712	-0.00912041914905363
0.485679393274973	0.14381336730986	-0.168608467638103	0.231718987773996	-0.024686980254182	-0.102928316326853	0.003806750641561	0.00227533697068627	-0.0339249240575237	-0.0638076482905173	-0.0665973437359375	-0.0722040145389691	-0.083484915687878
0.0327886411198314	0.0394210488736312	-0.00746783981008509	0.0290707048339991	-0.00629484270722364	-0.00554548084687597	0.00106384477885704	-0.000599862643484335	-0.000153080885904197	-0.0059201617770498	-0.00591524141534875	-0.0101261289229786	-0.0085228363101154
0.189414260871662	0.111414689348312	-0.0564559498280243	0.112857225245002	0.0135029393468108	-0.000521314134325129	0.044010797344235	0.037939457110324	0.0225259439869311	0.00649081260624287	-0.00397281407151837	-0.00192981256578031	-0.00324915282466134
0.323901283383655	0.209384875870687	-0.0891016971217746	0.233940374072846	0.161659825604552	0.0708706107363078	0.164286728867023	0.0531958086197664	0.0686971660108061	0.11626521817043	0.0618411259187387	0.0529644166587536	-0.0169051686617174
0.172101425060488	0.161986631294232	-0.0557289285703991	0.0871570392478718	0.0213820065184195	-0.0534271280124389	0.0169905464420826	0.0133775188033018	-0.00156757001355726	-0.0160225607470097	-0.0100495062673428	-0.0317984761028406	-0.00860121920618084
0.264834850986309	0.127172545171311	-0.0839795857493066	0.150553137105049	0.0392920666215911	0.0211497568577225	0.0678134526632944	0.035041413323809	0.00777967948298269	0.0302209117396569	-0.00508729175411804	0.00388002229693934	-0.0220961180146286
0.213882651714372	0.062557733826483	-0.0595590274418393	0.143732573514182	-0.00972601184638716	0.0191982079131419	0.0477006009244763	0.0121480346494192	0.0136452870099672	0.00473609803337738	0.00276742306428548	0.00122957837133886	-0.0210947247724618
0.488692760277152	0.195880723828798	-0.170714765651579	0.226846169697037	-0.00258681226681012	-0.0696654850204452	0.0357894055680714	0.0469838294146356	-0.00783415488919575	-0.0361261486436276	-0.0203893178323071	-0.0280170794356597	-0.071651439959732
0.0471063071722107	0.0476730628044699	-0.0116458163018686	0.0345550624968247	-0.010872886232678	-0.00752715144480182	-0.0051985531054503	-0.00233053626045503	-0.00794672220245828	-0.00920001883873992	-0.0119561861650716	-0.0130137093270691	-0.018111628421546
0.0945822988449175	0.0661197223428481	-0.027291095016829	0.058743122553331	0.00576512411496415	0.00507706452572061	0.0264764726385065	0.000809963331686842	0.0155379520006749	0.00542109432034238	0.00302005447063036	-0.00500309903164442	0.00216299827411248
0.0146623295405489	0.0220761143917163	-0.00137120319331401	0.0158593867866964	0.000241140616047311	-0.00166697373495985	0.00257453122441893	0.000616979233805283	-0.000514979732259623	-0.00071291655945627	-0.00250260120574802	-0.00349953720792857	-0.00458177203467976
0.0850144370157316	0.0749564144412286	-0.0248057217311407	0.0521180163223592	-0.00347460472669478	-0.0123207176558904	-0.00618715163415751	-0.00182696742829233	-0.0156319212696414	-0.00789766119129259	-0.0261613856556288	-0.0144414249272929	-0.0162407771761449
0.16319692089095	0.111535032159254	-0.0515661690620238	0.0883085529117125	0.00890008406508597	-0.0396697601438362	0.00284302900720387	-0.000910314896013092	-0.0350216613082671	-0.0153848380393751	-0.0220136618194367	-0.0286889001635548	-0.0334670275019048
0.16648216135605	0.176788730217644	-0.0380176431593865	0.143270317537415	0.0401189284375757	0.00401544989638836	0.0545959694083704	0.0283735965283074	0.0109082200262041	0.022067189166982	-0.0224305582173556	-0.00242544602116426	-0.0197212837729823
0.464177602993464	0.145922224220763	-0.15383837540696	0.243534916884196	-0.0210459290130234	-0.0748072578912045	-0.0121943359864286	-0.0178038614161324	-0.0298907884794868	-0.047926593452114	-0.0485252903720709	-0.061175824046812	-0.0885631813863523
0.0355117561849513	0.0545285713431227	-0.0043971858549762	0.0378933079827241	-0.000598531602075313	0.00040282881392064	0.00868536092138957	0.00437245479907602	-0.000407488751120066	-9.78513940773362e-05	-0.00504327380298351	-0.00422451216831193	-0.00711141143714712
0.452206870990949	0.147998004635816	-0.14751799454745	0.249449637950166	-0.0409951607234759	-0.094155492329849	0.00117531586171343	-0.0243457708809226	-0.0408547930679173	-0.0675753265266625	-0.0595670067391649	-0.0719429430490063	-0.0918053040848554
0.493992091784812	0.200506342239299	-0.173806569714528	0.22632821018659	0.000422777129691909	-0.0844973791441432	0.087610352027106	0.0129906901167655	-0.0121482609684836	-0.0420373010072256	-0.0380251709209724	-0.0346091273555396	-0.050426804422158
0.0776097381926677	0.0238223282859568	-0.0206903414113513	0.051473188418663	-0.00388184387382402	-0.00284287060699845	0.00413499053736503	0.00549942747011889	0.000160536256332902	-0.00336235724041124	-0.00723553969044322	-0.00807500909583365	-0.0152511697125568
0.0829111441303765	0.100294421128751	-0.0249770138029011	0.0474108115102678	-0.0233787072362311	-0.0172286395801989	0.0043125909176113	-0.00479358308124024	-0.00696122477967104	-0.020303673408215	-0.0188311997226174	-0.0151642005459343	-0.00963494113757056
0.317038322407213	0.0842260663466646	-0.0888405687984872	0.220834280014168	-0.00772642046607763	-0.0145619538094857	0.0421754465589624	0.0162816931859743	-0.00402234942767671	-0.0111441871377816	-0.0225299306392371	-0.0236724309864986	-0.0289953845507312
0.21659965421909	0.112292731962569	-0.067423781262605	0.126218770447366	0.0306396794167294	-0.0140686462173341	0.0378303347093102	0.0226452496978766	0.00382090798784987	0.0082855165996977	-0.0117265172011703	-0.00417739086767191	-0.00924911218903751
0.48694713159312	0.197267896489986	-0.170371478187251	0.223876299765395	0.0779554563414759	-0.0654488936622864	0.0577388389317907	0.00867064351989105	0.0300707411183685	0.00625328133959474	-0.0266885993617752	-0.0285658769389575	0.00024321225260443
0.105220760186096	0.0960415331364377	-0.0205482323372596	0.0908149266166805	0.00746915111871273	0.00283479191689176	0.0544655772115233	0.0271702200526807	0.0109464774272857	0.00515197151780224	-0.00471666210516877	-0.00662157181448526	-0.0108908709731749
0.0349054044973377	0.00763592883325364	-0.00632604471490334	0.0308010965239231	0.00204075037899644	0.00349276438135156	0.0117878508811114	0.00760993629254737	0.00769985021860621	0.002766757380174	0.0021703502053518	-0.000920396979230166	-0.00228569147535741
0.0633044329913409	0.0968070643970033	-0.0174896197139618	0.046014889810131	-0.00300362761438121	-0.0146323297884064	0.00479098318982978	-0.00617361275420794	-0.00749114278266701	-0.00881797870139382	-0.0170360418953047	-0.0197615307343462	-0.0187676012514671
0.17190865632279	0.164108448126346	-0.0550270566799271	0.0910047074241422	0.00301847276852704	-0.0549174603136819	0.0143806573807575	0.0215493801079457	-0.0129681069661869	-0.0259494937725774	-0.00799191666669771	-0.0236448972542747	-0.0260813259622941
0.313573410551163	0.147992410573787	-0.0739106144306809	0.283097130694205	-0.0156213638666906	-0.0451735376696191	0.00910531746978221	-0.00074355706039092	-0.0150150784301015	-0.0303974507681549	-0.0529663053483214	-0.0667816027704003	-0.0730053285927561
0.480886797311788	0.148079213693365	-0.165143271920973	0.237954684066508	-0.0225207398360077	-0.0923485709775761	-0.00293620704023662	-0.0128475903755639	-0.0447511011676776	-0.0574346554067919	-0.0474360957094404	-0.0673011290844048	-0.0889402076752436
0.0563254731961374	0.0182422095322354	-0.0141926668178593	0.0384092357201876	-0.000622860141836601	-0.005955261666924	0.00837946971910389	0.00891263145432045	0.000615395445065246	-0.0032890609043803	-0.00511833682225266	-0.00477384028351945	-0.00640796772345497
0.343716344281121	0.159175568171501	-0.0900587583867266	0.26914784970385	-0.0432826567294717	-0.0557517981819154	0.0185109590462212	-0.00286393317069539	-0.0238367166085046	-0.0495172274556936	-0.0563943651238547	-0.0671836707795349	-0.0750140204081925
0.0885235078136868	0.0193494528934486	-0.0223453357310936	0.063314015824105	0.00407985546582684	0.00281622717665218	0.0213546098631472	0.0134412532114022	0.00492188597815264	0.00344804132123951	-0.000708147941766546	-0.00286753524434619	-0.00701897972710828
0.0712616350517464	0.0780627557600481	-0.0138930613865764	0.0606644893857259	-0.00408360822734849	-0.00746146554242327	0.0118469944549815	0.00634510756070571	-0.00481172960363221	-0.00577253688488588	-0.0126220011701665	-0.0116987176405217	-0.0182279846726795
0.0213925728078594	0.0373189074860512	-0.00378414819812355	0.0203827973097933	-0.00256005030341139	-0.00653434239008455	-0.0023909131247715	-0.00519018618894609	-0.00319172944811367	-0.00454719634674797	-0.00539998857353988	-0.00720397572732598	-0.0099851484113592
0.133509427717379	0.0831692021487309	-0.039702743429558	0.0819188251505032	-0.00520066822264162	-0.012245019252553	0.0158991116109063	0.00228399652120614	0.0012644267130465	-0.0087228437375973	-0.0117621061844369	-0.0128027837402669	-0.0305618589255538
0.457365331710795	0.14670495130502	-0.14860785281254	0.254110110207114	-0.0156454195740243	-0.0904322325227259	-0.0126877756907581	-0.0238126705996281	-0.0346477927492019	-0.0530388260483751	-0.0791557937023036	-0.0760454867138947	-0.0895104337218983
0.104117585825131	0.0585590674951712	-0.0123994510690457	0.117986690779079	-0.017027155503268	-0.00070663892123965	0.0221957106902684	0.0141419735754666	0.00240807130266331	-0.00886689721225384	-0.0149106298953184	-0.0172707593436764	-0.027563727243424
0.0265000467771837	0.0114100975923252	-0.00179609149960202	0.0308963160863395	-0.00128451182854285	-0.000263442298017589	0.00460884404793384	0.00273536511861253	0.000363222325743623	-0.00077397706328022	-0.00246049294847896	-0.00433727474324994	-0.0060990287228587
0.413172338301061	0.175793888465595	-0.130994111529741	0.23856266865079	0.0781550965304624	-0.00997495696852402	0.083040397918821	0.0247607215731515	0.0117886230269703	0.0340900697809692	0.0225980370065365	0.00474767550687799	-0.00339184867166542
0.375919120473764	0.270238547976565	-0.110044893615292	0.252199092313914	0.0288555807193617	0.0205085735406425	0.0924849511512156	0.0576897060328332	0.0653154740111179	0.0246820771300021	0.0682203469370976	0.0565354598314647	0.000492460668234496
0.0408480418985911	0.0194827928792114	-0.00884560746423214	0.0331181026022297	-0.00723400904989914	-0.00893367195594413	-0.00385560992518647	-0.00654664157844902	-0.00906408408859229	-0.00808384050292164	-0.0094941143304584	-0.0134521204982074	-0.0141247636049866
0.0169671243757328	0.0302932613078204	-0.00327979010892082	0.0157490234120745	-0.00250638553125555	-0.00637110520848319	2.91993714320038e-05	-3.7830184719069e-05	-0.00481353901361335	-0.00443874536986937	-0.00412220655050778	-0.00642135848827458	-0.00563520688770571
0.499918441515355	0.2433330103784	-0.180057375778963	0.220452267752562	0.0746287339431435	-0.0805718052862247	0.089629458848311	0.116749609831066	0.0627171569901118	-0.00297153567154063	0.0437168026331963	-0.0196037562430295	-0.0252559231462476
0.00642860816773199	0.00388878244941425	-0.000455181645163308	0.00778180530571146	-0.00158400601300757	-0.00156453775935747	-0.000236696639531999	-0.000772899093417485	-0.00105567287947349	-0.00157427188618252	-0.00212802876827175	-0.00244306690018893	-0.00257028540966541
0.0376664298079799	0.0133410573502839	-0.00195829242550951	0.0419049017854066	-0.00248560961134375	-0.000415995087272136	0.0116665871435872	0.0050224475800633	0.00139229214712493	-0.00145080234930794	-0.00446101462523814	-0.00633516362288946	-0.00852348036542234
0.207794831277715	0.113548930957799	-0.0616779628894343	0.1295688374556	0.0216084696227546	-0.0139710146045878	0.0343438000630897	0.0222598883868479	0.0110377691456882	0.00381872750908344	-0.00262112557391586	-0.0248209378581776	-0.0242360186049485
0.145796710163242	0.0530151758931344	-0.0421742143279715	0.0907128169444982	-0.0192292602800861	-0.0427853292410902	-0.00973033169719684	-0.0236038860411233	-0.0271747522549922	-0.0310072947605881	-0.0331744730999621	-0.0396156066760853	-0.0447635755613822
0.0300190121385765	0.0838101486359198	-0.00485489179464269	0.0295653001602796	0.014400151141996	-0.0108429822165766	0.0101623848752473	-0.0087788574089391	-0.00731345899884956	0.00177858446270969	0.00059798706096548	-0.00291263411065399	-0.0148245607692566
0.126950107746021	0.127692498070643	-0.0401260884410115	0.069665391781025	0.0151548047053879	-0.0337518075843404	0.0218803903254138	0.0143076220071884	0.00649277610239893	-0.0092985014394763	0.0183071860345692	-0.00963648404929482	-0.00651405473984071
0.417568614283425	0.18153227827338	-0.13274792688337	0.245243866779053	0.0729969668678166	0.0482738136257103	0.104120308628554	0.0790386085002442	0.0418001532292245	0.0606353902467635	0.0162486800800393	0.0369274279296897	-0.00951663478744941
0.0214059827582432	0.0626329805242054	-0.00347089780345295	0.0217452129759472	-0.0103604054227415	-0.0103053228706111	-0.00692222581795645	-0.000128862037288451	-0.00934379859334558	-0.0103328641466763	-0.0113648789078802	-0.0112856523789624	-0.0125440619903208
0.0435286472113875	0.0467783094072937	-0.0110293800957164	0.0338495264512371	-0.00337498002772835	-0.00743355240504791	0.000352159629630089	-0.00212358993633041	-0.00535949209670954	-0.00540426621638813	-0.00851960970677582	-0.0104793861021759	-0.00943911276771528
0.288114276793278	0.182319611639445	-0.0901066914689474	0.169540729282407	0.0436839614726023	-0.0073516400444677	0.0434267017831644	0.0383527447246301	-0.0131236060212223	0.0181661607140673	-0.00193492286531488	-0.018077436418198	-0.0238287772276539
0.453570672299891	0.198909520341733	-0.157749297332533	0.218417978396116	0.044549169410224	-0.0106877329808409	0.118226959900291	0.121754392076766	0.0851587732943945	0.0169307182146916	0.00835249719166559	0.0822661092308245	0.00927818929134233
0.1862092161776	0.110399426695394	-0.0546180694995453	0.115962401734113	0.0360155453280386	0.000976227966135168	0.0385806699122964	0.0367810743848569	0.024698599449614	0.0184958866470869	-0.000697325651687231	0.0136712888867946	-0.0211071391274368
0.448497879306361	0.155192016857832	-0.152578444396875	0.22102401892287	0.00123009597352908	-0.00681067160654963	0.0860072887384842	0.0222419696516618	0.0122007954496153	-0.00279028781651025	-0.0103752886399818	-0.028510189312879	-0.0277463829129385
0.00342182806856405	0.0076768228896304	-3.69470389517492e-05	0.0037363475008922	-0.00124771054021765	-0.00156074261042051	-0.000516888215600899	-0.000621906423930117	-0.00115219086731259	-0.00140422657531908	-0.00103383332730873	-0.00145072061328756	-0.00171981095364865
0.0368052646171504	0.0140998200736864	-0.000951067490215993	0.0421984670342668	-0.000266774749863481	-9.13782496801546e-05	0.0119516421785025	0.00657231025696192	0.00251006023115917	-0.000179076499771814	-0.00339662485704983	-0.00523365250821859	-0.00722528363320253
0.0219118545281053	0.0322099654017277	-0.00250171038548071	0.0243652649478828	-0.00574479450082312	-0.00566359292338087	-0.000742707162347395	-0.00336276718188889	-0.00398863451177173	-0.005704193712102	-0.00748795515384746	-0.00843598665421583	-0.00956131537031221
0.327579398168525	0.252051336114604	-0.0815083518341733	0.276848558663032	0.0367121711916857	-0.047891807568064	0.0253383687166929	-0.00534833800199397	-0.0293066693232098	-0.00558981818818916	-0.00728781161268294	-0.0127891834905539	-0.0762653127835821
0.0814816781042753	0.0597392159035241	-0.0224132795250592	0.0524423217961771	-0.00158901092612572	-0.000512489076892858	0.00467396773745114	0.00717620749545446	0.00786593247614112	-0.00105075000150928	-0.000308876047001735	-0.00829286321573935	-0.0118319256779162
0.134310873643502	0.0700229687248108	-0.0220986527355365	0.142468344077067	-0.00306078732096352	-0.00400449989767787	0.0114498360352852	0.006847113690328	-0.00364587604952793	-0.00353264360932071	-0.0184507127474752	-0.0186312742541165	-0.0291998495791985
0.0355920091754476	0.0390991132328011	-0.00854713299154691	0.0285857293062539	-0.00820471975305733	-0.00602529291979483	-0.000297582978044324	-0.00339355997916965	-0.00655019747357372	-0.00711500633642608	-0.00798075522261662	-0.0101494950559293	-0.00978454781066774
0.490924075258006	0.197363404920165	-0.173737340621948	0.223651377443735	0.0364059814666477	-0.00836845302555628	0.0333229905587866	0.01590182401301	-0.0125239860631229	0.0140187642205458	-0.0356886840275006	-0.0270716881844789	-0.0227742650653497
0.19680384563429	0.0519256270963778	-0.0562163697306811	0.132754562768825	-0.0229467353848292	-0.0165515942559092	0.02005360804042	-0.00215640615963628	-0.0143137899844932	-0.0197491648203692	-0.0237165641345526	-0.0230525511095021	-0.0382259988571334
0.0384684842809319	0.0449505872213956	-0.00651459173517577	0.0365838423266075	-0.00332081653649703	-0.00516477100500839	0.0047236563480148	0.00111866165988109	-0.00263884490347582	-0.00424279377075271	-0.0057324150110724	-0.00876191166057853	-0.00877182053256262
0.151954855788115	0.185872907678206	-0.030540103600596	0.144093852380154	-0.0259033906937072	-0.00328401226833	0.0230862522523168	0.0264778763655244	0.00412363005131172	-0.0145937014810186	-0.0152792834048301	-0.0109945914716886	-0.0228073535373436
0.0472601692186206	0.0143673910796098	-0.011459646356175	0.0352620496351048	-0.00518877126507371	-0.00743609706852347	0.00257730679168046	-0.00282750028257497	-0.00375188909171596	-0.00631243416679859	-0.00989578569546359	-0.00858892116607482	-0.015390236159655
0.0956130525497055	0.0276034423729007	-0.0260031388716851	0.063507444133011	-0.00985993880927899	-0.0220102691809432	-0.00057176979924764	-0.00234323684193476	0.00227959633872714	-0.0159351039951111	-0.0193030091386552	-0.0170319588646382	-0.0144418221721491
0.462646938279878	0.145272042025589	-0.154106352144336	0.244021924742223	-0.0478952344375397	-0.0926749752574952	-0.00249601406085348	-0.0226592213621454	-0.035606934130336	-0.0702851048475175	-0.0566844738753282	-0.0765081670414405	-0.0796142866155905
0.120918488804041	0.0473396387083674	-0.0337807136987881	0.0794664424936329	-0.015960814131857	-0.0300309043580213	-0.0110160538508629	-0.0119031775916396	-0.0154172078777448	-0.0229958592449392	-0.0278249155260876	-0.0346989648172528	-0.0404900401353371
0.0662712979899442	0.0501877038270755	-0.0176632462108717	0.0438530850908262	-0.00545278793272642	-0.0105177657546748	0.00250589975741404	-0.00528374110642576	-0.000452364088988091	-0.00798527684370059	-0.0101089419861947	-0.00923332436877354	-0.0133213544254551
0.00628479991906712	0.00187908619679512	-0.00013315613745784	0.0069130680227283	-0.000760939809327003	-0.0012937577431172	0.000847028603999435	1.15731096567082e-05	-0.000657039343708993	-0.0010273487762221	-0.00128614910275666	-0.0023243980125395	-0.00248179423157301
0.100628299748971	0.115240887171473	-0.0308168805056988	0.0562025367150927	-0.00640199889552419	-0.0220407847214863	0.0115663031173813	0.00904784174115096	0.016025836298138	-0.0142213918085052	0.00757308936648339	-0.0216101619147928	-0.0158095931842111
0.260389238135086	0.12810553603918	-0.0820057111533554	0.149598452377587	0.0376059778941215	0.0201642525334312	0.0614090811558451	0.0557519530621753	0.0406327149029697	0.0288851152137763	0.0136329900279306	-0.0113123909811688	0.0100350203503489
0.0660672699655237	0.0197087104871075	-0.0167282789750589	0.0473272552858992	0.0019531666470701	0.00342275313333802	0.014577277212779	0.00519814629022458	0.00147541861223491	0.00268795989020407	0.00172616218272188	-0.00813302070666033	-0.0067262697973771
0.167907717529435	0.0980391281368912	-0.0499003160730226	0.105088905049138	0.0101933335499559	-0.00322411934869127	0.0318687722431947	0.0250222440966996	0.0163365430357472	0.00348460710063234	-0.000347986037456949	-0.00437225884051906	-0.0111134042641842
0.0032080747046693	0.000887808416533752	3.48902217105524e-05	0.00322316903535077	5.74146454478206e-05	-2.23559046330429e-06	0.00110628257110539	0.00024442010731393	0.000580276032400968	2.75895274922584e-05	-0.000250251185568457	-0.000354025396918649	-0.000683069977105024
0.127719679165107	0.125872451819812	-0.039890180331391	0.0673865503153843	0.022221595430115	-0.00982712982449686	0.0390584209725326	0.0372451873021068	0.0106461612874353	0.00619723280280904	0.00949636616257404	-0.0236317914179923	-0.00687504009627948
0.133489979180208	0.0726043318238259	-0.0215214908195192	0.139430929023225	-0.000486112388371707	-0.00969390442559996	0.0191858198844276	0.00120841590691156	0.00148391919522117	-0.00509000840698584	-0.0230669660354749	-0.0268071923531567	-0.0317067541633331
0.44543968070248	0.155131800269509	-0.151057428738519	0.220294120937709	0.0378581441348974	-0.0236377701465776	0.0798218173018285	0.070083136543292	0.0420369590188941	0.00711018699415988	-0.0025816678097158	-0.00738357926482708	0.0229560354408713
0.498733521701392	0.247819699226031	-0.177936821336462	0.219910225780981	0.12417374326227	0.0108016769438871	0.111138333791457	0.0279773889303578	0.00866529679347178	0.0674877101030787	0.0146112462545124	-0.0399126341742455	0.041644605685419
0.117789948820039	0.074795868598305	-0.035343327511749	0.0674804564452637	-0.0107154425614123	-0.00827825140960718	0.020017880747144	0.0133414740126512	0.0013776106139481	-0.00949684698550975	0.000226326694680021	-0.0171968985603523	-0.0164115233539243
0.485774342581474	0.149813131876433	-0.166264968710589	0.236868463275286	0.00725818294670305	-0.0885471943776344	0.0155932177615244	-0.0152638031233976	-0.0181600082283166	-0.0406445057154656	-0.0640179336303835	-0.0737004778947748	-0.0966722934057486
0.0503754327789789	0.0198898694664272	-0.0124599866171187	0.0387650936276947	-0.00777498061754263	-0.00221218076977119	0.004609882147523	0.00432661631278356	-0.00133218731633557	-0.00499358069365691	-0.00351710739087374	-0.00501117274835506	-0.0080242374952406
0.0549066171589212	0.0272220944277849	-0.0139723964603507	0.0407858702016599	-0.0155859012390769	-0.0100815765908398	-0.00109514165822909	-0.00393581454454314	-0.00665573806690206	-0.0128337389149584	-0.0134093126965084	-0.0130135575580731	-0.0136494040885102
0.144626087264393	0.0854360849008881	-0.045513484150338	0.0783988734576421	0.0101050494368625	-0.0122235760103934	0.012810719717057	0.0122437727408905	0.00179460903557693	-0.00105926328676542	-0.0073073962333341	-0.0248629746812119	-0.016127892533557
0.135328583402963	0.0706575248858089	-0.023232678628867	0.143565363647161	-0.0059464198528523	0.000632078579154594	0.0176642091778294	0.00764110689829189	-0.00362198771072358	-0.00265717063684887	-0.016149042857224	-0.0152345039276276	-0.0282328796624202
0.122886963663076	0.0611006657592542	-0.0210154028188716	0.117887842199174	-0.0194929274203453	-0.000683559694664659	0.0114132153873344	0.00273290826821099	-0.00637069839829149	-0.010088243557505	-0.0124106821121563	-0.0234641725331675	-0.0203457160784034
0.097203530000452	0.12390511836266	-0.0295373417401933	0.055131472917347	0.012778091460777	-0.0126148128000867	0.0141220857364879	0.00461892556582653	-0.00175524678558793	8.16393303451624e-05	-0.0098321226242951	-0.0102493446746541	-0.0117522044645937
0.450530757728247	0.154734949513131	-0.155005509620124	0.215135794586617	0.0756701436130779	-0.0248080159799575	0.108615877471203	0.0443720069951161	0.0560885889915898	0.0254310638165602	-0.0179756736473296	-0.0142607024130021	-0.0298416506516663
0.316963728815307	0.0808481095781249	-0.0914636491695703	0.216747217062247	0.00635310874775297	-0.00595529836751851	0.0384176194571506	0.0251389455466193	-0.00498726812664352	0.000198905190117227	-0.024102461025533	-0.02571676507484	-0.0295729597521638
NA	NA	NA	NA	NA	NA	NA	NA	NA	NA	NA	NA	NA
0.0383613280955171	0.0204677699696424	-0.00850694680161426	0.0328966057604819	-0.00494147966534002	-0.0039645679029145	-0.000504022879574573	-0.00124818247480588	-0.00872447108031758	-0.00445302378412726	-0.00802690782027641	-0.0089592014564951	-0.00803251037612319
0.369168568405963	0.26422023574035	-0.106735124201878	0.247999917561371	-0.00699488876958354	0.00506621793093526	0.117879645390704	0.0876947930484857	0.00181079650445881	-0.000964335419324169	0.03199994444852	0.047126244212138	0.035073728711469
0.00262638400389686	0.000894706953659475	7.6855020592943e-05	0.00229033919735723	-0.000292507682616537	0.000919381235898912	0.00101405674717229	0.000838006369286359	0.000560287991312213	0.000313436776641187	0.000205852198130151	-0.000271312117816505	-0.000643518221938614
0.105415012125892	0.0570135052867185	-0.0136205478951708	0.118731781077235	-0.0174713870286561	-0.00363276422122676	0.0172523756989384	0.00363504143115362	-0.000440872584160909	-0.0105520756249414	-0.0165863839852722	-0.022633918204473	-0.0228198730814958
0.0387838175974676	0.0441842027303739	-0.00913896682014338	0.0333254805542015	-0.00429730798642055	-0.00810159290125409	0.00106357367260461	-0.00444134493992142	-0.00606477022034622	-0.00619945044383732	-0.00741266548534721	-0.01071548360639	-0.0127687215762092
0.370316030278871	0.271075148583172	-0.106065311980041	0.253473673610414	0.148967657170922	-0.0407783432609292	0.0858232266146878	0.0421108399897343	0.0556349061556019	0.0540946569549962	0.0418295403765812	-0.00952183098834669	0.0187905551665388
0.305295189695105	0.209295372729945	-0.0992958321934034	0.163090294886442	0.0471897383991119	-0.0103128194522138	0.069291361085851	0.0975984791515462	0.00746660701911384	0.0184384594734491	0.0417939439976872	0.000777851758660741	0.016299186983862
0.178381697136241	0.0509133961469237	-0.0500194775208578	0.114817118634575	-0.0127745342493478	-0.00502264902778654	0.0215661085046932	0.0037981682774981	0.00113869886262621	-0.00889859163856715	-0.0220952589622501	-0.0218001950173961	-0.0240245465319463
0.0136291061923938	0.0586598493343899	-0.00140252116786817	0.0163971394010149	-0.00586151169922764	-0.00630330290632367	-0.00541387250024795	-0.00456270729333958	-0.0013932466575228	-0.00608240730277565	-0.00785546249264723	-0.00714623603998366	-0.00351088385968569
0.0660215738134007	0.031953609423769	-0.0168422469292861	0.0473627744022638	-0.016292259423171	-0.0116323671491314	-0.000907073173647063	-0.00662975640782668	-0.00972416735694445	-0.0139623132861512	-0.012553925712884	-0.0161529173564958	-0.0199981312231162
0.0640250537452318	0.0956296929189237	-0.0170832798393538	0.043911744138095	-0.00726152606444905	-0.0175192221635857	0.000103937003984672	-0.00531485904709298	-0.00923334871576463	-0.0123903741140174	-0.0155574073383081	-0.0126128421716941	-0.01693181065594
0.0465568022150859	0.0498941346307657	-0.0110297276673258	0.036154331157283	-0.00288805696242107	-0.0149888613324312	-0.00327048068147371	-0.00570961420027149	-0.0108593849119205	-0.00893845914742612	-0.0137744433957591	-0.0126219127802224	-0.0108636127848774
0.183979282379975	0.14936476781136	-0.0576730264288868	0.100651061465637	0.0607618166475157	0.00522719841232056	0.0383389214994579	0.0568729376025173	0.013092012340235	0.0329945075299181	0.00378990407782009	-0.00847911814657229	-0.00547418195148475
0.319678926893159	0.206620138856466	-0.0866091891469575	0.231934229741809	0.0430244341155704	0.00385989459415131	0.0658977698341205	0.0856833326884836	0.0290597127763865	0.0234421643548609	0.0549147108938055	0.024676669086983	0.0218330210735477
0.253430395979533	0.128114015683846	-0.0757573800492004	0.155211393299687	0.040069115349391	0.0112892635102922	0.0462180257297045	0.0269479742635015	0.0317136679187103	0.0256791894298416	0.0259528706811047	-0.00187333412874796	0.011931706647798
0.117980798942008	0.0795703513269804	-0.0356093208278575	0.0674682384722493	0.00735811195443126	-0.00348254534528702	0.0280939054460667	0.0130116830919089	0.010167186529422	0.00193778330457212	-0.00420616260907708	-0.00268128027081305	-0.00943772547163804
0.0719584733249087	0.0187079848719063	-0.0182534481860591	0.0492506236515919	-0.00389125657646473	-0.00602793859164309	-0.00254121533532978	-9.51109207114609e-06	0.0016834736382874	-0.00495959758405391	-0.00726671637884549	-0.00997202566414663	-0.0121635618839915
0.0861849584966015	0.0753809410129263	-0.0250969565670036	0.0533064996576086	-0.00758852694818195	-0.0252085422470889	-0.000572215718048441	-0.00159182095705823	-0.00120025741224503	-0.0163985345976354	-0.0198402934397646	-0.0205946104070757	-0.0257602504052142
0.0020863825863813	0.0145972850184885	-0.000138701018702525	0.00219186984600418	-0.000679157160451296	-0.00164745045367202	-0.00149747703687563	-0.00155129110390066	-0.00160606263777615	-0.00116330380706166	-0.00164501410917496	-0.00135542804683266	-0.00172521615124137
0.04428162839306	0.108331198566226	-0.00872368775376303	0.036545429882064	0.021735651999671	-0.0121534687943685	0.000935049903952434	-0.000986290625900277	-0.00671450444110411	0.00479109160265124	0.001736362067393	-0.000677606107518443	-0.00265900320004854
0.435435031805023	0.090895509491275	-0.145144782920293	0.224468463588922	-0.00492785311484223	-0.0327519484822794	0.0111625736139654	0.0103029492156904	-0.00251169664341244	-0.0188399007985608	-0.02474894352772	-0.0472560321325994	-0.0570565836117317
0.0812180360890036	0.107803719340089	-0.0119065350024673	0.0861220361807705	0.0139358040299414	-0.00631710675870635	0.0270304147286321	0.00624547747563059	0.00697309620710455	0.00380934863561755	-0.0078111316080995	-0.00467893085972389	-0.00750129155964763
0.0738332820155914	0.052112998484793	-0.0205793057600333	0.0470579190822395	-0.00855550819609482	-0.0111885112375397	0.00546344449703844	-0.000676858189096088	-0.0123111152106976	-0.00987200971681727	-0.0135701657492963	-0.0189948311136032	-0.0206426769945106
0.485103586774337	0.144891390884207	-0.168824048687398	0.230634755725891	-0.00913881856791493	-0.0861160892035424	-0.00850668764713608	-0.00963530835187754	-0.042443752152437	-0.0476274538857286	-0.0702064606458148	-0.0794059401860223	-0.0717186190776856
0.439979880986206	0.159177507236321	-0.148263481923111	0.223989637196918	0.0355843389659927	-0.0189843780528951	0.0589013727047352	0.0550562495195709	0.044573646573129	0.00829998045654878	0.0040589051305937	-0.0287182351940989	0.00647856367785232
0.449187007150219	0.194691785930522	-0.155761483313976	0.215095262114845	0.145653075673163	-0.0253420340634	0.0834463484366335	0.0693643897106347	0.10756819802311	0.0601555208048813	0.069826705042608	0.0180374499831318	0.0585102037837621
0.136402068523658	0.0729154494155999	-0.0224523305299351	0.144214847166099	-0.0209482822401561	-0.00103379238999518	0.0320265286281852	0.00105303066224693	-0.00704958041271411	-0.0109910373150757	-0.0119827715808056	-0.0172401253468625	-0.033300139627779
0.297484128676149	0.178759165029839	-0.0948670221817114	0.16475369914107	0.0247638155993478	-0.0325858559749173	0.0575838457073485	0.015745744964051	0.0413446253483175	-0.00391102018778478	0.0100454430630401	-0.0183901315677185	-0.0247126505617532
0.414561613161243	0.0931640039180186	-0.130170591328723	0.243158886900196	-4.97943967139314e-05	-0.0303311704450503	0.0371349807455036	0.0178906065448024	-0.0173506212001605	-0.0151904824208822	-0.0320789313972889	-0.0306061034474154	-0.0701516745672813
0.000733827544884092	0.00276669557169531	3.49202993386424e-05	0.000774240475136978	-0.000318785278657823	-0.000422586930910727	-0.000290138955129806	-0.000286484829882816	-0.000293785809141394	-0.000370686104784275	-0.000452907486683419	-0.00046720834383441	-0.000455640930961456
0.055891579999675	0.0171152673283011	-0.0139654649505022	0.0383127350008139	-0.0131324019486386	-0.00974919741831649	-0.000603585287686635	-0.00354299152075276	-0.00613168904830858	-0.0114407996834776	-0.0112818528577099	-0.0157894584890955	-0.0157393908014252
0.0148034452737819	0.0222313661489577	-0.00127748240271825	0.0165847893139075	-0.00309329770249751	-0.0027236553488778	0.00338440018827117	0.00102144443356928	-0.00106495528994686	-0.00290847652568765	-0.00257064633928596	-0.00350149488651394	-0.00465530855395625
0.3079497986052	0.171748514117423	-0.0805964209451837	0.240739889827813	0.00564469940380125	0.0089084600435671	0.0653451808377435	0.0723334997336001	0.0253889429010239	0.00727657972368417	-0.0127418043303558	-0.0179515676466672	-0.0322838281882053
0.0033348502737397	0.0230005434256607	-6.13356398488241e-06	0.00410250535402721	-0.00166932137857854	-0.00228951732655457	-0.00155362175615434	-0.00208651517365647	-0.00166058968992453	-0.00197941935256655	-0.00204985238998624	-0.00232845339013061	-0.00222603487750039
0.0943022061792292	0.0663702101961681	-0.0266234485825096	0.0580899452502346	0.0142503218699457	0.000843039684416097	0.0252260320842226	0.0118721832146818	0.01226564359066	0.00754668077718088	0.00372786064075495	0.00137188572504848	-0.00159230892150329
0.322721887946757	0.211343793865268	-0.0880378873843506	0.235200108541744	0.142260457770482	0.00357773303143905	0.139591773984482	0.0718150285551669	0.0355858589624226	0.0729190954009606	0.0024303993964333	0.0369688639069298	0.0117074919329059
0.168124692193639	0.0948849548896488	-0.0494634313844624	0.105730250222742	0.0188219112150274	-0.000474176735546894	-0.00617023557661728	0.000617597464217745	-0.00261131008612259	0.00917386723974023	0.000424607911562958	-0.00697079877415768	-0.0114155151903608
0.0285873570166322	0.00632355526372151	-0.0016241672640017	0.0328352469839458	-0.000659741384481754	0.00125749468605247	0.0109279779687335	0.00609189328954837	0.00337547514170052	0.00029887665078536	-0.00201061094261804	-0.00311473295484109	-0.00441088274278202
0.307544738678421	0.217157263067841	-0.100444764949118	0.165539646174243	0.0263569654012359	-0.00640394712308817	0.0769399006082885	0.0378733925627387	0.0230238212734634	0.00997650913907389	0.0400136806356373	0.0217185827153316	0.0274211980561446
0.156064055364633	0.112796629211979	-0.0479906335072107	0.0928742693323091	0.0138769011253527	-0.041151576178693	0.00496627895940033	-0.00499411980142606	-0.0176661339555669	-0.0136373375266701	-0.0406576520329185	-0.0383196639282649	-0.0339312726180185
0.141494786503446	0.0527841934918239	-0.0391755039108633	0.0906136227016038	-0.0297111738771227	-0.0380966449662719	-0.0221136186997529	-0.0209951533618532	-0.0237566586334092	-0.0339039094216973	-0.0307219959538232	-0.0500089511751184	-0.0450286238850257
0.102735738816971	0.0978412481997906	-0.0191906708956146	0.0914049832113806	0.00478128156607166	0.00366144056546816	0.0293495804222668	0.0207809881041735	0.0125031956487878	0.00422136106576991	0.00540052875112754	-0.00521664335531033	-0.0112440813891632
0.449341605035362	0.154663868725454	-0.153376402022276	0.221743005417802	0.0538128814386899	0.0495973327485819	0.0800225739720426	0.0405370715905224	0.0358990096410585	0.0517051070936358	0.024151925161591	0.00652376255365195	0.018089705145901
0.292431065958166	0.175967258616133	-0.0913711269437899	0.167320568449082	0.0163550341706373	-0.0135448098421481	0.0257998191253848	0.0395233390989577	0.0202657557411222	0.0014051121642446	0.0108253797580845	0.00923239202028381	-0.0128762487909717
0.166935331522772	0.178132603066731	-0.0382029510081996	0.142081131386662	0.0234897324817393	0.00321012383033806	0.0376342378337975	0.0364645508796645	0.0168315674522105	0.0133499281560387	-0.0110967265040858	-0.00888363271106818	-0.00242398254031545
0.299687344975054	0.151194185670607	-0.0638711904764871	0.294356866113959	-0.0373225277671745	-0.0397236931295349	0.0239322022462961	0.0122053288967772	-0.0306548001617042	-0.0385231104483548	-0.0585343436015721	-0.0655484051834702	-0.0733680904161048
0.35578837990603	0.231330730042661	-0.0981073023509552	0.265119170549583	0.016827366269101	-0.0535855567741859	0.0594393933614689	0.0113574084791208	-0.0137800903920484	-0.0183790952525424	-0.0138241316948144	-0.00935218039747232	-0.0436665189026814
0.0890520329025818	0.0632043676602954	-0.0257346738277729	0.0537720673525406	0.00219921471060672	-0.00527489623604593	0.0149824938039888	0.00803222786749976	0.000469218016214176	-0.00153784076271961	-0.00553263498830843	-0.00339738212727635	-0.00521781559300381
0.315558539864912	0.148542521204018	-0.0731605684617873	0.285040056967441	-0.029003677213359	-0.0367029385888529	0.0259273696409369	0.0117932205175285	-0.0132538628074828	-0.032853307901106	-0.044837031357271	-0.0658838185966944	-0.0730472237922201
0.182497203595172	0.0759293307054748	-0.0469385354191474	0.134221382502212	-0.0166135188503029	-0.00827683912362784	0.0224877108209064	0.00406948589221948	0.00475899252567277	-0.0124451789869654	-0.0177776052878502	-0.0213983306896066	-0.0367069265567514
0.0676828673093974	0.0314285299842187	-0.0182665658001569	0.0454484492893303	-0.0137861871020221	-0.00981863911565601	-0.00227835248632823	-0.00533036552973638	-0.0112447970351732	-0.0118024131088391	-0.0165867140875207	-0.0202511999170226	-0.0240585004177224
0.461768194302373	0.222587869954165	-0.15324728176019	0.247338718487408	0.0581873865578914	-0.0768463162249118	0.0443732731683027	0.0235990186025374	0.00820970466158261	-0.00932946483351021	-0.0139519306213401	-0.0410924063792592	-0.0295269133690747
0.141156031118991	0.0864192479577389	-0.0435293807639925	0.0774003249244226	-0.00417387095673782	-0.00188205198280805	0.0150930343816092	0.00421114969807176	0.000341387924895992	-0.00302796146977294	-0.0194110179497196	-0.0125050806647863	-0.0178822737223142
0.498832813589811	0.197038740344531	-0.176473516363681	0.226213136182625	0.0560455744903847	-0.0613704775146338	0.0355167422802399	0.0108717860626666	0.000553077913843236	-0.00266245151212452	-0.0117206824359449	-0.0267363603345	-0.0402904376833503
0.0220610923945774	0.0367119931273815	-0.00274971844927498	0.0235301920970145	-2.96873001883712e-05	-0.00878842891305045	-0.00272884471753838	-0.00562580672690851	-0.0072100023837063	-0.00440905810661941	-0.00703382782336595	-0.00554347518364284	-0.0112227756417931
0.132780707212597	0.0847993325859394	-0.0385399213999626	0.0820801161720147	-0.00186464598585345	-0.00823008471938473	0.00574511151475779	-0.00765953454534851	-0.00488705681560267	-0.0050473653526191	-0.00861219509392723	-0.0134787534282462	-0.0168511513144137
0.131276744513629	0.122990248415217	-0.0281291523252887	0.111380775124386	-0.00181344092930405	-0.000965315847401588	0.0319186587574832	0.0223786114679499	0.00949305819683433	-0.00138937838835282	-0.00813760402452718	-0.0118781751839257	-0.018209033203751
0.0170441176509221	0.030935909899155	-0.00310308776354758	0.0168712935100446	-0.00389523771833769	-0.00410869289144534	-0.000822178273886927	-0.00116242098944525	-0.00361294134300277	-0.00400196530489151	-0.00309059137492949	-0.00500690131950074	-0.00438397861306265
0.0137394999224067	0.0228210539132614	-0.00117129972122685	0.0150842819084052	-0.00189773805928238	-0.00156268006968564	0.00352046248636342	0.000718906659967293	0.000516939782451428	-0.00173020906448401	-0.000772812705381817	-0.00328607900051978	-0.00280274024104484
0.0405480379990174	0.022009202787461	-0.00615245564448763	0.0386800480329921	-0.00665456086165247	-0.00860842711587984	0.000179571404496849	-0.0043334340555676	-0.0077786770745722	-0.00763149398876615	-0.0100095976052498	-0.0112069379664213	-0.0137423372409289
0.11321725377662	0.0283688710991067	-0.0335273094004378	0.0673083577000363	-0.0119466696375521	-0.00421659954011111	0.0058521137229301	-0.000850053603581771	-0.00561307327442941	-0.00808163458883158	-0.0104587876232074	-0.0102824614015517	-0.0227241413285327
0.134138565458192	0.0729799526568007	-0.0217833938705266	0.143493050884021	-0.0163932327062212	-0.00193006312566293	0.014201840608882	0.00577857224711703	0.00119560959828033	-0.00916164791594205	-0.0172136369841825	-0.0255080418778034	-0.0288212633043998
0.495251009538143	0.246455091930565	-0.176502373071159	0.22116789303932	0.0727288290863471	-0.0416997164568271	0.0839929615964338	0.113206335545259	0.0735491251447276	0.01551455631476	0.0295925966992932	0.0370040863146264	-0.0301830915977903
0.0350712201479882	0.0396288437862055	-0.00806997323483398	0.0279228096331142	-0.0104860756901379	-0.00902285735047299	-0.00149530457439152	-0.00171054536871816	-0.00429653300478344	-0.00975446652030545	-0.00869952143641271	-0.00966604717251691	-0.0106235517445526
0.268920308649845	0.186706848170707	-0.0576082584060948	0.253682697099346	0.0484754929786365	-0.0107540667439748	0.0968632006968064	0.0568790796123462	0.0299566388346886	0.0188607131173309	-0.00742018775443959	-0.0130783687310885	-0.0156338363897132
0.00167385492017541	0.00526878205836223	-1.91222671568902e-05	0.00158683773613355	-0.000357709191345901	-0.000742580631626586	-0.000579601641148731	-0.000585866711260338	-0.000592162014842395	-0.000550144911486244	-0.000829970936710748	-0.00092835856516252	-0.000956642731187376
0.0415639749510878	0.019918776622217	-0.00972932609656229	0.032862751331123	-0.00741203338809033	-0.00737086164250533	-0.00567361198195408	-0.00675925396395526	-0.00651011189213735	-0.00739144751529783	-0.00989591223016935	-0.013993444507914	-0.0133875055844482
0.361921613707431	0.216631169732721	-0.102682883917517	0.255177418999406	0.0931493635552672	0.0152224156222082	0.0389892118977125	0.00791663637646733	-0.00935537367307343	0.0541858895887377	-0.0325209176833389	-0.0388222416073085	-0.0472546926889005
0.352464320017133	0.223509200955533	-0.0936905627669387	0.266773951761529	0.0285528898281761	-0.0423646101101772	0.0529927567810798	0.00978567947036435	-0.0167373283778873	-0.00690586014100053	-0.0136100325869575	-0.032518111605402	-0.0406813326304409
0.0769608494484428	0.166119047611941	-0.0184199254236014	0.0544511917803009	0.00468444290988244	-0.0247865875228042	0.0136454600685913	-0.00310787784898425	0.00432984536520578	-0.0100510723064609	0.000934387513826976	-0.00972015471837046	-0.0230082839138275
0.0229751466535626	0.0365771683675585	-0.00211571495900952	0.0256400464185622	-0.00180815926202648	-0.000705520359548184	0.00907418415119488	0.00247955802506746	0.00391669334650172	-0.00125683981078733	-0.00063931912821908	-0.0028764980887238	-0.00335656357853602
0.11527410179224	0.0811620243673184	-0.033965111545642	0.0687028360279679	0.0164603527170864	-0.0253054743357953	0.00401466172226918	0.0122550010263694	-0.000344637292240088	-0.00442256080935442	-0.00254292562180754	-0.00435560538520459	-0.00661552250704199
0.167761662836411	0.16488509721941	-0.0541597892472517	0.0871912027296745	-0.0040257797059445	-0.041094508677693	0.027992412281575	0.0182057785711593	-0.00760257393207039	-0.0225601441918188	-0.0210318091345049	-0.0239368710321628	-0.0145869432378469
0.264165045937384	0.173975534882154	-0.0805141327062247	0.159578565538222	0.0692655897999471	-0.0262147656803972	0.0347899058127873	0.0115791242269988	0.00169794741115392	0.021525412059775	0.00262527257237088	0.00059348348323357	-0.0174075996383146
0.288162712943701	0.181394704198737	-0.0881274832455405	0.169966442149468	0.0397159854397031	-0.0255099125451071	0.0419642594772933	0.0469319681107634	0.0419181866866657	0.00710303644729798	-0.00779585357163098	0.00504807206777919	-0.0258257142021344
0.162984119146632	0.110574044234166	-0.0506564640912986	0.0916193356712525	-0.0141287863986469	-0.0219794992567094	0.00946231979770962	-0.015279631522698	-0.0232588724997452	-0.0180541428276781	-0.0324183907464316	-0.0336696597075096	-0.0447495010419411
0.311093831270905	0.170338930610753	-0.0809622332948051	0.237914735751983	0.0203700238632016	-0.0023420676197311	0.112572571402736	0.0434843141093393	0.0220011797707542	0.00901397812173527	-0.0132836795659072	-0.0375527415987084	0.00595205148451644
0.120734348326464	0.0603150639205747	-0.0212423599810973	0.118247234356828	-0.0155995454790948	-0.00106714662013811	0.0171098756029411	0.00262774334381907	-0.000915022447966568	-0.00833334604961644	-0.0191149316086335	-0.0220669791258273	-0.0244491100846123
0.141702407870437	0.0824085293107115	-0.0438988764516676	0.0780902074747965	-0.00650498845253941	-0.00993639519395023	0.0230589295227643	0.0127152288524777	-0.0117001371511598	-0.00822069182324484	-0.00281786931698322	-0.0158063685461736	-0.0232030620048031
0.132793231071477	0.0492616080389924	-0.0390393658436289	0.0783984589834131	-0.00695650078568472	-0.0379115379972752	-0.00377813347874068	-0.0174095795118988	-0.0177657324286002	-0.02243401939148	-0.0269561469985423	-0.0380646858061901	-0.037709703859844
0.374442380496922	0.268932137246002	-0.107456548783225	0.255102216289244	0.145735536157334	-0.0362080199043132	0.0569236320357795	0.122670723262969	0.0660694695431369	0.0547637581265106	0.0762483766338187	0.0295150298320542	-0.0278614183388649
0.00891654966154315	0.00456332625872729	-0.000715573865115789	0.00842624056399251	-0.00122077674376814	-0.00146914497702169	0.00159805876248272	0.00138168514014003	-0.000452435473348271	-0.00134496086039492	-0.000768240759518778	-0.00156652556367842	-0.00265869358873073
0.444414139296049	0.153398774439478	-0.152257436889991	0.214691353415982	0.06818019641902	-0.0143910282312735	0.0801153652271562	0.0239457748574481	0.0337518555878817	0.0268945840938732	0.0146082259903536	-0.0257694353684274	-0.0324951797412692
0.0568823334432761	0.0321516537887941	-0.0050099999179522	0.0608820154938911	-0.0180459171320412	-0.00271501026370229	0.0105257232155822	-0.00265837343683155	0.000715833056373349	-0.0103804636978717	-0.0144857343246528	-0.0108022490368352	-0.0196751944359914
0.176629544592207	0.0954491455127882	-0.0544149380936505	0.101815710326054	0.0191558315032409	0.00395213091557833	0.0333774999417535	0.0225972971212118	0.0206052144358909	0.0115539812094096	0.0029777603930721	-0.000612503415991977	-0.00973100663618645
0.0466205335634794	0.079903525059515	-0.0117156987768382	0.03570600531515	-0.0088421291840436	-0.0138198853897349	-0.00835369160590678	-0.0061839654882409	-0.0118230781763823	-0.0113310072868893	-0.00557135774748913	-0.0128847316286871	-0.0132565505013897
0.0224836375888073	0.0366408536727311	-0.00477170289815185	0.0199510402243056	-0.00381610356662979	-0.00776543552355056	-0.0020272404238046	-0.0048673078021055	-0.00506133460695252	-0.00579076954509018	-0.00734130179964392	-0.00828071144655912	-0.00868482929868242
0.0407715064386677	0.00978135935433048	-0.00426312880653573	0.0410327328878686	0.00110537011923417	-0.00175295034427621	0.0119039639524355	0.00771222189017567	0.0035248540183038	-0.000323790112521025	-0.000334158119450631	-0.00522523789988832	-0.0038757771638878
0.000472732186384585	0.000143224588619804	-5.46751145010252e-05	9.86090851856075e-05	-6.89797200492853e-05	-5.70105208802929e-05	0.000122251161070538	0.000173565179262532	5.29524735797726e-05	-6.29951204647891e-05	-2.04099911608876e-05	-0.000119874681529567	-0.000148167233250481
0.369001617265692	0.263341841695542	-0.107020921768609	0.253374019735075	0.151134080136034	-0.0414060257758123	0.117686635472769	0.0703278741263017	0.00576139074405702	0.054864027180111	0.0257403122495651	0.00610275485211592	-0.0369857728178156
0.319496737060696	0.204605565827505	-0.086872980892366	0.23462591196415	0.180497452067306	0.00408000782113882	0.127350961693196	0.0547566472112221	0.0424917538335129	0.0922887299442225	0.0578964854672487	0.0127036589500139	0.0394471625741728
0.0139060253359196	0.0249252668179708	-0.0013685792569377	0.0146948496871531	-0.00473448242845139	-0.00350893058252457	5.1025774316189e-05	-0.0029764116143066	-0.00339055572460942	-0.00412170650548798	-0.00368671212042581	-0.00441260815572506	-0.00495592420261116
0.051421232446485	0.0211295319584744	-0.0124930799522896	0.0399111660109548	-0.00196992386559596	-0.00303482193463919	0.00566605155336609	0.00457711378858335	3.69165970832419e-05	-0.00250237290011757	-0.00750783637508588	-0.00516958360420434	-0.00913775464973585
0.155102736068618	0.111424105304888	-0.0469773040099156	0.0916050931219807	-0.00729326003761374	-0.0352958390195687	0.00536739187945912	-0.0116837695840935	-0.0186216985911795	-0.0212945495285912	-0.0223481994160627	-0.043352685229922	-0.0309952470081982
0.473478288024595	0.224122230690977	-0.159754449780444	0.243619560281408	0.0526336887937359	-0.0659216835784117	0.0454944358548586	0.0050161646343021	0.0403328603609867	-0.00664399739233784	-0.0169818148153331	-0.0575626762371974	-0.0511352396268573
0.0362434109472548	0.0393819384896222	-0.0085729197530332	0.0289080091954565	-0.0065496468027575	-0.00848799755036986	-0.00256141709024693	-0.00467414417231928	-0.00945245381890907	-0.00751882217656368	-0.00948761321304536	-0.0109868032122099	-0.0130217156677858
0.0772687902521885	0.170935630129665	-0.0189454162603723	0.0578333525902547	0.00869049965393372	-0.0267112826534931	-0.00235413173897048	0.00459592131127165	0.00360546983390254	-0.0090103914997797	-0.00765328648824858	-0.00901520417098706	-0.026684639006587
0.098937000492839	0.067829189618408	-0.0293184138470611	0.059246886200622	0.0182347261030663	0.003767184081126	0.0246093845369447	0.0138264556236532	0.0123721960036997	0.0110009550920962	-0.00255058162726103	-0.00517456064742035	-0.00126014649617374
0.196340352416613	0.0520802031420315	-0.0539715951262781	0.136621861845427	-0.0281345507493462	-0.0157994369563308	0.0138236231688077	0.0115476189614665	-0.00978747367473431	-0.0219669938528385	-0.0172980347436685	-0.0313809428372527	-0.036930073877355
0.0616104269299299	0.131154099871447	-0.0141467720195275	0.0461704662023533	-0.0157711900697282	-0.0146015098545727	-0.00305550609575187	-0.00844750010945443	0.00998248624383227	-0.0151863499621505	-0.00133814287425994	-0.019617448479814	-0.000785308623461135
0.320403734539938	0.209496671374472	-0.0872637850263596	0.235819392474915	0.0290718118763947	-0.0105537604379827	0.128933191444892	0.0364205716711265	0.0894377092759477	0.00925902571920606	-0.0037650284705773	0.0420124963514552	0.006741408260102
0.0155729185045781	0.0570912214678449	-0.00223338565666423	0.0151288244823316	0.00119548944501255	-0.00782735439280155	-0.00183953097178506	-0.00650058432909636	-0.00179389886748261	-0.0033159324738945	-0.00756602389535079	-0.00406533419706728	-0.0095560936907941
0.0482316350644979	0.0496732381052584	-0.012151631459248	0.0363246099978609	-0.00722848121376865	-0.0103248981149187	-0.000770441151780162	-0.00128599136001642	-0.00666780728964082	-0.00877668966434367	-0.00923566797040475	-0.0140218314738404	-0.0187867146911484
0.167663826209588	0.177398660002105	-0.0394890751439334	0.137500875639969	0.0282354762382756	0.00120014469297144	0.0368504374899934	0.0180567732193638	0.0236659676520573	0.0147178104656235	0.00202128731495405	0.000752588651804054	-0.0246307672498381
0.0778755210271998	0.167751993279022	-0.0182228863142667	0.0583380003172781	-0.0190388587629721	-0.0208896056859736	0.00240770012168483	0.000840887465327067	-0.0103771559109436	-0.0199642322244729	-0.0178859880574656	-0.00649340526003296	-0.01460433580943
0.141275695416686	0.0853967648474069	-0.0438547144808861	0.0786348637909756	-0.00371520112406953	-0.0017864313985268	0.00681780434943635	0.0129547745435449	-0.00152660087648798	-0.00275081626129817	-0.0131822387012661	-0.0145865240243261	-0.029461002496678
0.101987466714954	0.115752503452943	-0.0311874433125988	0.0597899750445965	0.0076905087296617	-0.00228134869745077	0.011551601539747	0.026353733584364	-0.00284786357873561	0.00270458001610548	-0.00207733698500596	0.00607976340332834	0.00102096461263719
0.140100200039833	0.0855372864998251	-0.0432790526094964	0.0777518634483392	-0.00513499157332331	-0.00908503786593723	0.016634995830667	0.0104039743451852	0.00525137906503692	-0.00711001471963027	-0.0182289590079154	-0.0128135410886294	-0.0202138734215927
0.022133524929177	0.0366186596062115	-0.00105862682673467	0.0246979924145705	-0.000976159052074915	0.000686941752836002	0.0087054249447648	0.00606939939785435	0.000758642469290579	-0.000144608649619456	-0.00286424111008064	-0.00386333281531426	-0.00491684396990472
0.114003657280964	0.0801928698234071	-0.0334174439173835	0.0681780898636649	0.0115201316097196	-0.000664132904064321	0.021849964141357	0.0116887839221941	0.0105241916222572	0.00542799935282764	-0.00253617647189851	-0.00618567156417157	-0.00496365832782772
0.0556129661361442	0.0543352603903469	-0.0138409959761484	0.0414230319000809	-0.0132763429090301	-0.0129707919053612	0.000140328297821152	-0.00642499560427451	-0.0123917884821435	-0.0131235674071956	-0.0174161475130908	-0.0158608933817049	-0.0144907541261867
0.0311538007444779	0.0841757343347819	-0.00558973345012109	0.0297635184814618	-0.0114163794920995	-0.0122113720917766	0.00745118695626215	0.00581593795720876	0.00158469935454304	-0.0118138757919381	-0.0124483410996547	-0.0141816688069497	-0.0168122496862708
0.150206102077332	0.0918234105305774	-0.0449133687184707	0.0902261125864707	0.00837139445793228	0.0272776001270595	0.0508859439757751	0.0305307312217681	0.0234839201011969	0.0178244972924959	0.0125369330984408	0.00694770452593341	-0.00107960687908723
0.165175858492236	0.111452236793931	-0.0518407660678607	0.0876336023372425	-0.0213719737850252	-0.0298281603134522	0.00683289130320758	-0.0149222859524483	-0.00811810060166926	-0.0256000670492387	-0.022596851657269	-0.042398440070827	-0.0274131992465765
0.143518821380265	0.209070012621879	-0.0341307607871222	0.113679875505194	-0.000909784287713322	0.0184893853084834	0.0799441375633488	0.0212690339613299	0.0663574069835029	0.00878980051038503	-0.00599154506080357	-0.0155209334454169	0.0255816109697785
0.00590761372524511	0.0117105856156967	-0.000569078903580543	0.00564226844969472	-0.00258846349663957	-0.00180919572104226	-0.000908075236943191	-0.000652361426449631	-0.00115203040125175	-0.00219882960884091	-0.00174771625958581	-0.00236709712486146	-0.00235080526022102
0.415029043759196	0.095457332204797	-0.130094306256939	0.245419327719287	-0.0446288950852007	-0.0168814799766459	0.0576738144382409	0.00765061060043248	0.0106267784919396	-0.0307551875309233	-0.0430626471870541	-0.0439188426159809	-0.0665505426990119
0.272125864281514	0.187491596625647	-0.0606164701437332	0.252899174507328	0.0349063850100109	-0.00287102498475206	0.0893157251535493	0.0470724499261238	0.0258823299097327	0.0160176800126294	0.00191820044704105	0.000181539826495658	-0.0156952094375847
0.470691932955203	0.22381757747379	-0.15856787118137	0.24677178656576	0.059139825692771	-0.0707432079250661	0.0262419779950447	-7.81726758916079e-05	0.0231775440031462	-0.00580169111614759	-0.0629087807635755	-0.0105062293250616	-0.0443615337043457
0.0124249801380969	0.0209280979068067	-0.000341761957960604	0.0139091770547171	-0.000535590980890947	-0.00141573301116785	0.00270586313888846	0.00153410912149161	-0.000880364752683957	-0.000975661996029399	-0.00214048262825949	-0.00285342126402152	-0.00356722541692991
0.292382122476392	0.180867157884654	-0.0923833486068092	0.166820275290767	0.0361306217901816	-0.0228465201215384	0.0605437779440121	0.0204862517854367	0.0127061328108741	0.00664205083432157	0.00473697022521358	-0.00352190835524191	-0.0351801241248729
0.189543013633166	0.112845858184056	-0.0569192808170489	0.112511922764812	0.0135095914639879	0.00249544689016698	0.0440816041145659	0.0246959689216493	0.0037490005534766	0.00800251917707742	-0.000200876253464044	-0.00589790600210013	-0.00833635083157949
0.0178355141382296	0.0306129586248329	-0.00393043300671788	0.0145574845056354	-0.00385439562019124	-0.00382889620478708	-0.000704244689317578	-0.00235049645861186	-0.00247131745541553	-0.00384164591248916	-0.0045951733353115	-0.00661641831972865	-0.00663403676693776
NA	NA	NA	NA	NA	NA	NA	NA	NA	NA	NA	NA	NA
0.0976511583744805	0.0672520594545584	-0.027971772528973	0.0603744220474969	0.0136715277402621	0.00233448849195961	0.0237507006934506	0.0146435313902352	0.000414617282499224	0.00800300811611084	-0.00637206604689583	0.000859264534371532	-0.00247922880496163
0.441325266501077	0.0954058300713805	-0.147561535718317	0.224852192868653	-0.0163851943136616	-0.0145575626446772	0.0413571417620295	0.00796527282858928	0.00585640124734632	-0.0154713784791694	-0.029657913590585	-0.0353525985423207	-0.0394274576665595
0.00765110394610634	0.00908752035895335	-0.000793530338996635	0.00867482461394328	-0.000991591694221947	-0.00138756094127351	0.00084608396733783	-0.000562304501855715	-0.00120707442291835	-0.00118957631774773	-0.00219619068117452	-0.00196388225089464	-0.00217502446893315
0.21673957577283	0.0608212673520003	-0.0614648699225305	0.143576095747487	0.00786733203627163	0.00690825450320456	0.032079416219836	0.0334817724686092	0.00223737085081183	0.0073877932697381	-0.0126737386073347	-0.0148961824930263	-0.0209100303006732
0.00510820823450721	0.000469574547047239	-0.000138070059765589	0.00674587850925015	-0.000736068590991353	-0.000740344901004053	0.001064704239615	0.000337835961531723	-0.000663876289949852	-0.000738206745997703	-0.00154720560014592	-0.00154039273805247	-0.00159013792949959
0.322121717979979	0.212354175646143	-0.0873297741374397	0.236089661278465	0.14913413911288	0.0567506390451495	0.121409979107835	0.0506383938462175	0.119098407934617	0.102942389079015	0.092545558297686	0.0384388790736621	0.0312401839946295
0.151613712645797	0.0419117814643056	-0.0386479348256301	0.112709240231751	0.00493487430597694	0.000854099775910777	0.0310397138621076	0.0206955315442481	0.0110983852451739	0.00289448704094386	-0.00135950632187126	-0.00777952737425164	-0.00801491738852944
0.302432818815495	0.218386296466592	-0.0960991161513338	0.16417304635799	0.105169087061528	-0.0332699106332402	0.0896322716972895	0.0843066656803018	0.0135577031488431	0.0359495882141439	0.0444273103046481	0.0286260440136617	-0.0210681604982707
0.0151451288552871	0.0286279231830605	-0.0025842773242287	0.0152973457893572	-0.00556951354506585	-0.00493082619002297	-0.00281427521583485	-0.00396576506447318	-0.00340943807792491	-0.00525016986754441	-0.00497941132917229	-0.00684845186824749	-0.00692293443069429
0.174173818181381	0.0517781699130246	-0.048569919570878	0.11509761044966	-0.00995882954343361	-0.00491523700766702	0.0263783343878949	0.0112266154201729	0.00578422858154298	-0.00743703327555031	-0.0142258646760692	-0.0129245001642313	-0.0306029759386798
0.00173323235332442	0.0150421703184994	0.00011063495270624	0.00230509318056041	-0.000223694709029334	-0.00124037834707193	-0.000282186686908242	-0.000492644156352594	-0.00119641444042794	-0.000732036528050633	-0.00132533809201888	-0.00131712892804466	-0.00136397700634567
0.222692816279475	0.17318990258439	-0.0707501080924625	0.125351297238905	0.10160940449483	-0.0247576215209941	0.0548750095851114	0.0610294805209831	0.0225623491173065	0.0384258914869182	0.0109766209535069	0.00310395542375791	0.0101222532107965
0.0197137767665225	0.00649921192655939	-0.00169137660802344	0.0197119220211471	-0.00120463853566712	-0.00196883098853544	0.00353133918759534	0.000678427250540237	-0.000608947741674602	-0.00158673476210128	-0.00408538659845361	-0.00464844830041757	-0.00465143415650528
0.0139127815087132	0.00873396885792053	-0.00161317224927015	0.015383770343803	-0.00338885755792661	-0.0031464028228458	-0.00151946834952219	-0.00139165217329077	-0.00319499158213276	-0.0032676301903862	-0.00331185070145687	-0.00458672833289095	-0.00529472605748814
0.490770065178441	0.202505858467434	-0.172252854378006	0.230427474601307	0.0504128566089023	-0.0311052576718961	0.0586116225607461	0.0292498755057679	0.0333346445014697	0.00965379946850314	-0.0439564860559726	-0.0568638993295392	-0.0699224533321881
0.0500255638591714	0.0493283324455698	-0.0128228650962935	0.0360792824242623	-0.00427263402187137	-0.0134758667298622	-0.00506044211059676	-0.00364604243618327	-0.0134379563205324	-0.0088742503758668	-0.00927059780350751	-0.0150652772810937	-0.017051439419552
0.0162595800170353	0.0555698823407925	-0.00284848758356278	0.0165207793478231	-0.00705317954287769	-0.00886316699076333	-0.00713539682476979	-0.00675864714888462	-0.00651882162865872	-0.00795817326682051	-0.00921801789634993	-0.0101798463610208	-0.00951153183417221
0.0650161647925507	0.0905734629799089	-0.0139195084296444	0.0527271401466682	0.00227496530390797	-0.0203741269165124	0.00115696082986724	0.00101704868251151	-0.00517061091890632	-0.00904958080630223	-0.00677139711324949	-0.0159754153520774	-0.0201864422727941
0.0378008774546018	0.0198801343017362	-0.00842730133802824	0.0340884346165997	-0.0029389916487234	-0.00897712759516184	-0.00363050985093485	-0.00147663360919343	-0.00747588270674303	-0.00595805962194262	-0.00973653971585019	-0.0107053167496767	-0.00864724426434936
0.0683856529374663	0.0318708980022239	-0.0180113710309446	0.04555958749186	-0.0172154528911107	-0.0140060304996287	0.00161887363455204	-0.0068281416888368	-0.0106807209435915	-0.0156107416953697	-0.0168858580154492	-0.0157856788010128	-0.023661575202675
0.36805744337805	0.137889525893619	-0.108144511886954	0.246055130502867	-0.0381429119198745	-0.0943142221930734	0.000439307601091787	-0.00673089736455207	-0.0305835335806839	-0.066228567056474	-0.0639691834041921	-0.0692642659591164	-0.090827774250233
0.295811895164942	0.146630120899974	-0.0618221597384447	0.290859013868975	-0.0122802263845339	-0.042555710669282	0.0236884141443652	0.0138196807670609	-0.0294888034085002	-0.0274179685269079	-0.0331004850036425	-0.0703022124984146	-0.0686057501763814
0.00923763427508519	0.012518912767526	-0.00101407398696714	0.00816717633755587	-0.0026415021131239	-0.00154305915694108	0.000455743700641765	-0.000382116326297987	-0.00177192088998735	-0.00209228063503249	-0.00308651235507999	-0.0031490896155061	-0.00369926874723256
0.34036071309141	0.155632243634459	-0.0875224601778345	0.274563666178205	-0.0262734979081765	-0.0447889941610889	0.0163449881095775	0.00237154377777743	-0.0330744127373719	-0.0355312460346327	-0.0582841847252964	-0.0507067248200612	-0.0853799126477398
0.0126836181461932	0.0205401873335033	-0.000837446081300004	0.013530277873005	-0.0015403003235106	-0.00110642444932584	0.00226525890840618	0.00106062866393566	-0.00071636716596615	-0.00132336238641822	-0.00259187909937448	-0.00332510942591221	-0.00401725360834531
0.0655999422278987	0.0972618155799658	-0.0185846334294297	0.0441070783372427	-0.000760424078845634	-0.0188891182737671	-0.000679634495672807	-0.00895630472862938	-0.00264516472800368	-0.00982477117630637	-0.0139278045300849	-0.0183356040541157	-0.0160151321387077
0.0769962689691255	0.169508023814211	-0.0184415358383427	0.0561823609099275	0.00408599378975281	-0.0245829185315197	0.00322295949279083	0.0111218235517636	-0.00883459529016553	-0.0102484623708834	-0.0278687512313142	-0.0256120215532157	-0.0254109225484504
0.265188246869674	0.175422088694697	-0.0801906179717592	0.162767484829297	0.017335627646771	0.00074889291198027	0.0490130333017473	0.034344963308592	0.0116373761207744	0.00904226027937566	0.00586770881503207	-0.0179959351456138	-0.000441699349667368
0.00981185149507864	0.0126293512747511	-0.00151366145884179	0.00830665043725577	-0.00242272656809162	-0.00229040004467335	-0.000284627990721677	-0.00184064287224474	-0.00219240087604086	-0.00235656330638249	-0.00297682806583498	-0.0035956604883522	-0.00398326306047099
0.023964590065099	0.0337578993797761	-0.00287166931762269	0.0252040417726952	-0.00282020881170452	-0.00264710538078706	0.00880895519995185	0.0042311138847605	7.57349585129921e-05	-0.00273365709624579	-0.00406277574789369	-0.00414679694589216	-0.00385989268353176
0.0285333968788282	0.00466389521702255	-0.00574100848485236	0.0280735268837137	-0.00161760102508694	0.000670278881499429	0.00536347594224831	0.00287746571658437	0.00163798330132917	-0.000473661071793755	-0.00167189862220894	-0.00329645765035924	-0.00468354132214267
0.0650563587167273	0.089792487571406	-0.01325297260222	0.0522403291382289	0.00285066267447136	-0.0214601965267797	0.00318288899774267	-0.000975590535633813	-0.00595105518789399	-0.00930476692615419	-0.0225401621882726	-0.0169628036710445	-0.0201314892427626
0.0647403041479408	0.0951310257398372	-0.018543766832588	0.042833057108071	0.010066868024425	-0.0256618500382396	-0.00699947878015345	0.00743152365263697	-0.0126323878551375	-0.00779749100690728	-0.0120311456405965	-0.0201565205672591	-0.013731014533833
0.489911609561637	0.195216894241799	-0.173563516322515	0.225523458258613	0.0469836972941882	-0.0482605528608955	0.0547663524168874	0.0250817123380866	0.0148708258024168	-0.000638427783353657	-0.00833427900370542	-0.0509860922339649	-0.0418606904266632
0.0621171695199853	0.129703308631359	-0.0137746806121493	0.0478398564694171	0.0291722440143443	-0.0107933405688551	0.0197518735665192	0.0140359013511346	0.0109828443081098	0.00918945172274461	-0.0145394921909639	-0.0205252255410523	-0.0212597637323729
0.0680422244267564	0.091505785857463	-0.0156093301203827	0.0519041313319964	-0.010917411668582	-0.016373091686559	-0.0058564887854417	-0.00897538254835906	-0.00796332583869297	-0.0136452516775705	-0.0227832882204834	-0.0201196080166698	-0.0212795408614102
0.0060788272127335	0.0143491135472065	-0.000376976701556547	0.00659475040941685	-0.00117737535716802	-0.00191598429968025	-0.000478101285753704	-0.000569535274255385	-0.000653191146366852	-0.00154667982842413	-0.00204874272742608	-0.00170314698463095	-0.00260977943470295
0.0197629893352346	0.00447440678316621	-0.00343013530557389	0.0204004123695792	-0.000979853915154216	-0.00265041130410063	0.00224441194869092	0.000786014278511864	-0.000519902087032949	-0.00181513260962742	-0.0037017845736215	-0.00409295410097669	-0.00505533989353826
0.0273359170594966	0.0107227032369851	-0.00198890661748769	0.0309540052180118	-0.00288027220383371	-0.00102264159302031	0.0069700378143398	0.00269063279797091	-0.000453234450289705	-0.00195145689842701	-0.00590994402484238	-0.00594291651163477	-0.00795573653314213
0.0160496656004722	0.00290193615922553	-0.00062794000373805	0.0191214430201483	0.000677107052498075	0.00067196152176743	0.0074213547378527	0.00406531127757694	0.00189113597250148	0.000674534287132753	8.6042257645965e-05	-0.000831231688538832	-0.00242969897160515
0.305943332640026	0.217062343579622	-0.0996154422384166	0.164103921600277	0.0861726246011932	-0.0108932222407669	0.125306235578025	0.0763672716459012	0.0708580138197649	0.0376397011802131	0.0404603775321461	0.0102412112151793	0.000537780665077592
0.0644427796667784	0.127002711379398	-0.0159248093689698	0.0473884300431914	0.0210245950308582	-0.0189165411840679	-0.00545170685009137	-0.0118136882815808	-0.00948323061948506	0.00105402692339514	-0.0157110628199131	-0.0239186872612461	-0.0235670156901041
0.216452032372952	0.114114968889985	-0.0672412750351862	0.128086473710406	0.0310856347367646	-0.00361422969811348	0.0324243010629983	0.0333828400280295	0.0110620323466451	0.0137357025193256	-0.000479589855161583	-0.00786897482229046	-0.0174501643331409
0.00359646187336724	0.000221672762565653	-7.6397471512816e-05	0.00378479774557222	-0.000363076685485045	-0.000333502546957232	0.00105697515692333	0.000571129986956422	1.87223634401401e-05	-0.000348289616221138	-0.00063354856674676	-0.0005276207117996	-0.000987533672800231
0.414893282678641	0.175673803335166	-0.134358896044922	0.236086463585898	0.042494298037451	0.0230243329318501	0.0723898893362233	0.070727775318605	0.0336450453116567	0.0327593154846506	-0.00408831454061442	0.00154105764720242	-0.0050445389510908
0.194818749673408	0.105138731304583	-0.027842022695715	0.231190952543484	-0.0345621666824538	-0.0270358861930797	0.0178346958654953	0.00619954445454346	-0.0179398650665002	-0.0307990264377667	-0.0414973637311396	-0.0488461845014029	-0.0455468193600395
0.270453567536028	0.187045936848751	-0.0874389657679209	0.144391522001738	0.0636057116951496	0.0116665318074059	0.0851411326043043	0.0841088318020178	0.0482667294679591	0.0376361217512777	0.0469631022314181	0.0382091450444482	0.0278804943945999
0.000655979394895825	0.00250542024578317	0.000107703876035731	0.000868478630093351	-0.000334363344397079	-0.000313507281742024	-0.000180462917114702	-0.000311720792061228	-0.000239770114577615	-0.000323935313069551	-0.000370127473771294	-0.000409299571252094	-0.00038356684378151
0.0247616356704507	0.0150269841704878	-0.00473012734395796	0.0234721629091743	0.0013606403812673	-0.000296732982878321	0.00306279350586254	0.000611627033713438	-0.00211844475645856	0.000531953699194489	-0.00317736709627495	-0.00637265471476878	-0.00692328926235256
0.106012508603255	0.0583807772987807	-0.0140964020595056	0.11821140829088	-0.0254549880432276	-0.00248248999036943	0.011931306305695	-0.000992257767641655	-0.000892674766750326	-0.0139687390167985	-0.00953175425659582	-0.0231786664225819	-0.0303467637456688
0.151792260908212	0.185566565686595	-0.0303207205655118	0.140861435798579	0.0331897153049614	0.00274187541967577	0.0499046999659781	0.0390427041078706	0.0111916270471677	0.0179657953623186	-0.00255767028203061	-0.00202253912347025	-0.00742000791951689
0.0400532180921392	0.0116807428718048	-0.00240265212843786	0.0467989235436848	-0.00116532344114643	0.00277427068394284	0.0147497162181347	0.0108998347016486	0.00245558403211057	0.000804473621398197	-0.00305004319906207	-0.00612710063248294	-0.00556901893951058
0.480144167007227	0.143118912926509	-0.164929162300564	0.23652600414578	-0.0064625364403415	-0.0791992032689867	0.0198646179298638	-0.018791519381223	-0.0349812741709555	-0.0428308698546641	-0.0796050181012211	-0.0773418564379053	-0.0835620548186489
0.497349781251172	0.24797138706137	-0.177023546944172	0.222179556154953	0.0386685497011223	-0.0726886859312137	0.0952853459155021	0.0920546898205644	0.0339944596768078	-0.0170100681150457	0.0283758020576304	0.0123757896533718	0.0010924455594844
0.0416278920277703	0.0198954610408315	-0.0094321513843378	0.0329686018758568	-0.00905691302099472	-0.0150174351839036	-0.00266018197186686	-0.00421838273083065	-0.00594217687789695	-0.0120371741024492	-0.0141589164411164	-0.0117061984624284	-0.0145683025967821
0.367696710626841	0.136349573951644	-0.109243402736816	0.24490521934201	-0.0191415832281109	-0.0771809475260204	0.0183080230639777	-0.0141596488393578	-0.0361600735104763	-0.0481612653770656	-0.056887982619429	-0.0718907802809046	-0.0668140740766691
0.0716534502601443	0.0540563842671656	-0.0196447935585687	0.0477140531509971	-0.0157436361278849	-0.012837556229442	0.00218911959971622	-0.00393732450786005	-0.0017089095049122	-0.0142905961786635	-0.0155103445614306	-0.0159235867069015	-0.0209433338989292
0.177072364682734	0.229524807824185	-0.0432249109148076	0.13798894709061	0.0285644861412787	0.000448223202943632	0.0577026544614139	0.0421939791797637	0.0360556231306937	0.0145063546721112	0.0219361427068771	-0.000155589978481807	-0.0100773879823388
0.285250985620675	0.0845038947215244	-0.0632738760492372	0.260965085731313	0.00315790254518938	-0.000196880124590737	0.040690036833855	0.0247449226561079	0.00377937181202032	0.00148051121029935	-0.0248264895922459	-0.0323574850314251	-0.0458387186883039
0.264424028609053	0.188650039235508	-0.0841448002511479	0.148017492903921	0.10278070704124	0.0153617792056366	0.0965064355132355	0.0599088958072431	0.0436263972257889	0.0590712431234383	0.0515850363327706	0.0093639796227355	0.0179062765968697
0.340560476682118	0.159163997452274	-0.0876046527185211	0.270850052470997	-0.0201717431409803	-0.0406747379009724	0.0130475642166623	0.00950610504835869	-0.0210074374887618	-0.0304232405209763	-0.0470891646902054	-0.055557363083007	-0.0801771039766218
0.00469298248102026	0.000132743307923555	7.08405873953589e-05	0.00416010653615894	0.000275738376550703	0.000134103006978723	0.00215436083165149	0.00110962394380835	0.00083480785316498	0.000204920691764713	-0.000102584788988133	-0.000564812461657513	-0.000901080204520977
0.0760212512566163	0.070657240541599	-0.0204048996343924	0.0501265576498514	-0.0026369806509285	-0.0254618723683397	0.00506840451165273	-0.00750224942888857	-0.0146232748370152	-0.0140494265096341	-0.0135758369830428	-0.0230118320766696	-0.0207199889852982
0.00364797790407022	0.000475207527349221	0.000177020736956259	0.00322400297173833	-0.000122444939000377	-0.000425832404633934	0.000973801003176432	0.000375874323824103	0.000235553860443289	-0.000274138671817155	-0.000470204935829126	-0.00044117733035265	-0.0010228978246946
0.294959975178566	0.150434970833794	-0.0618205232194692	0.289762502519016	-0.033221191137804	-0.0433746649601385	0.0242460414403046	0.0142675038017701	-0.0106581161309797	-0.0382979280489713	-0.0410524778011174	-0.0657892385217013	-0.072342470613281
0.318325064275411	0.0803959942043704	-0.0889383660544089	0.221519496893484	-0.00553669379224309	-0.0114051972766299	0.0247714731311471	0.0249956056582223	0.0116967312385404	-0.0084709455344365	-0.0232600412885225	-0.0224664506546636	-0.0380228529800225
0.163630588884685	0.0467721447771984	-0.0434311140797152	0.115623175939415	0.00386407519720375	-0.0115055648984741	0.0250660517461287	0.0126694566645333	-0.0149302423814926	-0.00382074485063519	-0.019566458116356	-0.034225609885755	-0.0202372513393379
0.369222481300416	0.264515885604271	-0.106874392693706	0.24828407794333	0.0170285633027819	0.0205056191591831	0.072927687236246	0.0875287208768435	0.0278322990831716	0.0187670912309825	0.0709755968453333	-0.0414497887821876	0.00292900583192657
0.0399845471703307	0.0105535930666498	-0.00452908363979021	0.0426835458744186	0.000383577692348966	0.000604859057434612	0.0142993048265892	0.00884589372101455	0.00558278595138522	0.000494218374891789	-0.00098195486832596	-0.00240844425777054	-0.00468592616669948
0.0088802009420657	0.0417294397093178	-0.00115432746150714	0.00958728861785512	0.00312071799479072	-0.00500529268843598	-0.00430989304695199	-0.00431217137981326	-0.00551221495504895	-0.000942287346822631	-0.00594826404228304	-0.00589379106669187	-0.00398280041665875
0.3291871400608	0.251032749768377	-0.0809273595460151	0.279334438001076	0.023698389522749	-0.0420829988843734	0.0256944429571747	0.0566102159101281	0.00762351006869738	-0.00919230468081222	0.00392341664748858	-0.0156760477043577	-0.0323318793110606
0.0969663233514095	0.0672164348344702	-0.0288389565896591	0.0586860870921017	0.0113192949244198	-0.00400307899411925	0.0177862762670534	0.0195345078372273	0.00438904702961219	0.00365810796515029	0.00198713670738594	-0.000760853027105379	-0.00561816107479228
0.049373226843393	0.0820296755183102	-0.0133368744340022	0.0355408110293243	-0.0160540475044067	-0.0104550016719294	-0.00507355468816852	-0.00834106166090933	-0.00905333034901246	-0.013254524588168	-0.00904501318319181	-0.0156127901764026	-0.0177904001354792
0.340208043206458	0.157701088343104	-0.0876373130888878	0.271363557905443	-0.00749655112221637	-0.0481988179480833	0.0246608812020845	-0.00847163382016053	-0.0111264888270322	-0.0278476845351498	-0.0533624238437564	-0.0715101370353335	-0.0602147084864048
0.0517939798362706	0.0775372907915315	-0.00573553438197986	0.0563689090401231	0.00521340443596278	0.00192419971649032	0.0189168620655089	0.00931991125834667	0.00511982881316968	0.00356880207622655	0.000713875771213943	-0.00396199872263495	-0.00788175672482994
0.000926426942325353	0.00234382287002172	-9.60279180405816e-05	0.00078450920246797	-0.000207629062888279	-0.000254404941018921	4.44145528521905e-05	-0.000177872735325997	-0.000330419297964443	-0.0002310170019536	-0.000299028414954199	-0.000465620989041796	-0.000501923666123475
0.005723000035556	0.0045842324407276	-0.000172133763107051	0.00774791709353	-0.000803453319167698	-0.00137720219689546	0.00030853059074302	-0.000390224349005939	-0.000536699429850084	-0.00109032775803158	-0.00177465616118864	-0.00176372496630323	-0.00198039885789757
0.0415442991956124	0.0117043247586444	-0.00323708405391025	0.04871470051203	-0.000867137869403199	0.00257313456814782	0.0113947974673435	0.00873402855931884	0.00443430684293873	0.00085299834937231	-0.00383112179678412	-0.00552499235536124	-0.00698720479509674
0.0784480462131105	0.16859130027609	-0.0198947790220503	0.057283454884388	0.0182737440708493	-0.0262666334381012	0.0180530914660218	0.00710174443534541	-0.0136179698678498	-0.00399644468362596	-0.0203959124451106	-0.00523396159545651	-0.0110402057500902
0.0521454435815503	0.0164164637016584	-0.0118130666666553	0.0378436956108109	0.00120836202862457	6.34968328656615e-05	0.012661746323413	0.00687527794354327	0.00533682442399248	0.000635929430745114	-0.000705540782625691	-0.00433872080729951	-0.00560982119611134
0.0083719821020821	0.000655105234384239	0.000163310572391221	0.0109953489140405	0.00142284509552958	0.000360329329568211	0.00445048888265543	0.00300815670458999	0.00165332849007684	0.000891587212548893	0.000563531782100698	-0.000348795827814519	-0.00146623901732142
0.413441250532882	0.0923990043275855	-0.130189085338466	0.243510449360125	-0.0191662038090757	-0.031681079823242	0.0313785713686687	0.0161581854727335	-0.000235012083754482	-0.0254236418161589	-0.0245747084545791	-0.0352474445829241	-0.0499825601161528
0.0312964623986177	0.0388482475405112	-0.00665776856420612	0.0270133614775202	-0.00262282836682814	-0.0048439375496539	0.00326448263623533	0.000720766611857722	-0.00386127931238669	-0.00373338295824102	-0.00645649881091247	-0.00836134074512435	-0.0088813770563529
0.0696686612254765	0.0199917828398558	-0.0178982800187254	0.0486967571127185	-0.00186784715046816	0.000262357597010099	0.00887853699776738	0.00664058565696572	0.00219338929801387	-0.000802744776729022	-0.00249993340728953	-0.00617783011317931	-0.00710303106323289
0.325231677503481	0.249433749207704	-0.0801577646439412	0.275178827655866	0.00332513768393933	-0.0465405191509203	0.0293755746772746	0.0331139697706692	0.0222160252604821	-0.0216076907334905	-0.016037438456649	-0.0484716082048753	-0.0580588758723886
0.0415344167393546	0.0103493784018786	-0.00246467270481134	0.0493613449377571	-0.000703529739917386	0.00188889001307698	0.0114430862878026	0.00680931071043506	0.00380482886474397	0.000592680136579801	-0.00303402724596373	-0.00551571638302935	-0.00861362320564352
0.0282855062014575	0.0645684282959864	-0.00656077399960117	0.0229464213412357	0.00109141172532305	-0.00743118379271972	-0.00172072241024043	-3.05399059581241e-05	-0.00761143537557329	-0.00316988603369834	-0.00840598614437712	-0.0117992184857873	-0.00662757753205015
0.373427427661083	0.269662329343164	-0.109592059936102	0.249038340454189	0.0877143389035564	0.0225290953205403	0.0952384674766013	0.082299053095906	0.0543163842123153	0.0551217171120483	0.023058828782927	-0.0419635733253205	0.00401482874571002
0.0500150784654749	0.0702064947139396	-0.00964461592357235	0.0441803366458566	0.00444605508634337	-0.013081248839536	0.00226559285551473	0.00173620448872143	-0.00263809834023673	-0.0043175968765963	-0.00830544760335405	-0.0121551606878676	-0.0155378151777364
0.30427552966209	0.213223108635852	-0.0993044834361963	0.158478495716074	-0.00429396003292781	-0.0273109401938145	0.0626689038918481	0.0718019316866688	0.0671385793423606	-0.0158024501133712	0.00554447301850797	0.0428787036453629	0.0121008896334778
0.302323501603056	0.219807903836749	-0.0979072844898864	0.160622070660866	0.100235838017976	0.0260777791498377	0.0697336468115263	0.0348721525227553	0.04631693531937	0.063156808583907	0.044104767301919	0.0111204441021336	0.024339214593624
0.0676067843523601	0.0202039427938976	-0.0181099493006876	0.0454019056832388	0.00568372611660035	0.00201887039735298	0.0129566419135476	0.00973947262528357	0.00144967069018551	0.00385129825697667	-0.00370809597703139	-0.00755434245120556	-0.0105541938194215
0.140124590069301	0.0832664752323667	-0.0426765726688874	0.0792485647752288	-0.012319312171936	-0.0371789869045141	0.0181029635049919	-0.00346416139891079	-0.0070440448269575	-0.024749149538225	-0.0079341661341415	-0.0244538322279735	-0.0169882710325696
0.0410926159952297	0.0440054212296042	-0.00957468104564985	0.0331987676764504	-0.00865200536601185	-0.0140285054896668	-0.00166352580005589	-0.00391020964112954	-0.00744501494359057	-0.0113402554278393	-0.0103930203985829	-0.011435278198148	-0.0121176087114179
0.208841729460185	0.113980910946339	-0.0625077207485929	0.127802496448375	0.0271197663488951	-0.023431556522706	0.0391679553032289	0.0188896761713791	0.000230245850785932	0.00184410491309453	-0.0103125869471627	-0.0147750007705673	-0.0213259159107249
0.353723098135547	0.230198505763884	-0.0957827152724279	0.268003915847928	0.0115135322003527	-0.0499379008523759	0.0306521354550182	0.0319523090333519	0.0356355211764056	-0.0192121843260116	-0.00921496549907636	-0.0329710612099282	-0.0647717783891882
0.180013430522163	0.23120234736828	-0.0447188132720145	0.139967350498673	0.018567508706974	-0.0116582339175411	0.0770035042428092	0.0431974036352107	0.01170604155079	0.00345463739471644	-0.000984251256821028	0.0344545246943097	-0.0240642982861619
0.119324771042798	0.0328668170583257	-0.0336121132412552	0.0781257596479572	-0.00643041011313503	-0.0133569690555839	0.00113892554956017	-0.000648789801099073	-0.00290149570615046	-0.00989368958435945	-0.0176755967329911	-0.0206198552649454	-0.0241319051511809
0.0127720909640632	0.0116710687532971	-0.00196445136441535	0.0134390216092512	-0.00241970162105144	-0.00280078926803244	0.00239877240376486	-4.90233822192897e-05	-0.000739741863842297	-0.00261024544454194	-0.00313964879348788	-0.00321134290219507	-0.00322715457713486
0.00349107988295582	0.000145919630195831	-6.58638572931447e-05	0.0035571002987448	-7.48764863114674e-05	-1.30590989285088e-05	0.000854758508499124	0.000581792940921043	0.000244794399125821	-4.39677926199881e-05	-0.000500732713194744	-0.000737462477205137	-0.000866747363230889
0.0493808255970078	0.0596487724651751	-0.00653265546743641	0.0470189186055139	0.00511724205675044	-0.000249544258523929	0.0187534877773805	0.0104730621356533	0.00993576168243911	0.00243384889911326	0.00209006013332555	-0.00303897414335641	-0.00595644300292587
0.437622592498279	0.0930702551967164	-0.144894479059543	0.229108922178159	-0.0310237230920428	-0.0231991533158268	0.0386420424079438	0.0235146991541551	-0.0137099349693073	-0.0271114382039349	-0.0270067518080986	-0.0429811169147279	-0.0700571315788656
0.0293952864180329	0.0636083249084108	-0.00697476514671757	0.0236543467371111	-0.0075805626869403	-0.0102605720499628	-0.00424263126269308	-0.0049067801851716	-0.010762548034215	-0.00892056736845158	-0.011353170136485	-0.0111410132729194	-0.0125996130189642
0.108937650981272	0.029671192131186	-0.030280812707698	0.0707078785982527	-0.00184907296476683	-0.00145118494258629	0.0163545926309173	0.00851614443213114	-0.013220497447284	-0.00165012895367656	-0.0110302744947502	-0.00993163165708122	-0.0155419049642244
0.0144369467099737	0.00836636638034728	-0.00177930967446048	0.0152538065168372	-0.00376733354399601	-0.00404001206783248	-0.000837366016602096	-0.00307797273246209	-0.00302580779936979	-0.00390367280591425	-0.00423250504554302	-0.00510247795390713	-0.00605771958319047
0.00935125154879202	0.00437024775780036	-0.00110107672166161	0.0096022107437881	-0.00274660977490854	-0.00260833627136569	-0.000554518567728557	-0.00205823807238255	-0.00237571842636277	-0.00267747302313712	-0.00349769851705594	-0.00384121259932585	-0.00395347006420442
0.176567955217227	0.0495117122439809	-0.05050872595117	0.1141071376771	0.00860107564166987	-0.00343859502288563	0.00290926360885696	0.0100606481083109	-0.00315677718465596	0.00258124030939211	-0.0174143238825906	-0.0254404980653109	-0.0230007629048947
0.00571563309333321	0.0118629171258696	-0.000514325564709304	0.00548170504847931	-0.00188718296152551	-0.000972040619924086	-0.000457109793842811	-0.000552367062532162	-0.00115634270985672	-0.0014296117907248	-0.00124264707213277	-0.0022622273740748	-0.00209547375489288
0.00162368047006466	0.00517753973446254	0.000112968642488898	0.00185856866347769	-0.000757635829959334	-0.000751273668325693	-0.000472517528978563	-0.000513793748084235	-0.00057850377571515	-0.000754454749142514	-0.000834510448156233	-0.000743812031710273	-0.00109497736153611
0.264009692126702	0.177190195764615	-0.0797466561406154	0.162277193518089	0.036399275925952	0.0196301731965755	0.0358267044797163	0.0478613157597668	0.0283624774990278	0.0280147245612637	-0.0171459765738574	-0.0148394533010067	-0.00789480794992264
0.48690577348536	0.143977588647242	-0.167395059134666	0.235984844552432	-0.00972775715874241	-0.0748382416588395	0.00634701193562703	-0.00295951044058945	-0.0346113401279404	-0.0422829994087909	-0.0592159787235545	-0.0714997785667744	-0.0904534690332323
0.354740961433648	0.225954132792608	-0.0946718388582889	0.270013325273947	0.0634548489375278	-0.0411830542531986	0.0677409916265052	0.0431570468204578	-0.0027120363522195	0.0111358973421646	-0.00519890155828678	-0.00876129027619849	-0.041703170257484
0.464012267730974	0.225540841343769	-0.156033877538421	0.245588124830841	0.0482212491315261	-0.0790387740830017	0.0437177912230911	0.0514572072606784	0.0150935709371348	-0.0154087624757378	-0.0246460396548446	-0.0402236116599768	-0.0578037320970772
0.490944900935821	0.202276619601954	-0.172597796279298	0.228079312860173	0.0896193163467317	-0.0681709141635714	0.0226685624658381	0.0160305667639103	-0.00404709552226978	0.0107242010915801	-0.0382673597193749	-0.0590970296129243	-0.0683044264011646
0.010718751761667	0.00670068132009024	-0.00124220578040516	0.0125955504017287	-0.00303062321699512	-0.0027699809028171	-0.000504782134017992	-0.00113346571804948	-0.00130492479313038	-0.00290030205990611	-0.00337263851784214	-0.00384870234534179	-0.00400138032594739
0.304602849828168	0.176103689264108	-0.0966804781693203	0.167231901484485	0.0353177082488341	0.00319054824427317	0.0379698548781991	0.0760574172568698	0.0111246213556865	0.0192541282465536	-0.00237457703402894	-0.0157559654246874	-0.0064631485628413
0.373562430872525	0.263963132570854	-0.108760497170265	0.253603922762847	0.076606610722652	-0.0425891265493685	0.0436000099234712	0.0891096854376632	0.0296368250773356	0.0170087420866418	0.038358737737081	0.030955635533874	-0.0486835262876353
0.416476148868633	0.176073847055684	-0.135518311112727	0.235228536327769	0.0682181247824397	-0.0242041393341451	0.077543178082598	0.0483013373047522	0.0161948132807642	0.0220069927241473	0.0187529838534695	0.0107167980255601	-0.025575381297738
0.484553513511701	0.1431750483409	-0.168873951490664	0.233579683846931	-0.0154117595849408	-0.0789769039615534	-0.00296280474220539	-0.0152785397633973	-0.0414235028516542	-0.0471943317732471	-0.0594063597698834	-0.0716505602108746	-0.0908244551861718
0.0151753080523412	0.0282597976528858	-0.00297245306386684	0.0146712050976727	-0.00535991108891809	-0.00464061037293134	-0.00254816217295984	-0.00287184137944555	-0.00372663750734403	-0.00500026073092471	-0.00603023946725265	-0.00608710212270499	-0.00750222872138098
0.183932870330046	0.112968348843462	-0.0550782348282507	0.110597352001062	0.0157815619389735	-0.0272027922432069	0.0368428167575622	0.0266028537831503	0.00145590854809588	-0.00571061515211674	0.00346910525554736	-0.00388818336006563	-0.0224228320888306
0.150655989975727	0.18540392789754	-0.0283850149443805	0.144569856118783	0.0289693969595181	0.00250592435496025	0.0371181928989064	0.0340241535540817	0.0228830286821427	0.0157376606572392	0.0118711134681742	-0.0174297918760329	-0.0195609246339868
0.363449261046621	0.137276766582682	-0.106820771995207	0.240756059892191	-0.0339397190278353	-0.0852785440562454	-0.00423575910469154	-0.0132236076617412	-0.0317958211204427	-0.0596091315420403	-0.0542517832559787	-0.0763160473111663	-0.0844591950637425
0.171077678828442	0.163670962971442	-0.0554672358967981	0.0897249483604149	0.0274961229970853	-0.0384748535658213	0.016097736561008	0.00663459850562054	-0.010891655955182	-0.005489365284368	-0.0145863939487335	-0.020490728165511	-0.0405179790807408
0.461802629965903	0.146786034075056	-0.151825268312179	0.247991622880271	-0.0152049626875078	-0.0728734211990364	0.0139297713591122	-0.00958427052811955	-0.0324883577724855	-0.0440391919432721	-0.0703627551619189	-0.0841407144529578	-0.0853178445103975
0.452881605886995	0.146628412664555	-0.147821896805765	0.253565345246967	-0.0208433007072613	-0.0980318599684308	-0.00253196758154417	-0.0220217808674504	-0.0431478310033497	-0.059437580337846	-0.0579227049932584	-0.0630221063137594	-0.0966279517251994
0.0158881213329294	0.0305359584364047	-0.00237075708590614	0.0159601937607054	-0.00189423541337159	-0.00327237857245317	0.000298248446108113	-0.000940029512506654	-0.00199058229010043	-0.00258330699291238	-0.00445366775982274	-0.00454061541963304	-0.00509992457354899
0.487869446518808	0.200297430917409	-0.170894443051154	0.22658084727152	0.0023691097758059	-0.063000328197832	0.0577991571298029	0.0300322555003236	0.0206176878679411	-0.0303156092110131	-0.00190655224750574	-0.0353877318171485	-0.0600035391071629
0.0968316837748137	0.122206655911719	-0.0304211557410323	0.0526808704535676	-0.0188967666196539	-0.0337807016586228	0.00953390342581587	-0.00156805829041995	-0.00615223780458164	-0.0263387341391383	-0.00794608580819459	-0.0281419800121061	-0.0275301235398276
0.0769575970146339	0.053485297280701	-0.0216286847263108	0.0516851940062888	0.0102653842486283	-0.000504038402942136	0.0158262372205863	0.0150517414772373	-0.00239073784962932	0.0048806729228431	0.00110297877450356	0.000515897561945186	-0.00761210120150967
0.295211212103148	0.151109847157798	-0.0625478165697749	0.286781936489879	-0.0231206523263134	-0.0446986201674076	0.0186742229563701	0.00239605636937806	-0.0285180210130905	-0.0339096362468605	-0.0468156358008742	-0.0696645094138848	-0.0675138069017518
0.172570423538556	0.164809189020403	-0.056425197423432	0.0873173003762478	0.0140605116900665	-0.05415362052852	0.00653639562101718	0.00184626731143905	0.000569069454265742	-0.0200465544192267	-0.0220692222860665	-0.0289221840795588	-0.0308005770310351
0.1732838845932	0.160592638323739	-0.0570292295095255	0.0885357179922469	0.0130680205514866	-0.0567114837260108	0.021829546327602	0.00227505937266756	0.0134636701919773	-0.0218217315872621	-0.0210811860016918	-0.0242184441753363	-0.0109645193705521
0.0675161508041141	0.0329256143750819	-0.0173502792586088	0.0479313913523167	-0.0146936158772347	-0.00851918746970571	-0.00584208301141726	-0.0152296612908747	-0.0075779187316523	-0.0116064016734702	-0.0221815368476399	-0.0225800045372499	-0.0203716226359511
0.205206418110004	0.0560997634217809	-0.0548995729186719	0.145345373844561	0.00194587495979412	-0.00247378430670456	0.0312892305696428	0.0216909737501341	0.0122305580141216	-0.000263954673455219	-0.0155694970812825	-0.00820175550791805	-0.0144610213045155
0.0383178037849205	0.012038637010434	-0.0032463186834154	0.0420501087186076	-0.00141672731646904	0.00315162190627118	0.0136521836917638	0.00790629113993728	0.00563614677361846	0.000867447294901069	-0.00168967839067706	-0.00399050180045125	-0.00563417315311694
0.319954967928686	0.2075591956022	-0.0882138983009761	0.230293598686423	0.00896869935875172	0.00200849330103808	0.0747728664137978	0.0468092598422901	0.0256578619170151	0.0054885963298949	-0.00508462889880207	0.0385065482439413	0.0307092283415251
0.0741411576433372	0.0249344335362411	-0.00688199080824815	0.0857800731206041	-0.00322167180600978	0.00222656851084292	0.0221666394594074	0.0127624730728638	0.0067084351224985	-0.00049755164758343	-0.00709991550148525	-0.00788624477645833	-0.0126171617861649
0.147246774315233	0.215084087047774	-0.0355111384918283	0.115149950768821	0.0020272846064138	-0.00125912754400551	0.0289138032338464	0.0679271038175426	0.055096685455007	0.000384078531204146	-0.00919294784744656	0.0354658035826456	0.0268865696795187
0.272709105672744	0.188019984895888	-0.0597991185942292	0.255921583468179	0.0260808853146318	0.0634728463532166	0.0683329716891812	0.0604649832739189	0.0179895642921388	0.0447768658339242	0.0220660827776038	-0.0179457216718331	-0.0238440264259236
0.0423552199028004	0.0102452814386745	-0.00321491649811908	0.0480591511127032	0.00142313530473493	-0.00102227423327639	0.0121558792805721	0.00819439059529942	0.00430130188044453	0.000200430535729268	-0.00464757610994674	-0.00517521267945715	-0.00765937138660466
0.185926999874529	0.110269508744338	-0.0541249197013777	0.11313079051359	-0.00631182886497392	0.00171786997899387	0.0462883152125743	0.0197518578475992	0.0252134038131351	-0.00229697944299001	0.00223994359906005	-0.0110805266013584	-0.0111594849993919
0.00564894373288076	2.91638494395339e-05	-0.000450131161206097	0.00524185602806451	-0.000336290214678674	-0.000809068057322433	0.00100107902795957	0.000446420223288255	-6.3394276392517e-05	-0.000572679136000553	-0.00106203061576366	-0.00117197676951825	-0.0018160680905092
0.281447186699714	0.0890766999519105	-0.0622955637482333	0.26078838906613	0.00317687671197364	-0.00542482463751681	0.0591339043195135	0.0213346860971534	0.0137921360283381	-0.00112397396277159	-0.0301592072654313	-0.0276285709326273	-0.0483280773557048
0.100396940875798	0.105559031376806	-0.0215281486484149	0.0861162767814292	-0.00275863067364722	-0.0192559191920024	0.0212750588514964	0.00623191833261175	-0.00101008008746092	-0.0110072749328248	-0.00543639908720488	-0.0141205057761541	-0.0217598518574425
0.000782615237501554	0.00243590566489703	4.31373089365311e-05	0.000665645117345146	-0.000137660323876805	-0.000268592421597574	-4.28709303534058e-05	5.17351190526019e-05	-0.000115022008781356	-0.000203126372737189	-0.000369294690664075	-0.00031052434812484	-0.000276125279120093
0.0864789803334464	0.0323571965464763	-0.0223498017363788	0.058128435780506	-0.00604622332494022	-0.0205232248148883	0.00247140676299647	-0.00227782574725344	-0.00713705424533016	-0.0132847240699143	-0.015587882701513	-0.0185907252586534	-0.0207112019717566
0.00168655032340699	0.0148796900887043	-3.40106285007938e-05	0.0018316180974608	-0.00115655372732604	-0.00120339635186614	-0.000958324591809694	-0.00042160697957781	-0.00116312157855898	-0.00117997503959609	-0.00120322181829829	-0.000866709112780391	-0.000886306148151868
0.12231732519052	0.0328415713972338	-0.0317146005410552	0.0872538365362615	0.00117504232503884	-0.00313588918638961	0.0202746045837541	0.00869403364117603	-0.00254122266868455	-0.000980423430675378	-0.00369478743568798	-0.0159209751720085	-0.020179398182586
0.104446696680064	0.0580732013282917	-0.0118674101777506	0.119966209557631	-0.0053170626935897	-0.00192026959464495	0.0162000113482863	0.0113638990305197	0.00121830567810081	-0.00361866614411732	-0.0143992021201049	-0.01420558000773	-0.0180858893444609
0.0760775577800104	0.0824696576437691	-0.0140775079426918	0.0656252996030424	0.0114349597384165	-0.00266848535114685	0.0305820897430224	0.013807715833503	0.0126494155083015	0.00438323719363483	0.00601842626896619	-0.00459180096033975	-0.0115042148095238
0.0812801458519482	0.108183554767795	-0.0117220379573039	0.0859414182040305	0.00489959094718807	-0.01263046457777	0.0208527870601181	0.00987600484518475	0.0102737041397285	-0.00386543681529097	-0.0021212627623429	-0.00746452812374179	-0.00919617818027534
0.0482739332931525	0.0167948845297932	-0.00404083571146198	0.0558598715296217	0.000120303910734879	0.00139752956939201	0.0145251281443139	0.00925826799467182	0.0045651533511175	0.000758916740063446	-0.00355869693488522	-0.00475450298569213	-0.0092839062980274
0.219026288164692	0.0585086500009008	-0.0620919021777215	0.143880867399691	0.00474725221997835	0.00316530353248404	0.0423597825861082	0.0143434559890142	0.0148512017190328	0.00395627787623121	-0.00140489453446604	-0.0130610304702681	-0.0102377142435361
0.0630922443256126	0.129591792743173	-0.0149869813264074	0.0475788702959969	0.0209549018926445	-0.0170859714204952	-0.00390808904320226	0.00982598894490203	0.00917899244343062	0.00193446523607463	-0.00169690453786164	-0.0227573545472348	-0.00640217918433617
0.354005828469859	0.225601327353559	-0.0955190096995333	0.268802101948468	0.0770014597584417	-0.043798596006546	0.0377424527673567	0.0412181713788561	0.0651187676734492	0.0166014318759479	-0.0104481283446039	-0.0284919529238072	-0.0462613646283284
NA	NA	NA	NA	NA	NA	NA	NA	NA	NA	NA	NA	NA
0.135586649552407	0.152910305755427	-0.0275329150563236	0.119252390389572	-0.0140142061185572	-0.000493699875158238	0.0230328788242788	0.025578325085369	0.00662563151283663	-0.00725395299685774	-0.00555054101384903	-0.00203624496000618	-0.0208331480114698
0.212845287530117	0.114010666554082	-0.0649762792490013	0.128759001660194	0.0198788077343999	-0.0304496911317865	0.0310671459624528	0.0119688854040492	0.00496489097961064	-0.0052854416986933	0.00355315297188274	-0.0231644921640965	-0.0227287512825118
0.00145144894253714	0.00029164880205434	9.79775617033908e-05	0.00131309841570124	0.000314129162446042	7.83528936766278e-05	0.000509794109235091	0.000582966312921711	-2.19944435509928e-05	0.000196241028061335	-2.2478991051554e-05	-0.000301819890290463	-0.000313068557142502
0.496257200357001	0.199962042495554	-0.1752654215096	0.223037143752777	0.0159895212948841	-0.0536319830434789	0.0242815650527688	0.0409792905143631	0.0183989207138817	-0.0188212308742974	-0.00140459509873547	-0.0324121930556737	-0.0526427864586833
0.136580172130764	0.150909234633512	-0.0273106328706739	0.120820020145647	0.0302753613795068	0.0312808505162489	0.0454807358083802	0.019488091090304	0.0141806169516891	0.0307781059478779	-0.0157417424879681	0.00827129776019925	-0.0147660008174433
0.269519907782833	0.184898595542974	-0.0868202597536341	0.147202962156045	0.0875988563565355	0.0186226908553113	0.0899708460697367	0.0788633264414437	0.0615434255035108	0.0531107736059234	0.0522601111386656	0.0612720003988005	0.0347360427157515
0.0147416855125906	0.00811019725808102	-0.00124814632308352	0.0153891894949156	-0.00319200207442713	-0.00149541906817115	0.000731177246630039	-0.00106783788245286	-0.00162568379581218	-0.00234371057129914	-0.00386633819393213	-0.0042756823338074	-0.00545009066786596
0.0480438753517181	0.0810800041876084	-0.0124715228939521	0.0364300393151338	-0.0112249862724972	-0.0138005813464103	0.00558874362079571	-0.00766932165797347	-0.011225950447427	-0.0125127838094537	-0.00423359515117325	-0.015166879426296	-0.00826645144497306
0.305042374685001	0.219745757473251	-0.0985249530957269	0.163663632310641	0.120074003847501	-0.0101825621655217	0.0836081635793771	0.0480610536258008	0.0176717491273498	0.0549457208409898	0.0134272275900224	0.0382884123517602	0.000871018028385517
0.297870758739703	0.175380515609906	-0.0960581091023303	0.166303812457681	0.0436048156590266	-0.00331374540382734	0.0623495675145663	0.0162241408168167	0.0175839236073898	0.0201455351275996	-0.0256791095679082	0.00140991605076568	-0.0323440294544098
0.302720735174348	0.214017339733496	-0.0984418030312666	0.163436669519494	0.135530224127584	-0.0119477457239036	0.0800913483855055	0.0998094459865488	0.0444684329952126	0.06179123920184	0.0124881687250663	0.0338319383909021	0.0210601707186236
0.028097885380933	0.0636190357519536	-0.00595425828717087	0.0254813904237993	-0.00819931083444168	-0.0111428412756701	-0.00444920224698524	-0.0048553847097205	-0.00569831074015258	-0.00967107605505589	-0.00920545043390241	-0.0134662627275562	-0.0117010683427443
0.062563331768428	0.094834331797059	-0.0166899371861615	0.0443761710203779	-0.00199951764187752	-0.0146463655103871	-0.00474585672604919	0.00797789026474516	-0.00851223396922818	-0.0083229415761323	-0.00841791716413777	-0.0205135944605786	-0.0161610564412163
0.0184088265889018	0.00429961738362618	-0.00246210104474047	0.02134643527936	-0.0017541969482894	-0.000981324952065522	0.00388373149387843	0.00211576612234718	-7.27870179705811e-05	-0.00136776095017746	-0.00116139206427992	-0.00347470791915261	-0.00341912412676823
0.0369441655888501	0.0203604185959817	-0.00781859469457395	0.0303138799054462	-0.00354354303849375	-0.0087367285937805	0.00329762549150665	-0.00148501053436405	-0.00121614936942366	-0.00614013581613713	-0.00914429485962408	-0.0057837004597022	-0.00834111644903211
0.132741475849442	0.0846542515702992	-0.0392905479882706	0.0794555932423255	-0.00101611723923739	-0.0103240106740053	0.0182512041474502	0.00682413229762646	-0.00233337938228484	-0.00567006395662134	-0.00932733649235695	-0.0232575014591432	-0.0137562842067739
0.463815159907249	0.146215608320282	-0.153655516858701	0.244709298529888	-0.00754351562219346	-0.0792942717192063	-0.00663361598430801	-0.00707193091602765	-0.0572223228476642	-0.0434188936706998	-0.0659099353502451	-0.0778132677244778	-0.08317431756442
0.300451679172411	0.183285507490011	-0.073322628256709	0.252784378639085	0.0315459008140029	-0.00586005365813091	0.0620509695064501	0.0766006283684111	0.0127750962626062	0.012842923577936	-0.00106864834202797	-0.0213537693859353	-0.0201305966622924
0.0475896937271985	0.0453552860654974	-0.0127752889851072	0.0347114459582009	-0.00279374708634115	-0.0105137648276946	0.00119627205571494	-0.00256695816197983	-0.00490219453088962	-0.00665375595701789	-0.00987449808626274	-0.013058763119755	-0.017456421210168
0.0168914766692128	0.0312304811241876	-0.00322579744578151	0.0155851346377164	-0.0022485152034916	-0.00341381702297554	0.00156011147282279	-0.00192468685924712	-0.00185327077236378	-0.00283116611323357	-0.00518981037282712	-0.00339005538173174	-0.00557524876086186
0.0839080400954956	0.0764957796804605	-0.0237992645891937	0.0536089565285192	-0.0146416009466934	-0.00770587862882047	0.00719960310853805	-0.00515429783450373	-0.0084844108030005	-0.0111737397877569	-0.0118900681455024	-0.0196244292519788	-0.0225297841447104
0.150822040462686	0.110886782539066	-0.044427849484461	0.0931804749504861	-0.00265594185032103	-0.041537448244071	0.0118054857827869	0.00169044308214134	-0.0193585403274028	-0.022096695047196	-0.0240755327327424	-0.0335756068303686	-0.0348671232043906
0.300967332460449	0.146850995508475	-0.0641078728660176	0.286456800219888	-0.048831618780752	-0.0452197492976841	0.0194392566530012	-0.00260166561597974	-0.0228417455123605	-0.047025684039218	-0.0549030765827035	-0.0616809664303774	-0.0758976852736455
0.0736937421844661	0.0548767957100445	-0.0199250177038813	0.0490893596467265	0.00977694987161802	0.012101347615415	0.0203644171494776	0.0111455736046318	0.01075129905754	0.0109391487435165	-0.00073880210214107	-0.00429669068704769	-0.0111151702056243
0.00326992682238856	0.000124010503446224	0.000100521794292713	0.00389617928651635	4.39793602049427e-05	-0.000352123331730565	0.00107510419363293	0.000676394586273422	0.000570380993534325	-0.000154071985762811	-0.000101490350095085	-0.000559206638648323	-0.000658920031400339
0.251603380341295	0.128853675916	-0.0760037737995437	0.15472966106422	0.0362015299753848	0.0338280717164381	0.0509490337207153	0.0336928140348917	0.0350569270991578	0.0350148008459114	0.00731016336597584	0.00923814347703455	0.00266431645008064
0.141429500394996	0.0845128320042041	-0.0438589552362358	0.0775542571959999	-0.00970258272335109	-0.0267482250612578	0.0231286208499326	0.012131270147174	0.0100327781247921	-0.0182254038923044	-0.00720089741567179	-0.0248050242440502	-0.0165367047999212
0.469326585028352	0.222553375149515	-0.156699153170284	0.243694271821452	0.0129763749006305	-0.0571933658894682	0.0453391787832569	0.00319755533724542	-0.00462875572794741	-0.0221084954944188	-0.0204981423709617	-0.0481050206283256	-0.0328289013769102
0.492777890477261	0.244180374375839	-0.175236382811926	0.222223019321615	0.114241242730408	0.0202969767178162	0.0742576319688386	0.055780776959739	0.051636707567602	0.0672691097241122	-0.0056929164977868	-0.0117388887070704	0.00353934557134167
0.166346355520644	0.0464960138255555	-0.0439731787500114	0.117898234357175	0.00332324642363488	-0.0327387744223211	0.0124649908038423	0.0114701175288393	0.00432292105368864	-0.0147077639993431	-0.0220666064319462	-0.0177312092454567	-0.0275844441378356
0.414537574461038	0.0947428558427918	-0.129385559043434	0.242337217550933	-0.0146019282975689	-0.0261744271457628	0.0318365254492172	-0.00724065236362176	-0.00375082798962478	-0.0203881777216658	-0.032123884274129	-0.0448174491863135	-0.0445263149425597
0.501105333849593	0.2455635291353	-0.179115931768313	0.225399633981173	0.0741021712806209	-0.0642113910581925	0.0387647427048159	0.0764224815159119	0.0365819584792821	0.0049453901112142	-0.0150814360211327	0.0214888951740368	-0.0585919999147977
0.0792611937684478	0.170155805935211	-0.0197519319537627	0.0561614511743953	0.0175389777145705	-0.026865624098239	0.0237606133937434	0.010444538048619	0.00175731101160848	-0.00466332319183423	-0.0202802603939171	-0.0183423741576901	-0.0197547768195222
0.48024609547736	0.141134868543358	-0.166377635932936	0.231999448315076	-0.0231192322606373	-0.0731376763141357	0.0109175935233164	-0.00751767703891487	-0.0445884920575003	-0.0481284542873865	-0.0551220074093951	-0.0727227072142682	-0.100234850332401
0.0505555020700863	0.0618971146335585	-0.0102698511837184	0.0429289112701306	-0.00490929184348173	-0.0115509259116537	-0.000255275634241367	-0.00216917604203135	-0.00776659891501578	-0.00823010887756771	-0.0125881884610762	-0.0148318228550103	-0.01771674033147
0.165807924642175	0.0975813505078006	-0.0484050837936253	0.101291867269638	0.00585987403577881	0.000824473067188247	0.0311022796706188	0.0261507220682112	0.00539419504972924	0.00334217355148353	0.00560598361003209	-0.000515823690157124	-0.0197177215708446
0.148624661890196	0.210699411904091	-0.0367747970034018	0.111634415356267	-0.00269698488285855	-0.00869101146776624	0.0297379281858058	0.0186993181481151	0.00985613614630476	-0.00569399817531241	-0.00346141523979851	0.00352754571778799	0.0275482481248214
0.0443970574699659	0.0473107704648328	-0.0106823774576115	0.0350897781681218	-0.00155265040346948	-0.011955675724562	0.000866494437582931	-0.00159103502706238	-0.000989667994844234	-0.00675416306401576	-0.00986687620792068	-0.00885936557442134	-0.00887855473160599
0.021559441414091	0.0625484766528659	-0.00360422543800508	0.0210089640419151	-0.0106517416943294	-0.0101945127256158	-0.0050797714023584	0.000854137025204215	0.000744660202874382	-0.0104231272099726	-0.00956198006947273	-0.00493046238345165	-0.00693323928504568
0.120612240798975	0.0506996396704536	-0.0330170777625314	0.0803078005274047	-0.0114182936247837	-0.0269782648387303	-0.00490607310367147	-0.0114930213901004	-0.0152704455726758	-0.019198279231757	-0.0227123820660693	-0.0222271761659797	-0.0337572777278624
0.300447950868703	0.149227096629599	-0.0644226300689777	0.289641345127961	-0.0356300470884229	-0.0466395589501374	0.0161351791011165	-0.00247029915053754	-0.0346096507977531	-0.0411348030192802	-0.0601522257512547	-0.0542730050787964	-0.0649145700234643
0.131625742539802	0.0843007109994439	-0.0385519711008865	0.0776138291092676	-0.00432735597378697	-0.00403532510337712	0.0155032780581737	-0.00484966028733777	0.00135734689027145	-0.00418134053858205	-0.0144744298982458	-0.0156013793117413	-0.0278477805883411
0.452384214796884	0.193711174785941	-0.155645801766385	0.216899409629524	0.0675364749679978	-0.0119945289764659	0.0723475931704746	0.0960631153361891	0.0658893707219986	0.0277709729957659	0.0636067006812994	0.0526038628200932	0.0320333562465444
0.00262186490831172	0.000904910799815797	4.1619299535659e-05	0.00207511746679787	0.000239360263419335	-7.78109078959609e-05	0.00144415510829771	0.000600191608484529	0.000676343572408772	8.07746777616875e-05	0.000161858011635641	-0.000509242792474609	-0.000279630742946787
0.0374461605247078	0.0447117395152759	-0.00622187529179325	0.0337317334094411	-0.00281023035980475	-0.00350985396588847	0.00682955054911218	0.000533413652705185	0.0002836860630352	-0.00316004216284661	-0.00619867418996312	-0.00618632779047532	-0.00900536925409606
0.270149238781139	0.185835441273552	-0.0587757923780135	0.249404938507737	0.035334602132493	-0.00149779331874089	0.0937645229997428	0.0491928838588395	0.0350066684508611	0.016918404406876	5.89905234371635e-05	0.027606617196776	-0.02513028979692
0.358704590952018	0.228100294464363	-0.0970817881937476	0.268638296054331	-0.0159221735680904	-0.0445214974108689	0.0296858816244876	0.0655578508125097	-0.00937233859143682	-0.0302218354894797	-0.0367886017626177	-0.02444548263948	-0.0475225987478051
0.0387367860584766	0.0447659225654286	-0.00694911261879756	0.0351609890475781	-0.000938531743589058	-0.0044033663086144	0.0030367654663911	0.00167368854852487	-0.00255865469979466	-0.00267094902610173	-0.00576944720592453	-0.00838170577686503	-0.0111307708984245
0.469672923233	0.220525012587317	-0.157004400590132	0.245886106253644	-0.0155448265861146	-0.0905085003708586	0.0401807561496833	0.0194882590845649	0.0127370314075352	-0.0530266634784866	-0.015303082033987	-0.0354195576042157	-0.0734272165659517
0.374169235316991	0.267789304995996	-0.109128897997255	0.25448464439233	0.122800197329441	-0.0320391552162104	0.163836198865858	0.0913880123327164	0.0313244344331984	0.0453805210566154	0.0219704472288917	0.0591144998183017	-0.0235168791408671
0.44170933237554	0.15805482490966	-0.149693764548236	0.219588999894264	0.00109871694279035	0.0292822223075457	0.0365512685099741	0.0594738665032702	0.0314568058156203	0.015190469625168	0.0118245057374148	-0.0308803273795653	-0.0219753901124293
0.0727380157847712	0.0179903799347206	-0.0193544665030998	0.0494056869645015	-0.00159359983977721	0.000825063092424028	0.00736117950957307	0.00507140555064689	-0.000924883055046261	-0.000384268373676583	-0.00984830381861722	-0.0123139546438977	-0.0109617061585746
0.15468845277794	0.111521417588097	-0.0465350939079483	0.0906977565900313	-0.00683034089345899	-0.0450346940280383	-0.00644095324527819	-0.0087563960861978	-0.0159443109326075	-0.0259325174607486	-0.0248592479785257	-0.0278003955841449	-0.0352326646652936
0.42215491983686	0.175965939978011	-0.134690598344031	0.239701273436223	0.0323249665566491	0.0445019497246655	0.0888188766603717	0.0567383164689077	0.00549441711479892	0.0384134581406573	0.00885852855371927	-0.00861856790635102	0.000879652806223818
0.0580466402948651	0.0458018419556396	-0.0151009183515715	0.0424427860833108	0.00344862052433439	-0.00390383692952324	0.00492427646984424	0.00333576380420444	-0.0035645307163174	-0.000227608202594425	-0.00549342983356162	-0.0114738029703334	-0.00896434254082556
0.263641627233551	0.127639817479389	-0.0828798611349928	0.149574757814285	0.0300970178261595	0.0394466043792194	0.0508594188326751	0.0232070475257129	0.0406075786876146	0.0347718111026895	0.00356993623038526	-0.000659586363528697	0.00426362647153244
0.454843465749979	0.146501123413243	-0.147731150509317	0.253316954319655	-0.0112298484400981	-0.0751234217380254	0.0222300143059786	-0.0357008434139189	-0.0274830236832228	-0.0431766350890618	-0.0734997339187231	-0.0830582576013501	-0.0871086569463396
0.134440436962726	0.153467084984	-0.0268643476728635	0.118451993495776	0.0266995300069009	-0.000338550843318824	0.0240914683797053	0.0372896552652974	0.00322991072875226	0.013180489581791	-0.0152860226288743	0.00188778139974202	-0.0259188431884623
0.000932807593835394	-3.30441648181992e-05	-4.30233968192597e-05	0.000527659724040211	-0.000170981199079072	-0.000111653940858045	9.43440044164108e-05	0.000117880099131833	8.39115492362134e-05	-0.000141317569968559	-0.000228791386646239	-0.000200564262082464	-0.000311132663689361
0.167307830884243	0.111500696477414	-0.0530692349279087	0.0912083941508536	0.0146719118282768	-0.0385581435222898	-0.00787117275075716	-0.00922846801819191	-0.0195514378242814	-0.0119431158470064	-0.0339284787878249	-0.0335848449868891	-0.0333598551047301
0.490510172406083	0.195721880612677	-0.172877301209957	0.223779243142827	0.0430865602216746	-0.0751676671053569	0.0528287807050699	0.00215131706256705	0.0230593830611259	-0.0160405534418412	-0.0218910740539213	-0.0561763836601815	-0.0447672226164214
0.0218942455812909	0.0365871396471202	-0.00280535572703417	0.0235809702790102	-0.00375075391920782	-0.00891468588665481	-0.000994060318105949	-0.00641004361021731	-0.00485426739590178	-0.00633271990293132	-0.00813785006055302	-0.00992504386951892	-0.0103968890750715
0.0315285482405148	0.0385878695563986	-0.00654093333445798	0.0270905476691745	-0.00357627326955838	-0.0041806668421485	0.00233433541369596	-0.00314279000028619	-0.00121746975994911	-0.00387847005585344	-0.00279434734798065	-0.00839451479403387	-0.00840469715235886
0.450205378203299	0.154676727193957	-0.155486415490005	0.217327585548745	0.0691154406606411	-0.0291026278367142	0.0352851353335946	0.0689314752622606	0.0223112087833466	0.0200064064119634	0.0112857903252046	-0.00307818785845115	-0.0115615853983418
0.142904904186041	0.101259427062445	-0.0436120609283458	0.0786851006640387	3.32457786433871e-06	-0.027610051237867	-0.00853046925944681	0.000610977958743153	-0.00644080197380004	-0.0138033633300013	-0.0212700735164368	-0.0200001512534097	-0.0317354399075895
0.0912596456629129	0.0315490919321297	-0.0128990196522564	0.0924031585679462	0.00268820983368136	-0.000485042175852796	0.0246042151530527	0.0136093870119517	0.00364001235529106	0.00110158382891427	-0.00539034483195303	-0.0065119366996267	-0.0106148608560061
0.362092557967594	0.215130836697004	-0.100601523455589	0.258092781594986	0.0145477257258306	0.0157173509329214	0.0686767401530849	0.0121011170617969	-0.00530721839443099	0.015132538329376	-0.0289980043018191	-0.0179518484262443	-0.0124205485599066
0.0824158895814217	0.108028971159294	-0.0121771538517916	0.0854691680037285	0.00501655096231209	0.000174132321327139	0.0348281047641351	0.0183703436474163	0.00999534917899411	0.00259534164181961	-0.00708211819590214	-0.00407276577810524	-0.00684935546086562
