# Supplementary material for: Measuring re-identification risk using a synthetic estimator to enable data sharing
Source: PLoS One. 2022 Jun 17;17(6):e0269097. doi: 10.1371/journal.pone.0269097 (PMC9205507; doi:10.1371/journal.pone.0269097)
Supplement: S3 File — (ZIP) [file pone.0269097.s003.zip › nexoid/nexoid.vineCopula.1.7.csv]

risk_act	entropy_est	ital_est	hypo_est	g_err	g_vine_err	ave1	ave2	ave3	ave4	ave5	ave6	ave7
0.450179781235324	0.14884515997781	-0.128021842860532	0.231220664509518	-0.0102951233100738	-0.083318842195913	0.0096821554272426	-0.0226869487233336	-0.0315171213603594	-0.0468069827529934	-0.0589480488056913	-0.0887538838058655	-0.101793433134511
0.482968773912122	0.142149556699333	-0.147888227967997	0.212090762573019	-0.0195613768874994	-0.0834639984691413	-0.00860505328343852	-0.0270590643221726	-0.0414967234719968	-0.0515126876783203	-0.0762069950151287	-0.0652903148081974	-0.0803717464214554
0.049561233387314	0.0522798433732937	-0.011602297548656	0.0318653747776272	-0.00788649497758935	-0.0155250619600127	-0.00561284428628637	-0.00316585353312091	-0.00722072263076395	-0.011705778468801	-0.0142631690061592	-0.0157564693755916	-0.017781985784005
0.121262795241158	0.0745542847155385	-0.0322368010884063	0.0626218660374071	0.00312017230056323	-0.0222905102609108	0.0168918152057467	0.0164838819366991	0.00965504665966706	-0.00958516898017379	-0.00940516516398902	-0.0030007280693591	-0.018506017487014
0.000740426971017074	0.00255006877894054	2.00838204014592e-05	0.000508223507391564	-0.000377207451730902	-0.000404639943843041	-0.000248978566905245	-0.000332573926502091	-0.000313579898445147	-0.000390923697786971	-0.000473658432235411	-0.000423533006198211	-0.000416690522025012
0.0129902197898532	0.0117283240780802	-0.00156574364959521	0.0119924102953209	-0.00164891157091942	-0.0012854628358312	0.000191282381554731	-0.00102700141673156	-0.00174948680937344	-0.00146718720337531	-0.00304048540214537	-0.00347671739673332	-0.00466813878524507
0.452092821684244	0.154218840869845	-0.137779747057952	0.1995600890749	0.0052138284566729	-0.021600645081313	0.0492412075833861	0.0373655094754407	0.0298128838076566	-0.00819340831232007	0.00101806006631794	-0.00583724946593167	-0.0302309378286967
0.00885855056462637	0.00778640349095737	-0.00126395415221929	0.0079256553498668	-0.00153878579341542	-0.00126568917916892	-0.000199640659479744	-0.0011536321352446	-0.00102369837687674	-0.00140223748629217	-0.00233015698986958	-0.00292857235973988	-0.00303848523058982
0.00285061329479602	0.00578368363881689	-0.000127447633314707	0.00242074234877363	-0.00113080467992632	-0.00119930872772647	-0.000390933979975007	-0.000811675358611515	-0.000813966075779064	-0.00116505670382639	-0.00124907163060116	-0.00137602925224348	-0.00143442525686658
0.121430863157016	0.0757805269659241	-0.033118326243566	0.0614636017383586	-0.0031886855366854	-0.00342939623834368	0.0212541745014069	0.0136123958637236	0.013962976241758	-0.00330904088751455	0.00330138278613176	-0.00415525337397679	-0.0111256666717492
0.257698096659854	0.127086877754123	-0.070843551095732	0.142129430702821	0.0390316045203293	0.0125595157807508	0.052845788099991	0.0452344418001666	0.0253894468813134	0.0257955601505401	0.0231124226972574	0.00364588662057341	-0.0190113042290143
0.00279446966686415	0.00105167003640698	1.47557925189454e-05	0.00220837786110449	-0.000480753196693133	-0.000392164990575686	0.00118042357110679	0.000792393819046393	0.000333150866984282	-0.00043645909363441	-0.000206431885566952	-0.000549710597458805	-0.000864209905337258
0.361710104746855	0.135235225952812	-0.0935941528279685	0.217811468817698	-0.00453837426747383	-0.080818124614637	-0.0122083143385758	-0.0260278774554099	-0.0269132522310164	-0.0426782494410554	-0.0595118972610275	-0.0718571953631765	-0.0797160232039046
0.0451797587762364	0.0481571062571029	-0.0100602060558669	0.0309647735992495	-0.0074963006883228	-0.00662698795195658	0.00294531872506085	5.18515674709022e-05	-0.00283976265806884	-0.00706164432013969	-0.007244993658947	-0.00985091610166822	-0.00816960751634144
0.085416089663879	0.0751849874072572	-0.0221178808170077	0.0500133680860655	0.000275367646585117	-0.0106770832727701	0.00848594944754136	0.00587620421620599	-0.0134792308491838	-0.00520085781309249	-0.0164889296541082	-0.0200595412216839	-0.0144586236888086
0.448268067043725	0.1571449878427	-0.135947613113198	0.202637391145663	0.103938566959159	-0.0122790184987649	0.049133435005586	0.0274725515469313	0.00610026930661733	0.0458297742301968	-0.00578853184654821	-0.00231101588816712	-0.0272890902351521
0.142156826882383	0.0524447097043848	-0.0363540022610244	0.0813143175737069	-0.0154513712981306	-0.0374154775624058	-0.0236470888790824	-0.0195465818090346	-0.0241338875256709	-0.0264334244302682	-0.0335230303774131	-0.0387381606698149	-0.0384139615369952
0.00353322422394191	0.00828405076009995	-0.000163619541331041	0.00335788133247959	-0.00136541790438196	-0.00131026291057241	-0.000634689739389748	-0.000942449606486376	-0.0010434421103104	-0.00133784040747718	-0.00141855655210588	-0.00141702110096626	-0.00192057390740042
0.489756724536173	0.198090112740077	-0.152186081987287	0.206152580996834	0.0335136293311096	-0.0935120954017689	0.0440645868269607	0.0158160952686505	-0.00495291191897074	-0.0299992330353297	-0.0442843498831231	-0.039007603964045	-0.0600634535709543
0.0693964282085901	0.0899275979748471	-0.0136571066146417	0.0508058558934837	-0.0164265988069669	-0.0174322379804153	-0.00356226406601115	0.000503228315213572	-0.00874931142987835	-0.0169294183936911	-0.0248395090263749	-0.0187611977623149	-0.0283326568620325
0.130313875674738	0.126556383823232	-0.0366888837975228	0.0604757359097157	0.0340370348943829	0.000603501771360843	0.00987706886518105	0.0176468222200871	-0.0104396904848661	0.0173202683328719	-0.00843127756899492	-0.0117190307607886	-0.0293533433651584
0.0830049197210931	0.0336041400957116	-0.018023108194107	0.0538122251642262	-0.00580854435111622	-0.00825854539737454	0.00475442387340833	0.0016378108297905	-0.00449027799399832	-0.00703354487424537	-0.0136360977428555	-0.013507632820073	-0.0185899022790635
0.00316365418774265	0.0214826910170068	-1.01017990233568e-05	0.0038133857898836	-0.0021129130182928	-0.00214751791189945	2.91544230600072e-05	-3.97834265636519e-05	-0.00143715329561975	-0.00213021546509613	-0.00115233574326063	-0.00195837654923443	-0.00222837617342044
0.0105783869683498	0.00706623926014804	-0.00102533015029621	0.0108206020810742	-0.00316070970480846	-0.00204748056165973	-0.000104028151623692	-0.0011359542573112	-0.00181248668816707	-0.00260409513323409	-0.00347898113303022	-0.00351590988601628	-0.00372434154299966
0.446409514751802	0.157817424328326	-0.133385062891998	0.202426592702834	0.0268481236180078	-0.0306704323671284	0.074671917086735	0.0566645116211476	0.0225266114954331	-0.0019111543745603	-0.00878449097320144	-0.00800453310520804	-0.0220066577412451
0.076846873329496	0.0716621503151199	-0.0185462231395691	0.0450645545941293	-0.0140755025060576	-0.00735004647058742	-0.00797523614878137	0.000589192103010394	-0.00556052455219119	-0.0107127744883225	-0.00889877817738145	-0.022433457749711	-0.0134382019715433
0.486918576958976	0.14526183254252	-0.149561277672489	0.210115641346413	-0.00574413320420508	-0.074051700479101	0.00189108855992637	-0.0164085821115715	-0.0282822023892627	-0.039897916841653	-0.0577252494892745	-0.0812387544760731	-0.0845547480696471
0.0424459610934341	0.019454038345966	-0.00848436361762948	0.0308252015601346	-0.00786876494678469	-0.0128402248224658	-0.000858630079607049	-0.00758637566222189	-0.00877676195791868	-0.0103544948846253	-0.0106360552546682	-0.0140522653176938	-0.0157414727344709
0.0622150255410676	0.0967702497355769	-0.0148301068669538	0.0399017114514543	-0.00486844606427378	-0.018226936296889	0.00810945377066567	-0.00601422223309996	-0.000147210646408963	-0.0115476911805814	-0.0153930661656793	-0.0143243319988682	-0.0213736508208605
0.0094902839401477	0.0194785721209627	-0.000480785001399399	0.0103157496281075	-0.00150709661990276	-0.00358715612486808	-0.0015124305782083	-0.00326104713496825	-0.00360856775709307	-0.00254712637238542	-0.00411761979633062	-0.00492050615897173	-0.0052288413156267
0.249487722797935	0.128426640088022	-0.066949331422218	0.138971776047462	0.0396064761698164	0.0155835251601506	0.0507505567140852	0.0298606609131545	0.0105650928271303	0.0275950006649835	0.0161833344143712	-0.00509849753809885	-0.00744347654636304
0.112238538836055	0.027892505817699	-0.0288417420998961	0.0617230192987873	-0.0103709565143303	-0.00388396286096072	0.00569910613606145	0.00267917481405404	-0.00235709461571015	-0.0071274596876455	-0.0157505587146571	-0.0177076955061638	-0.0159439633902473
0.0397073657757892	0.0221314348249442	-0.00477104913782681	0.035845987815952	-0.0042907794399592	-0.00650600739912511	0.00327079440363701	-0.00209479705059385	-0.00376788448710975	-0.00539839341954215	-0.0103516812117753	-0.0123884391629199	-0.0119765512652482
0.132226876457406	0.0490189727378569	-0.0340224400361021	0.0736789676721291	-0.0232569157084093	-0.0290447124529674	-0.00620465863762096	-0.010630276538349	-0.0126155406249375	-0.0261508140806883	-0.0226168280814013	-0.0269970956777907	-0.0433950609147181
0.218597041367498	0.113912187078668	-0.0593964796816257	0.116225117682406	0.0154103403623886	-0.0162435017333366	0.0373355914142725	0.00596812518579756	0.00469882307099853	-0.000416580685473983	-0.0100908966629769	-0.0183541440384451	-0.0396034819713245
0.14097745623607	0.0866247960680658	-0.0386385986927509	0.0695405335909717	-0.0088349447669645	-0.00114867230837301	0.0154914748245337	0.0053243961702929	-0.00492095038042017	-0.00499180853766876	-0.0102779262045997	-0.0308343726910619	-0.0438201101432511
0.366455490178178	0.135540098934288	-0.0963670279736985	0.218536595253922	-0.0113192220493028	-0.0906150373228727	-0.00160618557687769	-0.022903677351404	-0.0535576279337345	-0.0509671296860877	-0.0591427385088643	-0.0814554122068559	-0.0870304219414083
0.45317964730444	0.194806692413586	-0.139371116529404	0.19806407886578	0.106674283636594	0.0511032309385835	0.0881479884118809	0.058311243388295	0.0594164597519319	0.0788887572875886	0.0115191035134635	0.00640765584031794	-0.00172393144022026
0.00109185539860132	0.00348132127104918	-0.000146307638469061	0.000567898065446517	-0.000473911120850036	-0.000428100424578187	0.000140677877341787	-0.00018998992258243	-0.000269780662900233	-0.000451005772714112	-0.000484053408760415	-0.000513308268384338	-0.00046710507306896
0.000463808277257844	0.000221323934727482	-9.85869006575753e-06	0.000147719665098562	3.82765724581244e-05	-3.06188925004654e-06	0.000210566208402647	0.000184037493119416	2.41937410933789e-05	1.76073416040389e-05	-7.87955936462767e-05	-0.000113667246348163	-0.000105714070726578
0.0816413128295707	0.0986658432138443	-0.0210206169870166	0.0439509183856628	-0.00889874765181643	-0.0138016385398454	0.0143357193891259	0.0119320625363438	0.00712483635803163	-0.0113501930958309	-0.0171541664357301	-0.0266053386393521	-0.0225398362619784
0.0108430500212667	0.00711751527975307	-0.00132302871809432	0.0113990600753735	-0.0023118491210135	-0.0021733106064456	-0.000178750390745131	-0.00154655039249535	-0.00130760174868249	-0.00224257986372955	-0.00261768673036015	-0.00366199566058037	-0.00410900742022285
0.00276952060560645	0.00591868673719221	-0.000140542063788427	0.00228492286719718	-0.00106362008851505	-0.000718733509334235	-0.000315855809950797	-0.000612374278348985	-0.000795676675141286	-0.000891176798924643	-0.00127877222676955	-0.00138762026953601	-0.00131557146763896
0.0455862719968927	0.047487448999472	-0.00996993986060547	0.0312358505450006	-0.000962215857411644	-0.00566616966663896	0.00395603694316338	-0.0030174696656104	-0.00565094022891174	-0.0033141927620253	-0.0056834043577028	-0.0107579527615924	-0.0113117898297865
0.255621346907222	0.128466411577844	-0.0684983806618977	0.138341075665581	0.030336994251736	0.0358922939718465	0.0588482116312225	0.0441648726945722	0.0252581149500913	0.0331146441117913	-0.00731274008205279	0.00952805006361002	-0.0199702931672565
0.0258072206887964	0.0141498595277138	-0.00441557662909249	0.0208839922721348	-0.00364884654870141	-0.00367013589493879	0.00213083683145241	-0.00224400698001535	-0.00284157122330742	-0.0036594912218201	-0.00580321291952433	-0.00625922160433297	-0.00692632562231662
0.00993232622647615	0.00152243167192855	-0.000373350682050988	0.00790177722466582	0.000238303049801917	0.000412837817097287	0.00253123976707186	0.00277251242444664	0.000922728133052889	0.000325570433449602	-0.000235663441845148	-0.00111219393102163	-0.00203233070300358
0.00878657137359561	0.0197210183179201	5.6572297201735e-05	0.0108638310263158	-0.00234655547973865	-0.00399005545478472	0.000467776470321436	-0.00101188935161904	-0.0013229930453897	-0.00316830546726169	-0.00310584778060412	-0.00360078938260553	-0.00265007767157148
0.182900384526859	0.0783835990595862	-0.0424051351679103	0.119776808455601	-0.00422643605751707	-0.0134056337326326	0.0223055908677493	0.0141670507913052	-0.00479355858969471	-0.00881603489507485	-0.0172112909266407	-0.0157726623105743	-0.0262800288685595
0.309422542486566	0.17453660911953	-0.0713665238953116	0.219991421108101	0.026978973751635	0.0617874980240981	0.105083173827334	0.0442484659979566	0.0296744065869116	0.0443832358878666	-0.0242675581248972	-0.00713552696941533	-0.0278822139719504
0.244920848683734	0.100480716461112	-0.0625471514602367	0.145968526518014	-0.0228529862309303	-0.023638117435905	0.0219682394236617	0.00450168797679831	-0.00744515660181139	-0.0232455518334176	-0.0261335014217809	-0.0294382277054368	-0.0562953140829304
0.189476805558036	0.151159491542776	-0.0548872318404937	0.0905340248261639	0.0279362794355786	-0.000787324174098852	0.0692392039248202	0.0194490630971116	0.0476702151784277	0.0135744776307399	0.00550268010995514	0.0008771319235166	-0.0074090559217585
0.0762022553688061	0.0701118251785122	-0.0184192588288364	0.0442549838036722	-0.0123516636112755	-0.0233193148837959	0.000607287091908701	0.00174608195516983	-0.00494665969204543	-0.0178354892475357	-0.013292772190188	-0.0115157029101416	-0.0181502640921024
0.0450378929878926	0.016057495147286	-0.00909355445250368	0.0320225954499906	-0.0084780342628926	-0.0038024814751097	0.00266136035682936	0.000327468180020205	-0.00416361450812816	-0.00614025786900115	-0.00685982569029918	-0.0091074829200243	-0.00918831359796321
0.164533874449123	0.0961541982773692	-0.0425649071452277	0.094679890742576	-0.0108173291685039	0.00732394213949311	0.0341302518714089	0.0188784690806565	0.0171649397626403	-0.00174669351450543	0.000753031549080102	-0.0103515439956549	-0.00705920235464944
0.00656277177120974	0.00361882101732862	-0.00025607834430841	0.00748541616883802	-0.00199336921746582	-0.00212927783720897	-0.000426646431529273	-0.00137427201959523	-0.00122179374370273	-0.00206132352733739	-0.00198586199593714	-0.00237175288768707	-0.00251239809420828
NA	NA	NA	NA	NA	NA	NA	NA	NA	NA	NA	NA	NA
0.00863715434761288	0.000459913768704759	-0.000221730614185081	0.00939104767727838	0.000977377864005008	-7.10716902790377e-06	0.00377866214554009	0.00224900689418405	0.000872361259284915	0.000485135347488553	-6.92021946592358e-05	-0.00140910299811369	-0.00109310979741291
0.133866522817868	0.0713251707835555	-0.0194480771216704	0.126455364886571	-0.0233807410461583	-0.000547389331398723	0.0166976189389091	0.00241052491288585	-0.000586717048343149	-0.0119640651887785	-0.0222805665445038	-0.0248328980677512	-0.0335602096459534
0.134571087294688	0.152461896099625	-0.0243531129198516	0.103874219743487	0.026330641714893	-0.000579188570743933	0.0488084876386561	0.0364358979956977	0.0185801871343184	0.0128757265720745	0.00147031314053192	-0.0129840839607796	-0.0253366778696323
0.16816444724874	0.177881209228258	-0.0345947048560441	0.126773526114192	0.0290074425671474	0.000174846606614487	0.0363690336336375	0.0394941537565883	-0.00312360619274688	0.014591144586881	0.00364969174533741	-0.00362586267862053	-0.0240476749968119
0.0201862147279762	0.0306982943625415	-0.00365595266327475	0.016102784798025	-0.00528061404543762	-0.00780619344901262	-0.00266694405332184	-0.00380193383269287	-0.00557700547294914	-0.00654340374722512	-0.00607415985443571	-0.00732500902036239	-0.0103727706983888
0.0397507559626197	0.0459790480172735	-0.00855301983058683	0.0296818268323797	-0.00315646240509374	-0.0105088416956012	0.000884921657599708	-0.00305108494036939	-0.00635329271103578	-0.00683265205034745	-0.0102428476777181	-0.00863152220809871	-0.0110727445169555
0.151292083722507	0.0392898768391527	-0.0332846520121452	0.104666965864695	0.00571745219760025	0.00965626869530856	0.0311445635617676	0.021016393179789	0.0146626804495834	0.00768686044645439	-0.00638470655441509	-0.00446562468319855	-0.0110918408847999
0.417767774551773	0.174381879159308	-0.118548235476589	0.217669063819856	0.0733427233663882	0.0369620277165951	0.0527456107954906	0.0764719093093603	0.0133340067166613	0.0551523755414917	0.037930406713814	-0.0261014137720752	-0.00901409398374176
0.0377441410935206	0.055090305432876	-0.00450119433713232	0.0335679421978546	-0.00318569467160074	-0.00276616413004484	0.00420840106312662	0.00143000130251787	-0.00347613773624841	-0.00297592940082279	-0.00646872783943207	-0.00850879018939238	-0.0100183228516802
0.064964280459754	0.0927247664802515	-0.0116738054547498	0.0482156633445088	-0.0147529280851539	-0.019907244580322	0.00133444622989891	-0.00472767459256733	-0.00907644060111063	-0.017330086332738	-0.0160279577399109	-0.0194626908795346	-0.0194001960991086
0.188666468211054	0.151345859889418	-0.054372279309258	0.0885694968123903	0.0620534173825457	0.000380945818542561	0.0646184512446994	0.0495011424774267	0.0245154901728845	0.0312171816005442	0.00524503409160479	0.000952513049457121	-0.00254563797113497
0.0473127509344529	0.0815096040151849	-0.0110216376440042	0.0325557616755572	-0.00894244997637206	-0.0184613339378161	-0.00455481200717257	-0.0062899386239272	-0.00287397350959265	-0.0137018919570941	-0.0156026461260486	-0.00775975688724799	-0.0154453094721157
0.063141473867415	0.095947413192759	-0.0157291781870924	0.0379187006461371	-0.000103483085367978	-0.0157288143541106	-0.0078158772294159	-0.00534350423155602	-0.014038086336729	-0.00791614871973928	-0.00691762653575945	-0.00630634325823166	-0.0206962096642546
0.0258606475707322	0.0148768383443058	-0.00434016176490297	0.0221678778223588	-0.00262532444103178	-0.0035105169770461	0.00199916553077184	-0.00118908421597123	-0.00176248658414262	-0.00306792070903893	-0.0037017170227923	-0.00634965257140528	-0.00657350282312009
0.0404173837826161	0.0218978412032517	-0.00518604878642643	0.0358180961342748	-0.00612498242979532	-0.00948891326138722	-0.000355866250043711	-0.00482533483238153	-0.00332675111600567	-0.00780694784559127	-0.00963217424819257	-0.0125281908152383	-0.0121325097559825
0.0226128422631239	0.0358833619961043	-0.00319230661541028	0.0212496390120807	-0.00489428166526689	-0.00966932380238275	-0.00477525515419711	-0.00425500928529783	-0.00738554180427861	-0.00728180273382482	-0.0069228042872826	-0.00738275588829647	-0.00759249838743138
0.0571499166964742	0.0278980093550753	-0.0126555413811377	0.0370685870831014	-0.00995333554566857	-0.0117218988543646	-0.00137560158062588	-0.00634002153682424	-0.0110031638800232	-0.0108376172000166	-0.015488041145382	-0.0133645555549318	-0.0152102075400255
0.0786934529718392	0.10168737337806	-0.0192716254866653	0.0446740745122588	0.0105709497706588	-0.0167601594624826	0.00609194398999521	-0.00470317359475247	0.00542465091214187	-0.00309460484591191	-2.58556363867679e-05	-0.0152264863075523	-0.00704287067750382
0.269449992225432	0.184552985523558	-0.0526674818989013	0.222941422034499	-0.000708005199865414	0.0559087175067282	0.0546621144243736	0.0312516878538906	0.0411976091838723	0.0276003561534314	0.00416517804516864	0.0166499276825353	-0.015740102783228
0.0136893116062986	0.0251357711515874	-0.00117082369071065	0.0132578492166577	-0.00116152697128389	-0.00278005260428532	-0.000925013729509516	-0.000550967003937921	-0.00176200899851343	-0.0019707897877846	-0.0017749177677612	-0.00473978920652259	-0.00572092290991164
0.076707671800372	0.0868185975925353	-0.0119301107349303	0.0604606939849859	0.0155052421054819	-0.00208371930285475	0.0351361392424717	0.0110368006321965	0.0168661811145926	0.0067107614013136	-0.00485925056109759	-0.00320229481343183	-0.00926067788624976
0.0493429770549544	0.0500652754209998	-0.0106236245114331	0.0338625073504128	-0.00872813145977487	-0.00875740966973233	-0.000671091058889253	-0.00328857477301149	-0.0089012703875683	-0.0087427705647536	-0.0127912953061029	-0.0154161290329454	-0.0178190681860926
0.00470228523808444	0.0116490883416034	-6.34885132022589e-06	0.00470338379235749	6.55135556922714e-05	-0.000654051019256743	0.00148742540197128	0.000753818029603887	4.3954804386629e-05	-0.000294268731782236	-0.00104938390047553	-0.000405433930112819	-0.00135015245462348
0.0692475177214517	0.0250000692549501	-0.00748311984585989	0.0693250720568218	1.11658645485235e-05	-0.00184446444275958	0.0165395120922106	0.00551872654017251	0.00320283031993152	-0.000916649289105537	-0.00846340154389476	-0.0100432624263858	-0.0160920284473245
0.267069393122232	0.188893957457066	-0.075971863730923	0.133608181652778	0.0967182342904264	0.0637034240018919	0.0707395253389678	0.106469692485557	0.0629166393606451	0.0802108291461592	0.0286305257943601	0.03931281336942	0.0133016167666921
0.193667206281823	0.0498491994568892	-0.0484684699292093	0.116792165941756	-0.000426956532271178	-0.0367436681334317	0.00674952903222081	-0.00622203292739137	-0.00563852241908924	-0.0185853123328514	-0.0125990869692503	-0.0210496128880945	-0.0262772725777261
0.0422786598721059	0.0227345259031442	-0.00495133710639038	0.0380362096104632	-0.0107106428714073	-0.0140916268929118	-0.00199666032233844	-0.00179800069894744	-0.00708597882893932	-0.0124011348821596	-0.00933037154121655	-0.0150959697418373	-0.0152262076044449
0.0227261233894359	0.0358090486527734	-0.00149218762678311	0.0222024523577923	-0.00275936987825242	-0.00156586926414056	0.00936141873709716	0.00433398920311102	0.00268854600953785	-0.00216261957119649	-0.00265668384198963	-0.00285990607770183	-0.00410485082126402
0.0119919976350652	0.00659084694089273	-0.00221003720089999	0.0103358980746323	-0.00330656490153833	-0.00337106630546262	-0.00104343486640598	-0.00256045036275022	-0.0030022901443244	-0.00333881560350048	-0.00419573013226154	-0.00479425397807748	-0.00533470151754985
0.312367468072401	0.169230291196493	-0.0724691944757066	0.216235320331442	0.00988985460670205	-0.0030591958087976	0.0976318815511979	0.044283713986529	0.0531383635997702	0.00341532939895223	-0.00255073186465554	-0.0193641996908643	-0.0092091440356451
0.48519925779163	0.147450410887272	-0.148593817494278	0.214479590693063	-0.0117192289814107	-0.080126191006352	0.00371019153474722	-0.0114614399012909	-0.0419146911034058	-0.0459227099938814	-0.0610613983476145	-0.0607267744315639	-0.0742779142846102
0.295786950682554	0.176774703350279	-0.0832371985476372	0.151160845992406	0.00876371863994668	-0.00150272083523667	0.041160043339465	0.0331637746094507	0.0232994187525224	0.00363049890235501	0.0137076187006978	-0.0117943011694667	-0.0206736445112798
0.139444210197942	0.0311049695291856	-0.0351151703023124	0.0803817294816698	0.00559732671476434	0.00487120068187882	0.0263555122093878	0.0210123476875304	0.00642203072499817	0.00523426369832158	0.00165757713473338	-0.0014704477027925	-0.0102403207549175
0.314160448876692	0.0824306954323769	-0.0769057748919296	0.200610153216723	0.00236309703141374	-0.00543687361906375	0.0435006623554905	0.0243790256763208	0.00879817996681004	-0.00153688829382498	-0.0224043686528858	-0.0199116025424744	-0.0353528825175982
0.00756733316097465	0.000252499244187383	7.20073021460458e-05	0.00721055280157282	-0.000196291114568515	-0.000186789648381008	0.00278738683147972	0.00145008225991171	0.000608653624028285	-0.000191540381474761	-0.000775886644902891	-0.00126125129338425	-0.00151392336507825
0.0285787441730454	0.0100316562790595	-0.00261828076660687	0.0266492104222999	-0.000551221120552902	-0.00203402462861014	0.00510450691097666	0.00151967359842925	0.000330509528397409	-0.00129262287458152	-0.00417666829605105	-0.00435120618352405	-0.00574153238337973
0.368220661926412	0.137823924086164	-0.0956356895460562	0.220509479317963	0.00149941648582758	-0.0852627025810321	0.00569456938375817	-0.0204299116215533	-0.0374186908598949	-0.0418816430476023	-0.0727950624918772	-0.072226433932514	-0.0876976595116882
0.241689447175059	0.0557893776923952	-0.0620236437799824	0.142734961889168	0.0113691037375331	0.00498681606292189	0.0309881691041904	0.0240621328459107	0.00486514191339932	0.00817795990022749	-0.0177516781267793	-0.00899394011294191	-0.0152580881433139
0.371753924275169	0.266583095567461	-0.0956751801996003	0.228617782791972	0.145527393775627	-0.0473469192981291	0.139798980208953	0.0453118815121765	0.0672332767716123	0.0490902372387488	0.067681547015511	-0.027331338693545	-0.0337420938488157
0.0581922093508568	0.047260411387473	-0.013251966493462	0.0379200686078924	-0.0082690768439603	-0.00638023031248765	0.0094291691812534	0.00791974820747818	0.00161015577229136	-0.00732465357822397	-0.00789440805837953	-0.00648068400866149	-0.00978717363068907
0.0297533213552918	0.0873035351930002	-0.00522035440356088	0.0246548709503112	-0.00679227429554914	-0.00886070794931817	0.00231219780167518	0.000319223120315324	-0.00729442954220897	-0.00782649112243365	-0.0115496720133762	-0.00555696914064381	-0.0150556773834947
0.417680344070457	0.178950264729998	-0.119194374525972	0.21824272371175	0.0299185369285665	0.0148298399465052	0.0625144731110244	0.0614353213374683	0.0461610524357919	0.0223741884375359	0.00923983028521952	-0.0225046194045816	-0.0333218827225459
0.150381043275587	0.0888602564407438	-0.0388297125815335	0.079992899800052	0.0175784216968261	0.00122115344454171	0.0288327869723171	0.0270268594235443	0.0233039768148519	0.00939978757068388	0.00645710620831086	0.00763387262559589	-0.00434076942419948
0.105006755197578	0.0565009934193543	-0.0120562294970167	0.101466601835597	-0.00954699419747958	-0.00501573673468732	0.0111600828730832	0.0113637388122299	0.00365952805662614	-0.00728136546608345	-0.0125985111454124	-0.0242436547227768	-0.027353061001643
0.0771403103608958	0.071618598187092	-0.0191573132051502	0.0461663466494136	-0.00433449192342977	-0.0124309217777212	-0.000261858586477148	0.00109783509037242	-0.0134549841495581	-0.00838270685057549	-0.0137255126925268	-0.0166333934418402	-0.019357667300204
0.0228596225046506	0.0382153802600006	-0.0041214079174939	0.0189947865019455	-0.00554887703305316	-0.00743388991402237	-0.000645722116879195	-0.00375233015471258	-0.00726029433580139	-0.00649138347353776	-0.00871666370606768	-0.00857581654293941	-0.00922811352847321
0.0401464560490529	0.0208371277547089	-0.00791928979866687	0.0302112835615939	-0.00695882101739508	-0.0133258687704352	-0.00427910389103801	-0.00463749933218693	-0.00648733343034581	-0.0101423448939152	-0.00935459942385775	-0.0126945719740633	-0.0145617930108978
0.0755010957515085	0.0852589735390319	-0.0120618462664373	0.0597734794467425	0.0113079459746242	0.00843199756608226	0.0190777340216319	0.0136313216518991	0.00295147161839429	0.00986997177035322	0.000713976204130745	-0.005624447485826	-0.012763924132586
0.0260515015224349	0.0630128074058557	-0.00478683053261613	0.0201092529487534	0.00022665176804303	-0.00790257282985373	-0.00219635266289209	-0.00476000194835943	-0.00734767408670611	-0.00383796053090535	-0.00389062124916258	-0.00856386336046506	-0.0111122395473218
0.484383222316087	0.144051040849232	-0.148023246300137	0.217317429596344	-0.00185247420895718	-0.0835232508296052	0.00337427246593436	-0.0187777267177716	-0.0162800441097914	-0.0426878625192812	-0.0707006665038257	-0.0758931291400328	-0.0803865690084302
0.353392070702141	0.222638555870609	-0.0834568487689792	0.240871363243012	-0.00817945819224736	-0.0357827739737664	0.0395270191071614	0.0447368715911354	0.0419638202479504	-0.0219811160830069	0.0055375691005663	-0.0290725349143367	-0.0679770007761383
0.446573571869695	0.158694916563131	-0.133832627705633	0.202534502489103	0.0664648636289258	-0.0303153177533674	0.0630738443422015	0.0392023523298964	0.0325259328367382	0.0180747729377792	-0.0279796016629967	0.00384693752328397	-0.0365289714454985
0.0545196874449303	0.0521423925658361	-0.0120656223754689	0.0378962467538448	-0.00371678908533241	-0.0101117627107591	0.00318421997855314	-0.00544047194601428	-0.00623043126619253	-0.00691427589804573	-0.0164366672041754	-0.0134549342672522	-0.0145621528386662
0.0332963109674664	0.0145580850914777	-0.00620514962067691	0.0261327310900309	-0.00784351836340269	-0.00960505112258943	-0.000899252431223435	-0.00482954093910756	-0.00576629553353519	-0.00872428474299606	-0.00871018289900001	-0.0115123264465932	-0.0106644695643793
0.166199182418943	0.10984713483137	-0.0472632723798787	0.0803828747926044	-0.00323906128860657	-0.0373605079044915	-0.0154052140876813	-0.00197779839879864	-0.0227245394067833	-0.020299784596549	-0.0274088567906747	-0.038475530721033	-0.0384354342994613
0.490163820888421	0.201970469763145	-0.152556792532233	0.208119694626804	0.0242178471244431	-0.0330172280860322	0.0560570391740596	0.0386474574049473	-0.0116177154898855	-0.00439969048079453	-0.00485408874197968	-0.029121025106477	-0.0499258642891272
0.194234408907783	0.052262143640135	-0.047730618173607	0.120645216234469	-0.0175817887283197	-0.0133233374967429	0.0156576507238811	-0.00792617293980472	-0.0200443262203765	-0.0154525631125313	-0.0271077441950304	-0.0329814551140571	-0.0377831159079695
0.32709701767357	0.24874068913112	-0.0707773942906254	0.249873278714634	0.0592578229818696	0.015574737083954	0.0332150586261777	0.0313703650552316	0.0318423219728006	0.0374162800329118	-0.0250066793340368	-0.0358108224690215	-0.0586614612941206
0.0142384760151046	0.0247740581964543	-0.00150232382247011	0.0127729378488513	-0.00240313987067715	-0.00287043221846498	-0.00108237604959274	-0.00175188474125704	-0.00320188371640087	-0.00263678604457107	-0.00407761980781784	-0.00600162236972637	-0.00455384256985712
0.0194923434375047	0.00633323322488794	-0.00162030206143121	0.0164810385355928	-0.000855000247256023	-0.00168191083762603	0.00468968246545134	0.00204989209019836	0.000315266108623671	-0.00126845554244103	-0.00316073319131837	-0.00416584434217729	-0.00523795285339533
0.013715274175402	0.0286207812671799	-0.00200423081826662	0.0123634657329491	-0.00288150708926705	-0.00454686637746401	-0.00105791315239156	-0.00162015163768532	-0.00321468009447362	-0.00371418673336553	-0.00380297699643738	-0.00438947980540949	-0.00554931952460747
0.290594953162287	0.178338093439492	-0.0816904264147905	0.150370408006387	0.00998301126820883	0.0101273884206342	0.0331980779990375	0.0345349431290577	0.0223905148412975	0.0100551998444215	-0.00551147824492593	-0.0397076350452531	-0.0187126213093102
0.113114259720693	0.127029978144909	-0.0160096007692092	0.102967479096623	0.0069568846763725	0.00174530886420945	0.0454924189594648	0.0254586642999392	0.0245285549572709	0.00435109677029098	0.00441160149399493	-0.00877489874695149	-0.00737319899420347
0.02338761382409	0.035477489628612	-0.00219900570967799	0.0229713544762893	0.000714705141475435	-0.000894872899029758	0.00641244529271051	0.00409818374362689	0.00315337052755424	-9.00838787771634e-05	-0.00109596465131348	-0.00435425494068825	-0.00378256166937673
0.247980287248111	0.101605718416661	-0.0622796429824453	0.149967668036849	-0.0200228345064976	-0.0125523015838355	0.0184381376825912	0.0143498615829531	-0.00131609908041944	-0.0162875680451665	-0.0335174439005157	-0.0280152626538011	-0.0297193787448722
0.168405747491385	0.166992517937784	-0.0484842511151299	0.0790304410038921	0.0113327602001094	-0.0418671015034588	0.000952917047790908	-0.0124828873366991	0.0116405058210345	-0.0152671706516747	-0.0114185439116266	-0.023944687932613	-0.0188943752635141
0.245327686421843	0.104770894464727	-0.0627757205096862	0.152975865123476	-0.0213977848184441	-0.00741007304562252	0.0268193604487644	0.0139191526285452	-0.0148206922630495	-0.0144039289320333	-0.0181940724270253	-0.0313291268450291	-0.0532729059227787
0.156241235241244	0.112282354157444	-0.0424785985951093	0.0835168244693558	0.0137589160449839	-0.0396481216183765	0.00523125255904081	-0.0124055450324103	-0.0184136155784216	-0.0129446027866963	-0.01386620593753	-0.0333749056432815	-0.0275773794066516
0.493973593713202	0.196292252730742	-0.154695402066724	0.203688729864096	0.077284850764166	-0.0627679619099672	0.0317544082534403	0.0793873235102142	-0.0137757665375889	0.00725844442709939	-0.028370328664418	-0.0382435522074194	-0.0279820872275183
0.371623696319284	0.272193716256292	-0.095965772469985	0.230063733524535	0.128583196849994	0.029339550461658	0.105417378103464	0.0585085414868894	0.0118679585243658	0.0789613736558259	-0.0378987212857568	0.0412724975638368	0.0172045002931226
0.263149442072017	0.176210679381	-0.0714192178923645	0.141694992340427	0.0212287081590623	-0.0366377980637818	0.0632837212255116	0.0227718812048543	0.034736519070501	-0.00770454495235978	0.00506862253035606	-0.00913997986358189	-0.00359157929372023
0.100873853458001	0.111927405907522	-0.0271365944438824	0.0536001930003694	-0.00508138433083963	-0.0101933363949922	0.020921491520618	0.00458261540029153	0.000229273699194524	-0.0076373603629159	0.0150698438257916	-0.0067036455881552	-0.0129762359220756
0.193665246062267	0.0527293008557746	-0.0482843426934654	0.119574114400888	-0.0205090591009402	-0.0300478777184277	0.005291842772675	0.00550098508169569	-0.0158228417218897	-0.025278468409684	-0.0293112519092761	-0.0327217052984126	-0.0297875874930766
0.165451262662469	0.109633977509942	-0.0471908979135774	0.0793849583086382	-0.0197646561483532	-0.0450294927312591	-0.000375715926159481	-0.0118761036846161	-0.0132741199884148	-0.0323970744398062	-0.034099692872496	-0.0378506232240874	-0.0414120226867416
0.441912534378862	0.15986302182526	-0.132579066644175	0.201034566090328	-0.000134549337170886	-0.0245283359443068	0.0491489343699854	0.0705957742599562	0.00426102854165944	-0.0123314426407388	0.00544435471475391	-0.0106668920116647	-0.0275700945636922
0.313384379033649	0.147028011042992	-0.0643815363115625	0.251585968856372	-0.0383052322102796	-0.0409695527283867	0.0194221443671366	-0.00100712139615305	-0.0122921986425332	-0.0396373924693332	-0.049294059087266	-0.0596956824370566	-0.0696714966018728
0.012463774968435	0.0123808868667738	-0.00117924827822947	0.0127235554196059	-0.000698933501755488	-0.00228635906897514	0.000718131784731782	-0.00081304458027944	-0.00160957243172165	-0.00149264628536532	-0.00349687460530811	-0.00361267680136125	-0.00345637466974521
0.152620898313017	0.134123313991134	-0.0445847152137835	0.0697220638991496	-0.00346774806506098	-0.016956943438128	0.00217390301694884	0.0287759560820066	0.0255917613368812	-0.0102123457515945	0.00479509342089837	-0.00442032854014113	0.00167766591391341
0.153354837899042	0.135913041322429	-0.0440446277682835	0.0693618671095794	0.0252180551651719	-0.00993473039374393	0.0277035595719107	0.0037854017725813	0.00177934821772047	0.00764166238571401	-0.0141149096082179	0.00956391998901765	-0.0153121951666815
0.489773762376575	0.194981782041596	-0.152793128953813	0.205038942749791	0.0415142160668149	-0.096053936747567	0.0218856993366698	-0.010533336486583	0.00947643382096869	-0.0272698603403761	-0.0232620754926143	-0.000907407724191345	-0.0182268417675661
0.317225660781778	0.0839656876284088	-0.0785810469744544	0.202067421875422	-0.0112783300602826	-0.00710637227310984	0.0422933113923725	0.015108093092237	0.0110662127677031	-0.0091923511666962	-0.0158171005767251	-0.0288111119082915	-0.0336316731508988
0.000750611012165616	0.000194675841900117	7.57093262723004e-06	0.000388790580546729	-7.13978006431473e-05	-7.33061494635618e-05	0.000216318635599979	0.000228373504566234	0.000142766357180827	-7.23519750533546e-05	-7.57115645334025e-05	-0.000114753922059177	-0.000229476094740046
0.240753714546977	0.056363985391878	-0.062637007807601	0.138631496018041	-0.0177558067274045	0.0107484747196395	0.0434187020397622	0.0299734106827532	0.0130931077477885	-0.00350366600388252	-0.0114426121202207	-0.0109016673243237	-0.0197103771488613
0.0278868566249809	0.006447107549694	-0.00109188245697137	0.0277453494270432	0.00113498414835285	0.00150041582717508	0.00927443585239776	0.00545926142466804	0.00439569576050474	0.00131769998776397	-0.000409149547077867	-0.00300078697251796	-0.0046543896422324
0.100106272567611	0.113325473627436	-0.0266390658712823	0.0522693979266998	0.0339625750031644	-0.00843136560750375	0.0136126637769169	0.0076236720406339	0.00302723954000933	0.0127656046978303	0.0104534564752659	-0.0054828086959063	-0.015393338613232
0.00342679904394739	0.00810742761364196	-0.00024810482868428	0.00270905831032764	-0.000791103770758129	-0.00121547661676125	-0.000564303392669043	-0.000714192189404163	-0.000853321236096462	-0.00100329019375969	-0.00140686538077243	-0.0013753981351376	-0.00161475919068378
0.125005632380359	0.129651325320994	-0.0346386431601845	0.0620800821899364	0.0249057000208275	0.00420619820543133	0.0248094322120077	0.0204729343445318	0.00888140172100232	0.0145559491131294	-0.0107927167854714	-0.00725393911420223	-0.00909751224851488
0.0335882833957605	0.0482270821388984	-0.00358191432799146	0.032614997883825	-0.00705741294616566	-0.00618883319461565	0.00771807894629063	0.00375857275246866	-0.00471691066129956	-0.00662312307039065	-0.00762685879207813	-0.0053995316542083	-0.00685207095529949
0.0992501537791233	0.105375219480617	-0.0179989214021239	0.0753905439606456	-0.00456203404930076	-0.00696208500463689	0.0257208987699629	0.00414123682836909	0.00528629443563633	-0.00576205952696883	-0.00808933262079756	-0.00796248937315513	-0.0228898003219814
0.171670275508222	0.164341623115707	-0.0491711043134267	0.0817824799089936	0.0204181373151065	-0.0477287984438637	0.0132305818203418	-0.0038860995527237	-0.00734815112332299	-0.0136553305643786	-0.00833207323292484	-0.018017737037717	-0.0198327108897115
0.255842189373788	0.127518478698097	-0.0691655533088052	0.139995606427286	0.0420886669148225	0.0385485009938666	0.0346616560313837	0.0483548069938156	0.0271969819461128	0.0403185839543445	-0.00831158503170545	-0.00335751120737848	0.0101474476817545
0.0209935532521325	0.0320329531216647	-0.00195216909207379	0.0215843113363237	-0.00734920359462097	-0.0049945634531674	-0.000757142093904262	-0.00252660594211918	-0.00479892996449832	-0.00617188352389418	-0.00680125395588186	-0.00785416657099807	-0.00763206820934165
0.0913563925093945	0.0632143911566068	-0.0240473783956807	0.0504138764196325	0.00298494248221939	-0.00397505695204586	0.00129325264864175	0.00341010908126811	0.00475915623361714	-0.000495057234913235	-0.00367546188199824	-0.0114402310721489	-0.00813875972551767
0.0473621655427181	0.0815895923384921	-0.0105989546927944	0.0342965484674041	0.0112834093299896	-0.0160633231795426	-0.00433019657136659	-0.00822919462978711	-0.00833994247228226	-0.00238995692477649	-0.00487005683026952	-0.013848656914644	-0.0140920742873679
0.252580196820744	0.127990170339237	-0.0687189777987769	0.137807663786957	0.00525123574964947	0.00804010216048173	0.0681006791084191	0.0641990017879598	0.0420232739051823	0.00664566895506558	0.0195845580459535	0.0197543161301977	-0.0274055308461476
0.021449893266924	0.0371740427925525	-0.000924185057401605	0.0224547462258575	0.00449875366730665	-0.000298940996608394	0.00543405913101551	0.00429608122469227	0.00130951386112413	0.00209990633534913	-0.00220527069067671	-0.00121548771930277	-0.00418787793381164
0.0140203420128267	0.0568505870398712	-0.00101748025139738	0.0135610038797518	-0.00485482877754506	-0.00798700671864227	-0.00418405803447511	0.000150854429301503	-0.000886544808440992	-0.00642091774809367	-0.00638705209744598	-0.00754879227734854	-0.00437797812011399
0.00793977498005441	0.00847359081075034	-0.000834467555986367	0.00792230426575731	-0.00150191581601257	-0.00169866312939828	8.53067770841456e-05	-0.000513706439988292	-0.000930602569436429	-0.00160028947270543	-0.00188405867403718	-0.00226466641349403	-0.00265352788739531
0.0362721134852284	0.0455630423676537	-0.00471749974605059	0.0321233519176926	0.000636358426671056	-0.00272129016426718	0.00658436795886357	0.0035729372932259	0.0010265325415599	-0.00104246586879806	-0.00366989320914408	-0.00619938894489563	-0.00761209161457828
0.490103001969847	0.195528309729702	-0.154683521819547	0.204112778786314	-0.0181035917294656	-0.069600459896935	0.022735119785831	0.00661387066745855	0.000390912896033824	-0.0438520258132004	-0.0276658344506988	-0.0291480775741375	-0.038848578405194
0.497285857054423	0.243883451434248	-0.157813855773026	0.201919705118724	0.121835080546532	-0.00857696637016758	0.133986271329893	0.0760096554067084	0.0401913356276757	0.0566290570881821	-0.000215223830048628	0.0169113579339571	-0.0178150487341301
0.000430710330614187	-1.12815726080908e-05	-3.65186320141017e-05	0.000114608549992186	-1.29822855842311e-05	1.95548827178216e-05	0.000113978936776998	2.92403876831826e-05	-1.32776525145941e-05	3.28629856679522e-06	-0.000107465086725906	-4.58152101103148e-05	-0.000101152441512402
0.151360906800788	0.186025179798626	-0.0267482409680216	0.12733284455705	-0.00576872096538383	0.0020624742331504	0.0549117978537862	0.0389745832704648	0.0378286281392629	-0.00185312336611673	0.00630259919753703	0.00129184620185294	-0.0210828283789386
0.100508339969155	0.0284603699002859	-0.0240011048258322	0.0601693667729605	-0.00499788580907906	-0.0196157132629944	0.00840918244191755	-0.0104118360324304	-0.00138812687422581	-0.0123067995360367	-0.0145554555150704	-0.0214100285796262	-0.0172141993917797
0.0684095138499733	0.0654023057771679	-0.0163125610909603	0.0423615876062266	0.00549570172325051	-0.013657175716522	0.00478091337311987	0.00588975461843479	0.00364888101739594	-0.00408073699663576	-0.0117643581436572	-0.0101415169557145	-0.00710844452343604
0.11789250536384	0.0307664428611533	-0.0272187643587008	0.0741104798325238	0.002989621337917	-0.00443598754481368	0.0220409777065853	0.0132913047879839	0.00468574052295198	-0.000723183103448349	-0.00416285315914383	-0.00675600765708473	-0.020248620305644
0.050806791503142	0.0591630505608986	-0.00739092171647446	0.0413345931837965	0.00299183138124878	0.00288270359930097	0.0178338835820681	0.0137258898899515	0.00325912991233766	0.00293726749027488	-0.0023617632509581	-0.00635549856906403	-0.00634196505516656
0.309890495014652	0.216510687445698	-0.0902883882656317	0.147751329845743	0.0327889881010818	-0.010531204065528	0.0372389005132815	0.0386449356025346	0.0568978423862331	0.0111288920177769	0.0480665108642814	0.00472049348404269	0.0126272649154885
0.189125651374017	0.111591391845322	-0.050232815325752	0.103247924246393	0.0358603066220276	-0.0135392507311878	0.0370431453722505	0.0292648196219114	0.0394174544642292	0.0111605279454199	-0.0172826278694534	-0.0226693733195326	-0.0160298238694436
0.00633875801285349	0.00495102227397025	-0.000488071725823117	0.00688149234134286	-0.00195559970234937	-0.00128637052924012	-0.000362336800216167	-0.00125663792195463	-0.00127224959608898	-0.00162098511579474	-0.00178960868873146	-0.00258702105426775	-0.00248258523678099
0.45059660862597	0.196051968091604	-0.136706833540663	0.197083495734617	0.036230181604432	-0.0211099132118337	0.0769971437615974	0.0823691680433928	0.027742849648606	0.00756013419629914	0.0513936966414235	0.00042809875905947	0.0397390071361637
0.0828953515999178	0.108930634178708	-0.0104445873785957	0.0794348554249272	0.00120326853720182	-0.0149982384023696	0.0176117646969063	0.00929016064907667	0.00415095114566932	-0.00689748493258391	-0.0012751699310182	-0.00480049866662643	-0.00859754982449601
0.0146075875574005	0.0265585100103127	-0.00107447832301617	0.0156645089622888	-0.00226969390578541	-0.00283533126284806	0.000401816204323448	0.000670146233249364	-0.00128355422230624	-0.00255251258431674	-0.00234845075676046	-0.00460743228087471	-0.00457353164939021
0.301470685638435	0.184072939682429	-0.0648682742552173	0.228996210688738	0.0276966043238373	-0.000946742638939957	0.0666595352584873	0.0647519317243808	0.0245293576627467	0.0133749308424487	0.0104926213826133	-0.0182344262098967	-0.0233061121634547
0.174404248203008	0.050592924399513	-0.0441928376037937	0.10255600466336	0.00368773211629733	-0.0284051184134953	0.0159581036634094	0.0145218455023653	-0.00298310311253061	-0.012358693148599	-0.018462013637558	-0.0206763375960465	-0.0261829676820807
0.0102588664712194	0.0161442197158422	-0.000905707434420476	0.0105999644204405	-0.00205911702588744	-0.00209379944997061	0.000661554942206592	-0.000867574239206415	-0.00195271659784379	-0.00207645823792903	-0.00347463160024737	-0.00316218537452284	-0.00429145345879999
0.0752608347779532	0.0236965090312294	-0.00685272706382399	0.0755026095537666	0.000740823289609671	0.00157760417244468	0.0211192058286152	0.0126278363726811	0.00618013189249471	0.00115921373102718	-0.00554681568505343	-0.00861811406431783	-0.0123743518866127
0.0188613524561188	0.0315330243490812	-0.00328455855661303	0.0160485411544809	-0.00487759481773128	-0.00701419431558136	-0.00239354691406534	-0.00391232052946665	-0.00460360303412381	-0.00594589456665632	-0.00570447733526127	-0.00688628503965419	-0.00769633538924352
0.134413706672341	0.0710830119640045	-0.0192565228392806	0.126831837755372	-0.0185038699555034	0.00220116712312113	0.0187393195953312	0.0162445944732331	-0.00292897173455797	-0.00815135141619114	-0.0212281104959794	-0.0206640251568401	-0.023898119156692
0.229034039445252	0.174439858229377	-0.0655646251611672	0.112012326555952	0.0662313914619163	-0.0191443544961936	0.0596395794662458	0.0435099549780546	0.0269861605090405	0.0235435184828613	0.0392975812519414	0.00685000320277313	-0.0120361722301436
0.0213175338887848	0.0323272803670035	-0.00163487971734585	0.022389717052463	-0.00654925706067124	-0.00504266419935444	-0.00156777900121862	-0.00296580680367757	-0.00474357805913168	-0.00579596063001284	-0.00681308679747113	-0.00854301396601318	-0.00886883661884597
0.0367584217009136	0.0546242491525477	-0.00393071385039517	0.0338752320396825	-0.00220446961027078	-0.00229644182331811	0.00488825256407528	0.00242756467367911	0.000993234795674036	-0.00225045571679444	-0.00428478948857645	-0.00661755439533715	-0.00783586868516887
0.0591516867374598	0.0540001494417441	-0.0142515438141641	0.0381471507119737	-0.00645652337656571	-0.0139243054319769	-0.00676103428296796	-0.00599252813009364	-0.0109647646722514	-0.0101904144042713	-0.0170003075357636	-0.0163326494477325	-0.0196679716520081
0.0274558247516539	0.0632613398199529	-0.00507837915866219	0.0203552713191924	-0.00758770198707661	-0.00572940537792343	-0.000953411928669157	-0.00892031800020356	-0.00267486893900395	-0.00665855368250002	-0.00823555488831146	-0.0125537739000993	-0.00980594044663188
0.450051299727224	0.162017879291251	-0.134799353095863	0.206751899358885	0.0365974498794652	-0.0133296349589229	0.0667965907462916	0.0192944010746744	0.00982594564637862	0.0116339074602712	-0.0118533398464883	-0.000876675659756909	-0.0141696627862025
0.142887322710073	0.101612940235665	-0.0389020160627594	0.072289307774688	-0.00329852876340278	-0.0327876197073369	0.0184952652981853	0.00219002148908776	-0.00463592560527129	-0.0180430742353698	-0.0155059439692913	-0.0155934576409113	-0.0267396782623977
0.281589343226358	0.098695795949732	-0.0749644989023866	0.156802224319313	-0.0160079243880566	-0.0263920989197018	0.0176495480192975	0.00273746721807627	-0.00190904710479251	-0.0212000116538792	-0.0181280752054995	-0.0381188188331698	-0.0313190755796997
0.29780566632422	0.180829018232337	-0.0644187772035675	0.222373377614416	0.0245788092315758	-0.00670401613569077	0.0693711333591926	0.0161654839213441	0.0454939822164412	0.00893739654794251	-0.017145533508937	-0.0293090501963642	-0.0300944737984696
0.208166007008572	0.057588579602361	-0.0507443041947415	0.130619173308824	-0.0094055083530237	0.00742124665596169	0.0270025563510791	0.0239219319113744	0.019032690287865	-0.000992130848531003	-0.00445473686856732	-0.0139731339497171	-0.0265324180642477
0.00104623417660878	9.77772362600348e-05	-0.000111568704474315	0.000598996796444083	-0.000311547606372847	-0.000263370371600667	9.37412030448755e-05	-2.75876844153589e-05	-7.55680668230045e-05	-0.000287458988986757	-0.000239289414918885	-0.000386959410468442	-0.000472176292578421
0.030495181712174	0.0151447627641636	-0.00353026722928995	0.026091689858769	-0.00610893001868208	-0.00724023670513589	0.00044183167521563	-0.00281579568093769	-0.00360863667507989	-0.00667458336190899	-0.00833102217666449	-0.010294659560925	-0.012243277288794
0.000891149658361313	0.00241181176422005	-6.57417689114049e-05	0.000506657676956999	-0.000214315515946386	-0.000361102140963217	-6.17056460084776e-05	-0.000179004742022367	-0.000185780277348847	-0.000287708828454801	-0.000293578053606408	-0.000340954652748694	-0.000509632400552937
0.0557636769252425	0.0314184654372506	-0.00415428975702868	0.0558892987445506	-0.0183074794698239	-0.0020370456439562	0.0039454181100604	0.000405189295220577	-0.00656028081398077	-0.0101722625568901	-0.0139620956520476	-0.0106500142292658	-0.0135988307089787
0.119269217451917	0.0480704241772201	-0.0292476966385725	0.0699731802561577	-0.02100928318343	-0.0244561075929769	-0.00294913071846566	-0.00724963721436281	-0.0149025584475396	-0.0227326953882035	-0.0224064245462943	-0.0265126555087816	-0.0353020105114198
0.00701282727079667	0.00380922281021168	-0.000688880617419565	0.00659276539904754	-0.0023820282968742	-0.00202694084817278	-0.00105099312888294	-0.00176022541325667	-0.002116194560054	-0.00220448457252349	-0.00251196801919827	-0.00331534545575565	-0.00304943768936452
0.0714694654648131	0.0637915210484812	-0.0171204624525427	0.0441149443689282	-0.00762286980829906	-0.00628452729561529	-0.00170696210696879	0.00614708404404098	-0.0032727551130808	-0.00695369855195717	-0.00487958235946913	-0.0108609786811531	-0.0125873771301419
0.0479192789397406	0.016930271540482	-0.00271633242914485	0.0501705626930589	0.000398785481486211	-0.00056468002610631	0.0130757389667347	0.00931853299914426	0.00483734173057989	-8.29472723100494e-05	-0.00193221130690616	-0.00713708034530476	-0.00817319100053079
0.000586481449684169	-3.45202153807592e-05	-1.19681328371133e-05	0.000420372852732848	5.31904036101406e-06	7.47333775187571e-05	0.000291953260207466	0.000226807362978044	9.18787322945655e-05	4.00262089398855e-05	-6.45128701885629e-05	-6.2734174746238e-05	-8.90455450060296e-05
0.4533103018886	0.150823343171748	-0.129541284000637	0.235873593374727	-0.00958721206448615	-0.0782927919005508	-0.00273240888192749	-0.0300626738045742	-0.0510689175202041	-0.0439400019825185	-0.0641901184653755	-0.0814129493997671	-0.0759698836254523
0.00624247323022826	0.0135382041710948	-0.000415835054860766	0.00539006767648221	-0.00178786563268975	-0.00221435195881017	0.000405311845429202	-0.000992029289229527	-0.00136497872997681	-0.00200110879574996	-0.00170645527314314	-0.00208377490445004	-0.00201197441367141
0.0337412220036834	0.0484552521620436	-0.003545314661396	0.0323020340472452	0.00129268372176817	-0.00644264782917457	0.00859982562235419	-0.00186348665062717	-0.000650382934917093	-0.0025749820537032	-0.00895250007626247	-0.00528304273526262	-0.0111049514036714
0.163854341330154	0.175864263768748	-0.032634721763501	0.126619978132041	0.0119934027971651	-0.00133526574908646	0.0422767547399174	0.0053008045237706	0.0359061132883275	0.0053290685240393	-0.0144396301208806	-0.013001662948323	-0.0359132871277091
0.24199395851852	0.0749906502114994	-0.0382863326534056	0.236393392041983	-0.0179492213273792	-0.00310837569815833	0.0534451699857478	0.0227359922907407	0.0118514736264483	-0.0105287985127688	-0.0224357878956344	-0.0263189762957778	-0.0330300303223061
0.136590641021587	0.120537187771592	-0.0268867229848143	0.099031966530319	0.0160136317836728	-0.00825974015831943	0.0294574629221002	0.0145426139602173	0.0148926499923699	0.00387694581267667	-0.00215183637232141	-0.00378947898084056	-0.0194136078118542
0.0414969112533258	0.0114859452465461	-0.00255490607188778	0.0437661908583125	-0.000782491846532431	0.000238216542150255	0.0124303278741683	0.00787542008454067	0.00294663605607896	-0.000272137652191085	-0.0011252087874494	-0.00644122934403846	-0.007803062828527
0.0591756015819863	0.0470849618144926	-0.0141475409283869	0.0371609859863861	0.00060082006378212	-0.00531959678174834	0.00637330751969613	-0.00545112785506426	-0.00276388320021947	-0.00235938835898311	-0.000775468110217364	-0.00707966628419405	-0.0087851888423246
0.371904324621167	0.274505586207073	-0.095829801379116	0.229286649511194	0.00818189741222514	-0.0351018694479213	0.119852868662462	0.0419964947283631	0.0740043628597503	-0.0134599860178481	0.00188424680892824	0.058862659113586	0.0475550220545191
0.17487019530518	0.163717815981727	-0.0511485747001117	0.0789386617492814	-0.0115321325528558	-0.0565178525275404	0.0171057523303887	-0.00836980868061674	0.0163999854205858	-0.0340249925401981	-0.0163698224017703	2.84494298124771e-05	-0.0327046626151759
0.269511865243767	0.185922724283048	-0.0527686104154115	0.226780004772525	0.0251153187078595	-0.00675284888315975	0.0747079052388274	0.0984760888908649	0.0350577764045388	0.0091812349123499	0.016552787993005	-0.0128371844752355	-0.0233796138306934
0.0622957704772263	0.09704956611151	-0.0151888198785051	0.0387100629582319	0.00102939818781354	-0.0156298842131718	0.00817129547612206	-0.0125371094101501	-0.0138288267122562	-0.00730024301267914	-0.00930291540549854	-0.0168904845686716	-0.0189349233252416
0.150440828805434	0.137027620193268	-0.0428167973348256	0.070005854050254	0.0104300763073961	-0.000252222242639377	0.0243849141451224	0.0174142459669345	0.000717421821721104	0.00508892703237834	0.00157766845532611	-0.0171437861116261	-0.0127185269612249
0.362989096427149	0.218919846172308	-0.0899301244143961	0.233612130804357	0.0346123522680783	-0.0337876743153455	0.0288180540089171	0.00785925379444347	-0.0146221530394005	0.000412338976366444	-0.020751109286038	-0.00349334324897738	-0.0608076171683771
0.306907223736562	0.214307306713359	-0.0893872495218575	0.145449472286679	0.0825914354137464	0.0217317674418749	0.08707446916682	0.0767408333892717	0.0656797157068558	0.0521616014278107	0.0363284654337308	0.0157383239602318	0.0501312651570031
0.18191745812746	0.152029611365287	-0.0512366206907068	0.0877042408816196	0.0180212609502146	-0.027661764777295	0.0611380914253642	0.0439769457679754	0.0152191389544492	-0.00482025191354019	0.0211454141988058	0.0256923593610947	0.0187317240114691
0.0746115553357643	0.0548272865539209	-0.0179594825707404	0.0442045629517838	-0.00589900856766033	0.00454279601060094	0.0188124085615384	0.0132792167306401	0.0100696745598426	-0.000678106278529697	0.0034040478661391	-0.000877352322619374	-0.00565738876648775
0.32037835332063	0.20644465020873	-0.0771355554345869	0.21286947113894	0.166059969344613	0.0544697254951477	0.0718857113889095	0.0445465339957512	0.0932757046146033	0.110264847419881	0.00616631250613675	-0.0181534063356856	-0.0252472784501512
0.266323571530432	0.176855239082915	-0.0725026841653238	0.144624451360592	0.0404467617721096	-0.0121735468702539	0.036808162698821	0.0380873138694656	0.0210025424447015	0.0141366074509278	0.0128643313853041	0.00269804922442307	-0.0219121069718287
0.227776032944565	0.123630527162707	-0.0604079309750907	0.123865827833823	0.012349753338783	0.0138205346717078	0.0606314268957798	0.031549607827127	0.0202186129016769	0.0130851440052454	0.0190222956920657	0.0144402662342534	0.00536436889437625
0.0162806760720101	0.0313504163828842	-0.00284949750646701	0.0133389046526383	0.000213790923673966	-0.00228877229581434	-0.00186341669067921	-0.000405298690953699	-0.000602869837219775	-0.00103749068607019	-0.00263617570260217	-0.00354674728613739	-0.00542426034620333
0.175670379707414	0.0962860788717752	-0.0490841138211389	0.09166783238019	0.0224211707904612	0.00286736436756854	0.0400734556571399	0.00761274623063973	0.0178202177970581	0.0126442675790149	0.0106421648937466	-0.00481571717315285	-0.0106004325196321
0.246739583533893	0.10143162377205	-0.0617916859693914	0.151510986756537	-0.0240798124922081	-0.0134801224976435	0.0173926579177162	0.00771569545053016	-0.00179517432898962	-0.0187799674949258	-0.0304777061127725	-0.0284654206132246	-0.0342222848971689
0.00948069524991978	0.0161776761621571	-0.000528935678363601	0.00955763370352464	-0.00124311375883615	-0.00171247999151123	0.00099399031519347	-0.000113085259187726	-0.000678744341741403	-0.00147779687517369	-0.00181491130019599	-0.00305389274190438	-0.00276286450957683
0.354192908639198	0.227768006615783	-0.0845986504357473	0.242935271406942	-0.0177813400944688	-0.0394527708072567	0.0610868148163309	0.0132406675637844	0.0060276641983556	-0.0286170554508627	-0.030065900630955	-0.0453022352385067	-0.0557600421303686
0.00510945129875145	0.0115093398415092	-0.000188487366085564	0.00501144424788791	-0.000749169632548214	-0.000878168604144469	0.000494313681478026	-0.0003356444935919	-0.000961470704208772	-0.000813669118346341	-0.000752479995905982	-0.00177761506657663	-0.00167670634527863
0.0443127985731586	0.0151436905389662	-0.00914599228302582	0.0319861421227808	-0.00263036508992345	-0.00640299588702477	0.00185817514482224	-0.000187394708792379	-0.0031639784636107	-0.00451668048847412	-0.00694852778374645	-0.00967414524144231	-0.0106874671970243
0.36826248805215	0.136579907779877	-0.0969355462645897	0.218463701548924	0.00125367649939273	-0.0890125623824025	-0.00462303764074079	-0.020789234439357	-0.0189042838607804	-0.0438794429415049	-0.0585506784171919	-0.078487329414714	-0.0863303068346827
0.0223785264795591	0.00916476691862806	-0.00377832123645314	0.0193154029450381	-0.00256095643282985	-0.00523039315223691	-2.85446224598633e-05	-0.00197517431524035	-0.00343185203409884	-0.00389567479253338	-0.00525432083538578	-0.00784366605037538	-0.00695891205304513
0.0406992390001788	0.0222458739069899	-0.00525364317685172	0.0356688170635797	-0.00942809312078167	-0.00780580067016756	0.00083649335034696	-0.000460883827930116	-0.00652986858147548	-0.00861694689547462	-0.00975849532547729	-0.0128569199538324	-0.0137757826126206
0.0606748374139567	0.0169759286545256	-0.014390670076667	0.035470904402242	-0.00326604956072795	-0.00221123982837795	0.0098148811970832	0.00174639284695616	-0.0018156266202057	-0.00273864469455295	-0.00493713562987109	-0.00659606901096731	-0.0099677794226531
0.494850676567522	0.246144871954705	-0.155618491019827	0.206343958703497	0.0613937713382049	-0.00222629799223628	0.0682998144528752	0.0610429086975617	-0.00702109330610329	0.0295837366729844	0.0152872143558438	-0.00934113260886055	0.0396674515396165
0.121593233919099	0.0612201382608016	-0.0192100344637939	0.105701837028957	-0.0180394180734803	-0.000379974837597469	0.0145316636602688	0.0106200327338005	0.000815112520727648	-0.00920969645553887	-0.00921957218681446	-0.0256352016418881	-0.0272262603816442
0.44908621639103	0.198642220108035	-0.137837051407755	0.197544089349357	0.0884259498612862	0.0642008127952934	0.0642455407820769	0.0578447070405238	0.100120660105635	0.0763133813282898	0.0388593131666247	0.0184825182173627	0.00726394338182945
0.0882890167373593	0.0749225265378701	-0.02290005589571	0.0490026494994296	-0.0141370702373927	-0.0127279662164956	0.00567081911086406	0.000581265959801208	-0.0137531731268987	-0.0134325182269441	-0.0185189863275524	-0.0237658232303992	-0.0230207461981479
0.15542501449542	0.134440006379287	-0.0449952139368644	0.0695287160990783	0.047436112381894	-0.0160099594359158	0.0220223068707997	0.0172586764559961	0.00334672350879336	0.0157130764729891	0.0033052304966163	0.0107214003217366	0.00332288429235253
0.19404741041961	0.109799270445027	-0.0247966017161962	0.204593581907746	-0.00964029107427355	-0.0228796559691833	0.0242396458575166	-0.0051777240123245	-0.0176281176995939	-0.0162599735217284	-0.0360268453857133	-0.0449770130039813	-0.053863179047938
0.132995800987037	0.12040254323539	-0.0258720192850071	0.0996859128936061	-0.00196936881476895	-0.00404930273858894	0.0405024774373137	0.0193246652476117	0.00857367345662399	-0.00300933577667895	-0.00408598563288357	-0.016937267703217	-0.0180216974959956
0.316817370639185	0.0840272445681414	-0.0792935225912645	0.204721100451385	0.00162792107158161	-0.00458235038674681	0.0393184191594312	0.0303840094148911	-0.00214112764949287	-0.0014772146575826	-0.0102786786897134	-0.0252192812406218	-0.0428525919880254
0.488361744732556	0.145171139032814	-0.150686787120515	0.211843379243512	-0.0087033262711913	-0.0991366070868662	-0.0153370836916016	-0.0159318769796909	-0.0502852601946987	-0.0539199666790288	-0.0467942687947921	-0.0676839544221386	-0.0918543425495121
0.256121339716196	0.103960957438369	-0.0663805417286106	0.147185137897287	-0.0341071321859425	-0.0164357869650776	0.0179674606557248	0.00180025921525517	0.00255136716785592	-0.02527145957551	-0.0174760108025527	-0.0295081336409441	-0.032363831851748
0.49888206459207	0.249707473632097	-0.157269812876767	0.202153611133887	0.0824479310738848	-0.0653531883217838	0.0983739343268102	0.0826496733152797	0.0548664520043629	0.00854737137605044	-0.0179214336386667	0.00128639419230647	0.0194167198318896
0.490276314750455	0.197143677567609	-0.154206928615057	0.207001788324955	0.0658135046134581	-0.0748563938258198	0.0262003885911614	0.00969446793806711	0.0026959868603384	-0.00452144460618087	-0.0423897230942586	-0.0477456793134975	-0.0706532078488661
0.459472729649126	0.148927565727882	-0.133686751299142	0.230021855791268	-0.0159297506939126	-0.0804245098029787	0.0108482042745614	-0.0121260396088677	-0.0467454171047153	-0.0481771302484456	-0.0608793330291962	-0.0638537532382977	-0.0862947408894457
0.00374499794035462	7.62923985751472e-05	-8.86717152527587e-05	0.00394854436718106	-0.000560382062162312	-0.000193786677834043	0.00113539903032853	0.000526152950283593	3.08841895586475e-05	-0.000377084369998177	-0.000687417345185359	-0.000869883475816054	-0.00105371445892038
0.326266974826473	0.250026416295112	-0.071153429833322	0.253712583711181	-0.0272361295086574	-0.0379210951559548	0.020831302349493	0.0107729750924502	-0.00957270869682653	-0.0325786123323061	-0.0554724220958263	0.0122257140934748	-0.0617391119419675
0.160223906893405	0.110269372684375	-0.0434314508898804	0.0813862803658817	-0.0245940898697087	-0.036960259567366	-0.000252134155448058	-0.0165965335853726	-0.0215136455834269	-0.0307771747185374	-0.0282615475397852	-0.0364805095442401	-0.0157313340378096
0.22914632103017	0.122041875577251	-0.0600885579211896	0.129266540965099	0.0107389041771518	0.0190597576464348	0.062039982521465	0.0561829717136244	0.0363987273217827	0.0148993309117933	0.00664235777589742	0.0146518076062037	0.0068342234851666
0.447007645408136	0.156498506525811	-0.135056328361652	0.200557158972813	0.0119600381932014	-0.00998937615693829	0.0715754991563243	0.0588210045448677	0.0600318827330386	0.00098533101813153	-0.0112865398913347	0.0119604818673155	-0.0179951072366743
0.445016502353427	0.160792514955852	-0.134409146173354	0.203010164233375	0.0659840280572511	-0.0250585561377325	0.0505393263375615	0.0566866821089195	0.0317700793725286	0.0204627359597593	0.010097318296062	-0.00724653518742557	-0.0373512608329654
0.132407066722917	0.0846662449029333	-0.0353121904085804	0.0707765346916422	-0.0223121920583529	-0.00687684242420228	0.0152745298429906	-0.00205697005316691	-0.00710423094893547	-0.0145945172412776	-0.0112591122567881	-0.012897429281074	-0.0314133229761898
0.445818300180325	0.156701335020175	-0.133979802489985	0.201715125745124	0.0618604253867316	-0.0227304788992899	0.0480321197974646	0.0457260651749317	0.0230012513634991	0.0195649732437209	-0.014933782202035	-0.00304730679299342	-0.0428825377911101
0.304610027373681	0.217178348375906	-0.08826888106447	0.149574321003006	0.0482824152640987	-0.0222290051195649	0.11611001536489	0.0391372358122913	0.00545443382570104	0.0130267050722668	0.00399096299984808	0.0485308049743763	-0.00340484333182217
0.495246518895572	0.246858996283904	-0.155799342387386	0.205062552253168	0.117213431538221	-0.0565734288344159	0.0875389578458867	0.0625278481741965	0.0443604250352272	0.0303200013519023	0.00420974785057798	0.0157474198700312	0.00867609019180798
0.452275050345414	0.201101884813283	-0.139600501809383	0.194972849535443	0.069802500284693	0.0156052027794842	0.0750410347945876	0.0713137026197811	0.0388571545279719	0.0427038515320886	0.0271998804187161	0.0138968918964253	-0.0125149329370771
0.259239713402315	0.129180750012512	-0.0711707138010226	0.134629092259736	0.0308671224081205	0.0120516152920969	0.0713794507865247	0.0561226894261407	0.025291905084016	0.0214593688501087	0.0223332138724491	0.0129402663063128	0.0045096062470652
0.000370449423188613	0.000123088019982808	2.15788852970143e-05	0.000179587711119336	9.51484880363412e-05	0.000155772218690364	0.000317586497928144	0.00011462686281007	7.70451646678123e-05	0.000125460353363352	6.15574330166619e-06	-1.54757053137005e-05	-3.74677758773434e-05
0.418292943720256	0.177316142995854	-0.117270610099486	0.222592171756554	0.0295863856746735	-0.0102280373028294	0.0926644594538462	0.0592724178010285	0.0288853817940508	0.00967917418592207	0.00201548134618373	0.00937245020983818	-0.00760052667589767
0.120476926439621	0.03112140783479	-0.0302992939910521	0.0694764162196883	-0.00695345303678571	-0.00759787335961502	0.00790237584715318	-0.00247196327265659	-0.0122177859830104	-0.00727566319820037	-0.0194014140094319	-0.0281274837591891	-0.0204797750331323
0.0272466447179856	0.063301894172173	-0.00542942356904181	0.0219414330998721	-0.00146692514420312	-0.00979837710546111	-0.00218694372447572	-0.00541711560557303	-0.00666494784603342	-0.00563265112483211	-0.0111842137195225	-0.0083753628283688	-0.00974876103235682
0.493034640140235	0.196410260601758	-0.15596225842494	0.205579578084459	0.0213650569071671	-0.0590867970735695	0.0338885957011127	0.0184523302376108	0.0600315835511935	-0.0188608700832012	0.0136615661355752	-0.0344020430010626	-0.0630662184034034
0.218284207191919	0.0601871142834667	-0.0557465793616755	0.128466488805623	-0.00349230880068049	0.0117788166626114	0.0315872406476192	0.0266432322728554	0.0195279165486238	0.00414325393096548	0.00663006497916541	-0.0220839880612897	-0.0114686894238578
0.0697951647847039	0.063849040802333	-0.0167100975811105	0.0425118809904962	-0.0133613656491099	-0.00309097399037289	0.0121194023208502	0.00440345548333329	0.00229699418405385	-0.00822616981974139	-0.00385349685901713	-0.0128211695602308	-0.0108709887171248
0.000427881788507712	4.22380136418536e-05	1.53039658399353e-06	0.000117953504674114	-4.07287958079846e-05	9.24651687488265e-05	0.000231521058759259	0.00011887613370021	5.61362270339137e-05	2.58681864704209e-05	2.58290074681581e-05	-1.9393908214793e-07	1.2049219798242e-05
0.488738139256691	0.196822403992233	-0.151192267617052	0.20829551890409	0.0511495476881985	-0.0678293022332682	0.029522934698545	0.0160082546057199	-0.00369265300854055	-0.00833987727253482	-0.053392136307867	-0.058117223205341	-0.041329890326301
0.221474458115585	0.17091321482396	-0.06245196524184	0.109966881477318	0.0798850893179476	-0.0125917298230612	0.0508568719752071	0.0473368115708812	0.031910686718015	0.0336466797474432	0.0180167423236614	0.00098599753416459	-0.0138383170489366
0.0608385225501727	0.129513593828599	-0.0117189011370433	0.0412606298674811	0.0259084415918077	-0.0153602729267138	-0.00326314612039434	0.011243918902149	0.00931608541796003	0.00527408433254696	-0.00109088023613686	-0.0189370884236234	-0.0233058768291933
0.000851423300662081	0.00243425958814535	-3.14266683356163e-05	0.000427745377362905	-0.000250517588626027	-0.000420899644861848	-0.000237459075955353	-0.000142200537511709	-4.33207696902383e-05	-0.000335708616743938	-0.00030070790136996	-0.000337729409151043	-0.0004167750941612
0.131577993278929	0.152387071411655	-0.0230314025358607	0.106630021624632	0.0253768259794599	-0.0023140688809116	0.0200738851074139	0.0220372318244159	0.0190288187973973	0.0115313785492742	-0.000981132982327021	-0.0029713469811212	-0.01666963347979
0.0226246336309489	0.00977486958693368	-0.00373719900677514	0.0204544437102193	-0.00458135370205415	-0.00663155268940473	-0.000169095838637574	-0.00180119852551435	-0.00272566738368192	-0.00560645319572944	-0.00498302454629867	-0.00623858931702974	-0.00640115872175661
0.0110105368404087	0.0227997927636328	-0.00160612988261949	0.00957155597424729	-0.00156981496683501	-0.00244097849703306	-0.000412805900749531	-0.000628823867788753	-0.00141423367069406	-0.00200539673193404	-0.00350770687596951	-0.00323486430699475	-0.00381126066980433
0.0852049491715409	0.0753136549712407	-0.0212013732203812	0.0486603898703936	-0.00118510938021868	-0.0272274960835806	0.0063079281012425	-0.00332916629868359	-0.00355769978036678	-0.0142063027318996	-0.0149731514189974	-0.020752665152219	-0.0199744850057109
0.0123255132348203	0.0207020392286211	-0.000538437231957222	0.0120865050394427	-0.00175300470872858	-0.000720712733748966	0.00267686052008173	0.00113408884430001	-0.000520012756100594	-0.00123685872123877	-0.00172716769113279	-0.00278668319329697	-0.00340780622986572
0.373096994022068	0.272472967023013	-0.0964551794201646	0.233438083414251	0.151495309360346	-0.0410790937414616	0.0457835507521084	0.052749608559715	0.0640242931418699	0.0552081078094422	0.00393967901679831	-0.0150339391430647	-0.0283911955779347
0.311408990372842	0.0817523654768518	-0.0749314121395065	0.203351651856163	-0.0228431383876673	-0.00576219526300042	0.0409233642761498	0.02885162144791	0.00233942640789164	-0.0143026668253339	-0.0181474529525297	-0.0168781884833338	-0.0318619256671229
0.125890268566759	0.12739968642802	-0.0355369851160932	0.0602547384446977	0.0145068562169762	-0.0288018073266573	0.0237842717344143	-0.00644239466750041	0.0155832370054425	-0.00714747555484055	0.00562762203714229	-0.000542971614766213	-0.0095126579088623
0.100506023659423	0.0313299619805032	-0.0125954810853243	0.0993805600732263	0.00229293963765587	-0.00293325971591661	0.0270233740517694	0.0170880553964659	0.00701558620735084	-0.000320160039130366	-0.00648702331108181	-0.0100365450510756	-0.0172754028078874
0.492308252919001	0.200702876911648	-0.154463816245332	0.20768316868566	0.0341246481047592	-0.0107026789979153	0.0812278318306637	0.0225295621011778	-0.00603175141009721	0.011710984553422	-0.0190674032028548	-0.00105989654319644	-0.057606334361202
0.0115562559512924	0.000720332288714215	-0.00014649377358966	0.00944618455512525	0.000465942049581799	0.00098400687878003	0.00499656643118032	0.00402262950962999	0.00201070253527938	0.000724974464180916	-0.00019171101953952	-0.00150860673052797	-0.00237409256907076
0.0764546558599897	0.0693346243514381	-0.0192542823394472	0.0455917708197486	-0.0100930701082975	-0.0116489423163424	-0.00439225692838563	-0.00419266145780758	-0.00604713804449075	-0.01087100621232	-0.0110497791611766	-0.0150057222389981	-0.0155341083374826
0.12700723652813	0.0857765525035912	-0.0314704719857594	0.0721182584581763	-0.0014229873191042	-0.0115169981140482	-0.00857564088674755	0.0129176968644134	0.0038749981273607	-0.0064699927165762	-0.0152536591368644	-0.00855866527872139	-0.0234864520510278
0.50077364648495	0.250837560063279	-0.1588246909645	0.201877936502863	0.0104120725324368	-0.0614940035521362	0.0473921019599598	0.0812021767512661	0.0383475729528752	-0.0255409655098497	0.0347795547399998	-0.026437934241732	-0.019364047299466
0.114185837529321	0.186100637950277	-0.0239837763641626	0.076866996814706	0.070326020616534	-0.0188290117423732	0.0503768772464599	-0.000270309492382104	-0.0010716631978647	0.0257485044370804	-0.00653134271546435	0.0160815186506731	-0.0251875571636443
0.271468850733859	0.186095172053806	-0.051950923774948	0.232804148689146	0.0272230160311576	-0.00368739428839965	0.0982044028720243	0.0376157824026841	0.0372544135531201	0.011767810871379	0.0181486844304967	-0.0157075466809102	-0.0183896417390493
0.412228939043162	0.0947635470942393	-0.115708319715589	0.222112270514224	-0.0104662023378025	-0.0138164311175181	0.0325625189522	0.012190803849098	-0.0102700668104439	-0.0121413167276603	-0.0330647367065678	-0.0471210330971671	-0.0710225155880214
0.172089510965855	0.16126942064281	-0.0489974961468725	0.0794528021354004	0.0186415820119686	-0.0287996827220611	0.0230449501653409	-0.00107145880068413	-0.0101321201669908	-0.00507905035504624	-0.0103677753702557	-0.0186026778989207	-0.0175699170250411
0.273576270871277	0.192099841003254	-0.0783129282896646	0.134629562856817	0.0614036152383042	0.0144919456784169	0.0998178498123283	0.0513841257292128	0.0605844051574531	0.0379477804583606	0.0280170329586611	0.0422650959963384	0.0121424020786784
0.45491840670347	0.200255636578006	-0.13993999484529	0.198659206769205	0.094718637733668	-0.0165466896102537	0.0847870762967444	0.0656258110549657	0.0624492450374921	0.0390859740617072	0.0236879455859233	0.0292864599350831	0.0446867147330313
0.358267546985919	0.230687389071692	-0.0860334132877091	0.241718171095362	-0.0170914014866243	-0.0490070794754006	0.0384415121276712	0.0061886825861191	0.00840435148813362	-0.0330492404810124	0.0266313476445431	-0.0505672472061773	-0.0648267413152641
0.0372704978204843	0.044079595143482	-0.00508079216720335	0.0321867696228463	0.00158218490835768	-0.00486926618739578	0.00631521218479034	0.00436037702381088	-0.000317519079266283	-0.00164354063951905	-0.00444538834254102	-0.00734706559364738	-0.0092610153200213
0.152483568042432	0.184758536737744	-0.0262461172170939	0.129039519207383	0.0226222261750461	-0.00082555226061487	0.0204694416005893	0.0272239807843182	0.0205261777649756	0.0108983369572156	0.00159616986015174	-0.029152106445249	-0.0120018525250478
0.482321612083966	0.143322731489944	-0.148444083947053	0.207837802781983	-0.0321760165080412	-0.0716949682707141	0.00998090154711945	-0.00851106243123906	-0.0445428938308681	-0.0519354923893777	-0.0689089456264371	-0.0725152482875858	-0.0866280052715416
0.410477683597082	0.09438545467288	-0.113592322973592	0.221627118227163	-0.0348709251577622	-0.0215922380737957	0.0261277439018754	0.00829321598749355	0.00657684974530648	-0.028231581615779	-0.0299527586537184	-0.0415430314434619	-0.0514190352458598
0.264429580224786	0.176337400563653	-0.0713993125124091	0.144424288150133	0.0536207065883637	-0.0121138044379817	0.0618606880459186	0.045517770465285	0.00536038142714296	0.020753451075191	0.0287248229213183	-0.00586459170560877	-0.00114825412221542
0.0121827938391554	0.0113816718004143	-0.00139792540258835	0.0111556092334981	-0.00228697081244609	-1.71676708426629e-05	0.000341711842062446	-0.00024351311991894	-0.000775829981659877	-0.00115206924164438	-0.00356724813201987	-0.00213872870479333	-0.00416796728623115
0.227250056609146	0.172064675493327	-0.0651724697200891	0.11308939204631	0.0568280258213915	-0.0485555281463626	0.0598787887824015	0.0539987857950882	0.0148150940677329	0.00413624883751446	0.00205330777831511	0.0038391122859659	0.0202453262868496
0.30500355288105	0.221972878995834	-0.0867740410245101	0.148829983840166	0.0615346116150972	0.0210940805830909	0.0793361274769841	0.0833120833598069	0.0491992886991582	0.0413143460990941	-0.00309329415372345	0.0208865439206983	-0.00864312409778334
0.0140281132675756	0.0575865769946602	-0.00124022809796671	0.0143038739027358	0.000492546353100368	-0.00730910863686631	-0.00627254575515081	-0.000671241809258927	-0.00466168439264958	-0.00340828114188297	-0.00710425019066001	-0.00499822417859021	-0.0079664185210112
0.0726580791021268	0.0179167145346774	-0.0164828255222172	0.0453304055267005	-0.00458804232446704	-0.0135260162363868	0.000526461952235158	-0.0031680847686768	-0.000556069412071397	-0.00905702928042693	-0.00679439834618753	-0.0108952559061447	-0.0156106589241268
0.270487213697851	0.18790811223711	-0.0527255021616828	0.226963969073729	0.025069320575957	-0.00115963018266002	0.0990870893764008	0.098700091187323	0.0298753742592029	0.0119548451966485	0.00230752840925591	-0.0102401755991208	-0.0239777558390886
0.173124441217477	0.0961076700916896	-0.046995875413227	0.0907602256096989	-0.0155068568158392	-0.000237016615921376	0.0386826849948816	0.0182235749761295	0.0150029115411319	-0.00787193671588027	-0.00725079402173723	-0.00307656292313224	-0.00872079503042739
0.279614140129574	0.0985189050197485	-0.0741715196787904	0.15874235181072	0.00224679427127528	-0.026836519705564	0.0185688273887006	0.00687539453734637	-0.00994168277404656	-0.0122948627171444	-0.0277273690122949	-0.0300978910726327	-0.0384446507589169
0.265336923598513	0.188271817041784	-0.0750610762133103	0.132698636306731	0.0543756633322821	0.0193779795894631	0.106071198364884	0.063940595002609	0.0898847009328568	0.0368768214608726	0.0499741973260731	0.0187727973089107	-0.00628799594198204
0.0295584399257698	0.0161330353720246	-0.00318769834820045	0.0254991546725442	-0.0077737663692824	-0.00569985443987428	0.00112773075282892	-0.00245806117430945	-0.00460057812508333	-0.00673681040457834	-0.00655946515628866	-0.00797909496066941	-0.0102462964873534
0.0775763733606784	0.0696831463636854	-0.0188841918291512	0.0455891640043621	-0.00234084837275493	-0.0256999519047609	0.00110959575663867	-0.000948600496356408	-0.00929573664238717	-0.0140204001387579	-0.0114459412667489	-0.0208322645687823	-0.0155175155216772
0.148177025239717	0.211777142271076	-0.032301016724459	0.0996681654424247	-0.0079291730862355	0.0188359400615869	0.0268684888818972	0.01258965178795	0.0642168341257985	0.00545338348767571	0.035479489084992	-0.0178229051569125	-0.0118419889949682
0.00750182429282736	0.000345730301245948	0.000310220458211191	0.00786080717266669	0.000303260309137275	0.000350897623001281	0.0028015176383126	0.00186361750152874	0.000834963999318595	0.000327078966069277	-0.000654358926710312	-0.0011780055154657	-0.00189471122482056
0.100281180870036	0.0315691648335947	-0.011780180130228	0.0990991209698691	-0.00309082413369324	0.000541495824067137	0.0252457236955642	0.0155571740801941	0.00502328420677571	-0.00127466415481305	-0.00411611994120102	-0.01376442500015	-0.0176867820395817
0.0853654029690665	0.0761323869218728	-0.0224410713035868	0.0484294543447766	-0.00984602626289681	-0.0262484702959835	0.00148209548096492	0.000487469745385508	-0.0199504181329095	-0.0180472482794402	-0.0264570856933912	-0.0188280687803565	-0.0302620869491991
0.186317872729273	0.0795180539930793	-0.0439173125250677	0.120016653635782	-0.0155060535347335	-0.0127323819105227	0.0175287352696079	-0.0110407503597501	-0.00510528468337851	-0.0141192177226281	-0.0230564496388937	-0.021775027234135	-0.0287248980696517
0.148215652407178	0.137099150945997	-0.0419510489179241	0.0710561079317748	0.051408904420445	-0.0120387497600539	0.0285899248470284	0.0183739852091899	0.00713505497133243	0.0196850773301955	-0.00830309343763824	-0.0135992730113871	-0.0133003873652684
0.0193414541953482	0.0572868865820467	-0.00306068390360269	0.0159445928246439	0.00169574153053003	-0.00811747057645503	-0.00441404582669597	-0.00607564179174459	-0.00643044369936826	-0.0032108645229625	-0.00695521356225263	-0.00628900626183307	-0.00528420507150173
0.00863025163962366	0.00820012914821268	-0.00108404905225408	0.00810684395121666	-0.00246377134063667	-0.00212858464570836	0.000304744655562406	-0.000880784053510883	-0.00132261397522528	-0.00229617799317251	-0.00233320948113082	-0.00271095548814494	-0.00313697951971297
0.324599144127714	0.249750418771722	-0.0700551694058155	0.248795516598532	-0.00403161188632645	-0.0439084860820858	0.0364059089965332	0.0124973102932197	-0.00346158908529459	-0.0239700489842061	-0.00743548724464793	-0.0508958282209802	-0.0295966992026963
0.258121255850287	0.0746099374701324	-0.0459838671378028	0.23270192969545	0.00694886775204401	-0.00252032521340823	0.0436954470699946	0.0295103022282042	0.0130753326104095	0.00221427126931789	-0.0127296137801283	-0.0271454194704155	-0.0311054038397041
0.000772183284308744	0.000120392772373875	4.14328540313397e-05	0.000436169617884995	-7.14611694120249e-05	1.18911872072038e-05	0.000241879357227497	0.000163031713284951	0.000124692627601314	-2.97849911024105e-05	-3.70190992183008e-05	-0.000139813895958775	-0.000143152431318205
0.263278465341431	0.128588766236336	-0.0730383895669802	0.136943632405121	0.0188327282485226	0.0411097366393453	0.0632469268584592	0.0569992670241892	0.0383146816691632	0.029971232443934	0.0348585360432908	-0.00226256949443265	-0.019128974124013
0.0777945299444956	0.167720680887774	-0.0171786678032363	0.0503107794156563	0.0268151829830433	-0.0269479155121158	0.00321421343589853	0.0123705375663644	0.00443224336342699	-6.636626453628e-05	-0.0150500169655518	-0.0077075585369083	-0.0186776983119333
0.497919672806605	0.246580733698399	-0.157983598267631	0.202007044739147	-0.0021524234779231	-0.0660954604401153	0.0752003594262157	0.0335014143161498	-0.00218753038669273	-0.0341239419590192	0.0363422780398103	0.027699643105121	-0.0204315981877249
0.493785258171457	0.245424058802566	-0.155555033073644	0.204437550081119	0.141731009238517	-0.0748405298204305	0.0692445440708371	0.0928083728700657	0.088325485129939	0.0334452397090432	0.0150265257889646	0.0239214256322309	-0.0312676770086928
0.0641034512312844	0.0509131481212944	-0.0154292727870409	0.0386189522159845	-0.00218346938253251	-0.010951162971538	0.00388922558988256	-0.00246583012317221	-0.00240608261484386	-0.00656731617703524	-0.0159301691956095	-0.0069233270362095	-0.015998371195343
0.215582826030191	0.115479435961997	-0.0588811505641835	0.115864306862385	0.0396219851831739	-0.00320515075713418	0.0264095838753844	0.0307575862376392	0.0201342762987045	0.0182084172130199	-0.00657219017641303	-0.00581554684452965	-0.018486356070739
0.0995971114089277	0.114066105812929	-0.0262192168164063	0.0542086702084059	0.00776160855416377	-0.0041740832836409	0.0129069420594972	0.0229718913839386	0.00564703495172579	0.00179376263526144	0.00788124222588958	-0.00931997310470793	-0.0185983049158213
0.00101249157723789	0.0036691090024847	4.05646815748711e-05	0.000932908885978232	-0.000235416648957649	-5.46075478272696e-05	-3.56531472065901e-05	-0.00014784846737742	-0.000133908196259646	-0.000145012098392459	-0.000334261367781832	-0.000464341113273327	-0.000410495631893078
0.113063582555126	0.12511686583931	-0.0166496966340726	0.100464187857397	0.00753008846285351	0.00124368519907685	0.0350313291317182	0.019661726773645	0.00919050113150269	0.00438688683096518	0.00687017359057263	-0.00972785348670621	-0.0107905666912898
0.0221539274590769	0.00984371279843	-0.00318156226544394	0.0207066031090059	-0.00519495650816835	-0.00466477190437577	0.00112707906173257	-0.00172451541556883	-0.00337656057224859	-0.00492986420627206	-0.00446935296943731	-0.00583554562428638	-0.00668355527477009
0.15191873875888	0.18674166648285	-0.0262813441429591	0.127747946585865	0.012799967927757	-0.00399316260465674	0.0170748478687293	0.0202441336633651	0.00610403177551044	0.00440340266155015	-0.00339697446664775	-0.0166188408085183	-0.0212693048088973
0.321428531367668	0.214182672501077	-0.0772173183984668	0.215912878919635	0.0753877351207169	-0.00388103264920953	0.131628575316423	0.103983848881316	0.127685235890954	0.0357533512357537	0.000158085707669287	0.0259785389933878	0.0254709255651594
0.119673315285347	0.0319105428910764	-0.029875508590112	0.0695559678760835	-0.0195117864294228	-0.00983295109496482	0.00531640996506132	-0.00323750216143906	-0.00522215557308746	-0.0146723687621938	-0.0116656587850506	-0.0225307329815409	-0.0262588516810339
0.260743764166469	0.128890981793968	-0.0729874886143075	0.134701160369577	0.0220332901936214	0.0451741827398086	0.070123316926122	0.0441672796497139	0.0107515651294868	0.033603736466715	0.0222830166310968	0.0168091476290208	0.00734045219501983
0.0150044040279156	0.0258769040194568	-0.00131015009559107	0.0151518249015559	-0.00310032213603883	-0.00439047252777114	0.00170375186068564	-0.000220736723097472	-0.00182206548644337	-0.00374539733190499	-0.00349929412708396	-0.00560353839504577	-0.00472167633871424
0.15008834878003	0.134628751424475	-0.0427093977519756	0.0707671478119126	0.0221919376181594	-0.00747109059719933	0.032263660343885	0.0116619201119984	0.00537802997771875	0.00736042351048005	-0.017627455121582	-0.00601487935968265	-0.0199528508697967
0.44955455389395	0.153367648846475	-0.137732700734092	0.196415169368745	0.0276144692696448	0.0417457313419351	0.0848083233894712	0.0336531869272324	0.060012065385401	0.0346801003057899	0.00893899723891201	-0.0283125385156356	-0.00357211388722456
0.000706723568287217	0.0026622293903681	3.87350579189042e-05	0.000681491477124791	-0.000344886826356711	-0.000368797185994281	-0.000127640919031492	-0.000281140142823404	-0.000345367294743512	-0.000356842006175496	-0.000407214648192671	-0.00042028925501869	-0.000467547243658525
0.0279904678434222	0.0129820680523122	-0.00432414184095622	0.0237371220777528	-0.00742702262345897	-0.00781316700757179	0.000233699364174857	-0.00223543163592845	-0.00417049177753407	-0.00762009481551538	-0.00803174829442277	-0.00846883144587241	-0.00803173149978645
0.164009028634606	0.109269284569512	-0.0457840877937557	0.0799880994514594	-0.00781339384221136	-0.0302864317842904	-0.00133171738077228	-0.015980703192675	-0.0159397865175474	-0.0190499128132509	-0.0313481691883634	-0.0392475972426432	-0.0302816975738542
0.151652502592347	0.13658862197264	-0.043535974439349	0.071480077435202	0.00871942651998664	-0.00638659868213581	0.0265658584156774	0.00798147928910456	-0.0016056178208306	0.00116641391892541	0.0171794333202524	-0.0158304610481807	-0.0172053889128708
0.481817893630106	0.144380799252152	-0.148253504269385	0.212847083489516	-0.0397304206779102	-0.0865414167327542	0.00366861107408806	-0.00516299051827179	-0.0322257693196847	-0.0631359187053323	-0.0634163827596068	-0.0597343509913332	-0.0874506221253549
0.491899137223963	0.199474298916184	-0.151072410372345	0.210881386285139	0.0463515373770692	-0.0932249211091255	0.0462514121902805	0.0141063359655299	0.0229941550999483	-0.0234366918660281	-0.0445256702946997	-0.0329685360269956	-0.0364846233502518
0.0278990948617812	0.0645351305057091	-0.00568327316546951	0.0207672144622853	-0.00698893785036431	-0.0103337075036627	-0.00126527321930683	-0.0082987725757836	-0.00702115456574308	-0.00866132267701352	-0.00964713170028911	-0.0109035876279514	-0.0131223130683038
0.0691669844148081	0.0190970867491953	-0.0154020652503186	0.0440845312493558	-0.00049623447832936	-0.000816134905685009	0.0109655731878937	0.00802906723659497	0.0051025099718639	-0.000656184692007178	-0.00326972302736428	-0.00468281985377877	-0.00762862321452222
0.083598188810898	0.157671721262093	-0.0170812764906619	0.0554995059481888	-0.0139227897195672	-0.0149992668972191	0.00818154735196081	0.0283952725900489	-0.000992490517098016	-0.0144610283083932	0.00833955410800494	-0.0165576670618853	-0.0228516713143591
0.019371960792007	0.0572570374992707	-0.00355367252332364	0.015450357052952	-0.00826818431921842	-0.00659874375748602	0.00042647916621007	-0.0056162751216606	-0.00685699654211573	-0.00743346403835222	-0.00777078250605758	-0.00839455400063036	-0.00830499200495557
0.0219774632108084	0.0367112063654237	-0.00225849997008279	0.0215351095596628	-0.00689834672622887	-0.00808818402692513	-0.00118935895485799	-0.00549012280182641	-0.00677431147743423	-0.007493265376577	-0.00911724142780863	-0.00979150121037959	-0.0106400241555461
0.0303005550173874	0.0818098096335862	-0.00408726083860443	0.0269396452349365	0.00872034232775865	-0.0102153255390558	-0.0052997098580475	-0.00865101301147965	0.00312480291384785	-0.000747491605648576	-0.0131632584547214	-0.00210034645353408	-0.0159383921037403
NA	NA	NA	NA	NA	NA	NA	NA	NA	NA	NA	NA	NA
0.364224497407721	0.137774754672391	-0.0940753410056371	0.22422441013513	-0.0102396029293691	-0.0665736974397972	0.00218047281649714	-0.0176364203356601	-0.0276682324312928	-0.0384066501845832	-0.0471863377986302	-0.0705874682925274	-0.063778906542479
0.0875530921122463	0.0180761197810118	-0.0200242805738775	0.0542607367491841	0.00926206388541265	0.00565681187544617	0.0193942125501257	0.0131182211985373	0.00596732278699458	0.00745943788042941	0.000260420418196156	-0.00463974397591582	-0.00622943404582051
0.289515472287376	0.175681499792018	-0.080844831367486	0.151211069556465	0.0573898133313299	-0.0121094070100785	0.0487770653547967	0.0258355398830296	0.00920381882444216	0.0226402031606257	-0.0223992656088286	-0.0246509915970864	-0.0281266648111532
0.0867381712780545	0.0198289846531116	-0.0185028547914315	0.0570524792678541	0.00553552138391024	0.0048224678813546	0.0197575250611772	0.0132739212649167	0.00729161850095392	0.00517899463263242	0.000745877828768601	-0.000982329351394667	-0.00538986201247263
0.0681571203632606	0.0202716082861863	-0.0161379744055284	0.043658819599551	-0.0009214853433126	0.00229516404395884	0.0101468832109269	0.00739766080792831	-0.000596648072540756	0.000686839350323126	-0.00152924448247313	-0.00587870211983173	-0.00612783658936554
0.489178203287305	0.199781164389033	-0.152391312061605	0.211480351395475	0.0754046742188014	-0.093195469865478	0.0487054091090139	0.00710056225464467	0.00490099552554008	-0.00889539782333831	0.0125183603757166	-0.0506959609681191	-0.0425736034930129
0.0060466736577007	0.0135749578425218	-0.000428076315999186	0.00581661816014577	-0.00189603254646184	-0.0015278114501703	0.000529870360798136	0.000258453672219442	-0.000314778020444757	-0.00171192199831607	-0.0021549513048666	-0.00205574286231947	-0.00273233808348123
0.0312862443951244	0.0153090151394069	-0.00384300106551764	0.0258264355084735	-0.00551568154090131	-0.00903456877694462	-0.000879121375821322	-0.00499119864165266	-0.00604801338996942	-0.00727512515892297	-0.00901723833573664	-0.0112528587620631	-0.0119427716008941
0.0453886882139033	0.0155851654674855	-0.00936669975431598	0.0318652938819444	-0.00587232708111739	-0.00711105962965985	0.00337960339651352	0.000251062589493076	-0.00179785057244847	-0.00649169335538862	-0.00633941669267154	-0.00981388562228268	-0.0104761450234043
0.131745246736568	0.0494490347433408	-0.0335992545418254	0.0734687385702767	-0.0268544536606927	-0.0304230324933652	-0.00574826662452596	-0.0139151835257785	-0.013798117054626	-0.0286387430770289	-0.0237484542029701	-0.0363457641716792	-0.0360660853221142
0.44382952138282	0.155147101459761	-0.132837629179034	0.199323757281784	0.0639391246751362	-0.02134355991153	0.0721978372489699	0.0400969530499748	0.0135496800828289	0.0212977823818031	0.00854519917542962	-0.0247376373434983	-0.0322283093754996
0.488619341858603	0.141524816878955	-0.14954657343476	0.213492322439981	-0.0300019992776298	-0.0756174554059041	-0.000209980917168617	-0.0163384537621044	-0.0211878752564812	-0.052809727341767	-0.0661502018167276	-0.0783776487175731	-0.0750278192487422
0.276484210426143	0.0997731667172174	-0.0734086975858105	0.160394443479829	-0.0334001779318651	-0.0090417072231847	0.021293325151828	-0.00363453056397489	0.00866804179399472	-0.0212209425775249	-0.0176736941950016	-0.0282248043651386	-0.0335608995219695
0.122712845792549	0.061645056119465	-0.0193412492661118	0.103216568522213	-0.00681398735528058	-0.00176698092744189	0.0213699888322774	0.0116192071041629	-0.00292278813289693	-0.00429048414136124	-0.0149206617704336	-0.0179966203307995	-0.0256160012600495
0.461372763157239	0.148283379034576	-0.134958926319668	0.226792131755139	0.0106489915000081	-0.072264769011185	-0.00461042726503741	-0.0172915245215272	-0.0486017156680644	-0.0308078887555884	-0.0717599923180594	-0.0890396823466395	-0.0845615998577715
0.489216832682406	0.202844082529909	-0.152475943754948	0.210196384237839	0.0567728941532292	0.00100975154783517	0.0613878768811028	0.0463606152372613	0.00582163317597811	0.0288913228505323	-0.0586680393372673	-0.00791863802010867	-0.043874255367723
0.140411115195993	0.102689161652487	-0.0370384896412027	0.0721392215411047	0.0183963852055515	-0.0233392749422724	0.0154574194827929	-0.00909337846247693	-0.00238059045444536	-0.00247144486836043	-0.0171288152020727	-0.0216779692003647	-0.0225249363698537
0.485553504712179	0.198158448483097	-0.15112264117765	0.211752128433485	0.0458408023536556	-0.0690193877597427	0.0393323837015632	0.0382416075945999	0.0398110377057599	-0.0115892927030435	-0.0306903556081576	-0.0189056103957579	-0.0668510148092351
0.4472320307265	0.159554572690766	-0.133810682611531	0.206813672595118	0.00475610729444848	-0.0180221709707539	0.0507459119592239	0.0625617592858833	0.0187654553875933	-0.00663303183815273	-0.0172200381129179	-0.0293597305863174	-0.00238877509391894
0.0971760149446114	0.0279632573122358	-0.0237238271112534	0.0576710061456799	-0.0154172277604624	-0.0085110665403753	-0.00225034626250246	-0.00031683810881715	0.000146542917228529	-0.0119641471504188	-0.0136442980216278	-0.0177678867208334	-0.0173152009181626
NA	NA	NA	NA	NA	NA	NA	NA	NA	NA	NA	NA	NA
0.424372068828916	0.178582263592508	-0.121562029448805	0.219647329812712	0.075447844788226	-0.020328454599213	0.105972133664783	0.0355091127935673	0.0284186843716613	0.0275596950945065	0.015789679254837	-0.0299992314461287	-0.0381946492040793
0.117358293962861	0.031844232941392	-0.0263405658120166	0.0761968476882282	0.00413815646120097	-0.0076983318220054	0.00954633305525431	0.0178865255370101	-0.00315379975600429	-0.00178008768040221	-0.00615888748736078	-0.0125097312520548	-0.00996979960985837
0.208103515336578	0.0566662099168782	-0.0497648683116997	0.129803979419553	-0.0140802027709752	0.010502780173619	0.0399743906233033	0.0294868393450207	0.0140914618342099	-0.00178871129867808	-9.84600488685705e-05	-0.0180507497994724	-0.0148130090897916
0.181060141709911	0.235239591957308	-0.0405351062179859	0.12241658092563	0.0559523829904333	-0.0082322183211615	0.0542691900261883	0.0167893229005496	0.0173915740430486	0.0238600823346359	-0.0237755584362681	0.00753990301247798	0.0268780213567901
0.301049689072487	0.173060941617067	-0.0849195547387262	0.1533173043522	-0.00127176233631177	-0.0126817280616993	0.0484563173153517	0.0458937115305225	0.0338234136434551	-0.00697674519900554	-0.0184911509482566	-0.0127755470277671	-0.0215017849239524
0.0433348057574504	0.108043273391696	-0.00713476003461377	0.0341744699669514	0.0216331776327695	-0.0109614941675797	0.00161528477823038	0.00153126701658597	-0.00280050933518963	0.0053358417325949	0.00413204989899196	-0.0133151187836476	-0.0164545792645173
0.28415777132702	0.0862688643298408	-0.0559136700975439	0.234558168415048	0.00232605624045351	0.00322094864074535	0.0429916360654912	0.0289042122175702	0.0117564419653011	0.00277350244059943	-0.0246102999276321	-0.0365943360510896	-0.0455564348548052
0.0776472376515479	0.0712071797032326	-0.0190771950191228	0.047817652134446	-0.0141686691650251	-0.0213007468130986	-0.0103623677884306	-0.00137748768382337	-0.0161662784231193	-0.0177347079890618	-0.0134638951168696	-0.0201018434250119	-0.0214315679377258
0.0125992132716007	0.0206326976628851	-0.000844633464627691	0.0119228756489004	-0.00101824738466295	-5.76822564492801e-05	0.00303105460407567	0.00119531533787028	0.000677410606552133	-0.000537964820556113	-0.0024115880709486	-0.00281456630136038	-0.00378805279780465
0.0110533386932602	0.00135238348793322	-8.59620566428833e-05	0.00932133182125207	0.00122313716092546	0.000434696991010829	0.0052683141934635	0.00369662023797688	0.0023781436536374	0.000828917075968145	-9.98741524806789e-05	-0.00108173605440234	-0.00145353965430596
0.0294476964690617	0.0162601880731476	-0.00315154159182315	0.024963041158959	-0.00604090266832432	-0.00676850129575749	0.00128576436042141	-0.00163501560943589	-0.00432634353799963	-0.00640470198204091	-0.00811327539125582	-0.0091757870979495	-0.00978389588925858
0.486938118883124	0.197890531621855	-0.150350767519756	0.210606039271074	0.0409708557968593	-0.0724386600077555	0.032689392018232	0.0363474503872506	-0.00623301771193346	-0.0157339021054481	-0.0224478194649853	-0.0424922589460522	-0.0421683658899103
0.184679351628564	0.112909318038146	-0.048723462993785	0.101087098154774	0.0357736673821774	-0.0118237592742485	0.0311070122941745	0.00636162749949309	0.0138993505143545	0.0119749540539645	-0.0103830384616466	-0.0024525370805823	-0.0103318248914351
0.0183146809087508	0.00473193172054605	-0.00255848541663543	0.0172994369330907	-0.00110465760956246	-0.000797901463744866	0.00390921370843639	0.00158870418461997	-0.00147841296562515	-0.000951279536653662	-0.00192584380443451	-0.0033932330615023	-0.00430458338442204
0.117397382005068	0.0772960479536007	-0.0306944470279422	0.0630040895067029	0.0126789606378525	0.00584432122359264	0.0244984137706654	0.0197416011848958	0.0026533502359023	0.00926164093072257	-0.000490707162891152	-0.0150369844099583	-0.0114708279335079
0.198728421429006	0.0499653380262463	-0.0507228612031539	0.121294188697986	-0.0111896293069647	-0.0238836116085283	0.00431304591649878	0.00944281749394688	-0.00609192942597686	-0.0175366204577465	-0.0171989855113598	-0.02648722762069	-0.0262731698502184
0.0139853322977224	0.0262540706624307	-0.00074615773673112	0.0150729266354763	-0.00253779200586798	-0.00364230061834667	0.00354724286763845	0.000387620857530566	-0.00126423079077816	-0.00309004631210733	-0.00223717554272558	-0.00388985998834513	-0.00508354981188217
0.0624893433659475	0.0317638549895026	-0.0135711512311003	0.039623015447646	-0.0154844643795695	-0.00389974635147948	-0.000595334654861196	-0.00552722752748579	-0.00103991792813183	-0.00969210536552451	-0.00871355145830807	-0.0103149571825702	-0.0154453329021994
0.0709432559546129	0.0200215826090584	-0.0155078103540172	0.0434322920888604	-0.00258006770328338	-0.00129880258142541	0.0108285051061809	0.0056387612260739	0.00354643994100631	-0.0019394351423544	-0.00317099624970502	-0.00744075406963847	-0.00759284281458285
0.263804133535355	0.128219487000624	-0.0731316563993893	0.137521536454355	0.0446384605393068	0.0428862817305258	0.0567251776614645	0.0392688925142468	0.040681726280196	0.0437623711349163	0.0352054516250144	0.00654842833439406	-0.00243619466872358
0.16619169258462	0.0982553767007847	-0.0436764181098963	0.0923244409274377	0.00657705860115637	0.0041760358841583	0.0354425480136923	0.0271475200231626	0.0105272734449461	0.00537654724265732	0.00757946269776263	-0.00109504836431443	-0.00967201026980632
0.0792899488751466	0.167246599521348	-0.0176748091704893	0.0511790469763727	0.00264816536390565	-0.0235177350418455	-0.00557679947307355	-0.00701000270908765	-0.000644122448312925	-0.0104347848389699	-0.0142201807756345	-0.0240788044348038	-0.028344693993749
0.129345716326307	0.0316501381062136	-0.0309466698165743	0.0794323118205018	-0.0011889035386807	0.00200349954896328	0.0194045590540579	0.0114638104657604	0.00790339130950637	0.000407298005141304	-0.00295196895128949	-0.0183711566950709	-0.0227448039846132
0.498112908310709	0.248495646006664	-0.157809917828603	0.198650526104315	0.0852836588923163	-0.0457618073448784	0.0578598105818871	0.044029821654835	-0.00986262845353447	0.0197609257737189	0.0528086928999287	0.0551099221176614	0.0111303602466337
0.105054774463235	0.0997015387903939	-0.0183397998318255	0.081197116642912	0.0115678652215961	0.000136394682306723	0.0284586204475184	0.0280126041525165	0.0319049173225997	0.00585212995195143	-0.00660977326879489	-0.00404668291215725	-0.0154547849142913
0.306316926311952	0.218617144019498	-0.0888320273489676	0.149864046349348	0.0640572395092587	0.0332681779267358	0.0672610800909967	0.0450273887984036	0.0447158332423284	0.0486627087179973	0.0466793711917822	0.0572775031060399	0.0337471796401163
0.0224225251799728	0.0630658241142548	-0.00321435676856211	0.0192508829600135	-0.0118213628264268	-0.0118012537454456	-0.00734337346502341	-0.00929775282472344	-0.010111308678538	-0.0118113082859362	-0.0122761030055423	-0.00517730866889417	-0.0133996783626587
0.0775398862465346	0.169620863522003	-0.0166581437377383	0.0512288903755287	-0.0118510923726055	-0.027564922145791	-0.00470204443300015	-0.0113067082464605	0.0035179695265147	-0.0197080072591983	-0.0202820877443764	-0.00693926063171352	-0.0232993234371279
0.0159035029205947	0.0018090762791297	-0.000712121656342166	0.0162848783886677	-0.000263202350751175	0.000454622281753182	0.00582312356777061	0.00312938862857225	0.0011981596509679	9.57099655010049e-05	-0.00144839214560592	-0.00317483033044653	-0.00308608734180045
0.168555021765687	0.1773576844888	-0.0339514169343896	0.126505193274952	-0.0206275904647626	-0.00426175682789712	0.0558794028526428	0.0148104240330565	0.0243565521642	-0.0124446736463299	0.0234154436163752	0.00429820083662003	-0.00897783933737728
0.216551198491843	0.114613551741419	-0.0586237178953468	0.117963441377213	0.0326964921087453	-0.0330214372276572	0.0283517298224962	0.016817476526368	0.0166603237446639	-0.000162472559455923	-0.0130919916356688	0.00597458434853951	-0.0259332493274363
0.0430100846467136	0.0453558132914666	-0.00840028635623943	0.0317856473208483	-0.000873032220426395	-0.00507851199615848	-0.00233777203060135	0.00178535290073655	-0.00552825862700906	-0.00297577210829244	-0.00882750993977995	-0.00769931161819335	-0.0095450807712037
0.172447712973589	0.162547148459467	-0.0494236321465306	0.0809769644876162	-0.00521813707208252	-0.0576166471903306	0.0163438286395504	0.00785366120506756	0.0102079853845208	-0.0314173921312066	-0.016945480325789	-0.0211555580931804	-0.0408727478489607
0.36287582445903	0.218406667653991	-0.0905724317584687	0.235015594598876	-0.0102965299613904	-0.0331410885456416	0.0545014209020424	-0.00112414490242962	-0.00656361043791986	-0.021718809253516	-0.049944674313501	-0.0268132590467236	-0.0317484282574159
0.456093173375586	0.196277803707826	-0.140729894379833	0.196017832807774	0.139949516635403	-0.00715386893382486	0.067619138900572	0.103423688874029	0.0587128480913952	0.0663978238507893	0.0613589876017566	0.0266212649184544	-0.00408232588564772
0.014312521555422	0.0577422819606417	-0.00136592784812271	0.0141912443197726	-0.00461833382144613	-0.0068854398554667	-0.00393236533727664	-0.0052461901699979	-0.00596203430517682	-0.00575188683845642	-0.00432916337406955	-0.0088036111153359	-0.00565048926668215
0.488319647386755	0.199152978814355	-0.152831612001777	0.207393673695296	0.00841168866062258	-0.0803820801313941	0.0234596794522844	0.0356437598745174	0.0137237169527208	-0.0359851957353857	-0.0402442529919582	-0.0618463833347815	-0.038240967728824
0.296521517719546	0.176798739479414	-0.0832162637962222	0.15541475909608	0.0163203150718951	-0.0183004655773139	0.0371922252130016	0.0182053745651023	0.0453408306046367	-0.000990075252709388	-0.010532596479088	-0.0351563409295134	-0.0327217161737913
0.0375210514161372	0.0453156717947376	-0.0054845321923343	0.0325246898674646	-0.00240481150051778	-0.00390219491818595	0.00684385051577966	0.00423827621490502	-0.000457906859991787	-0.00315350320935186	-0.00488622634493242	-0.00545165125813495	-0.00780918593212003
0.36765340505012	0.267618398476384	-0.0928726946514534	0.233175665489813	0.143160465014634	-0.0345115971296673	0.0392582296213139	0.0229364332277984	0.0360803114644196	0.0543244339424836	0.00221686060665011	0.00949857998172371	-0.0191083542519901
0.104523368866187	0.0578521463621681	-0.0123490120665946	0.102063536420969	-0.0222703401088958	-0.00428072658222947	0.0175856037690118	0.00905741881202275	0.00586167641456724	-0.0132755333455626	-0.0152280630585044	-0.0181583363414898	-0.0235433911178586
0.00125200347007134	0.000422510722688701	1.11706034081971e-06	0.00070239126776868	0.00010000095693829	-0.000226255795921488	0.000569360375047429	0.000121862633967753	8.88834852493948e-05	-6.31274194915989e-05	-0.000287979707565342	-0.00032161231694574	-0.000217981134255949
0.181988927261907	0.0793451910164484	-0.0424320276745847	0.119212301960514	-0.00939180649506591	-0.0359191201831772	0.0131642983136999	0.0119208241335512	-0.0070534277355187	-0.0226554633391215	-0.0207871835082802	-0.0245985389186868	-0.0355857051316199
0.0824049778748666	0.107693698314911	-0.0105991101170659	0.0759535279685941	0.0137967418057434	-0.00113773493973537	0.0193226575374851	0.0224734130468038	0.00518370454064288	0.00632950343300404	-0.00478667146547739	0.00110539352457668	-0.0178334015716116
0.0829322134464402	0.157902025817071	-0.0171476050099578	0.056696014668571	-0.0185559978790031	-0.0126272666391761	0.0113953526300125	0.00213709329222921	0.0235494019183741	-0.0155916322590895	0.0163525988219586	-0.0103353189264845	-0.0155726526978801
0.402118561717419	0.0943956800517086	-0.108566349913297	0.227574852543748	-0.0234619225882413	-0.0286468495695073	0.0320188566636558	-0.00218944102834556	0.00055736094123443	-0.0260543860788743	-0.0349027789928308	-0.0433669671833775	-0.0450598281163955
0.173522016054748	0.162966903359311	-0.0505526487181003	0.0770798512261553	0.032760652476385	-0.0485938300444233	0.0267377565071411	0.000432214729061825	-0.00667793962176716	-0.00791658878401916	-0.00684321892351855	-0.0123353760375327	-0.0359532775360276
0.364758936453815	0.136308418266491	-0.0955625783967117	0.222469272954055	-0.0135683427322745	-0.0829316535623587	0.00716751151015954	-0.0236437644850717	-0.0232309757129435	-0.0482499981473166	-0.0638685190593086	-0.0812676330223067	-0.0795368777023625
0.0942808427935218	0.123693214209037	-0.0255115017307776	0.0509363153106558	-0.00568639561570067	-0.0185975600133288	0.0189893203850109	0.00372452132488416	0.000956642775680749	-0.0121419778145147	-0.0188270502028076	-0.00185818082205633	-0.0295141663549443
0.15178943777704	0.135821285234714	-0.043553513576935	0.070540109151225	0.0347540013677781	-0.0118456257896408	0.00399451250377336	0.00924684930027558	-0.00515200920943845	0.0114541877890686	0.0166867025307556	-0.0170015590778622	-0.000742477229097621
0.0786347748664871	0.16663357208199	-0.0164195181068226	0.0521885043802044	0.0256556259461286	-0.0247877650141195	0.0173893346411595	0.0168036060163776	0.00208971294067078	0.000433930466004567	-0.0163255241323079	-0.00881414456506011	-0.0174599052547987
0.274209517835152	0.19417336551161	-0.0793807827193321	0.133047540274527	0.0517338996247577	0.0470119594438171	0.0725252086992346	0.0853072691322951	0.0586480912185224	0.0493729295342873	0.050845072970422	0.00280862170187984	0.0412091864267837
0.0953256432874491	0.0674928695591046	-0.0238370147989458	0.0559352751367369	0.0141470749964091	-0.00160234142555284	0.0205283632301729	0.0126274276320395	0.00180816323869397	0.00627236678542813	0.00233651816402523	0.00277907151257895	-0.00359160168217541
0.35608252443294	0.22598971883168	-0.0845459796647986	0.244578197216209	-0.0082968239338132	-0.0396299994406273	0.0581175643527668	0.00633845885458728	0.0048749283538988	-0.0239634116872203	-0.0244286095510398	-0.0270891826295997	-0.0636358215127005
0.0654639817781746	0.022263940913319	-0.00860266060304561	0.0570912174550117	0.00156877979534899	-0.00170080449101707	0.0167638159895043	0.0122985723509837	-0.00170248197279495	-6.60123478340435e-05	-0.00640341762826455	-0.00866922217321412	-0.0113340629892492
0.0765002738808002	0.0853925827212137	-0.0123215548743658	0.0600094481503131	0.00551450677349137	-0.00530263776125794	0.0230550915215181	0.0133203444758839	0.00702379283778026	0.000105934506116706	0.00502357355020561	0.000234561772285258	-0.00763885699867939
0.404711925721205	0.0927699021120516	-0.11171776308673	0.221249711835292	-0.0146039396308541	-0.0270403276381888	0.0296633132657695	0.0135649777454636	-0.0015574398316322	-0.0208221336345215	-0.0297017257595655	-0.0500690978734692	-0.0617823911376086
0.0784464214449909	0.168648092028702	-0.0171799429982777	0.0520161648659007	0.0275649377227686	-0.0235311808336722	0.00488107690614312	-0.00523944395260623	-0.00704070720293259	0.0020168784445482	-0.0151498399821954	-0.0225927993009356	-0.0260510078957425
0.0247099301409616	0.0153976631193007	-0.00383358237081931	0.0224616197196458	-0.0015035446016533	-0.00162328590814016	0.00225349233303462	0.00110545084592189	-0.00212118613164823	-0.00156341525489673	-0.00371186748221628	-0.0056442848158026	-0.00473338663135614
0.0104099207128532	0.0011046206756005	-0.000612720662014215	0.00832439135033443	-3.32824231978196e-05	-8.13170671555025e-05	0.00344570503871258	0.00168920008399523	0.00155067312516767	-5.72997451766602e-05	-0.000504113809172032	-0.00154711744805288	-0.00248339221577557
0.0139047834815642	0.00861578553747252	-0.00137244961661363	0.013996790142234	-0.00465252982247433	-0.00346568555855583	-3.98722388091771e-06	-0.00303824322545669	-0.00270485208396829	-0.00405910769051508	-0.00382971900243995	-0.0049855021915501	-0.00518146931997257
0.0180937659788003	0.0296998751381678	-0.00309178388842318	0.0153689987537904	-0.00415768181047919	-0.0056110764575528	-0.000218759410001542	-0.00241807491759598	-0.0014603227054979	-0.00488437913401599	-0.00565202677645375	-0.00570494391330428	-0.00618453276198101
0.081424804672121	0.157766148917518	-0.016111648040515	0.0555429060736941	-0.00981259060842329	-0.0101635730122577	0.0379331952056321	0.00356039659711155	-0.00025174623879215	-0.0099880818103405	-0.0129032056091562	-0.0185355966100715	0.00273499227186309
0.118455435279946	0.0306567751279886	-0.0273076441554575	0.0758627050089131	0.00683612516251811	-0.00313557769896727	0.00915846059506106	0.00449290028095375	0.00333642109186333	0.00185027373177542	-0.00557845206043209	-0.00700423378745352	-0.0177269365811956
0.211426712293382	0.114905897688245	-0.0564165417414949	0.120743625152517	0.0159404235428852	-0.0210304229931116	0.0360574736850473	0.0081141481402893	0.0141927875510688	-0.00254499972511321	-0.00629633916781147	-0.0136004358509209	-0.039618484462135
0.256286046706306	0.101180812719203	-0.067085239281199	0.148605571940948	-0.0256732836709274	-0.00552717983035172	0.0258185887899222	0.0108641333902371	-0.0140272919141579	-0.0156002317506396	-0.0314920468645256	-0.0249040707687601	-0.0342049696140623
0.264014228681356	0.174598245120852	-0.071705619306227	0.14279200831244	0.0334372369102507	-0.0348842550110018	0.0377363183988522	0.0361980338837302	0.0350498149677267	-0.000723509050375548	-0.0078657056952951	0.00940088961526542	-0.0226888524237867
0.212280803377348	0.113019919902837	-0.0580633331901693	0.115187715288919	-0.0106525135411575	-0.0218658718312818	0.0483563648259201	0.0290367066751271	0.013010204809065	-0.0162591926862196	-0.0196183720238974	-0.0173231324257389	-0.0193559715450825
0.0730943523904662	0.0178252789295545	-0.016807679716276	0.0447825485617934	-0.00918122067517156	-0.00312196757362072	0.0105600116833098	0.00124964621900456	-0.00216298725085748	-0.00615159412439614	-0.00772097876090927	-0.00855279803855649	-0.0120266685819676
0.30043069404137	0.178549859729958	-0.0854631764172783	0.153412343512271	0.00712829814310306	-0.0269033788528019	0.0555785447342	0.0508586854177637	0.00297124465957188	-0.0098875403548494	0.00496433079265762	-0.0109054774837439	-0.00610193781733992
0.265664886396496	0.174466840288158	-0.0712580615241142	0.143976658748814	-0.000450312010508325	-0.0208235869546244	0.0414647505448034	0.0208217211634085	0.0293022196002521	-0.0106369494825664	-1.12439301402367e-05	-0.00421969229814717	-0.00753117018357941
0.0277925950168658	0.00483584725755069	-0.0044706408493309	0.0238023714248962	0.000502994386126217	-0.000544006512565517	0.00634988894468673	0.00324753780197106	0.000126385526601498	-2.05060632196483e-05	-0.00193215445407702	-0.0035926849860588	-0.00458781925691253
0.0061562019665797	0.0043094897754514	-0.000224102109736724	0.00778676162120317	-0.0020619330281932	-0.00204656607093857	0.000166656111796549	-0.000363409172588103	-0.00102408469623958	-0.00205424954956588	-0.00202489905353388	-0.00226250492678426	-0.00258088173023957
0.00173960170599317	0.00506625839027946	8.66388350813951e-05	0.00175630505273738	-0.000384457240907667	-0.000918768263814854	-0.000588030628289516	-0.000712275163127092	-0.000751383963831177	-0.000651612752361261	-0.000701656569401835	-0.000802832139152065	-0.00079066661073519
0.316547877117588	0.0846315485630802	-0.0796173930478483	0.203064891760303	-0.00355989432402593	-0.01632073673281	0.04308507376896	0.0138215809085078	-0.00338566927530148	-0.00994031552841795	-0.0221582575748961	-0.0311367225287416	-0.0376235363000532
0.000851730381909994	9.50485511029269e-05	3.10543823158885e-05	0.000376601351646433	-2.88193743256119e-05	3.39544088275696e-05	0.000207882858109967	0.000128518479635311	-7.14663008648852e-05	2.56751725097879e-06	-0.000169478561185184	-0.000207493275458763	-0.000274836663312051
0.0452899697624682	0.014782264183975	-0.0094193626653844	0.0322992443721195	-0.00431314657272484	-0.00655448583051425	0.00235944542407593	-0.00014120400381834	-0.00303838826162139	-0.00543381620161955	-0.00806797599592057	-0.00815190833797419	-0.0109692358108166
0.225788397705978	0.170068614811769	-0.065003622294305	0.1128299337357	0.060140165214279	-0.0332968701004303	0.0584980582648114	0.0564161806950394	0.00220697770661335	0.0134216475569243	0.00881906278800773	-0.00168602307090571	-0.0228086202508145
0.415814899602646	0.176145741117363	-0.11794567180807	0.217159483372712	0.0564457339282479	0.0379829404432621	0.0573505420006046	0.0655340900778356	0.00431007911309728	0.047214337185755	0.0210995328044642	0.0136448841917651	0.00322959076109836
0.299775944815636	0.178183152483711	-0.0846135220368731	0.150350165680793	0.0307324705143632	-0.0119980969195634	0.0488077930184386	0.03776394268096	0.0520815423213234	0.0093671867973999	-0.0126206351494209	-0.0141931792343232	-0.0205429996138842
0.372854885184843	0.267313637136856	-0.0947972315274686	0.228671414870613	0.123034521127458	-0.042890807883561	0.146538057400793	0.0786197066555723	0.0902350020215864	0.0400718566219486	0.0702161031950281	0.0146347521415907	-0.0344773847607032
0.173514668713718	0.165619108276824	-0.0505865441833357	0.0812665366489801	0.027608304431218	-0.0532679898578267	-0.0021050719656831	0.00744875801975248	0.00166802249397349	-0.0128298427133044	-0.022604148959729	-0.02121798934212	-0.027860591218497
0.144079290143581	0.103331087361294	-0.0392796420232241	0.0735207435806532	0.012154231117561	-0.0356087203094588	0.0182503182238123	-0.0132893705903248	-0.0116246304697642	-0.0117272445959489	-0.0196492892450261	-0.0324699787174581	-0.037766757807033
0.0375205748657108	0.047208683305737	-0.00560019201576223	0.0326182356457632	-0.00180508616284338	-0.00186884541559577	0.00472513154368838	0.000982173623998564	-0.000323468424013221	-0.00183696578921957	-0.005027993818356	-0.00649529511228978	-0.009879183735248
0.0266932761757477	0.00464180972742493	-0.00369839524518133	0.0248286309682284	0.000107985472509679	0.000899090509904575	0.0055908916137591	0.00414446693320682	0.00191444690007936	0.000503537991207125	-0.00147923759345666	-0.00247221427698897	-0.00476021593519082
0.03565343473475	0.0378374833364573	-0.00729101129664109	0.0252780075593096	-0.00855227663677828	-0.00914029474789303	-0.00128458880585169	-0.00209898808568321	-0.00867216042762897	-0.00884628569233566	-0.00995587593926546	-0.00971418545591159	-0.0117443632962044
0.00748203621431068	0.000581781314464631	0.000393957555307337	0.00789129336725744	0.000111150676868876	0.000576282597144663	0.00302126773723019	0.00163843802805816	0.00129504686250997	0.000343716637006769	-0.000465279790884138	-0.000775848638565387	-0.00137334241831246
0.267610655763187	0.188149171729108	-0.076287846832684	0.134430096613784	0.128373023231974	0.0429870979723643	0.0949504112380772	0.0480421003312722	0.0467391600697723	0.0856800606021689	0.0235936114668624	0.0367524657042737	-0.0168005027219518
0.0520814011471585	0.068326776810405	-0.00896769241495138	0.0414369283393699	-0.0112479061252477	-0.0131708741083298	6.40473208267586e-05	-0.00165243957182019	-0.00469675795351778	-0.0122093901167887	-0.00982020440405578	-0.0115962289171852	-0.0162400615680542
0.00333277692156838	0.00772294211416876	-8.84845913129073e-05	0.00299014841194696	-0.000791995125159808	-0.000979773666069523	-0.000500320447900166	-0.00076431053759075	-0.0009919528089071	-0.000885884395614665	-0.00154015504673789	-0.00145395826860211	-0.00174738498095884
0.322310769316251	0.209876077918473	-0.0780461205691989	0.213874402099792	0.0436163393468828	0.0118860195429848	0.104364748097281	0.0759919811224781	0.0331450203344433	0.0277511794449338	-0.000422730972088559	0.0570457090222487	0.00858144498740254
0.0450589964840212	0.107814551592932	-0.00824670727833619	0.0351664725887055	0.0167705471108163	-0.0135021358982548	0.0171306711375227	-0.00295282032734133	-0.0108971171135968	0.00163420560628073	0.00314582636260796	-0.0151669219819982	-0.0169208241247305
0.12733763554786	0.03137725768873	-0.0306625015679564	0.0791591310456473	-0.00777652524467436	0.00301726116587608	0.0239772111432162	0.00965285768327737	0.00846979687535562	-0.00237963203939914	-0.000301246848648046	-0.00927173182348073	-0.0147647486864093
0.302312263383647	0.215440029081946	-0.087146679346023	0.148062041861016	0.0568593639612937	0.0358391984678934	0.0779436045149021	0.0529992268054814	0.0523093611414248	0.0463492812145935	0.0277820752975421	0.0251696601988329	-0.0166631329112624
0.0763943313815374	0.070674599358748	-0.018473193747359	0.0456079058691549	-0.00474715290560569	-0.0125978429307378	-0.00658042427421154	-0.00961071552876179	-0.00722633444302759	-0.00867249791817173	-0.0131464012658177	-0.0212938238979635	-0.0266773490265991
0.00899338770592472	0.0408000657256377	-0.000861884246899378	0.0091993232322857	-0.00579830568359583	-0.00583298521015677	-0.00395380621545781	-0.00463408585575008	-0.00537120979582106	-0.0058156454468763	-0.00591016791286125	-0.00620361288161781	-0.00621991855248516
0.0628864949200549	0.0319534480898043	-0.0138571203407045	0.0412427335426594	-0.00980319244165443	-0.00320962430821132	0.00227392114530872	-0.00134510968704682	-0.0035664005866539	-0.00650640837493287	-0.00709604670692946	-0.0131231980425387	-0.0182123768832733
0.0916681630025859	0.0637083752229493	-0.023629617799298	0.0513541479983946	0.00143249880448863	-0.00187711183103961	0.0102723145676721	0.00455930128626232	-0.000343102502915901	-0.000222306513275497	-0.00619334724462881	-0.00687640564543422	-0.0187951644979409
0.2169877215912	0.113262301940168	-0.060181911645133	0.114397876051449	0.029770086522093	-0.0175956745895595	0.0193818544587795	0.0270024930109245	0.0186521710184913	0.00608720596626677	-0.00734575832310824	-0.00896356653764152	-0.0269049460016937
0.0016981529257444	0.00517288740807578	6.60337345106303e-06	0.00128162167739278	-0.000765749128173237	-0.000609051107907466	-0.000309411524682683	-0.000642416140515127	-0.000490832669825964	-0.000687400118040351	-0.00104034149744246	-0.000983206888432756	-0.000791426604574893
0.209325476977633	0.112616847584176	-0.0535593436510536	0.120534032292843	-0.0110873923259713	-0.00362590912263841	0.0319185695508342	0.0242014948910668	0.0114109413091239	-0.00735665072430489	-0.0273067398556302	-0.0191311469456126	-0.0266757400339117
0.101238798273875	0.114871589626542	-0.02730708632869	0.0508836245912491	0.0046583351285036	-0.0113624949424676	0.00593822393731805	0.00692138866880664	-0.000975594253353071	-0.003352079906982	0.0117565589000095	-0.0104140565446722	-0.0149265498026301
0.120841895446192	0.0323324457715306	-0.0300367307554761	0.0717649788524516	-0.0328423507598748	-0.0113662682034842	0.00356003531006693	0.00173875532401746	-0.00243597755389789	-0.0221043094816795	-0.0137643145133728	-0.0198166158149264	-0.0220042377821282
0.0489938199765222	0.0703212319616147	-0.00765191384213573	0.0413266302390783	-0.00860656402075705	-0.0115810514655775	0.0106330319118857	0.000444708268491502	0.00167105188946173	-0.0100938077431673	-0.00560322005066039	-0.0110496575256486	-0.013756036348303
0.343099548524105	0.155254405701004	-0.0768982882877264	0.254027443492408	-0.0197875956037533	-0.0482042537081705	0.00650619241659611	-0.00732819921599731	-0.0221893637438934	-0.0339959246559619	-0.0592894084309835	-0.0601214379292572	-0.0774375590184294
0.22857796398062	0.12360898250367	-0.0601895137124638	0.127029807745823	0.0220286955203009	0.0161944074757343	0.055600990000752	0.0514140815253113	0.0425013107963378	0.0191115514980176	0.0285077795064416	0.013681168331999	0.00919622993729158
0.0452555960387952	0.107866918154413	-0.00799866456853603	0.0348878270302443	-0.012714601734993	-0.0128872816085002	-0.000841390429213815	-0.00666330736948424	-0.0065904150708568	-0.0128009416717466	-0.0153278451711664	-0.0114832924009136	-0.0143966950378075
0.0438525932474476	0.0474971525431456	-0.00961400608121812	0.0298144135165374	-0.000189737105070434	-0.0035102962963801	0.00325311785351972	0.00211164724897012	-0.00300123771489332	-0.00185001670072527	-0.00811865921304575	-0.0108471105340351	-0.00911066044281652
0.00358544883723799	0.000191893012724933	-0.000108386721257498	0.00309711182477654	-2.70932522233643e-05	-0.000348043511199632	0.00117166819123761	0.000840254672805063	0.000260649679921251	-0.000187568381711498	-0.000464275265111523	-0.000739833010598353	-0.000904905641750321
0.029200884735613	0.0638495854462622	-0.00600230967672289	0.0216800621046928	-0.00709263035516006	-0.0105462804604887	-0.00580219699651254	-0.00639636285780959	-0.00817565954875701	-0.00881945540782437	-0.00660641944290624	-0.00761069676478192	-0.0131174771568849
0.0354893242156478	0.0171876461652247	-0.00623497329243992	0.0280709302867614	-0.00259835646493855	-0.00233770246628756	0.00487805096745628	0.00026769963755395	-0.000862444799105175	-0.00246802946561306	-0.00565081214773939	-0.00528016402223244	-0.00749245660843011
0.000377853831116749	0.00141102102972169	-3.61905666098234e-05	8.21082675276164e-05	-0.000165257698616391	-0.000177268250039791	-8.98728186420672e-05	-0.000128514881711969	-0.000149529814836585	-0.000171262974328091	-0.000198005057759632	-0.000211658469568225	-0.000226413638069827
0.407405995858084	0.0939774665390324	-0.110968857431129	0.229716214173325	-0.018042808096054	-0.0150675797267897	0.0391576488777539	0.0179339197423271	0.0061794971536675	-0.0165551939114219	-0.0350068246738559	-0.0482605987886113	-0.0678826361377399
0.00936015767259304	0.00371244506119666	-0.000563183835819469	0.00755905664050773	-0.000980049128362435	-0.00110367543890005	0.00160224104173588	0.000140026762196172	-5.59160012092857e-05	-0.00104186228363124	-0.00152470177320564	-0.00273310979717117	-0.00291073282868216
0.447031083716631	0.155542779051654	-0.135436779479278	0.198518820707304	0.0845044652608299	-0.0227443032626477	0.0687141173096585	0.0660305191473499	0.0135044855469559	0.0308800809990911	-0.0115979883445149	-0.0133092997990781	-0.00619405735367151
0.0400055150026918	0.0227728411667402	-0.00433662081705713	0.0357194864928947	-0.00662938368929103	-0.00705642209533778	0.0014506418752473	-0.000509617468461933	-0.0029376128482376	-0.00684290289231441	-0.00789905194305238	-0.0121500953923763	-0.0140735489934039
0.0564511901093014	0.0288087370422124	-0.0128765619397712	0.0364131920914393	-0.00971942951730017	-0.0078267716629946	0.00131581869505677	-0.0035502026417411	-0.00785429972152581	-0.00877310059014739	-0.013389019613159	-0.0141231786465326	-0.0172313851051763
0.212718217370681	0.113478147841348	-0.0579306888164643	0.113955296030768	0.028160489037716	-0.0378998717880973	0.0063733909917178	0.0377100747519398	0.0154489283253291	-0.00486969137519067	0.00545736209657088	-0.0129043270070756	-0.0172187465697937
0.131365421704919	0.0845326859608062	-0.0347970670328162	0.0721463670534874	0.00762981148853578	-0.0281664473980624	0.018978137499594	0.00851084581446732	0.00246137867837962	-0.0102683179547633	-0.0165405882471379	-0.0120100243498338	-0.0186182433814007
0.0143903067734141	0.0561091303190578	-0.00145868399150026	0.0138350804387132	0.00413423362569816	-0.00732328124264899	0.00107162478147341	-0.00493994298787951	-0.00572769511126437	-0.00159452380847541	-0.00488424030495038	-0.00843105644820628	-0.00799064086001038
0.245464629519863	0.0577896917622528	-0.0640442058268197	0.143466704551882	-0.0163699194110512	0.00719917189226479	0.0362606768985704	0.0274661556739423	0.00632870274770089	-0.00458537375939322	-0.00678678726234991	-0.0111757415920583	-0.0236558796233308
0.00584818084540009	0.0115024471579833	-0.000405294626846015	0.00487110855767558	-0.00169801076630979	-0.00220357385518738	6.67715501882224e-05	-0.000234171033380372	-0.00153724560376301	-0.00195079231074858	-0.00199585979797693	-0.0020595517061296	-0.00275003871854295
0.312176615246233	0.173604377473289	-0.0711540036500014	0.22293321624807	0.00883068241588175	0.0751380294329063	0.0603025984965385	0.0615109805669372	0.0279212286832911	0.041984355924394	0.0181150553431605	-0.00142424535594599	-0.0328640689814935
0.318454017443781	0.204270287729252	-0.0759679577133288	0.20924703046162	0.0412543439936308	-0.0118398866582755	0.158036618697667	0.0825849262787737	0.033219849928335	0.0147072286676777	0.0560233516388419	0.087076152328823	0.0404933243694346
0.00255056033701082	0.000212579806452846	2.26962971763846e-05	0.00258874133027347	-0.000608973937350091	-0.000639098786097165	0.0002211164798876	-0.000385755326709347	-0.000614091957935	-0.000624036361723628	-0.00085485788066736	-0.000915343192373664	-0.001208200941434
0.0755765320751296	0.0828873350171748	-0.0124869754791647	0.0577699946398136	0.0126418730328696	0.00658786260936009	0.0240951711579986	0.0237627907388559	0.00468695506154351	0.00961486782111486	-0.00614213043874969	-0.00294034578305478	-0.00797927017881432
0.466865256495994	0.218176108285089	-0.139787569959614	0.221106432809302	0.0739802802658831	-0.0621565571827385	0.0259494143842295	0.0529684912120406	-0.0106143227737918	0.00591186154157231	-0.0148026209141603	-0.0534702899069215	-0.0373392859474897
0.0464478266299894	0.0825532717073993	-0.0102586470483698	0.0320706205835499	-0.0118130337757814	-0.0173597071588083	0.00799307493599038	0.00489546673307203	-0.00258217620658333	-0.0145863704672949	-0.0131748998182263	-0.0125430876701371	-0.0153178805341152
0.256705426198645	0.103473926820941	-0.0672126800800472	0.14745121924442	-0.02026406238794	-0.0137296808055626	0.0134845375824931	0.00796646913762783	-0.00941602688170534	-0.0169968715967513	-0.00389258331701348	-0.0259756922790458	-0.037862284424874
0.115143643023196	0.187527393571675	-0.0249201200836766	0.0766625805209276	0.0597666840914289	-0.00218349455689472	0.0325408870680952	0.0188620675146779	0.0158213150737199	0.0287915947672671	0.0136186098470539	-0.00626296521435697	-0.0230990212437399
0.0822829569292396	0.0348254273907337	-0.018343708783434	0.0518200468703992	-0.0134808762096074	-0.0168736064073716	0.00552343831829845	0.00373703448994964	-0.00438439843088054	-0.0151772413084895	-0.0107616890748231	-0.0111707551921335	-0.0177113187350336
0.319248016875747	0.20935658748195	-0.0775479826498292	0.210379516536716	0.158768331372268	0.00220144812558931	0.167605220217184	0.0545048839800621	0.115876570353606	0.0804848897489286	0.0326247979420953	-0.0109675563496994	-0.0303638418763634
0.175550067559813	0.0975078504215099	-0.0482488686242748	0.0935671455657377	0.0132008598985847	0.0041132675673296	0.0377962196611038	0.0280227252090615	-0.00137038931027123	0.00865706373295713	0.000213721404335177	-0.0023778570878481	-0.00315755206674878
0.0361154491206899	0.0475609868383032	-0.00507186965127852	0.0313817827539234	-0.00860438027984712	-0.00676400396261987	0.00453340374832178	0.00231009347917645	-0.00224927469896397	-0.0076841921212335	-0.0106667453418988	-0.0115536174074265	-0.0125967481887563
0.185830202242354	0.152087680184546	-0.0529117894077591	0.0896500299217058	0.0132088716527775	0.00452061609028179	0.0733508506481877	0.0198046303810742	0.00415032631954451	0.00886474387152963	0.0136196480301196	0.0105448665213725	-0.00592121726832132
0.164561958922789	0.111377085786443	-0.0460414107015217	0.0817402375381636	-0.0125956465942828	-0.0245492721863423	0.00821722152043325	-0.0175159842775233	-0.0271595294895321	-0.0185724593903126	-0.0302004134255127	-0.0456108660000428	-0.0286317808840599
0.490102824722823	0.200819313956868	-0.152890950086925	0.20604426939567	0.0399205953301286	-0.0767413873706747	0.0591969163480132	0.00268830264190734	-0.0193905795988438	-0.0184103960202731	-0.0488535574056876	-0.0644261451966606	-0.0716925283025844
0.0506891755863808	0.0195926697031347	-0.0105748281409806	0.0370656552002658	-0.00184137308834165	-8.27163613342577e-05	0.00320218847918662	0.0019778053825238	-0.00355762969160495	-0.000962044724837956	-0.00497504814712556	-0.00686637583755161	-0.00770303643802604
0.00922588620978676	0.0123279873079092	-0.00113639202847861	0.00756436548856423	-0.00199819185543118	-0.00135906476852785	0.000134711119282569	-0.000696907039544625	-0.00124679696565842	-0.00167862831197951	-0.00287760163606868	-0.00322047949905113	-0.00352914370099409
0.00178991981502787	0.00500298943079389	1.7893077897659e-05	0.00200709972487106	-0.000552626828659528	-0.00101518290173396	-0.000369982490665857	-0.00049933291745457	-0.000851398938693725	-0.000783904865196746	-0.000932507643092032	-0.000829881605708943	-0.00102067583241553
0.100253912802359	0.0295412868860309	-0.0247330705953941	0.0598362355651711	-0.00416902501695425	-0.00629840195380175	0.00292705894657559	0.00455935720397636	-0.00387898614021634	-0.005233713485378	-0.0103899459905858	-0.0105838103555755	-0.0171357081210915
0.452342062671823	0.194022795272417	-0.13848712012194	0.199098421613137	0.0794399658551285	0.0451657976317422	0.0825043229596296	0.0284041116133685	0.0363948276997482	0.0623028817434353	0.016665325789448	-0.00854029376857934	-0.00518418605215204
0.0746572357312557	0.0840215516578843	-0.0121752435851204	0.0584544758821792	0.0168247652562249	0.000312093963396973	0.0350060247093345	0.0190842902720837	0.00642937639424948	0.00856842960981095	-0.00234639921920721	-0.00544585155125722	-0.0113872743620364
0.0033402872123031	0.00788250993473871	-0.000141115988708744	0.00324861572848006	-0.00117986930321524	-0.000831934203205108	-0.000309331527572767	-0.000635556469261107	-0.000571279559781362	-0.00100590175321017	-0.00105957819897893	-0.00148701581223779	-0.00125447941956067
0.454855988390669	0.147231531159669	-0.130190235186455	0.235852651265728	-0.0186586435297135	-0.0780788226785548	0.0240141659496147	-0.0333162130923375	-0.0374356979578093	-0.0483687331041341	-0.0703300537832117	-0.0808364069781761	-0.0903247349416857
0.0567960144902664	0.0469427971367667	-0.0126703165430284	0.0389066348576561	-0.0026155342143826	-0.00399081863919869	0.00269707177090468	0.0102619558588003	-0.000105152024168699	-0.00330317642679064	0.00040290493647506	-0.00639675692607655	-0.0126728933479873
0.00545141345215794	0.0123677770745717	-0.0002525889820607	0.00566319060040345	-0.00270895265966109	-0.00219130257104114	-0.00151940420389038	-0.00174491667620747	-0.00234272912683936	-0.00245012761535111	-0.00298301593598515	-0.00322000133560493	-0.00333501561604722
0.141575684148874	0.104351610221293	-0.0389044493186241	0.0728578459178572	0.0176314784548223	-0.0312948652507627	0.00476165190589725	-0.000792311676199309	-0.00270109967046239	-0.00683169339797021	-0.0151498988611133	-0.0231355912540632	-0.020163367308743
0.135616663209543	0.0715689746083966	-0.0201931765304159	0.125905637710646	-0.01947119587151	-0.000340862712012557	0.0270561864898489	0.0176998237652742	-0.00179548896117196	-0.00990602929176129	-0.0191920273717374	-0.0249133398266324	-0.0313485352746305
0.148269380533532	0.0443156472388538	-0.0146845969536365	0.167964941405517	-0.00619304446984445	0.00613277266938236	0.0468121539363147	0.027421453440947	0.00771684859347524	-3.01359002310431e-05	-0.00873441999287897	-0.0133641907944978	-0.0195825876959827
0.0505214481931285	0.0579210305079124	-0.00757081522390162	0.0412941488177369	0.00487093524099657	0.000558995628250333	0.0166449789670986	0.0101517302359884	0.00454428453525264	0.00271496543462346	-0.000197224561991935	-0.00720313661430641	-0.00748826870148488
0.0374998679387276	0.0127758300021951	-0.00226357547310273	0.0353857857097395	-0.00176631206433026	-0.000555589215265821	0.0110634796226797	0.00754146375189215	0.00243793302104488	-0.00116095063979803	-0.00484396496475147	-0.00597719135673532	-0.00820840421845376
0.0513856009638393	0.0166040446787639	-0.0106296149497014	0.0345536283608503	0.00246212157449937	0.0036685907353684	0.0102734716524295	0.00940088419747739	0.00310533479748035	0.00306535615493388	0.00054153795988781	-0.00167355270485207	-0.00617555684977368
0.0250514875426232	0.0331293877753701	-0.00330912217860619	0.0212403750293336	0.00192857789314629	-0.0029468842345812	0.00524339744872697	0.00412490575199745	0.00174150916140501	-0.000509153170717456	-0.00356599252534602	-0.00442768548364369	-0.00587950616595713
0.19522687741373	0.107522578663026	-0.0255503518459941	0.200823789962917	-0.0297533104497047	-0.0241728221429111	0.0136783188966789	-0.00524570357761026	0.00195426897042456	-0.0269630662963079	-0.0431685723193706	-0.0424004320353017	-0.046791991390116
0.0283742357651091	0.00893775769854502	-0.00272338023607005	0.0267262717591292	-0.00245121733939437	-0.00125903898858827	0.00723045491667494	0.00178730555839079	0.00102514919597766	-0.00185512816399132	-0.00382573306555243	-0.00452560950621248	-0.00833582686734054
0.0819166788190609	0.0346849299603027	-0.0182941276284817	0.0532404048373803	0.000222851270426039	-0.012617102360246	0.00348859728651398	0.00125412855069953	-0.00487930172256268	-0.00619712554490998	-0.00580570946111245	-0.0118528454526964	-0.0197271708788615
0.0995321349316715	0.0302028647114077	-0.0236161600374565	0.0606646263316012	-0.00599023834944276	-0.0243674644942726	0.00503751238304115	0.00372170430602894	-0.00691956469110871	-0.0151788514218577	-0.00802896055563698	-0.0154221771969878	-0.0213658037956353
0.0304788901960311	0.0875409673340585	-0.00516895303038947	0.024973199756784	-0.0148116993631467	-0.0133398802709561	0.0024134550559117	-0.0117981658787838	-0.0133365491792728	-0.0140757898170514	-0.0111759109097406	-0.0155453762732045	-0.0156058307348846
0.339748296900323	0.157280950649361	-0.076302218984673	0.249826642082909	-0.0410345375527588	-0.0524548312067288	0.00498176853705407	-0.00550522927468688	-0.0127329035296126	-0.0467446843797438	-0.0520478306943495	-0.0600700067056291	-0.0781571755800749
0.0588728542782452	0.0457324372963859	-0.0137086028523982	0.0384870729639169	0.00116668858406682	-0.00383775305930095	0.00628679410150309	0.00510464538651764	0.000650669733063998	-0.00133553223761706	-0.00777571576388456	-0.00602886976259069	-0.0104459770361906
0.0733940098028711	0.0513775620046956	-0.0177441632348839	0.0432750172118072	-0.00888095001040166	-0.0105534874863601	0.00256429526706421	-0.00387922759022356	-0.00625209589263552	-0.00971721874838087	-0.0193557684314591	-0.0160854264915118	-0.0167343601513905
0.399466319299403	0.0955511024492708	-0.10746854728675	0.226560881687697	0.00152687656096934	-0.0222075213566763	0.0273467021697185	0.014663098915987	0.00744290106443335	-0.0103403223978535	-0.023681117424169	-0.0437409978551297	-0.0491803912103705
0.0574037754748685	0.046663799207948	-0.013013063054375	0.0369355401507397	0.00275568281824769	-0.00940225221159237	0.00658434413483028	0.0041254965072348	-0.00194183359602827	-0.00332328469667234	-0.000681511915609341	-0.00901622087393891	-0.0073396839222393
0.459000550405578	0.14667131095593	-0.134828389322377	0.227949853829187	-0.0152481504605268	-0.0816395514294129	-0.00714137745087645	-0.0133714482230975	-0.0382194009838495	-0.0484438509449698	-0.0761973521421555	-0.0663036730547458	-0.0902047426063665
0.0767945297872847	0.168547395494378	-0.0157046144956824	0.0522661243848276	0.0307394464658566	-0.0277299171023022	0.0144355919495757	-0.0129866944347077	0.0081871744901256	0.00150476468177721	-0.0126089749599493	-0.0210580446288015	-0.0269530444807086
0.297013761710195	0.175781638202327	-0.0831641079781537	0.152767128811732	0.00926023437442591	-0.0122239437910143	0.0497212942051549	0.052306439171784	0.0200376509382602	-0.00148185470829421	0.00243583809614423	-0.0105130585248778	-0.00805931749081057
0.322214835289985	0.208359647358657	-0.0782633027784333	0.212536418619104	0.13078094005545	-0.000888781017351403	0.0667222543281558	0.112974004723864	0.00960956464491552	0.0649460795190493	0.0537631338164546	0.0332991110376941	-0.0228491584267249
0.164974176458194	0.175528456592832	-0.0329699897747021	0.125439713010612	0.00849107314569156	-0.00117997938662853	0.0252033431472929	0.0159511410794271	-0.001526274592242	0.00365554687953151	-0.0188998869449015	-0.0279266291680419	-0.0246590867898501
0.486636293073851	0.144411123236752	-0.150222563174795	0.211482645452812	-0.0118351776567382	-0.0821495865960272	0.011891105335167	-0.0119168247528121	-0.0428698234560934	-0.0469923821263827	-0.0759968837712343	-0.0678388151022818	-0.0907956661980275
0.175583518351126	0.0955946238081268	-0.0485688272022575	0.0917067907359507	0.0122101462266562	0.00523017224572081	0.0327566199248292	0.0273683374936903	-0.00235798817509478	0.00872015923618852	-0.000768554783102726	0.00042136342118454	-0.00689882752568349
0.0019654727905704	0.000329170835714473	-9.00072828338451e-05	0.0011961729996221	-7.35353425332056e-05	-8.18627590130211e-06	0.000755178973920804	0.000150524740737152	-0.000192090905374893	-4.08608092172537e-05	-0.000277720924502048	-0.000501274717223725	-0.000441368479685524
0.0393639097330891	0.0110666907819498	-0.00409794226287014	0.0362965480418574	-0.00148287305899816	0.00250807611096129	0.0142386303779898	0.00900949556342914	0.00487094001019672	0.000512601525981558	-0.00158371649254132	-0.00320450375759384	-0.00492040870539478
0.322883488808844	0.212119093189029	-0.0767417828005147	0.218425665990691	0.0357286634217234	0.00287863540175798	0.071405135367764	0.0447630410640918	0.0379111590098428	0.0193036494117407	0.0195449864044699	0.0466329609734097	0.0285177515621648
0.0230720349897251	0.0381585268737446	-0.00426273188805195	0.0174070809997347	-0.00227642586257636	-0.00726133460531573	-0.00333413515011046	-0.00334096733704671	-0.00546599108607388	-0.00476888023394604	-0.00672325087402644	-0.00835498970022956	-0.0101549333974641
0.0368922008543923	0.0541241762330709	-0.00435864879183887	0.0323234365727433	-0.00346530603670752	-0.00332396233674368	0.00630635740653002	5.02847411962687e-05	0.0011711265329066	-0.0033946341867256	-0.00470965214065344	-0.00681783241871877	-0.00817340776302577
0.291068947441142	0.17822782475988	-0.080237200576541	0.154060777095297	0.0165863478075022	0.0331673293381181	0.0301594097716286	0.0467011409116011	0.0108780601015081	0.0248768385728101	0.00155621116576332	4.16041704490167e-05	-0.0143484064468536
0.0562034178362927	0.017243716380537	-0.0124968678856368	0.0375938544724028	-0.012383724671955	-0.00892223665999792	0.000552959894454683	-0.000393411446823914	-0.00745044568156511	-0.0106529806659764	-0.0117438275565812	-0.0128037716208159	-0.0149377566954557
0.242958749398595	0.0572410283485214	-0.0637767306376376	0.141080579697344	0.00314246605289259	0.00820125072224306	0.0329307789773472	0.0258486356035975	0.0163220116139785	0.00567185838756781	-0.010953431839044	-0.0254379380955362	-0.0350446891459223
0.172116381518279	0.164681230065517	-0.0497810681270761	0.0812598065703878	0.0102118226126111	-0.0607179027146778	0.0263913269304406	0.0161640098475056	-0.0220956194522713	-0.0252530400510333	-0.0202915581514871	-0.0200254527989935	-0.0434567252274182
0.0034746707821707	0.0221379521857653	8.66446335954277e-05	0.00403546042276852	-0.00222746935465637	-0.00234455415223808	-0.000217618499152228	-0.000610396137992275	-0.000593946638091081	-0.00228601175344723	-0.00210569906495828	-0.00193029409584363	-0.0017153271254221
0.0448007651628656	0.0163091387668503	-0.00956614326310903	0.0310791933228013	-0.00342544319423133	-0.00571273737554281	0.00123050980774785	0.000493227966439372	-0.00276528901324403	-0.00456909028488707	-0.00844623117406262	-0.00845023259614934	-0.0126541471582261
0.171646451815887	0.163800345139069	-0.0500491015093701	0.0777076592281409	0.0191274531644781	-0.0474822074950507	0.0113703609574494	0.0226456145819424	-0.000926449115842914	-0.0141773771652863	-0.0334052700156597	-0.0301013898046794	-0.0341831001750368
0.0163577884654087	0.0307784442850299	-0.00234843084568717	0.0143365876942188	-0.00112529490747877	-0.00471046666732667	0.00145418636746904	-0.00121371760325168	-0.00328179303747627	-0.00291788078740272	-0.00587560491961262	-0.00489460538653377	-0.00496708503269124
0.0125074773930032	0.0202520844540432	-0.000980842306218133	0.0117729743880499	-0.00201535062261463	-0.00120012997593505	0.00303518576273637	0.000923325819966904	-0.00068723988594027	-0.00160774029927484	-0.00204485624151628	-0.00379212978444089	-0.00372394069278026
0.13208396245129	0.0486038040696079	-0.0335539979444203	0.0714475465939567	-0.022344442889717	-0.0307089969666908	-0.00780829122391649	-0.0113574669590402	-0.0137639180115925	-0.0265267199282039	-0.0260833253078318	-0.0313006871968189	-0.0354750142152759
0.121173389652411	0.0611570272517514	-0.0186784541041096	0.106338657602935	-0.0118110455103099	0.00058224650509546	0.0169953651361753	0.00514424566214798	0.00231133577635197	-0.0056143995026072	-0.00779944178562698	-0.0227936123882139	-0.0198015585500081
0.000967746082079016	0.00342427726818668	2.97200070493705e-05	0.000891702706009969	-7.58836128254804e-05	-0.000198068581682089	0.000250131389471102	9.82107938399496e-07	-2.84124323518549e-05	-0.000136976097253785	-0.000187951008224246	-0.00030140102996819	-0.000445176365730816
0.00340802649974136	0.000746553749730133	-0.000120692327753966	0.00281483286750255	-0.000536580783860356	-0.000317468180664089	0.00111195755499735	0.000909831984122283	0.000156057652129064	-0.000427024482262223	-0.000512592565592419	-0.000557669837147674	-0.000591955113025411
0.175273994766684	0.0931607041269434	-0.0489118527807862	0.0899114911526094	0.0213136354023137	0.00438250123876702	0.0239714865449224	0.0329174817063636	0.0254890237893588	0.0128480683205404	0.00547882685742315	-0.000594114660632195	-0.0104966506566588
0.161208890474603	0.110828790661298	-0.0452623008562262	0.0799597399226311	0.0154064807461659	-0.0424893101189937	0.00788604275856075	-0.0124469592292619	-0.010126354867279	-0.0135414146864139	-0.0182068778649654	-0.0187415131214527	-0.039944943735614
0.210742481201951	0.0573572077374651	-0.051239567307717	0.13020379478141	0.00588490490092333	-0.000821700769378597	0.0416199999000383	0.0243534464988494	0.00734385317885944	0.00253160206577235	-0.011129758270282	-0.0204851855608597	-0.0168309708831144
0.30645405717966	0.220523384972333	-0.0896486522638042	0.145959637246693	0.0396616709654388	-0.0107945095744891	0.08290401479367	0.0396259379279787	0.0296531863773482	0.0144335806954748	0.0354590937057535	0.0197361361219628	0.00101868684287587
0.225553610185692	0.167736169027338	-0.0647191709431774	0.111207886308753	0.0542478698917751	-0.0298836753234812	0.073031628945767	0.0240546929471613	0.0405667996015128	0.012182097284147	0.0285961808040396	0.0060381346727286	0.000781866022306371
0.184587028433869	0.151547253284979	-0.0518756009137381	0.0890562311688927	0.00852006078733233	-0.00231793475442271	0.050637093495816	0.0630580714412647	0.0252242259514744	0.0031010630164548	0.00933660335363523	-0.0123600571256615	0.00600380355900437
0.0146326265543761	0.0267362666458272	-0.000979668076325333	0.0157908614020836	-0.00382067241015759	-0.00347179384012543	0.00146768528036382	-0.000615807051538894	-0.00090952210163798	-0.00364623312514151	-0.00313194354758541	-0.00286989293910084	-0.00546005832435063
0.454500060854714	0.14941953667245	-0.131165974348386	0.232393925098489	-0.00330216408708589	-0.0657969855327161	0.00618326807808639	-0.0213295877702834	-0.0299682781689923	-0.034549574809901	-0.0569127398543544	-0.0701367891917474	-0.0837769676124467
0.0451688797572615	0.045908492352139	-0.0100083776316512	0.0302904585137505	-0.0048078203613198	-0.0107474727868595	0.00204895954302498	-8.50323737767375e-05	0.000235162320710032	-0.00777764657408967	-0.00536049481881539	-0.0123651337281491	-0.0154511391574449
0.465485401238007	0.22313482214513	-0.138349550230604	0.2231477603223	0.0531800859448922	-0.0602164378399515	0.0807841415849102	0.0151987395796806	0.0223006768754328	-0.00351817594752962	0.00946196266851235	-0.0424422166335166	-0.0539658062077051
0.0747747547840028	0.0235143275404047	-0.00584785521162058	0.076056890669364	-0.000386438060158173	-0.000996195052051799	0.0203717448355471	0.0126286849770603	0.00624346780472038	-0.000691316556104979	-0.00304961351983984	-0.0093876175534086	-0.0115248701259848
0.362739344717339	0.217480851116796	-0.0900916815074257	0.237611193802814	0.0144436120719985	-0.0319120461976308	0.0384729981576026	0.0307882412963442	0.0142020909591276	-0.00873421706281613	-0.00632627445107337	-0.013970145123602	-0.0514030405086317
NA	NA	NA	NA	NA	NA	NA	NA	NA	NA	NA	NA	NA
0.0736393759838785	0.0518796986528907	-0.018793599926979	0.0427793059138605	-0.0113488775292512	-0.0106681136638178	-0.00594241363140574	-0.00437247019770548	-0.00789236027192955	-0.0110084955965345	-0.00837620893685564	-0.0123459221984384	-0.0161028687285397
0.0733464169559464	0.052584367960501	-0.0181888691588198	0.0445005384351502	-0.00473556054128955	-0.0012286841342514	0.0147886507881349	0.0113727507163292	0.00830532266254359	-0.00298212233777047	-0.00145751262231499	-0.00163998408976306	-0.00584250290890621
0.0476253846495114	0.0173993310716407	-0.00270354206454623	0.0493298317239488	0.00309953548620835	0.00139438224388759	0.0185573305482387	0.0110389633609947	0.00392080333998848	0.00224695886504797	-0.00375905721965698	-0.00562848050730976	-0.00756267439209336
0.00965767191088006	0.0191551833836721	-0.000765689681094158	0.00949513327340067	-0.00309534700295051	-0.00380706534191596	-0.00249337382609944	-0.00216760328421097	-0.0037581591414566	-0.00345120617243324	-0.00342578575561629	-0.00365621461756142	-0.00517201424703444
0.105369165077502	0.0583503369790978	-0.0116648496730705	0.104828997831456	-0.0183567834836839	-0.00336430845818089	0.0116683596777805	0.0133090466424923	0.00485711702246236	-0.0108605459709324	-0.0140729065198465	-0.0150072447077913	-0.0224366358151399
0.177459235469309	0.230637814369034	-0.0395870226586382	0.120699322786508	-0.000584481738635567	0.042118271664787	0.0601438331048209	0.0410792612427037	0.0314783258332726	0.0207668949630757	-0.0156955540148468	-0.0034579364170928	-0.00754146205236195
0.090612042952924	0.061487625074925	-0.0228693041578731	0.049833034468086	-0.00403305942763292	-0.00319489037542207	0.0075035988417481	0.0128356601473827	-0.00177849996155373	-0.0036139749015275	-0.00740881615152472	-0.00807324382341455	-0.00951020374056122
0.254199390720846	0.131447492958256	-0.0681983493605243	0.141486532806883	0.035112990315957	0.0454333201257711	0.0445989148444026	0.0531596134802375	0.0444146405785276	0.0402731552208641	0.0313409702472106	0.0136482723186676	-0.0017430447552324
0.306312552540947	0.214522176750345	-0.0883411779141121	0.145525719591895	0.0953817921925523	0.0329172139860369	0.10717027274635	0.0939404015804668	0.0384974452488904	0.0641495030892946	0.0281711042127089	0.00615717839324331	0.0245277343998248
0.451885767735031	0.14984241864573	-0.128007768995631	0.233886528615755	-0.025596390210304	-0.0768786664104579	-0.00437623003845433	-0.00807182602795092	-0.0409785712553546	-0.051237528310381	-0.0552066456384968	-0.0692290788178818	-0.0881804848236971
0.0937460943625604	0.0307117460833453	-0.0139608785586003	0.0790872482413982	-0.000194068047445664	0.00218104038074006	0.0237732518957298	0.0160097137805715	0.00684732985420622	0.000993486166647198	-0.00537758927402709	-0.0070997695305119	-0.0132756216921728
0.370318376019719	0.270875576715733	-0.0955211078901564	0.228207554988169	0.0638437080612237	0.0260107388771039	0.138287810524872	0.0612375602565567	0.0265808071581117	0.0449272234691638	0.0198839640023688	0.0649688920985126	-0.00214073992373554
0.030264558525417	0.0392298547180668	-0.0052697334193193	0.0235871003184719	-4.63009710551035e-05	-0.0041365375110459	0.00312510640249077	-0.0016228861944408	-0.00349530627152544	-0.0020914192410505	-0.0023882029029473	-0.00456849192828679	-0.0100280263897901
0.436393051573342	0.0952652731427576	-0.12834652105025	0.211110422185826	-0.0219384631243493	-0.0204295838435262	0.0440062821807878	0.0114305729781571	0.0046503873606405	-0.0211840234839377	-0.0239808840476131	-0.0588382302836931	-0.0476404548848204
0.12218472316268	0.0612739608608771	-0.0192885608878176	0.106026668254422	-0.0167350355531672	-0.00565588388610419	0.0273446904048576	0.0123525358277818	-0.0058626874441756	-0.0111954597196357	-0.0152406448830863	-0.0211390872901921	-0.0229073772031595
0.0287021357706443	0.0160234632344258	-0.00253300463909896	0.0268422703762337	-0.0071770959413433	-0.00790034757172731	-0.00116519710039381	-0.00136145356056674	-0.00513258224365338	-0.00753872175653531	-0.00682582510530572	-0.0098964138692168	-0.0076943252838717
0.161813434283653	0.110780616646141	-0.0453932716961004	0.0816683622554733	0.0225786650367963	-0.0341688243158814	-0.00833755885784615	-0.0103384040580423	-0.00945956262855696	-0.00579507963954257	-0.0243462343278725	-0.0236760721768976	-0.0427602694546596
0.0632129683956312	0.0508030430909246	-0.0153077564663547	0.0384894389748821	-0.00945100572785029	-0.0112355519847594	0.00543397211528535	-0.00226391044595731	-0.00988136700978028	-0.0103432788563049	-0.0108926637422389	-0.0144538347246032	-0.0119676604153551
0.000738656212969383	0.00233592492732798	4.56332916765009e-05	0.000504993661068363	-0.000137081010037249	-0.000207197041676618	9.93102940365768e-05	-0.00013952613624322	-0.000100530512981249	-0.000172139025856933	-0.000104904221980365	-0.000241083068467745	-0.000279960283686638
0.126943588067567	0.0491054114281265	-0.0325621838225717	0.0706134740267522	-0.0112265038576268	-0.0248874907196626	-0.0112518789927816	-0.0223166264136475	-0.00799197585561728	-0.0180569972886447	-0.0202997597315843	-0.0293872410381767	-0.02880320101638
0.077240212229288	0.0708242012474523	-0.0193629066182531	0.0454326463661458	-0.00564808609241511	-0.00882600979235884	0.00395882947016567	0.0042678204374592	-0.0117719208876163	-0.00723704794238697	-0.0223832225648754	-0.0242300727715581	-0.0209038472649359
0.0971383451099771	0.0673378905316143	-0.0249869782311369	0.0541390231737344	0.00778261492796491	0.00151338280738975	0.0201944777737073	0.0108953964206406	0.0104195640757512	0.00464799886767732	-5.63676115535594e-05	0.000458014568526843	-0.00351383955124734
0.152300662455826	0.0348040833052172	-0.0377965702221505	0.0931646685300218	-0.0183575558519783	0.00552956030101479	0.0120406098340869	0.017727698794717	0.00493507942293966	-0.00641399777548177	-0.0137445266687168	-0.0125724292057281	-0.0227138375350309
0.17529464730758	0.0944668781148574	-0.0482083434847684	0.0914408101218871	0.0268306687035955	0.000890961144932534	0.034674479592306	0.0272372439939569	0.0144282232777912	0.013860814924264	0.00162933024632403	-0.0106007461290054	-0.00134365691725227
0.119921697958003	0.048901969199159	-0.0291216719653203	0.0712077472397478	-0.017443124818342	-0.0271026492731237	-0.000675920515106079	-0.0145562173404954	-0.0196094141817536	-0.0222728870457328	-0.0224576627880183	-0.0330970596367231	-0.0340774227167323
0.00492054239742823	0.0126135530176855	-4.83356828189438e-05	0.00546226110355346	-0.00233288822410983	-0.00210972141848923	-0.00103319087733151	-0.00188591891306392	-0.00219877162104493	-0.00222130482129953	-0.00238640811223274	-0.00258368242384042	-0.00255533131774296
0.148193876609066	0.0897714371865598	-0.0386187262330366	0.0801910962050832	0.0260970466670591	0.00258992717995093	0.0479053043817585	0.0313161525430929	0.0151274521181954	0.014343486923505	0.00923675211010833	0.00405497855520803	-0.00216757732468376
0.0553236451382605	0.0739155961023916	-0.00648464064739752	0.0514892052694896	-0.0045825258877925	-0.00174293145871161	0.0107397828367488	0.00591234954454391	0.0071709968750468	-0.00316272867325205	-0.00853270304495921	-0.00906502575122674	-0.0095616710125361
0.12099952150554	0.0749229683305626	-0.0325460805403157	0.0635995191807807	0.0127980448826013	0.00665159253789246	0.0263735872682176	0.0140505364043233	0.00796957255306194	0.00972481871024689	0.00226389768254404	-0.0163783389862945	-0.0123763625273878
0.0192292885069876	0.0558645926304646	-0.00322138647682665	0.015431134893176	-0.0062041266877324	-0.0074563188303531	-0.0051050353284038	-0.00579140149222522	-0.00277378002302188	-0.00683022275904275	-0.00229204271864914	-0.00567654054505669	-0.0097724867352835
0.0399010065268056	0.0449627599902474	-0.00724246151627034	0.031231063690035	-0.00901019714229843	-0.0106815534887215	-0.00270808664186575	-0.00519763310421596	-0.00567019678282449	-0.00984587531550998	-0.0104598698313755	-0.0130676254937954	-0.0123678722399026
0.285877108093223	0.0876674395910544	-0.0548451190349521	0.236069953137203	-0.0263069158252916	-0.00464890743245377	0.0424737671885637	0.0301023164897808	0.0156655123652817	-0.0154779116288727	-0.0318728908193329	-0.0357095841752499	-0.0509650821743541
0.242792314513585	0.100851896925627	-0.0612226500243709	0.151585003055068	-0.0181893834017203	-0.0162884235313266	0.0268389382090306	0.00989291687776964	-0.00413774782069976	-0.0172389034665235	-0.0206409715036648	-0.0264415358883509	-0.03624173275229
0.152779904440753	0.111643715329238	-0.0401429890956313	0.0828498177102708	0.00811857484212333	-0.0426374177438359	-0.00292250327877672	-0.011788060544918	-0.0234461376616623	-0.0172594214508563	-0.0244639555769228	-0.0352758818888577	-0.035757506489643
0.00162197013970106	0.00510818901088897	0.000116331591708866	0.0016085552284556	-0.000516771428079099	-0.000707042872944066	-0.00042027095796791	-0.000360581892681523	-0.000589210124463878	-0.000611907150511582	-0.000909292431846372	-0.0009533094740879	-0.000845148340513341
0.186028607766433	0.112369181242116	-0.0498579566364503	0.101937080020746	-0.0095425700004664	-0.0162671356463126	0.0356227528760271	0.0217550228028976	0.000966632658290445	-0.0129048528233895	0.00093011369353771	-0.013483901211439	-0.01048004354861
0.313367067527392	0.146221510251336	-0.0650542218030835	0.255340036065274	-0.0367540314442973	-0.0403199926847599	0.0210055924025242	0.00355774103120476	-0.0184075805389504	-0.0385370120645286	-0.0432649051696564	-0.0561163226382033	-0.0574663972211219
0.140145853047914	0.102806987665554	-0.0377680445377934	0.071692155889035	0.000916025995033765	-0.0329458101786034	0.0129929210743803	0.00274322580161449	-0.000273570050473959	-0.0160148920917848	-0.0158464118238291	-0.00585794113830262	-0.0219092291455276
0.153876738267419	0.0385909745130315	-0.0354055812272825	0.101359132083314	0.00455971372650821	0.00430619570858595	0.0244914611839325	0.017220620143045	0.00894021004638987	0.00443295471754709	-0.0049513607688734	-0.00780522427354594	-0.0145725876693195
0.00531019165808292	0.000227360982878646	-0.00024234944643993	0.00412900540100025	-0.000223462812802915	-0.000169588310145845	0.0012499310734675	0.000484293183111585	-0.000359488324130261	-0.00019652556147438	-0.000903484744746094	-0.00102981658197286	-0.00148417729178668
0.0154177435241741	0.0023870000468136	-0.000630671892614534	0.0154056241339252	8.34238469578901e-05	-0.000172363176433257	0.00469554255120321	0.00268284178695315	0.000691056937108943	-4.44696647376834e-05	-0.00164982373292651	-0.00276649031756436	-0.00294575405799266
0.0170696107690578	0.0290358005114946	-0.0028967890417225	0.014790768016652	-0.00310092984600427	-0.00294896208918345	-0.00010420742629277	-0.00155356926239606	-0.00260150671849886	-0.00302494596759386	-0.00460215013031118	-0.00613034008795418	-0.00571667348577544
0.0145972581336578	0.0266996951477054	-0.00136484803168309	0.0145938825551292	-0.0014272572931919	-0.00329002322920552	0.00187839595668238	-0.00169603262185838	-0.000846406361829703	-0.00235864026119871	-0.00334415200707833	-0.00419655563313857	-0.00505367016039315
0.0504056793048889	0.0618103410884598	-0.00795117136150108	0.0389800467784195	-0.00641409197661622	-0.0110461911617806	0.00337329285494265	-0.00188865576805346	-0.00325362580932258	-0.00873014156919841	-0.0115757015939479	-0.0156400798015512	-0.015998138566026
0.023082679825189	0.0645209751251464	-0.00381018887992909	0.0207995155996032	-0.00901206450310068	-0.0114309468300874	0.00272562962297612	0.000404548175425998	-0.00982549818866265	-0.010221505666594	-0.00535548796363306	-0.00598682228389569	-0.00576940215110403
0.0345586701850283	0.0393162004991122	-0.0068868781481663	0.0265386569789111	-0.00798524729290809	-0.00881662930270839	-0.00169621124371089	-0.00386347651546387	-0.00330822122398013	-0.00840093829780824	-0.00826529127126439	-0.0108674819292936	-0.0114937604466203
0.0987995369708992	0.0320173383845774	-0.0107763641532743	0.0985310519722432	0.00234920399186254	-0.000577461863633527	0.0277176221088384	0.0165895934753383	0.00653837519019718	0.000885871064114502	-0.00464723509059783	-0.0111898602856124	-0.0141334973299281
0.246063962418133	0.100710013971437	-0.061486864962039	0.152129550416877	-0.0297559370383762	-0.0158311628442599	0.00656997177890359	0.00859310592638904	-0.00842894186389409	-0.022793549941318	-0.0202611434340855	-0.0345891163377714	-0.0479354535413618
0.100464049230371	0.114529534911256	-0.0265018809494405	0.0526169223988827	0.00972158367374087	-0.00453553810040186	0.0173037240913017	0.00972236454933195	0.0181515529089057	0.00259302278666951	-0.00623492510367932	-0.0084932762843524	-0.0152978136923037
0.4797674909865	0.143588941931692	-0.14665196100168	0.215062190056973	-0.00409612850586533	-0.0695854722446757	0.00368646747393725	-0.0399257973039907	-0.0361801735983301	-0.0368408003752705	-0.057927990336022	-0.085516195942667	-0.0880734855143521
0.0149802310079277	0.0562989225877437	-0.00160662492595792	0.0147458522404642	-0.00787361176051526	-0.00822765647976833	-0.00557141746828209	-0.0068082360043838	-0.00777949411342514	-0.0080506341201418	-0.00767850197111894	-0.0076582245340257	-0.00971094734544664
0.186415387208396	0.149579603326153	-0.0539746845657933	0.0895841399818155	0.0601165920163215	0.00225094495044126	0.0695910932022399	0.0357682551818083	0.0226985373235907	0.0311837684833814	0.00968330538071188	-0.0142032436349732	-0.00726158115802228
0.0373210496386472	0.00693775692628901	-0.00661558669169073	0.0288195521790391	0.000888720680323744	0.00308606609621036	0.00897547225114283	0.00672600440225831	0.00413001388961245	0.00198739338826705	-0.000788405926748975	-0.00339700668839815	-0.0029634494826584
0.180575525510318	0.0770489468625223	-0.0420611317348466	0.117637479031605	-0.0105165933138247	-0.0145896119911015	0.0102779059143072	0.00373910786142817	0.00542937248545827	-0.0125531026524631	-0.0314283080935582	-0.0232394654189166	-0.0335562084464231
0.08145927121822	0.0997721856471394	-0.021279602847107	0.0450680331641483	0.00302310229405793	-0.0128584046738246	-0.00694118741637487	-0.00756691733361121	0.00151218657426062	-0.00491765118988334	-0.00524497148912582	-0.0166908780368374	-0.0205508731259218
0.0849794234922958	0.0326161325261369	-0.0195642225132891	0.0522903213949789	-0.010864023037762	-0.00967558958525519	6.3301816548289e-07	0.00176853739975349	-0.00416023558595763	-0.0102698063115086	-0.0107487253941304	-0.0165936741068202	-0.0244477654423387
0.151659347977615	0.135476855100894	-0.0436221716575527	0.0718242867815548	0.0133671850281314	-0.0463530380073555	0.02626924958016	0.0150195709563756	0.0253992082442973	-0.0164929264896121	-0.0143509155017014	0.00308034029783463	-0.0191283214735354
0.0443788404116553	0.107117672881546	-0.00758468946233813	0.0342643646443491	-0.0128776587415335	-0.0116381135751637	0.000574873305191917	-0.00802961407842127	-0.0108942500030476	-0.0122578861583486	0.0032649038755581	-0.000869664980338421	-0.0138827003774881
0.269627213060879	0.189662329131795	-0.0771555869976291	0.133941554880356	0.0624015239326407	0.01968906826149	0.112717026783488	0.091544509113607	0.0913313346175598	0.0410452960970654	0.0395156894980892	0.00852525231691192	0.0105093021141666
0.303914336186068	0.217349185754686	-0.0873621969816229	0.148725939211888	0.124489350404253	0.00316257505145312	0.083752852309133	0.0612442864118528	0.031778275474864	0.0638259627278533	0.0692019651913018	0.00148991448050045	0.0470746211274584
0.142867834469134	0.0540069629996565	-0.0379361628218913	0.0803485204095682	-0.0228019561236662	-0.0396379656204472	-0.00327572279110611	-0.0202943978028869	-0.0189877645565062	-0.0312199608720567	-0.0329597054736711	-0.031887171628981	-0.0434067114363147
0.340998077665401	0.156565427893903	-0.0753569723536049	0.250767568660558	-0.0363974307539404	-0.0561115410884634	0.0119269310664128	-0.00632105967877422	-0.0180680007259344	-0.0462544859212019	-0.0459393660657305	-0.0723517172326845	-0.0775451685653809
0.0913686162077635	0.0645854179440162	-0.0237267003657101	0.0500454969302151	0.000311159319734203	-0.00695089788920387	0.0156229174070573	0.00635223968741745	0.000984432925908024	-0.00331986928473484	-0.00196103353934339	-0.00713190207596189	-0.0107595317548923
0.151869509118685	0.112990639680128	-0.0408906356641196	0.0816141876408721	-0.00409190186957858	-0.0567160446569341	0.00781542752591916	-0.0121298921241528	-0.0152804367245498	-0.0304039732632563	-0.01920681834795	-0.0286148303831723	-0.0397118140877075
0.141311654759928	0.103013821666809	-0.0385883827052913	0.0720935573128847	0.00256255144733836	-0.0321876536727227	0.000351236272616656	-0.00799654180230069	-0.00216356929906417	-0.0148125511126922	-0.0139744827283909	-0.0148272843257764	-0.0299712449588214
0.353142448053346	0.228469444954795	-0.0824453130503329	0.243770641942755	0.0705714550862196	-0.0476709348965801	0.0249800379762464	0.0515004547114039	0.0061854082465857	0.0114502600948197	-0.0315761681155923	-0.0330350396961623	-0.0605604036752534
0.451510474732541	0.191965418927457	-0.14012619896988	0.193347658321807	0.0788081103408744	0.0444453992982163	0.0670896579693043	0.0660987552457286	0.0568861738943669	0.0616267548195454	0.0495270840247952	-0.017729365338095	-0.0338461148055708
0.0300043312952053	0.0883791874465469	-0.00498687267374137	0.025344936898774	-0.0107892889837997	-0.0140211778646838	-0.00602662044943255	-0.0098289595099983	-0.00771363950552351	-0.0124052334242417	-0.0100424835330488	-0.0129450680791763	-0.0109983450648936
0.0426662326903383	0.00982646654837444	-0.00319902630843342	0.0418992619789311	-0.00213215631128123	0.00095496299164749	0.0110558934747279	0.00779928394663254	0.0032749939736483	-0.000588596659816872	-0.0029594936720571	-0.00649739609362843	-0.00744127933112564
0.0278066258822965	0.0129553379678773	-0.00461594789915738	0.0238215275795162	-0.00710598806155839	-0.00496043182857975	-0.000723432078811634	-0.00229979089144485	-0.00381182464372955	-0.00603320994506907	-0.0063918438051185	-0.00838175984237439	-0.0079823521495669
0.328194070888234	0.247953277609763	-0.0710473206040846	0.24599717436376	0.0328891146513215	-0.0451353125476757	0.0560479596748784	0.0588214691472513	-0.00464032831276351	-0.00612309894817709	-0.0438605394296529	-0.0498958690892356	-0.0217401839434028
0.245635831516707	0.1025304453842	-0.0607448132431772	0.149555676390212	0.0010806601308361	-0.00826356439092898	0.0224848524086371	0.0138584150017526	-0.00906481139896306	-0.00359145213004644	-0.0208226118057561	-0.027297606741192	-0.0371952731283317
0.127134267034698	0.0308461748194991	-0.0304599105430515	0.077730267017897	0.00614250249744647	0.00183003987601182	0.0159146180771824	0.00974451647628458	0.00707193834276368	0.00398627118672915	-0.00206977480790116	-0.00558239500055913	-0.012852145184825
0.497498581573413	0.249836289159456	-0.156712152896576	0.202041434882513	0.0870871031971567	-0.0602981404252373	0.0612760918959958	0.054153827781293	0.0453797884859956	0.0133944813859597	0.0288599743046412	-0.0262576470231232	-0.0155114758761244
0.141033996301567	0.0321155207881042	-0.0349914586778908	0.0807799672497296	0.0102670981611932	0.00486985419058317	0.00279645558659855	0.0096251666774598	0.00769074614835444	0.00756847617588816	-0.00782095374752848	-0.0155433440592123	-0.0222578980257846
0.148731473849574	0.213844759765659	-0.0328603134378872	0.102369678401582	0.0910780514486598	-0.00660527578799275	0.0274575518400898	0.0655068545332419	0.0221689787802735	0.0422363878303335	-0.011728651444297	0.0263575973188456	0.0163188103754073
0.0221197087303535	0.0373465729307068	-0.00285790296709047	0.0207024037153567	-0.00991823200252902	-0.00888931021322559	5.36368867527295e-05	-0.00738863912851042	-0.00619518949372081	-0.00940377110787731	-0.00950849229625675	-0.00764395791834011	-0.00915604012181573
0.140721673825429	0.101121032989449	-0.0383467795726083	0.0725412041910833	-0.00257310980202005	-0.0286897399474658	0.013037724674441	-0.00143429678049248	-0.00128902019339358	-0.0156314248747429	-0.0302285283969294	-0.0294098921712346	-0.0234369130571977
0.166032072157722	0.0978315340654603	-0.0434873124363302	0.0918899059607971	0.000858118235684602	-0.0330309667034525	0.0366436819477629	0.0295124325169599	0.0071273227622923	-0.0160864242338839	-0.00746628081262332	-0.0157209462678554	-0.00911093875168242
0.0093327517589911	0.0199193245002996	-0.000748602519196704	0.00970864863341063	-0.00310200163916624	-0.00271645991199131	0.000970250977366629	-0.000810774265611169	-0.0022746062309024	-0.00290923077557878	-0.00241066269594078	-0.00433649311527601	-0.00493258391795459
0.319468753605876	0.0823354591388251	-0.0810021360388076	0.201030575812013	0.00424715100870321	-0.0101798128068855	0.0379082947396894	0.0173651748393118	-0.0125935720357808	-0.00296633089909115	-0.0108565956580046	-0.0272363454135573	-0.0317643103594513
0.00336853575360881	0.00823867795521381	-0.000352086256423721	0.00230789937061007	-0.00145670614031732	-0.00121407668716772	-0.000442245802675708	-0.000766963990766852	-0.000939317982751541	-0.00133539141374252	-0.00134493707357963	-0.00163950736144599	-0.00151333887304359
0.49190486118326	0.197246550914079	-0.153714492061138	0.205472291929436	0.00617390461685968	-0.0500751093242068	0.0440377909535219	0.026974210731199	0.00465591651403796	-0.0219506023536735	-0.0102983911371822	-0.00404525850902715	-0.0371527297575951
0.305699196150031	0.216448240959426	-0.0883952925247614	0.150845465401026	0.0676397772560171	-0.00308733736475414	0.0665052772265525	0.0369016951609502	0.0788569135104569	0.0322762199456315	0.0319208343766783	0.0165680058090374	-0.00282122136601154
0.042370199663219	0.105587936884811	-0.00680571643703587	0.0344068098308654	-0.00995915596423367	-0.00948307744872511	0.00264493027545153	-0.000713321511739209	-0.003445232171177	-0.00972111670647939	-0.00773165735270143	0.00170758662002894	-0.0125762195956637
0.0697812300202044	0.076493392637173	-0.0123090079385663	0.0517537857824305	0.000119025518386759	-0.00343486249688214	0.0191825412516878	0.00394186159774976	0.00171818055907746	-0.00165791848924769	-0.00551754552551252	-0.00908981385429104	-0.0138051871736524
0.173796145314437	0.163282396171093	-0.0507512763813841	0.07857604284109	0.00613201521287907	-0.021714440107933	0.0125029220020192	0.00461522546053941	-0.00241002870406104	-0.00779121244752695	-0.00428950088803165	-0.0260372171643521	-0.0313906802950717
0.353235095473185	0.227602763529652	-0.0844683121329685	0.240436771752872	-0.0181907338726343	-0.0523187556543251	0.0482802334637151	0.0464078754530917	0.0613753782865487	-0.0352547447634797	-0.0406113280153902	-0.0425598573810526	-0.0621483214086549
0.184005076474543	0.151462746087587	-0.0518259339329763	0.0884570700333656	0.00775133531511274	-0.000679269645919994	0.0646297530328118	0.0539101726567559	0.0207656658374595	0.00353603283459639	0.0110846977226895	0.000725359978236889	-0.00217305221298028
0.169800326142982	0.1629352735956	-0.0480973723144342	0.0818858643086346	0.0103040237842702	-0.0291313308521241	0.0249527345897966	0.0278445396682849	-0.00665926523304156	-0.00941365353392695	-0.0176446809053806	-0.0173250977314759	-0.0206175801756159
0.461478430473115	0.148799595872892	-0.135465905663159	0.231481692575794	-0.00182373783338713	-0.0894570936406638	-0.0144102314986346	-0.0149668596782591	-0.0366906293417679	-0.0456404157370255	-0.0684359149882436	-0.0779797297721875	-0.0769599044449992
0.0366064621474607	0.0191627419956097	-0.00717818140967945	0.0282581617639339	-0.000225582785123406	-0.007422191532267	0.000719821533219499	0.000689582341761884	-0.000162186910025473	-0.0038238871586952	-0.00609349153414224	-0.00950876041123378	-0.0107508871393843
0.404593739704222	0.0937353307839361	-0.110939512584228	0.228963576704048	-0.00256066314854847	-0.0240554665857795	0.021457049505376	0.010995535565367	-0.00743939335928118	-0.013308064867164	-0.0372998496416242	-0.0436354648613349	-0.0516555331652205
0.000575146250695365	1.84034221505027e-05	-2.76174276310373e-05	0.000154742934686078	-8.24947507900239e-06	4.76330380672303e-05	0.000318954443433551	0.00016620340820745	6.02595940326577e-05	1.9691781494114e-05	-1.38616358294161e-05	-0.000126488757244701	-0.000120966917330079
0.445686356286131	0.157148368862842	-0.135230139381862	0.200531298020262	0.0725142836971074	-0.032139098005151	0.0645536139833877	0.0739294964864953	0.0203535895081181	0.0201875928459782	0.00672784481574978	-0.0308889615384642	-0.00941242869442577
0.07300114401311	0.0528822174589819	-0.017970797644355	0.0436361455380517	0.00189300419765497	0.00118165450908796	0.0142337201452745	0.0127516956300377	0.00883796750231509	0.00153732935337146	-0.000216749449129264	-0.000394957934460746	-0.00203947616315797
0.00586029618781071	0.000811484060918986	-0.00013199965146759	0.00608022612329863	-0.000510579730281928	0.000115196890440104	0.00172897527730244	0.00109732961564663	0.000777174624499746	-0.000197691419920912	-0.000636235263370366	-0.00079617761979306	-0.0013225058966198
0.0140791241237162	0.0248194073500852	-0.00137222509852662	0.0130178497250758	-0.00260893387230569	-0.00434441116368156	0.00177096644080822	-0.00231432197117478	-0.00210701796024013	-0.00347667251799362	-0.00447049479333759	-0.00484834594791907	-0.0052596770883581
0.0682359840437182	0.0632313926403951	-0.0156517046591009	0.0433589576781208	0.00790983277086107	-0.0062948112411773	0.00675288970180443	0.00601663424085011	-0.000960464410117601	0.000807510764841896	-0.00496659354480795	-0.0101708304502095	-0.0111692866322044
0.0281180498109008	0.00924587193567531	-0.00258113224612231	0.027357126989241	-0.000611599886985146	-0.00167375007364579	0.00704508254943443	0.00339185284363927	0.00106412679239215	-0.00114267498031547	-0.00230269274864012	-0.00534995108894846	-0.00553143563560255
0.022951443701845	0.0331788505737061	-0.00244332671112853	0.0208357455896471	-0.000639769533667657	-0.00219687701429709	0.00712386397181243	0.00389452496633007	0.00199735889969135	-0.00141832327398237	-0.00294500667855763	-0.00302672903312263	-0.00464694783364682
0.0624026412145489	0.0236044287025219	-0.00749420216766924	0.0551547949321197	9.64373179155598e-05	-0.0003984465350515	0.0164155508424689	0.0109450339743162	0.00280133515835501	-0.00015100460856797	-0.00191643868464349	-0.00431958041796811	-0.0116828656329763
0.00161046254563259	0.0150869577354814	4.13664890629194e-05	0.00155651791429368	-0.00110455825804895	-0.00104006698660718	-0.000907613044033237	-0.000999202163623068	-0.00113279510550143	-0.00107231262232807	-0.00109837716205351	-0.000730265355030347	-0.00120112744341268
0.114797278329204	0.185824723851178	-0.0245528159374912	0.0785655951520936	0.0142413439734605	0.00330534829210778	0.0188865915252047	0.00840859502960857	0.0320327231082263	0.00877334613278416	0.0183535124485431	-0.0186646463046801	-0.0256429228711339
0.0695905762671226	0.0772124183422712	-0.011729565886082	0.0540685324580961	-0.00402437736503268	-0.00808752110450493	0.0126348906098255	0.00788030415238784	0.00211264989777704	-0.00605594923476881	-0.00814750167724947	-0.012043376044048	-0.0148855452708962
0.220459341966162	0.168828097981152	-0.061994847922053	0.108918107791756	0.100452593222023	-0.00269563931183803	0.0632909979101761	0.0367985986093767	0.0248820853708754	0.0488784769550926	0.0256341645402915	-0.00788925461000198	0.00760501727776475
0.446037285298329	0.152996819959784	-0.136491348982701	0.195895853389365	0.0728210415465517	-0.00972901601924503	0.0627674785796662	0.099588791021245	0.07223375214793	0.0315460127636533	-0.019059451054835	0.00754737178469855	-0.0146332412548267
0.264920466866198	0.175963606245802	-0.0716005489340424	0.145928666671476	0.0377508073504839	-0.0103663316757455	0.0493120201486889	0.0300060335346703	0.0347227642173791	0.0136922378373692	0.00836774891436598	-0.00629439134773335	-0.0266560712610536
0.0400369358606976	0.0103022504162695	-0.00378818155476413	0.0383511787416169	0.000400082569459441	0.00360579631713578	0.0130803146263423	0.00815256255332229	0.00342270847626329	0.00200293944329761	-0.00199139039367591	-0.00325297826548804	-0.00424861485164874
0.0351542572285011	0.0471506208540966	-0.00455151243116445	0.0309425753044641	0.0016338220535075	-0.00715911925073684	0.00306432300161519	-0.00331209029594867	-0.00783793862340604	-0.00276264859861466	-0.00560160018872925	-0.0131283842092101	-0.0121305760493459
0.279714229224191	0.100230601883905	-0.0738352120309694	0.159333947426067	-0.0324368307190539	-0.0114024834923983	0.022046606976871	0.0165053242890159	-0.000589912992336683	-0.0219196571057261	-0.0146529936222834	-0.0417379866470714	-0.0423836123278789
0.0832564931615482	0.107887919058218	-0.0113587367310812	0.0787905559000334	0.00955287506420933	-0.014736503790132	0.0201128840913249	0.015988133091479	0.00588357619530698	-0.00259181436296135	-0.00638857858412703	-0.00678826109757165	-0.0157179184154549
0.302449637957942	0.216490867836857	-0.0864084995012736	0.150397874445775	0.106459791104392	-0.0278673536619858	0.116158153154049	0.07311504712833	0.0604026080059973	0.0392962187212033	0.028046309711815	-0.00523546987295381	0.013381579803817
0.0511343281126769	0.0698846203922793	-0.00889290975336966	0.0398526290379062	-0.00321785139265691	-0.0141103203015556	3.00307712177081e-05	0.00174963080147948	-0.0052356439439001	-0.00866408584710623	-0.0112985566950706	-0.0113951141298459	-0.0177036354604009
0.0278282886716865	0.00654714163206071	-0.0010935761935677	0.027645291839882	0.00226390344758689	0.00239269833928506	0.0109938771604582	0.00625407266252338	0.0040746545373363	0.00232830089343597	-0.000783050542903497	-0.00170140374599482	-0.00434536216232532
0.131502686023563	0.0497534098795631	-0.0336888472423247	0.0720677700531003	-0.0168444693473217	-0.027986508054453	-0.00557821292805183	-0.0100876495871374	-0.0133352423261158	-0.0224154887008873	-0.0244859430027516	-0.0293232096634902	-0.0406702794338705
0.271264268888996	0.188065886775963	-0.0770655874243036	0.133988872981857	0.0523206980068532	0.0172092118772241	0.0976107429939135	0.0736508243937107	0.0590494610328803	0.0347649549420386	0.046312260779249	0.0333748626238927	0.0376912588556079
0.10186520144694	0.114274263568302	-0.0278421032362492	0.0529211114043666	0.0381878302502115	-0.00776356702472984	0.00837221377774171	0.00711316800152192	0.0179570495421081	0.0152121316127408	0.00592272739345648	-0.0126937919196971	-0.0158270448754852
0.0272253725579918	0.0072137566873225	-0.00073937610076015	0.0277385318917727	0.00220353104617138	0.000837791364039327	0.0110616706250831	0.00796421612386329	0.00326433601193513	0.00152066120510535	0.000733749192011069	-0.00330493395600232	-0.00340992137218539
0.010199235033182	0.00125504608716681	-0.000199565907412443	0.0088138271093566	0.000336154153863696	0.000980686905285959	0.00376462961825854	0.0022454702341277	0.00137412598706361	0.000658420529574827	-0.00107281992517153	-0.00140649136122577	-0.00139324868756005
0.0560882269088198	0.0315929043068977	-0.00429169073275832	0.0562437929339656	-0.00291888089196363	-0.00629895049332048	0.0107496142252465	-0.0016770604718335	-0.000444414424590409	-0.00460891569264206	-0.0129663030360017	-0.0157777757058806	-0.0193357417069095
0.487910505087176	0.244775011889493	-0.15415654457027	0.202416890206502	0.121710556105021	-0.0818246176740229	0.114511732897716	0.0439107583434351	0.0392868640254702	0.019942969215499	0.0713784490767291	-0.00788304451546973	-0.0235029859460896
0.490211317082903	0.198869491331831	-0.153099887392836	0.210269363830644	0.0637341150752601	-0.0878401366839879	0.0291038358852816	0.0375482404315898	0.0230421193321447	-0.0120530108043639	-0.00728206847407625	-0.0293077627032444	-0.0159517927699443
0.341468343873024	0.157309468689109	-0.075929946608207	0.251573245117829	-0.0256500727222381	-0.0472884900990058	0.016478097673965	-0.00424013603027895	-0.0272104081624198	-0.0364692814106219	-0.0621326594794782	-0.0609931397200564	-0.0725301345459244
0.019565757300716	0.00689547307523485	-0.0016390962576485	0.0172965087319033	-0.000949400816847641	-0.00130522627443469	0.00452755706892391	0.0020465095958653	-0.000137122462355282	-0.00112731354564117	-0.00251428403984515	-0.00355168793145474	-0.00545295251165543
0.254370731298495	0.131155391047197	-0.0679084342852768	0.141659576533469	0.0407691984747925	0.0120604792679866	0.0477072320767571	0.0654054147627315	0.0354013279555466	0.0264148388713896	0.0165711356068334	0.00596778318379554	-0.0229438291278761
0.492274149121625	0.199716193681027	-0.154300967976097	0.204513835094596	0.00726965757367898	-0.0199058491175602	0.0404252883641523	0.0107552792281171	0.0126756424596881	-0.00631809577194059	-0.0141377977525903	-0.0135478149088464	-0.0665821458283096
0.0477019566213064	0.0504099667680578	-0.00951242654048508	0.0343819022912355	-0.00380324830323681	-0.0159364268225242	-0.000113674925604053	-0.00370583491269969	-0.00842164468130385	-0.00986983756288049	-0.010026328098967	-0.0116709309219969	-0.0143910770484338
0.326938768428256	0.251441122457801	-0.0720612455023703	0.248334612634709	-0.00117164236381195	-0.0426387821544136	0.0581306655057467	0.0442240403404299	0.0434440643252995	-0.0219052122591128	-0.00905042145986779	-0.0512480812313368	-0.0630191522232785
0.315077593681713	0.147091303829	-0.0654672060535807	0.2539137656823	-0.00820320837754068	-0.0437586631217171	0.00479586470585686	0.00500762050319664	-0.0068532592973215	-0.0259809357496288	-0.0574437798066479	-0.061403332368961	-0.0800643371577585
0.101098662932201	0.0293614124043731	-0.0246760903260587	0.0600842570662272	-0.00180967632961004	-0.0162169676271082	0.00363272617976722	0.000558632177258864	-0.00420232549047313	-0.00901332197835913	-0.00931104404645162	-0.016938797842837	-0.0157740815872833
0.119630187811997	0.0632532773825996	-0.0174512722472428	0.10574986018492	-0.00265609563078839	0.00156812369449168	0.0193927800219954	0.0031540659050636	-0.00227292188007401	-0.00054398596814835	-0.0132325980290212	-0.0179313007321338	-0.0172476476766022
0.125051212747344	0.063248532201371	-0.0194061469644444	0.106760693275901	-0.00332677728006953	-0.00161952205759273	0.0171490148406043	0.0128508961561823	0.00495639911946211	-0.00247314966883114	-0.0183685949744265	-0.0202554484439382	-0.0205035863161824
0.185048756217154	0.111358740450979	-0.0482829393232591	0.101141382663555	0.0288008808174015	-0.0149090664294425	0.0423170819681634	0.0291333483654531	0.0149360843518467	0.00694590719397947	-0.00312097739926037	-0.00725167569863128	-0.0091076206867467
0.00366518166072223	0.0235761355673982	-0.000116805784673504	0.00372839228120596	-3.5128611900723e-05	-0.00284281418819073	-0.00178641401168518	-0.0020211789721074	-0.00217175798531965	-0.00143897140004573	-0.00255578417467107	-0.00239047852960339	-0.00197695558568508
0.0775512234561807	0.168297930058671	-0.0160309545142578	0.0533517787470376	-0.00788980774598831	-0.0273508704125689	0.00345920894228556	0.00624218344501903	-0.00895469493023508	-0.0176203390792786	-0.0147767173638625	-0.0112804460412839	-0.0212930185186394
0.269933161229353	0.187196981445536	-0.0773621967538652	0.132731946260818	0.0973436567796908	0.0132147332619823	0.0774665646437536	0.0950719269404909	0.0404032607898902	0.0552791950208366	0.0431513439972649	0.0403761396393134	0.0245936730285247
0.487538448268189	0.146543026168797	-0.150243815979658	0.216449493617794	0.00257605284125739	-0.0918184492997786	0.0201986889780735	-0.00612106830247783	-0.0246082856204986	-0.0446211982292606	-0.0787026179053481	-0.0780622176213795	-0.0909715063500326
0.0195039004941118	0.0552835915807237	-0.00340841773564681	0.0149131316312098	0.000888118845483642	-0.00819398704638465	-0.00486170932648847	-0.000229329736148157	-0.00650484124171623	-0.0036529341004505	-0.00900033618033301	-0.00561481752937681	-0.00693256606304091
0.153484434445936	0.0347015454978074	-0.0383810281624175	0.0917233479323746	-0.00313111567884408	0.00725211494548039	0.0239842361094263	0.00731624229685229	0.00203813395070787	0.00206049963331814	-0.00492914834269825	-0.0132641340411903	-0.015379957105842
0.138718494693264	0.0333955382254593	-0.0347263324908326	0.0784461835306824	0.00381639684628474	0.00780734607585568	0.0173855038600937	0.0096588045186074	0.00952506269205949	0.00581187146107021	-0.00724877556867468	-0.00175689825348702	-0.00776927109567585
0.149287873536328	0.13643771191969	-0.043264792018687	0.0703178088479027	0.0482040133621221	-0.00881659568706675	0.0270734028548938	0.0162454371123146	0.00438594948262605	0.0196937088375277	-0.010119299260192	-0.0185126240472365	-0.0133326655857396
0.0205472949983372	0.036665994288513	-0.00286001642014575	0.0191566695599562	-0.00109022578174364	-0.00507370723836485	0.00201100014347806	-0.000850537546636478	-0.00319801898802632	-0.00308196651005424	-0.00546453472583378	-0.00612993317059763	-0.00628238722420038
0.493855014992316	0.2465835441652	-0.155712241416588	0.205944199022484	0.0773118622034683	0.00181123175378317	0.129712989184236	0.0458184754485811	0.0765060628763281	0.0395615469786257	0.0417494097533939	0.0110015932450993	-0.011811377789042
0.356694060495096	0.227579858745982	-0.0866806774180278	0.238030518324172	0.0593890519444256	-0.0529825687953838	0.070850134300146	0.0311740647703264	0.00236009740682536	0.00320324157452084	-0.0301837025807718	-0.0325673269361028	-0.0250331370529668
0.0286487697372596	0.0166294830062901	-0.00255652885843581	0.0267345048826451	-0.00612025834866896	-0.00567556886699976	0.00135714507763784	-0.00124921316405183	-0.00420089138219835	-0.00589791360783436	-0.00685646603521531	-0.00907176074334973	-0.00884057740582275
0.434968822700516	0.0908303492895188	-0.126949978035888	0.208920072173443	-0.0139057903810381	-0.0267338650805709	0.0208461939466693	0.0233793904038284	0.0124210325943258	-0.0203198277308045	-0.0504618271399291	-0.0433948824922467	-0.0611651905759499
0.148853219456238	0.18776070444998	-0.0251501115498515	0.130521864898763	-0.0211610664109544	0.00521583061019551	0.0526104779535273	0.0131201166986656	-0.00145689154861692	-0.00797261790037943	-0.00489085058513386	0.011890526692286	-0.00852308303764801
0.0217660688569685	0.00640659910400997	-0.00019781597958321	0.0215585000874439	-0.000699566958486129	0.00230533281071767	0.00883666159568323	0.00660591604749445	0.00433754744959738	0.000802882926115772	0.000463961798761871	-0.00162697981692375	-0.00345566970126463
0.272066304637636	0.191109718900281	-0.0782143865332817	0.132579624659548	0.0857499219887766	0.0125038728809883	0.113763421755644	0.0673517563534439	0.0474568750437245	0.0491268974348824	0.0138521053047507	-0.000315832113306935	0.0593129551192006
0.0998591398929219	0.0271025106737636	-0.0248107079178655	0.0574753685476621	-0.0104660381501797	-0.0206931305223652	0.0105417073181509	0.00411667199338829	-0.00573983794590879	-0.0155795843362724	-0.0106867375933557	-0.0200968179246373	-0.0215319852260777
0.0582346907021224	0.0466150520310313	-0.0134860897483902	0.0377179016137621	0.00322516621511951	-0.00422178630537674	0.0105717906591843	0.00702212527689751	0.000239307180463791	-0.000498310045128611	-0.00121922961366654	-0.00696584542387093	-0.00894851193920035
0.0623903006288907	0.0951320039771137	-0.0144449292862276	0.0403963741183916	-0.00589449776352098	-0.0160911380975803	-0.00439194352903004	-0.0189442082443589	-0.013181185142472	-0.0109928179305506	-0.0158881282513691	-0.0163090554563004	-0.0171990775093508
0.254311623128294	0.128065955128015	-0.0683468365233441	0.138891385425963	0.038497548087537	0.0156556838677752	0.0442394813315595	0.0325356758270796	0.0351241403725311	0.0270766159776561	0.020477094771421	0.0056797247933435	-0.00436056737102736
0.304792173637061	0.216076919274731	-0.0889207227882407	0.147585162819167	0.0365156231315721	0.0277193828692123	0.0497330727382626	0.0336606396553732	0.0591642392710868	0.0321175030003922	0.0361643799857319	0.0397009441540378	0.0207269022817475
0.260571620987847	0.100503366012623	-0.0681856795213117	0.1468972109735	-0.0252055132415758	-0.0122138218011033	0.0310616237586288	0.0157648552181476	-0.00110633431127088	-0.0187096675213395	-0.0220008196053099	-0.0225433317844764	-0.0420231732406853
0.014846600561467	0.0222342778616279	-0.00179026864157012	0.0129567043733834	-0.0032535222402276	-0.00196629500312666	0.00240488112020968	0.00107851292009281	-0.000934087751774513	-0.00260990862167713	-0.00320418976231585	-0.00443948951405097	-0.00392257168580422
0.165810110067483	0.0476059501539051	-0.0398773272894675	0.105546418855581	0.00834619265388262	-0.0330440864069353	0.019163790612733	0.00325496056754421	0.00517987499868661	-0.0123489468765264	-0.0177412012105539	-0.0242057142078749	-0.0279656474300502
0.453639723851189	0.192900204960253	-0.139822493231529	0.194446935084796	0.120946467913457	-0.0157254886319621	0.0983974246299597	0.0901028866114886	0.0344084802840025	0.0526104896407475	0.0330490606157516	0.0583578627157952	0.00925473927567178
0.0162194958652069	0.0209248032326549	-0.00180467789154281	0.0145083910326847	-0.00702591982124816	-0.00642035321592467	-0.00348799311587774	-0.00504164843535078	-0.00616854495328573	-0.00672313651858641	-0.00734308070825429	-0.00800859661363048	-0.0085302746668233
0.31873782397246	0.209914988734364	-0.0767136169110693	0.211433136185076	0.0347772558870759	-0.00639789468559337	0.135729652926302	0.120334920574269	0.0322218951295819	0.0141896806007413	0.0864412373323044	0.0228855549501597	0.0332991275885112
0.355201765823189	0.231005003530217	-0.0848288716156468	0.244253637698213	-0.0037813668354551	-0.0563466143905504	0.0613692995922547	0.0100113582472017	-0.00331474387274422	-0.0300639906130027	-0.0481042717091758	-0.024112137271581	-0.0606339170158195
0.452923288769275	0.148641438490872	-0.130189246085197	0.233719298795572	-0.023647412961504	-0.0840663056455795	0.0117101746044114	-0.0323278952991098	-0.0275530304518056	-0.0538568593035417	-0.0649002554681115	-0.0689052809021933	-0.0826173267707009
0.354592623238901	0.231729319980695	-0.0845529649138946	0.246125150728726	0.00127253749623102	-0.0396765281089935	0.0635179246584827	0.00721263181756882	0.0103683719048868	-0.0192019953063812	0.00758594898680998	0.00599974508573897	-0.0528620147359614
0.441062925337973	0.157678873275242	-0.132866698428196	0.201790780800918	0.0158832370961644	-0.0150710768147653	0.0373627364985673	0.0611130743212006	0.0160821940127265	0.000406080140699538	0.0020776068839633	-0.000159525122565507	-0.0121164516653117
0.0835298335954499	0.10718863882786	-0.011283389106495	0.0775398203423601	0.0118958924438376	-0.00156769278015174	0.0259282453616528	0.0108591493154512	0.00766572225719751	0.00516409983184292	-0.00839680565389109	-0.00851855665318613	-0.0113136211537543
0.0513786803471873	0.0710440037973996	-0.00853369798052271	0.0414747054212903	-0.00695037696458801	-0.0118680869555875	0.00569550464016676	-0.000883646335679229	-0.00353570046877035	-0.00940923196008777	-0.00823213209220668	-0.00962399696136356	-0.0109654463490695
0.0765488908690858	0.168681919839133	-0.0156493730663761	0.0524356095794213	-0.0143926407004092	-0.0248924136046963	-0.00275689382212133	-0.00420840880014245	0.00318940230076696	-0.0196425271525528	0.000454066379983242	-0.00892889762235637	-0.0263174463884585
0.150867266955392	0.0394632993738996	-0.0350674986009608	0.0987021364735981	0.00153463742442647	0.00115111250405373	0.0297059268410393	0.021560768559412	0.0080127136276632	0.0013428749642401	-0.00209126092992859	-0.00822564144040019	-0.0123115291764685
0.108405143802786	0.0777132980323784	-0.0274798212344907	0.0596317611849194	0.00833117819388383	-0.00266313211048383	0.0140291438035469	-0.00500320076316997	0.0101659015482585	0.0028340230417	-0.0110128481092773	-0.00456422311509086	-0.0184152950302941
0.0484050285885573	0.0170429412138234	-0.00307294444956441	0.0494996675866175	-9.66077061326232e-06	0.00245644142909939	0.018695164412088	0.00991015521047268	0.00534504967058503	0.00122339032924306	-0.00686815304540229	-0.00609811746276035	-0.00886885900255985
0.118775739025202	0.0750349007315429	-0.0315213191335661	0.0628717831048425	0.00170537720127392	-0.00439585121223365	0.0235839376780205	-1.50463388383371e-06	0.00973545142839126	-0.00134523700547987	0.0014874569520848	-0.0130704137877371	-0.00604282561587169
0.000226565540334082	-5.80277652574671e-06	8.30495966121995e-06	6.53774929189963e-05	-1.5734074754298e-07	3.65310451954206e-05	0.000104363663447677	3.67919814140263e-05	1.11320595285048e-05	1.81868522239388e-05	-2.24084973850136e-05	-5.49735601608966e-05	-4.29731037648897e-05
0.0101476109433119	0.00306818525970825	-0.000192674704829237	0.0120306859620407	-0.00228268385341518	-0.00169385330819671	0.00104842610205817	-0.000847168772289934	-0.00132686436537313	-0.00198826858080594	-0.00234389519851203	-0.00221581599796484	-0.00377276837552783
0.147712763080031	0.0449626354532892	-0.0148892671410934	0.163442114189826	0.000815108640301904	0.00701395595527685	0.0383508436813188	0.0292766385771889	0.0108917562653835	0.00391453229778937	-0.008863725012385	-0.0177040724017557	-0.0238980576348256
0.15002789180158	0.0909984702146593	-0.0393773568689657	0.0797448585215093	0.0169393851810435	0.00505080418835793	0.0382604548872838	0.0390470177251998	0.0243062216575696	0.0109950946847007	0.0109444246389151	-0.00101007957377514	-0.00215236825114959
0.479127559712406	0.144308828726117	-0.146171616551865	0.208803525869648	-0.00956854978377908	-0.0901218225520754	0.0142965197204832	2.52819480738298e-05	-0.023297028419437	-0.0498451861679273	-0.0460538142707972	-0.0841186512545956	-0.0916386540241254
0.134049411881667	0.119345434813086	-0.0264008114163331	0.0992151168273725	0.0012307762039494	0.00047068308955675	0.0410453128943026	0.0301888912706268	0.0178597437271198	0.000850729646753062	0.000720674639677066	-0.00866587784683368	-0.0208930232477141
0.115912404867262	0.126411459721367	-0.0178426613559205	0.10254282339953	0.00302256691716214	0.0065788755862652	0.0344781079997776	0.0238535603949489	0.0204070331970101	0.00480072125171367	0.00332523933890835	0.00223809694077258	-0.0121249875296599
0.0844199746819835	0.0261087738243177	-0.0197328325441272	0.0512155720360297	0.0071592825681949	0.00233028418345654	0.0120448291723502	0.0123769154341465	0.00872530888789594	0.00474478337582572	0.000195358247062793	-0.00456724838166345	-0.013093765697745
0.0227416684509755	0.0342504061611255	-0.00226394793564591	0.02274412952407	0.00309395816695451	0.000915076565238416	0.00801939413004174	0.00434699282828467	0.00379379362409135	0.00200451736609646	-0.00077319663381345	-0.00313083007968111	-0.00402945968310937
0.17401496087962	0.0496941752756705	-0.0434351698198342	0.10418851925609	-0.0192714887744459	-0.0264537088335559	0.0208248173642168	0.00765459164373894	-0.00808385640853554	-0.0228625988040009	-0.0151769307429917	-0.0278663505294452	-0.021515927356442
0.406053435186845	0.0954739624814384	-0.109694393288783	0.228048850788921	-0.0115220008433041	-0.0267541945019205	0.025958655686992	0.00877291441697625	-0.0118303221257391	-0.0191380976726123	-0.0289508532079349	-0.039425426160261	-0.0371828675325647
0.00122653540582209	0.000302247361586093	1.56045165629966e-05	0.000573804938413117	-6.74062771978538e-05	3.07719617266922e-05	0.000409875209997919	6.52491771546036e-05	-1.7311606755764e-06	-1.83171577355808e-05	-0.000153938222321791	-0.000260155265209605	-0.000304794727607229
0.0718463405558392	0.0182129608831078	-0.016424812056145	0.0433077131033393	-0.00331068301239087	-0.0051036262927823	0.00857847261172827	0.00329905578145524	0.00180667299855514	-0.00420715465258659	-0.0041575703206765	-0.00700954963026336	-0.0106303856803346
0.302018475314559	0.186265733704651	-0.064773778805352	0.230433953904375	0.0629786938642417	-0.00158555208293421	0.0714189226995035	0.0464898554273695	0.0470629448482414	0.0306965708906538	0.0189158291627786	-0.0171558997138027	-0.0186068277535274
0.0119211360100569	0.0214528766078769	-0.00156254613216521	0.0112183422113053	-0.00298134449385786	-0.00366177702439685	-0.00097494944342408	-0.00203435920571164	-0.00251234788526975	-0.00332156075912736	-0.00374043965891085	-0.00394754085556358	-0.00500905715707519
0.135080982739814	0.119878054389848	-0.0271106445813672	0.0966189431666696	0.00177967044181146	-0.00175652844085436	0.0585674009983605	0.0169360646413042	0.00949867155000494	1.15710004785496e-05	0.000732738553435558	-0.0122220794197323	-0.0140457521968566
0.0761158532516353	0.0263367544847173	-0.0175772684992528	0.0449830978820729	-0.00493687308911525	-0.0169653140365544	0.0142591162946522	0.00514016666762619	0.00482487621927145	-0.0109510935628348	-0.00914634927492734	-0.0125851196178577	-0.00954869116248205
0.300416371522115	0.149396267303612	-0.0549346076800711	0.26363939696415	-0.020796562927255	-0.0442942133997775	0.016728439401905	0.000795360213779295	-0.0260590314916221	-0.0325453881635162	-0.0507342907556674	-0.053619563714449	-0.0712737743357179
0.186240061712416	0.11267480229331	-0.0486398262990103	0.105274521165072	0.0304567782317655	-0.00837828211396108	0.0445852681400886	0.0427761427384834	0.0251665581981764	0.0110392480589022	0.00104261241801926	-0.00573272094359029	-0.0152647934536128
0.46439593811068	0.223579325169284	-0.138187947314647	0.219353306466978	0.0564081867695237	-0.0264489245798806	0.0402728286738088	0.00578871330735092	-0.0215708878156481	0.0149796310948215	-0.0317474013134056	-0.0423538680310557	-0.0412705554878448
0.130647405998417	0.084344122012631	-0.0339373532672497	0.0708799598249349	-0.00275714525927773	-0.00727791666722788	0.0185497343436167	0.00575747337523005	0.000663420906335671	-0.0050175309632528	-0.0100703213006487	-0.0178531270907921	-0.0248974925489895
0.321047695308001	0.215121625534783	-0.0780416864343771	0.215632757727556	0.0488960707233714	0.00729898918682642	0.121217248510458	0.0679916922066922	0.0636123456765279	0.0280975299550989	0.0947453406443392	-0.0214988511501772	0.0128793512228856
0.486572810253316	0.195518023138039	-0.15238877221434	0.208200800046829	0.032960014529809	-0.0507728046986741	0.0658285157005972	0.00518523799326287	0.00212718232788706	-0.00890639508443253	-0.0494409224954668	-0.0420309317219715	-0.0549278446412361
0.121056829539221	0.0456095095655378	-0.0296125660374608	0.0701082415228861	-0.0155881638089006	-0.0315132570932719	-0.00956519002152489	-0.0189704966598848	-0.0271527484467577	-0.0235507104510863	-0.0241034101647817	-0.0312706354567918	-0.0266794081788793
0.224934429686476	0.171008942637732	-0.063786213759149	0.115353947273013	0.0626735593560368	0.000530640131479299	0.0639043104515288	0.0570646470815029	0.0238516356119818	0.031602099743758	0.0142024259495071	0.00586800800327728	0.00199606329330726
0.0339342119260125	0.014161230308943	-0.00678338573841687	0.0250022846149869	-0.00627880396292222	-0.00996374111912005	-0.0006872154433573	-0.00409433142512346	-0.00759168700340558	-0.00812127254102114	-0.00949776853600324	-0.00882243079703079	-0.00984931136006323
0.0763516850988736	0.0711335048935267	-0.0183645301561971	0.0453408603651015	-0.0158968901762419	-0.0126470607024303	0.00162311248807193	-0.00540035528220369	-0.00556789368743418	-0.0142719754393361	-0.0216156674095857	-0.0138900703931987	-0.0125365643078425
0.0865853691977888	0.0199386920847875	-0.0187372525136723	0.0567543519600706	0.00650244975655534	0.00410530707798418	0.0177309724046229	0.013281803004233	0.0116051873344463	0.00530387841726976	-0.00125224363165312	-0.00412354143317575	-0.00743294106162325
0.0616693549811507	0.0965653255851571	-0.0142087193216525	0.0388307489294361	-0.00442722225294093	-0.0181548757252666	-0.00321878994045208	-0.00144535943232911	-0.00810514647587765	-0.0112910489891038	-0.0120031053157566	-0.0138856241168977	-0.0174803702022136
0.0190733437120934	0.0299530597397123	-0.00319605685728137	0.0161174088639186	-0.00392833806778956	-0.00577866822647788	-0.00197394222991984	-0.00366848282022729	-0.00430551181205318	-0.00485350314713372	-0.00605050437792684	-0.00715675930693424	-0.00953913332643565
0.14969331922365	0.136796718256161	-0.0419448872866819	0.0715829459032457	0.0388020198377098	-0.00337370604422746	0.0405675421753495	-0.00628229873236627	0.00335966085442885	0.0177141568967412	0.0193443320468961	-0.00967339511514148	0.00409198779416842
0.0147273968224826	0.0575034397317125	-0.0012726641114444	0.0151781672325558	-0.00450068213033034	-0.00771179719487737	-0.00341219417210013	-0.00401028647094562	-0.00743740843859668	-0.00610623966260385	-0.00735123283351623	-0.00815944646141988	-0.00430281134439653
0.0231032940428913	0.0332851186968033	-0.0023446516788132	0.0225537349798199	0.00175062198023208	0.000658147944250037	0.00866516568256323	0.0043036644900384	0.00153156435037841	0.00120438496224106	-0.00311287560370587	-0.00339432428677337	-0.00506870563151006
0.355330230373961	0.223857080991416	-0.0850245153899267	0.244610248450684	-0.0110331076753247	-0.0400850039936202	0.099568703426918	0.00292592593957752	0.0302319267378816	-0.0255590558344724	-0.0208929701865945	-0.0459527709907398	-0.0550132701172563
0.0645838293012533	0.128752714002791	-0.0135668063518288	0.0431916888170287	0.0226131046653021	-0.0192257239088443	0.0201521947270696	-0.00900421330714152	0.0093473498697119	0.00169369037822889	-0.000228470297085032	-0.02367200793663	-0.0245748298929184
0.317928132859197	0.21029967929886	-0.0754450882264911	0.215279136007968	0.149139589442023	0.00333103747942676	0.165076592172702	0.0415177850324823	0.0895836268122303	0.076235313460725	0.0317318075772115	0.0634729022181177	-0.0236971155049847
0.0523039678511946	0.0638654375760464	-0.00947903923244236	0.0405505880134194	-0.00654867492904992	-0.0111699750351957	0.000254113030920183	-0.00230779549154026	-0.00610042286798252	-0.00885932498212282	-0.0128296969494174	-0.0153662651955129	-0.0171107776458115
0.102874073304931	0.0599641876961384	-0.0113211598884495	0.102083009166106	-0.0154706669630283	-0.000648316465449023	0.023902788589101	0.014771308095143	-0.000957595877334974	-0.00805949171423866	-0.0160674749114132	-0.0143972914025708	-0.0234214446605874
0.302645132758001	0.220868472981723	-0.087525501699961	0.149138143916609	0.050696926042308	0.0303496322236717	0.0878403783033464	0.0667219223143388	0.0299994049038392	0.0405232791329899	0.0358148202918588	0.0334017115186991	0.0108589143468594
0.00193663158898966	0.0144963098597446	1.06074992424023e-05	0.00225922524265307	-0.00153980028177157	-0.00145306980659888	-0.000645499620529675	-0.000845414379570937	-0.00144556587304397	-0.00149643504418522	-0.00143707667261011	-0.00118096999210793	-0.0015344200093175
0.0210968334800682	0.0320802000026954	-0.00187691790648939	0.0224959345250152	-0.00667418996031346	-0.00474396437727827	-0.00028624606839012	-0.00400640480421345	-0.00412790170221466	-0.00570907716879587	-0.00685599332427478	-0.00814707031172264	-0.00847413563679822
0.492040203668239	0.197826209460078	-0.154657877580325	0.205031427866767	0.00365084015798445	-0.0132549991911295	0.0735041769864457	0.0379083513478655	0.0164646228730751	-0.00480207951657252	0.0167337855548247	-0.026497170987617	-0.0645483168838359
0.00776726443192072	0.000159546158536536	4.77591757556597e-05	0.00774866087210207	-6.42919726320445e-05	-0.0003623835440024	0.00316623531528397	0.00152512719972058	0.00065684286757841	-0.000213337758317222	-0.000712879314604399	-0.0012070219583811	-0.00173702943960524
0.0344987419430896	0.0400143863468978	-0.00697867861520786	0.025703334703217	-0.00437968354368039	-0.00866824819519709	-0.0024975358564698	-0.00256594920782254	-0.00600651244833686	-0.00652396586943874	-0.00804655974888838	-0.0107771491759137	-0.0111027624260786
0.481643849784194	0.14356670142887	-0.148540052762402	0.212416978480917	-0.0097574710076288	-0.100557135066344	-0.0127970998875712	-0.0188494660089102	-0.0359288126193043	-0.0551573030369866	-0.0514132574213887	-0.0705559556540021	-0.0803102428645895
0.370713726331702	0.270967105241819	-0.0955395789299886	0.229945269900364	0.152889658953524	0.0184112185582153	0.1060083018145	0.037544517666566	0.0306320226261184	0.0856504387558695	-0.00839809124879709	0.0242964949628595	-0.0148427354732887
0.0697882825946762	0.0651079666203794	-0.0168969373359381	0.0434125534438167	-0.0100109643495255	-0.00816882013302193	0.0102914888888372	0.00566301229124154	0.00289816700128911	-0.00908989224127373	-0.00544048598330393	-0.0123255907898192	-0.00869793772697852
0.138908222161087	0.0870174381751589	-0.0376815577427704	0.0703927994939819	-0.00702253145038551	-0.00157436778627357	0.0197506350279548	-0.00478804271433098	0.000604521559072868	-0.00429844961832954	-0.0168198304066566	-0.00778870033491982	-0.0169316000144762
0.0223336473124128	0.037282273287425	-0.00147360505005782	0.0229265362873943	-0.00110475111491797	-0.00212322888455997	0.0077748554680903	0.00306994212572445	0.00122468043389273	-0.00161398999973897	-0.00214363413836819	-0.00429713040989184	-0.0042804108328119
0.0148366808113891	0.00222087820041377	0.000257324893527675	0.015415508783293	5.29336159207482e-05	0.000636302725136074	0.00593314810909891	0.00435307470486299	0.0013434702290311	0.00034461817052841	-0.00168268468090765	-0.00183173364496983	-0.0024078590168957
0.0749883291329259	0.0859001276893619	-0.0111446322209221	0.0597042062625779	0.000134918888871696	-0.00241214782762993	0.0252301202161954	0.0225221544934727	0.00685705662040216	-0.00113861446937912	-0.0016526794774774	-0.00383054900256798	-0.0101287421010085
0.415083354941651	0.177151258600021	-0.116742420195202	0.216734334853672	0.0694290565583576	-0.0200195175048586	0.061200762768664	0.0504263998920222	0.0428620100364486	0.0247047695267495	-0.0150885506073246	0.0334960286850289	-0.0114599923356819
0.185900789072838	0.112158867557192	-0.0494611466462856	0.102899359855421	0.0409295103324072	-0.00600495556171174	0.0534802652771544	0.0371438841725872	0.0242000710680676	0.0174622773853478	0.00442874663355333	0.00230391262563873	-0.00288665560458276
0.166611624103849	0.177048384518942	-0.0343758214678995	0.125443510160625	0.0311920157522529	-0.00245373784711547	0.0210712536777016	0.0189319706543832	0.0077699971287965	0.0143691389525687	-0.0218040912465992	-0.00398301670357665	-0.0114212005687457
0.484925307501471	0.147768041197858	-0.148570114152759	0.211038543758225	-0.0018676040052345	-0.090938083306831	-0.0121297522468761	0.00144687491245415	-0.0172127578393805	-0.0464028436560328	-0.0562073806085465	-0.0818477736700383	-0.0822094938682625
0.0957883646044623	0.122819464038611	-0.0253107380251118	0.051889138497	-0.00194910814400087	-0.0183637396965221	0.0101003299119673	-0.0121872724877449	-0.02243246200957	-0.0101564239202615	-0.0297914154947149	-0.0184683847910549	-0.0220689123296027
0.129815189688253	0.0308473387410859	-0.0312943307952023	0.0792018580624928	-0.000232050508513798	-0.0143691506100721	0.0217582779569704	0.0138580859268718	0.00467044491728025	-0.00730060055929294	-0.00408482935076032	-0.00604475416413219	-0.0115472331739845
0.175708728156164	0.0958219395158805	-0.0482680722484944	0.091770698183006	0.0105874856179985	0.000995299532552507	0.0471660954602926	0.0246209262713622	0.0162371671594048	0.00579139257527553	0.00150148819523979	-0.0186180805746282	0.00103835693836984
0.183374750764598	0.0740156582988294	-0.0434336309551556	0.117411996393633	-0.00952190414653795	-0.0126237674504104	0.00366592291738599	0.00284117905082332	-0.00508772188770509	-0.0110728357984742	-0.0336570342340512	-0.0278068884700328	-0.044517452375492
0.252455781991894	0.129012982445578	-0.0675742002782735	0.14106390108609	0.0417988169576436	0.0350192596041955	0.076499357260329	0.0518773154621782	0.0333637344705447	0.0384090382809196	0.0172226989519047	0.00883885222175179	-0.00218446586947996
0.252102309763387	0.129966125415638	-0.0676789556636085	0.141321079433514	0.048680765849512	0.0145905510296252	0.062854639099144	0.0298039020859133	0.0240437032612698	0.0316356584395686	0.000410450826711262	-0.003156955785937	-0.00749504457228384
0.00080075645367586	0.000242445748466778	3.48333154512452e-05	0.000699255581430656	3.0197432391558e-05	-6.13244830683107e-05	7.97134240844522e-05	0.000157894225596782	9.16539993245671e-05	-1.55635253383763e-05	-9.54550486989289e-05	-0.000139234631810228	-0.000190505832350772
0.00276611230978341	0.00103228724232844	3.01985398191412e-05	0.0020207404511409	-0.000281251461981706	-6.11320780800678e-06	0.00088239345703814	0.000690070580674464	-3.99200238601263e-05	-0.000143682334894857	-0.00022467017978126	-0.000420430622360579	-0.000622130596541696
0.0568858796912126	0.0526494410597334	-0.0138399950182778	0.0353772872317585	-0.0075450823097226	-0.0220433923209495	-0.000584814323216713	-0.00518883002009374	-0.00786103841433458	-0.014794237315336	-0.0155044505107217	-0.0119314478652388	-0.0149499711709245
0.318070536358859	0.0839987834515467	-0.0791952432015629	0.201318880941327	0.000995819044876944	-0.0099442442698281	0.0417992521618079	0.0227476419220489	-0.000509518339669335	-0.00447421261247555	-0.011949037582244	-0.0322268397635031	-0.0275307951937596
0.178279210642793	0.22745973865244	-0.0392323051544541	0.123674685133718	0.0109473729089961	0.0238372705304563	0.0764534278899352	0.057587851437448	0.0620180216935624	0.0173923217197262	0.0100106788413817	-0.00378341432999754	0.0379860039309942
0.292548171685363	0.179980072089249	-0.0812711881972749	0.153681032298121	0.0217370810971991	-0.00860274894565977	0.0548635191953079	0.0175774016143819	0.0167789323232319	0.00656716607576968	-0.0263147121282366	0.0150692646862143	-0.020880732029915
0.228529692468295	0.125205383537425	-0.0606843954798258	0.127837470495859	0.0520759404353001	0.0209473104141951	0.0677232904799182	0.0358746242393155	0.0391328257714205	0.0365116254247476	0.0194808601171933	-0.00974807209453624	-0.00365188849340836
0.489587749620701	0.146916593583009	-0.151609028659873	0.212119409376339	-0.0161059643679041	-0.0751655353398051	0.0237781506500883	-0.0244412444596231	-0.00892952932346824	-0.0456357498538546	-0.0634222724472821	-0.0788747077657633	-0.0848126559789541
0.0780820643597247	0.0834610161498124	-0.0125583675113548	0.0594582528499615	0.00721892158018496	-0.00312184533561581	0.0173155110747129	0.013630317435311	-0.00142173772896861	0.00204853812228457	0.0077492038310657	-0.00585064868138468	-0.0129777541043321
0.177519138245681	0.231264518932594	-0.0392563557415922	0.124221320467257	0.1186599533993	-0.0016846779342411	0.0647308936711803	0.00606464191067627	0.0181610443361431	0.0584876377325295	-0.00622347361539566	0.00704354937311522	0.0211960832335937
0.033074214388421	0.039607046920184	-0.00686762542387417	0.0245684293134495	-0.00643081488181577	-0.00548028534869848	0.00212199557804758	-0.00141075749575827	-0.00425778742966918	-0.00595555011525712	-0.00783498844003479	-0.0074890391427231	-0.00816362013437867
0.000583574417669007	0.000106418885201976	-9.82014121071065e-05	7.77878963190646e-05	-0.000175221868344137	-0.000166086476474431	9.26697023675718e-05	1.34087109888348e-05	-0.000158431867269189	-0.000170654172409284	-0.000174126861980285	-9.30108390139965e-05	-0.000175753553880998
0.0575287421408024	0.0169922590049743	-0.0121981816942606	0.036940011167306	-0.000848638476229055	-0.00163023270409104	0.00611085251379533	0.00467359649598445	0.00115942467988687	-0.00123943559016004	-0.00396814658204504	-0.0071091517232259	-0.00853708200201152
0.0818979563435641	0.098647579155449	-0.0216684266915792	0.0443432558722294	-0.00614840008108573	-0.0118852529316392	-0.00133635989495616	-0.0105492592212041	0.00318046732697799	-0.00901682650636244	-0.00988390718757391	-0.00616978321436554	-0.0182908426227252
0.448607686364997	0.195334588479749	-0.137475141720218	0.19207384414949	0.132403269431239	-0.0081007508684604	0.0723839016443715	0.084756012573687	0.0801319541553067	0.0621512592813895	0.0312311348921822	0.0353571857457577	-0.0288529633307043
0.0560262273509539	0.028017801703355	-0.0121459053839166	0.0357927127036892	-0.0121955392619677	-0.0125715406891838	-0.000861727323025134	-0.00428210410589602	-0.00888239707440618	-0.0123835399755758	-0.0102279592008606	-0.0160381374248595	-0.0167820428697977
0.01490308040393	0.0242680951002804	-0.00206870725018385	0.0122672128009546	-0.00264030795217985	-0.00450257447478272	-0.000519032528801052	-0.00149214133275861	-0.00225493343004556	-0.00357144121348128	-0.00394388126102782	-0.00565499246976733	-0.00586368172189404
0.48723498763928	0.20069303555021	-0.150661019053853	0.209570325569931	0.0201239026132898	-0.0617584743306502	0.0351787921465213	0.0263914823376625	-0.00535130654687183	-0.0208172858586802	-0.0438203351166365	-0.0453944417625872	-0.0548115910018873
0.363917860106647	0.219614340697954	-0.0904228209769062	0.23467657170362	0.0774978285717404	-0.0378130065278316	0.0709046452089849	0.0137228440140363	-0.0144132196425762	0.0198424110219543	-0.0464186189607429	-0.0529664268843996	-0.0429080143549079
0.135747892356877	0.0707665047687173	-0.0194967146814214	0.126434868530205	-0.00147200983409901	-0.00484429596752856	0.0216251252230695	0.00634629095141989	-0.00799393363605674	-0.00315815290081378	-0.0135230862787666	-0.0256994056597395	-0.0306397304169122
0.44323193812599	0.161033347120655	-0.132109654536868	0.204731143342478	0.0611296979199262	0.031068203126253	0.0629528310079722	0.0535801701304192	0.046003817150593	0.0460989505230895	-0.00157898700468151	-0.0127116161014689	-0.00282420205147704
0.273291641581158	0.189957503931217	-0.0796499996901824	0.132223660110753	0.0609655217762127	0.0193687191506633	0.109675267270176	0.0621096690294114	0.096867172968805	0.040167120463438	0.0208852895211734	0.0442860132206967	0.039225915702763
0.0579352699389069	0.0174340504336519	-0.013346440198352	0.0356615993389951	0.00146125092809628	0.00156343558223906	0.0107703247615944	0.00682558999754754	-0.000857232726762303	0.00151234325516767	-0.00394725728570891	-0.00359554580005916	-0.00825465579145734
0.0371556842886877	0.0146251735030226	-0.00772716365287095	0.0284521677831248	-0.00754810602828117	-0.00461025343713103	0.00160518612524772	-0.000267202391347074	-0.00139110569869691	-0.0060791797327061	-0.00620607815824219	-0.00624274685690366	-0.0108429516156294
0.269442595828501	0.188765693414726	-0.0773247354447335	0.135843041682795	0.0234429482068989	0.0165719914522571	0.0934062505641561	0.0796213444853118	0.0433701784080894	0.020007469829578	0.0349388572477924	0.00172747371142201	0.0405706871484239
0.445207205153771	0.155436025437711	-0.134759095383903	0.197718622550357	0.0546099766637662	-0.0182811045189414	0.0589891213514486	0.060267067279539	0.039697622888394	0.0181644360724124	-0.00373415622329204	0.00303050210716049	-0.0113466078208564
0.0490981229663215	0.0689037358586259	-0.00767839786890363	0.0409217057321427	-0.000722854759415005	-0.0120581226222023	0.0022888524928677	0.00199177886765016	-0.00564388767105274	-0.00639048869080866	-0.0104732448965351	-0.0150397319609778	-0.0127301061899091
0.487636099317938	0.14634388276566	-0.149941845028516	0.215042982912353	-0.00870412252112501	-0.0606126554619724	0.00256323374455869	-0.00696231540641079	-0.0267971644574961	-0.0346583889915487	-0.0484990001565562	-0.0801268550977501	-0.0842248078227316
0.255465822414662	0.128594904861101	-0.0696467315579283	0.138832467220135	0.0209996167628647	0.0151526221943738	0.0641328585151121	0.0423862027239881	0.0421806818312256	0.0180761194786193	0.0111274254454014	-0.0179290811214393	-0.00154345275910656
0.15064397714534	0.184677729531349	-0.0261245423364073	0.125153847227919	-0.000241657542854101	-0.00794015218911931	0.0333684632266066	0.0419826624169712	0.0290336402169566	-0.00409090486598671	-0.00160715246848722	-0.0110003141799616	-0.00691876296326155
0.416496028000319	0.17479578147729	-0.118042837079419	0.219296154043884	0.0608118968022106	-0.00289340073390587	0.0677508429257364	0.0535041628187332	0.0244358758427116	0.0289592480341523	0.0450283136836937	0.0211521628407158	-0.041601587618717
0.216305230314235	0.0610640286519407	-0.0541272319087443	0.129914749918502	0.0105038046250558	0.0124625615899094	0.0437587611429723	0.0286617754367133	0.011018607396464	0.0114831831074826	-0.000819951535562607	-0.00924936382007799	-0.0084660754977052
0.0402646325328758	0.0442937383946492	-0.00820226696541468	0.0305862586826572	-0.00575383679459982	-0.00896617379917193	0.00163886530197813	-0.00485492243186873	-0.00697836846137064	-0.00736000529688588	-0.0107938455709971	-0.0133400071692977	-0.0122555201069032
0.0338185640716062	0.0142439538191865	-0.00680434164034025	0.0259775204818473	-0.00528967073536305	-0.00426314291947823	-0.000773960418711618	-0.00371581833097629	-0.00314510446165732	-0.00477640682742064	-0.0102684841691732	-0.00951377394590494	-0.0112431370465261
0.00491517899958098	0.00035441152582623	-4.94971022820152e-06	0.00384734059391216	-0.000290046389048667	-0.000331024255677161	0.00157684387678954	0.00101955491959422	0.000511705292587737	-0.000310535322362914	-0.0002489258128072	-0.000645433391787332	-0.0011450065380625
0.171860237047802	0.161585175466669	-0.0499825294808126	0.0781116690842939	0.0306395139404845	-0.0481432145324882	-0.00891130948540841	0.0107766302934059	-0.00867661757440324	-0.0087518502960019	0.00123511569622806	-0.0254135253755939	-0.0168288292308198
0.266182261399111	0.175946702432444	-0.0725485214154179	0.143638074159987	0.0100752665281783	-0.0311393252510217	0.0453509612374731	0.0382067666492876	0.0100328057215239	-0.0105320293614217	0.0188409257391923	-0.017762484079298	-0.0235983024010439
0.0656518182478583	0.0975745481482642	-0.0159682936269331	0.0414332490757292	0.00264475730124986	-0.0150942377698346	-0.00124527867164105	0.00217585043947389	-0.00216009619107649	-0.00622474023429237	-0.0105502827086881	-0.00674093378723936	-0.0172527519040732
0.0443893233034213	0.107565488084586	-0.00734092711867579	0.0353815480551965	-0.0126317773923441	-0.0115231556909849	0.00244606994110645	0.0109304780189611	0.0101573643056817	-0.0120774665416645	-0.00936072499411087	-0.0111042578279119	-0.00207050157492941
0.109607156045688	0.0277612533586406	-0.029206911713562	0.0616599016664994	-6.74466952772929e-05	-0.00430562214725304	0.00766188715789204	-0.000691252513278576	-0.00348837518034605	-0.00218653442126517	-0.0153928813475368	-0.0206051387224387	-0.0199221683619248
0.11341179694843	0.186828374359781	-0.0249377279961307	0.0767638147871394	0.0214927898975821	-0.000943611925710908	0.0243086220869995	-0.00303115383690664	0.00547891564226344	0.0102745889859356	-0.00608491353885256	0.0156192597222351	0.00736309114458958
0.0196229807459852	0.0291455293905696	-0.0029309849340322	0.017440606443458	-0.0044560014920462	-0.00717134334456635	-0.00178929241867264	-0.00302486357136577	-0.0044964810067635	-0.00581367241830627	-0.00688137235749919	-0.00724032362521427	-0.00806464115435621
0.268155139122416	0.175441123748474	-0.0718458191737153	0.149414837683831	0.0301945040303514	-0.00566371330154364	0.0860227504451096	0.0484188275645226	0.0111565811334888	0.0122653953644039	-0.00862630939074943	-0.0212919910891043	0.00578161015116258
0.171727228360631	0.16469337572369	-0.0496517730250274	0.0810018945976343	0.0232339584790566	-0.0389073995176765	0.0079628740245411	0.00138938210736708	-0.00934601700403503	-0.00783672051930995	-0.0249262050028671	-0.0267986481057832	-0.0361312697071553
0.452926571309453	0.1928087461872	-0.139931216956138	0.193340794683872	0.108522987405467	0.0470140473742803	0.0920934321981223	0.049048760465251	0.031370470893445	0.0777685173898735	0.070409800290557	0.038629076260678	-0.0223822697711938
0.183315120096675	0.0758396426253818	-0.0428820466790085	0.119280439142431	-0.011261583939956	-0.0122128498175925	0.011472559261377	0.00998168917012066	0.00345198030544996	-0.0117372168787742	-0.035157614976401	-0.0185664380824187	-0.0231860213298703
0.108664285822182	0.079180363122023	-0.0279431278684961	0.0617885594232132	0.00119051793088894	-0.00583980596022453	0.0149274833572092	0.0065956144655154	0.00286223565898994	-0.0023246440146678	-0.019797574264009	-0.00891187005104054	-0.0112091495950301
0.32694483894907	0.249719220880255	-0.0721562296659344	0.246410345307256	0.083132546073688	-0.0479730935038992	0.039416791782329	0.0509225271645484	-0.00582182880199167	0.0175797262848945	-0.01778127833017	-0.0439209843014799	-0.0459528447214627
0.208560642429819	0.114723571571402	-0.0556836712506998	0.116821606437693	-0.0161350767046306	-0.0171326714825339	0.018192568904694	0.0249615813079318	0.0157085740573623	-0.0166338740935823	-0.00937948884152104	-0.0131913617588935	-0.0166263069026395
0.0713537259217536	0.0182835896837628	-0.0168072550228546	0.043792694419534	-0.0037443826699749	-0.00435334198260642	0.00414422013346667	0.00379015800935277	-0.0040278294151193	-0.00404886232629066	-0.00860890728812133	-0.00944774887812477	-0.0136979729791853
0.187005412012228	0.152023645177183	-0.0540201467200156	0.0900804972923735	0.0427962516849349	0.0102230486660788	0.0384280656253336	0.0280727868064242	0.0195287493861856	0.0265096501755068	0.0079575818782579	0.0171969223213102	-0.00465509956855478
0.000800622840518121	0.000245675193814894	6.08010638876368e-06	0.00043887557922471	1.809783918004e-05	-2.47378786459663e-05	0.000264208079327298	0.000152271407006837	6.64776377242596e-05	-3.32001973296311e-06	-6.13472824094469e-05	-0.000174875669611497	-0.000212245157890826
0.0948398391682383	0.124004206938535	-0.0256588562678378	0.0489628470642788	0.0216868376864654	-0.031127171151668	0.00450711789125799	0.00473222533294763	-0.00184564784376012	-0.00472016673260128	-0.00735861556909403	-0.0122631076869272	-0.0244996355753963
0.0507300453519261	0.0198612902675746	-0.0105699454920528	0.0358029458399273	-0.00653649774606028	-0.0032971869586894	0.00824870677641597	0.000333045302812009	-0.000464937971544704	-0.00491684235237484	-0.00250258422178706	-0.00981694223280211	-0.00811332471958061
0.0523348343712136	0.0851908801461418	-0.00778376030938596	0.0436723103437673	-0.000572952950768556	-0.012654766760335	0.00407559642651421	-0.00440971755676815	-0.0044279119330666	-0.00661385985555177	-0.0137061419853689	-0.0146566052416478	-0.0180703059432038
0.0772463423963545	0.169274727703415	-0.016666639232311	0.050592656977307	0.00377576957835554	-0.0265538118030012	0.0106066256028449	0.00580024903210197	-0.0117949403478629	-0.0113890211123228	-0.0195599230506357	-0.0226509004335658	-0.0256233240132885
0.0753913867362683	0.0860853452626654	-0.0126473288527722	0.0584615850614236	0.00505381080594017	0.00191718654465539	0.0116033163502845	0.0131324256613035	0.00706545738842228	0.00348549867529778	0.0010096372451683	-0.000877459415865076	-0.0103475224455225
0.127974986980601	0.128725497156492	-0.0359426407621229	0.0613950301588319	-0.00651557708418382	-0.0122438690810007	0.0138737507025561	0.039192069880937	0.0293910100651462	-0.00937972308259225	-0.00354907547578724	-0.0103478881298428	-0.0197414115957838
0.465316402594283	0.221724399224351	-0.137899960834086	0.22445680174791	0.0601908926109587	-0.0317991242990278	0.0659754423560636	-0.00541236375561849	-0.00237756878123752	0.0141958841559655	-0.0413841423003226	-0.0522907763588401	-0.0212126979754658
0.0926198611048382	0.0612419292962163	-0.0237188073319995	0.0508247738390697	0.00154688317276208	0.000314262247469874	0.0129454518409218	0.00971455376178887	-0.00249959841911244	0.000930572710115984	-0.00591493636265758	-0.019950794064477	-0.0114754851049589
0.363147637174529	0.216331503094126	-0.0888168302671699	0.236325110665842	0.0383522296320146	-0.0288448074908418	0.0370263321636677	0.0322015030362371	-0.00250212395774985	0.00475371107058636	-0.0197023291831229	-0.0313135315041516	-0.0433867102798755
0.000740275653575227	-2.17645571403887e-05	-9.12390292493417e-05	0.000230731470202002	2.02610615633396e-07	-7.52929591792204e-06	7.27723180002573e-05	4.02359559929418e-05	4.22675923341488e-05	-3.66334265114432e-06	-0.00012111187670815	-0.000144957489778703	-0.000222124586330138
0.0906512047225231	0.0290312237462506	-0.0208998676079055	0.0571921957710552	-0.000653633787201444	-0.00213917879503367	0.0152836819277151	-0.000876123282066987	0.000760983716542721	-0.00139640629111756	-0.0177768319610447	-0.0107697440069472	-0.0119957429893842
0.167992389454951	0.162786174749042	-0.0480155791582756	0.0812785819509342	9.62324678159265e-05	-0.0487705647021917	0.0107210170001893	0.0168330506606186	-0.0059895555787042	-0.0243371661171879	0.00327494326648192	-0.0250555343370314	-0.0231017334190803
0.294546259272862	0.177154359198441	-0.0815468279620623	0.152980386784597	0.0190286459073062	0.000444039542905617	0.0720340381679927	0.0291797702452827	0.00930309827023901	0.00973634272510593	-0.0135790004062744	-0.0207328970019705	-0.0237870546729351
0.148229135143731	0.134897590268778	-0.042074625076149	0.0700391871721262	0.00921918896918561	-0.0123451898753932	0.0277896473932278	0.0147072628503627	0.00472753505153542	-0.00156300045310381	0.0148502425532662	-0.0106023044678283	-0.00496343496902665
0.224345147795909	0.174168780503192	-0.0632411231854235	0.11121920144697	0.0526789626371812	-0.014925324551757	0.0727443893971549	0.0352915386734847	0.0280413618602972	0.0188768190427121	0.0407368248912985	-0.00390163367774798	0.00785682858242648
0.312169583800553	0.16943158721621	-0.0720206867713298	0.218594348930235	0.0221570384993712	-0.00544352786491098	0.062892487393059	0.0342377056335652	0.0489126503209634	0.00835675531723012	-0.00505874151550012	-0.0150083661928205	-0.00964188000137572
0.132768118024465	0.121987951708309	-0.0264123476814481	0.0988761593391708	0.0014837270462926	-0.00219648480017237	0.0330463772784794	0.0163939514882633	0.00675453227455736	-0.0003563788769399	0.00107691803638366	-0.0138213172809398	-0.0105052825441123
0.270130512102038	0.186117818759932	-0.0756483546003673	0.134319412271405	0.0834323042867356	0.012668709539901	0.0881275265134965	0.0594956170145676	0.0344603811944947	0.0480505069133183	0.0443714096779672	0.0347596001605616	-0.00773040516028484
0.46514198583218	0.222324256355525	-0.137367341499307	0.222747343177245	0.00431964842789195	-0.0797803899648308	0.0548248909695236	0.0362966248383619	-0.0144756933742498	-0.0377303707684694	-0.00721060112968008	-0.0283239441132166	-0.041336558669134
0.0604277504314186	0.129555052922053	-0.0116984483905081	0.0414765070989404	0.0214537528744271	-0.0155593929710543	-0.00165648633830306	0.0104983490918311	0.0113847321860033	0.00294717995168643	-0.0147629108198985	-0.0181768922432021	-0.0242604607440412
0.308367410631783	0.170471533205269	-0.0702786248065765	0.21952909435426	0.0221855456367654	0.0401275666671581	0.0553827164750733	0.0392893136116527	0.0300646228186269	0.0311565561519618	-0.00132764162206056	-0.0321512188406077	-0.0132747955241409
0.075706126013393	0.0874597554485867	-0.0117055588714349	0.0600470094939312	0.0141857966459533	-0.00987873845320288	0.025594483099583	0.0188296731238497	0.00347800322643779	0.0021535290963752	0.00417730582775343	-0.00435395493841653	-0.00674487107764579
0.142000146433568	0.0530501458832577	-0.0350284438076522	0.0818625336795607	-0.0136787736642497	-0.0402507355062673	-0.0123112133066579	-0.0257767710741587	-0.0312416339926188	-0.0269647545852585	-0.0248957566944139	-0.0372764534923738	-0.0371061679358014
0.355191233529865	0.226725616601669	-0.0857063349548605	0.241655275741776	-0.0107951756931734	-0.0489299428503949	0.0849765405995245	0.0472256714202577	0.0198021393265807	-0.0298625592717842	-0.0471589718211709	-0.0515044400324559	-0.0492489489481349
0.0983075029556615	0.0658540304113239	-0.0251129991701789	0.0523861172885639	0.00879257325169175	0.00714670140906713	0.0160038525922384	0.0175022570357517	0.00904766010111793	0.00796963733037945	0.000690186733229778	-0.00647507535510039	-0.0171214563565447
0.487614638345397	0.146101103724304	-0.149905550880759	0.215206976500983	-0.00662860024816286	-0.0838787344157593	0.00162790274045282	-0.0176769232348588	-0.018869218145885	-0.0452536673319611	-0.0602205896880191	-0.0792893110875756	-0.102463607699043
0.312872467533135	0.216941915286475	-0.0918105093781261	0.147646423870423	0.0941126619856065	-0.0125880944821455	0.0639580773981496	0.0951776688869919	0.0554597961181575	0.0407622837517305	0.0453828380320725	0.0294645342597107	0.00263282755692523
0.268690383297612	0.188152584469603	-0.0515093577743297	0.22671618287392	0.0290028398173909	0.0712706096115888	0.0652064017794622	0.0861383716731113	0.0198104379373362	0.0501367247144898	-0.00196495699492322	-0.00359682864364486	-0.0227981192120661
0.00276817298047819	0.000993844257405787	0.000159049481815841	0.00256219568732625	-2.23380638410993e-05	-0.000261844623058662	0.00116610186876792	0.000643071018545892	-7.38751405468217e-05	-0.000142091343449881	-0.00012884982483257	-0.000422085275762599	-0.000487179031890484
0.134058532988665	0.151556112163687	-0.0241870664293023	0.104940515237134	0.0168547170475196	-0.00364425264431537	0.0616839034447929	0.0251222562687584	0.00328367748711231	0.00660523220160211	-0.000623782460341643	-0.00571273283106605	-0.000894550202990452
0.149292778347434	0.0441906527725484	-0.0142152552029958	0.166634541646548	-0.00985081257042336	0.00540708789627178	0.0409082436837063	0.020280035716099	0.0152087658799848	-0.0022218623370758	-0.00735511133001801	-0.0135291656673624	-0.0264128382556201
0.208074635910235	0.114140315463163	-0.0547689973821857	0.11971150865695	0.0296552033218111	-0.0181465500580185	0.0318549709374891	0.00111830917945224	-0.00525309857947831	0.00575432663189632	-0.0315783357244055	-0.0104153277427576	-0.0219336343432996
0.106251585291511	0.0967465486261076	-0.0182406483593996	0.0817398490537578	0.00336505682102427	0.00232373216283437	0.0258221259035972	0.0304810083469887	0.00993387731755914	0.00284439449192932	0.00510221506555059	-0.000233824442971403	-0.0143748615546678
0.177864235579592	0.235752653889835	-0.0397311978610063	0.123704279457509	0.0938139853578881	-0.00269209961740768	0.0588193014668748	0.0745120149221963	0.0465067140562215	0.0455609428702402	0.0244669404326998	0.0250109596559148	0.0254250865657386
0.038934050674441	0.0445462042015633	-0.00749118056829431	0.0306676178580809	-0.00798632353081684	-0.0109942127387965	-0.00123218604121748	-0.00313584030725013	-0.00462714786313268	-0.00949026813480665	-0.010607500365804	-0.0101997016728795	-0.0123419580013764
0.215550260044279	0.113424564645938	-0.0586642009225566	0.113905841237761	-0.00120863511601527	-0.0220129102743475	0.0243744451763594	0.0167527790203929	0.0166844003723571	-0.0116107726951814	-0.0111457718574638	-0.00658973857137277	-0.021054641406382
0.0689285266387661	0.0243389290714632	-0.00644676034645384	0.0713496902423242	0.000105401605240377	-0.00977052514676015	0.0149600492157422	0.00750930525340308	0.00599508312974506	-0.00483256177075989	-0.0054940170732561	-0.0107835160170208	-0.0126796136177562
0.306173367447978	0.216268569056738	-0.0893204620620485	0.147498720431782	0.041120732530152	-0.0182777187237841	0.0522471940828197	0.0730792153919496	0.0598017465327065	0.0114215069031839	0.00409461253638943	0.0150486850072957	-0.0322697230612647
0.00526723244008466	0.0119158859076775	-0.000144713240769437	0.00505130779175581	-0.00027772498604104	-0.00159486550971514	0.000692970753319926	-0.000746252106499251	-0.000362893279903078	-0.000936295247878089	-0.00141000546177455	-0.00140846140961432	-0.00207084951376264
0.438112230614543	0.0938849450171627	-0.129486258399665	0.206956534043335	-0.00242937487234801	-0.0289063960602111	0.0347882227787236	0.0010485866888294	0.00978177407177178	-0.0156678854662795	-0.0252464552124178	-0.0561094579180559	-0.0491827685414831
0.0359529090519688	0.017905447544876	-0.00675755616113612	0.0287973636637139	-0.00557931442718261	-0.00111650214775679	0.00488838203851323	0.00263728641185058	-0.000264178367199268	-0.0033479082874697	-0.00550864116207351	-0.00545918018391726	-0.00522905476765097
0.366668750718554	0.139036648415074	-0.0965084346044586	0.218756339135934	0.0034323200377156	-0.0819451602148958	-0.00448525860408017	-0.0158562970098584	-0.0372097056857169	-0.0392564200885901	-0.0707112579086927	-0.0818489680825982	-0.0820341224405942
0.259669582900038	0.072387141929171	-0.0462154481034701	0.234430769766372	-0.0036628829438799	0.0012341211762435	0.0425367928823264	0.0218428445169597	0.00485670159736057	-0.0012143808838182	-0.0201809981979825	-0.0215974392203983	-0.035594199541906
0.0141433898944551	0.0202336836395475	-0.00148833447347313	0.0109106792020651	-0.00314611850118703	-0.0026810034000991	0.00110071709797423	-0.000935456732325653	-0.0019498326464273	-0.00291356095064307	-0.00412700145326712	-0.00486705653908348	-0.00465210187374936
0.487918638043277	0.196700231909988	-0.152027526612362	0.207425443385629	0.0440306415227094	-0.0682498049062969	0.0237690852532097	0.0385312587665672	0.0027413911803203	-0.0121095816917938	-0.0323321417539659	-0.0321939091535248	-0.0516030852111565
0.115095836361926	0.123792381522267	-0.0176933200321788	0.098882617473716	0.00633109665561629	0.00763161043439313	0.0398043407698479	0.0230048407350974	0.0194596881645673	0.0069813535450047	0.00437171859361529	-0.0108588635179894	-0.0130251059801108
0.0785684542000139	0.169817661093847	-0.0175556903844398	0.051003463342508	-0.0153294086627989	-0.0269719762484942	-0.000907370183357875	-0.0144134325964342	-0.0143136989063394	-0.0211506924556465	-0.0160709018509006	-0.0180208277080045	-0.0189566755179234
0.000391738437094222	0.00181514564183693	0.000100013605566335	0.00043181667396878	-0.000129520989404227	-0.000140343874262358	-4.76788702915497e-06	-0.000120663152193153	-0.000108757330903329	-0.000134932431833293	-0.000144321889968883	-0.000156356843827887	-0.000186942298794255
0.437896490625442	0.0932777116571928	-0.129106110189496	0.209159014806133	-0.00225257371328957	-0.000637540391071445	0.0260999537278265	0.0128975601126401	-0.00163603938591234	-0.00144505705218051	-0.0231127672964332	-0.0374045029739128	-0.0473358379755547
0.00158919872358095	0.00458748774295811	0.00011407669857599	0.00180988867228421	-0.000691024519099595	-0.000655379872153842	-0.00018481030875357	-0.000417847087176147	-0.000590212074789132	-0.000673202195626719	-0.000449126534615253	-0.000663360470392277	-0.00089356293890088
0.0935120062081998	0.0311236436106501	-0.0140989882959157	0.0793852453751843	-0.000635485529504737	0.000857343942534894	0.0240867256138629	0.0116703778895053	0.00467698063367523	0.000110929206515079	-0.00625148564572425	-0.00903732085603942	-0.0135029599295835
0.303687677529936	0.211934829026439	-0.0878059795455887	0.147328781335904	0.016532306308582	-0.00924455827585136	0.0990465274891065	0.0738789651663296	0.033303937047147	0.00364387401636534	0.00468595561019114	0.0191864904933628	-0.0194647235860443
0.00303917305094323	0.00800716034702313	-3.65864598295307e-05	0.00288916753231943	-0.000925365741200333	-0.000662778247448372	-0.000122716393412148	-0.000257038010316767	-0.000674359949067547	-0.000794071994324353	-0.00111280294083301	-0.00112534900103301	-0.00117302089073933
0.445161572210161	0.15961951519031	-0.133637083207503	0.204402950281314	0.0369841717875489	-0.019742538531165	0.040429366655961	0.0583475287243682	0.0194268545545577	0.00862081662819192	0.00461497255912408	0.00351606044995173	-0.0106770415102538
0.152279706305489	0.112367497935495	-0.0401675223101158	0.0832106586732583	0.00891963215909106	-0.0416538354971379	-0.0100172667648366	-0.00290602788229341	-0.0127047858230991	-0.0163671016690234	-0.0313667070180284	-0.0321685307885905	-0.0354669991809391
0.0839081261800298	0.15723198484142	-0.017476989156523	0.056519897183739	-0.00816277439829441	-0.0127790822679586	0.0370418939933125	-0.00127821302902757	-0.00412473348838323	-0.0104709283331265	0.00982288271606359	0.00841453757860665	0.00102057687571022
0.229718110102997	0.123806416218776	-0.0605142219225561	0.127241367249301	0.0192306675993744	0.0462650466535935	0.0799821077853295	0.0565957642062966	0.0447044274650747	0.032747857126484	0.0178216687225061	-9.86582946544412e-05	0.00294935797238174
0.0283967415875402	0.00847251138946831	-0.00267653966975588	0.0273186740385487	-0.00353183567812677	-0.00178831475519837	0.00707403226498728	0.00365643697792209	-0.000295333125301112	-0.00266007521666257	-0.00353541977688722	-0.0057813680594658	-0.00647738268500553
0.0518824164282829	0.0875314180254282	-0.00762099837493053	0.0450955650725804	0.00158846660651349	-0.0144454346583036	0.00271041240637306	-0.00111009329591689	-0.00816215943567159	-0.00642848402589503	-0.0126204762569702	-0.0130440568381252	-0.0187507996013476
0.0141161201432339	0.0214929326381111	-0.00118555594558052	0.0129381605477423	-0.00149754795908204	-0.000909208289898111	0.00273445678359104	0.00169271084341262	-0.000653358507725611	-0.00120337812449007	-0.0032219534937712	-0.00327316832919297	-0.00434828886975584
0.140072183572139	0.0871914478916349	-0.0383587254669802	0.0708401823278401	-0.00920471706271317	-0.0116729884290976	0.0236648786368943	0.00571065282870153	0.00803284796806131	-0.0104388527459054	-0.0233836203312864	-0.0118138628131869	-0.0172002368643877
0.154038425366427	0.0332972507942864	-0.0378858896674618	0.0934349266717085	-0.00427896986623744	0.00160269073484917	0.00555573670776899	0.00285870886870451	-0.00270128227229643	-0.00133813956569415	-0.00714719616278509	-0.016283837643482	-0.0278650226797982
0.115888293872712	0.125800679721353	-0.0168990803217339	0.10507325561888	0.00292077307958147	0.000506481862561303	0.0429392357291474	0.0199665493165893	0.0118694935148893	0.00171362747107139	-0.00515750643805347	-0.0029526089723957	-0.0138004893584521
0.0464395420913449	0.104532378421043	-0.00832581677612815	0.0361702566068311	-0.00845708718330709	-0.0153482682552133	0.000817679517669694	-0.00368286029877066	0.00449530408780221	-0.0119026777192602	-0.0151701021159424	-0.0174915853543747	-0.0208953953478879
0.3543170793356	0.227780337917938	-0.0844173091197644	0.243025260509266	-0.0207189422874095	-0.0429614919883251	0.0667685765105818	0.0643059431260934	0.0206372052344589	-0.0318402171378673	-0.0315937246382415	-0.0443095944678298	-0.0446829692007186
0.09330096460104	0.123341118256411	-0.0250020491025802	0.0505908158664975	0.0180282505772022	-0.0335037133856992	0.0125368785411774	-0.00200795375928063	-0.00689961770278491	-0.00773773140424851	-0.0024773403831429	-0.00735428009344943	-0.0103932040161658
0.114155340565462	0.188847058796502	-0.0250107880502978	0.0772527085804669	0.0655121911383116	-0.00675808926705442	0.025744026668354	0.016946331179323	0.034180101287765	0.0293770509356286	-0.0186322623923594	0.00699369325314718	-0.0196652925770574
0.0512953719709718	0.0625296344134205	-0.00863169482698921	0.0405204550822492	-0.00654291377958732	-0.0121852547215635	0.00125249857284931	-0.00471298757989205	-0.00830083588092067	-0.00936408425057542	-0.0131151649611606	-0.0168500401554468	-0.0150318134927312
0.0548762413061264	0.0524957543273318	-0.0122350226516137	0.0368405520897968	-0.0129743783345287	-0.0231114153303822	-0.00734797760061814	-0.0126140696948332	-0.0115706839192371	-0.0180428968324555	-0.0127968261606524	-0.0162247232274209	-0.0191202953405252
0.0303558208495676	0.0158486493081266	-0.00365755935455958	0.0249719031184588	-0.00500875795822301	-0.00711745189150763	9.43356821762574e-05	-0.00085436169421713	-0.00526412705118106	-0.00606310492486532	-0.00864082402075636	-0.00988149418164956	-0.0107501887301854
0.000442350172058147	0.00195097477034433	4.92231216917118e-05	0.000406936434455195	-0.000193153287809029	-0.000228418959333048	-4.35670646365369e-05	-0.000118741585740158	-0.000159539775017902	-0.000210786123571039	-0.000217567551630797	-0.00024494799893139	-0.000250955708952133
0.483989310602248	0.14291856426101	-0.149185241801454	0.20879862138492	-0.0168060625997473	-0.0922486953721646	0.00629798224979244	0.0116266803910357	-0.0250822662022892	-0.0545273789859559	-0.0513892789298604	-0.0760028780109975	-0.0938065807297864
0.12282352624375	0.129090777273208	-0.0344796845277741	0.0597844060776175	0.0168323210980849	-0.000213470216735082	0.0292206972524309	0.00222165729464754	0.0358746228010773	0.00830942544067489	0.00431941158104826	-0.0155307538184894	-0.0113564680075293
0.0128944453209095	0.0218395147373135	-0.00208009308674036	0.0114544315859589	-0.00429618179433377	-0.00356690342808304	-0.00244934500488606	-0.00325003943173365	-0.00337447198303481	-0.0039315426112084	-0.0049254668200365	-0.0053054554310291	-0.00572103804916468
0.0219349606100949	0.0357188325054744	-0.00111669800940097	0.023114503097944	0.00320528128229472	-0.00149084970578615	0.00573892067580857	0.00276698078199809	0.00167073840875622	0.000857215788254283	-0.00217850202753515	-0.00216314901358666	-0.00324635628153613
0.129613708712894	0.049216881180995	-0.0337440885083095	0.0719904657638923	-0.0239347644999749	-0.0255224746585967	-0.00793319604106398	-0.0124226564765113	-0.0117635293357957	-0.0247286195792858	-0.0312310682125974	-0.0332887106423767	-0.0360480799067354
0.0226636195935007	0.0370583260359339	-0.00281855711723164	0.0219649820085895	-0.00498258391277805	-0.00874774770224562	-0.000823065159655523	-0.00268893814381434	-0.00733565706819816	-0.00686516580751183	-0.00698865291447536	-0.0090926575080887	-0.00836192796852129
0.040682379121371	0.021459902746861	-0.00490656880135001	0.0368773759254588	-0.00422881377439206	-0.00744353672602396	-9.40622880768599e-05	-0.00149522336240481	-0.00690371728631137	-0.00583617525020801	-0.00884679386609808	-0.0125249532925572	-0.0137291593398977
0.302025616625689	0.214912918406659	-0.086936831178046	0.146883603563254	0.130343522389309	-0.00838240674622476	0.0856850374206987	0.0964256000276089	0.0636983963135589	0.0609805578215421	0.00691500435912556	0.00879493149671434	-0.0126917135406076
0.444844300241207	0.162075500223714	-0.135535238587401	0.201239038334368	0.0289421549472541	-0.0477091699517888	0.0485015274129605	0.0770760117236498	0.0528453183854722	-0.00938350750226735	-0.0151079155510254	-0.00555387581741984	-0.0107543092186227
0.0968492944625355	0.124220120001897	-0.0267380559543939	0.0499012191602493	0.00440680378767444	-0.0303431320951432	-0.00340471540540446	-0.000922655284968113	-0.00503222178017744	-0.0129681641537344	-0.000722408136809974	-0.0192771783652322	-0.0265681466623784
0.135061927390364	0.0844855062805849	-0.0352204376371289	0.0731837940399494	-0.00420387192547472	-0.0143842967762383	0.004873677265467	0.00783583994325626	-0.0174631583793251	-0.00929408435085649	-0.0147991943252952	-0.0137038845941721	-0.0210208366510864
0.0952600530695057	0.122974256483407	-0.0253159927795608	0.0494069233881581	0.0136472025995834	-0.0297541214967671	-0.00817106104356684	0.00376743141636036	-0.00478763179042932	-0.00805345944859182	-0.0115805900550304	-0.00914403928715524	-0.0203878599780188
0.293776299464179	0.178730679598605	-0.0817409576248181	0.15501494413517	0.0506045819374574	-0.0194040946448585	0.0490249882717112	0.0154611263963761	0.0247188763806804	0.0156002436462995	-0.0152713428884353	-0.00666138302043701	-0.0458831423405027
0.102181488006557	0.0279139955429946	-0.025266004289763	0.0604733180245734	-0.00696803195240216	-0.00858942995101378	0.00519020023384591	0.00186703441321143	-0.00978621025712689	-0.00777873095170797	-0.0152036099178134	-0.018315066725849	-0.0221077171360884
0.487753954454375	0.197426587528401	-0.15267678758448	0.203746180956508	0.0610506620769434	-0.0235064585661537	0.0686559874598423	0.0487853848578604	0.00964317273049625	0.0187721017553948	0.0219598947558289	-0.042435668613957	-0.0483528348718683
0.0342832672139144	0.0151474569553489	-0.00636382391986296	0.0262600013185655	-0.00451100955418496	-0.00911401238246899	-0.00288380152739694	-0.00565785982575888	-0.00550956939816738	-0.00681251096832697	-0.0101788145456127	-0.0100608681897186	-0.0126449669915187
0.0474683040652468	0.0181439418969103	-0.00288838541570913	0.0502561393407461	0.00237390182111396	-0.00270106451101899	0.015182899368356	0.00778975757208027	0.00582690778924858	-0.000163581344952514	-0.00277449369808463	-0.00616758906005507	-0.00818310347366242
0.118399900807784	0.0467126218652565	-0.0287682952808458	0.0704494646668712	-0.0115109771330056	-0.0356129205105229	-0.00526604715254519	-0.0160325505360943	-0.0207471604809425	-0.0235619488217643	-0.0297441544276793	-0.035398909264377	-0.0314806786582942
0.167100760020735	0.0459377414461802	-0.0397912342576477	0.104511113741452	-0.00678925868264485	-0.00793624015895159	0.0174908300112849	0.001647261737173	-0.0128167108648214	-0.00736274942079823	-0.0260414280939453	-0.0328617850531375	-0.029986061716396
0.0728641889190446	0.0531580282991036	-0.0176728642262803	0.0462379070908417	-0.00387580301658738	-0.0116453287269016	0.00614101558673187	-0.00458817692829074	-0.00351967445046686	-0.00776056587174451	-0.0136004343072682	-0.0153204863850943	-0.0178101642817636
0.0773368729952395	0.167422945852144	-0.016774403380468	0.0518063513209735	-0.000946827395180178	-0.0255477958949113	0.00388138497390901	0.0079561364747317	-0.00900862574233471	-0.0132473116450457	-0.019685096363016	-0.00877985967626434	-0.0123851263875047
0.164843403784839	0.0982726012493104	-0.0430364502582367	0.0921041469481669	0.0206401442930838	-0.000450014171245156	0.0335324153921898	0.0274711788469284	0.014258195164064	0.0100950650609193	0.00592145889146478	0.0040816280589113	-0.00370049958214214
0.306284362403802	0.169130158098762	-0.0699615696537481	0.214525016301046	0.0526340496725088	-0.00287118887954746	0.0892995042560458	0.064125992303017	0.0166461874470007	0.0248814303964807	0.0157383852010287	-0.0117857557006729	-0.028922162118105
0.0843970244403398	0.0347431772351928	-0.019631558426358	0.0533633945547517	-0.00410343363199842	-0.0159558813733129	-0.00189101023008036	-0.00294793537053781	-0.00803813580072188	-0.0100296575026556	-0.0112916425864202	-0.0190663132269599	-0.0189655496413434
0.491484379902293	0.200771267011733	-0.152298615048413	0.211622260370198	0.0850212962046455	-0.0640385725830028	0.0457887492907184	0.0487176010291998	0.00323391846244697	0.0104913618108214	0.0016714548185251	-0.0118082733671057	-0.0400522287601212
0.369707555723069	0.269509345405837	-0.0950403488861802	0.227129552357667	0.131727237771113	-0.034617491500994	0.041708258654183	0.0466018165370883	0.089337092304462	0.0485548731350593	0.0676329356273752	0.0201227079630381	-0.00536807599166766
0.311966370653892	0.146167567345997	-0.0648270117756242	0.251853327347964	-0.0292705702750259	-0.0356088139671627	0.0172448388182171	-0.00404817759233095	-0.0193191974154784	-0.0324396921210943	-0.0510923256261979	-0.0609225574539596	-0.0760214840772893
0.351678269367809	0.227277439934049	-0.0825634991514769	0.243930434546967	0.0193129789617371	-0.038326300519778	0.0828098288111201	0.0515900454669952	0.0402431825468937	-0.00950666077902046	-0.0267433438231588	-0.0483969383256157	-0.0622270047303953
0.192954537922819	0.11025205779465	-0.0240990922333616	0.203674058339203	-0.0271444899646241	-0.024613298933058	0.0113748205534616	-0.00317706548967522	-0.016016746589495	-0.025878894448841	-0.0367909693751614	-0.0419989464327483	-0.0514483392579617
0.410426421530343	0.0931061724747057	-0.113942017880061	0.21849863776793	-0.00821424060405845	-0.0182555358998802	0.0370972093997302	0.0155890098456367	-0.00387571254209274	-0.0132348882519693	-0.0249640341278808	-0.0495657222603459	-0.0527881606225374
0.147953700815421	0.0900341864917719	-0.0386972961036674	0.0805136916908263	0.010110984585494	0.00582709416827276	0.0366556077482107	0.0296797324564897	0.0144417251966035	0.00796903937688337	0.0108110532638113	0.00335416765170699	-0.00197157321666441
0.0568412416839522	0.0308324749876132	-0.00448009923123064	0.0559593182199023	-0.00434648665102098	-0.0025840749795613	0.0041693709124628	0.00649758605999145	-0.00540377049662626	-0.00346528081529113	-0.00828051940073505	-0.0153998084511977	-0.0135594123102584
0.0417968181836338	0.0116771831446672	-0.00317744768953897	0.0426302535353996	-0.000915441836870423	-0.000299402856931093	0.0142546443326662	0.0075287645778069	0.00475925373212492	-0.000607422346900754	-0.00310496246124685	-0.00661657905035121	-0.00555088167401464
0.165039117592684	0.0978616032115408	-0.0429684155153388	0.0945846284382661	-0.0153412209195972	0.00657221855905876	0.0323135731714341	0.0212264711346233	0.0162908098769421	-0.00438450118026923	-0.0254634491483458	-0.0239408442583775	-0.00920148521890862
0.0627997054441014	0.129962581755148	-0.0131553017530976	0.0422107888129092	-0.0193181511980596	-0.0100226991257898	-0.00515726596014449	0.0125661221265143	-0.0100984124381421	-0.0146704251619247	0.000733184940500342	-0.00517159577540273	-0.0210125306448399
0.000491821096529084	1.8471862319909e-06	-3.03899878719833e-05	0.000108931528574429	-0.000119974910600363	3.52998197081821e-05	0.000337461353055399	0.00017080744422865	1.05807912028638e-05	-4.23375454460902e-05	-4.11461346537306e-05	-6.49135884766857e-05	-3.62496861206998e-05
0.450679155642899	0.196602216998312	-0.138739772205546	0.193633360468126	0.155381846585189	-0.00964807934359446	0.0919210558602615	0.0927478005056463	0.0628587013851329	0.0728668836207972	0.0270700974955068	0.0199039004663407	0.0198202704700017
0.293837357007447	0.182747262530128	-0.0815740523836355	0.15652728806829	0.049987488916437	0.0105541988184472	0.064363947750141	0.0378998438673347	0.0222423364670772	0.0302708438674421	-0.0132709432624521	-0.0185156207393337	-0.03731803560646
0.030116577389484	0.0823936561370821	-0.00471546016408224	0.0256309066947896	-0.0126332379987679	-0.0105423823971942	0.0102770837471209	-0.00679265201772716	0.00262343131504069	-0.011587810197981	-0.0135586644071764	-0.0146125171471195	-0.0156887228229761
0.312620238028233	0.0826121516454091	-0.0773115825126313	0.200584296518466	-0.00799809693664788	-0.00595033048870514	0.044101506959986	0.0259431852397123	0.00555789323533229	-0.00697421371267648	-0.0142841523376148	-0.0328163644208321	-0.0385619727157853
0.014509707741151	0.0263835327556951	-0.0013238765594334	0.0148413487237788	0.00146528772809108	-0.00405117645173952	0.00300615034673367	0.000439749559107127	-0.0022348484758271	-0.00129294436182422	-0.00359241326331675	-0.00464227488551762	-0.00386494250544761
0.0975953150245813	0.0679257107616435	-0.0247868971660743	0.0542214128399773	0.0116471020444906	0.000967463988033185	0.0168146285719052	0.0209876715675919	0.00783954662635801	0.00630728301626186	-0.00449528851096327	-0.00245668820829974	-0.0113182900232387
0.178297375561797	0.230109477736654	-0.0397043261136442	0.125078469498002	0.103999590114784	-0.00150103658044987	0.0571054480340476	0.0217856686187574	0.0279783935444093	0.0512492767671669	0.0134602505104004	0.00812468407535383	-0.022009647245943
0.0633697593586769	0.096337121160087	-0.0153609000314884	0.0391031088398009	-0.00436334364042799	-0.0129820815180629	0.00151748786117414	-0.00302049253718201	-0.00508572913252475	-0.00867271257924544	-0.00729947063564546	-0.0201037524328428	-0.020669886256021
0.0143682135072448	0.0266343178022889	-0.00102146542004745	0.0152177503803986	-0.000237917749840284	-0.00335482088824524	0.00256550414346401	-0.00115926688534129	-0.000633431010177361	-0.00179636931904276	-0.00338583630611342	-0.00363457519883023	-0.00492891031355428
0.078843757777719	0.0262501852613064	-0.0186774121304022	0.0476688368574621	-0.00496814413541465	0.00031503430803291	0.00657041503635926	0.00395361791022571	0.00223218740078755	-0.00232655491369087	-0.00662925201859398	-0.00595844033813941	-0.00921011290318961
0.310036373389293	0.1675800343585	-0.0729208102620654	0.21494396772289	0.0219142275522447	0.0034493393846699	0.0579629395040229	0.0289495056510498	0.0269666582067696	0.0126817834684573	-0.00478109543979865	-0.0111780412812341	-0.0377010483165541
0.184898592247136	0.114200265460596	-0.0487642711111441	0.103434680493152	0.00893522822989828	-0.0178904446239824	0.0310020047355927	0.0286402853110272	0.0106930572870542	-0.00447760819704207	-0.0105129329972503	-0.0143298979843038	-0.0187492161902575
0.279498469825896	0.102048695289875	-0.0736524144806049	0.159432910954466	0.0127565571956733	-0.00777577557661913	0.0189696326630648	0.00443747543770839	-0.0127917717701383	0.00249039080952707	-0.0352380299605799	-0.0295829527365476	-0.0436160650818778
0.0205324844204387	0.0555181239421805	-0.00406662644147713	0.0155771934584287	-0.000464678190742213	-0.00714699684140671	9.56719603562514e-05	-0.00642845815769616	-0.00747646183969553	-0.00380583751607446	-0.00537554894036416	-0.00619688278298162	-0.0106569532746856
0.0105675385323607	0.00284338952456509	-0.000752661161663568	0.0110756944851417	-0.00177602009974557	-0.00228657640829863	0.000320913394940161	-0.000279751346252391	-0.0015814389095033	-0.0020312982540221	-0.00293518706480264	-0.00359426662461879	-0.00388302566291476
0.168622687044501	0.165409615080379	-0.0488057701372534	0.0786815052887462	0.0110191401825204	-0.0305495633551546	0.014701616463399	-0.00605327806720835	-0.0127941127500506	-0.00976521158631707	-0.0220197704228487	-0.0137151083008467	-0.0276633948738725
0.123931984784311	0.0607859563145332	-0.0204716452973066	0.105326036705166	-0.00330985750201795	-0.00574217237213709	0.0218482938614784	0.00966774040761004	0.00474373867344166	-0.00452601493707752	-0.0120616813288195	-0.0137715602548485	-0.0252792141969779
0.095961739133218	0.0613165827704666	-0.0255064467647143	0.0512995419215377	0.0016172411135205	-0.00721990117641284	0.0104589471001592	0.00321728311450351	0.00188461757491368	-0.00280133003144617	-0.00697101782073144	-0.00900303633205118	-0.0143831305674054
0.175296146614154	0.0958249605215378	-0.0481234040106971	0.0935211565912228	0.0088906029855608	0.0156693662066032	0.037142244627159	0.0321672439012324	0.012605491934751	0.012279984596082	-0.000124964330269789	-0.0112112308495521	-0.00967822776468916
0.02117578926539	0.0630035894611759	-0.00259156652201494	0.0187612885062022	-0.0105846411651697	-0.00926120602931191	-0.00660012645144658	-0.0064870230265416	-0.00838232157535374	-0.00992292359724082	-0.0113215249437997	-0.00513601362441711	-0.0126727014403375
0.0129639031371914	0.00151815257209581	-0.00158604995660691	0.0125411169459511	-0.00222903972210587	-0.00156345359809427	0.00171630288237883	0.00108088704047678	-0.00101760240895859	-0.00189624666010007	-0.00278118994786286	-0.00343691887179672	-0.00366042610661644
0.193676278746871	0.107279227341387	-0.0238794552594569	0.205187284093544	-0.0105111124462281	-0.0212132679861467	0.0274179155607083	0.00663060024384088	0.00481858259888704	-0.0158621902161874	-0.0417956904203207	-0.043178838872218	-0.0543149271752646
0.000291161484199104	0.00118606473602966	2.00802367672138e-05	0.000137911110791057	-9.42354856374659e-05	-7.68982066802765e-05	-3.73635567017436e-05	-4.31661227621366e-05	-5.82874754657764e-05	-8.55668461588712e-05	-0.000100720696659041	-0.000125902005882303	-0.000132178335359889
0.119603700335013	0.0751204655315023	-0.0327001696253877	0.0617683614711665	0.0108967804004809	-0.006997602524552	0.0114138579043406	0.0132079481233776	0.0131736122977183	0.00194958893796447	-0.00381045840170247	-0.00687436414599736	-0.00690313983505235
0.0964073984511182	0.0660793837648119	-0.0242237196502767	0.0544330887137292	0.0150423938850869	0.00343064807976028	0.0252822317169675	0.0108007186489238	0.0123759149842185	0.00923652098242361	-0.000604985750575257	-0.00906685588814161	-0.00957990107921339
0.0136531725372782	0.00916548987371367	-0.00134075448668744	0.0144215927346183	-0.00385173777901853	-0.00251973901379167	-0.000812906319777117	-0.00143202978893682	-0.00258158683675369	-0.0031857383964051	-0.00319579041358593	-0.00436553993172877	-0.00439038159780562
0.185827794467542	0.110563902717787	-0.0485574180755589	0.1008133752183	0.018175215548849	-0.011050534228274	0.0376464284894349	0.0302107429316718	0.0130619049357548	0.00356234066028749	-0.00325809480302011	-0.00517768656070089	0.00110343479180888
0.0378110239845525	0.0138362120652848	-0.00174514167912674	0.0360262355643085	-0.00190333446672586	-0.000939081197882677	0.0094739022409284	0.00582795606315395	0.00131552612376075	-0.00142120783230427	-0.00426666920763813	-0.00712011245102627	-0.00891804804797972
0.150762226857198	0.136368146574006	-0.0437850357582598	0.0673098238931086	0.0101415410165883	-0.0125897830297475	0.0191009370419373	0.0347566835764817	0.0033492579606427	-0.00122412100657956	-0.00164919702584096	-0.0122260965712398	-9.83576388042529e-05
0.352206331023583	0.231507873459239	-0.0837751736479521	0.24386319602966	-0.0209646286943255	-0.0476643340711665	0.0545210156986233	0.0333523941502047	-0.0116447836406442	-0.034314481382746	-0.0156230857898849	-0.0417225683801232	-0.031666133699191
0.184816450857479	0.151299745150262	-0.0524324360134151	0.0918261081257788	0.0431296026451053	0.0197063609373602	0.049254065199001	0.0245628093473165	0.0502751067076376	0.0314179817912327	0.00740260944776638	0.000427924113741651	-0.00705184026954561
0.0442574261661955	0.0472617168072981	-0.00946391090115329	0.030213414192416	-0.0037286673301917	-0.00735691471549478	0.00123378680042808	0.00112418837736793	-0.00367039340750034	-0.00554279102284324	-0.00839667619383039	-0.00929308861616784	-0.0122567257539101
0.13440439702111	0.0484820035977259	-0.0346887038190981	0.0725026940231281	-0.00732475058065638	-0.0328687199387872	-0.00600575266326858	-0.00910970558733487	-0.0133821343007205	-0.0200967352597218	-0.0281029998903343	-0.0356219080049944	-0.0313738179488593
0.0091671913384766	0.0127625392538615	-0.000756623981132557	0.00731677639407618	-0.00262147833387225	-0.00224293836605406	0.000153394689172691	-0.00115527539165331	-0.002044307571867	-0.00243220834996316	-0.00315348383984496	-0.00305016323011718	-0.00329669984354125
0.00105502955318211	0.00338300325977202	-3.05131751510794e-05	0.00059707686230993	-0.000376294220966217	-0.000246012089138651	-4.00357270691968e-05	-0.000193438918778279	-0.000223221591728657	-0.000311153155052434	-0.00041841700452943	-0.00045338218765339	-0.000534240508422278
0.264370053766791	0.177147324043358	-0.071044478695439	0.144446610159014	0.0341662455523021	0.029071553472702	0.0573298782833293	0.0334609108851407	0.0226952832485902	0.031618899512502	0.00304031753427225	-0.00347814670803959	0.000751266582072863
0.148275688207715	0.18488358127435	-0.0249331916243127	0.127927884261167	0.0120807444703307	0.0201350121622851	0.0551348122945433	0.00852094868874195	0.00568123314483898	0.0161078783163079	0.00304576135750803	-0.000226022995780367	-0.0209036404806813
0.403614161210457	0.0929476364462818	-0.109495023511069	0.225899206486461	0.00232042786741127	-0.0168259130260894	0.031857432604548	0.0159961875881647	-0.00566881363157717	-0.00725274257933906	-0.0484157695348573	-0.0360676022204647	-0.0512802519622046
0.417711716037542	0.172651248204996	-0.120642389640392	0.216182690888386	0.0186784902060361	-0.0202365204057285	0.0580102967928661	0.0851100099050484	0.0218248248522973	-0.000779015099846181	0.015982572194561	-0.026877651592662	-0.0139195857843323
0.0172666547765659	0.0028157169752124	-0.000751398884652379	0.0189268195075757	0.000316208722436276	0.000117271194629464	0.00592619441047341	0.00419271752009382	0.00170559610472539	0.000216739958532868	-0.00174867833036303	-0.00151194621884698	-0.00317938698230272
0.0100567944438137	0.0231995322506867	-0.000964294923600407	0.0097020257159914	-0.00117790707695916	-0.00139691427786652	0.000720096046970389	-0.000169766914913189	-0.000594683198388499	-0.00128741067741284	-0.00218766621273758	-0.00226268244267902	-0.00356053902126053
0.0506244858249719	0.0683109543337007	-0.00779344768078124	0.0408382175290705	-0.00615270261570965	-0.0142743693040104	0.00393897480997145	-0.00828226326651056	-0.00331468910637911	-0.01021353595986	-0.0103867688493239	-0.0120418713999749	-0.0153448256817106
0.0556641498999004	0.052192870871166	-0.0125710365280939	0.0375089182996058	-0.00506791697297793	-0.0196367689392994	-0.00655370892133485	-0.00608941074176836	-0.0124468864829557	-0.0123523429561387	-0.014701583888628	-0.0206031530989363	-0.0152977507999757
0.179317450862749	0.224484346604081	-0.0398960702395016	0.124355842897049	0.107031488654753	-0.00821555486450201	0.0721735556313853	0.0446403025762713	0.00772809746437048	0.0494079668951255	-0.0211005980873115	0.000376630819099943	-0.0223505072877117
