# Supplementary material for: Measuring re-identification risk using a synthetic estimator to enable data sharing
Source: PLoS One. 2022 Jun 17;17(6):e0269097. doi: 10.1371/journal.pone.0269097 (PMC9205507; doi:10.1371/journal.pone.0269097)
Supplement: S3 File — (ZIP) [file pone.0269097.s003.zip › nexoid/nexoid.vineCopula.1.8.csv]

risk_act	entropy_est	ital_est	hypo_est	g_err	g_vine_err	ave1	ave2	ave3	ave4	ave5	ave6	ave7
0.0451505726307101	0.0156641850310587	-0.0082111635197158	0.0317758238337498	-0.00445798417970836	-0.00671636919806182	-0.000256047533301759	-0.00197614181608554	-0.00243712366405169	-0.00558717668888509	-0.00793825019480811	-0.00944873693794738	-0.0113804673245187
0.0277819270470083	0.00597346043088909	-0.0010722314504948	0.0262841943548197	0.00130361573585938	0.00220334513760036	0.0109277219612316	0.00574801174343433	0.00396999689213254	0.00175348043672987	-0.00139202639924042	-0.00189173338255811	-0.00507441546512459
0.465980128899116	0.220866783019229	-0.121938130476538	0.215147176250207	0.0348320657162964	-0.069216062712286	0.0269258347736842	-0.00127683543990464	0.00458143116243787	-0.0171919984979948	-0.0234827889248919	-0.0375574184557799	-0.0398484698848481
0.147114449898921	0.209526926849078	-0.0282608117253802	0.0983329267712149	0.0860881548025571	-0.0044928247831055	0.0254869462859902	0.0168746359228417	0.00339716063082507	0.0407976650097258	0.0328994936223176	-0.00746272488243885	-0.0163596163918324
0.184274196330871	0.151610718655679	-0.0468615377221833	0.0872397723144032	0.0733778221275905	0.00160906749089282	0.0617582493838457	0.0228704823911808	0.0246415009075312	0.0374934448092417	0.00956496878185781	0.00635487318092912	-0.00257669749293787
0.110623367300241	0.0291292294687668	-0.0242229838740249	0.0603101950919731	-0.00628095999168661	-0.0219566191680346	0.00572511919705548	0.00548982095933438	0.00424477355730327	-0.0141187895798606	-0.00435776678430833	-0.0210781451267778	-0.0245478890802442
0.0640863147729351	0.0318024575144151	-0.0135142682639945	0.0401216613298419	-0.00815274022340845	-0.00691256469694071	-0.00585666538008803	-0.00678636749836113	-0.00797468662104681	-0.00753265246017458	-0.00948549832522641	-0.0183337595714191	-0.0157936345795595
0.112425369458782	0.18532218781156	-0.0207249594310204	0.073770678736677	0.0247338268651701	0.00227842378305515	0.0245485659342899	0.0142823230126158	0.00733679275957208	0.0135061253241126	-0.0123612928911154	-0.0166326809754206	0.0105471217796514
0.00338615294386701	0.000821616808722119	-0.000148154571012146	0.00288697428811498	-0.000733247655764291	-0.000391577430923581	0.00170930483515571	0.000538088477658316	-0.000271427449526805	-0.000562412543343936	-8.90910479206253e-05	-0.000986248753621108	-0.000555774295549711
0.268105937239269	0.187922721066353	-0.068434750619703	0.131479455196602	0.118166678419672	0.0153490034091125	0.0661114514154799	0.0577438007439156	0.066910217074897	0.0667578409143921	0.0294186827366328	0.0178504159041013	0.00282424687539429
0.150568761043519	0.0396295071951852	-0.0304588756778921	0.0964590824022956	0.000295470167839595	0.00365852812738227	0.0276173804712324	0.0193155719775471	0.0139898466074877	0.00197699914761093	-0.00391573634350786	-0.0056347654658182	-0.010267684782403
0.374239803072181	0.271740127577452	-0.0863505398661444	0.223125900512538	0.0276923935031925	0.0205529246679965	0.113414703671827	0.0275530333264862	-0.0054551606099002	0.0241226590855945	0.0369888185200452	0.0285565696947512	0.0436252486572699
0.41139343757568	0.0928720534913067	-0.101729173345087	0.215887369866804	-0.0261956673601348	-0.0236779321276249	0.0356407929008408	0.0188715247260889	-0.0125806706096449	-0.0249367997438799	-0.0335350067012223	-0.0415037621091691	-0.0602774889988567
0.156212806240382	0.110533437083136	-0.037061344234049	0.0803351887088062	0.0020930267308775	-0.051496301179815	-0.00872413523189886	-0.0120432477590674	-0.0256497059985372	-0.0247016372244687	-0.038685240378031	-0.0372309094213332	-0.0366212032888649
0.0155900263455055	0.0259170902945724	-0.00155470174826812	0.0150981425088938	-0.00403990550379794	-0.0040534896154642	-0.000720585289119448	-0.000841764111951795	-0.00212543876222245	-0.00404669755963107	-0.00401681441884282	-0.00417000022964156	-0.0047180834696331
0.00945837956323989	0.019125920281083	-0.000483297097861476	0.00917421572200949	-0.00416817424805227	-0.00346713186681922	-0.00160278002412464	-0.00360330282142238	-0.0020082452430525	-0.00381765305743574	-0.0034715954399502	-0.00487806023603874	-0.00516685230875187
0.431873524620009	0.0939730100035109	-0.11155965674002	0.202599051166083	0.00110144179103944	-0.0270413463071759	0.0254355274718054	-0.0125286585379641	-0.00214206006500589	-0.0129699522580682	-0.0262256150809517	-0.0386968034899906	-0.0559466398020568
0.078726369328421	0.167315137379665	-0.0147021284851727	0.0500894859154383	-0.00962085128890333	-0.0283832671496827	-0.00524072584572949	-0.00186246174631249	-0.014865464165497	-0.019002059219293	-0.0257179149203455	-0.0218005102420531	-0.018639097564224
0.0146950686314873	0.0261660496870692	-0.00113644730817846	0.0146553340313282	-0.00300442947143891	-0.00322395144729113	0.00179794144095582	-0.000911040398798534	0.00047121714764292	-0.00311419045936502	-0.00338115831037934	-0.00562537030069436	-0.00425464980398182
0.00575456875654457	0.000638361524286628	5.43808395940624e-06	0.00545464564695528	-0.000573259981114533	-0.000225267949377706	0.00170621130800497	0.00071636487551164	8.41052871416144e-05	-0.00039926396524612	-0.000787982555989874	-0.000990805342795991	-0.00143243639258695
0.4792851814122	0.142753390625771	-0.13044545805396	0.206852483212356	-0.00764488624229787	-0.0868369061851244	0.00218229002025361	-0.019676169400616	-0.0430835232252398	-0.0472408962137111	-0.0529103585159812	-0.0699552597426537	-0.096034701200875
0.0816441901560117	0.0984228150026799	-0.0191162925761305	0.0437483824148261	0.0186659478927931	-0.0150949749373046	0.0159248371629574	-0.00945477703703541	-0.00669614370544525	0.00178548647774429	-0.012070635097509	-0.0172286630485821	-0.0126193935548884
0.463718900357908	0.220882930071753	-0.122126588232415	0.220876679708479	0.0456961482193032	-0.0212911276161752	0.0464779442036621	-0.00749581366980373	-0.0181352689361685	0.012202510301564	-0.043093475316245	-0.0485307417213137	-0.0455090464172481
0.462240301421678	0.147123810191684	-0.12018985904454	0.220103413892848	-0.0299522006298745	-0.0859116326928142	0.000926698369333234	-0.0189077746082245	-0.0283570981605941	-0.0579319166613443	-0.077150989105105	-0.0800924162109899	-0.0944978528744177
0.0712070851145983	0.0638720225504381	-0.0154491154268206	0.0427669944803269	-0.00600507697457695	-0.018884811416212	0.00956287658035515	0.00544249489023974	0.0022264547206052	-0.0124449441953945	-0.00968977229894743	-0.00946347976888393	-0.0172071645975971
0.0493585072550777	0.021831159059088	-0.00847891194295784	0.0348071065045203	-0.0021669844508764	-0.000438262089627148	0.00817993976930972	-0.0006061857133575	-0.00147605380384682	-0.00130262327025178	-0.00379026951628773	-0.00373656298613494	-0.00653976615726289
0.0371046954903695	0.047119003187158	-0.00474375426073724	0.0317229464458588	-0.00435238147632415	-0.00273898136943206	0.0054472004188804	0.0035469307040371	0.00276642092276279	-0.0035456814228781	-0.00355884205724356	-0.00689084684436637	-0.0073787038133498
0.0416646158048227	0.0198101894318646	-0.00754500166171308	0.0296718849805333	-0.00544353784612924	-0.00946279628548201	-0.00610046140732567	-0.00576311565867014	-0.00488343077841528	-0.00745316706580562	-0.0137123131965906	-0.0124208121667433	-0.0145359242103025
0.446766108540052	0.150892268740212	-0.120832459516217	0.191219520430835	0.0511973298392975	-0.0311272775688073	0.10480081946785	0.0400165262392406	0.00588799555843394	0.0100350261352451	0.00694720436998492	-0.0183734365753171	-0.00822737743551716
0.0648867206903339	0.0962662379335689	-0.0139819014395566	0.0390354102440489	-0.00807992840757032	-0.0154095622274887	-0.000988405208694573	0.00180867357882833	-0.0139252074940876	-0.0117447453175295	-0.0162858081801172	-0.0147068699532304	-0.014310237884496
0.118905088353176	0.0477264399534436	-0.0256072430203046	0.0670616117540572	-0.0125069914845863	-0.0315801319348268	-0.00458965514321828	-0.0101797577070918	-0.0199500102198414	-0.0220435617097066	-0.0299753897873323	-0.0292070395443223	-0.0325285062129498
0.0106508800322323	0.00695108095686633	-0.00104753070547565	0.0104758557693857	-0.00293072308592152	-0.00231259106135189	-1.50622961124034e-05	-0.000446876833084453	-0.00159556110034407	-0.00262165707363671	-0.00270040372903818	-0.00359582426266782	-0.00400531821118985
0.07703488095841	0.0257266420456137	-0.015264988097393	0.0474535730324614	0.00099068632468452	-0.0123940456858174	0.0123558009871322	0.00703698489300082	0.00386862746550504	-0.00570167968056642	-0.00568088019157387	-0.0113449259341055	-0.0112897137451143
0.147336892892317	0.0459178810346459	-0.0127350223861629	0.159150569745742	-0.010802432908696	0.00739986831720121	0.0481807981210731	0.0243075141097789	0.0189254149964748	-0.0017012822957474	-0.0050948574497445	-0.0113261971925217	-0.0233277593467238
0.206285240617253	0.115531843315442	-0.0477602520854577	0.115347938201134	0.0343725456949601	-0.018036627063291	0.0358123215314608	0.0244264610622491	0.0237290677720333	0.0081679593158345	-0.0109592219772577	-0.0180841351689357	-0.0109681533976362
0.490425156372121	0.198815262919519	-0.135102663481008	0.20604748516301	0.0636136017989767	-0.0255871209972066	0.0371544450599607	0.0482831086523641	-0.0052969335039541	0.0190132404008851	-0.0120740510367034	-0.0268658990530404	-0.056379610022831
0.216444107298425	0.112985624542602	-0.0524077922882025	0.112625450307815	-0.00484097698987279	-0.00889235244818645	0.0198361225605415	0.000648777271286705	0.0185921584249611	-0.00686666471902964	-0.0034808526904111	-0.0137164543950399	-0.0148458951321585
0.185113057891714	0.110052408719587	-0.0438652733961531	0.0976947344102474	0.0350277437040483	-0.0143947208942717	0.0312655502233978	0.0332038390781816	0.0261942570692232	0.0103165114048883	0.00700947695827123	0.00847859038082779	-0.0226596302087793
0.0433121351337728	0.108349029948497	-0.00626688831912926	0.0340737513797013	-0.00384699350451636	-0.013197522674248	0.0041663065037711	-0.00118185459481115	-0.00400456232255303	-0.00852225808938219	0.00124309031894033	-0.016973229777067	-0.0132960536543225
0.0561906316782712	0.0522055775012808	-0.0114160199708084	0.0361966296550101	-0.01266634788556	-0.0154551440423059	-0.00015950729029364	-0.00330083314339859	-0.00944588924732558	-0.014060745963933	-0.0134999169775971	-0.0124821106075132	-0.0159381641960011
0.0985037131501577	0.0321797860117475	-0.0101620435867187	0.0952119081039581	-0.00673772575142108	0.000301632813297148	0.0257516675319837	0.016382738903437	0.00761848540695292	-0.00321804646906196	-0.0067392672672784	-0.0102252739018585	-0.0150738333381632
0.029933317343126	0.0815410169557668	-0.00366535075318995	0.0270321502402228	-0.0127946085971769	-0.0101828794631238	-0.00455922466340685	-0.00619375858989759	0.00174371646542728	-0.0114887440301504	-0.0126936904020576	-0.0150584422426435	-0.00361940973030072
0.492887082365642	0.24341648612089	-0.139319977003827	0.196927302247607	0.135468418088045	-0.0461348634142282	0.0506094038074291	0.031152313352703	0.0268420303948398	0.0446667773369083	0.0200893314097635	-0.0250311905619081	-0.0079230112162636
0.483553134834838	0.144520842324665	-0.132426429161825	0.20294836451621	-0.0102746991402861	-0.0839221506058644	0.0186241543714178	-0.0187327263524316	-0.011835878573727	-0.0470984248730753	-0.0655288519243161	-0.0779837912523763	-0.0802968844252409
0.490677416746045	0.246330480366519	-0.136828075459611	0.195789266951405	-0.000405052801113193	-0.0507870870756203	0.0752120027698189	0.0355931626664532	0.0560821489403447	-0.0255960699383668	0.0156204878700462	0.0258970153730158	-0.0279605865296643
0.0690340407108427	0.0319636892326156	-0.014699494078138	0.0426965824724453	-0.0175737132097343	-0.0214834673854343	-0.00144213743934019	-0.00530265826490627	-0.00840619792713775	-0.0195285902975843	-0.0161625133883038	-0.0163202063508008	-0.0223543059196583
0.114710579826475	0.0818273273984447	-0.0270028813158662	0.0595938123829952	0.0160103668778899	-0.00168607049898746	0.021759081547343	0.00305280935917622	0.0101018090272051	0.00716214818945123	0.00349694863233292	-0.00678856649731413	-0.00641068134721549
0.319441603492408	0.208576993996729	-0.068330153806843	0.206944166091791	0.0355976762914851	0.00658173363753262	0.0760064171882661	0.0291706426739418	0.127127588425021	0.0210897049645088	0.0521780575142321	-0.0308167752295783	0.0140022467234194
0.0272018812702495	0.0636545566506925	-0.00510142408328097	0.0205891493103096	-0.00954962091449472	-0.0101882820629828	0.000576940202349257	-0.00621839490806819	-0.00666917612803561	-0.00986895148873877	-0.00812989036820181	-0.00494709443070649	-0.0123538277191362
0.0143348229595015	0.0284209606361936	-0.00189038264497944	0.0120904106105496	-0.00325121434546565	-0.00517357072431715	-0.00123547038290787	-0.00263526467324325	-0.00302201851944954	-0.0042123925348914	-0.00480328973917454	-0.0054818480913805	-0.00564248453215667
0.139669782813416	0.0863324880169359	-0.0339666307788125	0.068843347923784	0.00722639160002039	-0.00921335214320754	0.0139254644063661	0.00902416679749146	-0.00125231745034984	-0.000993480271593572	-0.0118844883718688	-0.0168328895879522	-0.0245589546070048
0.309935718881713	0.170430583637772	-0.0633580451726566	0.21059534317695	0.0511417686138316	0.065940498511345	0.0651133785768	0.0440628068815415	0.0241265541745594	0.0585411335625883	-0.00274608453645281	-0.019854851208862	-0.0261156221403048
0.289808330754105	0.175785186547432	-0.0715024531404498	0.148597144840028	0.0182854782662225	0.0262717017673735	0.0354056079453723	0.0455645967578765	0.0349465933149318	0.022278590016798	-0.0110441410115873	-0.00636637492373887	-0.0220968513630566
0.188342651006173	0.111968567077475	-0.0447833553017401	0.0982045281173832	0.0302432658735651	-0.0116124303986049	0.023219226717787	0.0224200717517921	0.0142376004871137	0.00931541773748013	-0.00791570628524715	0.00396749293484389	-0.00932856559349085
0.361772212191098	0.21904477582602	-0.0804500963974973	0.226177802445741	0.000762348477414965	-0.0431168706558013	0.060263880455317	0.0141990812438619	0.0139894306022493	-0.0211772610891932	0.0368180335179994	-0.0567931663486618	-0.0330769617505846
0.0949097824574975	0.123598555720433	-0.0223524893554208	0.049769183446697	-0.0177201240054421	-0.01642113106165	-0.00205136741825564	-0.0113937579492809	-0.0114069068323738	-0.017070627533546	-0.0134638135585716	-0.0164821216603789	-0.0160318195272897
0.0650873463866655	0.0903647954642205	-0.0106073686904593	0.0457800161460862	-0.00760699365745805	-0.0219307958924581	-0.00156660088614241	-0.00511692661472486	-0.0096399359736942	-0.014768894774958	-0.0167176162892629	-0.0116178883761732	-0.0235810740252577
0.0139812044745733	0.022353817286022	-0.00109477383353922	0.0126687799609208	-0.00187533248660341	-0.00121520581037984	0.00313235974249212	0.00089961898409595	-0.000308057913507504	-0.00154526914849163	-0.00237256207308336	-0.00310819261106623	-0.00350227435174699
0.0235274038090396	0.0376993205557126	-0.00438158106028849	0.0175111605933994	-0.00695359363865398	-0.00928238749249818	-0.00194647431000682	-0.00372599498768407	-0.005175569927913	-0.00811799056557608	-0.00685455211874205	-0.00810661259934669	-0.00962854769053681
0.0666076028519144	0.0912058982360927	-0.0114317308601563	0.047256481669933	-0.0117670186437703	-0.0231038096384627	-0.00780746011470182	-0.00495898005205222	-0.00805596748036502	-0.0174354141411165	-0.0160124367367192	-0.0210803452463362	-0.0253916424578612
0.173228775780667	0.164121842391835	-0.0452713985406841	0.0772571323822189	-0.0026479196438845	-0.0161603178848513	-0.0118626678921805	-0.0065798135825183	-0.0125201129036722	-0.00940411876436786	-0.0294190383507105	-0.0139121378044814	-0.0344362194439241
0.0294747619116029	0.088226437377696	-0.00388094617991228	0.0240349867262081	-0.00887786396986965	-0.0138953848571004	-0.00508337271884855	-0.010020444303619	-0.00545074859401543	-0.011386624413485	-0.0118049363676168	-0.0138918661940901	-0.0130181732481121
0.44400882141706	0.153329321202578	-0.119233051578689	0.193249777603661	0.0531253580175109	-0.0301584027384274	0.0614461603855631	0.028201019823327	-0.00263133222783801	0.0114834776395418	-0.00441201224520449	-0.0465869048351967	-0.0157448011365321
0.12250674880723	0.0487824467381395	-0.0278243594971139	0.0699402578326807	-0.0104126122078465	-0.0366313903135402	-0.00260374478648832	-0.00905642442395413	-0.0171685481147575	-0.0235220012606933	-0.0234533351008482	-0.0324517321698184	-0.0334374826283454
0.116967759149962	0.0758237911176379	-0.0270320268144152	0.0609514786889944	0.00660215441672873	0.000196281783484006	0.0123354304878273	0.0186201049089928	-0.0017994910017127	0.00339921810010638	0.00236759384615132	-0.0105407747428853	-0.00785594881977826
0.0361456902496236	0.0460369949667294	-0.00486016297325803	0.0310566669489969	-0.00400936152650538	-0.00523620311752529	0.0057519805390119	0.00261437943923905	-0.000619937048190765	-0.00462278232201534	-0.00434533182746177	-0.00645883315060306	-0.00805486619186993
0.256989641740604	0.102301453878742	-0.0602816256798669	0.140810868908772	0.000813941521370487	-0.0129574020449939	0.0219487926485073	0.0137999063164468	0.00255635589192815	-0.00607173026181174	-0.0241458468751528	-0.0398053458085556	-0.0337715180782122
0.000894518060556473	0.00231147713729524	-7.73681377221983e-05	0.000363631336497149	-0.000105544741739329	-0.000358604946482566	1.57742190218643e-05	-0.000107734500704209	-0.00038207873026321	-0.000232074844110947	-0.000306663384252654	-0.000403230906458948	-0.00048469481403014
0.183356048124244	0.0786851972132898	-0.0373743578704989	0.113216358949436	0.00127209047770149	-0.00758785732849962	0.0187253046708709	0.00534594582778389	0.00549931527121847	-0.00315788342539905	-0.0197792576855579	-0.0314832749158926	-0.0338696092056626
0.0756040725477011	0.0693828569694582	-0.0160202565754944	0.0440759393273778	-0.00922818480493102	-0.0169519714977241	0.00453340630640409	-0.00353065473032543	-0.00843882865104806	-0.0130900781513275	-0.00992625289046484	-0.0209539715196712	-0.0252103794505138
0.493444257243731	0.197671270097581	-0.137913578203697	0.200718105093249	0.0987656052752675	-0.0737362851189272	0.0426367872831588	0.0239319474618368	-0.00537312730946443	0.0125146600781701	-0.00423734636409345	-0.0708979833719959	-0.0432583860629689
0.0849329849310221	0.07671319303511	-0.0191743688367561	0.0475228666501347	-0.0148124906866003	-0.015925467025018	0.00588755854441785	-0.00301520777617394	-0.0102560114354406	-0.0153689788558092	-0.00982371186813069	-0.0275522403001879	-0.0138174124689906
0.489114459870535	0.198450739394466	-0.13592093178573	0.198908038687145	0.0600941324654102	-0.0773036698344789	0.036845119948299	0.0510840213029529	0.0370245054292314	-0.00860476868453441	-0.0410978786802439	-0.0675013338610316	-0.0160191263054683
NA	NA	NA	NA	NA	NA	NA	NA	NA	NA	NA	NA	NA
0.0418717996259969	0.0117416296569487	-0.00268827120166809	0.0411949755342902	-0.0019560682460033	0.00100302655266648	0.0129217083176759	0.00859448340718844	0.00493983433372496	-0.00047652084666841	-0.00395249607122708	-0.00484102930120432	-0.00729807690850891
0.142545674832543	0.086999796587729	-0.0351620734066711	0.0687843183112944	-0.00282477040883175	-0.00741725658299941	0.0212868664731307	0.0128104754376681	0.00468620913932805	-0.00512101349591559	-0.00731792293474759	-0.00801046518195761	-0.0206931125633911
0.413382983421174	0.175836522531932	-0.104639069404307	0.210427629637147	0.0731423978385177	-0.0255281561435373	0.0761192294446965	0.0677161208634839	0.0750016948901963	0.0238071208474902	-0.00933935562232463	-0.0178911784323492	0.0044648034889504
0.146126989123222	0.21408779352773	-0.028607744373723	0.0959258248111794	0.00243782998181105	-0.007692899769464	0.0423860927855862	0.0304775305157123	0.0188802161645053	-0.00262753489382647	-0.00890609962944322	0.0270410274925206	0.0196345282454305
0.465170640506114	0.220134469434119	-0.122301542662422	0.218577812075073	0.0372016193889532	-0.0897846024214013	0.0409300961893219	0.0560951222945228	0.0110124253960862	-0.0262914915162241	-0.022582910979315	-0.0465821476814281	-0.0401228428758075
0.00166380749498996	0.00517603885159769	-2.74289899812033e-06	0.00143420271532276	-0.000668597314587149	-0.000704268209252953	-0.000677577773390234	-0.00062398558541712	-0.000672666080010599	-0.000686432761920051	-0.000708758056423754	-0.000773816840771629	-0.000706606437272949
0.0025696439375113	0.00023032193924248	6.30608718966406e-05	0.0025873741535249	-0.00057853349806886	-0.000698968255274309	0.000145885107311206	-0.00011500357967374	-0.000471446763986697	-0.000638750876671584	-0.000720021888960779	-0.00087476935839137	-0.00107683560579966
0.45961158508573	0.148125607013003	-0.118670870940519	0.224718899723406	-0.0203193501310306	-0.0945846991799091	-0.00291573351739616	-0.00299723289863363	-0.046040694469154	-0.0574520246554698	-0.0616726330544783	-0.0588437470201985	-0.075550016725864
0.243963740890509	0.0573265570727334	-0.0565725952155347	0.135545336059573	0.00594965424832045	0.00621326122087076	0.0284401067942681	0.0263507950935113	0.0149133216291031	0.00608145773459559	-0.00321569006662778	-0.0078985944595856	-0.0315999075787462
0.34009811891402	0.155024963087422	-0.0670081202125209	0.243243744179597	-0.0459019295976362	-0.0519239185660113	0.0160820667771565	-0.0122836029851666	-0.0284094544072647	-0.0489129240818237	-0.0475042757522973	-0.0768956828487492	-0.0787843524940462
0.0130875962284877	0.0220657326883934	-0.000731376525133236	0.0127437484361161	-0.000728026487027683	-0.000736085972008837	0.00487069507956601	0.00200442683357996	9.2478181196164e-05	-0.00073205622951826	-0.00236576452815537	-0.00209488129985968	-0.00308107848266032
0.304686451614733	0.218442239352549	-0.0789525717373423	0.142504809613919	0.103753179361601	0.0378569623009642	0.078932476618431	0.0642961438440012	0.0337715718679544	0.0708050708312825	0.0425222933816451	-0.0066487138441001	-0.00848602807162951
0.28693897214425	0.0859342835001465	-0.0512285564763435	0.226776208508585	-0.0231499233625831	-0.00834825431883846	0.0427486867938424	0.0236991150029491	0.00210193441111167	-0.0157490888407107	-0.0305797977721049	-0.0355827562668415	-0.0434449621913348
0.256622107237639	0.102509756862423	-0.0586904533632257	0.144625540224956	-0.0134002633090653	-0.00214435795149281	0.0132585206569801	0.0166174372153514	0.00531054090670369	-0.00777231063027906	-0.0112144631469192	-0.0327793088143149	-0.0308189224980671
0.0853907478073972	0.15635039989074	-0.0161382734710562	0.0540016272171981	0.0472230347990012	-0.00466976342314519	0.0123107259378633	-0.00259408027257231	-7.1240276042342e-05	0.021276635687928	-0.0158301275856115	-0.0143457571257425	0.00440476332630406
0.0403552297987775	0.0106521285106801	-0.0036705960349875	0.0354993065719624	-0.000564601722318585	-0.000663379935218998	0.0146491017439792	0.00872229421273489	0.0030122204992227	-0.000613990828768791	-0.00132199239806498	-0.00445059804774583	-0.00647006745854811
0.412487829262001	0.0926928540923231	-0.101212945010388	0.214556502517406	-0.0123114517218179	-0.0197113125304602	0.0253268453833267	0.0142571810592784	-0.0120901789582948	-0.016011382126139	-0.0343751335824874	-0.0363820272163457	-0.0507374831218516
0.085602262153054	0.0268116816894191	-0.0184773387288414	0.0498760195437514	0.00427610716471069	0.0019939373442328	0.00957289215746282	0.0115605296376996	0.00176804112129494	0.00313502225447174	0.00165896550529371	-0.00487259048282132	-0.0139028444337558
0.11585181153661	0.0822412468048395	-0.0269185730106968	0.0596240283766216	-0.00186750164766579	-0.00438282651818432	0.0209057005451111	-0.00390284067396968	0.00484590636267565	-0.00312516408292506	-0.0196763122814433	-0.00606126478969431	-0.0237618975191689
0.000517275660082704	2.52464413726823e-05	2.80474640407339e-05	0.000224587309862153	1.6266714309329e-05	2.0813675651407e-05	0.000264533937094182	0.000171630099825822	0.000152109568480579	1.85401949803681e-05	-1.89916485047023e-05	1.69829441702151e-05	-5.49650653105761e-05
0.377102358451329	0.269655946781595	-0.0871482458375037	0.221645754041118	0.040733493170078	-0.0424417237010117	0.0604866742326028	0.028165312101688	0.0681580260585994	-0.000854115265466804	0.0207182323383957	0.0109090761996337	-0.0576108182125131
0.064320305503827	0.0972383567302838	-0.0140367611806842	0.039900653093846	-0.00206101317379597	-0.0275346228623354	-0.00736834912636823	-0.0166041210653466	0.00386098090621018	-0.0147978180180657	-0.0130128448987105	-0.0154148469992288	-0.0120736160819045
0.282603925843424	0.0887454332582241	-0.049851850101252	0.227040934889149	-0.0134171727677199	-0.00484335797961583	0.0516550865442479	0.0350960341185257	0.0142060189815752	-0.00913026537366785	-0.0169666986286305	-0.0300522858243025	-0.0407495219039326
0.0216189075485146	0.0357293309351733	-0.00140551758058121	0.0201094855074372	-0.00104583500619727	0.000384667362192229	0.00558528556757775	0.00644898691820365	0.00388130710601328	-0.00033058382200252	-0.000904932385673501	-0.00298474046972915	-0.00321232361094004
0.492186125494852	0.201441826591524	-0.13715905797341	0.20343651896036	0.0374202087988483	-0.0683029511954107	0.0272027285915724	0.018105965904298	-0.00333854825794727	-0.0154413711982812	-0.0413412176594363	-0.0613027810085953	-0.0402396843589607
0.000291084013218835	0.00148071146097464	9.00054917137293e-06	0.000138389578727972	-9.30329256548844e-05	-0.000113654308421869	2.20200903734428e-05	-3.60832173860087e-05	-6.96528691189474e-05	-0.000103343617038377	-0.000107211315732796	-0.000125343202645894	-0.000137714067729966
0.164226174085588	0.109230439500626	-0.040692893686201	0.0779856356040274	-0.0230408621471418	-0.0452361453147356	-0.000521805886388338	-0.0220709797916747	-0.0122009693122486	-0.0341385037309387	-0.00951239049704802	-0.0452827910279706	-0.0438723075063815
0.0343621148741575	0.0403879215147035	-0.00614048336132221	0.0265360794154442	-0.00317016491215294	-0.0110822200754906	-0.00367533761072881	-0.00209678495479149	-0.00367237207713084	-0.00712619249382176	-0.00793255246769046	-0.0090489649574192	-0.0103403502222766
0.0226123904733329	0.0358252169831692	-0.00262562304552314	0.0199339840457662	-0.00970691124984953	-0.00970505604416117	-0.00209724907004466	-0.00699223383144804	-0.00681340628672347	-0.00970598364700535	-0.00718231144861895	-0.00936864913572973	-0.00987755247898329
0.0445756294165419	0.0487060358001384	-0.00899807444315778	0.0299125510532062	-0.00252089153722539	-0.011285789740548	0.00166421474398684	-0.000794334702904159	-0.00584078617725711	-0.00690334063888669	-0.00613512293124979	-0.0080797011958896	-0.00884705197982069
0.0277307458361748	0.00933802607579507	-0.0025427984110832	0.0260454550189446	-0.00182703781593418	8.70568725413745e-05	0.00736584921019786	0.00266764298926669	0.00149639801356135	-0.000869990471696402	-0.00343001161034656	-0.00408800517300969	-0.00610203528625517
0.356268221593285	0.227906277962759	-0.0750519984581154	0.233386559413846	-0.0183887661935525	-0.045022125593906	0.0610511797319657	0.0085225167672825	0.0140994498515826	-0.0317054458937293	-0.0277092061850244	-0.0533961615687102	-0.0416925693125275
0.0785918483335462	0.166639603466734	-0.0151481925919027	0.0509609962005222	-0.00623012566754402	-0.028166424934765	-0.00119931880523758	0.00419030556288137	-0.0113194480311805	-0.0171982753011545	-0.0141376503422492	-0.021953441206447	-0.0313935029467526
0.10208234719298	0.0280473416818689	-0.0223925066013988	0.0576526622183963	-0.00473360596339323	-0.0236831386921728	0.00630850296761319	0.00343529149641879	-0.00663925810847869	-0.014208372327783	-0.0183126979957376	-0.0230197520029262	-0.0166239602792053
0.0773131965213851	0.167381956626936	-0.0150618996226023	0.0499690530512549	0.0073521532487103	-0.023966620049967	0.0188255657041591	0.0169424852097155	-0.010029839073936	-0.00830723340062833	-0.0077882525090021	-0.00707256281593362	-0.0176812507592263
0.0723388253834099	0.0177878133974305	-0.0144444248742971	0.0424984055152129	-0.0105608385025566	-0.00129841262751461	0.00131035392854022	0.00429083754986699	-0.00313876674307281	-0.00592962556503562	-0.00784836414544134	-0.00881216744562045	-0.0151452053386018
0.0592623375224606	0.047880991349697	-0.0127291499416112	0.0360437886620835	-0.00267445182727654	-0.00546155220425377	0.00782818822476293	0.00194990308936153	0.00179048005682714	-0.00406800201576515	-0.00323044535712579	-0.0116577433440395	-0.00875769348619381
0.126993216595242	0.128305496331237	-0.032231049242516	0.059534134872288	0.0474796400755342	-0.0114347067206429	0.0317654942446958	0.0149137154474785	0.0239022328366752	0.0180224666774456	0.0169962310643358	-0.00525910798384913	0.00507945140133742
0.128572714014423	0.084951893551188	-0.0291663683160748	0.0704347424811788	-0.00702805266980819	-0.00146924011316901	0.0135183975102438	-0.00433602685442269	-0.00263055817312832	-0.0042486463914886	-0.00931863676308645	-0.0142989665808891	-0.0197500332873619
0.131831096411311	0.0856976378981969	-0.0304662682182191	0.0713155824205606	-0.00638801708662587	-0.010766772833467	0.0141120438859115	0.0105912740207704	-0.00108478879004006	-0.00857739496004645	-0.0220219846859446	-0.0133362085987401	-0.0148467156819103
0.00927809412263879	0.0122474260757132	-0.000997085584745091	0.00681152179724342	-0.00214825446354949	-0.00209454501262708	0.000327182603832956	-0.00051779225633033	-0.00172151014936713	-0.00212139973808829	-0.00273052496560007	-0.00312976752001114	-0.00370256495541188
0.12050828595994	0.0313214985052001	-0.025833984831712	0.0696334988418284	-0.0177104608074831	-0.0100947938101789	0.00153927460620218	-0.00529063988390105	-0.00281971715087756	-0.013902627308831	-0.0122095980108412	-0.0127315398875529	-0.0225474282363178
0.0766462434426282	0.0257857940688313	-0.0154449900467196	0.0463239031379995	-0.00829518661779412	-0.00130598234166728	0.0151624158475989	0.00823436251278632	0.00316746249524019	-0.0048005844797307	-0.00476781725904574	-0.00659456793614285	-0.00941411364492326
0.258446027307874	0.0728339472861029	-0.0416059888487975	0.222516674566101	0.000565393159134397	0.00229419363218597	0.0542031509189201	0.0233176580002769	-0.00210773354095439	0.00142979339566018	-0.0178637300668908	-0.0339737368314696	-0.0410159342910046
0.167860690258475	0.179406502462268	-0.0304067292506761	0.121996698542125	0.0142045550635728	-0.000976549963235956	0.0283805640323826	0.0290266909363503	0.0109358192749635	0.00661400255016842	-0.0191443495473582	-0.00450858308234764	-0.000692210742056693
0.485907389626727	0.143690812127421	-0.132744480166832	0.207694261491589	0.0107879486371895	-0.0894839602005077	0.020559887659946	-0.0477399268261411	-0.0311604056722612	-0.0393480057816591	-0.0599404862442074	-0.0639140346703851	-0.0904733384922209
0.329637146121491	0.24833107075476	-0.0644044249622939	0.244214967515207	0.0290685689481321	0.0202126651598435	0.0554036925153186	0.011713848232179	0.0432690334569904	0.0246406170539878	-0.0228286423737079	-0.0202692163057784	-0.0228583969217711
0.0964788232177958	0.124797430283789	-0.0237574472960325	0.0485856534954797	-0.0176603879094927	-0.0342508556951232	0.00711817122078766	-0.00677164214205354	-0.0156055789886943	-0.0259556218023079	-0.0170687433989495	-0.00597582141303996	-0.0195942218357176
0.0230524758139276	0.0364780177683906	-0.00193524145553389	0.0207594795794209	0.00230525952279941	-0.000445217885642203	0.00852457326969043	0.00229585198238892	0.00112674879467359	0.000930020818578604	-0.00110288366314737	-0.00387668473961458	-0.00578124839761713
0.174994255147362	0.094933306567665	-0.0424616862088702	0.0876387338561262	-0.0180918603145711	0.0063841876572594	0.0390143942481707	0.00686514579035896	0.0169124544938074	-0.00585383632865588	-0.000649495409411782	-0.00386835272490194	-0.00722821252238381
0.448489525691445	0.155917984352014	-0.121379466657641	0.195767849038756	0.022353212560188	-0.017743438436004	0.0395502295190213	0.0402829236962692	0.0363360312145671	0.00230488706209203	0.0414821391512847	-0.0184015622553014	0.0164756385737299
0.0356393309845268	0.0483425965837742	-0.0046222364016182	0.0294204217083911	-0.00792978413675138	-0.00917904638477782	0.00568242458672549	-0.00419722878200946	-0.00106899784704318	-0.0085544152607646	-0.00943456250356816	-0.0116815531646066	-0.00992201754397192
0.101037344512693	0.115323374966592	-0.0241136454922567	0.0506229950228468	0.00659558989776794	-0.0042213791753121	0.0126325886988686	-0.00626299637049581	0.0104221727999901	0.00118710536122793	-0.00612939282963881	-0.0143674299353793	-0.0206386391668399
0.113757263789528	0.127516075781332	-0.0151208177714389	0.0995055778926399	0.00376680600230048	0.000618450648352462	0.0423100458585267	0.0229551598944515	0.01237761312985	0.00219262832532648	-0.00265222489583328	-0.00877730033140096	-0.013674026979522
0.00347036876619368	0.000800937971608181	-0.000202833327207779	0.00261552813882084	0.000119010640056634	-0.000311444752662729	0.00119935322732104	0.00043146825409609	-6.16745289291681e-05	-9.62170563030477e-05	-0.000530836601397304	-0.000547689055096352	-0.000876245155277019
0.0151011583391579	0.0580339242960077	-0.00167998701848206	0.0139526085849875	-0.00891569687935393	-0.00776875266464282	0.000273959465079151	-0.000914126365688609	-0.00773896011771862	-0.00834222477199838	-0.00720751876843754	-0.00550394361048999	-0.00528716467168906
0.487173950924387	0.200636547947932	-0.135561293785519	0.200114258450801	0.0332398504221298	-0.0805399405900074	0.0401980256461895	0.0210628024068585	0.0433933240978174	-0.0236500450839388	-0.02922824284693	-0.0221775135937341	-0.0542534013196059
0.0511381945808183	0.0611131141850541	-0.00755751560964841	0.0386864861339094	-0.0142272494819281	-0.00966674244108148	0.00268651778184174	-0.00233605230515454	-0.0071246811262618	-0.0119469959615048	-0.012454765943479	-0.0155999552694822	-0.0197648814154268
0.0746622426450689	0.0521520150994809	-0.0155382025643026	0.0426569149178915	0.00980148632255839	0.00914114412866847	0.0112019714442049	0.0100955034656531	0.00857790622348306	0.00947131522561342	-0.0064823218566163	-0.00705449888036189	-0.00438441997093555
0.148597876667006	0.136244368090035	-0.0372797467334181	0.0682665654668584	0.0112656841422863	-0.037573743650927	0.0443246626381403	0.0363918540304449	0.0151818257774981	-0.0131540297543203	-0.00720668773646965	-0.0171681162336524	-0.021600206376451
0.49962122056488	0.249069846218104	-0.141214355831865	0.198861206609564	0.0392972265329841	-0.0575675288732862	0.0502327429477463	0.0439774798865629	0.0312157170272788	-0.00913515117015107	-0.0121003449670178	-0.00499384736856978	-0.0210070378670865
0.415186299476664	0.0917610392841818	-0.105177640192797	0.214200266065585	-0.00792847145192388	-0.024980493120804	0.0346471686929966	0.018219968399771	-0.0235878597273737	-0.0164544822863639	-0.0440507151564198	-0.0392520976776754	-0.0533876437869755
0.265465013012701	0.174975259966466	-0.0637955977224829	0.141220363611094	0.0074734204586811	-0.0145917396679927	0.0398011665596443	0.0600775822355264	0.0164175681782094	-0.0035591596046558	0.000473005681411787	-0.0357265132218715	-0.0167096161545371
0.0551759868458261	0.0550014721675324	-0.0110142292182706	0.0367486671333956	-0.0172192925259044	-0.0161204623522293	-0.00221140524169135	-0.0129027619648345	-0.0108260661479058	-0.0166698774390669	-0.0116380973483501	-0.0147787593648224	-0.0128459322236449
0.0754333915490715	0.169014150060944	-0.0139824004376119	0.0501002914220069	-0.0136777785835648	-0.021356261608635	-0.000113787857175252	0.00258780915148805	-0.00457939393857683	-0.0175170200960999	-0.00469097034019131	-0.0187191546506276	-0.0225199228541657
0.29822735065214	0.174607548654057	-0.075236420561184	0.147023017402847	0.0188872010228373	-0.0251783069766161	0.0513671751184301	0.0223149709651642	0.00449107575990559	-0.0031455529768894	-0.00264295031699646	-0.00885265137865188	-0.0373425089743408
0.307452612307205	0.218013778496007	-0.080247214316294	0.142182358255499	0.081899088547408	-0.0254167940492416	0.0696037855776112	0.0643536808386346	0.0654750597887522	0.0282411472490832	0.0690219185363375	0.0236096420025835	-0.0114767594022451
0.102860118125371	0.102715089726447	-0.0170948026115522	0.0720980147696691	0.00798724693100342	-0.00846398122891791	0.0263329811593893	0.00966560032052406	0.00504977237824229	-0.000238367148957239	-0.000971030890807703	-0.0123687646682477	-0.0194292930032807
0.00117615178023649	0.000349856182428675	6.3593423342353e-05	0.000608592570383114	-0.000183532424514959	-4.25482820925068e-05	0.000487616457516683	0.000282029739158846	0.00011391356502979	-0.000113040353303733	-9.66558848338893e-05	-0.000173916751647584	-0.000171745459088409
0.0580970926817657	0.0280809743722507	-0.0118562438694266	0.0358904169881493	-0.0136300191713595	-0.0138491688402218	-0.00529247206625404	-0.00491993093941112	-0.0126472379056907	-0.0137395940057906	-0.0135936156927481	-0.0164321985461775	-0.0180895599889045
0.271125967407276	0.188469415597028	-0.0682260039154951	0.129910065139503	0.0611561469075905	0.0142668753570676	0.0940317763498401	0.0798444456525068	0.0493420003930334	0.0377115111323291	0.0234739322820784	0.011374536639617	-0.00660238958857146
0.248170876210232	0.0986617319956797	-0.0566898707332879	0.146165047855412	-0.0220753087554917	-0.0155593907738247	0.0177334094987681	-0.000842604206838377	-0.00245097429712379	-0.0188173497646582	-0.0371445166389986	-0.0375174223063076	-0.0410203511716532
0.117771340061019	0.0302745484912043	-0.0240845909281642	0.0734181796953187	0.00208779717001764	-0.00816271491721741	0.0226099612055381	0.0109060905247071	0.00332305734781053	-0.00303745887359989	-0.00179555457775056	-0.00865713201882658	-0.0189000324792741
0.437307518407191	0.0953999710155853	-0.115538373804947	0.204154173215473	0.00448234389005231	-0.0387859066037288	0.0237862830114376	0.0167269620437269	-0.0080410423921794	-0.0171517813568383	-0.0324638777000035	-0.0470281675637071	-0.0652816992656834
0.41838588169376	0.179153795849865	-0.105435138557585	0.212643879262652	0.0140591183408852	-0.0205626046191176	0.0780586794216336	0.0632235859935947	0.0219157950444789	-0.00325174313911614	-0.00445908227918368	-0.00638344957158249	-0.0343164705195461
0.2285631796504	0.123335023034899	-0.0542714712062478	0.121847642060827	0.0235182442553368	0.0474501460252751	0.0534334843269696	0.034457056497247	0.0379998794791467	0.035484195140306	0.0383351639111342	0.0159866283795369	-0.0102640357455577
0.253638556354728	0.12924361380092	-0.0611132694617549	0.136457355478895	0.0441798838105013	0.00982216802752534	0.0668799057984718	0.0244174868094492	0.0265960265844632	0.0270010259190133	0.0127436491551379	-0.0150613928071585	-0.0195315117113388
0.127949914773932	0.127280646198471	-0.0319222206905758	0.0589650397218631	0.00882307545488531	-0.0101565673654359	0.0350358711242139	0.0107600878100979	0.00577027848948569	-0.000666745955275272	0.00487182354829974	0.0085815667965401	-0.0136450563791398
0.13166999699514	0.0834618828416721	-0.0306570211095476	0.0703630583835423	0.00167384815845628	-0.00946376198912877	0.0198834199718368	0.0105169861412241	-0.0100077799219369	-0.00389495691533626	-0.00745883770170819	-0.0216185296420619	-0.0227778759309887
0.0769581064720966	0.0841100597619484	-0.0116912068307947	0.0572211807408912	0.0121156166909593	-0.00322955601271961	0.0250963724977921	0.0179184381471309	0.0042915689006668	0.00444303033911984	-0.00363273643200983	-0.00386644423858362	-0.00760122110767554
0.0147279661971263	0.029609691148684	-0.00181775873069117	0.0122788882190444	-0.00397888634448764	-0.00480948108425275	-0.000960036638516116	-0.00212450676196951	-0.00303887312995301	-0.0043941837143702	-0.00497861983827495	-0.0054253341389479	-0.00547958893841826
0.495063094040472	0.249225142310912	-0.138891079610214	0.199204561843805	0.0562278289799986	-0.0596311431021764	0.0375152971161772	0.0498842138185584	0.033283425601716	-0.00170165706108888	0.0379385473879653	-0.0204530752521594	-0.0408573060855466
0.00575213478572922	0.0137637861231718	-7.01865663799098e-05	0.00554978665450129	-0.00059094593361908	-0.000435187518306006	0.000595838783588762	5.67304109650698e-05	-0.000707192058892845	-0.000513066725962543	-0.00110110540510592	-0.00193867697731974	-0.0022371117710597
0.00601016668563292	0.0133775897413718	-0.000366147430118587	0.00595374438984362	-0.00133420289902385	-0.00181079228439844	0.000617074411620758	-0.00015718171780475	-0.00099972299348156	-0.00157249759171114	-0.00147767734118905	-0.00198153120271134	-0.00200415736831797
0.0102108483598953	0.0165174236567968	-0.000727831617604634	0.00909581369635426	-0.00242309774231186	-0.00190724106118886	0.000473445632178948	-0.00078030743254193	-0.0018377569680564	-0.00216516940175036	-0.00279033191895048	-0.00342263828460927	-0.00386324019431639
0.000833371706114651	0.000257690316317742	2.32796001941322e-05	0.00052077303384161	-4.74253219017854e-05	-1.11322173261879e-05	0.000233966463807803	0.00010635184148466	-1.56378363696424e-06	-2.92787696139867e-05	-0.000207618095806892	-0.000194196297187664	-0.00022148687268352
0.0781250528659546	0.0697213263662692	-0.017133115973642	0.0445987167907443	-0.00118577385096443	-0.0103297375935689	0.00334009016721384	0.000441432692482674	-0.00749595014621757	-0.00575775572226665	-0.0180710504692099	-0.0132905530709019	-0.0158272963063565
NA	NA	NA	NA	NA	NA	NA	NA	NA	NA	NA	NA	NA
0.0174175856802223	0.0301132033019331	-0.00274955265023571	0.0141594113753836	-0.0028177582435037	-0.00486726302387006	0.000916298104181229	-0.0022276533717939	-0.00303027554565695	-0.00384251063368688	-0.00404385227925292	-0.0055729490893934	-0.00674333601473503
0.147026809382484	0.209922737978275	-0.0287133283835034	0.0956470707810664	0.0913741301786963	-0.00561311800217351	0.0758817395441926	0.0108859652508144	0.00654313437788492	0.0428805060882614	-0.00969659597571787	-0.0147959871141778	0.0166048371067078
0.0216980457796802	0.0632775104505248	-0.0023919456386557	0.0188865491547981	-0.0102413911895228	-0.0103670361448285	-0.00737628571449612	0.00160247730335265	-0.00152822588414394	-0.0103042136671756	-0.00504477847152137	-0.00551713854474483	-0.0070882202750901
0.026758942997337	0.00506458097605481	-0.00324762381289932	0.02511200892494	-0.000280228224525853	-0.0023606479553119	0.00631969986081878	0.00419177802985277	0.00302641573321795	-0.00132043808991887	-0.00195730560701723	-0.0032284321864129	-0.00368768376639716
0.449218238468298	0.154383647852282	-0.120459825926872	0.195294876075658	0.024113850619456	-0.0168611776509275	0.0613270517033244	0.062097788632428	0.0188057081655275	0.00362633648426425	0.0190214684962591	0.00258702820447104	-0.0166845422051611
0.222426847339974	0.170491823278225	-0.0551357912054981	0.106382896147925	0.0271782875784453	-0.0384293846441696	0.0779550742996376	0.0510209674225415	0.018257513825145	-0.0056255485328621	0.004562402983422	-0.00419924478877839	-0.00896696767538507
0.364387791472751	0.136963001717706	-0.0848807530509842	0.212613417008898	-0.000663633194953217	-0.0850863296717556	-0.014354097834108	-0.0168122717820367	-0.0295935341885065	-0.0428749814333544	-0.0556277062488316	-0.0705749421497015	-0.093724550581929
0.184047320294124	0.152178736911323	-0.0467762015143975	0.08601391563857	0.0833652631166454	0.00299730142463167	0.0637642586861828	0.0292372210650313	0.0219838870742474	0.0431812822706385	0.0285529667960243	-0.00628735194280527	-0.00513160304535321
0.0495314677440386	0.0169739278629543	-0.00876193116485034	0.0325501029735355	0.00147915844391243	0.000981703570123164	0.0125242917747792	0.00889911651276074	0.00352109752284807	0.00123043100701779	-0.000258298153411073	-0.0020226872361922	-0.00404930748325028
0.175634624733386	0.0493463403708326	-0.0397393814990102	0.100534991806317	-0.00682937219082078	-0.00767168419784894	0.00946285742088157	-0.00182270624264361	-0.0137043688883272	-0.00725052819433486	-0.00784582057139202	-0.00978660558935909	-0.0197049573128327
0.0814325655889112	0.10725939559233	-0.00878675611831053	0.0713619916788731	0.0135595917300751	-0.0112865841860968	0.0249454241092524	0.0223546640838431	0.013025927555177	0.00113650377198915	-0.00262154272023865	-0.00651449218996394	-0.0092491371391486
0.356290200648949	0.224022607832821	-0.0757873096561145	0.234375768735753	0.0489211016929578	-0.03674274891451	0.0793355949861254	0.0043486700261286	0.0230042140654794	0.0060891763892239	-0.0336143627772918	-0.0394649033420054	-0.061253200268559
0.28455117156921	0.0852359589276173	-0.0481369469193528	0.227283114169432	0.00463195141342704	-0.00449598540708934	0.053253650364983	0.0239780409667621	-0.00467944811663901	6.79830031688478e-05	-0.0152107120793662	-0.0333322586324122	-0.0394223374482617
0.141552058312815	0.0518378810294215	-0.0319024253111058	0.0796007735374524	-0.0226322270096873	-0.0453567644260778	-0.00688674147543983	-0.0140222268627414	-0.0221437646604754	-0.0339944957178826	-0.0384331466666187	-0.0401101006630437	-0.0320511855333769
0.444320343576061	0.15797594750891	-0.11777855909406	0.197646054771493	0.0198637948631804	0.0305954944345441	0.0594210752068524	0.0578487983442094	0.0376625900997485	0.0252296446488622	0.00497204646200577	-0.0016865892725712	-0.0311118652031266
0.177488068515146	0.228661278663738	-0.0357097047240771	0.117069198121724	0.0954043832293193	-0.00361412292761729	0.0543955609803774	0.0331150103815536	0.0734265350252029	0.045895130150851	0.0533887576482203	0.0408403525333097	0.0242401769044515
0.00540403447534997	0.00029130619869759	-0.000238005499299102	0.00378481690023292	-0.000822527743269974	-0.000955851812007315	0.00149044887862954	0.000523139105326532	-0.000171765527440697	-0.000889189777638645	-0.001318423540775	-0.00135369833872755	-0.00195153275710881
0.141878627096289	0.102683062294782	-0.0353582612033274	0.0685732265354957	0.0158712096320592	-0.0351158439656948	-0.00842839938406986	-0.00273015199281748	-0.0054918965958394	-0.0096223171668178	-0.0215385693233541	-0.0296482749855503	-0.0232751640807279
0.00864620621713632	0.0403667521053915	-0.000576902323596465	0.00819684406221679	0.000219636061050996	-0.00545300162163917	-0.00421965520442718	-0.00425735977521568	-0.0011735965479811	-0.00261668278029409	-0.00211567233721075	-0.00244178369599953	-0.00550662758011556
0.0204594967791805	0.00588864764769642	-0.00189721213227991	0.0158136096567777	-0.00180196128256726	-0.000822544087229603	0.0040635570812419	0.00244927248799619	-0.000163126313421739	-0.00131225268489843	-0.00287841336711826	-0.00514582765601472	-0.00523111295503877
0.049023590072762	0.0699518197290081	-0.00685571551196004	0.0393493994693385	-0.00776560379207833	-0.00934948002068806	0.00336862612442082	-0.00214550859818419	-0.00427481384249018	-0.00855754190638319	-0.00822888435867764	-0.00965867501660449	-0.0137843224504947
0.354866605647239	0.229809018214832	-0.075844594659904	0.235310580778115	-0.0206390646501398	-0.0520349937593938	0.0450985147828271	0.0287446317736307	-0.00650231918457495	-0.0363370292047668	0.0031680314136136	-0.0293530625356421	-0.0529465360767829
0.0275767349837051	0.00545725368888524	-0.00352938428170064	0.0237324700869292	-0.00115169425868785	-0.000540239570876497	0.0054660861715584	0.0036162442710065	0.00102015472334089	-0.000845966914782174	-0.00238336430974557	-0.00291960597822676	-0.00477109853757443
0.178040611722289	0.0961066771847618	-0.0430566289568859	0.0901587903001419	0.00757025169975056	0.0012631626512562	0.0279987742771796	0.0279255889784847	0.00856406963667936	0.00441670717550338	0.00176833469019091	0.000213372485279945	-0.00866186232785596
0.280593728750736	0.0983155175004036	-0.0677529015921982	0.150876995051409	-0.00941915429740797	-0.0334398338577095	0.00259584460797047	-0.0020160479670438	-0.0034730039786604	-0.0214294940775587	-0.0227358358646849	-0.0275173874004111	-0.040934593695701
0.0653094385837506	0.0491884246220174	-0.0138501240838739	0.0383245391609946	-0.00398482834087516	-0.00263218840116046	0.00324328361984573	-0.0095000113629105	-0.00640486662895055	-0.00330850837101781	-0.00953111082476606	-0.0108488781178459	-0.0176863560309619
0.0410326379045744	0.0107138558994209	-0.00411527069450086	0.0358382715558584	-0.00015607375594983	0.000959688070676895	0.0116527290513763	0.00870076134887819	0.00486726052320594	0.000401807157363529	0.000400687310246353	-0.00535741650471216	-0.00479801720977274
0.022289523367441	0.00965633285661385	-0.00330447732519645	0.019232603214268	-0.00465241901284608	-0.00445056001042419	0.000734810386777758	-0.000421843024285259	-0.001221991954218	-0.00455148951163514	-0.00527051838367679	-0.0059660951542588	-0.00670436247421205
0.163672474843115	0.0475171068530464	-0.0347059845185052	0.101588129885041	0.0035947404230417	-0.00732027502279586	0.0209614070180551	0.00801493016365593	-0.011656578944257	-0.00186276729987708	-0.0193693301884884	-0.0149890065786737	-0.0213469876945559
0.0149385763704627	0.0266272741799261	-0.00106236465352814	0.0148130385951608	-0.00173073029962017	-0.0029859299129579	2.46602751719158e-05	-0.000504806697643304	-0.00198195943319124	-0.00235833010628904	-0.00390088003729036	-0.00461945464375412	-0.00501997644469549
0.1407358248819	0.102974636534068	-0.0332212234866583	0.069044502526845	0.0151141417310987	-0.0352824053977641	0.0181989428745706	-0.0165689401459725	-0.00448550571354164	-0.0100841318333327	-0.00929507524990161	-0.0204858408385088	-0.0185960088034799
0.0228576747399707	0.0371632226647097	-0.00315196143750117	0.0197390568076233	-0.00244937699167663	-0.00971954484442442	-0.00449500588259081	-0.00451787909644624	-0.00609761045325261	-0.00608446091805052	-0.0103312612817728	-0.00873258205000311	-0.00989620379817224
0.029746181133284	0.0887692409914721	-0.0045987351941737	0.0233629581782005	-0.0107838779696643	-0.0129326282648628	-0.00333744323139245	-0.00754667054006186	-0.00233054037285723	-0.0118582531172635	-0.00384185977856317	-0.00921261349398814	-0.0112589885524175
0.0132405189173398	0.0121840503191463	-0.00159403378174289	0.0123486906859192	-0.00470303908715786	-0.00217872613888828	0.000811504755989999	4.31930911863783e-05	-0.00149625551561242	-0.00344088261302307	-0.00299684323620764	-0.00320350589429636	-0.00441598377066201
0.116682071480244	0.0315186373633437	-0.0233917956544963	0.0721112581400112	-0.000539273038842297	-0.00883694920392737	0.0245583123922547	0.00331690563516383	-0.00375001652369038	-0.00468811112138483	-0.00295872873251633	-0.0164161516436063	-0.0151324241255817
0.32658285454628	0.249686958368074	-0.0628198846560494	0.242265729044732	0.0356870592964305	-0.0446064688716045	0.0644165677643486	0.0130762606657019	-0.0116896308903548	-0.00445970478758706	-0.0304405005563266	-0.0128980186373286	-0.0584938362397583
0.411815769715404	0.0921380007092581	-0.101449250131951	0.216881272280446	-0.0122571031284811	-0.0227100773208091	0.0442895580945953	0.0200973180041949	0.000709005917880534	-0.0174835902246451	-0.0266727793844636	-0.0326821488166802	-0.0678288249294884
0.223097043553856	0.172732839423102	-0.0563291769451733	0.108585434481635	0.0683197210169257	-0.0137817347784782	0.0679143443273404	0.0306320558572653	0.0465887506264969	0.0272689931192238	0.00391135589724081	0.011459029396723	0.0154814306641364
0.488423864037586	0.145509067687764	-0.134077542548978	0.20858271562601	-0.00487467942036474	-0.0790861103780576	-0.0138155339594966	-0.0187336530075432	-0.0424057414893083	-0.0419803948992112	-0.0750946259552542	-0.0871713778288898	-0.0834457869918184
0.0904799642204795	0.0642516020413985	-0.0207319210816095	0.0486813575038628	-0.00376462118797588	-0.00407046920858831	0.00362961997860824	0.00882389898096278	-4.80141476755652e-05	-0.00391754519828209	-0.00211548298272536	-0.0140742013630867	-0.0126348028914308
0.0304904489174685	0.0155977714767207	-0.00272872549952681	0.0250488665315745	-0.00490106340547978	-0.00749578030163837	-0.00255150243553363	-0.00272095355405302	-0.00484556836462	-0.00619842185355907	-0.00932324304422368	-0.00938607126307839	-0.0122444610775377
NA	NA	NA	NA	NA	NA	NA	NA	NA	NA	NA	NA	NA
0.444895772200921	0.150906254428712	-0.119814097004044	0.189615704034574	0.0388651397856399	-0.0245602503089184	0.0830651713195443	0.0589410093186659	0.0173180654852938	0.00715244473836074	-0.0104437380102901	-0.0177171067475436	-0.00442060556243473
0.177444020211171	0.0944056620065766	-0.0437810822721449	0.0899775195656163	0.0253715216652297	0.0071498138164926	0.0353610604909185	0.0205232271318557	0.0110388043440334	0.0162606677408612	0.00719462863945597	0.000822766513010914	0.0011965408817288
0.00572338901435506	0.0141396710585281	-0.000256738120166231	0.00554273781616229	-0.000172212517563432	-0.00165921323463887	0.000790463726682233	1.43080307541807e-05	-0.000346647879492166	-0.00091571287610115	-0.0015305261798301	-0.00142424812209052	-0.00192203695810004
0.0199897430881799	0.0555635954460981	-0.00333265591856239	0.0150044789557066	0.000894186917579053	-0.00571634579715356	-0.000163365889472945	-0.00609548174240274	-0.00642855851770213	-0.00241107943978725	-0.00550073323103031	-0.0100261938408109	-0.00996676747727477
0.105321059844443	0.0966753985161082	-0.0155758132141399	0.0790672389104674	0.00950682368908257	0.00610078142692753	0.0289547633641456	0.0130587265743567	0.00439286573562181	0.00780380255800506	0.00685552412761978	-0.00497011655612725	-0.0125338637669564
0.0771805531922285	0.0250184664955162	-0.0157520638019714	0.0450963913407082	-0.000264918807593273	-0.00199356908597724	0.00963536863143778	0.00713609263944723	-0.0012413121448612	-0.00112924394678526	-0.0125080180667375	-0.0065699011808506	-0.0109396494049804
0.2520589435578	0.128984273972108	-0.0612101834189206	0.132643598617623	0.0274899697543324	0.0113079459810254	0.0515728879362715	0.0499244513462542	0.0262045256391072	0.0193989578676789	0.0141405651266934	0.0151856157443503	-0.00573297724490612
0.150798598154133	0.0434197137992228	-0.0143549123514546	0.157310789473814	0.00131442871996076	0.00537378978541533	0.0429751147937307	0.0221231376494223	0.00986034349233339	0.00334410925268805	-0.0114751510626455	-0.015617341249952	-0.0217410800369886
0.403762903359116	0.0940698849343355	-0.0986401986138559	0.219950132301426	-0.00477721921501767	-0.0242921429674294	0.0144196635364232	0.0157210765498161	0.0021958981858603	-0.0145346810912236	-0.047448624534577	-0.0333662725817819	-0.0449783796655785
0.0439510904879774	0.0472192202316702	-0.00837873083367068	0.0296386676745767	-0.00146029846820486	-0.00677034598561785	0.00154909608882043	0.00128820267613169	-0.00525628037549937	-0.00411532222691136	-0.00617366347547389	-0.0104098663512843	-0.00842357773347496
0.466158832618759	0.223634666839594	-0.123563501855389	0.218961961163808	0.0144672618532281	-0.0612593687293237	0.00666832683098789	-0.0099198339389418	0.00196282333074177	-0.0233960534380478	0.0151162463813485	-0.0566384038397121	-0.0556987638988008
0.264680425118771	0.187332600952551	-0.0677626926118398	0.12882131719967	0.0586454304981873	0.0182073902344276	0.099866687753794	0.0538966858580627	0.0464472592787789	0.0384264103663075	0.0285085999038368	0.030140198950713	-0.00639688369521713
0.103435836855817	0.115027083832048	-0.0247870378143654	0.0508184907789874	-0.00454173133235135	-0.0099680894830277	0.00636413532343669	0.00429499186828808	-0.000852548495783187	-0.00725491040768952	-0.010782609537559	0.00450554994683938	-0.0204878575441911
0.319869469538753	0.212071764179745	-0.067594380392778	0.206796381312301	0.153076684813138	-0.0070490532416887	0.102368937656149	0.0466601222828553	0.023146632056105	0.0730138157857246	0.0235457318001543	0.0427550947973532	-0.0144216709736605
0.327100071614905	0.25080047418161	-0.0629557717394108	0.243030643878708	0.0211769154142512	-0.0375921607620411	0.0756698062154731	0.0272788156079282	0.0251523559886653	-0.00820762267389497	-0.0275533317538287	-0.00844209276646674	-0.0188400883239117
0.0522497723673917	0.0866506664738731	-0.00680839206095064	0.0431273422418687	-0.00408475594793294	-0.012784526797675	-0.00131029440448126	-0.00471361479513695	-0.00602852265151402	-0.00843464137280397	-0.0111997243063425	-0.0106547793595494	-0.0194316315433126
0.0674480585060341	0.0887917801404656	-0.011515762709815	0.0477212817041363	-0.00192265593467933	-0.0211718961187339	0.00344311938038767	-0.00944179225588755	-0.00393778595726979	-0.0115472760267066	-0.0154056157152449	-0.0204694086338527	-0.0180107623849957
0.318409832621339	0.0814748200913207	-0.0711463776225202	0.193682063511918	-0.0128451749393366	-0.015956525523753	0.0321420241700276	0.0162189329482453	0.0124171915507134	-0.0144008502315448	-0.0186877794248342	-0.0299237855213144	-0.0424200920018822
0.0204740379359522	0.0071575025909993	-0.00158542141295115	0.0166416101661218	-0.00127634408593173	-0.00116812916061331	0.00472838606392839	0.00127837494729648	-0.00111988614972338	-0.00122223662327252	-0.00327398429299284	-0.00450981469055787	-0.00461148385067967
0.0695832602409036	0.0532475899127323	-0.0141787521411185	0.0409429532023748	-0.00108775169577371	-0.0070805504054938	0.00653274028115594	0.00132239759229441	-0.00606017765596333	-0.00408415105063376	-0.00986929911503306	-0.0102129026502499	-0.0117650523464167
0.489431080878613	0.202080986529766	-0.134879047767517	0.204893445048645	0.044101469356736	-0.0707125347593221	0.0215849533311987	0.0567340438217677	0.000736096553529464	-0.0133055327012931	-0.024446596390541	-0.0493397795122498	-0.0603503497165374
0.208134228639642	0.0568122936157393	-0.0456509891224156	0.124431492600056	-0.018214807305002	0.00787415246068998	0.0341265323892645	0.0266527791141041	0.0176056960801224	-0.00517032742215598	0.000877981102346076	-0.0115089450993371	-0.0149924904231295
0.0109498897877137	0.0241202652462799	-0.00167721897472402	0.00958528946334517	-0.00276951766055431	-0.00295473940020428	-0.000196617885918115	-0.00130257885426271	-0.000502206023173808	-0.00286212853037929	-0.00311877318980073	-0.00442609161596281	-0.00347720651114299
0.175682112555537	0.0951560369656109	-0.0425892930444439	0.087904529592653	0.0203245396569506	0.000299846208387577	0.0290330158673118	0.0210996039564571	0.012238058132008	0.0103121929326691	-0.0121177285872978	-0.00458194950682214	-0.003306557855945
0.314027230590896	0.147132500567506	-0.057051309983004	0.246325589800396	-0.0248155476761456	-0.0455011405245254	0.0133846743347531	-0.00734239014783139	-0.0262990201718631	-0.0351583441003355	-0.0499479619548666	-0.0626273547066721	-0.0713504887073511
0.065994580720392	0.0501302843719116	-0.0146180363673495	0.0383411136190433	-0.00992140864739397	-0.0111585884784247	0.0052859537788182	-0.00717801685793171	-0.00745025931724426	-0.0105399985629093	-0.0122685236346395	-0.0184917835391327	-0.0133009003467022
0.453804410292551	0.196512759573135	-0.123448178234755	0.190007473157995	0.0731937178465518	-0.0164904425453632	0.0720275579324673	0.0637472567672254	0.0890821405380989	0.0283516376505943	0.00619568621422062	0.0393938893340531	0.0401594071193313
0.000462240095927885	8.67233697504571e-05	-5.86638896000325e-05	0.000127428119320953	-1.84634847261404e-05	-4.06347413978842e-05	4.93282432681575e-05	2.93261256880315e-05	-6.61270519858571e-05	-2.95491130620123e-05	-8.22864735390079e-05	-2.93345646052721e-05	-0.000136706684413603
0.328795414804208	0.253023498212854	-0.0649009614490264	0.244424821279518	0.0696630054652433	0.0105682726678025	0.061193441603391	0.00789738371123339	-0.00364073366205964	0.0401156390665229	0.0342990574993863	-0.0468463813114872	0.00765698372030266
0.0467480494024067	0.0156257319096717	-0.00888284123209973	0.0307903945648963	-0.0058864487610869	-0.00312682949100962	0.00348680504380257	-0.000679749624782733	-0.00323167791521803	-0.00450663912604826	-0.00722205724127066	-0.0101406313569483	-0.011962625145571
0.185304722564101	0.113304866301667	-0.0436866103270132	0.0973818543811134	0.0126848828747184	-0.00460031959191554	0.0267575842418887	0.0259532990678322	0.0284962999483711	0.00404228164140147	-0.0156060447753796	-0.0214664855339491	-0.0125129627955721
0.0314184634995247	0.0391448702335805	-0.00556753363193031	0.0228711670793093	-4.59098130284469e-05	-0.00894731132850115	0.0024199467157015	-0.00177269870002734	-0.00221835046827182	-0.0044966105707648	-0.00766221470447227	-0.00654435171375307	-0.00925720408651783
0.142104968748553	0.053518485722885	-0.0330129387529255	0.0784940467228309	-0.011482441798866	-0.0475990426735296	-0.0102370552797477	-0.0189201460984773	-0.0197460086945865	-0.0295407422361978	-0.0302448965206805	-0.0378285154208816	-0.0421833241229638
0.452944381337659	0.190972176502631	-0.124960484685459	0.189497727880813	0.04427443958246	-0.0210284605342488	0.136479805321728	0.0975428834288608	0.0701642925462269	0.0116229895241056	-0.0018057706177585	0.0546601504751573	-0.0109156531625513
0.0567491960878142	0.0517722790118526	-0.0116151965256997	0.0367270512726198	-0.0102479561545621	-0.0116461642988674	-0.00596597294708104	-0.0100825436798277	-0.00694373902701616	-0.0109470602267147	-0.0190466243934949	-0.0176804505921989	-0.0222472479719752
0.300582107540547	0.17955941341283	-0.0584922796115754	0.219674471033557	0.0246134644836249	-0.006667921581684	0.0858700126952849	0.0499833285490701	0.0182579314446171	0.00897277145097047	0.0272527915154268	-0.0340195274733838	-0.0292354816457125
0.0514628711487327	0.0578756785906039	-0.00686122065858771	0.0403309892829593	0.00499988517012454	0.00086151013935367	0.0113807095908934	0.00919936374571866	0.00165969812701044	0.0029306976547391	2.71957789702501e-05	-0.00587828450239038	-0.00551480160926422
0.372620828100655	0.268340402117606	-0.0859576748660341	0.218119700823302	0.173002147935812	-0.0471423882386567	0.103994425623737	0.12347759940357	0.0273453167586369	0.0629298798485775	0.029057530798126	-0.0458334584018262	-0.0384078773316281
0.0312626816469296	0.0893778507444442	-0.00495442077554111	0.0254923864255663	-0.00904937792351951	-0.0142963773516047	-0.00770228163318205	-0.00137179252393247	-0.0113246593869841	-0.0116728776375621	-0.0134441108496382	-0.0159696005524678	-0.0111351569774065
0.464740973006971	0.219272096936072	-0.121981591483592	0.217092909002026	0.0514113031287904	-0.0148201378673576	0.0540933765021575	0.0190113934284465	-0.00335209302375306	0.0182955826307164	-0.0224849951065685	-0.0412990402582692	-0.0767564998341299
0.0175775212480432	0.0312401225872148	-0.00259189744440345	0.0140188025638021	-0.00320015297637789	-0.00268445860294883	-0.000370991699562364	-0.00157766511445507	-0.00325958390183208	-0.00294230578966336	-0.00424512612145641	-0.00451825358854234	-0.00595420459082231
0.442850092505241	0.156081401043958	-0.118588244303671	0.194194021967216	-0.00688597428306692	-0.0198887926241945	0.0401726268266203	0.0667372845597894	0.0660812247251409	-0.0133873834536307	0.0136754493130172	0.00386343053990007	-0.0407575786620817
0.0276639332578474	0.0635132730228474	-0.00468473292982348	0.0203398960939093	-0.00867250552014387	-0.0122883269805981	-0.00317156931041233	-0.00844407719367154	-0.00905221810356644	-0.010480416250371	-0.0102941958166992	-0.00729497745231429	-0.00879578335378119
0.156365016949692	0.111273331148011	-0.0379885929162857	0.0813626419902076	0.0105641087818662	-0.0395289960611302	-0.000969048300134473	-0.0142331085410788	-0.0205470701585043	-0.014482443639632	-0.0251498824796868	-0.0265122761234599	-0.0326644998347127
0.496431680606297	0.24692305908974	-0.140107001196441	0.197297348104234	0.0864384448543037	-0.0613936111839302	0.143352253109518	0.0322659982352849	-0.013616661778592	0.0125224168351867	-0.0193309127730931	-0.0239754309968948	-0.0307854132198266
0.29996748193849	0.183076085986881	-0.0573218501526313	0.222202359210208	0.016621342464653	8.69668752958574e-05	0.0423834100468377	0.0402774665034537	0.00400067272189408	0.00835415466997447	0.0170334361025782	0.00466093407875912	-0.0085833489190294
0.271502920174948	0.186885297820951	-0.0473213491152935	0.219748415204903	0.0542803101409263	0.00369920888880232	0.0630742818073047	0.0311456407642199	0.0194809796566404	0.0289897595148643	0.0112394992347544	-0.0174627577409848	-0.0148724362367659
0.0356660684034623	0.0403151077556882	-0.00662452843464649	0.0250611333172648	-0.00895580358092418	-0.00948906751076564	-0.000916774147872515	-0.00513028238023792	-0.00437696993708273	-0.00922243554584491	-0.0103026452897304	-0.0106385777008827	-0.0118962404813578
0.113892107800922	0.185862480169393	-0.0215738881501868	0.0751381034726615	0.0627803036891261	-0.0151080061382727	0.0135602247990531	0.0423040146406058	0.00657517774381837	0.0238361487754267	0.00283333746192195	-0.0123446404512822	-0.011381847569352
0.185913846679867	0.154578907538204	-0.0479366887776055	0.0858539214752349	0.0807848122843095	0.000922898777177078	0.0444185286200911	0.0671533722827495	0.0204191236835434	0.0408538555307433	0.011770175906963	0.00464252774046858	0.0122566936067727
0.09908116143287	0.0316102824844453	-0.00987326761781164	0.0957026144557558	-0.00185538031042104	-0.000131597344452658	0.0263138639461517	0.0168019546723882	0.00788374965532773	-0.000993488827436856	-0.00414942926391904	-0.0107411619455828	-0.0140276913558106
0.0614638577255874	0.0309323614122081	-0.0127479204359026	0.0388323380071738	-0.0114344240964564	-0.00260127073448372	0.00149448686347576	0.000448695503895043	-0.00484975146182142	-0.00701784741547008	-0.0140838122788304	-0.0158289835016099	-0.0139058841888615
0.327962472839685	0.251428359262267	-0.0643922758473224	0.24628167446141	0.0404029964953425	-0.0418688802529881	0.0599065632742444	0.0468828293989162	0.014947247347003	-0.000732941878822835	-0.0150946637019114	-0.0251278445923546	-0.0528423023418323
0.0707780976513623	0.0644491151678975	-0.0151971431238838	0.0420697631427656	-0.00765118907653875	-0.00646645342750445	0.00970601271412658	0.00579569630689158	0.00306160311850193	-0.00705882125202159	-0.0109769541397362	-0.00684085523316678	-0.018728850962634
0.4677640277982	0.220556867205002	-0.123335287541695	0.215589117291945	0.0026108708688633	-0.0154816222454465	0.0594774959059777	0.0201440411717392	-0.00282386970991161	-0.00643537568829156	-0.0468648488089026	-0.0395597383510704	-0.0417436367475212
0.0087107617728394	0.0044048091219839	-0.000434898691782142	0.00744116072448656	-0.000298411261951001	-0.00105526647832248	0.00163160744542775	0.00127960242354492	-0.000197153537795706	-0.000676838870136743	-0.00148762027538055	-0.0020012644862901	-0.00280232653471349
0.0564215435929447	0.0297945693438939	-0.0112157401029334	0.0355645919034699	-0.0138412325846669	-0.0134645773267833	-0.00303967505559512	-0.00823197782198654	-0.00968009367602229	-0.0136529049557251	-0.0124972939095925	-0.0127171987400745	-0.0196360886440456
0.264704145326888	0.126594949141221	-0.0651376829723103	0.130887319671033	0.000713130625540015	0.0432131202180208	0.0540890912710097	0.0399861375067379	0.0386379165916426	0.0219631254217804	0.0201160599867523	0.01787789565382	0.00459340638151168
0.496895187010023	0.246127366895962	-0.139029929670621	0.200312417469946	0.0804040095262696	-0.00420352463400658	0.12689110827527	0.0610425874468805	0.028154595769132	0.0381002424461316	0.027110009008997	-0.0363447313632574	0.00749855015009254
0.451238214863072	0.19939552975694	-0.123460400446342	0.190720129544676	0.082172177503102	0.0434729406680365	0.0862452265386519	0.109894090916855	0.0689873436309373	0.0628225590855693	0.064600937052845	0.0125185976366026	0.0283694837569936
0.322615957359955	0.215156375068139	-0.0689720500167779	0.21023008245762	0.0328136518074624	0.00339776483645365	0.0725655365789419	0.0330401904357234	0.0951844331121803	0.018105708321958	0.0568685511584258	0.0226622820310419	0.0127631614198573
0.271559896635127	0.187971719211454	-0.0480717812252059	0.219101733523991	0.00630636344422292	0.00125067466620937	0.0821527324574481	0.0712406870956049	0.0129655253117345	0.00377851905521615	0.000573131797434179	0.0334205226310674	-0.0217648625294625
0.090567010645708	0.0640187923691655	-0.0203962781251221	0.0490197884360003	-0.0145047897445034	-0.00188918944969989	0.0128459541373483	0.0101886746791651	0.00222251556857811	-0.00819698959710166	-0.0045699512437201	-0.00910489708287204	-0.0107687896270636
0.31080327264103	0.172161299521385	-0.0639080410119935	0.212972111355099	0.0272474050253445	-0.00198827714369609	0.0834078577774471	0.0357368557920758	0.0271560763605045	0.0126295639408242	0.0272870648263717	-0.0200105232475492	-0.021459386365013
0.0841793679707988	0.0749631653626785	-0.0185911606796464	0.0458467710896603	-0.0119497329640731	-0.0260536515504331	0.00871977450818848	-0.00644569472443357	-0.00759466112642158	-0.0190016922572531	-0.0128271049421148	-0.0154488615374997	-0.0151517544037726
0.16258722877702	0.047324893916322	-0.0332262917205154	0.100807780943024	-0.00148274584214389	-0.0249595660216839	0.0234004811362263	0.000144219836695492	0.0018778087260572	-0.0132211559319139	-0.020516378805948	-0.0215107232284052	-0.0273973630925252
0.0469986458867515	0.0165006271277772	-0.00251053272617046	0.0464879988168942	-0.000855659548897859	-0.000881749204348997	0.0134437921485899	0.0103988693558556	0.00483600463397867	-0.000868704376623425	-0.00242595217093561	-0.00559222006071144	-0.00851808835536834
0.252303976861019	0.127873194711459	-0.0597233059927567	0.136310115795802	-0.00937865696314186	0.0130182129049222	0.0457844651755991	0.0434179937290158	0.0268052784834542	0.00181977797089017	0.0102509328120567	0.0070369136291501	0.00461517808539463
0.13793475112936	0.10318028945305	-0.0328869293841768	0.0697215183393514	0.0150054974578116	-0.0355770306019791	-0.0104267639849055	0.00178359020003588	-0.00358864775045142	-0.0102857665720837	-0.0207990880009745	-0.0249579598013116	-0.0255345102460782
0.0188622183677863	0.030101915908304	-0.00262398632320602	0.0158267806202823	-0.00425875193740141	-0.00593856393000408	-0.00265691300335235	-0.00447744159352158	-0.00333258344449774	-0.00509865793370274	-0.00722233576481057	-0.0066202655372747	-0.00724265059367394
0.135804458132133	0.151851835747104	-0.0227103124939365	0.102131354882185	-0.00193529784809698	-0.00358842314825597	0.0214090880475512	0.00265742164996685	0.0114433526954732	-0.00276186049817648	-0.000600065370706893	-0.012754961534436	-0.0243940221998658
0.322128829560921	0.213069449177935	-0.0700129357789724	0.205184384659166	0.142015230962739	0.00428292654110235	0.139252613242424	0.0681370302276342	0.0863995341348901	0.0731490787519205	0.00447317375431133	0.0183967003936993	-0.0180191107705543
0.000472791038347198	0.00010311863520339	-8.18459129832264e-05	0.000199508078769725	-1.30819042037234e-06	-5.50799331881358e-05	5.12711145706279e-05	1.68196677658536e-05	-6.61317404036887e-05	-2.81940618042541e-05	-0.000188726561506749	-0.00012935383582437	-0.000160478917451125
0.0766644843202396	0.0712063287561566	-0.0163006719073613	0.0450349567067852	-0.0121231871865494	-0.00954679898553895	0.00122836936183336	0.00581904223664942	-0.0052936249252153	-0.0108349930860442	-0.00775650192435234	-0.0188126192173145	-0.0231565440534478
0.0660652496492534	0.0917174970939522	-0.0109039183280903	0.0456906024848043	0.00637876806199879	-0.0204947754159692	-0.00245969897416178	-0.0011295124181095	-0.00533680606453285	-0.0070580036769852	-0.019024206415223	-0.0144218435105172	-0.0241505829279563
0.00503092128787705	0.00043558234171585	-0.000226484553304822	0.00506989858462545	-0.000685762472661343	-0.00073275469379371	0.000979184364564312	0.000145864564139592	-0.000306075416464238	-0.000709258583227526	-0.00112265872614778	-0.00122782684458692	-0.00127551873222119
0.265449465828247	0.176012022928717	-0.0638924795853295	0.140769045704909	0.0600491208878087	-0.00244588318004052	0.0532717530961279	0.0600792281485706	0.00795380959892728	0.028801618853884	0.0124494848935601	-0.0169151186855604	-0.0323115856068305
0.0349507974133079	0.0410149286690469	-0.00638164640742215	0.0252181092076287	-0.00719734333988398	-0.00841187451837484	-0.00476459256668468	-0.00244648263302388	-0.00505816770962692	-0.00780460892912941	-0.00933495685273814	-0.00961032736014248	-0.0119125316783023
0.496846635230054	0.198578085193732	-0.138760296659542	0.199679862061048	0.0820686347486683	-0.0684741706574287	0.0447353169015024	0.0224916695786821	-0.0193488356478465	0.00679723204561983	-0.0157736753889289	-0.0280602408369242	-0.0449448676120237
0.179427325858416	0.0495031214899478	-0.041211834758346	0.101388923434566	-0.0178533006436701	-0.014830450521296	0.00687089420642109	0.00963399697057665	0.00339052096565867	-0.016341875582483	-0.0177646946160794	-0.0197052223758719	-0.0288049200794676
0.256519650650767	0.129398293910432	-0.0631242515950412	0.136474852252904	0.0319793952970466	0.00902577673064991	0.0501541599213209	0.0559517047987744	0.0178607819943011	0.0205025860138482	0.0162813326176127	0.00991397708386765	-0.012705498227712
0.0450581508524759	0.105178639042535	-0.00674605073996709	0.0349589892282838	0.0210194113362721	-0.0120400914751503	0.0157682672591803	0.0121780747378456	0.00978348232891165	0.00448965993056091	-0.0125010477198675	-0.0164611741317039	-0.00501256615870053
0.176582876632974	0.0970543405425205	-0.04381097193647	0.089694428916899	0.00835220784512947	0.00580976482737522	0.0305690970277753	0.0288354926410144	0.0130650153376745	0.00708098633625234	0.00388271145179891	-0.00398481730364902	-0.00988305585150623
0.416751646762291	0.176792029369767	-0.104872961796003	0.214038213976141	0.00957484927612617	-0.0177809729467077	0.0674108986030324	0.0339101106746321	0.0335278997789417	-0.00410306183529074	0.0138900639821309	0.00764657919042711	0.00136997321113508
0.0118717036049057	0.00152738758407457	-0.00118654673587187	0.011622212604542	-0.000445252800956111	-0.00152294500325914	0.00235513062035496	0.00103215518882583	-4.0799522241626e-05	-0.000984098902107624	-0.00113412025739166	-0.0022605715486592	-0.0025181081676001
0.465986015234474	0.220506601748101	-0.123066415642969	0.215528115636986	0.0619646402894639	-0.0847097924968482	0.0419689881427108	0.0307813770066668	-0.00270149936683267	-0.0113725761036922	-0.0373154719776149	-0.0362217110635009	-0.0495816134445189
0.00885415700943944	0.00452113926839696	-0.000441372849413544	0.0069663559255439	-0.00118095424895528	-0.000951235092450342	0.00139274793316104	0.000638836011226024	-0.000489107093403917	-0.00106609467070281	-0.00159410821184531	-0.00221407515819422	-0.00245786453121787
0.0764290132578561	0.0258135217272533	-0.0153538800463521	0.0448920301862211	-0.00644309379161243	0.00125753996921017	0.00984707477732089	0.00885446225837788	0.00288734634935314	-0.00259277691120113	-0.00496985269621426	-0.00762283571130581	-0.00949219366328463
0.177451730632752	0.0956262864507436	-0.0439649165731943	0.088165891725542	0.0160599799426416	0.00332489809104816	0.0258613492152496	0.0280473417071209	0.0205793269082186	0.00969243901684488	-0.00549540341210181	-0.00174287671461545	-0.00208602784674314
0.0409973597399695	0.021057608389938	-0.00381850460216486	0.0363689082618348	-0.0090392463006535	-0.0102883589690969	0.00152711463387551	-0.00167572977482144	-0.00668188382903794	-0.00966380263487521	-0.0122698273264483	-0.0142295603312215	-0.0178092949730811
0.296802314924402	0.177663054175676	-0.074469776813293	0.146527662483703	0.00021078200627056	0.0194419653914995	0.0447765536682031	0.0434166102600826	0.0157081249599314	0.00982637369888506	0.011245470074727	-0.00811618192007851	-0.0143245488513224
0.132721796267326	0.0851646498188271	-0.0312780311382382	0.0699650949093976	0.00214068964300174	-0.0302295316602689	0.015659821538216	0.00743614115152838	-0.00324053801341923	-0.0140444210086336	-0.0108551378952866	-0.0129310011723337	-0.0138532442626039
0.0195567135691706	0.00477416625814811	-0.00222811749163462	0.0173623378011317	-0.00162666624308799	-0.00108247925044274	0.00326098546532975	0.000124679739705379	-3.76283866507718e-05	-0.00135457274676537	-0.00270086632173832	-0.00365092664803684	-0.00438983094357696
0.0902705057852901	0.0304339598448596	-0.0110808088537416	0.0744355752850145	0.00244842116185379	0.000580392692856008	0.0223547246424675	0.0141585811029528	0.00937024258976281	0.0015144069273549	-0.00195467346021143	-0.00798052559517497	-0.0100253389425825
0.444946662104581	0.156213776634881	-0.117194087751089	0.199053271298021	0.0190623515770149	0.000625794258361456	0.0582570840511458	0.0175289201985269	-0.00036898309959682	0.00984407291768813	-0.0088302133794968	-0.012725405301185	-0.0539736401803143
0.0419614692794182	0.0438191153116057	-0.00786349558560451	0.0302309464570831	-0.00539567720178813	-0.0127548856004657	-0.00224455865827444	-0.00371152807603303	-0.00421599118443777	-0.00907528140112693	-0.010174200914489	-0.0117967204031342	-0.012715233856482
0.127131004676633	0.125934823339058	-0.0312602988771581	0.0584388044316469	0.00364879714210004	-0.0076360717402162	0.0175039802499729	0.0190285890176898	0.0207943928701703	-0.00199363729905808	-0.00332262009547644	-0.0131595513791471	-0.0189338520559464
0.00354026231353726	0.0224561908458186	-8.86533790199961e-06	0.00378374679766449	0.000665109931275583	-0.00227747229547986	-0.00169085548773481	-0.000763532585745323	-0.00206794289732809	-0.000806181182102136	-0.00234670748735073	-0.00151066260717819	-0.00172770201316341
0.120546073594438	0.0746709851854633	-0.0287199695923668	0.0619894445331489	0.0156940292188655	-0.00304922859080094	0.0234124240431284	0.0174563380852691	0.0138824971127499	0.00632240031403229	-0.00501991346559603	-0.00295731141045673	-0.00626944329514838
0.176931430675771	0.0932429259223684	-0.0428034034619489	0.0887013481261948	0.019902772149386	-0.0024710948668844	0.0394325688904054	0.0280080592712258	0.0177288595232152	0.00871583864125078	-0.0176969089727869	-0.00533681816713408	-0.0101283694270126
0.030346964129655	0.0842020730307203	-0.00392276479122659	0.0259942714018264	-0.0130651702467651	-0.0111601658301307	-0.00514514689906303	-0.00773856477464227	0.00294024379737346	-0.0121126680384479	-0.0118106541603781	-0.0146364642406842	-0.0153966604870682
0.295935009368199	0.176457824732157	-0.0742826817011539	0.14416187030383	0.0252773991635673	-0.014858074423209	0.0517173214940784	0.0708279098571433	0.0292040889135863	0.00520966237017911	-0.0087555197005838	-0.0150694407504346	-0.00503410464669796
0.0173817850694162	0.0306619460962221	-0.00248262231350938	0.0143736063853035	-0.00208673586393119	-0.00326280262880686	-0.000242911579526876	-0.00154223952911639	-0.00163102219168177	-0.00267476924636903	-0.00378055198172	-0.0047225250891531	-0.00346709081309
0.162495772197859	0.112147083581069	-0.0402233862901482	0.0779205453231075	-0.00967292747838502	-0.0500074217220785	-0.00109975702616691	-0.00479129866203773	-0.0135673954184574	-0.0298401746002318	-0.0108717135347653	-0.0330184077397648	-0.0229066119616425
0.0133643525002883	0.0109698949310819	-0.00162860818102926	0.0120339300539382	-0.00245995599280852	-0.00305823538139442	0.000746421654995694	-0.00112709464032135	-0.00193918167819319	-0.00275909568710147	-0.00396047973633619	-0.00325085925636072	-0.00408441284698886
0.177191366489736	0.230358963600657	-0.0349372966461921	0.119358232738924	0.0482777859204471	0.0363135526622087	0.0331379918797783	0.0109389799078858	0.0159341584776783	0.0422956692913279	-0.00689090134593418	-0.0307970569110921	-0.0262379650586927
0.00594936708447103	0.000384572831110444	-0.000179827940890541	0.00544013254839249	-6.77607062834649e-05	-0.000480794804355448	0.00160943299902646	0.000947951542170677	0.000392666108215044	-0.000274277755319456	-0.000627157867585502	-0.000994186028035898	-0.00175678422438996
0.0820059568358768	0.100231897996205	-0.0192257873512956	0.0427635878929045	-0.0168048419322898	-0.0183508316188079	0.000816441048706679	-0.00029780203374255	-0.0108364435189369	-0.0175778367755488	-0.00550444975168812	-0.0193007504592722	-0.0207517078912083
0.0501218899027297	0.0494745126320046	-0.0100298148450863	0.0325489280655218	-0.00929372321294474	-0.0116092003363907	0.000768188019024167	-0.00783552519359344	-0.00710608867253806	-0.0104514617746677	-0.0138500464923795	-0.0171141603310359	-0.0211681186940806
0.323764284648037	0.24923480423531	-0.0630963286922483	0.23963683560447	0.0517417169178154	-0.0425814344430568	0.046777636281536	0.0500396171606885	0.00885689606953832	0.00458014123737932	-0.0351094813969288	-0.0425646921730142	-0.0532113226156251
0.225128378475178	0.170948557049368	-0.0573161432520591	0.111110986881326	0.0659039634462084	0.0161546874860733	0.0520765274716616	0.0507995203918475	0.0457003500591898	0.0410293254661409	0.00642658455319003	0.00728492532399258	0.0146674023328033
0.0146820113446557	0.0222890551029913	-0.00156170634572328	0.0125909002985677	-0.00190651313931833	-0.00142565635710864	0.00181044890955969	0.000777917155382942	-0.000414797509779137	-0.00166608474821348	-0.00234315099755918	-0.00376252464055258	-0.00496613603672547
0.497034703042027	0.246362682806853	-0.140469310294494	0.194764017180861	0.159633636543926	-0.0236560314146612	0.113568916976132	0.02248941601572	0.0760548561936926	0.0679888025646326	0.0272987663251947	0.0314825720769817	-0.0290138901301027
0.0230484890755817	0.0054903998046879	-0.000886091916282569	0.0190664773359973	0.00125270548196281	3.96301146732454e-05	0.00818085556638833	0.00533297148209081	0.00351725967940636	0.000646167798318026	-0.000626003384759287	-0.00326571804390535	-0.0041858253158505
0.4499340661649	0.153492877672279	-0.121459226978683	0.19435873668066	0.0502929148090391	-0.00997020373996338	0.0519069118484308	0.089281986100383	0.0378632720672813	0.0201613555345379	0.0226505621603801	-0.0157079085549477	-0.0292151860304263
0.371619056892082	0.267151104915189	-0.0850624889765527	0.222687778263201	0.164992954547645	0.0231562294928682	0.108190952337996	0.0865715935833415	0.0596734239366641	0.0940745920202564	0.0340713386578962	0.0111119859252637	0.0156086890019397
0.0139370679662116	0.0239982574618706	-0.00118171702866978	0.0116823896758199	-0.00168660466883721	-0.00396714245776283	-9.44639679220406e-05	-0.00232562054444587	-0.000285384606080262	-0.00282687356330002	-0.00360798321479851	-0.00583086573367477	-0.00485563278217573
0.0809252988861222	0.0598146691001736	-0.0175817523743159	0.0469857090895996	-0.00156325485497093	-0.00400216561135955	-0.0014327576091555	-0.00711663604841584	0.00601846099965601	-0.00278271023316524	-0.011672909163653	-0.00992385203786618	-0.00896754893188587
0.315623801868967	0.0816897240384113	-0.0688783196576473	0.193021195985832	0.00457136274084963	-0.012316500628149	0.0391940236073872	0.0123301445497619	-0.00639933123840297	-0.00387256894364973	-0.0123147912002251	-0.0238884674668183	-0.0422484079191018
0.203811538970986	0.115623802683772	-0.0475359719911012	0.114140504102503	0.0276489028602518	-0.01659286994384	0.0154124501176816	0.0161393673875473	0.0126468639457982	0.00552801645820589	-0.00487887202684728	-0.00599970679825418	-0.0162146808701285
0.0221362247291773	0.0354986316885794	-0.00316016324033512	0.0180169067286169	-0.00585416227418348	-0.00755998973688659	-0.00123257671641101	-0.00389789039596204	-0.0054879011875638	-0.00670707600553504	-0.00658877055753732	-0.007170124300684	-0.00653554777074786
0.458207804005793	0.147796877088461	-0.119658787478319	0.221695345513	-0.0128424841562573	-0.0784597215744645	0.0109645900220426	-0.0227536793797062	-0.0451590336974906	-0.0456511028653609	-0.060593608175542	-0.0899666278440447	-0.0877834904671384
0.182047394481797	0.0797890505070142	-0.0383761412420033	0.116544918600633	-0.0212224200191788	-0.00736602750041626	0.00668671964047748	0.00254103926791646	-0.00219526854582472	-0.0142942237597975	-0.00822551221896656	-0.027204508406174	-0.0291791550545676
0.371305534247303	0.268468286240094	-0.0841146384031351	0.223407546279037	0.0702083415347014	-0.0446791270899489	0.0785301225887319	0.0701473171886444	0.0574654703549646	0.0127646072223763	0.0300922253509653	0.0255244053536335	-0.0110442963603021
0.117731755604515	0.0479451328311041	-0.0258155006903742	0.0692316227967039	-0.0163471422217825	-0.0277408567587203	-0.00718220472935831	-0.0132114444349994	-0.0201459667917061	-0.0220439994902514	-0.0269059406819456	-0.0302044775780991	-0.0310562041517239
0.0159481087359587	0.0558013961816879	-0.00199249710841547	0.0144511600860124	0.00120588726499671	-0.00995616841029134	-0.00114194601361819	-0.00852302230217961	-0.00749363587719755	-0.00437514057264731	-0.00452902210090713	-0.0065388624027073	-0.00953680137131587
0.0851850002678024	0.0337891897544968	-0.0172670570814995	0.0509935049283989	-0.0133677127010601	-0.0171094716056842	-0.00321902320016063	0.00122023766945203	-0.00469883343311155	-0.0152385921533722	-0.0136510566879842	-0.0164889367512605	-0.0175396353901622
0.311791315087747	0.173313954677467	-0.0647259051834222	0.211460792663889	0.0308629361244162	-0.00409904288915741	0.055704867391323	0.06942255792013	0.0241467910583169	0.0133819466176294	0.0296175463964754	-0.0210969804715215	-0.0226541759783555
0.0220330920061638	0.0640120619859672	-0.00309574811561492	0.0181965710661165	-0.0117297529933729	-0.0105958373874495	-0.00723129371773243	-0.00866843553972848	-0.0101857800497889	-0.0111627951904112	-0.00525672971636193	-0.00418137882764744	-0.0127054569576101
0.308015600266179	0.216532703921936	-0.0800061859878438	0.144222694864448	0.0825264608316141	-0.0141849515305382	0.0631118413195061	0.0581869163824099	0.056632610446774	0.034170754650538	0.0275694151631679	-0.017729649312616	0.00685582302200671
0.325342409422199	0.248617491400653	-0.0628980701696294	0.241311996226078	0.0598618254421526	-0.044120754184735	0.0485702255373325	0.0286233861451921	0.00255383990449048	0.00787053562870876	-0.0523053298767497	-0.0337489593615751	-0.0737268818974253
0.00769313054396509	0.00839345508378554	-0.000940787573179824	0.00688801670356955	-0.00115612574484598	-0.00171721792553406	3.52810039143349e-05	0.000128476201759638	-0.000205114122196165	-0.00143667183519002	-0.00218360642709724	-0.00178675242653694	-0.00289153804865862
0.364074889987608	0.220511950572812	-0.0798396194303827	0.227840795243774	0.0790267969636151	0.0254920457508689	0.0380633477881738	0.0419903192997239	0.00237172879319258	0.052259421357242	-0.00581159232235301	-0.0383920412583784	-0.0560432924134956
0.106571190481193	0.0785234446391454	-0.0244432943441015	0.0586935471769244	0.00467957547477961	0.00360088067038557	0.00767782629483417	0.0153332355330655	0.00308903252907659	0.00414022807258259	0.000623347989721537	-0.0080192607081009	-0.0127626550357541
0.118526929687415	0.0320312822341799	-0.0242052138115414	0.0733988816090816	-7.01306221564946e-06	-0.0105792028791016	0.0124703668140784	0.0139484130686515	-0.00106356495865802	-0.00529310797065864	-0.00410491641375711	-0.00934216587471119	-0.0124281951995286
0.0675421600491953	0.0209155736771562	-0.0141825898358072	0.0405087858912924	0.00169998491394174	0.00425931950236857	0.0146049396830569	0.00544086318720942	0.00751040795483451	0.00297965220815516	-0.00134472491912542	-0.00333126644754757	-0.00902310858761914
0.182043827287108	0.0776747368664421	-0.0378283838535345	0.116010842552452	-0.0193601153999686	-0.0357327658487883	0.0198665026348975	0.0061046956315618	0.00220475866591363	-0.0275464406243784	-0.0363886805472498	-0.016681927718844	-0.0324639417787706
0.16224213516005	0.112580174383057	-0.0407690629628392	0.0773621625311509	0.0116367078422143	-0.0435975753365585	-0.00895595235995733	-0.0109090520825983	-0.0139874489233098	-0.0159804337471721	-0.018598977809578	-0.0311864971930803	-0.0352739772158312
0.153898702026721	0.110332088557767	-0.0361007183604398	0.0811355370944234	0.0165886646001033	-0.0369659213274949	-0.0203908229882362	-0.0153870672158354	-0.0135658930752803	-0.0101886283636958	-0.0378207775512289	-0.0260007167964729	-0.0366846765353136
0.279885070547886	0.0990226360876321	-0.0672675838166371	0.152603261014005	-0.0113766195343248	-0.0264840769201024	0.0254469159655873	0.00661236890055755	-0.00127826943945281	-0.0189303482272136	-0.0380674989902369	-0.034724753745149	-0.0483586363457645
0.49315957511756	0.199274213025107	-0.139326246374326	0.199693656500811	0.0650907693663553	-0.0552037204610621	0.0451057504475155	0.0210255794013157	0.0334829307089136	0.00494352445264656	-0.0163863467068069	-0.0210109805033667	-0.0312388042385223
0.210024406593904	0.0575288961268804	-0.0451692682364263	0.12526134285275	-0.00149871346725697	0.00808286139135456	0.0176565560817189	0.017680372554056	0.0145582340652879	0.00329207396204881	-0.0134653148454043	-0.0150200061561987	-0.02851149417229
0.356373075996737	0.230193249180996	-0.0755437793068617	0.235523410971163	-0.0137158956547981	-0.0460078177553279	0.0207628765036964	0.0169763788541059	-0.0144399012528972	-0.029861856705063	-0.0385555273923629	-0.0360775170491983	-0.0688406464975914
0.0413399777117524	0.0112807990184027	-0.00260802367460659	0.0410692611167558	8.97436199502888e-05	0.00202888280480907	0.0119648486452123	0.00591986072473558	0.00529836320716868	0.00105931321237968	-0.00417457488749166	-0.00510380459993075	-0.00747170733903097
0.0439948917166504	0.0451814731833439	-0.00826820681791988	0.0294738888270053	0.00145499788874382	-0.00861919060833581	0.000642822504246639	-0.00124446380529129	-0.0016374523578845	-0.003582096359796	-0.00864870907345709	-0.011409583860897	-0.0102047264757685
0.16685775606876	0.180342196305524	-0.031384331514916	0.118606435314131	-0.020551198906448	-0.00179715947373824	0.0329016813731954	0.0397526418079525	0.0158015792424554	-0.0111741791900931	-0.000123743128206011	-0.017890082318989	-0.0167755274798383
0.31150055153583	0.17216816544555	-0.063129919824006	0.213888591023929	0.0156367921698338	0.00782633456800963	0.059810614233312	0.0837694215651493	0.0485219811305456	0.0117315633689217	0.0243394647617398	-0.0212158486820659	0.000942158618327749
0.320074676388512	0.213221394162188	-0.0681198335910385	0.20775040781489	0.0973088847376885	-0.00738415787706165	0.0688184185902108	0.104696776182675	0.0336371062447364	0.0449623634303134	0.0270424667056448	-0.0123849628721899	-0.0156403050837076
0.0439434205200462	0.0473188021234261	-0.00805489195444656	0.0306806650833121	-0.000563164537260068	-0.00498374657821885	0.00233257908095987	-0.00271071501727059	-0.000549161446086174	-0.00277345555773946	-0.00640126221903592	-0.00788526908494906	-0.00879583262976229
0.0572477338678549	0.0529758943226267	-0.0120763968252386	0.0360529874143149	-0.0128873175944094	-0.0117128000486473	0.00108726409834604	-0.00798313054335709	-0.0144297530229617	-0.0123000588215283	-0.0137297059937705	-0.0196242568093655	-0.0173333209199443
0.0128953564949362	0.02059189078594	-0.000875374594997815	0.0127897272590016	-0.00191062215374488	-0.00125604458997276	0.00318362995838127	0.000893142620079865	-0.000452570694171331	-0.00158333337185882	-0.0025651276825966	-0.00372419060072814	-0.00390473733415875
0.291609052326217	0.179889585347855	-0.0716161616698268	0.151560865435015	0.0285021726928645	-0.0136309568053739	0.0488627469265661	0.0370156116224218	0.00410445279987764	0.00743560794374531	0.0271667145533009	-0.00318366296578454	-0.00713422009940051
0.49451887123787	0.198908134841149	-0.138453883359003	0.200213914900566	0.0591049242254438	-0.0585178823169987	0.0475272530653476	0.0120488754798259	-0.00477039955599246	0.000293520954222526	-0.00956484082258735	-0.0508384893832265	-0.0608461590382228
0.299380699477265	0.176286463314947	-0.0759584880967044	0.145677956387281	0.0383881071040953	-0.0115664341060142	0.0390280001406075	0.0211781974119984	0.0433484551831197	0.0134108364990406	0.00413169860438417	-0.00619875395163011	-0.00625214230106191
0.148759300416361	0.0910736604817255	-0.0350579174555112	0.0761916395764985	0.0310168660135185	-0.0118939854360002	0.0372960583311514	0.0204634196408943	0.0227768001113759	0.00956144028875916	0.0151631265552651	-0.0013110375372935	-0.00854763510024542
0.322739056736151	0.210130503834568	-0.0696027307454315	0.206061715725464	0.139764013504092	-0.00372161669633386	0.128214832346363	0.10580447713179	0.0321070551352573	0.0680211984038789	0.0884057488602932	-0.00701410839957478	0.00891634417368298
0.00274365895495358	0.000174171742274718	-4.03305373219021e-06	0.00285135759635523	-0.000636445551448199	-0.000591219196091109	0.000133001077645756	-0.000363894890388945	-0.000535879739211436	-0.000613832373769654	-0.000881317525319899	-0.000984630225008077	-0.0011201078605816
0.323338167635032	0.210945277385889	-0.0695730112265455	0.208612396659369	0.0099540110985194	-0.00287504931049093	0.169828256677169	0.149281184869465	0.00392132901815717	0.00353948089401424	0.0510129413404294	-0.00525973366465854	-0.0215022807004957
0.166996112673618	0.176643972471718	-0.0303112559280275	0.121662856732462	0.00195789309142452	-0.0052433731545172	0.0337986052916791	0.0229881594599876	0.00721465707964761	-0.00164274003154632	-0.0164494861651021	-0.00988269687434945	-0.0198275436090143
0.195723455291594	0.107627392001539	-0.0237942982804232	0.194583983377077	-0.015446155844389	-0.0284639470712339	0.0113383380334044	-0.0043691231116767	-0.0210884616603325	-0.0219550514578115	-0.0301647476745344	-0.0428000342276126	-0.0450539389747179
0.00190264743460863	0.0150818034390824	-7.7175332024953e-05	0.00166415957013201	-0.00141060160015394	-0.00142456487889143	-0.00124342308174865	-0.000588664866993366	-0.00132848341027376	-0.00141758323952268	-0.00146454873016861	-0.00113152875502028	-0.00156022166648153
0.104028084820091	0.0765483645208291	-0.0231828882731627	0.0568006975056077	-0.00359899229801455	-0.00720916833815197	0.0139978591459598	0.010507520111894	0.0126654694276966	-0.00540408031808326	-0.00173298576528873	-0.0179373607718526	-0.014102421369716
0.471407961729112	0.224274071225738	-0.124800533756249	0.218065968105977	0.0580931496566572	-0.0690417867909427	0.0483691245613556	0.0140194444581893	-0.00323162673836386	-0.00547431856714276	-0.0459853263581734	-0.0418899496559608	-0.0142409865458811
0.265752430522633	0.176892824617811	-0.0630826722976698	0.141523634991969	0.0449530571174195	-0.0133173237070053	0.0577470957171271	0.0601609440113949	0.0252688407582751	0.0158178667052071	-0.0151489935143037	-0.00635678337598827	-0.00141037143995593
0.299211944008295	0.175646708622672	-0.0754114772497824	0.147614585987914	0.058661102039534	-0.00954487276711652	0.048993795968739	0.0460008336770245	0.0570793783939791	0.0245581146362087	-0.0235204343011904	-0.0203049001834681	-0.00713845705652755
0.12726566411941	0.125226399570226	-0.0318166812090921	0.0589143480739576	-0.00244040284538923	-0.0114400495981292	0.0206044184770914	0.00194599712384774	0.000302291137755956	-0.0069402262217592	0.0162632979180259	-0.00954136062936453	-0.0268094518016971
0.264048925687667	0.127090089744064	-0.064997591655004	0.131314243473614	0.0489123943538279	0.0128541409919342	0.0484639903650728	0.0456234380281154	0.0275125782441932	0.0308832676728811	0.0193680038390011	0.000453379803212695	-0.0152448451021817
0.00521644865237026	0.000636108897329149	-0.000112684177282428	0.00414428086124642	-0.000380240966580073	-0.000378477945602914	0.00177771889549603	0.000569498318009953	-1.82176169411848e-05	-0.000379359456091494	-0.000669721103603067	-0.00112428095945557	-0.00139013020141127
0.0275627848235536	0.00641704671764525	-0.00118445729080228	0.0250564609451641	-0.00107246711342475	0.0016749602758643	0.0113202636196999	0.00719077461789738	0.00305185548519516	0.000301246581219779	-0.000653329530141553	-0.00295615673275521	-0.00437927926889228
0.104624384290753	0.0571628181198406	-0.0106002859332637	0.0986354203766289	-0.00186420089608905	-0.00418406938969754	0.00941994815443835	0.0023358184819824	0.00355860599901781	-0.00302413514289329	-0.0160667613632771	-0.0238657059110809	-0.025119726646911
0.00278505501292819	0.00602736418242932	-0.000111744526301759	0.00188451763190099	-0.000940351976667565	-0.00109100539544059	-0.000375838532549701	-0.00038312003498085	-0.000874953861530754	-0.00101567868605408	-0.00098622083270227	-0.00118929107898029	-0.00145779050152302
0.340519360435787	0.15858421289906	-0.0687784448578959	0.240211257011235	-0.00606163632792145	-0.0507939365147599	0.0111535276780043	-0.00886078539917357	-0.0316675994645522	-0.0284277864213407	-0.0475418210458126	-0.0515189878622622	-0.0803081511906055
0.00356695393911203	0.02212202793637	-0.000137427821932522	0.00397929882918441	-2.92405781824349e-05	-0.00242416073039757	-0.00146475912816583	-0.00223167911778781	-0.000999354998683898	-0.00122670065429	-0.00251570212692443	-0.00242239610389476	-0.00267616524530214
0.373566297171018	0.270017879479902	-0.0858236460444039	0.222090013171482	0.153614500385853	-0.0443723291066142	0.0682352613122104	0.050189535618627	0.0141497049370253	0.0546210856396194	0.0299161423025981	-0.00824047080326212	-0.0615320439840834
0.218724835006652	0.114752649246513	-0.0535424015099469	0.110700639010742	0.0333936476374574	-0.0152953396984255	0.0293204197426225	0.0261737987469694	0.0177617829059812	0.00904915396951594	0.00913823284639484	-0.0124192215550901	-0.0160670214198147
0.260028596299066	0.127168181684272	-0.0645314741058113	0.132473895194437	0.0140044552590086	0.0442762847168375	0.0540158324721963	0.0529205428252069	0.0375038703699068	0.029140369987923	0.0105649191246027	-0.00750223128034416	0.00581371228871247
0.0645876909435633	0.0494129762965618	-0.0141014760928323	0.0370382451030948	-0.00950820934592667	-0.00851858274181812	0.0024105128287616	-0.00271034293339227	-0.00880099044221192	-0.0090133960438724	-0.00870603145900457	-0.0124030001701523	-0.0134687618392296
0.119574990908505	0.0752906891457921	-0.028028792778796	0.0621119718043851	0.015508084794245	0.00552817195474369	0.00964771067670393	0.0153249571161317	0.0118690147653247	0.0105181283744944	-0.0160052563502807	-0.00112236368292719	-0.00705792845699281
0.460940737979971	0.149604554011246	-0.120087798701186	0.223549419366739	-0.0244340684781233	-0.0876102042677852	0.0137091401977299	-0.00430995037567611	-0.0285791424569233	-0.0560221363729542	-0.0606135867542171	-0.0678330658788353	-0.0835212083815219
0.181830754260793	0.0765544875210248	-0.036780460530158	0.116120126619154	-0.0102889282043671	-0.0103444278979218	0.0121213940222934	0.0048663476155254	-0.0251148003633526	-0.0103166780511444	-0.0130652268101088	-0.0135009703469746	-0.0353856365918956
0.445028492571259	0.158146504708328	-0.119143857906983	0.198789731368221	0.0126525554351001	0.0456186323218916	0.0878271003686697	0.0438996101894262	0.00459097316613921	0.0291355938784958	-0.0145734365707678	-0.000154536409019301	-0.0185058690748922
0.117826865438329	0.0808114354222249	-0.0276135837944339	0.0599940055526496	-0.0192888913338168	-0.00486871947508312	0.022692680090114	0.0148826848395999	-0.00120758481258293	-0.01207880540445	-0.00241671329114489	-0.00512247508765094	-0.00948192470135194
0.115904638717082	0.184457403373811	-0.0219918746812611	0.0735361553207122	0.0681854340574197	-0.0172935121264816	0.0581221066487301	0.0083610206182464	0.0375932896928324	0.025445960965469	-0.0118373084589042	-0.0142092916350055	-0.0214073321417226
0.180617581697799	0.231832068593127	-0.0364333331220709	0.118722043685651	0.0373151391137169	0.0162854520555566	0.0736186221604675	0.0475783621870616	0.018862670156071	0.0268002955846368	0.0273242483666196	-0.0325706471957342	-0.0309329920325208
0.119184297716988	0.0758829790579315	-0.0274436166487247	0.0612864343304665	-0.00193946248636444	0.00584143650907638	0.0125571524568479	0.00839179969796401	0.0125058706477489	0.00195098701135597	-0.0169970900142268	-0.00893725807280099	-0.0128001232983374
0.176330597940047	0.231776510609439	-0.0346538087392208	0.117555382681037	0.0931036241621902	-5.18827096968044e-06	0.0752866351760102	0.0436405237541143	-0.00959793375776849	0.0465492179456103	0.0322962874248455	0.00256648177175609	-0.0024347158522251
0.132271097079748	0.120650523421396	-0.0234522304079224	0.0931052582351858	0.00108026071256079	-0.00266767542089857	0.0434691211361525	0.0158930693290926	0.0100494599151023	-0.000793707354168893	-0.00479414281712034	-0.0129668733526086	-0.0101564925838707
0.052249208700187	0.0769379742740698	-0.00493451480474221	0.0477250270713408	0.00551204120497216	0.00149951720827361	0.0198205311151773	0.00799220165376495	0.00385067452119374	0.00350577920662289	-7.45086459025962e-05	-0.0066548038512035	-0.00670362183802876
0.0697615112798685	0.0251540095039381	-0.00707695097133244	0.0662355842002653	-0.0037062119137493	0.000837651678979714	0.0168347562000375	0.0123083573161159	0.00376983765718855	-0.00143428011738479	-0.00348937553930026	-0.00995164841460652	-0.0139372003298809
0.0655588626409779	0.0910990642566937	-0.0112584631068369	0.0469560550293106	-0.00258016982179707	-0.0183640869746629	-7.95913845646479e-05	-0.00865279251140617	-0.0068146290444272	-0.01047212839823	-0.0138118774017721	-0.0227137643856849	-0.0164694583787055
0.0265492371106204	0.00533925869781666	-0.00333817840310916	0.0235947354671923	-0.00169137608461016	-0.000111101424105177	0.00669245409110767	0.00494236268807422	0.000454649631708815	-0.000901238754357669	-0.00222219806069735	-0.00323968837131795	-0.00375995693810828
0.0395913968558515	0.0214394870742633	-0.00436030038480571	0.0340156940103035	-0.00327656112095775	-0.00674247797530367	-0.000994576892193795	-0.000662683598535767	-0.0062588619545966	-0.00500951954813071	-0.010900586812108	-0.01135104085648	-0.0147053858992184
0.153232963829334	0.112352112544519	-0.0362846158187273	0.081175509640937	0.0114673609226012	-0.0451855547883512	0.000881773667235186	-0.00709932011145392	-0.0185927438199366	-0.016859096932875	-0.00649374818525406	-0.0348242198967018	-0.0344623913444314
0.0551274442876283	0.0300784098749363	-0.0105283160016668	0.0355041128187617	-0.00671400787858942	-0.00500270343024588	0.00129294168658282	-0.00829364074846049	-0.00912085575153405	-0.00585835565441765	-0.0113247542564517	-0.015913983600143	-0.0162417161213929
0.00593866844686239	0.0138228442876101	-8.23252317821684e-05	0.00563450281376442	-0.000854302034123347	-0.00119329753664364	0.000605806581418503	-0.000791949243861754	-0.00118619951712879	-0.0010237997853835	-0.00130988518812309	-0.00155388532514756	-0.00204852044133155
0.0416312581211532	0.0195749080480869	-0.00806843913256609	0.0308412896184983	-0.00892181629763448	-0.0120433905757572	-0.00469095211963107	-0.0087893512270461	-0.00731624779773048	-0.0104826034366958	-0.00896076759363561	-0.014760151233794	-0.0102239995467436
0.185424593780762	0.151091787146931	-0.0476180594103781	0.0862446636971672	0.0677073214260816	-0.000389226406340093	0.0601206087627769	0.0180542039395352	0.00922139189752877	0.0336590475098707	0.00285810778132711	0.00985836682879027	0.000180443522131757
0.0449931354601098	0.0830662912426358	-0.00836563067699803	0.0313928516627518	-0.00917350565894429	-0.0173397483823232	0.0073931233434141	-0.00580994732776609	-0.0118127910184209	-0.0132566270206337	-0.00570158031167568	-0.0133568960780498	-0.00786655921327696
0.184745131634356	0.152034941686341	-0.0471465079192714	0.0866431238380583	0.0157008542577012	-0.00263894525480235	0.0200768631491156	0.0234719105087785	0.0204402267644473	0.00653095450144944	-0.000244972636894714	-0.00119501953775808	0.0272467117554149
0.265523396443953	0.175469011096625	-0.0639196623521303	0.140344657945177	0.0345448876079732	-0.0296469983364112	0.0537288964800524	0.0183673087175746	0.0129944968676788	0.00244894463578099	0.00997483124238008	0.015667127883223	-0.0273897274460555
0.489878339144771	0.202781913087987	-0.136247359285795	0.204618274480606	0.00503308694212784	-0.091087805173046	0.040071714089829	0.00968588954629956	0.0107616851879933	-0.0430273591154591	-0.0432494960151625	-0.00605696015249779	-0.0228854839697095
0.00490360456448341	2.11004010011494e-05	-0.000198843721615116	0.00319330337749007	0.000194714932812719	0.000249625473267192	0.00195622126332059	0.000995855552521322	0.000504639240341378	0.000222170203039955	-0.000493010380016713	-0.000787983589242454	-0.00109266264030491
0.19804242977912	0.051842987427995	-0.0446393358887985	0.113856187366915	0.00964579052923381	-0.0233741092285994	0.00898704415830634	0.00298294116407197	-0.015765258096625	-0.00686415934968279	-0.0162088866669086	-0.0258595983437625	-0.0315429836598303
0.127179400853182	0.0311171508956599	-0.0261259177047843	0.0752024407483704	0.00708534586113652	0.000583127051529825	0.0173678627845434	0.0153757531575809	-0.000214715317243153	0.00383423645633318	-0.00442484839439883	-0.00931379356642631	-0.0110872560159206
0.1324272643294	0.122067028935027	-0.0232652740850161	0.0964575473041307	0.00384940383875271	0.00081332019009614	0.0287239102825979	0.015033161357257	0.0188847646161925	0.00233136201442441	-0.00692759545144819	-0.0128719979899191	-0.0163759937751785
0.186336261961597	0.153808590174232	-0.0482685026853611	0.0866891578030649	0.0501327177103464	0.0143245600675172	0.0523406818733566	0.0324843027840039	0.0288472224881267	0.0322286388889318	0.0204762213006435	0.0123835084968955	-0.00776994569850875
0.209293487082996	0.057073944805454	-0.0464502974258464	0.125926044897559	-0.0158606508438665	0.00148961299448735	0.0436368790817934	0.0186312434955904	0.00866751831090562	-0.00718551892468958	4.14707637932388e-05	-0.0156866825388057	-0.0302659831699559
0.461478697678306	0.147185453245209	-0.119527379776841	0.221469566606239	-0.0139634182722247	-0.0816411998655141	0.00298155054031912	-0.0246666421224332	-0.032439489472494	-0.0478023090688695	-0.0618004399147281	-0.0811863135209481	-0.0912699946920302
0.461857115237175	0.146431220546159	-0.120678036409548	0.220643720933319	-0.0313113864581182	-0.0838575494698142	0.0102678089827208	-0.0181148429769728	-0.0372833612235851	-0.0575844679639662	-0.0764950288808817	-0.0759976741715748	-0.0952428060575191
0.140976046027754	0.0550488785599094	-0.032307438308029	0.0788238340208243	-0.0108546420142315	-0.0486216268157474	-0.0144286448694801	-0.0102595741492892	-0.0282032688478323	-0.0297381344149895	-0.0322831955783238	-0.0354701207922622	-0.0419532721141391
0.0136623488172386	0.0248759199936473	-0.00107642158684203	0.0118236718556004	-0.000648428200325016	-0.00380700885386273	0.00253396238473566	9.50009805346028e-05	-0.00190630385058954	-0.00222771852709388	-0.0030972015237053	-0.00414491382439449	-0.00565491628859245
0.214743234038743	0.114199365421677	-0.052122413252418	0.113286505983648	0.0180003964890557	-0.0262731028127161	0.0353853008323101	0.0327596187371322	0.0112762826076039	-0.0041363531618302	-0.0100080890442382	-0.000894706035458492	-0.0254914427405221
0.000790268554537686	0.00269259522995985	-5.02809018908121e-05	0.000422923869167439	-0.000443583654460877	-0.000482093327396549	-0.000236332784876012	-0.000327845738509051	-0.000453328851421184	-0.000462838490928713	-0.000457696886586432	-0.000509464823579906	-0.000500648295479094
0.324509425294353	0.249298385981066	-0.0632005114664906	0.239536036104106	0.052829404137881	-0.0433289184077817	0.0130902068455789	0.0357498543253161	0.0199042545262824	0.00475024286504966	0.00435490198019806	-0.0181624766018219	-0.0302393428806412
0.025491151874207	0.014272193132601	-0.00357048539645578	0.0209007773298166	-0.000716520930862358	-0.00148246224310027	0.00108311122507966	0.00207581918869132	-0.000433820196807478	-0.00109949158698132	-0.00340348840220589	-0.00487769819671795	-0.00578712187660525
0.00673883790252743	0.00398542060938966	-0.000389373642775997	0.00660904965218855	-0.00168297748232771	-0.00204895515922787	-0.000840418199560547	-0.000862779571718992	-0.00148268839827101	-0.00186596632077779	-0.00247080842994137	-0.0024026043859796	-0.00304934292471746
0.496039703833772	0.248626324380494	-0.140468131969639	0.195513745960653	0.119115450818584	-0.0651319981353624	0.100000682684067	0.0487210383597628	0.0383977023792174	0.026991726341611	0.0492718361252787	-0.0143097105186994	-0.0434943074507376
0.361501976854019	0.220605525878055	-0.0787256844699588	0.230808097056881	0.0613038932285749	-0.0362280634252349	0.0497879788613567	0.00952819275412231	0.00791608360227364	0.0125379149016701	-0.00287336143019962	-0.031006496606194	-0.011974262236376
0.0645390329600627	0.0503979167365416	-0.0133615598115773	0.038342029479459	-0.0112240664777261	-0.00981805759101338	0.00381095842127016	-0.000655275315654985	-0.0112214220516307	-0.0105210620343697	-0.0104225128403067	-0.0161378720017606	-0.0172471745494101
0.245913101321341	0.0988217915068548	-0.0549334937131117	0.14318625466344	-0.0255318108435937	-0.0193970969486451	0.00570058317603997	0.00480577922577777	0.0014255199510754	-0.0224644538961194	-0.0228889386582669	-0.0304134078326503	-0.0387068283568236
0.0512281335843326	0.0161805669089181	-0.00947129048661663	0.0342151789717109	0.00132365191637318	-0.000370888795029646	0.0127095502055527	0.0054065554505328	0.00372634000286071	0.000476381560671771	-0.00142213488486411	-0.00379259313861109	-0.0071121785444495
0.493927945628028	0.246948646064388	-0.139973687322002	0.199139649481438	0.0607240801190997	-0.0211728473476223	0.0848414849754197	0.089041350472401	0.0335466909335198	0.0197756163857388	0.0189854856847073	-0.0588766156726538	-0.0129562512962191
0.495620570275217	0.245421258737484	-0.139058698197343	0.198878396762314	0.0247663571390923	-0.0667908692136861	0.0853745550938783	0.0615966719369659	0.0830766191633738	-0.0210122560372969	0.0302221290264749	-0.0119973244423872	0.0211027499587969
0.484242637588976	0.144162680752086	-0.1320556120782	0.207526276973568	-0.0191446483190293	-0.0977315070458114	-0.00144168505075126	-0.0192880896365317	-0.0392172730411902	-0.0584380776824204	-0.0645359744885675	-0.0674942273488398	-0.0972950670294401
0.116397796046415	0.0304027785565114	-0.0236572964932797	0.071443387592271	0.00577202394979688	-0.000285716678817952	0.0122083192408915	0.0126725832366341	0.00534958591706547	0.00274315363548946	-0.00395033265940947	-0.00823521951889623	-0.0124445060331116
0.48746090167953	0.199119745508965	-0.135169261255173	0.203431832641994	0.0431245301798531	-0.0887262589159366	0.0793030127749918	0.0102559038374007	-0.0118410071877387	-0.0228008643680417	-0.0377950802924096	-0.0712207277325653	-0.0705594318510788
0.128181942573011	0.0497493220630038	-0.0288200422456009	0.0669564638645987	-0.00633284933841034	-0.0326474932115557	-0.00804187697365574	-0.00904858722324106	-0.0158746267473301	-0.019490171274983	-0.0253154338416995	-0.029342862748249	-0.0383465294162779
0.195497849103561	0.108760114516879	-0.0228398013763725	0.195317160069615	0.00251994532941743	-0.0263825468854357	0.0103798760983419	-0.00580969362051106	-0.00495331222158585	-0.0119313007780092	-0.0268109740240936	-0.0477173621108845	-0.0529972144417483
0.0402095298962497	0.0442500576629446	-0.00707112234923359	0.0297342856703519	-0.00895086021928689	-0.00861061857598203	-0.00184669423873318	-0.00443012266756874	-0.00589994690387373	-0.00878073939763446	-0.00913521431631946	-0.0118582360098411	-0.0121615958087544
0.442604879440801	0.159444252497026	-0.118600408132526	0.195265890432961	0.00742139237395706	-0.0212617232788454	0.0745369484383538	0.0617519168355898	0.0116054281200583	-0.00692016545244417	0.0111003876367372	-0.00141434171891164	0.0117094174545087
0.00211502515065217	0.000329049122175545	-0.000192243257575759	0.00129029044910179	-7.960721665283e-05	-1.14161082217139e-05	0.000366252934498948	0.000371216120664349	0.000152034813353033	-4.5511662437272e-05	-0.000273898820834592	-0.000490589318501725	-0.000627160335889313
0.0734982638127706	0.0647029771388204	-0.0162562994495387	0.0428504070781605	-0.00407527457892511	-0.0151860831945362	0.00324753610534954	-0.00187658233570007	0.00250960392849646	-0.00963067888673065	-0.00605672477046723	-0.00898247897500712	-0.0117593286060617
0.177513632228371	0.0483980267460275	-0.040236472286469	0.101132744686116	0.00736773267806798	-0.0184056972258148	0.0191132465711094	0.0092008517709824	-0.00823605814217523	-0.0055189822738734	-0.0180812112104066	-0.0219908842389026	-0.0258087716980751
0.0400711428011244	0.0225409944189884	-0.00295255898075763	0.0361201556575446	-0.0117820357441703	-0.00961806575759253	-0.00104704341625032	0.000474094836787738	-0.00392808878873899	-0.0107000507508814	-0.0102479844337254	-0.012640846071852	-0.0132350105336625
0.167379413581898	0.180291676877264	-0.0304684856841635	0.12098348967606	0.0294547987798483	-0.00553492666008246	0.0306192026875432	0.0324958520293897	-0.00266341336656215	0.0119599360598829	0.00902541224755923	-0.0030603856869251	-0.0117102960442131
0.227381852385727	0.170812310089614	-0.0573177770228352	0.10972661406582	0.100692044346085	0.0156668581772121	0.070738855451866	0.0256467106681797	0.0338902360486419	0.0581794512616483	0.0259748902076687	-0.0193802216904262	-0.00782950032289517
0.034549560802235	0.0407904276568059	-0.00654431202387754	0.0250100355432184	-0.00772592796595344	-0.0110894641853462	0.00120360957156854	-0.00418355022961985	-0.00493666249092673	-0.00940769607564983	-0.0101621778623927	-0.0109167884569639	-0.00968990254787979
0.0958790501554761	0.0675852201860214	-0.0216468372532836	0.0520555901240509	-0.00903825259923118	0.00200564657835159	0.0192104788278962	0.0231060599756792	0.0111890935675233	-0.0035163030104398	-0.000198965717027669	0.00029162941119916	-0.00271170024787923
0.019284005351138	0.00720159590467206	-0.00149091965898586	0.0159134676155907	-0.00131551121465865	-0.000360752695934458	0.00495261574691777	0.00313263964365917	0.00104893276080928	-0.000838131955296556	-0.00322120537726888	-0.00319308080683461	-0.004263086019979
0.0184734632648501	0.0304822394480438	-0.00275863050066628	0.0153075097840414	-0.00417957703007288	-0.00525785063346056	-0.00129341949675343	-0.00374791106274184	-0.00396267728627817	-0.00471871383176672	-0.00621188663186456	-0.00757237269420382	-0.0074364870554109
0.0861625139530365	0.0250286167027482	-0.0179974392873036	0.0491728112126386	-8.5362252124549e-05	0.00552026890948978	0.0185551179011673	0.00892482414720173	0.00183186456633763	0.00271745332868262	-0.00406941716451863	-0.0117494399295566	-0.0137087355099917
0.435069275171952	0.0946164882477715	-0.113924065254214	0.201814246498413	0.00460647881802945	-0.0287075247150504	0.0214109651016097	0.0144333693945467	0.00741324974199076	-0.0120505229485105	-0.0185395468880971	-0.0561116874212387	-0.0394713938871576
0.0488157924114892	0.0619472888339922	-0.00690500055080396	0.039158957933094	-0.00819900924140191	-0.00350388559852022	0.00154652400208711	-0.00142093737218489	-0.00625896709628236	-0.00585144741996107	-0.0114363190429735	-0.0132323602671959	-0.0166838563222615
0.149617591917439	0.186122813173296	-0.0222982274401922	0.123602175596784	0.0176517726203369	0.0252250571765175	0.0193244833641068	0.0184955246272636	0.0104860549042775	0.0214384148984272	-0.0156844556407496	-0.00301781460996073	0.00352298251955657
0.217600696536305	0.112684974862965	-0.0533652655411193	0.110920060326474	0.0468528011992746	-0.0304129047534568	0.0138714965067005	0.0279866598032347	0.0196440251115083	0.00821994822290889	5.69024448769939e-05	-0.0195054732443876	-0.0158915830074266
0.00956990417189947	0.0125271266885338	-0.000828741169402075	0.00731416940372377	-0.00261797102065628	-0.00268302046436919	-0.00028768638184978	-0.0012595346622062	-0.00195871405140001	-0.00265049574251274	-0.00331315397164911	-0.00317340087689645	-0.00434467375054247
0.101276766716135	0.0315568463191386	-0.0123301387150615	0.0948965060698482	-0.00381943835375198	0.000124263220926416	0.0269943079549238	0.0156761521768863	0.00964422810114852	-0.00184758756641278	-0.0082177480886368	-0.0113386046473544	-0.0178725924163191
0.0487365582716151	0.082586422707652	-0.0108030506018849	0.0319585558439482	-0.0102246071848891	-0.0142304820723943	-0.00490002996710692	-0.000185737225587554	-0.00318239159586747	-0.0122275446286417	-0.0136423535864963	-0.0153524511072329	-0.0138889504019246
0.0829216842840826	0.100651796658399	-0.0199346314420916	0.0430243750639026	-0.0116138677711831	-0.0207156626996587	-0.000379483517558427	0.00847942527942863	0.00243314867273764	-0.0161647652354209	-0.0129290722232992	-0.0213899027302143	-0.0118078118188334
0.170267906483126	0.165414433297512	-0.0437658945600594	0.077215374531452	0.0517218565623932	-0.0358704603894077	0.017715694202829	0.0168732189204238	-0.00146264067090504	0.00792569808649277	-0.0180685504778962	-0.0191173858626771	-0.0204507632164443
0.463538031164371	0.147764795823903	-0.119485845451726	0.223980591001706	-0.00509460199802853	-0.0808106120767258	0.0193078644034411	-0.014078196836341	-0.0282296456074378	-0.0429526070373771	-0.0620926797147007	-0.0743430153512901	-0.0745833789270997
0.0403395136866766	0.0100835360532269	-0.00368427870272785	0.036005422519107	0.00242921266282228	0.00254292077825041	0.0130254070745656	0.00903236669795487	0.00402411960465286	0.00248606672053635	0.000410897448863121	-0.00389829856937036	-0.00654711161886839
0.000467840158982625	1.03912415449451e-05	-1.21868946022884e-05	0.000108997164333868	-9.49452909302653e-07	-0.000103691914106431	0.000126863853982112	0.000136875444251607	8.71772417769987e-05	-5.23206835078669e-05	-9.96171215461388e-05	1.88268263766398e-05	-0.000126733042098967
0.23001260455882	0.123515658625465	-0.0547773252451831	0.123286524189896	0.0477594920934638	0.00790262780702908	0.0841553653569534	0.0304492882471329	0.0267903211665081	0.0278310599502464	0.018770300765096	0.0138538164009828	-0.0169952740238652
NA	NA	NA	NA	NA	NA	NA	NA	NA	NA	NA	NA	NA
0.154486706709326	0.0362028733629343	-0.0346814091734137	0.0886675979714119	-0.00661559852013224	0.000495009188779483	0.0140910257218818	0.0141092052974001	0.00523006297169326	-0.00306029466567637	-0.0152165370549387	-0.0200331448416883	-0.0181061521955946
0.257521841018994	0.102712855652123	-0.0595994156095947	0.145405633454244	-0.0121220227908014	-0.011175524793113	0.0151770251785928	0.0161064624499312	0.000524369255536672	-0.0116487737919572	-0.0222540053462861	-0.0294744034374415	-0.0407035149412559
0.0152227750144942	0.0218262212798548	-0.00114868566435937	0.0147631622891814	-0.00647723526330103	-0.0058660759061786	-0.00214124079771131	-0.0039005134928807	-0.00485577243442492	-0.00617165558473981	-0.00577949521165495	-0.00744989196718767	-0.00742875266163719
0.00531901670820626	0.000313280496003884	-0.000215632898718538	0.00417492401060074	-0.000374536029760324	-0.000557243465269634	0.00130219288169732	0.000761563232693994	0.000128362009247729	-0.000465889747514979	-0.000601209377394755	-0.000939891389793614	-0.0014944985751643
0.0680470549322802	0.031616609018271	-0.0136815937367441	0.042595267822345	-0.0164495277422216	-0.0229955787194783	-0.00729342767434446	-0.00520001063622838	-0.00772221881388653	-0.0197225532308499	-0.0214154800755559	-0.0188686127250755	-0.0190949522185077
0.119552335695342	0.0485405059353207	-0.0262401462141186	0.0697481290823957	-0.015346366711596	-0.0275434421912322	-0.00533528523881631	-0.0117539677589672	-0.0113501538006112	-0.0214449044514141	-0.0224067190316768	-0.0311756108212116	-0.0300003223629893
0.115827401282381	0.125742120816241	-0.0160497554422237	0.0959728039662529	0.00106652438849056	-0.00249987478299356	0.0460577681375188	0.0198925396038423	0.0119077752719728	-0.000716675197251493	-0.00811953710892943	-0.00810198215518661	-0.00837059883052482
0.0154905614092177	0.00167284434039848	-0.000259435545072469	0.0157741891882142	-0.00180777380462688	-0.000336107298094393	0.00527747327564666	0.00330289387349966	0.00194155276497208	-0.00107194055136063	-0.000822932729707682	-0.00248141329877957	-0.00269120318064636
0.0361261224318147	0.0547440680059762	-0.00391921078354115	0.0320640103681344	-0.00209940580146765	-0.00399102161401294	0.00603258680293359	0.00457494109853076	0.000746580240948515	-0.00304521370774029	-0.00545999141929718	-0.00618138052706294	-0.00828514932920559
0.298976719665551	0.178422158274394	-0.0584428373828525	0.215494837278966	0.0630960511812943	0.0537412308427779	0.0523231021376932	0.0418670618995283	0.0185600365815818	0.0584186410120361	-0.0096214759515264	-0.0149513801592536	-0.0431081503363077
0.0836428053411461	0.0742395480646293	-0.0184092859756133	0.0473376217018641	-0.00606151872891897	-0.0248153120083065	0.00460159391894889	-0.0158757762589238	-0.0103205030814489	-0.0154384153686127	-0.0183063935293983	-0.0146935020984902	-0.0153480837720824
0.125820863574802	0.0308032929742771	-0.0271805648438666	0.0753176963358826	0.00724905111982421	-0.0206126061405284	0.0243388132142706	-0.00204897100690715	0.00178315357631584	-0.00668177751035209	-0.00161132566239872	-0.0115982904520967	-0.00940184387786069
0.324124873061645	0.255725275135611	-0.064581419167203	0.243190769675678	0.0592515777179796	-0.0429351174569361	0.0527450295671085	0.0147660268891399	-0.00816681957765908	0.00815823013052175	-0.0354030045591348	-0.0425585904220726	-0.0308229772327138
0.00375165939320246	0.000387058516978653	0.000162170103677936	0.00279516989088117	-0.000100235056373398	-0.000293800283927436	0.00128136506690583	0.000527799952622621	0.000299471205357951	-0.000197017670150417	-0.000635645977721238	-0.000933340793901402	-0.000672676478374864
0.0141470086064712	0.00821639347613425	-0.00132903226985407	0.0138358075595785	-0.00427315057921062	-0.0035858541655078	-0.000918703063480204	-0.00274877184991112	-0.00245594361429687	-0.00392950237235921	-0.00424498116809879	-0.00505617938049141	-0.00509417818210193
0.0839605256086328	0.0341469899925217	-0.0168946174690861	0.0514796090367096	-0.0134669882241503	-0.0074873900564125	-0.00194371187904224	-0.00330591228323544	-0.00195838480428351	-0.0104771891402814	-0.0179667381175713	-0.0136189304603896	-0.0215518769801136
0.110759376193707	0.029107837674502	-0.0252988643666448	0.0589379672831799	-0.0143849251187605	-0.00456034942421134	0.0138605441858956	0.00457956679732384	0.0044937101071828	-0.00947263727148592	-0.0145560856247534	-0.024237371660667	-0.0119406943594109
0.0317715143043433	0.0831681667905831	-0.00455527980460976	0.0268409305362487	0.0129628159528642	-0.0120502913027487	-0.00637999655534049	0.00472070582654083	0.00159642017151825	0.000456262325057737	-0.0147135480464179	-0.0162292527492059	-0.00594632030171125
0.213798783921708	0.11282838454664	-0.0526842056001289	0.108714385209402	-0.00780698652711653	0.00658315390481559	0.0334701848764072	0.0154843540838657	0.00830351214585678	-0.000611916311150484	0.00834793444651927	-0.0105133872509056	-0.032640335998793
0.189344077985646	0.112011988315179	-0.0451257850430928	0.0977429868320292	0.0167186235589283	-0.0215494046307601	0.0409461301029024	0.0264512286428158	0.00838187072057914	-0.00241539053591591	-0.00237348469511381	-0.00418650091811287	-0.0176341367805222
0.263378345664318	0.127182863147186	-0.0660766981894172	0.135261641893956	0.0469779638462093	0.0102530932886937	0.0507087153347887	0.0432515398227915	0.0116358726513978	0.0286155285674515	0.0224439135596833	0.0104882369942946	0.00834457267741229
0.451672954720891	0.156738301024758	-0.122625974807305	0.194973502262351	0.00135235690690533	0.0507412488030841	0.0737993373079693	0.0779139890466947	0.021871919797946	0.0260468028549947	-0.0155034950863061	-0.0221052756561588	-0.029981478957067
0.0659691629630616	0.0209883855082375	-0.0137134199339583	0.0399473446522227	0.00610175581826498	0.00210747689021107	0.0151233285019661	0.0111553796886067	0.0078226386613625	0.00410461635423802	0.0002649574532579	0.00057838653286775	-0.00362660766148235
0.00936562074026069	0.0127999052133344	-0.00100754576820825	0.00746163914267023	-0.00243059398954032	-0.00172848460282556	0.000363005815747676	-0.000745682374230843	-0.00182792351040244	-0.00207953929618294	-0.00283440472039476	-0.00355547550423688	-0.00382235825531441
0.303449582562082	0.219173533072607	-0.0778944396937744	0.14358717815799	0.0324002611939916	0.0336788374177918	0.0619588523392693	0.046591263115955	0.051710284229176	0.0330395493058917	0.0232644435547145	-0.00747901291173925	-0.0119831183119469
0.225983487214073	0.169454511939845	-0.0574361183071965	0.108866886126626	0.0881288992962683	-0.0176298014559045	0.0538976333954705	0.045697019029321	0.0276786615813414	0.0352495489201819	0.0077198866664471	-0.00584924054290142	-0.0356159976683078
0.29034085900265	0.180283991099275	-0.0712345310994967	0.148410946058861	0.00206622892116892	-0.0210185198718159	0.034524317539513	0.0173513874629373	0.0276718215315548	-0.00947614547532349	-0.0122119638869664	-0.0301884361267408	-0.00623842811432329
0.292760113820109	0.179565673590435	-0.0726078911505192	0.148647739668549	0.0432860690120572	-0.0195147919393442	0.0544379124140075	0.0331683716219159	0.0215405521839278	0.0118856385363565	-0.0270418375149615	-0.043258614715902	-0.0262558287357991
0.291211949171212	0.177980950033175	-0.0716344711167122	0.149559240958749	0.0120018441803669	-0.0181181347553113	0.0279829308025704	0.0434587070687442	0.0357903314706305	-0.00305814528747217	-0.00356678965758939	-0.0225539980958659	-0.0276509133102898
0.321034132976848	0.212019205551534	-0.0689429053993819	0.209025545606756	0.159080523507813	0.000369177008510635	0.0707159420925337	0.0429102429001231	0.0946867892083984	0.0797248502581617	0.0366866664270833	-0.00336652110829899	-0.0209316263743812
0.0190992774371151	0.00468996118127535	-0.00256943610327176	0.0174427694601168	-0.000190727506219669	-0.0017647392241643	0.0027995973969723	0.000596558549760887	-0.000462903687788566	-0.000977733365191982	-0.0023406444456879	-0.00378319497381084	-0.00348245658087647
0.362187172484453	0.219755798880834	-0.0792519801056433	0.230311629296661	0.033834247255412	-0.0323423185902091	0.0293533244714794	0.00605022186032028	-0.00666711752731519	0.000745964332601434	0.00542425478891234	-0.0250674924080795	-0.032506809428484
0.0503780764134541	0.0677430537341878	-0.00643213811490454	0.0399716490938808	-0.00593634841400884	-0.00982853477840354	0.00406071027094507	0.00244854832965928	-0.00407279132902836	-0.00788244159620619	-0.0101076850888311	-0.0106442690448064	-0.0147381206173185
0.102533335631195	0.105411332733401	-0.0173681669054633	0.0746182273799932	-0.00132985509422262	-0.0231749836671234	0.017839039130506	0.0165697154649649	-0.000294824457169385	-0.012252419380673	-0.0125974855867317	-0.0109880696438018	-0.025130454586351
0.21353674788464	0.116220015419595	-0.0522094811102013	0.111268848728374	0.0226166452716856	-0.014495364545051	0.0286231905612819	0.0262461215666444	-0.00164807528020053	0.0040606403633173	0.0081838246448285	-0.00158494207261892	-0.0214646838769501
0.113998137173536	0.0800696358834104	-0.0265777812225861	0.0580366395907117	-0.014294810578641	-0.0270961748907309	0.0141963957978579	0.0194675796434546	0.00905027574583504	-0.020695492734686	-0.00175366068731707	-0.00640520142667504	-0.0118498001135382
0.0567259791695217	0.0298143463308408	-0.0114589293032823	0.0360554689198466	-0.0148260485391484	-0.00588680797507671	0.00120403897596986	-0.00407167457787306	-0.00685028204326627	-0.0103564282571125	-0.00808761903110345	-0.0137086583563591	-0.0158813230111333
0.00357866466239328	0.000679327229240855	-0.000210923532926758	0.00251666038961016	-0.000311659873344232	-0.000481334530947816	0.00106120591913333	0.000641481165565127	0.000174945680173603	-0.000396497202146024	-0.00043039416691865	-0.00062816578964502	-0.00061910342511352
0.490145392870388	0.197537030385156	-0.135856552096393	0.203308568663445	0.0421586265083493	-0.0890793868658106	0.0406060904506215	0.0187433542092272	-0.00534223668774148	-0.0234603801787306	-0.0323949485619643	-0.026381873887219	-0.0714300751064581
0.46689805588615	0.218260700084717	-0.122407863256317	0.220528153533128	0.0698863705334009	-0.104360817910835	0.0420634424812497	-0.000104421826197076	0.0216861633637556	-0.0172372236887172	-0.0177047422743403	-0.0460658114435503	-0.0613467950414619
0.102191471263008	0.0780750128307683	-0.0225049522340174	0.0574069830179778	0.00845270312986152	-0.00485692446068395	-0.000831573624066967	-0.0031683062275165	0.00813316458965263	0.00179788933458878	-0.00782051074145626	-0.0200450158642975	-0.0206276138752444
0.490470272616092	0.19970509067142	-0.136728093342463	0.201996446036633	0.0277791080742731	-0.0774632553555852	0.0708563552896066	0.0660702643329851	-0.0160985478348084	-0.024842073640656	-0.0179958420276157	-0.0503265695166994	-0.0462364193795954
0.181385507625336	0.229364634168296	-0.0351646532500935	0.119916798762017	0.077189674044412	-0.00384588204995381	0.0618195540096876	0.0395146304196099	0.0133295356357904	0.0366718959972291	0.0218821714927184	0.030568126702795	-0.0236707078593665
0.488426267342388	0.200498978232057	-0.136058743933828	0.204245228041438	0.0403552138109441	-0.0664024550850156	0.0878286973389363	-0.00957093903741962	0.00605133504049243	-0.0130236206370357	0.00554941041598084	-0.0367588327144172	-0.0618916737971841
0.264430041496428	0.175092900249717	-0.0638103016019454	0.141279935837387	0.000721075183583719	-0.0345825713347446	0.0325113981887174	0.0103900703382244	0.0301678344701437	-0.0169307480755804	0.00365956808937212	-0.0202051633311647	-0.0154305086612102
0.0834878204846606	0.07493058377971	-0.0189672745155326	0.0456148365142623	-0.000111873815598545	-0.0249437507201455	-0.00562433656401111	0.00686434838154551	-0.00668931707496084	-0.012527812267872	-0.0132558517314079	-0.025541872559216	-0.0119884269697287
0.0460745023982033	0.0153021845505983	-0.00871647305879138	0.0301439867271043	-0.00508645690962124	-0.00509949475515377	0.0021098031049849	-0.00149379876888366	-0.00504438636897894	-0.00509297583238751	-0.00756368974383694	-0.00880929256210537	-0.0100363115931593
0.207672606528443	0.115757467620576	-0.0483809283534687	0.1150578507562	0.0250404358256164	-0.035363701884165	0.0365468877487965	0.0178143202375418	0.00244019345931243	-0.00516163302927428	-0.00157000979997904	-0.0178367524674887	-0.0185292220449791
0.444674851701093	0.156821616158714	-0.11924005262308	0.194742816356154	0.0526391061664387	-0.0174549626490307	0.0492169198252094	0.025753089025702	0.0391414398465464	0.017592071758704	0.028556340434637	-0.0240719761892393	-0.0202137979068472
0.0739100552883417	0.0525296384866415	-0.0157397601018099	0.0437483269507227	0.00163744322435358	0.0107054263336002	0.0136193308604523	0.0143820641842833	0.00490310145983398	0.00617143477897689	0.000136696679604434	-0.00868550869977182	-0.0127051453797145
0.0836883715840687	0.0336494234404241	-0.0173345133120848	0.0491941873045846	-0.00789737849821981	-0.0158631122649953	0.00496593113408658	-0.00071450019532554	-0.00253108069593297	-0.0118802453816076	-0.0169389730060771	-0.0125581891923692	-0.0147114901919648
0.44166808761512	0.159271250744941	-0.117074938669709	0.198591601391506	0.0149533389436983	0.0454651707586672	0.0406192441351493	0.0491852022385501	0.03526952541758	0.0302092548511828	-0.00729529787019911	0.00585352705792319	-0.0406585978683854
0.373439910910548	0.270107150038483	-0.0854738642378589	0.223670158717928	0.133611944832199	-0.0379011202909522	0.0317568963651687	0.0514149289383828	0.0228255147685148	0.0478554122706233	-0.0266685272890487	0.0510013436700954	-0.0546721116173444
0.00638775151696164	0.0135292067005661	-0.000667595305825132	0.00533879551225089	-0.000558271961876478	-0.00105110779757038	0.000776338107659418	0.000190289841210005	-0.000290020071837956	-0.000804689879723427	-0.00152070453955909	-0.00253911299371276	-0.00296510947835538
0.280547064992469	0.0985605265190625	-0.0672493398497266	0.15351289581695	0.00753353850720595	-0.0138698184719966	0.0199813166656437	0.00308938022523253	-0.0014877906372891	-0.00316813998239535	-0.0256399288031785	-0.0253642840158256	-0.0426151193512669
0.226302370646332	0.167545318892437	-0.0581563789239848	0.106488406389081	0.0527446772380968	-0.0308175258421753	0.0609118938038302	0.0169321445382151	0.0148466605768384	0.0109635756979607	0.030032553368125	0.0252926562396005	-0.00216425925779345
0.0953422975285317	0.124340392841878	-0.0228630297732383	0.047154823705029	-0.0078583957071677	-0.0165168745840359	0.0104659018553609	0.00209786640993202	-0.00623173581990662	-0.0121876351456018	-0.0138903184999487	-0.0161290670511852	-0.018319443028797
0.0490921019192001	0.0189674962598268	-0.00916951265107429	0.0353336794516243	-0.00359955806809957	-0.00187664402661367	0.00121920769599134	0.00347298751883662	0.00177422176854067	-0.00273810104735662	-0.00240600485039385	-0.00360286403507411	-0.00704137251708442
0.11980874134793	0.0744057460567364	-0.028069165388452	0.0616007066402595	0.00200623167531128	-0.00698770338976974	0.0252485512773767	-0.000740230008082307	-0.00347068584682304	-0.00249073585722924	-0.0143625128168338	-0.00337807914716025	-0.0100457510747461
0.285435805990522	0.0839149201327062	-0.0503009344224252	0.226820201952222	-0.0351535948181943	-0.00914415023456211	0.0511901585928958	0.0150805611257926	0.010356482344476	-0.0221488725263782	-0.017081939212163	-0.0285195479228791	-0.037190608485061
0.0748380917261075	0.0234352938837146	-0.00572876608795624	0.0725605537029315	-0.000912113363350259	-0.000345214279875022	0.0222645968370628	0.0124230123635976	0.00551486233482314	-0.000628663821612641	-0.00526254384974131	-0.00924967317976506	-0.0112752333548119
0.0524322618225189	0.0166075322796632	-0.00978365083117468	0.0338675972237661	0.00252022276706759	0.00377581279516425	0.0120262703919719	0.00858016795296534	0.00233560279768968	0.00314801778111592	-0.00253338287727307	-0.00253587780766403	-0.00529842876368888
0.153107231121605	0.0360380071788445	-0.0329756390600712	0.0914197412653083	-0.00383304969270487	0.00199550818380198	0.0259436470219875	0.00681684263758675	0.00673792856696406	-0.000918770754451431	-0.00608761577572128	-0.0137784093517744	-0.0183488484485189
0.0442153948799586	0.015491798509944	-0.00816895533096176	0.0302419450574358	-0.00367408451579647	-0.0020542875872772	0.00396285638394135	-0.000890097836727305	-0.00240009143879048	-0.00286418605153684	-0.00437613894324289	-0.00761452785049471	-0.00944378181164196
0.150854540057535	0.135460951324853	-0.0379887921319368	0.0677158432111717	0.0317568392042947	-0.0133531647381886	0.044529834558746	0.0378540014979127	0.0180089057996809	0.00920183723305304	-0.00255440314433092	-0.0072352776999029	-0.0242626857430094
0.0153920488926675	0.0211898490847547	-0.00154901531211532	0.0145955051541111	-0.00614086216394309	-0.00560417219782585	-0.00247254689308694	-0.00442374980443909	-0.00493647009192936	-0.00587251718088447	-0.00698669985644941	-0.00719580982907864	-0.00784078418381243
0.311732640279432	0.172503100824654	-0.0642938041930347	0.215027501792827	-0.0122263843063665	0.000848824147723526	0.0634620643370176	0.0343550228667712	0.0231919194327319	-0.0056887800793215	-0.00808773955226405	-0.0293570265657557	-0.0214320520092427
0.0923940070646452	0.121968362625866	-0.0215376873400007	0.0480552809038336	-0.00688376517906321	-0.0145181896009218	-0.00493660249194156	-0.0130078949566581	0.000466217290020332	-0.0107009773899925	-0.0152439587143049	-0.0218776926332802	-0.012253551954725
0.0665198846246417	0.0921357114237286	-0.0116396086231849	0.0461784963385443	0.00119840648431697	-0.0219242424669748	0.0026809529340093	0.00419163939836903	-0.00492786804247972	-0.0103629179913289	-0.0130071923733119	-0.018312185010045	-0.0226317406375641
0.0361441370725299	0.0443714459378841	-0.00443164711535176	0.0312607096395355	-0.000978010647615428	-0.00411556225640754	0.00418084447238899	0.00332250778545707	0.000101874668877136	-0.00254678645201148	-0.00367816780389987	-0.00762437781904256	-0.00875378527645312
0.36422987846254	0.219294502320854	-0.0813798015686601	0.229453921456477	0.0651753548170302	-0.0459547050189648	0.0718007961587123	0.0369838139909826	-0.00738160674566479	0.00961032489903274	-0.0344125669413365	-0.047136619164717	-0.0650454834563481
0.0516628178923901	0.0190539285135189	-0.00955776172217843	0.0354200467773189	-0.00319259258339739	-0.00876815870325254	0.00362600660632399	-0.000630966530582699	-0.00144990863013404	-0.00598037564332497	-0.0052112146120683	-0.00609222130716632	-0.00964284290427697
0.271389767023744	0.188014004702997	-0.0474557769953663	0.222344612653382	0.0295843803096298	-0.0040205671510154	0.081152591264321	0.0612022336518139	0.0249394874008509	0.0127819065793072	0.00170771292855432	-0.0101419650722683	-0.0324692441315578
0.153964534842011	0.0351890220296525	-0.0339658122714345	0.0896699507916366	-0.00352780728621271	-0.000261208224168419	0.0235567872327675	0.0159735520671547	0.0105315111486206	-0.00189450775519057	-0.015764023414657	-0.012559752767035	-0.0263908118923233
0.172156657816296	0.0945453246115826	-0.0416405941157724	0.0878305061937141	0.00950548686208699	0.00420912950672542	0.044886325872296	0.0222127574288099	0.0208184686965353	0.00685730818440619	0.00352579953543722	0.00259380652053362	-0.0209589644762497
0.050445645243496	0.0621925264301368	-0.00784833443843835	0.0389789879113769	-0.00940263319766021	-0.00988944102178543	0.00369510398323795	0.000345556497894833	-0.00533157835412328	-0.00964603710972282	-0.0134694550813661	-0.0140356826875578	-0.0156559019146956
0.0724834033178262	0.0531426541906386	-0.0157069008321712	0.0431757898281993	-0.00929927524170021	-0.0119327680461318	0.00501288034360976	-0.00163464462076519	-0.0107424828926448	-0.010616021643916	-0.0144762326586427	-0.0150885348619642	-0.0148782163329966
0.146688303533502	0.090745581665384	-0.0328125156890217	0.0787057871945173	0.0266678772966559	0.00705731623816466	0.0312966514740044	0.0327031840249972	0.0138665113314155	0.0168625967674103	0.0104452173548875	0.00465734605032489	-0.00308539293470236
0.0396404558226549	0.0200901232231046	-0.00658146809855503	0.0295386079659627	-0.00853999688942366	-0.0127125372631164	-0.0059500014805713	-0.00659440139448433	-0.00940771483691074	-0.01062626707627	-0.0106074409971603	-0.0113490913482728	-0.0161294737711414
0.0149095115709463	0.0266747406283253	-0.00133068612997818	0.0150838049324889	-0.000737157797918084	-0.00399009413328863	0.00209014184833145	-5.08076459905301e-05	-0.00208923486513567	-0.00236362596560336	-0.00547061098393298	-0.00539763480568683	-0.00568116615069998
0.163840751194669	0.0957549731666087	-0.0381649555847549	0.0882374650644155	-0.000942012494757755	-0.00227853431856981	0.0376185340597731	0.00590786595545939	0.0137463356908079	-0.00161027340666378	-0.0182413939113126	-0.00822579454259545	-0.00356359885747728
0.0510173257815992	0.0865967809474854	-0.0059975783856577	0.0426864143598818	0.00221619079271949	-0.0127414898297882	0.00605569060385776	0.000862758232944481	-0.00830421219567866	-0.00526264951853436	-0.00567243360018092	-0.0114749778746154	-0.0161623602946013
0.495505380379261	0.246188903317536	-0.138643118687446	0.198041641834205	0.0634414110627327	-0.0433360963862664	0.0703703542205538	0.0710794684943594	0.0441081782966085	0.0100526573382331	-0.0349751797320485	-0.0279455477358679	-0.0294036372233912
0.453842860818356	0.14936908988563	-0.115132418312789	0.226869415329912	-0.0166013557075866	-0.0987054408887818	-0.011460139520695	-0.0224541953946108	-0.0474155969152642	-0.0576533982981842	-0.0790854308165231	-0.0740719818429847	-0.0854157490883128
0.0195248493211065	0.00741785768647948	-0.00175495669869991	0.0163037764966761	-0.00199961599728845	-0.000583929268515818	0.00492142302354148	0.00164960192962002	-0.000706711602114739	-0.00129177263290213	-0.00262109620303445	-0.00400901142128685	-0.00490139649948973
0.133866479966361	0.0731498589547979	-0.0180498475351048	0.120352119203027	-0.0016060326100639	-0.00421677810416118	0.0184741502994269	0.0101073911639546	-0.0076023478856391	-0.00291140535711254	-0.0105097959645571	-0.0138567123252758	-0.0329415402359664
NA	NA	NA	NA	NA	NA	NA	NA	NA	NA	NA	NA	NA
0.227791400025489	0.1691666638855	-0.0570645786924535	0.108982317186842	0.0390991794625894	-0.0257362150611397	0.0449886402302595	0.0444141743733671	0.0571033481464463	0.00668148220072487	-0.000588157126832523	-0.0162675107801704	-0.00833605419996339
0.498843780715675	0.247420863724347	-0.13990700372352	0.199026650504504	0.0670805554616932	-0.0631134259148524	0.0917736441574869	0.0495985674503298	0.011966546313144	0.00198356477342043	-0.0347471656253513	-0.00498695537677851	-0.0608244595621469
0.295358377219885	0.176504594055361	-0.0747428746279075	0.144752962954548	0.0165313658251067	-0.00927260350820597	0.0306267556549054	0.0332250786876613	0.0536183895990767	0.00362938115845035	0.00912364259993581	-0.0204927952794131	-0.0130343383720893
0.00537945874020087	0.0112089397595358	-0.000146802198352609	0.00446724343571189	-0.00171787088948534	-0.000672188632774622	0.000401821391677157	-0.00019542859421847	-0.000947255879993297	-0.00119502976112998	-0.00135047531152041	-0.00224032227801203	-0.00206633405109101
0.16274804019481	0.109952361320675	-0.0404771105356069	0.0772275921957743	-0.00380496043108172	-0.0445830977681945	-0.000346610772729322	-0.0178797863702612	-0.002942234995233	-0.0241940290996381	-0.0300854711239109	-0.0259177532632514	-0.0426062832556421
0.156235267057565	0.0329942479404723	-0.0355501863500947	0.0909129332102688	-0.00255560185125606	-0.0284855399951721	0.0221331987225798	0.00152949728562651	0.00558945637352301	-0.0155205709232141	-0.00425344255546825	-0.0118273086499255	-0.0151206743796235
0.148547356150762	0.185227476039665	-0.0230019312044542	0.121962467008868	0.0308651913903958	-0.00257962597815922	0.0204302383269242	0.00957471215828443	-0.00106649020903632	0.0141427827061183	0.00934124348453272	-0.00652552247601296	-0.0254250818324423
0.00185333931317779	0.000348700630134216	5.90988428409642e-05	0.00129175783244319	-0.000193378280880082	-7.69533802048518e-05	0.000888383430136913	0.000578306976313349	0.000296377717083872	-0.000135165830542467	-0.000209143373265263	-0.000408899574115462	-0.000407807311677345
0.0910873447673527	0.0314927975454398	-0.0112477212454348	0.0759150157887586	0.00193930545809312	0.00130925143852392	0.0235749402954086	0.0141005659618243	0.00622398207569162	0.00162427844830852	-0.00375814175664194	-0.00790796164208261	-0.0107430252820286
0.269057573492971	0.185979467976843	-0.0452094933121167	0.21964086273888	0.039234359436211	0.00124392876350926	0.109656847687219	0.0345680331294319	0.0131619278657268	0.0202391440998601	0.00451183773745417	0.0243771130071453	-0.0382223119480753
0.433291119822087	0.0941304360638447	-0.113574696703637	0.200983436694164	-0.000159643421929756	-0.0245803348527256	0.0359234255375956	0.0180913998369817	-0.0125148131280476	-0.0123699891373277	-0.0474842913119673	-0.0424373558763698	-0.0610365082798576
0.28706781905869	0.0869891742187038	-0.0489134851786532	0.226700028474237	-0.0173571640646867	0.00162974039142655	0.0580765529105657	0.0190468478432359	0.0158390203701096	-0.00786371183663009	-0.0308974816673534	-0.0218136427809161	-0.0496155302358926
0.0765107093693873	0.0244353939388844	-0.0155617295336719	0.0452949384235555	-0.000378656228359059	-0.0128651127943122	0.00887660275167952	0.00858334379064131	-0.000324621877047737	-0.00662188451133565	-0.00735866988416138	-0.0133036044022857	-0.0114488583135679
0.371500409729914	0.27079673923402	-0.0853695386772564	0.223032747612124	0.0795306220671932	-0.0391592200143224	0.0470873094775576	0.0822837509930743	0.0359483477097847	0.0201857010264354	-0.02065426362363	0.0142876588006682	-0.0468235511885304
0.421085813509715	0.178412648647497	-0.106876589926457	0.212961699754433	0.0202094938584817	-0.00142231077695709	0.0773627227724974	0.0337883871440468	0.0884852712588666	0.0093935915407623	0.0145480941759826	-0.0283571363061344	-0.00116551896139666
0.326182843249591	0.250927994275388	-0.0624892630060273	0.242630563905643	0.0320433812578666	0.0252211894958919	0.0313323000515009	0.0282919823289524	0.0400563152792316	0.0286322853768792	-0.00533790807219814	-0.0409922528899319	-0.0530052941379556
0.490557432592221	0.19856665589844	-0.13539288037435	0.204189206206956	0.0180978941244735	-0.0716378809698144	0.0299788258382603	-0.0111935992128014	-0.0133658085831458	-0.0267699934226704	-0.0379042769938759	-0.0694959751555987	-0.0722675559345337
0.0664219973653222	0.0917482436532967	-0.0113666715384437	0.0472688288761396	-0.0171473021615958	-0.0213508643519354	-0.00534496600586569	-0.00581732487804207	-0.00969332069745209	-0.0192490832567656	-0.0149173554010333	-0.012324004526251	-0.0220683459157407
0.0379884354490346	0.0456477211672072	-0.00567844453687351	0.0310228277586527	-0.0010883797198798	-0.0048777340721291	0.00663885022887468	0.00248277008193142	-0.000261087908239484	-0.00298305689600444	-0.00687012474448315	-0.00785651612081133	-0.00949401982603704
0.364349380785559	0.2199778080728	-0.0804234568827482	0.230469826026126	-0.0298013773351629	-0.0410631646939064	0.0855481153084179	0.0385223285330216	0.0210722010801803	-0.0354322710145346	-0.00844911814886634	-0.00824845187035494	-0.0119238202155202
0.0288370949417574	0.063444470472382	-0.00505931026883659	0.0206410543515506	-0.00625602413399282	-0.011739968472504	0.000600260468010812	-0.00763147598818617	-0.00787508737992962	-0.00899799630324842	-0.0118425302332219	-0.00974155438065071	-0.0111149014983734
0.0816090510944831	0.0599770507707552	-0.0175129483741454	0.0478209644447807	-0.00388792949396823	-0.00441937273015733	0.013666072332568	0.00763187957138645	0.000222623642283953	-0.00415365111206277	-0.00353273962326824	-0.00971202110674711	-0.0144302431478253
0.184513043201256	0.151219908975084	-0.0459947666806668	0.0857380219217273	0.00752919313664288	-0.000919383985110128	0.0418653873971401	0.023751179615012	0.0485571792181164	0.00330490457576638	-0.00192292399439495	4.31860504973569e-05	0.00865685699494495
0.147761597838602	0.0904328632388733	-0.0345714893767675	0.0774706066174405	-0.00103493927718951	0.00700224157725532	0.0375142700444219	0.0322882544787072	0.0274118754857433	0.00298365115003291	0.00415643767022059	-0.000904197834320969	-0.010122747731098
0.162068483493783	0.108822462681055	-0.0403994662849064	0.0789783455004453	0.0122387867103808	-0.0432031348979493	0.000139793224951501	-0.0332669661716988	-0.0190312463794539	-0.0154821740937843	-0.0204733558727795	-0.0310400340830246	-0.020341457885452
0.175354261655904	0.164314368314053	-0.0459617565664303	0.0785619256070108	0.0225388682601856	-0.0314685492123029	0.0257424732833547	0.0133046763520501	-0.0112534646300345	-0.00446484047605866	-0.0181319517957179	-0.0377523483282998	-0.0268699263872245
0.0374407666742222	0.0196631474822987	-0.00659194391042029	0.0275418204788867	-0.00490967446522774	-0.00529705974472327	0.00180490070886025	-0.00172559147082797	-0.00597385897615488	-0.0051033671049755	-0.00789783958754639	-0.0115246960928086	-0.0123466242438953
0.2995870697304	0.181674503386048	-0.0564831249501052	0.222465453194194	-0.00243173282947018	-0.00769007858774484	0.0665720355557811	0.0534904617509971	0.0446016541827523	-0.00506090570860751	-0.00658915367441976	-0.0174042267582117	-0.0160816793943953
0.00087182085314895	0.00220613989270599	3.00727926897064e-05	0.000618607969440049	-0.000323527172942981	-0.000236757333878084	-7.45618483652978e-05	-1.28488411648164e-05	-0.000214642394041876	-0.000280142253410533	-0.000336607447105353	-0.000391976513837727	-0.000436090115377627
0.0301464539658689	0.086830550440623	-0.0043032334876687	0.024080141094997	-0.00767578297224414	-0.0147270181859574	-0.0041661872917181	-0.00754710310046403	-0.00372510063090888	-0.0112014005791008	-0.00480212603093791	-0.0131497722594632	-0.0121217657841937
0.351931026844489	0.223948323309422	-0.0747581799654854	0.235458864393638	-0.00908521827743264	0.0170496709620035	0.0627512489928908	0.00799638771813677	0.00137967504491726	0.00398222634228546	-0.0388752764683837	-0.0391032213272914	-0.0355920580190361
0.326849652045135	0.251055527335442	-0.0641807692779306	0.242228328177853	0.0193875723246555	-0.0459873380177884	0.0733128253763755	0.00339221222193709	-0.00106806341628202	-0.0132998828465665	-0.0151795345462772	-0.0386195913447582	-0.0295722267258227
0.139707436080396	0.102898944293036	-0.0341642325742837	0.0696853976945664	0.0114148436948248	-0.031467664900126	-0.00484160519406135	-0.00250108097523866	-0.013901053841919	-0.0100264106026506	-0.0331774432423592	-0.0191042259574281	-0.0255104809806272
0.309670775076452	0.170494817983273	-0.0624941054468732	0.215232118704296	0.0067679040407857	0.00632582399531501	0.101546616664412	0.0294910208847387	0.0321051894439635	0.00654686401805032	-0.0165868292163506	-0.0192960995829008	0.0169424664804998
0.140175330915941	0.103302437662404	-0.0339220218914393	0.0707884435847913	-0.00985915689926731	-0.0173273612380596	0.00297383163737944	-0.00278686292092531	-0.00947531871235965	-0.0135932590686635	-0.010550585475575	-0.0282111452073025	-0.0292045294684611
0.078171778547942	0.168961306979021	-0.0157147873886929	0.0504290399325504	-0.00595757474451972	-0.0236553191150279	-0.00537895959873289	0.00619136493754119	-0.00199670155228235	-0.0148064469297738	-0.00498635775231995	-0.0173149583680903	-0.00816780719981203
0.022066306598824	0.0368213183351598	-0.00139232250818975	0.021495539900171	-0.00104952011805359	-0.000726960842456808	0.00563412377025406	0.003898451229218	0.0030990050240669	-0.000888240480255202	-0.0022428888210812	-0.00295416268122006	-0.00273283231850755
0.0107030453977796	0.0231208099926883	-0.00116391583734124	0.00958354867401692	-0.00135952384839095	-0.00225184838700303	0.00127329746732386	-0.000261574359643555	-0.00228005949154902	-0.00180568611769699	-0.00261309392457775	-0.00285453471461347	-0.00353938443728465
0.497633526705443	0.248768337892135	-0.139159627686656	0.19947527410152	0.0294916656253787	-0.0731776211331326	0.0860420893736807	0.0801444942740648	0.0515941876131726	-0.0218429777538769	0.00837357112720305	0.0394425427773183	-0.0466784307851004
0.459731082835856	0.148408893408589	-0.119198758273548	0.221898534149764	-0.0108300100811584	-0.0675241602176705	-0.0185654611006913	0.00897808680402157	-0.0312345487742322	-0.0391770851494144	-0.0607153744304821	-0.0784251386556721	-0.0937861488875814
0.207126730787087	0.115976001674727	-0.0484780551532887	0.113334403251061	0.0268088202660989	-0.0379167653042091	0.0339451533984614	0.0366679886332924	-0.00786966501567712	-0.00555397251905512	-0.0240950669116976	-0.0165591554559349	-0.0159417238313133
0.023891404370459	0.033249735074565	-0.00235975719127296	0.0219653171716332	0.000530924451793379	-0.00112583164157905	0.00440728698643613	0.00324718939700622	0.00208544508371583	-0.000297453594892836	-0.00472359219681948	-0.00461089800611052	-0.00493136289814479
0.404286143699154	0.0951453504182218	-0.0988980351293809	0.223041340580517	-0.0131535569407725	-0.0246396615554159	0.00828129429359492	0.0165565581453812	0.00415048585792988	-0.0188966092480942	-0.0328429295954891	-0.0490344834162605	-0.0551961032367576
0.0833274272768517	0.156069355692307	-0.0148611950595327	0.0544022246768814	-0.00240625900248527	-0.0169049872270173	0.0104847239210789	0.0305321342577568	-0.00154000535662213	-0.00965562311475127	-0.0166880842897406	0.00843963296949463	-0.0219230183575385
0.105079466830549	0.0974746541627026	-0.0172712045909693	0.0772511668594097	0.0107455040802092	-0.000957553644637302	0.0262551861208687	0.0118768214158414	0.0304432977264834	0.00489397521778592	0.00915596539381477	0.001946343445098	-0.00291153139357603
0.01492393466201	0.00687561996373805	-0.00140263446162054	0.0125095878356438	-0.00338846668817008	-0.00365345001388443	0.000976359421034466	-0.00105018481138169	-0.00250173073085233	-0.00352095835102725	-0.00448085171500373	-0.00514121171748745	-0.00577812494675618
0.452687376371574	0.197371207755091	-0.123540587317395	0.192835518005012	0.0700545265345116	0.0855291944522804	0.103990980849546	0.0643135714464741	0.129652609560916	0.077791860493396	0.0571685952284894	0.0398672710872971	0.0225132699507388
0.0127168196023373	0.0208168914477742	-0.00059628580147515	0.011755119342244	-0.00171094029529705	-0.00111865903336834	0.0028022887308105	0.000979388147840527	0.00012189353627895	-0.00141479966433269	-0.00238595559345095	-0.00366323692611868	-0.00407999491617506
0.438481850579785	0.0937101058274709	-0.114734877661783	0.202014830524747	-0.004595387554027	-0.02147274945717	0.0256331225032147	0.0187345637677027	0.00489432692830222	-0.0130340685055985	-0.0394080812193086	-0.0492888714766632	-0.0378867495703384
0.164038692903962	0.046965852570386	-0.0337295737926168	0.101470145922868	0.000884985363911517	-0.0186013809420564	0.0070224879789948	0.00500906807997872	-0.00896846255316869	-0.0088581977890724	-0.0188902024910025	-0.0131601518443402	-0.0238089677905861
0.168709641406039	0.0964103592835336	-0.0406843812417639	0.0890987546281299	0.0118350424437298	-0.00187256302788821	0.0359967309134013	0.0161144212164994	0.00849444574469033	0.0049812397079208	-0.00201571538656609	-0.0124273570319293	-0.00623034321568655
0.0168166574136975	0.0304800392804935	-0.00268549915714136	0.0141220021046965	-0.00274416845261065	-0.00376436221059768	7.92490193937678e-06	-0.000744093906466653	-0.00224300785461286	-0.00325426533160417	-0.00430299039683774	-0.00471556036154081	-0.00503936373029947
0.00838928936558939	0.000645327266227335	-3.03667055089902e-05	0.00868383790084253	0.000406304546779718	0.000952317511622579	0.00393675924663781	0.00207597028545945	0.00174881498085052	0.000679311029201149	0.000115938217746987	-0.000568584901908155	-0.001361397316306
0.282733382828181	0.0993703990311964	-0.0673579211718268	0.153309935761226	-0.00767580660137324	-0.0164601736603879	0.0333252760383529	0.00632775592396823	-0.00735803594041012	-0.0120679901308806	-0.0343979410055907	-0.0415429669391945	-0.0442379394886735
0.0776318359462753	0.166595354106483	-0.015136236912722	0.0517431171027536	-0.00101578485742905	-0.0243835003172684	-0.0093983906884621	-0.000503589966300941	-0.00910390765050501	-0.0126996425873487	-0.0167258250497462	-0.00965685375169162	-0.0237329008749426
0.0101821093562961	0.00140976358678455	-0.000183198237535523	0.00777996421654601	1.76332481977275e-05	-7.64968800176166e-06	0.00362478540835314	0.00192827291391121	-0.000402813002985055	4.99178009798207e-06	-0.000472134369846357	-0.00163702395208515	-0.0017380112559224
0.292503911718735	0.176943386492544	-0.0716831672625913	0.149656787435111	0.0160365097516553	-0.0165359624033693	0.0515945853521769	0.0275420080643805	0.046139934981428	-0.000249726325857014	-0.00153594605852858	-0.0215117727788983	-0.0195548544939242
0.00985750586296553	0.0168223735983211	-0.00103076922194443	0.00895941554929691	-0.00109903253179749	-0.002250655145929	0.000846871269776369	-0.000534166494773095	-0.00159809745889017	-0.00167484383886325	-0.00262487975717078	-0.00365447022195203	-0.00376680747898336
0.0962642245538088	0.0672239863667538	-0.0217468516717461	0.051783823170918	0.0148554079424991	0.00862987099252625	0.0160579355692392	0.0151954794255983	0.00933172217449812	0.0117426394675127	0.00162290349092648	-0.00219041163641087	-0.00685966811403946
0.0717973893400097	0.0192887548945993	-0.0146092004603941	0.0439870966691911	-0.00939609166921634	-0.00234976278275269	0.00946939296262579	0.00395555725929134	0.00186812025485469	-0.00587292722598452	-0.00712935528679588	-0.0141183883373049	-0.0117889051138633
0.167026560127938	0.17927960190365	-0.0311311840694897	0.118574829689037	0.0271698232155644	-0.00173173880397862	0.0419686286136344	0.0342996476898747	0.0125986810782653	0.0127190422057929	-0.00105022262424251	-0.0102155095278672	-0.0109381170768158
0.152432574028921	0.134460971830761	-0.0386378107629338	0.0678479713700291	-0.0210923660391942	-0.0121849475689966	0.0197031738757952	0.0377621842125381	-0.00149932309728815	-0.0166386568040954	-0.00599654194450999	-0.0122207565425648	-0.012556970340944
0.0140596480377306	0.0244934133995626	-0.00137597957186262	0.0118069100036424	-0.00286353485109213	-0.00384760243280658	-0.000648155444797013	0.000187581612105813	-0.00157723822531155	-0.00335556864194936	-0.00358210358782355	-0.00576327644539792	-0.00472677949039629
0.228993354670297	0.123883849452204	-0.0541531998011386	0.123506722972792	0.0478913417878955	0.00992849463827289	0.0404709238284087	0.048642927338881	0.0256273305548038	0.0289099182130842	0.0385246613888821	0.0153139936979426	-0.00303395287789399
0.46197980237579	0.147034602910419	-0.119320666752221	0.224190416398824	-0.011881500267511	-0.0706951478410322	0.0175951893499848	-0.0120397988996455	-0.0397895882518548	-0.0412883240542716	-0.0748267611703387	-0.0819811715378643	-0.0935009296729569
0.0728443310845114	0.0530158190703999	-0.0154233402361144	0.0418053719351091	0.00704285195737751	0.00904871819128218	0.0201999597804539	0.0100440573540746	-0.00171704017157	0.00804578507432985	0.00284852273775484	-0.00302403712405708	-0.00641225969909236
0.0468547623667349	0.0817220936744926	-0.0093796925918133	0.0312340791486132	-0.00895426479064979	-0.00810794982946549	-0.00663669088480118	-0.00204256820525486	-0.00683100822587972	-0.00853110731005764	-0.0156722745878629	-0.0122495063622574	-0.0189008619991534
0.146741623534648	0.0544837884103799	-0.0342658126202194	0.0798043225752109	-0.0220977678199544	-0.0427132710321645	-0.00931176806533024	-0.0132572777011815	-0.0175198191177088	-0.0324055194260595	-0.0326712904248652	-0.0481742757531267	-0.048822164862061
0.495565850297916	0.246761217594498	-0.140167454453473	0.198439980788737	0.100282834610124	-0.0629792527652985	0.0920635394167953	0.0425269703351939	0.0593034352920734	0.0186517909224129	0.0193866292127147	0.0415254767492995	-0.0088623237078263
0.0501769893162512	0.0208756692604496	-0.00922841083420421	0.0356372390134702	-0.00368296208839532	-0.00316536090923787	0.00745838031579763	-0.00362718637209324	0.00068578741413259	-0.0034241614988166	-0.00622476858199818	-0.00521114580301164	-0.00750577467537136
0.456561158420725	0.148154036013061	-0.116762301043673	0.227295527837749	-0.032784912112222	-0.0904581872892143	0.00692389728834175	-0.0236110263993896	-0.0249598474008921	-0.0616215497007181	-0.0561311120527952	-0.0741411991456657	-0.0888223696364275
NA	NA	NA	NA	NA	NA	NA	NA	NA	NA	NA	NA	NA
0.120551986111182	0.0480048476897376	-0.0267711306032821	0.066293575880633	-0.0145202643596532	-0.0190263406048841	-0.00991030723002365	-0.00759086696132902	-0.0202705390628953	-0.0167733024822686	-0.0279728502074916	-0.0299846321420054	-0.0302653991774762
0.452195618602694	0.149632205879183	-0.115721023459993	0.225127119817437	-0.0191203617694171	-0.0713866095226289	-9.90132420996548e-05	-0.0141758330744301	-0.0440457024158072	-0.045253485646023	-0.073890487566636	-0.0558137971520418	-0.0963696198571598
0.17470491184783	0.163145727034412	-0.0463097294289501	0.0766703460505584	0.0371124603167518	-0.0533552461107042	0.00771053247160516	0.00139358537126066	-0.0120182181842345	-0.00812139289697622	-0.0389535375234742	-0.019366674983779	-0.0296750131589591
0.0958738006262063	0.124237539716301	-0.0233925944080587	0.0479823556243967	-0.00642640531220516	-0.0087168113203954	0.00668704424258303	0.00314461184315815	-0.0120181319977586	-0.00757160831630027	-0.0217491833491138	-0.00693817631803553	-0.028804047038895
0.450164566378509	0.194971154507537	-0.123477628547817	0.187504282347341	0.0974883462420805	0.043171976314136	0.0696278422187254	0.0844826255304997	0.0575093195047099	0.0703301612781083	0.0384075682604628	0.0220850880137356	0.023515511035141
0.323187029679497	0.21052649479183	-0.0695995649839873	0.205650759256476	-0.000326569345216132	-0.0054931686034066	0.113928138192339	0.0311085050907299	0.0354364307160313	-0.00290986897431134	0.0661505029272809	0.0455591951769113	-0.0235958973260721
0.124264714834779	0.125543946965102	-0.0302816123363272	0.0589314535699819	0.0180924397974049	-0.00795008454886457	0.00965608370679615	0.0215968137884151	0.00856718222888382	0.00507117762427013	-0.00311444941600938	0.00649210370665566	0.0106537140444605
0.223332116240133	0.170653533462831	-0.0568067103544759	0.109301057361985	0.0898614795530954	-0.0183139526594781	0.0383129099608578	0.0432867495930959	0.0375223934263929	0.0357737634468086	0.0224705454018918	0.0106377214268359	0.0182036795290725
0.0222940114684043	0.0635479950827357	-0.00291415214464515	0.0186213549607114	0.00460987666294957	-0.0113095722454073	0.00320139446318944	-0.00894069078808171	-0.00301312565899007	-0.00334984779122888	-0.00482205967925483	-0.0132839942283038	-0.0133513784728618
0.164051356474221	0.0979890171758038	-0.0382328897384847	0.0894195267651569	0.0110147486175333	0.00969873375359653	0.0440129542895042	0.0272130486619466	0.0197396236729041	0.0103567411855649	-0.00186278036019011	-0.013536303986988	-0.0130257420335687
0.361759523889896	0.218609927886104	-0.0797202662360524	0.229998363938524	0.0849564220991272	-0.0394969891592191	0.0792257246757325	0.0368978543805608	0.000406870597098485	0.0227297164699541	-0.00444067956060229	-0.048081005780331	-0.0602309800525306
0.0225540967742072	0.0341804231660988	-0.00192588269907839	0.0214411421207819	0.00102438989830938	-0.000156342106736443	0.00572162683695679	0.00404286093080559	0.00209570624871781	0.000434023895786471	-0.000332700013245792	-0.00419743338029199	-0.0045081983651907
0.0287575969517713	0.00844783288250969	-0.00254960381051513	0.0266795450375233	-0.00143857063959748	-0.000331230820959302	0.00579431479975609	0.003890935175197	7.26096458548986e-08	-0.000884900730278391	-0.00344051974070859	-0.00462066938769908	-0.00598142060886302
0.0363866973601164	0.0560063028707621	-0.00368019949382286	0.0324801911275119	-0.00313375412618216	-0.00195387034175343	0.0068040234268882	0.00336103684741688	-0.0014044800475093	-0.0025438122339678	-0.00308331269328879	-0.00739232533862973	-0.0080364978183435
0.318507942074272	0.211748062547203	-0.0681723714914217	0.207833430639364	0.134627219751046	-0.00110986873052837	0.0970865067048629	0.12832250206423	0.0318921688436929	0.0667586755102586	0.0378443477536095	0.0203591873924498	0.0426843835003262
0.373710156559499	0.271817242203543	-0.0854810980293922	0.224151868099857	0.162569570824233	-0.0506446021714764	0.0308561141539254	0.00955061421251685	0.033355387905653	0.0559624843263781	0.0637080613996049	-0.0122768162765399	-0.0522386993326792
0.448008450128366	0.19323014411906	-0.122276060670709	0.190940772088337	0.135827669186924	-0.033919773311219	0.0692160861045765	0.0815867109213337	0.0767197089295824	0.0509539479378527	0.0638665243887081	0.0600011266018208	0.00194165182232248
0.119010921015844	0.0339975010350362	-0.0261968753645689	0.0677556129001235	-0.00618025953457882	-0.00686401552245144	0.0132413757853238	-0.00217192665198014	-0.00144571959354708	-0.00652213752851513	-0.0194198294185398	-0.0185501841395046	-0.0227789744788588
0.0145772867587412	0.00679157304380313	-0.00120428762687701	0.0122713782608964	-0.00267982146072533	-0.00341923988301424	0.000484039034058498	-0.00101946587549081	-0.00240271680287755	-0.00304953067186979	-0.00336457952223958	-0.00382208118354862	-0.00515049591459601
0.327149023624909	0.248055944042568	-0.0636512724490826	0.242316876280819	-0.0344612505909657	-0.0489543459437634	0.0675826837919386	0.021291876328469	0.0335185163883425	-0.0417077982673646	-0.0181686232821141	-0.0464853013957219	-0.0432672842233802
0.162283306178554	0.111497403779799	-0.0404458041734385	0.0773107533669539	-0.00562534748793264	-0.0485129704257778	0.0133487892644998	-0.0179680432056808	-0.0228273149071725	-0.0270691589568552	-0.0278195248694512	-0.0399496788699878	-0.0392598158490171
0.000303521933869601	0.00136073943645105	4.26387235644745e-06	9.50097414242527e-05	-0.000107598203012779	-9.86504198916145e-05	-1.78716440745271e-05	-5.28925063291435e-05	-8.11720563075829e-05	-0.000103124311452197	-0.000119653779406291	-0.000139312935899747	-0.000151591123950846
0.256447055256288	0.128004574279276	-0.0611394693260893	0.135451622044968	0.036523428794594	0.0105477718370404	0.0638978298134258	0.0465368262893075	0.0295456965652108	0.0235356003158172	0.0111073487725685	0.00639311001618487	0.000460025043395262
0.410780602724243	0.0929488408256685	-0.102123382941584	0.214917959063243	-0.00331680339064322	-0.0234276736477266	0.0266228405030688	0.00725012316801699	-0.0199751487009526	-0.0133722385191849	-0.0420355474914325	-0.0462280530441985	-0.0563976058514369
0.291353696157549	0.179487162599956	-0.0722830883209712	0.147484763550712	0.0531157929940347	-0.0142422467776384	0.0591417250362076	0.0343575705448054	0.0074115803093851	0.0194367731081982	-0.0171483601793278	-0.024475929808037	-0.0147629822357528
0.0744977490184582	0.0249036613600072	-0.00587923874921727	0.0716907894012416	0.00170914374345271	-1.48697578216256e-05	0.0207625797209642	0.0133403365484197	0.00678814488718588	0.00084713699281555	-0.00564062442405874	-0.00839183987266931	-0.0128730370354063
0.298195016971613	0.174785795145617	-0.0760103297846611	0.146901451086493	0.0251599713751171	-0.00883521685453065	0.0608503674219517	0.0307491407160682	0.00550535424893778	0.00816237726029323	-0.00702701060480931	-0.0107093432475402	-0.0144503531892148
0.208754357557933	0.115373093385004	-0.0494552758971884	0.115599463700191	0.00176832895888118	-0.018849336207333	0.0136137357127353	0.0231037412303022	0.00631181610740636	-0.00854050362422593	0.0001060744645483	-0.0140467202334011	-0.00459483782509879
0.0437066025876341	0.0466016923469777	-0.00901451420738834	0.0290890326736808	-0.0032543297815928	-0.0115242183122621	-0.00194485670203765	0.000830436375552975	-0.0012632456747317	-0.00738927404692747	-0.00910360443072474	-0.00703407201705336	-0.00985420647562833
0.149976600638181	0.18733086266456	-0.0231614067471705	0.124809700581886	0.0173903468024201	-0.00620053839964935	0.0466507772860349	0.0204452770009639	-0.00462778149820542	0.00559490420138539	0.00732869770556138	-0.00818076690175662	-0.0280873126552826
0.00365029851046115	0.000481475160140023	0.000157065949370596	0.00250690879538031	1.37034761073488e-05	-3.61912274039027e-05	0.00116444733266687	0.000616481437661335	0.000287460173788187	-1.12438756482772e-05	-0.000486376250067841	-0.000724023125424358	-0.000968790334724115
0.0917351316554603	0.122781097934946	-0.0209506477394807	0.0480233046337361	-0.00630154778995164	-0.0164591503275798	0.0177765586573986	-0.0121202925563594	-0.00320816584477086	-0.0113803490587657	-0.0119463400752222	-0.0134372189994422	-0.0156223947665522
0.367593782984631	0.218823898884973	-0.0816276542858551	0.227615782362548	-0.019628642704598	-0.0409512172935014	0.060405695906647	0.027060786200197	0.0840496486270944	-0.0302899299990497	0.011366760965745	-0.0218807597684931	-0.0619027186382152
0.351940824887178	0.227241618649701	-0.0731996071449957	0.235507978939934	0.0054775390666657	-0.0453528108910251	0.0651466828768555	0.0254599768219114	-0.00747393626702963	-0.0199376359121797	-0.000958964811074603	0.00153308381411632	-0.0452494633543433
0.162496578967509	0.112839611076634	-0.0395868763235442	0.0785816908355615	-0.0271002733454958	-0.0426328406742381	0.00457561005646587	-0.000390219109966838	-0.00835141643173765	-0.034866557009867	-0.0173857468614982	-0.0213888791371636	-0.0215598945753943
0.120827172622366	0.0494916052772541	-0.0270043209270604	0.0671300534461568	-0.0143716741321577	-0.0217353562708242	-0.0101234478859941	-0.0149655380545306	-0.015254712555144	-0.018053515201491	-0.0259907822781685	-0.0297173083288755	-0.033094104248604
0.15184928349323	0.0414139197412585	-0.0310796842133311	0.0952173243075718	0.00323229293646926	0.00545004710362201	0.0317843823220161	0.023803384674717	0.0144102087918406	0.00434117002004564	-0.000294576480329101	-0.00745438974168586	-0.0145152974874276
0.0368395812955583	0.0199858736118167	-0.00589919933297548	0.0281138827642004	-0.0068816340903575	-0.00904936272614495	0.00110886655928182	-0.00317703762779582	-0.00224383877076337	-0.00796549840825123	-0.00653209052850846	-0.00592042353611201	-0.0121153515673855
0.0816015051426999	0.1090723371968	-0.00954406005461635	0.0734245946056935	-0.00242867970444584	-0.000591134067886565	0.0353853690008712	0.0127913636120043	0.0140707783622527	-0.0015099068861662	0.00117239461431018	-0.00502260524585393	-0.00998545077184171
0.100713554339798	0.113533941609207	-0.0238504159294282	0.0509515156692378	0.00227059538699272	-0.0064786508901635	0.0136078278155699	0.0099763535204349	0.0250638328831309	-0.0021040277515854	-0.00505973140305112	-0.0199260477662428	-0.0176367932747644
0.224918540875125	0.168687503778609	-0.0566622297253107	0.108896192811193	0.0953655324468696	-0.0300259737703777	0.0560223702524341	0.046529819001128	0.0245493958281588	0.0326697793382459	0.0206590174849069	0.00351726842673925	-0.000537009704112607
0.49652381785776	0.243231161909608	-0.138607531252286	0.197758443121765	0.0855037556203198	-0.0704877006644404	0.113345689927587	0.0720603780399379	4.96568395875752e-05	0.00750802747793972	-0.0244733558651734	0.00935371338229701	-0.0210444673049557
0.120350479562829	0.0750838474816073	-0.028796589909954	0.0614051337734616	-0.00686067532319276	-0.00337148779270748	0.0145255879571677	0.014138493060073	0.00267494774423245	-0.00511608155795013	-0.00225861577678166	-0.0100650031197424	-0.0134948576295767
0.0127679174798495	0.0215660812590642	-0.00201079658733115	0.00995245352128249	-0.003057350333677	-0.00524521526493859	-0.00252077625212622	-0.00338374049096912	-0.00371754652897427	-0.00415128279930779	-0.00432011281413151	-0.00563088444391287	-0.00571702663911894
0.0142392924184083	0.00882909876453088	-0.00142452738796582	0.0138848719790892	-0.00335754590106684	-0.00243606183212635	-0.00095208992415014	-0.00200183169365736	-0.00301955891809723	-0.0028968038665966	-0.00439781848830009	-0.0044856512213474	-0.00480369724788208
0.0745154448972454	0.0531170220511149	-0.016177896109014	0.0431018803909838	0.00263918916285141	-0.00215039804153291	0.0144564489586178	0.0109731545104105	0.00547876610462839	0.00024439556065925	-0.00481655380938564	-0.00493719610103432	-0.00776647661164218
0.303828537744853	0.177503178699204	-0.0773001892227623	0.149855008613391	-0.0091565040023967	-0.00759472656128068	0.0339150230273183	0.0178082635836512	0.0173925817261434	-0.00837561528183872	0.00255549568599045	-0.00805663904174536	-0.0239871424898213
0.000369945122596527	5.07394559246192e-05	2.7886949949695e-05	0.000159912250175889	-8.32583820242363e-05	0.000113127353352367	0.000112222339294794	8.54610501703693e-05	1.88695508871379e-05	1.49344856640654e-05	-5.27568259863535e-05	-0.000104443219393438	-3.02452466896041e-05
0.0701304816018443	0.0640253849889003	-0.0151377097805206	0.0421514497659039	-0.00432070703145465	-0.00382334354546636	0.010565553170496	0.00209889379188716	-0.00511155059925185	-0.00407202528846051	-0.00569549682241019	-0.00979274883815698	-0.0109817585140637
0.013102671080059	0.020796787050831	-0.00155500776729636	0.0110729445926616	-0.00394650845080383	-0.00467558261056056	-0.00219278716082287	-0.00335808792071251	-0.0050460528943285	-0.00431104553068219	-0.00548380673029503	-0.00549742336987601	-0.00605223029704256
0.0844879035214105	0.157432599643951	-0.0154944975231889	0.0534172268303045	0.0461824813882454	-0.00356053834247322	0.00872943964167193	-0.00258354225431374	0.0190380382030369	0.0213109715228861	-0.0125235857380479	-0.0160655017249264	-0.0224977143382084
0.184421804794466	0.151328732560064	-0.047252918811248	0.0855418210734343	0.0377395082797047	-0.00511902230353045	0.0435142741991713	0.0581781047812414	0.0185388218574157	0.0163102429880871	0.0215095056736934	0.0287837425717724	2.81356454461257e-05
0.407293207490165	0.0918869428614848	-0.0978243920563501	0.222174834494653	0.00278322825358396	-0.021651238365572	0.0384114904989333	0.0158334904448882	-0.0191411712157666	-0.00943400505599401	-0.0361174929393321	-0.0430031137462945	-0.0522094704296292
0.00278797902763093	0.000885240021194678	2.97903976583715e-05	0.00183685818823345	0.000105717925907001	2.45553853794379e-05	0.000984213701247744	0.000580151756389245	0.000243319002222965	6.51366556432193e-05	4.96290664095986e-05	-0.000206835198003969	-0.000629845887902139
0.00943224450253261	0.00237086339083908	-0.000735043147411522	0.00798210472753376	-0.00141724768280553	-0.0026240728105836	-0.00029684970936043	-0.00118791480971454	-0.00198746844879346	-0.00202066024669457	-0.00313103425442455	-0.0033203229212506	-0.00390186890348536
0.0477791022807563	0.0827497666574026	-0.00953934635033012	0.0308140632816257	0.00204417601646385	-0.0189584333132899	-0.00649997369004718	-0.0104482409232442	-0.0114234703143655	-0.00845712864841302	-0.0168408343170503	-0.0154940242638037	-0.0154924694123793
0.0849538610931124	0.0733090795010723	-0.0191490950880125	0.0459799809277284	-0.00959367141394733	-0.00884589649134092	0.00219742669804435	0.00189184693226213	-0.00882277119968566	-0.00921978395264413	-0.0111636528191407	-0.0115551336209997	-0.0165982517929731
0.0292047567103008	0.0877806938312883	-0.00408217502641421	0.0230504083473101	0.00496414010465056	-0.0132911895176261	0.00362353798171521	-0.00898089622258025	-0.00444514905178093	-0.00416352470648778	-0.0105769575613552	-0.0124563469594459	-0.00659335897549773
0.0491747907314867	0.0501575223951717	-0.00978879749982001	0.0325108549353158	-0.00547247277281803	-0.0114871777843405	-0.00187504882100291	-0.0041775940040347	-0.00628133311428349	-0.00847982527857927	-0.00758318290111692	-0.0124033021852827	-0.0160497882296191
0.468335840354602	0.221733086180875	-0.123248978648843	0.223727118021615	0.0337410870853928	-0.0692061780329286	0.0364137199849223	0.0517876963201465	0.0429223705706667	-0.0177325454737679	-0.0271339180557228	-0.0522614225350254	-0.0554338111933798
0.484993228554356	0.143187323095154	-0.132224156383731	0.207798255019851	0.00891921719410349	-0.0904141545775967	-0.00197922925219624	-0.0344437098337523	-0.0294238251488658	-0.0407474686917466	-0.0597257869552107	-0.0898597719134498	-0.0857784963500869
0.00926535316955231	0.0124112600208043	-0.000834708795633902	0.00710430186706155	-0.00197315334383446	-0.00271996043385235	0.00041515353336659	-0.000766210238902321	-0.001362528869258	-0.0023465568888434	-0.00261975660738063	-0.00334445034672459	-0.00414243611113558
0.262999776323705	0.178831668310046	-0.0628252108160102	0.140524832885973	-0.000693490271630071	-0.0102570421888828	0.0297698572555266	0.0315765715536828	0.0165207330750513	-0.00547526623025646	0.0017201192932273	-0.0222111915694722	-0.0102705069989181
0.115581432654	0.126129319218842	-0.0156452966511715	0.0998766876145796	0.0185707766147085	0.00296993970545797	0.0412894381009736	0.0201946129270498	0.0109039630594825	0.0107703581600832	-0.00251650660640115	-0.0113622640502061	-0.00793465626540898
0.0827656578835251	0.107608315088351	-0.00946762497922128	0.0740118894385907	0.00516654649108712	0.00337223973059805	0.022473146731702	0.0198763737439228	-0.000271354827332149	0.0042693931108426	-0.00766759004026256	-0.00881447864180523	-0.0167004874595377
0.485813848154806	0.146447101819331	-0.1322421669586	0.208921780375685	-0.0422964076394189	-0.0812004922920853	-0.00448460483273122	-0.00041950226599835	-0.0160639935975133	-0.0617484499657521	-0.0499899937531539	-0.0701455676375961	-0.0785318809044374
0.444928671378304	0.160167522886189	-0.118381837221011	0.195865076151444	0.0448020768671083	-0.000187791720340891	0.0639205257755128	0.0480256984461602	0.0292093488264704	0.0223071425733837	-0.00245631129400736	-0.00462274579327587	-0.0256968095622207
0.002948625473925	0.000900647845303533	-1.10024193294023e-06	0.00238084696046214	-0.000764549143819569	-5.66880611829589e-05	0.000229276067124334	0.000700368778978164	0.000137506010664081	-0.000410618602501264	-0.000141257536705334	-0.000449572661703338	-0.000385940405614995
0.015351021823522	0.0216241466133441	-0.00145424363644898	0.0152928634695877	-0.00602612834286438	-0.0056027137673469	-0.00236115992613305	-0.00403864012522054	-0.0040556632701474	-0.00581442105510564	-0.00617330234163175	-0.00710966915802025	-0.0073996766498376
0.0982917045254532	0.114998095905598	-0.0229432639864086	0.051166369978378	-0.00286656657186429	-0.0096957740203628	0.0188125214049375	0.0103013566588757	-0.00933771347689963	-0.00628117029611355	-0.0096087676215211	-0.0154157635330421	0.00356220034084759
0.110935117970498	0.187658439801416	-0.0206580554495254	0.0732959728759269	0.0676584541554223	-0.0277287822192539	0.0114345589754327	0.00571232444586371	0.0288008798551432	0.0199648359680842	-0.00665895546127938	0.0198208181433014	-0.0133756137019035
0.268245376045193	0.190862494718063	-0.069558186866851	0.130783336722176	0.084791971743732	0.0167355394265847	0.0795383593652058	0.0600465805829268	0.0238142142159692	0.0507637555851583	0.0381353171806217	0.0553420723480633	0.00770785612491287
0.0297253217088352	0.0817041322565332	-0.00357286382403775	0.0249882401243039	-0.012049482135487	-0.0115201708190665	0.0104719293138188	-0.00722800863725326	0.00231721327330775	-0.0117848264772768	-0.00105009285968681	-0.014152830287876	-0.0138343991621383
0.197357802164582	0.0522219386763628	-0.0443897492877907	0.117349742476402	-0.0220489282465455	-0.0132780695115945	-0.000275375526494703	0.00723431527632357	-0.0138196345423642	-0.01766349887907	-0.0338995854516255	-0.0203927663265016	-0.041974466776512
0.207968525760262	0.116533755298001	-0.048754287479401	0.113932072723789	0.0155763517918089	-0.0209910695994944	0.0470764989524626	0.0135513189998914	0.0158271878722863	-0.00270735890384272	-0.0145401431407682	-0.00614816933453322	-0.0175660169768919
0.462952502847436	0.147004926910661	-0.120732354773138	0.224101298916826	-0.0374551766457302	-0.089899455195615	0.0122512744207658	-0.00205817277338116	-0.0278350801573472	-0.0636773159206726	-0.0661251872375672	-0.0624798036678321	-0.089405521977543
0.203315423854107	0.115254107681412	-0.0468728569336016	0.113584035795724	0.0258443025213978	-0.0186361017665012	0.0479132006698121	0.0179497689636245	0.0198526440834474	0.00360410037744827	-0.0164080097959452	-0.00389864285964986	-0.0102939191097252
0.127771634708145	0.0489738175677695	-0.028386145220971	0.070412188687376	-0.0257007053476288	-0.0258461538734999	-0.00674877565170884	-0.0120645550481707	-0.0175202333576771	-0.0257734296105644	-0.0255060807736846	-0.030851860227751	-0.0360508885847858
0.150124453031175	0.136419132477872	-0.0381214420972755	0.0668663460351483	0.0361986404090513	-0.0145787304179206	0.0275621085100389	-0.00672586823706767	0.00880604158418549	0.0108099549955653	0.00830494075385657	-0.0252551673844693	-0.0110854036819172
0.124302731126018	0.061802890356144	-0.0191971599936927	0.0995349454763962	-0.00799375233636203	-0.00592632493689063	0.0254545788802476	0.0152619972008119	-0.00458961209527985	-0.00696003863662632	-0.0140016404753972	-0.0201773091539618	-0.0312377705123101
0.0515555768931929	0.0692542759054372	-0.00737568690108625	0.0392010957921905	0.000817738303554805	-0.0114517427819183	0.00582698392128053	-0.00149716377572623	-0.00473029339862233	-0.00531700223918176	-0.00751120393927218	-0.014052066306242	-0.0127745703699094
0.0493722720517563	0.0496646157912618	-0.00983832120709258	0.031928576460689	-0.00668272606876451	-0.00866072449046931	0.00177755416409998	-0.010821647998767	-0.00917386850883435	-0.00767172527961692	-0.0117633356250618	-0.0114014639335553	-0.0144675074880599
0.00368838568131728	0.00041273075771738	6.0051422703755e-06	0.00224637760717579	0.000378029980707349	-0.000400732907838078	0.00108110544281831	0.000353449371722338	4.93495191781529e-05	-1.13514635653642e-05	-0.000466503492912032	-0.000821514691811365	-0.000823137227134916
0.194175937482754	0.10969195887834	-0.0235668029826893	0.194349336605976	-0.0321177978671391	-0.0257183352675924	0.029882138992963	-0.006368163640841	-0.00400494155713035	-0.0289180665673657	-0.0264641305645057	-0.0477347083469822	-0.0549849338879321
0.0258703083207172	0.0144931855062527	-0.00429651231414463	0.0202432072775287	-0.00363971115063722	-0.00372038016892676	0.00205785479360819	-0.00111600494323938	-0.00130905092286308	-0.00368004565978199	-0.00592949744555034	-0.00541372564803728	-0.00698408632128733
0.0137366692967403	0.0231918991668405	-0.00119500567458563	0.0129760885356223	-0.00213801159570869	-0.000361907936063921	0.00338406212850151	0.000616586332402242	3.01855341913789e-05	-0.00124995976588631	-0.00232490839499105	-0.00272184477346782	-0.00346200060463442
0.133801215404869	0.122718563974487	-0.0237795561300191	0.0930702050845032	0.00495570659679537	-0.00504551147449173	0.0408940787978808	0.0266832701123882	0.00871030126018094	-4.49024388481933e-05	-0.0108707614144897	-0.0144775142175689	-0.0175590853356831
0.0761087208985798	0.0262413794110033	-0.0149637274054985	0.0459656046042556	-0.00776238020567362	-0.000894700370482587	0.00665946754822928	0.00480550367176398	-0.00138175732149796	-0.00432854028807809	-0.00684696063570846	-0.0062556796285148	-0.00888636552792367
0.289980210130027	0.178221217726308	-0.0704947537144967	0.149590564698404	0.0485215681280285	0.00654180843484875	0.0674018310204577	0.0517231568492257	0.0207038217530726	0.0275316882814386	-0.00413778104132662	-0.0273247523314915	-0.0130903791670419
0.49501096047014	0.201333874816875	-0.138647031473339	0.20254490961445	0.0553695507659057	-0.00764687477815179	0.0203400765475463	0.0412643940336758	0.0259159174594349	0.023861337993877	-0.0366374057716103	-0.019648443512364	-0.0333622856136981
0.0709769742354101	0.0641471408098473	-0.0160797571894918	0.0418724005523303	0.00472817569911418	-0.00663439079962523	0.00503153473005896	0.00599195659195506	-0.000233814489308759	-0.000953107550255516	-0.0115566445707564	-0.00601807789987435	-0.016900484659353
0.073537418774771	0.0234779290895591	-0.00536731877168341	0.0719087722582729	0.000315177824608728	0.00140823969675302	0.0214752586171802	0.014552363208581	0.00697551881686835	0.000861708760680882	-0.0030582532217051	-0.00950288142698091	-0.0123026895299313
0.094171614121618	0.0288960090882727	-0.0194554483263924	0.0552993932363897	-0.00200609823152177	-0.0025953003118671	0.00637971697026729	0.00551719651380392	0.00185364351140763	-0.00230069927169443	-0.0110809969736866	-0.0223724116327485	-0.0130727252855419
0.497978162702018	0.244295340911836	-0.140430223698538	0.19526440602045	0.0681442122610585	-0.0194811780677904	0.0668650236428676	0.0408981347660145	0.0637846150954466	0.0243315170966341	0.0525084091831718	-0.0192893830135497	0.00217022822862939
0.0143460886856525	0.00876491932654927	-0.00182929467671529	0.0133447616467976	-0.00359609434423725	-0.00320454873241206	-0.000598436004265977	-0.00182185219517086	-0.00377350998017877	-0.00340032153832465	-0.00466075753702857	-0.00579696446262407	-0.00564789710482152
0.153961203881985	0.111897569634302	-0.0361651641610433	0.0801118726939942	0.00195756053460885	-0.0378328165873302	-0.00631708550520005	-0.0147881252769654	-0.00589971721678387	-0.0179376280263607	-0.0254416972801893	-0.0350170747691583	-0.040397353736599
0.0365048714936857	0.0541478315419825	-0.00392296747690006	0.0314894744869974	-0.00142698218864717	-0.00290977810555341	0.00769169064052497	0.00299576395873521	-0.000162798524631483	-0.00216838014710029	-0.00432074457775445	-0.0065265131909307	-0.00693908092436165
0.0136217062128073	0.0108767859292274	-0.00216869697704774	0.0109553599541901	-0.00232065285218698	-0.0019949332783443	-0.000195037478596885	-0.00186931354009368	-0.00218413059813718	-0.00215779306526564	-0.00434036649396499	-0.00433701869593132	-0.00432202413792716
0.35587196275655	0.230863302440564	-0.0749137257170818	0.236749459829833	0.0554389460525854	-0.0533928101939422	0.0589494850897789	0.0466038464809794	0.0108003320727741	0.00102306792932161	-0.0207183358981337	-0.0373968839916921	-0.0683217653306544
0.463626192951033	0.225912500543609	-0.122662365289074	0.219967045116307	0.00951243959027015	-0.0739944715728867	0.00611423664471605	0.0214446530288615	0.0390410789345316	-0.0322410159913083	-0.0361763564381954	-0.0363873650537594	-0.0151105556072824
0.194773681890133	0.106623593332269	-0.0224021694763467	0.193279507360193	-0.0278945225934329	-0.024196817231822	0.0304933389545056	0.00542384004263724	-0.0134462031725931	-0.0260456699126274	-0.0238784958128634	-0.0498690883252993	-0.0579137802346621
0.0131219941316505	0.0208392815296299	-0.00101589821433559	0.0120698740445985	-0.00268992908213419	-0.00136375173953745	0.00274656727261437	0.000817627127649326	-0.00102923543306169	-0.00202684041083582	-0.00242590938233292	-0.00350334391524425	-0.0045400389846287
0.0633136002187518	0.0961075310204059	-0.0135607092064769	0.0393852348854999	-0.00259582331172217	-0.0213310020795796	-0.00600576925747712	0.00742908001652598	-0.000714846429240579	-0.0119634126956509	-0.0147726668442208	-0.0188220604317422	-0.021797898033655
0.126754337910601	0.126252258902502	-0.0316471364934109	0.0584600185408818	0.00194170641218228	-0.000298503650565191	0.0255813862155653	0.00353862895230311	0.00614497887827514	0.000821601380808556	-0.0108658101545938	-0.0207395875381095	-0.0145727447008441
0.120411293568889	0.0771557404369547	-0.0289986045220323	0.0605170499565574	0.0128670070452867	-0.00570450108252643	0.0190302115823989	0.0129657611045115	-0.000973282111933357	0.00358125298138016	-0.0036893490597066	-0.00552977298781807	-0.00625732765859124
0.00945713030375679	0.0124802752647487	-0.000884061323570617	0.00669905945454792	-0.00298688009462401	-0.0025862447331991	-9.40081600159827e-05	-0.000650367999296906	-0.00146247096403833	-0.00278656241391155	-0.00280805341963791	-0.00343245279904062	-0.00361033305843839
0.482888525767076	0.146845555292516	-0.13060953232123	0.208120960569898	0.0108804910887235	-0.091398108057562	0.00723892073271937	-0.00288549913228558	-0.0345271486188396	-0.0402588084844193	-0.0719638427259711	-0.0871061238600354	-0.0904682014668564
0.202795639640095	0.114644536684461	-0.0465448218408642	0.113734744764763	0.0115711916213297	-0.011131171758075	0.0205625060878977	0.0337139727806855	0.0039985186624347	0.00022000993162738	-0.000751976533623439	-0.00768075757056497	-0.020938376753436
0.0702364807210884	0.0639660905651615	-0.0150597250115673	0.041876491397441	-0.00561052253203626	-0.00779312423570031	0.00873795443123339	0.000191141316719004	-0.00388178647471392	-0.00670182338386828	-0.00472920501197339	-0.00973286039917754	-0.0137965152278355
0.00969578918990212	0.0191907788216602	-0.000397898961902336	0.00938725031897196	-0.00334977534712052	-0.00457896625936716	-0.00229052524670603	-0.00264936971871396	-0.0024321773854448	-0.00396437080324384	-0.00311182348805873	-0.00495443065220295	-0.00522394098476618
0.128305714582685	0.0502243623434237	-0.0293142946549333	0.0682876652920336	-0.0216865189497293	-0.0276812389989248	-0.00123578746208119	-0.0122001266920664	-0.0195071369991326	-0.0246838789743271	-0.0291554526381713	-0.0203367606110031	-0.0290384328307095
0.00924596995532342	0.0405700644201382	-0.000986248156338864	0.00890746370011733	-0.00183412591708505	-0.00606031835806928	-0.0048672173534962	-0.00534877132617283	-0.00168712361577813	-0.00394722213757717	-0.00331781412854708	-0.00628080727394342	-0.00654959523636048
0.152147033584484	0.135490505902047	-0.038736872651018	0.06779741194928	0.0159293932419147	-0.0128903543647583	0.0176936368981601	0.0122454419435396	0.00387628564021286	0.0015195194385782	-0.0163638791134703	-0.0076958588126072	0.00926722402350491
0.0964545800870826	0.122664866762481	-0.0229671589268324	0.0484566824578999	-0.0126757106744255	-0.0125763771563046	0.001258620194135	0.00955490137306539	-0.00169560747371073	-0.012626043915365	-0.0104127297996884	-0.0159484295675619	-0.00753388749586645
0.0220511655856172	0.0364003586207825	-0.00312768041677434	0.0188822560662796	-0.00500275553105537	-0.00589111517066575	-0.000744927389785859	-0.00568517610061836	-0.00473164174980355	-0.00544693535086056	-0.00799714213531144	-0.00769187982148326	-0.00704555590829387
0.176844234575443	0.0946221498978549	-0.0431841076470431	0.0879504953985979	0.00904106516494521	0.00363208053093697	0.0374296093362812	0.00968690677138218	0.0182950597352662	0.00633657284794109	0.00301309146392079	-0.00139012733977234	-0.0184918023941081
0.494450799684547	0.198719587930367	-0.139225814672119	0.197260134018486	0.0577769561274133	-0.0672314875010748	0.0368958161645878	0.0726122007725598	0.00400259011741189	-0.00472726568683074	-0.0391926407973897	-0.0374607719679622	-0.0431458728662001
0.258203824206742	0.0724356228504175	-0.0413854005319317	0.223666283749554	-0.0118118865805884	-0.000736868712532091	0.0491235381568269	0.0345449372189834	0.0132514487492235	-0.00627437764656025	-0.0141195877256508	-0.0233261724463698	-0.0296438752299141
0.141967849146077	0.0845795545135404	-0.0348344116566331	0.0665282235445505	-0.00239036505463941	-0.0101352672434816	0.0142617472681665	0.00870448206678895	-0.0135714276549758	-0.00626281614906052	-0.00819514277651531	-0.0297090372684329	-0.0189885087491222
0.00284038375336094	2.72081086762888e-05	-0.000152790142621537	0.00220914328771098	-0.00104134543023571	-0.000999004034195425	3.0977954189099e-05	-0.000380592936063701	-0.000622732314907789	-0.00102017473221557	-0.00106067802923052	-0.00121262940663883	-0.00143604429552749
0.127651456442001	0.127455731361294	-0.032252692421456	0.0589897386543483	0.0105651209414138	-0.00495503418517128	0.0375424816885695	0.0236092804314495	-0.0172570527473312	0.00280504337812126	0.00371639526084583	0.00545202915834334	0.00893699032049547
0.149838916055486	0.0916737808274192	-0.0349897245959433	0.077487999270438	0.0286838944763059	0.00154933249694011	0.0412238852774452	0.0143227654563035	0.00456184977551868	0.015116613486623	0.00647179870699979	-0.00634236171270006	0.00132115721328727
0.176343780463245	0.0959358320665438	-0.0427826337424648	0.0894567614356231	0.0259576764438317	0.0149080963875607	0.0184039891458703	0.0248180810013861	0.0182648053958003	0.0204328864156962	0.00432298680242116	-0.0160066871881738	-0.0100320815492416
0.00532390750303253	0.0122309339781505	-0.000238903753546584	0.00517443697242013	-0.00288461644834247	-0.00273702827948747	-0.00202436985854204	-0.00212665825191323	-0.00231492985183394	-0.00281082236391497	-0.00264806636827054	-0.00287827286650245	-0.00321948932621652
0.162195905890461	0.112065404750176	-0.0405922057188547	0.0779923962908854	-0.0111755689880637	-0.0214838267541967	-0.0044348052157778	0.00651121741913574	-0.0182032174941727	-0.0163296978711302	-0.0144208674058635	-0.0271683661370033	-0.0377897501039776
0.0817314687915982	0.107893561811401	-0.00964933684650085	0.072230524305097	0.00032207148885631	-0.00685533561249539	0.0217901295858535	0.0189500774268944	0.00383906800547075	-0.00326663206181954	-0.0048765616475764	-0.00894728741240434	-0.0124715040181513
0.445909471830687	0.162695600462817	-0.120219989244484	0.197085537472642	0.0234799138415629	-0.0297359234836311	0.0714039337310418	0.0573835080898789	0.0429321336869858	-0.00312800482103409	0.00497449714320641	-0.0154142876652611	-0.0276050880309997
0.038494426689461	0.0451557170076316	-0.00563280061557414	0.0330368066300565	-0.0035820929766336	-0.00679085868801665	0.00540133480701521	0.00427220061274646	-0.0019798936275876	-0.00518647583232513	-0.00576010697820153	-0.00863430105827228	-0.00968785873941866
0.0968694019293318	0.066905923926919	-0.0224692649794587	0.0516710487928848	0.00664840880099073	0.000704206830093618	0.0293087646274095	0.0041098104106167	0.00207841444084432	0.00367630781554217	0.00435851778090067	0.000436905123336481	-5.35099362738573e-05
0.0995444761384942	0.0284036866884406	-0.0210045966282842	0.0569875265571703	-0.0046691632779486	-0.00662198265358038	0.0102447196477975	0.00325334861181943	-0.000983550056011209	-0.0056455729657645	-0.00905708501913752	-0.0149783020822897	-0.0193322354468146
0.0232816730031605	0.0368535756278125	-0.00391371024702106	0.0186194187820811	-0.00400131987459406	-0.00709269934203473	-0.000364204186426523	-0.00320621517072612	-0.00515902537135968	-0.0055470096083144	-0.00678946771614962	-0.00964926669082586	-0.00786210681130362
0.492313911989808	0.197356247138484	-0.137067982495828	0.201668716704509	0.0542707256210257	-0.076960248562181	0.0353315670030369	0.0139962508240838	-0.0102485772236177	-0.0113447614705777	-0.0183036027615976	-0.0640156209748063	-0.0234606802097576
0.120668362545523	0.0635229549590466	-0.0170171534765067	0.0983357675214166	-0.0206579107076158	-0.00205006890079369	0.0252243159272821	0.00651940111920155	0.00651058840220672	-0.0113539898042047	-0.0116903375578896	-0.0247440860605603	-0.0284555545440561
0.0347151644299703	0.0478140828641553	-0.00412740932042316	0.0303356056512567	0.0023413107740197	-0.00841160149675035	0.0022506989371915	0.0024249807969683	-0.000547746094072384	-0.00303514536136532	-0.00608226135396102	-0.0110127291828632	-0.0093777805392188
0.131092311781207	0.0504875976910031	-0.0296547947472241	0.0717473798005449	-0.0189073365305292	-0.0266952667959163	-0.00637446019060856	-0.00945371623866662	-0.0170078572648321	-0.0228013016632228	-0.0278272140020683	-0.0313041944427224	-0.0372785796001869
0.488386025535296	0.199540717903192	-0.133856219599885	0.205376256090771	0.031047646267334	-0.0917903532233573	0.0605889030174581	0.00570370791371921	-0.00449059467285329	-0.0303713534780117	-0.0208637664532751	-0.0480344485131482	-0.0698189840034025
0.209622609415131	0.0572384716990239	-0.0457737585805792	0.125547547713453	0.00433502084588108	0.0114580806152593	0.0316155043038972	0.0257618837003915	0.0146061418920137	0.00789655073057019	-0.00793022869773538	-0.00715334550250349	-0.0141693098173796
0.063946589611405	0.130091529394725	-0.0117998999635233	0.0421798953007796	-0.0126828946579457	-0.0192491869077023	-0.00155814012648693	0.0144737885218015	-0.0143806591200047	-0.015966040782824	-0.0207692668643746	-0.00428468135982215	-0.00870619547648176
0.000795755555393685	0.000266620914246385	1.04008161964836e-05	0.000581784295121952	0.00011346972941394	2.775382413645e-05	0.000374195124374172	9.96351213576452e-05	2.3160760110007e-05	7.06117767751949e-05	-0.000127948827454677	-9.44342248163013e-05	-0.000209484894245453
0.0228720346584081	0.0338238653588426	-0.0016387649779421	0.0218399519389842	-0.00166896651558208	-0.000859469817303886	0.0083308720784035	0.00482179967731688	0.000470071327018699	-0.00126421816644298	-0.000421839090780279	-0.00424615112460806	-0.0038380298447875
0.0997702427295082	0.105056528010511	-0.0165880847463125	0.0723315067170589	-0.0071643581225906	-0.0207163293870269	0.0185109515148388	0.0173669197464934	0.000362003583941908	-0.0139403437548088	-0.010813853637913	-0.0105562791025144	-0.0162892792764521
0.462410564811437	0.150527728224406	-0.120508117900597	0.223545993859652	-0.0114457549528836	-0.0926853520238276	-0.00388748779238213	-0.0251666642086824	-0.0363285862308775	-0.0520655534883556	-0.0600749926605597	-0.0680058641413993	-0.100318147606196
0.0504971796568437	0.0612123108756956	-0.00699134742137348	0.0387184454266267	-0.0104320352193636	-0.00578598147444465	0.00121621251755369	-0.00442487605743641	-0.00900985958191741	-0.0081090083469041	-0.0102925091100313	-0.0135100488255365	-0.0167901652601225
0.0811343698632979	0.108521922006866	-0.0093243971759517	0.0725850908109392	0.013738753113719	-0.0148677643609466	0.0291756345615374	0.015278994808204	0.0132698007589531	-0.00056450562361382	0.00201854748923377	-0.0076555533252856	-0.00697991696461743
0.190496505871277	0.112046890736638	-0.0449378697556278	0.098963329928946	0.0290596671907834	-0.00769823942674366	0.0351665360440074	0.0150788856681254	0.0312624767239078	0.0106807138820199	0.00456717435766887	0.00626771848354946	-0.00623423165874892
0.224175150192615	0.169881097396222	-0.0570330394111587	0.108725911107669	0.0630210330125432	-0.025416368450101	0.0727745384895364	0.0501155314850274	0.0228100333469483	0.0188023322812211	0.0049016528872565	0.0297125338751408	0.00196818756581135
0.11297624405301	0.184734243596898	-0.0207578783660205	0.0739426729482789	0.00864627328326026	-0.0143198803290359	0.0392918926240616	0.0419463284609254	0.0423394017351737	-0.00283680352288783	0.0133661206638327	-0.0269190189062392	-0.022094865483128
0.0148185527694808	0.0562075516541585	-0.00142223209645184	0.0135341290633652	-0.00497029561301333	-0.00856263574623286	0.00116465768905096	0.000361075938372184	-0.00693521492875758	-0.00676646567962309	-0.00845037933252089	-0.00847333391277485	-0.00934631611392661
0.46994308507492	0.220917519948129	-0.123610618178155	0.218634763235467	0.0579168575584254	-0.0729419725561915	0.0428335886909353	0.0190063773959209	0.00598278458298279	-0.00751255749888308	-0.0246462373983887	-0.0121999902200625	-0.0742355681980408
0.154346805328393	0.112094332499244	-0.0364220117345642	0.0803998759571904	0.00730022578255254	-0.0507356287804819	0.0114607014912836	-0.0130343891930328	-0.0125579541701882	-0.0217177014989647	-0.0241043391410848	-0.0371807276923959	-0.0382852683309033
0.491248653631752	0.195386189609869	-0.137672755752366	0.200166738750301	0.0496055070015756	-0.00944255028911467	0.0325229085537211	-0.00735146554756422	0.00594176777389682	0.0200814783562305	-0.0456219188087769	-0.0273076751748368	-0.0552224481938179
0.438845758323639	0.0952583388614803	-0.114263796242259	0.204831825222477	-0.0122996353150563	-0.0245164340065924	0.0254808917651032	0.0160058514091165	-0.00688203122934278	-0.0184080346608244	-0.0409851418938115	-0.0297087743212563	-0.054275065448768
0.483273759207868	0.143277125796938	-0.131038467781803	0.206786020453919	-0.0255338859022287	-0.0637819116079625	0.00833940181986126	-0.0152901797902827	-0.0451628521846648	-0.0446578987550956	-0.06502167869779	-0.0791162235012827	-0.0933793771645678
0.0833347552241045	0.107272014241653	-0.0102701068647171	0.0722105138278242	0.00830767740239254	-0.00442836654296495	0.0266881979563919	0.0113351222687691	0.00492767724377331	0.00193965542971379	-0.00352888645133929	-0.0162853110695114	-0.0101585549645332
0.420277922549673	0.177951375964742	-0.107256066870752	0.211853720336421	0.0656103508335072	-0.0102947686917068	0.0813185223698545	0.0599316582773103	0.0264924510198894	0.0276577910709003	-0.00706877188786792	-0.0133844445265869	-0.0342613373324192
0.146047010580664	0.210638784276273	-0.0284898679197197	0.0966479978509906	0.0924238005648724	-0.00763752084013009	0.093381252056032	0.0609423186506934	0.0630849487766747	0.0423931398623711	0.0431775083387966	-0.0167901933057958	-0.00078117044172929
NA	NA	NA	NA	NA	NA	NA	NA	NA	NA	NA	NA	NA
0.0956941309823726	0.123706371307486	-0.022754180595581	0.0505249404451431	0.0134808258619192	-0.0327219435812826	0.00328940936944341	-0.00923462043303337	-0.0139128867539414	-0.0096205588596817	-0.0174094844819336	-0.00788581274871059	-0.0198315248328846
0.00356844366986428	0.00813429845410136	-0.000287604405736984	0.00283020355729361	-0.00145133857208695	-0.00152376453186855	-0.000842869569896898	-0.000701501735357783	-0.00134100042282785	-0.00148755155197775	-0.00160919997572516	-0.00167879549315877	-0.00171180746347055
0.062605469687022	0.129326611575904	-0.0114134532295777	0.0414358449710134	-0.0107969664756413	-0.0187686429391925	-0.00472459614748828	0.0106642585961691	0.00670852838685107	-0.0147828047074169	0.000468228083448763	-0.00225888906609946	-0.0224462498542024
0.0779408350926741	0.168917526414228	-0.0145180237714466	0.0493525320905268	0.00658020480563407	-0.0272594264088487	0.0134447684000275	-0.00456551249166408	0.00258955682166497	-0.0103396108016073	-0.0131325108930791	-0.0220575874574447	-0.0190397461878607
0.0769658866430022	0.0847665983898597	-0.0108523210446187	0.0572576253934813	0.016829658772014	0.000505448300464464	0.0225079172338396	0.00991937417298418	0.0101112313712658	0.00866755353623921	-0.000921147987900592	-0.00318461566655256	-0.00566848592360042
0.44234165458664	0.159537953493965	-0.117191619614285	0.19833542338569	0.0457304554601555	-0.00814522403773232	0.0538715112243747	0.0366779007037529	0.0189971975074183	0.0187926157112115	0.00219035844840559	0.00602139306447991	-0.0212895869341956
0.074722793618262	0.0534661238915855	-0.0163178552048076	0.042426429202653	-0.00298296365582296	0.00106846892798357	0.0174326747424688	0.0142259320956251	0.00717903324430277	-0.000957247363919694	0.00486804227850771	0.000796651287317318	-0.00632300119837936
0.00350289637520821	0.0228179105852324	-0.000106405039072568	0.0037304042674806	-0.00226577411091607	-0.00218320643357259	-0.00157211315864015	-0.00189583245271174	-0.00209212861605242	-0.00222449027224433	-0.00240531651305585	-0.00152204083880615	-0.00168457736354869
0.116276857164517	0.126091539778444	-0.0161931558997708	0.098595495157612	0.0105153776390616	-0.00582830390538538	0.0302957014935328	0.0167323050026113	0.00992216179719164	0.00234353686683812	-0.00560142058760553	-0.00491690680068012	-0.0146893554485219
0.100421733380527	0.115120850132295	-0.0240956543114955	0.0518719819191669	0.00383923634746865	-0.00622988076811835	0.0169111529272234	0.00193630348982636	0.000264180600944713	-0.00119532221032485	-0.00803937731631631	-0.0224106932541471	0.000464315745021565
0.150002271834983	0.111732015627127	-0.0353698254038949	0.0804020761051735	-0.00651724658373237	-0.0404698349465002	-0.00731981207511698	-0.00752610620418359	-0.0125782946120012	-0.0234935407651163	-0.0300866222029577	-0.0197313766024385	-0.0381366963488758
0.499042880687198	0.246097939256862	-0.139660142331063	0.199047402948812	0.144084319741596	-0.076039941572587	0.062575618578862	0.0581066435339455	0.0200884930386893	0.0340221890845046	0.0521650929405129	0.0242967844100113	0.0178160101930338
0.125672499839132	0.126578928040841	-0.0311792682404532	0.0588168820893648	0.0251508589259889	-0.00526227742142299	0.0315759355830958	0.00381727734139661	0.00695899602411615	0.00994429075228298	-0.0136285810232576	-0.0162830799599574	-0.000122561962639267
0.120570117526768	0.0480035036893828	-0.0268018181029091	0.068727186528619	-0.0102274607561496	-0.0285648011368812	-0.00249264945478238	-0.0143932337570864	-0.0134255883446583	-0.0193961309465154	-0.0276967327906375	-0.0279465145080658	-0.0304596110653065
0.31929648830721	0.0802549995034009	-0.0707778045650823	0.193323110257957	-0.00797060605361899	-0.010385109165816	0.0355023659907143	0.0118118259624759	-0.000234434839502695	-0.00917785760971751	-0.0309755388356962	-0.0173086379505736	-0.0375992219003268
0.0477571701328622	0.0175474905081177	-0.00314207442803053	0.0458944454077364	0.00230334293089467	0.00256917245722574	0.0147137908584826	0.0136612180293398	0.00465275182392429	0.00243625769406021	-0.0013170917319506	-0.00438544365264018	-0.00594259198865735
0.035095701748706	0.0144863590259529	-0.00623500886586752	0.0243647217323741	-0.0056830265435714	-0.0071050397190472	-0.000361463616059737	-0.0042499162255804	-0.00728021031920308	-0.0063940331313093	-0.00978834074960763	-0.0110848345718963	-0.0133817220813943
0.0101666670033797	0.00116641676661293	-0.00039669595148395	0.00803192874834081	-0.000846098160732625	0.000430862306333483	0.00338620153625447	0.00270562495943536	0.000388850115998778	-0.000207617927199571	-0.00110515818996704	-0.00146381154551915	-0.00224270576659672
0.127761418650484	0.128902504489997	-0.0322508636579775	0.059164068861496	0.0508554704123215	-0.0104379865532501	0.0199512468665028	0.0124707301402779	0.00300839596367516	0.0202087419295357	-0.012683239572133	-0.00357391894328343	-0.0102319438965904
0.0630490792217361	0.097734518131295	-0.0132580030855146	0.0390864973856451	0.000234619145117992	-0.0174127443969147	-0.00799826672139904	-0.00720857925887204	-0.00548947772701701	-0.00858906262589834	-0.016714670020782	-0.00968790147110172	-0.0145397968453395
0.0572274494402411	0.0318675339166282	-0.00409222236046039	0.0538830948485941	-0.0160527912879749	-0.00406235653986965	0.00277352723811786	0.00575393037358238	-0.000291883387590654	-0.0100575739139223	-0.00821332772161089	-0.0177646315286043	-0.018318958093117
0.0106462910067845	0.00248542241895862	-0.000620871919552275	0.0100899496453715	-0.00237666123019857	-0.00223927918823674	0.000247106449785489	0.00025327863989982	-0.00164788860026731	-0.00230797020921766	-0.00247751508747742	-0.00322596305881063	-0.00343819716294846
0.0275711774038659	0.00641743912843769	-0.00135181345918392	0.0251314460795848	0.00203611166079769	0.00125182738168049	0.0111760262232061	0.00689022848747151	0.00331064560763179	0.00164396952123909	-0.00147816047728041	-0.00197712666738943	-0.00324836086947497
0.127885628166754	0.0304585129542459	-0.0274745172455109	0.0762919813117904	-0.00628806671236121	0.00233788877730381	0.0248423519123361	0.0128501550495949	-0.00816733569171647	-0.00197508896752871	-0.00790892467812501	-0.0125870552981411	-0.019480541598266
0.254983228965083	0.102794610664971	-0.0592846787028566	0.144290064511348	-0.00362424455957039	-0.0113580635850354	0.023907641965874	0.0183363919339609	-0.00425857638759297	-0.00749115407230289	-0.0086769573710816	-0.0284974028408405	-0.0318736827819826
0.440789646292801	0.0915017210250729	-0.115720246308722	0.20197338816952	-0.011305646209705	-0.0320557884295117	0.0340232022088868	0.0208005233223791	-0.00368741557296393	-0.0216807173196084	-0.0311825366620966	-0.0549951413045832	-0.0489745409974384
0.149242951030074	0.187364089166596	-0.0224968873890058	0.126482439515701	0.0276671371545021	-0.00152306562996801	0.0486360969764352	0.0274414699168019	0.0235369964512918	0.013072035762267	0.0205302351178316	-0.0189368482201976	-0.0296471424049287
0.321436581489254	0.212215430254555	-0.0689912493719498	0.207791586042277	0.041891391121538	-0.00363297872024709	0.0687931117371525	0.0791993208160535	0.0295368888451841	0.0191292062006455	0.0416559870851895	0.0151292062472777	-0.0211512159718069
0.0939039864624372	0.0627047426759095	-0.0217826350711777	0.0509011081891027	0.00300581414964521	-0.00440404201689241	0.0157127872523098	0.0104474015345706	-0.00210324013058515	-0.00069911393362361	-0.00925156439490592	-0.0114985561992162	-0.0119518407975066
0.119757895733736	0.0326316084963628	-0.02688715005773	0.0665346331052958	-0.00629101580355507	-0.011054723672868	0.00844172052345428	0.00316837272566763	-0.00833592846631794	-0.00867286973821152	-0.0183185269704358	-0.0187781475561292	-0.028304137179505
0.142526860077818	0.0858843201761934	-0.034332882754891	0.0706242804185749	-0.0142274863860538	-0.0397956852372394	0.0145912994912662	0.013736044794374	-0.0100650294612853	-0.0270115858116466	-0.0134676731902932	-0.0151861389399515	-0.0182760745406114
0.0769561936890601	0.0692588340808781	-0.0167249835944474	0.0440303567676514	-0.00449708491965872	-0.0141952149278307	0.00507715138989256	-0.00261650072282203	0.000262351814092288	-0.00934614992374472	-0.0153421788989787	-0.0151263195741359	-0.0171090061217812
0.363328798030122	0.214880302952659	-0.0809362313234391	0.227083074171084	0.0358094428816074	-0.0458370930935504	0.050145737336431	0.00450875870140677	-0.0123834629596362	-0.00501382510597154	-0.0481247627640999	-0.0498222100651581	-0.0611958273219179
0.0980291626922038	0.0287289311625892	-0.0215364091919917	0.0558062438858616	-0.00458276594162675	-0.0190999591393107	0.0028827417319298	0.00159867771342738	-0.00222477275645895	-0.0118413625404687	-0.00833561422760064	-0.014062583387116	-0.0153977893523862
0.229984599690843	0.123173077734524	-0.0539948979978816	0.119400470068797	0.0449547194635535	0.0362029666634768	0.0609120592551546	0.0441638718127349	0.0392673818045813	0.0405788430635151	0.0217254576852635	0.0230830515503202	-0.00618382211728999
0.142801871258482	0.0865075730707125	-0.0348976007322031	0.0686035006759179	0.00788364076250356	-0.00863308982484023	-0.00244667143990879	-0.00112519568060424	0.00914475051305619	-0.000374724531168324	-0.00398397780931431	-0.0102776697021195	-0.0158317678795946
0.172868043734238	0.162566705323422	-0.0445673681886012	0.0765197702527743	0.00542262515866868	-0.0457942106388093	0.00269262264001754	-0.00894415820145703	0.0232825673967231	-0.0201857927400703	0.00736325221993919	-0.0181580896228205	-0.015671176789414
0.124459047903993	0.128025021337845	-0.0313332866259367	0.0578020461143366	0.022680609174847	-0.007213203047125	0.0272954862461539	0.026401072532017	0.00463037960094273	0.00773370306386098	-0.000481488649445583	-0.0318497842058068	8.74865070601971e-05
0.0405235957031535	0.0196573611213261	-0.00700371058886486	0.0287899396097503	-0.00891447745302807	-0.00815167797697459	-0.000593417073642723	-0.00776881363315385	-0.00946014890437427	-0.00853307771500133	-0.0103175602787465	-0.0120826731174769	-0.0126815049313259
0.06415893317871	0.0227143710203298	-0.00740328013518208	0.0539337073127791	-0.00105943014867536	-0.00333622625774675	0.0160001565097595	0.00934406340135574	0.00409604512069942	-0.00219782820321106	-0.00405864367481157	-0.00811101237653537	-0.0100759122340248
0.0311667444381859	0.0888234838107209	-0.00478358756957168	0.0243023608559127	-0.0042889701222295	-0.014654013041033	-0.00759234165404205	0.00101268860581784	-0.0145020753200651	-0.00947149158163124	-0.00910070602053033	-0.0152486883372569	-0.0162836727179567
0.120276857229715	0.0318532833289035	-0.0273925748387756	0.0682385530310065	-0.00731977588198005	-0.0072259885497722	0.00945382117575194	-0.00397933167793482	-0.0171384538304021	-0.00727288221587613	-0.0167352752834948	-0.0248593179271805	-0.0233969516748107
0.0620199825035465	0.130153602873185	-0.0110882393681849	0.0415149709552098	-0.0125014317302254	-0.0175429769000986	-0.00167725410306857	0.0156908107396552	0.00674103899629191	-0.015022204315162	-0.0179430712953837	-0.0197002526178876	-0.0220144401857487
0.0148284777334756	0.0213826014199107	-0.00136142402367195	0.0139734250925448	-0.0061935389710567	-0.0043587890400656	-0.00162902746845603	-0.00359262926024356	-0.00512110401759907	-0.00527616400556115	-0.00619475044941928	-0.00651385019301444	-0.00726895875565071
0.137122795953257	0.104594659470492	-0.0321954055059413	0.0704559556402692	0.000373639367509337	-0.0215070245241146	0.011178230053613	0.00692837165217822	0.000556403740325034	-0.0105666925783026	-0.0160128109578387	-0.0186885607722311	-0.0217754895065182
0.358679350425694	0.226454505583682	-0.076111349642121	0.23787502479605	-0.0419858041903093	-0.0530817981157551	0.023816671646135	0.00587964306925126	0.0540363794875921	-0.0475338011530322	-0.023186029560754	-0.0561076971468067	-0.0640852658685341
0.0490068958313121	0.0499597078112865	-0.00914163593056366	0.0312911370572471	-0.00636337449129631	-0.0143229574214558	-0.0039681126288546	-0.00618806607642513	-0.0094999622796285	-0.0103431659563761	-0.010818271226278	-0.0112621923589308	-0.0144629412312218
0.0947932272519646	0.0676708407299338	-0.0210793575367834	0.0514389766259615	0.0201057641519427	0.00335910097574071	0.0284068940118194	0.0225637631991786	0.00317712690166409	0.0117324325638417	0.00096920805761011	-0.00729621447932975	-0.00490262889282524
0.168287016009028	0.177667576314819	-0.0307803317736049	0.122083907555735	0.0324662690183004	-0.00544809355835688	0.0582445453974908	0.0229191121976241	0.0124607301617971	0.0135090877299718	-0.0161395604089201	-0.00778579365886231	-0.0213531736763926
0.0543109306411847	0.0752193707542109	-0.00577253543095534	0.0479200888016047	-0.00413835656924363	-0.00152516929478022	0.0126466328935867	0.00811191022224123	0.00206566163653408	-0.00283176293201192	-0.00389712040573232	-0.00710917395228357	-0.00921638890952618
0.151379272786739	0.0404899480465074	-0.0309377932270681	0.0981785615865264	0.00394557095258624	0.00501660938965243	0.0320736827231701	0.0168092654398949	0.0153264190650605	0.00448109017111933	-0.00653579173960833	-0.00702652396341949	-0.0127622212741765
0.0811288469000555	0.0986963884091868	-0.0188616872216618	0.0432381734083091	-0.00453377013180301	-0.0122475695807526	-0.00567209218731635	-0.000916957431394735	0.00457858704742692	-0.00839066985627779	-0.00947702218748965	-0.00907024900117968	-0.00947663748127846
0.495748488070922	0.246111605712278	-0.139377984233819	0.198515257671806	0.169670108386861	0.0152515749190617	0.0832903687750979	0.0628996014896653	0.0544592313433614	0.0924608416529613	-0.0120077429199239	-0.00903648283641889	0.00211799713138505
0.141573634559812	0.086865342677508	-0.0342946880510236	0.0688205495996354	0.0119483155526733	-0.00637488936531247	0.0200964384080775	-0.00294471772564184	0.00583523549656556	0.00278671309368042	-0.0166320513907243	-0.0183441536984892	-0.0201066780914517
0.458254393160891	0.14727559532883	-0.118635364570241	0.22114085919648	-0.0207147993823293	-0.0809328349816845	0.0106117206521405	-0.0261414529994456	-0.0278014106674482	-0.050823817182007	-0.0572852382074033	-0.0745465209919344	-0.0702628689313292
0.0927234797021229	0.0280238268428206	-0.019229406777406	0.0557668181829325	-0.0154959934524434	-0.00161259245181607	-0.00193824372806496	0.00740243368252901	-0.00342196940719273	-0.00855429295212971	-0.00585341587022468	-0.0109950120281135	-0.0145429635835859
0.228499089856298	0.123530679064811	-0.0540749986720097	0.121985896427015	0.052231700038204	0.0432544390505189	0.0555961569054254	0.0545721022924382	0.0591823921388576	0.0477430695443614	0.0163549687321747	-0.00624634725675705	0.00699996847486148
0.254597510579531	0.128690761512828	-0.0625450622329559	0.134319649098461	0.0375233898345828	0.0094226560581227	0.0398306720854301	0.0301564004809221	0.0356115624612592	0.0234730229463527	-0.00475258301172637	0.00462990134531038	-0.00813711587819585
0.0302684299167289	0.0394553506005313	-0.00486714992007715	0.0234253824843607	-0.00287180266871984	-0.00382965166541056	0.00223750944308251	-0.000349418277782516	-0.00220002945991028	-0.0033507271670652	-0.00343487532366643	-0.00611703411584939	-0.00592337978554834
0.00667163251195066	0.00361489480423598	-0.000660697668581151	0.00623781985247471	-0.00176245912344355	-0.00236528511211808	-0.000463061325850483	-0.000794953415835234	-0.00133760627761732	-0.00206387211778081	-0.00230747612505104	-0.00253734476061051	-0.00291869621632759
0.365282426903834	0.136197498249328	-0.0844910438710096	0.213846893414051	-0.0220016198850922	-0.0855859637469066	0.014688431448277	-0.0150532186433984	-0.02579785226811	-0.0537937918159994	-0.0577132240909981	-0.0602622366485455	-0.088116945274617
0.027196895599269	0.0101260367299282	-0.00203912377802689	0.0255431102180651	-0.003707872541649	-0.000635553455275391	0.00507940317536503	0.00329182742991475	-0.000159433299731827	-0.00217171299846219	-0.00377726944328487	-0.0037405748680559	-0.00447150052928206
0.139543984594025	0.102594932659888	-0.0332727011055747	0.0698073755437982	-0.00607971048172576	-0.0304756115325754	-0.00510875158057328	0.00354157084429041	-0.0106761399831019	-0.0182776610071506	-0.0166923513591666	-0.0252821174154372	-0.0315779919423409
0.279866491540305	0.0982603928096309	-0.0665842973728813	0.154443409217441	-0.00775941578018713	-0.0142952985327122	0.0141151434241125	0.00750969179815442	-0.00343572741877218	-0.0110273571564496	-0.0280399520907024	-0.0254991141130848	-0.0449840558105188
0.495959040448173	0.244270748117317	-0.139991144962259	0.200134509193987	0.0605180023189726	-0.0723715632616279	0.0532738323477262	0.120018216305116	0.0845997007296398	-0.00592678047132766	0.0185321152482967	-0.0317053806668868	-0.0110266457239754
0.0962483392594277	0.122155931229803	-0.0227314093767935	0.0493250672007492	-0.0110830974178377	-0.0156959596319388	-0.000985141221118396	0.00135057899408028	-0.00657414862730304	-0.0133895285248883	-0.0220060980090834	-0.00714227022446492	-0.0108149343813186
0.151157756352211	0.112523691614405	-0.0352038432502608	0.0795110895481181	-0.0249180080006443	-0.0340494738632982	-0.00998216812271063	0.00567247334042667	-0.021741216337728	-0.0294837409319712	-0.022225410093181	-0.0338589622158981	-0.0338557328199587
0.363439841330798	0.135206364710226	-0.0857485100678245	0.210506179550505	-0.0302842775155351	-0.0688782825785929	-0.00276431680131389	-0.0333464862952902	-0.0336892419471618	-0.049581280047064	-0.0631729305062884	-0.0589621031677101	-0.0883450783580322
0.00846831696890763	0.00520452257264167	-0.000434837044014515	0.00899217674835761	-0.00181381605336333	-0.0019074624807414	-0.00031156770788575	-0.000879810098853755	-0.00144996135787539	-0.00186063926705236	-0.00237965342914166	-0.00239908332199693	-0.00373882786926047
0.119044714805368	0.0766696924357156	-0.0287766359712498	0.0604014262496378	0.0119444869204733	0.00783837278947216	0.0104786309847733	0.0210190416546014	0.00453164460806772	0.00989142985497274	-0.000592528091030928	-0.00442895269471008	-0.0114799228107042
0.0345426159932238	0.0395560345271731	-0.00602019008299953	0.0255839194207381	-0.00559793245772465	-0.00623227481488167	-0.000514270784636749	-0.00231867507377675	-0.00543088150564999	-0.00591510363630316	-0.00928292558237245	-0.0102139589600337	-0.00974011880900898
0.0444577431199995	0.106169335965622	-0.00709199010948135	0.034977935713391	0.0231699265552078	-0.0120806095999212	-0.000274673192316319	0.01134114465225	-0.0125189455939921	0.00554465847764331	-0.0156551503501138	-0.0114408157006367	-0.00270535722832102
0.0149856066323418	0.0286689378028363	-0.00221261363896469	0.0116168772614575	-0.00446720515391762	-0.0054239854158368	-0.00177656804962853	-0.00337555366639116	-0.00416413562012633	-0.00494559528487721	-0.00541740935310126	-0.00578485296961307	-0.00615874399394938
0.0356207975069805	0.0388056776692561	-0.00657327983544844	0.025025405627994	-0.00489874965362351	-0.0113323352477243	-0.00144747015960535	-0.0035545013695284	-0.00542044332299799	-0.00811554245067388	-0.00861583609703719	-0.00932164048205564	-0.012506073142114
0.493291058684401	0.19659117421352	-0.137967923487187	0.199570998311459	0.0516203700050853	-0.060314682321086	0.0147948504669729	0.0280622133105553	0.00020607078321111	-0.0043471561580003	-0.0423880497555507	-0.0296467133445573	-0.0334143843670051
0.480639843649272	0.145738930039006	-0.131564700883201	0.208656921514166	-0.0418124308969693	-0.0777412320859082	-0.000669047130088585	-0.0121543833846182	-0.0312452875251862	-0.0597768314914388	-0.0523512839740198	-0.0674373259145027	-0.0654436735821169
0.0382041140624129	0.0194908233908663	-0.00725849103012256	0.0279512230916461	-0.00377443335599133	-0.00889949045804149	-0.00134477888139873	-0.00111557677791644	-0.00409167421413139	-0.00633696190701642	-0.00870319214006435	-0.0100672664151418	-0.0100156335213074
0.49350327609471	0.195430584821296	-0.136703987312858	0.200454256581217	0.0482539930018727	-0.0617351261784693	0.0518437930299492	0.014242393886075	0.0221402851550583	-0.0067405665882983	-0.0176142049737171	-0.0301787921325036	-0.0330720098028942
0.117227790073897	0.126467583337572	-0.0161045012562097	0.0993371448715462	0.00327895047778172	0.000484652976325939	0.0259001247771701	0.0193598838059325	0.0103492770117144	0.00188180172705382	0.00568104059131104	-0.00906282549432386	-0.0098918040857921
0.309214478249536	0.170420593346875	-0.0631265209756799	0.214029909268446	0.0228208072599352	-0.00376057174707817	0.0481249526564536	0.0500476214280664	0.0241525544034733	0.00953011775642854	0.000551910426218105	-0.0137342540476011	-0.0264611584419472
0.297938016206682	0.145840074505489	-0.0509814066732012	0.252086445293851	-0.0193037559896662	-0.0450158630011846	0.0136210757646484	0.000711048364618438	-0.0284311111378728	-0.0321598094954254	-0.0576038185966024	-0.063188636000057	-0.0586539523548309
0.207201224937963	0.115615364052586	-0.0487060437491631	0.113504950264971	0.0289416784543653	-0.0256006980383621	0.0417079529331925	0.0131264082478562	-0.00137553543597854	0.00167049020800161	-0.0142607961326252	-0.0134704803064648	-0.0307069061422396
0.0143465079569104	0.0281379951082149	-0.00195031007808489	0.0126712699850858	-0.00427739672089799	-0.00367631706352215	-0.000909990763093312	-0.00313669423835114	-0.00359439687151076	-0.00397685689221007	-0.00434321227058356	-0.00565891290301093	-0.00614473241573941
0.0724091334436241	0.0510761151589063	-0.0160502884117351	0.0425115919166417	-0.00858829015953798	-0.00603208765031039	0.000258669270159925	-0.00314534773837738	-0.0121744620348156	-0.00731018890492419	-0.014574004838904	-0.0162355303612005	-0.016520643030927
0.0455576322434111	0.0480718396615937	-0.0092749148171463	0.0298410243616893	-0.000712585105547704	-0.0143106304873107	0.00598860492977211	-0.00290928668279477	-0.00307952791988544	-0.00751160779642919	-0.0122412445807363	-0.00974654013480863	-0.00758179144674884
0.0221228706591508	0.0360047443266654	-0.0024900879971625	0.0192076339428829	-0.00948092181972175	-0.00877324393584295	-0.00205770810749545	-0.00716105944660938	-0.00712670947541308	-0.00912708287778235	-0.00942392895890651	-0.00996661528808455	-0.0100351302974772
0.127018841628391	0.0308171014808133	-0.0271376270296786	0.0757108621982596	0.00121999953511104	0.0027716370321326	0.0163640610855653	0.00937594724205221	0.00431219543592157	0.00199581828362183	-0.00778671874193615	-0.0122001398995543	-0.00997593690070883
0.0194997990096056	0.0297957008350204	-0.00314851277269043	0.015628150765059	-0.00390384769252571	-0.00669913071937333	-0.00193269734419363	-0.0029587342754949	-0.00443721231574383	-0.00530148920594952	-0.00637285300133337	-0.00643008669802796	-0.008021271457219
0.0527752244804577	0.0869799084560036	-0.00686061506137946	0.0440476501669764	0.00305981448819834	-0.0126268680223948	0.00530749312897613	-0.000318787500471221	-0.0029573731662475	-0.00478352676709826	-0.0059764297320633	-0.00662528527414384	-0.0142085123147184
0.103919548550374	0.0782755145592911	-0.0233686320563375	0.0585091983676979	-0.000910488009003438	-0.00347210980772197	0.00591609692862471	0.0154724116533713	-0.00145997037530513	-0.0021912989083627	-0.00315988004471106	-0.00554020108155412	-0.00959272569951329
0.011781249702933	0.021144158904073	-0.00130094844481871	0.00974752675389353	-0.00454448711527468	-0.00281846587886195	-0.00177540273617316	-0.00219166852140116	-0.0022126718967589	-0.00368147649706832	-0.00477271544740974	-0.00531933819008375	-0.00492216166949481
0.432180449716349	0.0925965675010406	-0.113899871023441	0.200544386017199	-0.00123177022472742	-0.0271273849805956	0.0240794788880577	-0.00492298258065438	0.0142729371522285	-0.0141795776026615	-0.0267619284659205	-0.0410676659312048	-0.0518646486704804
0.0951370654585353	0.0678387955153782	-0.021467147723142	0.0528823058981533	0.016398446291863	-0.0162145028673153	0.0173482524244164	0.0189395695639852	0.0136817647903011	9.19717122738195e-05	0.00063742525508767	-0.00753447137314439	-0.000130934716751269
0.355142198163399	0.229992361997785	-0.0757369839577315	0.232420566461494	0.0127854097237751	-0.0507913934311289	0.0455522839526294	0.0164584440332399	0.0143539602475589	-0.0190029918536769	-0.0320892283220257	-0.0364203070653843	-0.0479452945810898
0.0589167637741214	0.0464760414628886	-0.0128562675273951	0.0359538005305519	0.00131772406005792	-0.00327262672411036	0.00655377232793718	0.00182204337334354	0.00153780013723294	-0.000977451332026216	-0.00227578547573613	-0.00561165929110909	-0.0087955905216048
0.030034607521082	0.0831997539249606	-0.00405689267685278	0.0256941598669616	-0.0116808389085438	-0.00981506098696229	-0.00602748286664502	-0.00687110941105408	-0.0100727135884799	-0.010747949947753	-0.00123566017458947	-0.0137065892617664	-0.0032918195842811
0.195941058883926	0.0513366568130129	-0.043203747188259	0.117418627963318	-0.0214384948419896	-0.0278422863566008	0.0170721299047065	-0.00334877988445437	-0.000523194539692323	-0.0246403905992952	-0.024359535587705	-0.0338644446081567	-0.0390190896626771
0.0688384855791361	0.0770646251120668	-0.0101369681490718	0.0516302924068824	-0.00544023733438294	-0.00303723380650459	0.0146192049172679	0.00423580096123366	-0.00115818944857593	-0.00423873557044377	-0.00723825725855985	-0.0117830831356957	-0.0145672884084522
0.124910895413937	0.0312646329519932	-0.0258593635778516	0.0751147799154233	0.00415483854866576	0.000245201330322478	0.0259883850471688	-0.00038716950365035	0.00517784792551453	0.00220001993949413	-0.00979489424114155	-0.0110305247401784	-0.01093181758048
0.0450724924966845	0.106967433651274	-0.00687654897744521	0.0351810575750594	-0.00312137960367126	-0.0122727599808422	0.00166694825181617	-0.0020180263973234	-0.00578701260900109	-0.00769706979225673	-0.0165333109757753	-0.000604660121768789	-0.00381232219135665
0.496091641449938	0.195612204901253	-0.137818804296617	0.197666010446769	0.0520366274610041	-0.0275521746151738	0.0473636164471181	0.0394107788306302	-0.0102312366703177	0.0122422264229152	-0.0457701862551534	-0.0495631684011458	-0.0469880859392242
0.215380973055169	0.114527805237469	-0.0524351451478433	0.112401561161787	0.0222669971647068	0.0117902100319306	0.0366408620969181	0.0249761119275767	0.0142443363907856	0.0170286035983187	-0.0129614622115903	-0.00253225203425209	-0.00266037402011163
0.0355316056589942	0.0394660373421361	-0.00641416077485308	0.0258942940234656	-0.00474753782900965	-0.00835349627467662	-0.00387233984994911	-0.0045774121241462	-0.00975001769605725	-0.00655051705184313	-0.00907576041403811	-0.00755482842864545	-0.0121348507836901
0.0380430727712201	0.045540302465654	-0.0048040185245485	0.0321062568738391	-0.00251415570647816	-0.0037732921114439	0.00790534110650199	0.00219445554719123	-0.00102917488131204	-0.00314372390896103	-0.00485592986078875	-0.00710297082987475	-0.00974059330575507
0.0494217046908153	0.0209189300360951	-0.0089260681426258	0.0361709653770729	-0.00710074560486024	-0.00143558659817889	0.00619237908367572	0.00488410467339179	-0.000859901051631182	-0.00426816610151957	-0.00458998704942397	-0.00537130634147948	-0.00781708742066267
0.0188114957073838	0.00547600699499165	-0.00200126637712688	0.0173926673457688	-0.000512355942995705	-0.000902459200721215	0.00292475212285674	0.00234286084997868	0.000377815520621987	-0.00070740757185846	-0.00218331358216046	-0.00344383888263887	-0.00312963827677232
0.151478180027793	0.0353676501691375	-0.0326435209135742	0.091237763764641	-0.0208605482421847	-0.00124449505682572	0.01579909060129	0.00468292464098249	0.0056492122231048	-0.0110525216495052	-0.00764970667463985	-0.0121140784755753	-0.0191802401003494
0.00733733086791271	0.000430910101738602	0.000275439797269602	0.00746840857199796	0.000152259017861647	-6.35716200544575e-06	0.00275782090650858	0.00195642870698497	0.000944380376256889	7.29509279281003e-05	-0.000295887313544752	-0.000703598218487076	-0.0014858211239101
0.0833536412473792	0.157335098269114	-0.0155651073011584	0.054855273482991	-0.00754065285839642	-0.0134203711548834	0.0328796980351362	0.0276688420119503	-0.00157789469272203	-0.0104805120066399	-0.0153807710611936	-0.0107513168947883	0.00131571036982182
0.00145904666308053	0.000386681407681538	4.36889062919903e-05	0.00108238428897569	2.06786995171706e-05	0.000168054553585574	0.000586972976157613	0.000213838999185091	5.23343855250069e-05	9.43666265513722e-05	-7.70579859163743e-05	-0.000156775254418565	-0.000242103378543998
0.490910911191644	0.19975851484648	-0.13695362535208	0.202564871506824	0.0392985755583972	-0.0570433765778887	0.0150841786623324	0.00013307271209384	-0.0269147594599833	-0.00887240050974569	-0.0547043870004439	-0.039312166848763	-0.0214376262584647
0.296816334435541	0.175199802427903	-0.0749879819898898	0.147493844206784	0.0180103650241088	-0.00993753682276111	0.0600922602163964	0.0180942059735451	0.0266972342837722	0.00403641410067385	0.0142023623007174	-0.0249039004585188	-6.52442998121394e-05
0.150767838679732	0.137038102864931	-0.0382377494810567	0.0704904811914428	0.0623807610049285	-0.0132250195012833	0.0132315130905909	0.0098367213990424	0.0269837035154984	0.0245778707518226	0.00546832108238499	-0.00479730653401494	0.000229595077802403
0.0860707991616367	0.0331036487768587	-0.0167211740178274	0.0514699934684705	-0.0126047966022934	-0.0166669767206377	0.00669703251159373	-0.00179288070001893	-0.0105498529096987	-0.0146358866614656	-0.016693683257531	-0.016484865911101	-0.0187542749329078
0.453595244332521	0.19432942993695	-0.124346871488306	0.189229034709989	0.105711484845189	-0.0190471447052147	0.0902841566057861	0.0667083770394294	0.0372202909769863	0.0433321700699871	0.00717220795213874	0.0321070973870753	0.0121815112693686
0.0444982728221752	0.0154634468402278	-0.00805111878410413	0.0314965230372021	-0.0044229980184434	-0.00443016789020618	0.00144815571492746	0.000399386870903878	-0.00236084694783914	-0.00442658295432478	-0.00555383988246411	-0.00777068514390787	-0.0104846067339553
0.100898331957762	0.113580847634122	-0.0236318896043886	0.0513418898138099	0.0340005457414973	-0.00896472970078711	0.0134894485083439	0.012522792458662	-0.00249333024663309	0.0125179080203551	-0.00785440491818885	-0.0146249519127053	-0.016351591351377
0.253464354326555	0.101648683931663	-0.0577031724550239	0.140799771454575	-0.0264409779025995	-0.0107161562128056	0.0230928453129046	-0.0027357187323877	-0.000897943948026836	-0.0185785670577026	-0.0252157765188327	-0.0169459399447023	-0.0571547797651385
0.25445295539346	0.103025947348602	-0.059778232937921	0.142708695727502	-0.00922356457054449	-0.000651992480921459	0.0118785756105041	-0.0149435387922107	0.00389522656304209	-0.00493777852573296	-0.0450004472838089	-0.0161197832212278	-0.0343560048831454
0.291222653264701	0.178488779652753	-0.0719983572870601	0.14970229577351	0.025712122964007	-0.00464237772668191	0.0404972391943381	0.0378478873090401	0.0206389465932687	0.0105348726186626	-0.00274293293090461	0.00127835475027871	-0.0359238713408294
0.175270183656118	0.0508462136865112	-0.0399169086213416	0.0985084038501426	0.00640486085586797	-0.0163160268320005	0.0244101823905644	0.0146228081838161	4.1440996105313e-05	-0.00495558298806628	-0.0204064516601526	-0.0235685351059971	-0.0268602259088651
0.0767590543914318	0.167548874771171	-0.0146441790676753	0.0489234391264322	-0.0151617993129689	-0.0260777468853567	0.00675192264515391	0.0130599866654728	0.00662843197874019	-0.0206197730991628	-0.01063084366386	-0.0305962332796199	-0.00947383406882799
0.496506554721653	0.198088202759101	-0.137927704249585	0.200060699209714	-0.00420894629552526	-0.0563668385739886	0.0321149956161741	0.020880882592722	0.0145347382811968	-0.0302878924347569	-0.032194532752146	-0.0331538293260926	-0.0517981382823933
0.112772612003614	0.186783316550555	-0.0212368239319237	0.0735418431458903	0.0667443503659901	-0.00708998665001673	0.0222518646932744	0.0136231674454828	0.00756693654539946	0.0298271818579867	0.0271848465802905	-0.0160689844307173	0.011866070894485
0.230660563510437	0.12227825933913	-0.0557115529722254	0.12258949131589	0.0264214811689776	0.00720197114200588	0.0515270400921135	0.0373164618335663	0.0420196702949205	0.0168117261554917	0.0174521863696233	0.000982770862177712	0.00507559288902834
0.298393139243408	0.176852936809582	-0.0750495422198494	0.147061782180379	0.0190639282322269	-0.0117579912350088	0.0347024655261609	0.0283132032794104	0.0157963063668279	0.00365296849860908	0.00340699573121284	-0.00501030071870873	-0.00888832902590264
0.0276366347651487	0.0133415146550286	-0.00439649066285288	0.0227481736913476	-0.00531769112392634	-0.00395063747808371	0.000499952843264703	-0.00349379156613029	-0.00266812482829399	-0.00463416430100503	-0.00633818658640372	-0.00817117136799265	-0.0095369370777062
0.0455621815749318	0.0145170302776683	-0.00880197797892189	0.0301460544414996	-0.00568396692978521	-0.00580833487629155	0.00171445551539102	-0.00147047614879001	-0.00576096389518115	-0.00574615090303839	-0.00681708915816526	-0.0098096901972784	-0.0108870689280238
0.0777658439846968	0.0256749832102747	-0.0166067417129018	0.0446861267756236	-0.000696259354937598	-0.0102542521582886	0.0123670324786557	0.00333887053838684	-0.00175817954285246	-0.00547525575661308	-0.00788809229087113	-0.00762925513236876	-0.00957547646245284
0.0153384709360719	0.0566498689001366	-0.00182778818397382	0.0139524134333404	-0.00629281583393453	-0.00897463928249004	-0.00399176218686584	-0.00677002335100758	-0.00213199087575071	-0.00763372755821229	-0.00771366240159726	-0.00561452650540838	-0.00639217968028724
0.14132259461073	0.0858665095796631	-0.0351702957231447	0.0678378745469636	0.0064418349279908	-0.00921750295645724	0.015437343196327	-0.00545249590542599	0.00616946227677029	-0.00138783401423323	-0.0103127380564247	-0.0126691809748991	-0.0177176967855131
0.49758521746446	0.247946497598351	-0.139829433040996	0.200956545362603	0.0814700493288564	-0.0430178665075419	0.0791302330232133	0.0292777085421043	0.0499830906166378	0.0192260914106573	0.0392725163331628	0.0324986190784894	-0.0360194332226611
0.0592231962723731	0.0469068206392758	-0.0124114197040772	0.0362710445396191	0.0013687242201704	-0.00459361768598352	0.0131647507711765	0.00344026467342555	-0.00431365115505959	-0.00161244673290656	-0.00695376780096539	-0.00294814573040041	-0.00980225043588609
0.0622237580920842	0.130267173728659	-0.0113024549348305	0.0413720494932242	0.00902973500025062	-0.0101474717849679	-0.00258148988939966	-0.00943064971363655	-0.0114017542482305	-0.000558868392358663	-0.0189248551294632	-0.0200227505141495	-0.00609764699229504
0.187750271271426	0.152676641166373	-0.047905405985262	0.0860000058854397	0.0400941571852774	-0.0353106202760477	0.0469762888325872	0.0566022929284989	0.0278730488232669	0.00239176845461486	0.0121495720563631	0.0182970282352185	-0.0179547399859998
0.17730487468681	0.0940803262772919	-0.0438894440777356	0.0883651586485167	0.00676497343634752	-0.0020545154524769	0.0324241561160913	0.016323545882083	0.0185500011162325	0.0023552289919353	0.00555880243972307	-0.00486621185824621	-0.0121485422049197
0.486032046036116	0.14317671404198	-0.132262547790624	0.20810638244076	-0.007661724727346	-0.086486743670698	0.0113122648717266	-0.0204963790025148	-0.0230765498791591	-0.047074234199022	-0.0526132550861942	-0.0644242736052101	-0.0741617612105467
0.0387460982332741	0.0447226281606972	-0.00689424480229599	0.0291641796170904	-0.00323112767097184	-0.00469467961795815	-0.00175900496877449	-0.00227579198741731	-0.00898977985871286	-0.00396290364446499	-0.00842001379213463	-0.0128590935859249	-0.00931089838622739
0.494957872165911	0.194666995031457	-0.137300549714279	0.200074207765982	0.0813569500243516	-0.0575102824616558	0.0469725245790595	0.000146814214702418	-0.0233574488424606	0.0119233337813479	-0.050251446426595	-0.0494200216324968	-0.0460898276692359
0.370128185993358	0.269345133199814	-0.0843238970483499	0.223857766790725	0.164354323703843	-0.0349107432409459	0.108406847663811	0.0992783511514704	0.0453324973569278	0.0647217902314484	0.0279548613015954	-0.0115148164743815	0.0279672076894621
0.0748474654480308	0.0542301616169162	-0.0160728002217194	0.0437083133653042	0.00353871659077523	0.000276449693901462	0.0224390399516431	0.0136962828387566	0.00855689221613276	0.00190758314233835	-0.000957211348142348	-0.0016280211824109	-0.00418342444005108
0.155574971247348	0.111471281919912	-0.0366630315454733	0.0802444981727709	0.0148464915674608	-0.0397309995310955	-0.00206703934394475	0.00703766668395536	-0.0107801129683087	-0.0124422539818173	-0.0281684811762585	-0.0154700178660368	-0.0395508127397426
0.0840590397308823	0.0743733291790772	-0.0183020032423792	0.04743181966855	0.00473567892373818	-0.0138496256285339	0.00884481165366406	0.00404729869956574	-0.00643930019447859	-0.00455697335239784	-0.0191732751287188	-0.0229211635394739	-0.0193250451963267
0.00109929481499576	0.00358050371968205	-8.84842203671117e-05	0.000705983117232004	-0.000193810217794561	-0.00043330210279476	-0.000216567530680335	-0.000209032196009529	-0.000216656354051638	-0.000313556160294661	-0.000576027491307858	-0.000471577863590768	-0.000492098754791533
0.00967436095615381	0.0417311925173844	-0.00112325356992069	0.00828739450913151	-0.00632102505929886	-0.00667995026267656	-0.000767911334505727	-0.00230964626119521	-0.00262977398480039	-0.00650048766098771	-0.00660961178979829	-0.00682569658059025	-0.00707261567848159
0.0812160472533516	0.0988221357228006	-0.0186934247029449	0.0427044375351942	-0.00563737075257775	-0.0150161338878509	0.0155155802778778	0.0117697504259776	-0.00602772729873964	-0.0103267523202143	-0.00977365424466706	-0.01025389771922	-0.00971629522106017
0.0656016822911874	0.0204540298922582	-0.0136407941732081	0.0409714900790788	0.00434510752014922	0.00303117760976752	0.0145980474332377	0.00687466953844298	0.00862463902416219	0.00368814256495838	-0.00389203325870874	-0.00258775554592816	-0.00540948688665084
0.000734685023612883	0.00256225373818641	1.95890303643296e-05	0.000532612376681776	-0.000436730408255918	-0.000408279159292741	-0.000289284217248433	-0.000336504012891936	-0.000349520616575504	-0.000422504783774329	-0.000462503645038302	-0.000456834103364484	-0.000507405353744282
0.48214571333137	0.146228456819822	-0.131174460494704	0.208805756366932	-0.0294550081871761	-0.0809293210418917	0.0118396583346417	-0.00470275600088776	-0.0222117989279002	-0.0551921646145339	-0.0595032697369083	-0.0689815158370568	-0.097698215152484
0.064919693568114	0.0229104349845518	-0.00736883628837472	0.0527141539148698	0.00348366718149094	0.00038756586984845	0.0106953287817394	0.00581228559881149	0.00369478633223737	0.00193561652566969	-0.0048211258503316	-0.00773598654531161	-0.0115044558500815
0.45538754638984	0.195871141470723	-0.126544261270369	0.191345794899734	0.0378827660072085	0.0357863893715897	0.149282757907368	0.0294333235036791	0.0349125457431913	0.0368345776893991	0.0340503424969385	0.0328282954135909	0.0162635529132127
0.0471977759002119	0.0808370328305679	-0.0092592003299952	0.0323358374560054	0.00615689900117956	-0.0175306723473142	-0.00602469014426305	-0.00133838884685696	-0.00155256894505646	-0.00568688667306734	-0.0152710296824213	-0.00571052408094284	-0.0119565564209939
0.124007903542695	0.0612075301424261	-0.0181435546578403	0.0996535595978314	-0.0205618158830756	0.000691984145339011	0.0210743940484454	0.0119071524014303	-0.00403193375172657	-0.0099349158688683	-0.0168143847447394	-0.0186336480443376	-0.0263479569431861
0.267540546773305	0.186522105544027	-0.067544963296968	0.130572230172694	0.0993973416207833	0.0191890484527704	0.0542659531210913	0.0956618763862349	0.0325678974794014	0.0592931950367768	0.0396373469953624	0.038571912688841	0.0109424375449024
0.0416738671079692	0.0117696327356631	-0.00243511729620639	0.0408477094634144	0.00201583669448813	-0.000701035694365651	0.0120367640315736	0.00796571808343157	0.00521543641689894	0.000657400500061238	-0.00346633352012037	-0.00527383173044283	-0.00676721447318598
0.0456711136847492	0.0473876767088298	-0.00913534975976612	0.0290179561841409	-0.00713710462420724	-0.00366749651539299	0.00327201835757248	0.00207890476128599	-0.00622586748508402	-0.00540230056980012	-0.011994009337942	-0.00993168879087231	-0.0110277628250774
0.00357407392165356	0.00808990175058837	-0.000293853250208315	0.00276807292765515	-0.00165319606730485	-0.00128613403697974	-0.000488660093515057	-0.0011890457877756	-0.00105330690718873	-0.0014696650521423	-0.00157604025771088	-0.00161364664263333	-0.00162489316982238
0.182138167376226	0.0806073950159036	-0.0375590712004373	0.11581858417391	-0.0063392693616883	-0.012385882104456	0.0214087786800602	0.0137844289710795	-0.00587878533341513	-0.00936257573307211	-0.0158722196897668	-0.0172400618089212	-0.0258635644402636
0.0360131715439688	0.0544442456582137	-0.00390473919062392	0.0320749866422552	-0.000731753416219838	-0.00287608630998622	0.00562605897280863	0.00245994264004706	0.000890480287083883	-0.00180391986310303	-0.00636111893002397	-0.00831794935270658	-0.00936334111300337
0.000430412636136601	3.74104501898102e-05	-9.14239138283675e-06	0.000289706419778513	6.1441066808171e-05	-8.33700470848892e-05	0.00014966331259332	7.35186036067954e-05	-1.16531391634658e-05	-1.09644901383591e-05	-4.70154943907655e-05	-9.62696940223353e-05	-0.000157546901459994
0.489496629285367	0.201506642420543	-0.135645799366361	0.200918461961435	0.0477888640242292	-0.0856818220803206	0.0320719082274818	-0.00354333399482848	0.00229186226242001	-0.0189464790280457	-0.0448226085403425	-0.0273650608088343	-0.0463196763311378
0.0123779648335615	0.0199156953182807	-0.00145484936814458	0.00951651831286416	-0.00453651720800364	-0.00303221451908272	-0.00142870168130709	-0.00289362240657366	-0.00386012988015738	-0.00378436586354318	-0.00463042747143971	-0.00549177748067748	-0.00578371036718825
0.0725296447645229	0.0180929444654064	-0.0141340015517578	0.0436722413316805	-0.0108065800307549	-0.00508899293173451	0.00517171920155814	0.00189423019433679	-0.00230911992894507	-0.0079477864812447	-0.00438518347135106	-0.0089335871304541	-0.0124583806313316
0.0662021725870835	0.0323100141479423	-0.0142242151557126	0.0405384878597812	-0.0142389428678283	-0.00973078133492201	-0.00350219994856893	-0.0118303222557028	-0.00815210794453634	-0.0119848621013751	-0.0100797854989948	-0.0143338427158365	-0.0181088109014026
NA	NA	NA	NA	NA	NA	NA	NA	NA	NA	NA	NA	NA
0.131033235147255	0.047531253785376	-0.0310243259408304	0.0677413531774725	-0.00311278594348866	-0.0268270872138681	-0.00898260250036079	-0.0143901858401159	-0.00718037173747263	-0.0149699365786784	-0.0294178171102637	-0.0293241218178866	-0.0339973619430193
0.259121432654578	0.0727639039857476	-0.0415976816554181	0.224799972416878	-0.0165180917772274	-0.00408302497935564	0.0439731391771686	0.0303613212928123	0.00877717180324422	-0.0103005583782915	-0.0168954867209057	-0.0284392450496609	-0.0354607867639585
0.0947488776860757	0.122883603372214	-0.0223318602073781	0.0480839207236762	-0.0199955997343699	-0.0176180004208965	-0.0128300611888317	0.00190703042026875	-0.000618778821813978	-0.0188068000776332	-0.00527168915087614	-0.0130072230101873	-0.0137999391273402
0.00906589452198411	0.040010490292369	-0.00076616368713356	0.00884437745358138	-0.00097960008530858	-0.00588117611033854	-0.000479716237583652	-0.00244032007090333	-0.00542427910445877	-0.00343038809782356	-0.00595220963628456	-0.00608732664491024	-0.0038501743332766
0.0191494396990858	0.0307925607555596	-0.00270147570788625	0.015020540163456	-0.00439199317455	-0.00540372124230573	-0.000631423956987984	-0.004346518646013	-0.00475824376401794	-0.00489785720842786	-0.00735661807339301	-0.00604194392257493	-0.00722250931930059
0.225376950315885	0.168595486769593	-0.0567320962957617	0.109505027677646	0.0591699687762491	0.0055449553848857	0.0477669296777813	0.0217443352668626	0.0131144982165899	0.0323574620805674	0.0025437057600167	-0.0035507280321786	-0.0178324047374591
0.0927259871846732	0.0618470435040477	-0.0211369398575041	0.0490488164350303	-0.00752190262591199	0.000324134192287925	0.0117277272619758	0.00950772124813325	-0.00947020188946468	-0.00359888421681204	-0.00668641649404059	-0.0108468948269283	-0.0100694099277366
0.451777211536748	0.19727864028302	-0.124403765798574	0.190933557515894	0.168170515643064	0.0604285343605146	0.121123370692257	0.0679981669746327	0.0271359998134379	0.114299525001789	0.064670412271403	0.00858630736838545	0.0241927781881936
0.0665477272121474	0.0894452054372944	-0.0106622496087581	0.0463528149103123	-0.0171225170601187	-0.0245494175839147	0.00109490340158046	-0.00586606362718124	-0.0108830389746217	-0.0208359673220167	-0.0210173737234652	-0.0186403751643813	-0.0217637777837058
0.00559638323468856	0.0114257829380228	-0.000390357851301649	0.00431207646149561	-0.00107454727547584	-0.00187960256368243	-0.000155320045544545	-0.000607717117581647	-0.00121740944750618	-0.00147707491957914	-0.00167691819388258	-0.00200055475846064	-0.00222593744340933
0.00931440369468412	0.00218070817528931	-0.000366772927767128	0.00853101269283705	-0.00357257923446344	-0.00197733625792354	-0.000209043158387719	-0.00169425422339131	-0.00102217030063731	-0.00277495774619349	-0.00340654419677342	-0.00337590726582673	-0.00313362449199227
0.0129385972674509	0.0200169972809519	-0.00064232952237623	0.0115975642938382	-0.00240577578088184	-0.00227289298677467	0.00208061433020424	0.000579850738006375	-0.00161883231052135	-0.00233933438382826	-0.00271762376563492	-0.00323095250475294	-0.00410985293724832
0.000405003330453056	0.00181518145149705	5.0662336444963e-05	0.000245955025803526	-0.000154941585615857	-0.00010956133665818	-9.58838009656055e-06	-3.62485040286236e-05	-0.000102281209197882	-0.000132251461137019	-0.000183807337298502	-0.00020034241703308	-0.000190186690475016
0.225686889767388	0.171873504630748	-0.0579782345177562	0.109198712387299	0.0860723183429634	-0.0201280496525513	0.0750394890896841	0.0492181718288666	0.0141329376577911	0.0329721343452061	0.0286393173491146	-0.00123388601860863	-0.00398199813880176
0.0284864101626249	0.0125775751014461	-0.00444767116103231	0.0229255921268389	-0.00456713481911058	-0.00524408383487135	-0.000700007782093878	-0.0030935214860206	-0.00308955149718596	-0.00490560932699097	-0.0073242256702698	-0.00976736484736199	-0.00855071607496111
0.00349815440811984	0.0226862980708604	-0.000145131546332542	0.00296457070099811	-0.0017881176606975	-0.002502240821655	-0.0018982026195017	-0.00104945760370193	-0.002044018329561	-0.00214517924117625	-0.0022212152717598	-0.00226017846093012	-0.00239819509279534
0.47062398796338	0.223014301358796	-0.124982366364892	0.221834244314105	0.0675872177224133	-0.0566269720611045	0.0349385865104978	0.0339888364774473	0.0277916068474978	0.00548012283065441	-0.0302772795198289	-0.0338742104640234	-0.0507794404762077
0.310135679464623	0.173650743311665	-0.0641504491045552	0.209452648783393	0.00464347304550228	-0.00567379153345832	0.0602810544460949	0.0729310059953975	0.0469960947574756	-0.000515159243978047	-0.00872890504347468	-0.0255114641970492	0.00226288447737377
0.420252736513321	0.176234335750344	-0.106090339599992	0.213620471899484	0.00975792737562287	0.0423240798846888	0.0473350630622051	0.0454911308811434	0.00985530060759277	0.0260410036301559	-0.00967976071352211	-0.0332682214741371	-0.0186405756958039
0.0612238571959899	0.0311807491505077	-0.0119977797037126	0.0398987843984292	-0.00713489211955656	-0.0047322535879266	0.00505977120260727	-0.00162719719949733	-0.00212013642324776	-0.00593357285374158	-0.00651777959024195	-0.0142021761349603	-0.00999073835452018
0.402484155252661	0.0931799510685209	-0.0980329236290669	0.2187559043029	-0.0222566449395681	-0.0190324793001944	0.0153390965047165	0.00929573067492706	0.0149261941517917	-0.0206445621198813	-0.0343870490031299	-0.0442530693848318	-0.0441751592644651
0.00290694418489257	0.00109688522629392	-0.000108763175085366	0.00183684916378064	8.07962127786672e-05	-0.000553178420910361	0.000896114265981278	0.000783823629769892	0.000324070037901388	-0.000236191104065847	-0.000437605981928788	-0.000515543719676338	-0.000644970710185856
0.0126957381620053	0.0206246931169972	-0.00066527247456368	0.0119080858264981	-0.00224310198119355	-0.00103122351717248	0.00258138720792106	0.000679968496492871	-0.000111930030856812	-0.00163716274918302	-0.00281326412636307	-0.00302781877138468	-0.00392201095446358
0.0218407349250913	0.0630426199706126	-0.00261815570084752	0.0183791136887045	0.0044372143205847	-0.00901491166664645	0.00399133040215122	-0.00864907759193443	-0.00286381464695653	-0.00228884867303087	-0.00403596636511257	-0.00644945004951641	-0.0125143137186678
0.321918071783205	0.212894939793306	-0.0696540202405027	0.207387703580077	0.154341485782136	-0.00075298264270246	0.165394941420521	0.0508856192787094	0.024063392113316	0.0767942515697166	0.08276033377642	-0.00173211045045246	0.0612152515513852
0.0280045159098235	0.0137529626953444	-0.00393868806172724	0.02292912360869	-0.00777201604406039	-0.0055652516464063	0.000202224678734698	-0.00293618138017948	-0.00505578683176202	-0.00666863384523335	-0.00593848863659218	-0.00717331663693245	-0.00852082484934074
0.371534427787447	0.265301340031267	-0.0843002850200548	0.220475508388588	0.137744546679188	-0.0407490417816151	0.0787893148495257	0.0496892253705465	0.0630720521609218	0.0484977524487866	0.00190564225901435	0.0168600396198886	0.0116766134814878
0.0830167743106877	0.108501233507065	-0.0100001131458306	0.073023972119588	0.000266448917422127	-0.00200796739842511	0.0161048756288396	0.0170956978622888	0.00330797462587289	-0.000870759240501492	-0.0011351427514633	-0.00298356204035959	-0.00986789629201952
0.484882890669129	0.14205613687534	-0.133028378177886	0.204782777122917	-0.0184345303982277	-0.0678710250050447	0.017023749910008	-0.0170550314106404	-0.0414592209443998	-0.0431527777016362	-0.0657969263080245	-0.0856034168596401	-0.0824937302650833
0.316468793296218	0.145226614660992	-0.0579673516925388	0.244430813518992	-0.0162157326004185	-0.0399776935998015	0.01347673091616	0.00155681746835212	-0.00533670772207018	-0.02809671310011	-0.0427857028156973	-0.0616342713116568	-0.0707299628593843
0.136571979764142	0.151105012990819	-0.0220866719025475	0.104367350214139	-0.0259394686112322	0.00355830771976054	0.0211485206415915	0.0329172978818189	-0.0011648545263068	-0.0111905804457358	0.00934884474200204	-0.00435960993105172	-0.00776673016979365
0.00559605101784793	0.0139116103237353	-0.000215945097516389	0.00554597048817069	0.000195292046109107	-0.00130078098654599	0.00056154856935385	-0.000123771201024032	-0.00110023192464299	-0.00055274447021844	-0.000898974265653225	-0.00158960825266313	-0.00158282204974271
0.114701975199966	0.0793666886617567	-0.0276480734252306	0.0568500205493988	-0.00497314790629216	-0.00235743510306347	0.0227937268001158	0.0132639349777953	0.00904142471949763	-0.00366529150467781	-0.00179741680223358	-0.0152715700081173	-0.0102963323998088
0.0146558464358233	0.0240990861112043	-0.00167042300084024	0.0119806320377227	-0.00355613503183344	-0.00386834110230423	0.00106110485241243	-0.0023773841553938	-0.00281786208304361	-0.00371223806706883	-0.00398240909818987	-0.00458467850813097	-0.0055731282842636
0.0080726359558063	0.0084876324516512	-0.000771987140451127	0.00722590001943446	-0.00196183233667934	-0.00169228697186692	-0.000106020720302307	-0.000849170443791084	-0.00133311366988541	-0.00182705965427313	-0.00239864660223209	-0.00285661367038614	-0.00296868059622705
0.445025003014695	0.158996368843757	-0.11906985007698	0.194701966177655	0.0244234019956714	-0.029496770416073	0.102821779406241	0.037820085480675	-0.0030180739650128	-0.00253668421020076	0.000803879382265393	-0.0233441327258038	-0.0536701147645963
0.151337153267592	0.136741521859612	-0.0382546144517352	0.0668376886901092	0.014192412479344	-0.0055579259817706	0.0238087757253995	0.0133588611878919	-0.00411219271667151	0.00431724324878671	-0.0149278458841601	-0.017675559413225	-0.0215657018174961
0.445047095542973	0.158728696221862	-0.118482125623263	0.199455741056013	0.0376758910728761	-0.0284073273616174	0.0605549662848047	0.0448866891858936	0.0360973155339068	0.00463428185562936	-0.0220943406244379	-0.0114870036054454	-0.0286796101484386
0.326421513165033	0.246846676146996	-0.063411479406702	0.242669550583595	-0.00512911111939685	-0.0440880915779077	0.0144066375959485	0.0382791263951508	0.0146608681564541	-0.0246086013486522	-0.0427704918821487	-0.0257738651509458	-0.0291829190157029
0.030810299248718	0.0161834006203313	-0.00316620539216748	0.0251744629202059	-0.00356551912396502	-0.00720757199930338	0.00150007631643807	-0.0007725810056885	-0.00583194032479889	-0.0053865455616342	-0.0104240153884849	-0.00912968899587015	-0.00964248773768077
0.0150835699787496	0.00651309502370937	-0.00146458934034927	0.012214992914423	-0.00279296723737553	-0.00320289700621103	0.00122113546727549	-0.000533714318799849	-0.00218084439211677	-0.00299793212179328	-0.00401569210255488	-0.004498557054803	-0.00532228296497193
0.00994311941076806	0.0191855515017272	-0.00070375603890005	0.00939291139120619	-0.00451914466737198	-0.00402373543850754	-0.00134027744558887	-0.00290678025537189	-0.00245918348227051	-0.00427144005293976	-0.00464548872629186	-0.00402884417264503	-0.00472613087795619
0.261372678521783	0.128912144932107	-0.0651550857092944	0.133419270915496	0.023367139043728	0.0146955134422352	0.0709829207551125	0.0442937030728064	0.0241407224957341	0.0190313262429816	0.00781487025080241	-0.00948158715083824	-0.00857368365623057
0.015225445218466	0.0256454521800804	-0.00103252724686236	0.0149122879058618	-0.00433480502558517	-0.0043967148945132	-0.000609898888440038	-0.00117345134532075	-0.000616404910159771	-0.00436575996004919	-0.00510800629296541	-0.00357337358866043	-0.00609610305922305
0.120064876901571	0.0484408081801095	-0.0266493871764513	0.0690823866947503	-0.0075850701572103	-0.0323010052934591	-0.00400944014933652	-0.00644441078267946	-0.0151049446078732	-0.0199430377253347	-0.0244626342588768	-0.0306175529816294	-0.0327616752901237
0.303290467165648	0.176319064305716	-0.0762212754811997	0.147356039082561	0.0220492382705962	-0.00195390715931215	0.0372303447965348	0.0215236397910889	0.0207248260490752	0.010047665555642	-0.0037960103370161	-0.0240475906122438	-0.0209340950634616
0.0337866458963176	0.0152509210949717	-0.00574609364497874	0.0247476974736513	-0.00491549661138153	-0.00982220384523373	-0.00124329846660231	-0.00151652980659932	-0.00543312037210578	-0.00736885022830763	-0.00733297228836916	-0.0105601977894077	-0.00903992662371327
0.0153857919324306	0.0266309589926199	-0.00166717984984792	0.0149148102091723	-0.00357459092001289	-0.00368579105067248	-6.69317722101145e-05	-0.000649336156287674	-0.00222272631403863	-0.00363019098534268	-0.00427789555175566	-0.00399816964467503	-0.00567743501537946
0.0512514889514861	0.0209196825443836	-0.00917036327952278	0.0347642496197049	-0.00739602937417324	-0.00200215040169216	0.0026512683353459	0.000381747493420126	0.00151879636655677	-0.0046990898879327	-0.00398459078361064	-0.00747812926044309	-0.0115993033545798
0.00541732824189863	0.000196035169161989	-0.000292216505232575	0.00395595042221093	-0.000245580734796007	-0.000463422961941205	0.00160958400159186	0.000333254375634267	-0.000351469033101125	-0.000354501848368606	-0.000780108099329908	-0.000700265679425626	-0.00171120805596004
0.0141947665479422	0.0247884132667597	-0.00111983394750401	0.0119777541878788	0.000957075842537196	-0.0040979897238813	-0.000769237121746612	0.000808557643894911	-0.00196791091345268	-0.00157045694067205	-0.00487082016027579	-0.00342953142438773	-0.00510891516609302
0.0646866805983963	0.0508170650616315	-0.0140796578498883	0.0383839133829628	-0.00670308546676227	-0.00877124187755728	0.00521489885549734	0.00289156545436388	-0.0062204344580829	-0.00773716367215978	-0.0112302002745511	-0.0156105920355673	-0.0143871337565358
NA	NA	NA	NA	NA	NA	NA	NA	NA	NA	NA	NA	NA
0.0187207420127549	0.0560932428009883	-0.00283477785294022	0.0146977454862497	-0.0060490608613866	-0.00675632872625116	0.00175668272097029	-0.00122582954937952	-0.0027613592491628	-0.00640269479381888	-0.00788305287024161	-0.00796790183798017	-0.00605222400767317
0.26419426113385	0.176398913582807	-0.0630781157463362	0.140821625641188	0.0301807325606974	-0.0033536668595236	0.0474153834997086	0.00945247510574598	0.0207890892385845	0.0134135328505869	0.00593406919502892	-0.00972705453301087	-0.00171353381517841
0.31522030952916	0.147930607553542	-0.0574937115168543	0.249724068766438	-0.0409516082484168	-0.0394729241584598	0.00873975036750346	-0.00258830521681203	-0.0156057592728233	-0.0402122662034383	-0.0466305132486387	-0.0538296846007041	-0.0772626202636617
0.0963396103672548	0.0278176439115689	-0.0207182558578528	0.0555316976120515	-0.00262468489393014	-0.00441884759216118	0.0137935423729597	-0.00443293090919175	-0.0127088771059102	-0.00352176624304566	-0.00894210481307346	-0.0100449865305898	-0.0183795623983365
0.144262124014314	0.212286953702426	-0.0285889303896424	0.0951900200291829	0.00152920007765009	-0.00413173304876446	0.0270546993269404	0.0586797043487474	0.024210417266759	-0.00130126648555717	-0.00710009653208959	0.0357573430490708	0.0216206419217711
0.0195046894455588	0.0304519540577621	-0.00299258826676754	0.0155871752220031	-0.00515465200748428	-0.00514638340559097	-0.00290271797057831	-0.00356755916505934	-0.00494360549249202	-0.00515051770653762	-0.00642655180860006	-0.00679331863425852	-0.00805072938905165
0.0228748591857932	0.0630550716883083	-0.0031855783368129	0.0185278476442828	-0.0123309184071735	-0.0112857126419671	-0.00629188151648393	-0.00928675813614897	-0.0104157955941162	-0.0118083155245703	-0.0118423090990822	-0.0127772604060946	-0.013115448112833
