# Supplementary material for: Measuring re-identification risk using a synthetic estimator to enable data sharing
Source: PLoS One. 2022 Jun 17;17(6):e0269097. doi: 10.1371/journal.pone.0269097 (PMC9205507; doi:10.1371/journal.pone.0269097)
Supplement: S3 File — (ZIP) [file pone.0269097.s003.zip › nexoid/nexoid.vineCopula.1.9.csv]

risk_act	entropy_est	ital_est	hypo_est	g_err	g_vine_err	ave1	ave2	ave3	ave4	ave5	ave6	ave7
0.0300182373685942	0.0886124153110865	-0.00399399816631219	0.022577722413472	-0.0128235637176462	-0.0152071348234394	-0.00640906748638793	-0.00790125755048571	-0.0103457274645736	-0.0140153492705428	-0.0110935280003596	-0.0141865291800776	-0.0142494309432338
0.0127540932572154	0.0202469437370923	-0.00102722885601794	0.0101912622179948	-0.000954963590388193	-0.000837173078740044	0.00338656658454052	0.000751637323182206	-0.000408443363673098	-0.000896068334564119	-0.00228601135010217	-0.00319804054460836	-0.00398000091317796
0.24152911428765	0.0728660667953921	-0.031568945164143	0.215666041394032	-0.0194372117551887	0.00506723905912748	0.0543395706811151	0.0300390279703608	0.00573251877466094	-0.00718498634803058	-0.0151260558905768	-0.0213793228014958	-0.0423631435011381
0.086466496437957	0.0247825328536916	-0.0168610319934991	0.0463889537342971	0.00487534236510739	0.00342598709545881	0.0180242500247352	0.00867289861127153	0.00232414358375928	0.0041506647302831	-0.000552313313410838	-0.00360044225947308	-0.0132997303950129
0.177436494147986	0.0506759057896474	-0.0360276769188622	0.0930624891668137	-0.0264345204801031	-0.019221341967863	0.0168805275201228	0.00547911545969776	0.00261326237435458	-0.022827931223983	-0.00661000676323181	-0.0195780993371754	-0.0244347468792942
0.172386497011401	0.163650487070895	-0.0395717137820339	0.0716730881226792	0.0486812629539964	-0.052936824529218	0.0256952413313158	-0.00300679605532619	-0.0100429057129599	-0.00212778078761078	-0.0342121679630172	-0.0335136899674759	-0.0316424030624463
0.0506083567907004	0.068388042115945	-0.00670930649805282	0.036604667991608	-0.00845328875755363	-0.0118309775167618	-2.82474659385329e-05	0.00180479502209088	-0.0033807047193154	-0.0101421331371577	-0.0101037810132692	-0.0106404885148155	-0.0106089127634549
0.162988022435162	0.111565807475398	-0.0363910953589467	0.0744633537132422	-0.000506072329116897	-0.0486923938143403	-0.00650735176741371	-0.00445878663620944	-0.00417594519173289	-0.0245992330717286	-0.0256156789525653	-0.0272299551874837	-0.0332681965134244
0.149119753700865	0.0897153501426734	-0.0311906653631913	0.0725345108524437	0.0280055404471315	0.00567262686766162	0.0273458934524337	0.0380249810729539	0.0236265742700391	0.0168390836573966	0.00358188624982661	0.00792385100469059	0.000776872667017897
0.486145307560058	0.20110545215459	-0.119329049876677	0.192788825945868	0.0577260145611165	-0.0758850441105002	0.0909949207007359	0.0186019373901576	0.0165625770938041	-0.00907951477469182	-0.0269322749853362	-0.0520952066048424	-0.0301109897724861
0.127589898402831	0.0307481603775435	-0.0244363713268571	0.0699807166888168	0.00325887712111755	0.00728064547432269	0.0247775657694495	0.00047622365011793	0.00702849435879035	0.00526976129772014	-0.00196569068468175	-0.0160669944460993	-0.018888327177821
0.25424838591797	0.130154240296736	-0.0544547915809045	0.126904467852905	0.0476624602366529	0.0136652420370276	0.0412273774190274	0.0486612012008491	0.0376788126722739	0.0306638511368402	-0.00120319918561401	-0.00188910312912799	-0.016481814162376
0.130219348145358	0.0846598267052909	-0.0265624405333284	0.0665616446774976	0.00638847087391109	-0.00996994766217001	0.00288697874176805	0.00150054454092119	0.00503608086676957	-0.00179073839412947	-0.010193653061936	-0.0161291526852878	-0.0147698839540787
0.0774759797376963	0.0252895714381352	-0.0144803850402704	0.0431267887067651	-0.00654834535733252	0.00046013564422874	0.00952487784623407	0.00468023594868888	0.0042433212840879	-0.00304410485655189	-0.00351563134297314	-0.00798884062821209	-0.0104004017040969
0.00191345796482936	0.000419213357442677	-3.30747698129648e-05	0.0013481442561675	0.000231971385833001	5.39000978836599e-05	0.000493851321636739	0.000170015642874254	0.000286085589423357	0.000142935741858331	-0.000196543015225821	-0.000348526355753862	-0.0003860046436814
0.0307485384901476	0.0915064015960606	-0.00449111580183647	0.0215857804689058	0.006817419786745	-0.0132233081342771	-0.00748833124427924	-0.003557175447387	-0.00571125672859417	-0.00320294417376605	-0.0156107648105861	-0.0168014416038323	-0.0162931913746894
0.497833739006239	0.244628707182262	-0.123504593128116	0.187175249216503	0.0711498830042795	-0.0699878938419753	0.0901520704601722	0.0334099777248092	0.0128751366051537	0.000580994581152072	-0.0210039415117472	0.00717495591428968	0.0336023768892341
0.112220797136597	0.186348840574729	-0.0190287385206463	0.0671008891815354	0.0677185200118275	-0.0138880310912966	0.0186679703637436	0.00939872743077833	0.0272399358367287	0.0269152444602655	-0.0037378986832714	0.0190161060928696	-0.0177131201710617
0.0520868293417385	0.0869671758521251	-0.00621315952921157	0.0402803700686994	-0.00269832056425449	-0.0143413182099389	0.00267095570860368	0.00118198576160752	-0.0110574219646591	-0.00851981938709671	-0.0114403681545066	-0.0128126629816958	-0.0217438681737321
0.0269676549661734	0.0104002024689353	-0.00138505267991458	0.0231015873193618	-0.00193394885508978	-0.00084539962953498	0.00689047316295333	0.00270877643605637	0.000633232503407542	-0.00138967424231238	-0.00205566757880101	-0.00479308670641648	-0.00624644983570959
0.010657497270572	0.0237127868451747	-0.0013125308489055	0.00807899679540547	-0.00118595835481643	-0.00124591443460353	-0.000544053174722094	-0.00136881406091047	-0.000860534037320594	-0.00121593639470998	-0.0028804016805937	-0.00331318068002185	-0.00316119945439826
0.373819396170088	0.271000287358527	-0.0768029280942739	0.20634584611585	0.0112031440837528	-0.0490760979525348	0.0342596895988143	0.0770104848882402	0.0596908652585765	-0.018936476934391	-0.0287556717400239	-0.0129547634731932	0.0303228765694534
0.000804861747960256	0.00221992698675813	4.86278605287004e-05	0.000531359480980994	-0.000209286503376738	-0.000283599242021101	5.86964920063823e-05	-0.000172605578943552	-7.57455098784071e-05	-0.00024644287269892	-0.000205778010766265	-0.000259857434552409	-0.000377781461937896
0.00650765776113017	0.00425542431793233	-0.00044841656156393	0.00580688033684237	-0.00204251192511279	-0.00160896062552841	-0.000316181449449446	-0.000892846842743023	-0.00104035291524786	-0.0018257362753206	-0.00206756519290024	-0.00235252899737898	-0.00231712096710412
0.00181017410970777	0.00497382909062279	-7.29295440217155e-05	0.00124995872026164	-0.000950933752116211	-0.000815818636618974	-0.00018630258948489	-0.000782085863098326	-0.000841062756711408	-0.000883376194367593	-0.000853634273396672	-0.00100234753884123	-0.000982435604174922
0.437834273870553	0.096151988667862	-0.102514522332156	0.193379131055757	-0.0248966351651876	-0.0248346691013392	0.0367951412904153	-0.0121975027820805	-0.00773005336082555	-0.0248656521332634	-0.0200967201143075	-0.0357245500803173	-0.0489085785589036
0.0549249442196615	0.052921202948908	-0.0095019855398842	0.0341846900238998	-0.00486578067012482	-0.0187538654365197	-0.00691930297252717	-0.00513205518599892	-0.00711115854282047	-0.0118098230533223	-0.0101882625549465	-0.0167343549171538	-0.0146472463532014
0.17376123547524	0.0958926071151298	-0.0370739432975943	0.0826286382666445	0.0235558023797128	0.00396605215944279	0.0423957279309804	0.0227500386760401	0.0217774834232083	0.0137609272695778	0.00181099701194903	-0.00197585972499542	-0.00905357111390354
0.271138230797239	0.191253868087062	-0.0439453383034566	0.206397958885865	0.0434128989559046	0.0028295611742955	0.055755760654049	0.0569228442336856	0.0363810872154949	0.0231212300651001	0.0135056373553571	0.00368901010706257	-0.0370133734515115
0.253723419469908	0.129322590168007	-0.0542733781963101	0.125632479103705	0.0186356660251179	0.0105449687089555	0.0424320640571993	0.0477341967469745	0.028717565919792	0.0145903173670367	-0.00990312677255745	-0.000281150532336794	-0.00721844363643875
0.0411691452819115	0.0231812326749915	-0.00454375471852638	0.0324342513221861	-0.00935347354795395	-0.0105633961291527	0.00116195539207522	-0.0030545756077243	-0.00580293829909335	-0.00995843483855334	-0.0123845076556432	-0.013012502079686	-0.0164068666701266
0.0871011050755728	0.0745329217404633	-0.0173905897646234	0.0451100413083207	-0.00475018359250573	-0.0105393199719024	0.00127779928357342	-0.011752203831545	-0.0103387574576289	-0.00764475178220406	-0.0215452392304897	-0.0145706122962841	-0.0305805734386042
0.0421366597461511	0.019275219339038	-0.00680517593364018	0.0276189087253874	-0.00999029448736055	-0.00908475221240649	-0.003054297977411	-0.00675251602679706	-0.00916973745990365	-0.00953752334988352	-0.0111525155235057	-0.0140337337741004	-0.0108445667577856
0.081781338744511	0.100207575183759	-0.0168760956578758	0.0392565829014586	0.0214126814047357	-0.0157664165541917	0.00307838297921273	0.00709190423762104	-0.00824795832814823	0.00282313242527202	-0.00232989035468817	-0.0144901713775312	-0.0205244601864961
0.126020975078819	0.124703392607603	-0.0274610537755414	0.0550391597609348	0.013590077839843	-0.0373980111303502	0.0234938280156604	0.00719093432020229	-0.00168956203622442	-0.0119039666452536	-0.00290454535536645	0.0143353143222273	0.00617561941247066
0.00965615370509281	0.0189328519510024	-0.000530053224542	0.00924994494404805	-0.00287983442658077	-0.00385852978378484	-0.00208502040206187	-0.00310658958940943	-0.00190839344332456	-0.0033691821051828	-0.00447620729212077	-0.00430033327377247	-0.00425267182655641
0.322772108883091	0.209518613887069	-0.0624983749501922	0.195289607002251	0.0334285690432174	-0.00444308879667793	0.0617044076594809	0.095089533772641	0.0900219925370014	0.0144927401232697	0.00754697345116129	0.0832404729804113	0.0351127653485717
0.227258515882578	0.171107975111021	-0.0516972688705945	0.101621456832442	0.0530032140570895	-0.0331576361846884	0.0511177238006211	0.0382653230741123	0.0129657028475798	0.00992278893620052	-0.00154204750960379	-0.0170682786169326	0.00873299256472559
0.453646204160732	0.149329418381534	-0.103588762504588	0.214694545220223	-0.00948037782799227	-0.0816597789820215	0.00830102949463479	-0.0213722498161856	-0.0307861006608445	-0.0455700784050069	-0.0738521173556345	-0.0687950092174892	-0.0788355847151899
0.0677942695649909	0.0923103715101828	-0.0106179417548865	0.0454168129939224	-0.00948156619789357	-0.021454153118003	0.00499434209519156	0.00104496624816514	-0.010928208711287	-0.0154678596579483	-0.0134912782823229	-0.0231470319371609	-0.0202778106911496
0.450754792203274	0.193953381086516	-0.109273479642138	0.180589935939608	0.107713475292948	-0.0197487729220931	0.122879968018288	0.0771871708005386	0.0738934040152419	0.0439823511854274	0.00124299765908775	0.0370915102230399	0.03625430603076
0.0737779503379923	0.0243202404021453	-0.00561830426225746	0.0655481355629353	0.000516603960483072	0.000510472141449045	0.0225817146652798	0.0130861639729014	0.00703096917205019	0.000513538050966059	-0.00438460514541761	-0.00851772622740425	-0.0128814740282799
0.353544284056639	0.226481111086281	-0.0670501036304316	0.220310433701813	0.0407801113166267	-0.038417264957599	0.0329294333487436	0.0100963948106098	0.0198516810226035	0.00118142317951381	-0.0358982739208383	-0.0333607083124821	-0.0295312883683832
0.0190682975691911	0.0302940052715343	-0.00252355781338039	0.0148067885081167	-0.00213099436232637	-0.00457467243437929	-0.00236740925322631	-0.00484978198891882	-0.0035705671047413	-0.00335283339835283	-0.00672457537250021	-0.00690419348063091	-0.00802227463840166
0.326207009427581	0.250354027737692	-0.0574894499697224	0.226324637584923	0.0380088065451156	-0.0491409095854449	0.0250601210078559	-0.00557521337194566	-0.00378846661465371	-0.00556605152016465	0.0382076145081347	0.00193441790424342	0.00486224031171639
0.00589471305979995	0.000520486792839313	-0.000299096538791025	0.00522484831346142	-0.000684166207219243	-0.000727385358772369	0.00204331376421011	0.0007858717725514	0.000265570686870758	-0.000705775782995806	-0.000855888886666507	-0.00102530177109015	-0.00154151140020905
0.326139403773304	0.251090098229797	-0.0567280190530943	0.229223150318426	0.0179852239219811	-0.0458308983269772	0.0439312335092625	0.0146823513257547	0.0171663086019887	-0.0139228372024981	-0.00950077132280769	-0.0393830365500092	-0.010207663236234
0.0820237673790541	0.0999095125442579	-0.0167382203398318	0.0413824444967774	0.0200380160990633	-0.00987856153938597	9.40163818808487e-05	-0.00357846386093004	-0.00568884934040934	0.00507972727983867	-0.0146584599355824	-0.0236145688834522	-0.0201220518259169
0.219294480199943	0.11292806677073	-0.0479248618176183	0.10563391265537	0.0236431332732869	-0.0278989845635083	0.0354983072770283	0.039414098177547	0.0104981835804951	-0.00212792564511072	-0.0060415947569103	-0.0279532733096197	-0.0220387230268164
0.231276667629894	0.122955167000023	-0.0495598559054625	0.113345225076525	0.0158693910119002	0.0119605085464526	0.0433516445949507	0.0286413219413458	0.0404546903761195	0.0139149497791764	0.0196048590864499	-0.000817155799506919	0.0046882862062336
0.151332048047598	0.136405226255157	-0.0343238363363745	0.0636832299360464	0.00923213972062797	-0.0188115247228277	0.0244013472614099	0.0239839272502708	0.00730561321174386	-0.00478969250109984	0.00866688097156976	-0.00111038220849854	-0.00620352532142837
0.0369175032424446	0.0201388388031928	-0.00538125019641876	0.0262215168966561	-0.00346334723626952	-0.00343504384048279	0.003950174973604	-0.00264794545883305	-0.00341329612577933	-0.00344919553837615	-0.00617354968014269	-0.00712410550043864	-0.00877186024865997
0.436026572288586	0.0917021227006253	-0.10217713312082	0.193301506694836	-0.0155711944914819	-0.0302950600041439	0.0436324063386287	0.0091803546457444	-0.00744834927880011	-0.0229331272478129	-0.0327297142461841	-0.0428715482451466	-0.051730790077075
0.153488707234777	0.110323625077714	-0.0319078639945862	0.075068287510617	-0.00370834865201738	-0.050651854215769	0.00089357337724949	-0.0107012414283262	-0.0185910240985564	-0.0271801014338932	-0.0268389508826757	-0.0284999761370928	-0.0463492214539081
0.219199675254503	0.113502194811513	-0.0481418932882311	0.104486495848653	0.00981843372441132	-0.0113872479518407	0.0333872827459331	0.0368405240350659	0.0159605802693649	-0.000784407113714664	0.00152525133733952	-0.0138393960474127	-0.00874294588493113
0.148486430842258	0.210462600020972	-0.0270540894714348	0.0900934337565033	0.0013889841534607	-0.00354537285296266	0.029697252711451	0.0164636619326826	0.00868443561387691	-0.00107819434975098	0.00515027162055148	-0.00671679773831177	-0.0100934957653021
0.0702113814519874	0.0643209724479391	-0.0130872716956793	0.0397950311806562	-0.0027925966253828	-0.00756528111375132	0.0095280187215056	0.00276780985057941	-0.00109771869967142	-0.00517893886956707	-0.00364368203005531	-0.00730450683264995	-0.0120971129428325
0.0749293214744788	0.0249076876158884	-0.00608188985485499	0.0669811727937017	-0.000344202104559932	0.000626060492188399	0.021959758752512	0.0148141030014393	0.00659630886460981	0.00014092919381424	-0.00511536122813529	-0.0086862645286394	-0.0126324947239511
0.418928787666471	0.175413673556605	-0.0944786217993624	0.19852271843644	0.0434707890768278	0.0370741199361826	0.0525145851974865	0.0366760314454097	0.0420679770527842	0.0402724545065052	-0.00115238072227153	0.00890659987619635	-0.0438203726043889
0.0933495992473024	0.124656871975845	-0.0203092640186149	0.0457996010927278	0.000310269623000806	-0.0153071684821188	0.0148322552146839	-0.00692173368015472	-0.00494393595435043	-0.00749844942955898	-0.0191433217308459	-0.0258871109751274	-0.0228428034918764
0.0995869535908083	0.115779610052481	-0.0208294105583292	0.0483005983938823	0.00415734485682984	-0.00501840815818168	0.0166861389425952	0.00977254194323518	0.0238271303341376	-0.000430531650675914	0.00795976518292485	0.0056278371985036	-0.0130529293761194
0.00168402329529918	0.000203763651855217	-5.0984285442987e-05	0.000912634007468765	-0.000464947607369056	-0.000140054760352949	0.000338219565134971	0.000163353194387059	0.000147740081772226	-0.000302501183861003	-0.000443688674694735	-0.00028245962324972	-0.000526744677097328
0.0628040594062394	0.0964174124320126	-0.0115715093177678	0.0366061058892519	-0.00117313916729029	-0.0175900110594833	-0.00551268042919711	-0.0032322295266947	-0.00271182076535201	-0.00938157511338682	-0.0123106655861998	-0.00959136606837595	-0.0111291257967567
0.0584656181441567	0.0469164707621002	-0.0104520872145445	0.0350160238117319	-0.00833052000624192	-0.00422483733752661	0.0069987607279737	0.00546161945470042	0.00267738057220004	-0.00627767867188427	-0.00124085662904876	-0.00786970268379675	-0.00972733842923312
0.00197463238581493	0.000355970644786715	-2.85021295161857e-07	0.00133155288040942	-4.22858963072504e-05	-0.000133816490087385	0.000373029965430741	0.00038468358587551	-7.60800146897521e-06	-8.80511931973178e-05	-0.000241177448895152	-0.000409362691531835	-0.00044348779725575
0.467586036488024	0.221747994454607	-0.109735745785123	0.205395227798658	0.00895434060002065	-0.0694023437162213	0.0580404170832115	0.0140348930147808	-0.00946103902412443	-0.0302240015581003	-0.0191136816449531	-0.0375084160852354	-0.0494066654870929
0.46606749669565	0.221942572202483	-0.108636946945467	0.207447406701606	0.050764788377436	-0.0662843747755253	0.0522405626820495	0.0178411711122845	0.00623664770806232	-0.00775979319904463	-0.0593265836567149	-0.0285233998107441	-0.0154734751536704
0.0439018169088458	0.107045968970846	-0.00562392534868483	0.0319756628562555	-0.00218610311437895	-0.0116031015683937	-0.00138289050240586	-0.00634441233425414	0.00741918284044162	-0.0068946023413863	-0.00828160251275858	-0.0148364627434128	-0.0139568343011425
0.0202235154125825	0.0553204048616594	-0.0033283859107616	0.0137971791004186	0.00240940287228876	-0.00776283783342935	-0.00563806743426504	-0.00549602430751378	-0.00750210680790479	-0.00267671748057029	-0.00879649862635004	-0.00534067640776385	-0.00779176015266635
0.102712205540505	0.11388325875338	-0.0220867859967339	0.0472899157267688	-0.00711066417944164	-0.00930916110682838	0.0149380139399675	0.0250805241150441	-0.00404021349530431	-0.008209912643135	-0.0140205580728011	-0.0171304498001341	-0.0158983568898111
0.0843745986814178	0.0754532120110281	-0.0165728006224418	0.0448822007972965	-0.00417744507478753	-0.0107377583380639	0.00122549864907327	-0.00464542987329448	-0.0171102679841977	-0.00745760170642569	-0.0174346376151004	-0.0120136708470356	-0.0186889156887509
0.0869251490399142	0.0757149908859525	-0.0178678086146724	0.0448109019699449	-0.000670487402595191	-0.00992356681808057	-0.0102204354284292	-0.00777372861303058	-0.0130465198579665	-0.00529702711033789	-0.0141791208381405	-0.0135070622140853	-0.0178029092013746
0.495652000096465	0.241695902771507	-0.12339812465694	0.185325798867352	0.1543834546355	-0.00446791986891543	0.0856637271771653	0.0728245275745243	0.0444313882936999	0.0749577673832924	0.0158620329161722	-0.019300490926746	0.00959054964351258
0.187935415208865	0.110585982640186	-0.0396044624788086	0.0929743804818453	0.0302581064440073	-0.00391379600409272	0.019581870174174	0.0256988652467557	0.0119091372608519	0.0131721552199573	0.00225935069552261	-0.00769688475435351	-0.014144287255958
0.298990949519382	0.175448677636763	-0.0674309809609419	0.137576657638424	0.0145814406254262	-0.00912166150658594	0.0374033333126919	0.0298313027926396	0.0348368978720773	0.00272988955942011	-0.000579530011559415	-0.00792034547204318	-0.00911943312106767
0.00157740269854015	0.000233184820398813	-1.24651656054741e-05	0.00094044480740592	-9.19469784895698e-05	-5.20354079764451e-05	0.000248970571998796	0.000359273130859578	4.04582601130695e-05	-7.19911932330075e-05	-0.000198020482888947	-0.000214342647240266	-0.000433529273850438
0.146702744383228	0.0457108298792375	-0.0119517653463755	0.145290814001346	-0.00471103230429343	0.00621689587133442	0.0369582621993966	0.0229171069292027	0.0155245674204742	0.000752931783520511	-0.00177917091305449	-0.016029040222307	-0.0232454239900734
0.497134056299176	0.246020394953426	-0.123582277408605	0.187476221904828	0.0433155820104891	-0.0613223393535802	0.0475943660847507	0.0867231408085337	0.0454588068387987	-0.00900337867154555	-0.0173748088511914	-0.00176412066128884	-0.00672516191613032
0.055498217706773	0.0537924413772303	-0.00973283344628906	0.0328829416530747	-0.0140611171098402	-0.0171612886644657	-0.000869657946410404	-0.0075181309474575	-0.00410048627434411	-0.015611202887153	-0.0136229127152515	-0.0175075428522778	-0.0165590419515277
0.321523564958707	0.21327752603619	-0.0617820843582171	0.192962488833198	0.0142132441496255	-0.00485740410236818	0.108125789066996	0.0786208722499884	0.0308806801394251	0.00467792002362866	0.00139942766380635	-0.0240588665537571	-0.0172282919851581
0.0156236989765567	0.00191846967712987	-0.000545269906314358	0.0145418974912298	0.000301243820404588	0.00023724565752526	0.0050403143285016	0.00343223306516669	0.00034219024143203	0.000269244738964926	-0.00141123116749753	-0.00291289057043359	-0.00341764964896461
0.149008446050847	0.0911056204106812	-0.0308918288482937	0.0726290090510162	0.0102495303883073	0.00851392197369052	0.0347962262680367	0.0312303678332787	0.0300089491243831	0.00938172618099889	-0.00654452048085521	0.00510469810989636	-0.00135871392743769
0.496766234855529	0.244884672101964	-0.12379000940872	0.186016703347956	0.172103863435956	0.0064523434441715	0.0797491654459712	0.00559618625672259	0.0190323637003845	0.089278103440064	0.00435337589423251	0.0382797203193723	-0.0357848783427898
0.00873499889630552	0.00460951080479167	-0.000329619208217724	0.00634052275837358	-0.000731825391699952	-0.000636521567649151	0.00255046588982632	0.000819826208095502	0.000237640276424336	-0.000684173479674552	-0.00135101058677469	-0.00193226885745676	-0.00233789100669823
0.101751843102201	0.105150791967219	-0.0153512499582843	0.0685692287904785	-0.000597386213936693	-0.0132213606667815	0.0233497832602413	0.00189137514780993	0.00338232201093716	-0.00690937344035908	-0.014380921340242	-0.00986874861670259	-0.0175402818860415
0.0122353169553684	0.00147130333783963	-0.00092279718007498	0.0112540498144621	-0.000644284151791586	-0.000762443474010128	0.00264210053352981	0.000841638098001248	-0.000258661589027473	-0.000703363812900856	-0.00171029051811363	-0.00209484774781402	-0.00342317883434879
0.0845046146601444	0.0739487211029078	-0.016392559253286	0.0438828264691981	-0.0187711694174509	-0.0266234829413949	0.000838719167968183	0.00103496622291639	-0.010025076103956	-0.0226973261794229	-0.016392517513864	-0.0178577252497764	-0.0313690424375114
0.0694810297372274	0.077022000156936	-0.00935770352735679	0.0490980469148082	-0.000957957014303179	-0.00845816218809908	0.00975919835825473	0.00294741554820674	0.00209546858471277	-0.00470805960120113	-0.00908749437860524	-0.0133390662409981	-0.0155814527085287
0.125910916302255	0.030476786710872	-0.0230933733027816	0.0725990270222064	-0.00803457723922961	0.00358722179212026	0.0270418844903961	0.0147890428296819	-0.00524271700806178	-0.00222367772355467	-0.00102532735423805	-0.0134002168175749	-0.0094724031156635
0.418155895507142	0.172884984241566	-0.09216133232934	0.199353810732358	0.0403940565982429	-0.0122502659024848	0.0729791527399918	0.0329626290577796	0.0565147923644043	0.014071895347879	-0.00761235468559468	-0.00405798048248968	-0.0295563812569869
0.00121459321077009	0.000376847018636468	-2.65891662593336e-05	0.000578872563132068	-0.000298768472057629	7.95540497359006e-06	0.000522405745797546	0.000132764217570555	0.000159421988493955	-0.000145406533542019	-0.000239314216668684	-0.000231898811579423	-0.000358773248925876
0.0353456575787344	0.0488616211546635	-0.00440646914759912	0.0277583506706769	0.000349694491494974	-0.00673173157053047	0.00637972170394999	0.00147198161804897	-0.00409161954996603	-0.00319101853951775	-0.0103423776299044	-0.00748479655075811	-0.0120187384055253
0.116074426551207	0.0801985160088262	-0.0243854758146443	0.0555709092565418	-0.0219356337715575	-0.0337941004085394	0.00447328143259054	0.0128765504283368	0.00998741418788229	-0.0278648670900484	-0.0051141690362905	-0.0173642823706404	-0.00834694596544677
0.0184755106298738	0.0304538693820007	-0.00246609863628772	0.0149260644772604	-0.00331001605533744	-0.00456865586843198	0.000235899854842649	-0.00228153408227077	-0.00374901787251524	-0.00393933596188471	-0.00474675512061097	-0.00622910869660782	-0.00634078491975712
0.146382271907688	0.090895307887279	-0.0305239856502797	0.0720370120002013	0.0280789482924658	0.00667714773100253	0.0363643671999859	0.0332389599422531	0.0202359177688632	0.0173780480117341	0.0157989207606041	0.00320914529628569	-0.00802447556669403
0.327272983046388	0.248894882974652	-0.0571580037858377	0.224385479555516	0.0121179271762856	-0.038922043550618	0.0244330363909108	0.0324446769856427	0.0154014639268187	-0.0134020581871662	-0.0264528488935983	-0.0456184303088789	-0.0564144891253384
0.0527878860094901	0.0763072518765684	-0.00483658287523511	0.0454668162795428	0.000229118486483632	0.000374031246979961	0.0189596226504903	0.00906903908378934	0.00637365665405543	0.000301574866731796	-0.000641464018597111	-0.00385083731651302	-0.00799665632780756
0.078004502690816	0.0841907161214532	-0.0111864168447561	0.0530668035825334	0.0149062355170387	-0.00223185153011135	0.0282484284276371	0.0174770357459792	0.00660184075343112	0.00633719199346365	-0.000972107068492295	-0.00358691251485307	-0.016384297702075
0.0285950278760829	0.00889745304030314	-0.00260218882700158	0.0241125274629516	-0.00269813491793707	-0.00120288602656514	0.00568836706921031	0.00304081223741206	0.000473740491310073	-0.00195051047225111	-0.00293621877026272	-0.00584786612065895	-0.00710989527481447
0.0511929081565217	0.061152572591382	-0.00717634090388242	0.0355585717773461	-0.0111012500659121	-0.00982370901743982	0.000785344973815175	-0.00279001783543575	-0.00531716180514313	-0.010462479541676	-0.0118230945306957	-0.0144091728586714	-0.017721089567254
0.119322619466512	0.0318463113219144	-0.0239369333739257	0.0623325472597152	-0.0191492623981626	-0.0162263202327129	-0.00114747830637804	-0.00463125510480543	-0.0014594730523972	-0.0176877913154377	-0.012639038261156	-0.0228453968194443	-0.018804199277929
0.267995385905703	0.190655301315975	-0.0433380683631713	0.204138406015888	0.0494059570395543	0.00607325448714818	0.0997526458779523	0.0556756325396162	0.0257598652840211	0.0277396057633512	-0.000149830440784926	-0.00500189946349633	0.000244909049723685
0.263134746588855	0.127281790526876	-0.0587691719225084	0.123506989468996	0.0398619647879655	0.0132568941330674	0.0670640267906011	0.055889714011772	0.0382935154368227	0.0265594294605165	0.00211222030299729	-0.0126931367262867	0.00908161304511035
0.049096218639657	0.0168234277224546	-0.00351337584712642	0.043494738781675	-0.00102384533806277	-0.00266126198146713	0.0122755404067027	0.00708782150054389	0.00342686823171975	-0.00184255365976495	-0.00511116455549551	-0.00558475913789432	-0.00984813769142373
0.0143835957819919	0.00904101736454663	-0.00113577539873518	0.0126186787431302	-0.00359073659291389	-0.0027410291799096	0.000148527520361617	-0.00238172026998964	-0.00276560065067238	-0.00316588288641175	-0.00468934455189259	-0.00428667619072359	-0.00490738411775894
0.150006463578393	0.136879760010035	-0.0347825698791525	0.0617424368477762	0.0417218450381362	-0.0126878893998947	0.0269162493055781	0.0155600894080789	0.00444464372185452	0.0145169778191207	-0.00652074518259171	-0.015254006079915	-0.0028841638762758
0.00860158027566255	0.0190720059894418	-7.54677906611607e-05	0.00941353904257767	-0.000723065410939767	-0.00382937972313206	-0.000286431639990772	-0.000647197652557404	-0.00282844722643806	-0.00227622256703591	-0.00319315750568614	-0.00343975992819569	-0.00416789288108533
0.450917480764082	0.193486141950432	-0.110231114706021	0.178150167491419	0.0681214585194928	-0.0132674219899287	0.10175161961436	0.099522752778505	0.0417687425800796	0.0274270182647821	0.0926328876426927	0.0283620649797504	0.0281616655134033
0.0229759075144118	0.0648038193933147	-0.00318017573603962	0.0168898807281049	-0.0118742875937149	-0.0106489183890142	0.00262578675173684	-0.00183726406065024	-0.010389002720372	-0.0112616029913645	-0.00466518007097227	-0.013130562549373	-0.0137729242762846
0.365334512731295	0.138007701595992	-0.076003036037095	0.198934115826265	-0.0389918301537659	-0.063063513627859	0.00525349815998694	-0.0224962556072915	-0.0490338691709518	-0.0510276718908125	-0.074572622349437	-0.061564197809226	-0.0879528064852731
0.126637541955446	0.126944191565521	-0.0282764113541212	0.0562708673719542	0.0134790259250328	-0.00792964500015768	0.0210941054597896	0.0129731907790668	0.00998772081886287	0.00277469046243753	-0.00822234833645213	-0.0165000381495026	0.00603313855702983
0.0973757380511893	0.0680339108302061	-0.0199477304588585	0.0503716846029685	0.0130906212798445	-2.68390949572372e-05	0.0273692915232116	0.0169941681731338	0.0107860058025249	0.00653189109244362	-0.0006575269878209	-0.006353884951821	-0.00418510573540262
0.44393406778904	0.158687308418055	-0.105142212218866	0.183745448123988	0.0451947176645837	0.0111157293218847	0.0545846835075699	0.0315245369611988	0.0180335153502632	0.0281552234932342	-0.0382750662957362	0.00449981892834861	-0.0275881008642136
0.405196655934467	0.0950037412462615	-0.0877901534870367	0.207793965281318	-0.0193553910987249	-0.0257237233761867	0.0306162086678378	0.027912276460375	0.000726299840150491	-0.0225395572374558	-0.0411946029943621	-0.0483397366559046	-0.0412332576826848
0.184355579176657	0.0772745244322174	-0.0347556166044743	0.107443154123657	-0.0199481656838687	-0.0117127441793688	0.0144982999418546	0.00181702139533169	-0.00930254828711968	-0.0158304549316187	-0.0194959361812622	-0.0361545418798816	-0.0246185736683103
0.0221588175802461	0.0355926563217413	-0.00144309578156538	0.0191487315147591	0.00387651707494416	-0.000717041666346088	0.00699240962290209	0.00296872996224995	0.000529350112911317	0.00157973770429904	-0.00278965457347298	-0.00332005057749916	-0.00394049985850559
0.3620532430046	0.220969972070213	-0.0715778788523691	0.213831830763116	-0.00551613425513275	-0.0421849691424911	0.0360099932815967	0.0156813516045	-0.00710445837899931	-0.023850551698812	-0.0374809059626473	-0.00901801365041482	-0.0352666996900387
0.41967108401145	0.175196821447568	-0.0944662159842691	0.197346101240206	0.0325199233162446	-0.0132874355303685	0.0517991550090313	0.0659349887673824	0.0247239057373553	0.00961624389293808	0.0067893876750324	-0.00968275215392295	0.0129899889300895
0.0374607185589145	0.0456036514161444	-0.00416983588742391	0.0295210561940065	-0.00217910439486689	-0.00445169639706473	0.00441942744504643	0.00380025209353831	-0.00150032627087397	-0.0033154003959658	-0.00504379927843476	-0.00886127830685315	-0.00931899519263907
0.0137763757742483	0.0242326034592042	-0.00092818005670412	0.0102661769528543	0.000702545286836345	-0.00333659472269142	0.00251758754941021	7.69635335466593e-05	-0.00108727132718334	-0.00131702471792754	-0.00272825749281799	-0.00325726039367695	-0.00571593493339209
0.000548254399052335	0.000118510133984787	-4.62460827650683e-05	0.00011061786002226	-4.04688716297237e-05	-5.43733298233388e-05	7.39670820763648e-05	7.85184808434908e-05	-1.00459837465568e-05	-4.74211007265312e-05	-7.50579532619468e-05	-0.000137729501641773	-0.000269125605700412
0.029185076941054	0.087681102219282	-0.00383300374020665	0.0216313699193934	-0.00717836212541052	-0.0132786995641035	-0.00414353877272216	-0.00659757924447788	-0.0086370616178965	-0.010228530844757	-0.0111091187984656	-0.00834790863463872	-0.0155579917123725
0.0470170566078737	0.0828736093080152	-0.00900425267843565	0.0294782561711046	-0.00798866008752819	-0.018193361002263	-0.00552314086433308	0.0017270366417401	-0.00162843781511133	-0.0130910105448956	-0.00415612437475556	-0.0136906235571961	-0.0167671805534966
0.0556825031482544	0.0280524286366303	-0.00996874295655751	0.0340164575118779	-0.0113439034039219	-0.01063294171015	0.00126314812025024	-0.00507781774913219	-0.00551506157641569	-0.0109884225570359	-0.0110475743707841	-0.0143337862343578	-0.0150748615303905
0.178586646457039	0.230209542256057	-0.0323847437035194	0.110872152800077	0.0184373972704704	-0.00358974735588868	0.02852086255865	0.0409059532824989	0.0453544902187286	0.00742382495729088	-0.00244626955377703	0.0484581412363167	0.00928982464564942
0.30648961585904	0.220868610677468	-0.0705612101140609	0.135711018066697	0.0461680953399285	-0.0117133593367358	0.0732299042400075	0.0480874613103525	0.0500465710605941	0.0172273680015964	0.0102163501293718	0.0156368037458802	0.0221846574812358
0.00170757941075791	0.00494377999172959	6.08650207893373e-05	0.00146410653681421	-0.000485510468687906	-0.00101581384539086	-0.000403818155961626	-0.000442501972235743	-0.000608828185590893	-0.000750662157039384	-0.000804367208052088	-0.000910183627651578	-0.000715718764987626
0.176688623125907	0.227967939567223	-0.0314277416637914	0.111143685032515	-0.00249397184175199	-0.00830065726698101	0.0727258006984193	0.0669346101920484	0.0244403085150716	-0.00539731455436651	0.0398347092678562	0.0157692313027971	-0.0259517778085787
0.225245830319756	0.171635041123513	-0.0517407895763912	0.102876127183327	0.00788304356350072	-0.0172985074245719	0.0553626972734532	0.0378513083322984	0.0308664870333875	-0.00470773193053556	-0.00592374935943266	0.0189411650388964	0.00828600018862427
0.0147983117542167	0.0565439016282785	-0.00131051475594158	0.012766069736153	0.00316882671290629	-0.00776491217810696	-0.00486946552900604	-0.00519611198985673	-0.00747980680460345	-0.00229804273260034	-0.00739726525687214	-0.00885401354931347	-0.00582670265706778
0.0235940166193236	0.00944302702806128	-0.00319903998332275	0.0179666017504658	-0.00438985614952101	-0.00555800716904031	-0.00132050222684898	-0.00241512521484431	-0.00313313321459432	-0.00497393165928066	-0.0058765182651628	-0.00707846587657701	-0.00834629611527092
0.175291386311425	0.0514288024079609	-0.0346695739126039	0.09561341204983	0.00278268968764542	-0.0227792590814307	0.0128301130796646	0.0110181610672697	0.00205588567724194	-0.00999828469689265	-0.00745647808145636	-0.0180249029897528	-0.0274044689819566
0.0328462335440616	0.0145345737942622	-0.004767472548677	0.0230363395076148	-0.00452451055130104	-0.00928497536718243	-0.00142564373367626	-0.000575620359705299	-0.0045399379365481	-0.00690474295924174	-0.00803823560190699	-0.00758381727950574	-0.010335494562533
0.148286631141542	0.0904603279068286	-0.0308298475551533	0.0711247912525943	0.0168513843321745	0.00630979204727919	0.034852010265898	0.0299459406248275	0.0220308308812373	0.0115805881897268	0.00527369273330269	0.00569726319090233	0.000562898584395261
0.0279304925086905	0.0652846374488653	-0.00473134750372052	0.0189369406676382	-0.0052194329569897	-0.0117524056278772	-0.00335117604924152	-0.00680084931221825	-0.00334958667196658	-0.00848591929243343	-0.00630940735753171	-0.00728743731239578	-0.0101265260675104
0.0682886502735754	0.0238830902412209	-0.00553220119638236	0.0605030882339637	-0.00196205349053317	-0.00309126047692453	0.0156869154952212	0.00653152090750357	0.00133610834067022	-0.00252665698372885	-0.00718474095640356	-0.0163573698348619	-0.0158056813556393
0.0894324149360134	0.0185536142687148	-0.0164028587907499	0.0508856492237914	0.00470951502138602	0.00340599366872207	0.0183878232456645	0.0155805364564976	0.00978989984486477	0.00405775434505405	-0.00206957176740305	-0.00433749465443341	-0.00551345512684885
0.180296499252276	0.230373607825056	-0.0326033051515741	0.110995167253729	0.00133114357354172	-0.0101457889840716	0.0643783083443115	0.0127637241207819	0.0511835644452948	-0.00440732270526492	0.0271354070037362	0.0309003871086659	-0.0210337613523889
0.0466091720907656	0.0823558099882385	-0.00800749527135396	0.0295215068636364	0.00630196756841645	-0.0096976102977436	-0.00552238071700693	0.00239213607242255	0.000597521780377253	-0.00169782136466357	-0.0111463273928882	-0.0150568255575202	-0.0153211418188723
0.3025615600415	0.216727609977471	-0.0693425261535595	0.134496388402214	0.0477247696308836	-0.00908705184580971	0.0491418575990656	0.0759091019881438	0.0178286705328733	0.0193188588925369	0.0330458909899302	0.00283646265460846	-0.0245392624783076
0.317800733104611	0.20810121933101	-0.060539096465046	0.19362306725318	0.0430253623503403	-0.00188532537099789	0.170681046985788	0.108599980163283	0.071161575225436	0.0205700184896712	0.00200047068503106	0.0449117016794811	0.0289905128699637
0.338729123516503	0.160450339292754	-0.0603012923478073	0.23038401090022	-0.0061772592751772	-0.0511253185310165	0.0120527206055668	0.0014088914708888	-0.0126106440867613	-0.0286512889030968	-0.0545715992251964	-0.0738236706010806	-0.0796468678291499
0.00542861130817965	0.000265322998058324	-0.000366851730250028	0.00380884790113969	-0.000368872621156552	-0.000219011386302032	0.00126543079952801	0.000768619862055481	3.42221375249762e-05	-0.000293942003729291	-0.000869291115846748	-0.000824322285374127	-0.00174337861433118
0.284058556158956	0.0885572496247838	-0.045655387694679	0.212077335624831	-0.0105836990177088	-0.00170130253450795	0.0432029187784321	0.0223923810220645	0.00100182266795312	-0.00614250077610834	-0.0249383118371838	-0.0280146305840627	-0.046972729268652
0.0343842308671409	0.0471585535332616	-0.0033199634774388	0.0280937200446697	0.0011447059625008	-0.00725344744086392	0.00288680192987972	0.0032761098973256	-0.00239437765765139	-0.00305437073918156	-0.0096515244477489	-0.0122670276865025	-0.00849164943208556
0.144650375539412	0.0516080317184195	-0.0296164537035368	0.0736862752952881	-0.021764245258344	-0.0381895055764369	-0.0189407936675762	-0.0177576429644184	-0.020734433037626	-0.0299768754173905	-0.0388125373501984	-0.0469089112989617	-0.042484880011781
0.0135282521990997	0.0222026105650499	-0.00080085447642214	0.012156481987146	-0.000135543356682298	2.41264576916148e-05	0.003614333191031	0.000987963211669525	-0.000135726913352315	-5.57084494953418e-05	-0.0024175120008543	-0.00257127275990695	-0.00342339528504207
0.136646460831517	0.150957874996045	-0.0206733042587419	0.0944830525143275	-0.0105204373903287	-0.00216916101147693	0.0293827140359385	0.0303576035216487	0.0199709726995926	-0.00634479920090281	0.0124968278860477	-0.00581093607107119	-0.0200604378891229
0.0643476859675815	0.0218371826149056	-0.00712411400709285	0.0492110531595107	0.000649197054988018	-0.00425543232477889	0.0160548986121369	0.00872075002167309	0.00408085958280527	-0.00180311763489543	-0.00378554882955409	-0.00660553505604725	-0.011268971710315
0.12697574196651	0.0499621639606803	-0.0255591820622441	0.0653027034478132	0.00406595339545057	-0.0327161864852744	-0.00490158837611657	-0.0182165298819235	-0.015525517496905	-0.0143251165449119	-0.0241327347007557	-0.0275002553337107	-0.02837658284124
0.0426705976132788	0.0210009753498128	-0.00502973167316434	0.0321326668500536	-0.0113236188248953	-0.0112351121243088	-0.000818348790306858	-0.0053879889835543	-0.00681321868090366	-0.0112793654746021	-0.00908465465309939	-0.0125336955993229	-0.0140960595872101
0.490777495242651	0.195427236372745	-0.122150528671824	0.187854049049925	0.0661558579334517	-0.0788180498984852	0.0486265032279458	0.0111283129004709	-0.012270477638356	-0.00633109598251674	-0.029269343173623	-0.0510788458908509	-0.0531178133157971
0.130593803106287	0.085169543357257	-0.0272452428251167	0.0639648031047341	-0.0014832675333489	-0.00502304076142646	0.00317805801881008	0.00835245370926677	0.00111096969644373	-0.00325315414738767	-0.00658056279817457	-0.0141516126825172	-0.0160403944152898
0.177288522507452	0.0947634106016218	-0.0393476915829813	0.0836386614420111	0.0194934674432401	0.00704577550016289	0.0318651536713158	0.0206896037825696	0.0184566373582264	0.0132696214717015	-0.000447272324882536	-0.00681795043832781	-0.022395698145716
0.204531337694599	0.114289475213688	-0.0426660897985102	0.105564661280741	-0.00526791898507509	-0.0162710635763638	0.0247713363507801	0.0151349195258476	0.0189565505479465	-0.0107694912807194	-0.0069196084542843	-0.0141127816273442	-0.0217889992446809
0.125656487816897	0.127858355590788	-0.0271208543969186	0.0569218783010489	0.0104522792071589	0.00348274645692864	0.031660025386119	-0.00601954637027063	0.0280075373185179	0.00696751283204378	0.0158952784138912	0.00886121469330584	0.00453591500978665
0.13085076111827	0.049574273230279	-0.0262407069235444	0.065881896657064	-0.00659555927914347	-0.0294199932127853	-0.0119041301738489	-0.0154000139413012	-0.0103896255324139	-0.0180077762459644	-0.0197471100507405	-0.0217542466432322	-0.0353827578818434
0.00971194967995177	0.00202663331678678	-0.00085353790939177	0.00765377774614473	-0.00300791291939627	-0.00218077159263898	0.000316019303944223	-0.000419370991587819	-0.00229652317028007	-0.00259434225601763	-0.00288701933681699	-0.00364677945862825	-0.00429395447380612
0.113945224573098	0.124709098445054	-0.0133740961201903	0.0910366784720119	0.00669069808310627	0.0213862423272991	0.0317153005443847	0.0380156494153639	0.0100671790670804	0.0140384702052027	-0.0037908332877568	-0.0108286962820732	-0.01545480839474
0.0347429670583865	0.0144913272350469	-0.00566128605581994	0.0234105360981498	-0.00666298765126554	-0.00790170375076139	-0.00165116588856624	-0.00404785315870164	-0.00574741681388237	-0.00728234570101347	-0.0104385526316625	-0.0110795486816488	-0.0109911412063608
0.000593806629841349	-3.65280394441028e-05	-1.88899182436083e-05	0.000261127572886419	5.1489715166182e-06	-1.43411169495722e-05	0.000294976209657088	0.000163020718830179	8.55038699289808e-05	-4.59607271647699e-06	-5.40344437183135e-05	-0.000126270749231333	-8.78901917608761e-05
0.169457820478534	0.163708340828625	-0.0381720945722964	0.071551591928817	0.0106860437697894	-0.0295256872242144	0.0345671590463956	0.0142415677418223	-0.00773482082483593	-0.00941982172721248	-0.02131583416215	-0.016150261603762	-0.0380943930631633
0.140648768144774	0.10174722789723	-0.0306444807682677	0.0658766822900101	0.0240467949869528	-0.0390726032501556	0.0019002555314927	-0.00504231960036114	-0.0123443659733225	-0.00751290413160141	-0.0115752352995102	-0.0159212992203089	-0.0285652050098812
0.216188949737296	0.113793595991558	-0.0478765292912031	0.102965085744306	0.0196707808917906	0.0109866501543826	0.0264140545467144	-0.00602640630546819	0.00186780180028284	0.0153287155230866	-0.00139282244846611	-0.0020613969110819	-0.0048267763130628
0.495399316138175	0.24620011076593	-0.125044342794072	0.185678504803258	0.0216409869423727	-0.014315318771276	0.103813238439946	0.085159452538712	0.0129010156880187	0.00366283408554829	-0.000597785256197747	0.000560772531718878	-0.0327365024589568
0.0654495594997795	0.0202323369630869	-0.0120733795430061	0.0377869086331022	0.000555031080053767	0.00345411858950322	0.0142627187684123	0.00901241074059914	0.00502052734483276	0.00200457483477849	-0.00128459220827419	-0.0052265953858559	-0.0106872825259946
0.238310655724608	0.0580211140547375	-0.04909628343763	0.127650177062684	-0.00894814538433858	0.0140710625587449	0.041210339075033	0.0325416743848098	0.0183496330214858	0.00256145858720316	0.0036919754083565	-0.0211200338320228	-0.0300973778114683
0.145862420482383	0.0451870794057047	-0.0122044453495434	0.144174151132822	0.00609202841444545	0.00835801990961277	0.0459876630972969	0.0223192169546834	0.010603828913402	0.00722502416202911	-0.00814648535326404	-0.0113551209748566	-0.0240561428582316
0.0100192243705963	0.00163506931574552	-0.000372485460239486	0.00749835666176801	0.000528574754087659	-0.000206008354729288	0.00421555961351716	0.00210872809549326	0.000820157022178898	0.000161283199679186	-0.000923774180980998	-0.00166767492499544	-0.00218476425748564
0.448536553390895	0.155066877449884	-0.108433116383708	0.182129570610911	0.0695717443324678	-0.0187710199668355	0.0751616038135463	0.036526436792327	0.0346220308886331	0.0254003621828161	-0.00996265270002883	-0.0159782236389359	-0.00213461577379032
0.000706056431805983	0.00263531624482964	5.05179602119856e-05	0.000448648204969128	-0.000376861723824151	-0.000335454838145599	-0.000193461935923834	-0.000228404279571129	-0.000320139339788975	-0.000356158280984875	-0.000453902399999926	-0.000391132550460937	-0.000422555402821484
0.369510789186852	0.263916413470916	-0.0755269933471022	0.203219367737967	0.0110533369690281	-0.0348081731283355	0.0944272982770819	0.0472083686164378	0.0987710420726973	-0.0118774180796536	0.0363681662154391	-0.00275359312396156	-0.0430880447661988
0.139266981685564	0.0848268034775328	-0.0299870230758403	0.0640607542510215	0.00932389784517931	-0.00569293719174652	0.0151703969992062	0.0101713977468032	0.00291142218851975	0.00181548032671638	-0.00864821297209359	-0.0189067877251992	-0.0200208361666124
0.0223041983181626	0.00586764529869038	-0.000740923358576145	0.0169918377157334	0.00152388913758289	0.00300049822353932	0.00899078816979527	0.00686590456009313	0.00433699316445758	0.00226219368056111	-0.000539755308815868	-0.00254284471475981	-0.00237735635880152
0.050481502503637	0.0693967353973994	-0.00640183490228073	0.0357839228154393	0.00496506332316572	-0.0133743608062311	0.0038834474261701	0.00117004368312348	-0.000511136437262007	-0.00420464874153271	-0.00851519764010485	-0.0107901226252922	-0.0156256263330645
0.000802397448183634	0.00287507657210459	-6.26380533611436e-05	0.000318474662500081	-0.000465841654556356	-0.000507435937653354	-0.000273001111746876	-0.000350763305951577	-0.000430534379907361	-0.000486638796104855	-0.000473699897119756	-0.000457437846650925	-0.000548284356621262
0.153321527812323	0.0339189252078751	-0.0303694149193594	0.0844580308669155	0.000100838248656088	-0.00242377171686881	0.0234223412248321	0.0106579566305243	0.00594100490039126	-0.00116146673410636	-0.0169490780428103	-0.0279030214010312	-0.016466011495291
0.290550854006978	0.178598180769011	-0.0648711754024295	0.143093618010838	0.0296431205193277	0.0184274113858514	0.0424595581618196	0.0466553317010855	-0.00195159590442834	0.0240352659525895	0.0135871832167733	-0.0151708935030451	-0.0140869316698591
0.312325999626203	0.146380548519705	-0.0530353903965726	0.230099143281971	-0.0394905590127925	-0.0408783902205834	0.0201339126021631	0.00434636718655745	-0.0206167732984972	-0.0401844746166879	-0.0486742875891657	-0.0548859662267305	-0.0677405641093242
0.45401344500877	0.19441611374611	-0.110690304095776	0.177914710721911	0.088894427636056	-0.0144424943009553	0.107306381544522	0.0872870472905839	0.0465783235534228	0.0372259666675503	0.00274876430190318	0.0177844866525696	0.027407672344671
0.0232762332512873	0.0333311928956693	-0.00203199271723989	0.0192729634543568	0.000269868864073243	-0.0021436841436973	0.00510207212297108	0.00561721918733811	0.00148818046877734	-0.000936907639812027	-0.00175412308637912	-0.00221169309676525	-0.00454605708530035
0.261238592056336	0.0721126468881185	-0.0398858121607753	0.208554271893586	-0.00193525950917178	-0.0013475427793318	0.0451490156159874	0.0209780399388237	0.012584525108811	-0.00164140114425176	-0.0256484066721233	-0.0274263588771066	-0.0395311109008008
0.048563804266643	0.0173656467205992	-0.00311681663461183	0.043496516408926	-0.000660357757924591	0.000176284527368051	0.013779645479498	0.0117214039236078	0.00489136668799867	-0.000242036615278267	-0.0034391961903273	-0.00462663845931116	-0.00816823938588496
0.0230866278079771	0.0638508120589045	-0.00329081833439021	0.0173190895812189	0.000906272783590876	-0.00871190763336392	0.00123538569039402	0.000587648227005483	-0.00234339659420978	-0.00390281742488652	-0.0132845492962159	-0.0125596615496287	-0.00559198511866341
0.0475843041720996	0.0817003281588543	-0.0082992949690712	0.0295775197324501	-0.00683764821206264	-0.016898395994607	-0.0037556557577693	-0.00283229225203455	-0.0100552476159821	-0.0118680221033348	-0.0108632649494713	-0.0162791047608968	-0.00715217196618535
0.442359799217644	0.15816937223014	-0.104797348770509	0.186309547888423	0.0358587635559865	-0.0311948965051635	0.0349326548830269	0.0627445452097776	0.0316238695671412	0.0023319335254115	-0.015249941788861	-0.00393678993715457	-0.0292720110968698
0.367156796156527	0.222395170491337	-0.0719551635245791	0.216884821063178	-0.0131613372022826	-0.0346978910906607	0.0467784816635139	0.024172964253914	0.0252288080693618	-0.0239296141464717	-0.0402086672425291	-0.0413569486673431	-0.0271724208221529
0.0548677655915455	0.0190249289435461	-0.00961873877632742	0.0331356836034752	-0.00935509526237482	-0.00843284549249976	0.00216032137500444	-0.00325055750500893	-0.0048688584387982	-0.00889397037743729	-0.00918799662201554	-0.0115725920284023	-0.0130342951336506
0.441139234138585	0.157197172671457	-0.105417350157079	0.181882521990867	0.0160693634971436	0.0272019786838361	0.0617865700400565	0.0125725480099548	0.0350120567593917	0.0216356710904898	-0.0264545807214687	-0.00503463397940429	-0.0543704840599494
0.489843730828876	0.19834654703277	-0.121142117438751	0.19284618920906	0.0362844054446401	-0.0615918327450655	0.0474161816254618	-0.0055247374442845	0.0146622863891503	-0.0126537136502127	-0.0200251791387018	-0.0418033090800254	-0.0750607374380904
0.0575671824350564	0.0477335602987975	-0.0100594806170471	0.03502681234468	-0.00192081755223246	-0.0038309907975214	0.00809637516020854	0.00332532859527633	0.0027643251171946	-0.00287590417487693	-0.0041239361335246	-0.0102949481609725	-0.00973877408258503
0.00944421153277872	0.00213703344435531	-0.000467002436334444	0.00759757346949813	-0.00233215649240177	-0.00206842959699073	0.0004043096447576	-0.00044677086713194	-0.00139029236287238	-0.00220029304469625	-0.00311506323158457	-0.00248574046038952	-0.00379487100257355
0.0762482719417325	0.0699947747346801	-0.0144986942561275	0.0412897114571089	-0.00652772039260388	-0.0224401262165208	-0.00116161869663886	-0.000602109135750289	-0.00225295506986968	-0.0144839233045623	-0.00709456526074335	-0.0119637678316468	-0.0153225302816919
0.494560425028925	0.246940056356891	-0.122949506589994	0.187836162095858	0.0831329061664275	-0.0575327638719197	0.121208860650488	0.0403733471957521	0.0277390636308818	0.0128000711472538	-0.0123606385572548	-0.0165344652975837	0.00633554998291236
0.0083185162636486	0.000534840134345203	-6.41986179214446e-05	0.00785007923599829	0.00110238706755036	0.000510322665944122	0.00402130342197055	0.00296359369020441	0.00172697682016038	0.00080635486674724	9.56277828282302e-06	-0.000860648444368469	-0.000972114914937507
0.0310837824212065	0.0157901994021528	-0.00334297539434832	0.0226915502194468	-0.0047001057992738	-0.00802008724101459	-0.000796580504227661	-0.00375849018185885	-0.00445335173906909	-0.00636009652014419	-0.00861289918752954	-0.0107447734433853	-0.0119293419506392
0.297848160366188	0.181476676863103	-0.0497825601961439	0.203546334677088	0.0227181936099684	0.0572625713669504	0.064444362365993	0.0536301830436238	0.0532507728381867	0.0399903824884594	0.0286963257794707	-0.025563413537661	-0.02488423447691
0.0954650688721131	0.122861025269926	-0.020096262242864	0.0458729408838485	0.0130363220628986	-0.0129492502764165	0.00736251919803708	-0.00596628843563253	-0.0052989273859194	4.35358932410895e-05	-0.016911859164331	-0.0107092586742821	-0.0191733891326837
0.0760038631485862	0.169914608857169	-0.0125431590042385	0.0462859195028777	0.0285585555402127	-0.0239315240877844	0.0168347356522562	0.00661521533822543	0.00221658249367869	0.00231351572621415	-0.0155611149457555	-0.0188935328865433	-0.0151396545679649
0.148870928117676	0.0450552760871782	-0.014569536988134	0.14456836175289	-0.00952791833015654	0.0088338764429923	0.0382337737439654	0.0227654438167412	0.0169855552359941	-0.000347020943582133	-0.00989643626552622	-0.012992729473168	-0.0186346042206213
0.0307456535643835	0.0384121042248842	-0.00466007188846696	0.0218018367657015	-0.0014662104111047	-0.00522202921117448	0.00271214023184735	0.00114463794578065	-0.00175831056355578	-0.00334411981113959	-0.00507197725054497	-0.00535772006849981	-0.0069732905508615
0.00523982570233641	0.0120990817711291	-4.04437270976705e-05	0.00530902051285454	-0.00281446735286515	-0.00274488243360011	-0.00183168871827423	-0.00146734541984749	-0.00233668701535984	-0.00277967489323263	-0.00258942412693938	-0.00296840797935807	-0.00346560907148462
0.31004661116674	0.171710852813874	-0.0562899707435284	0.199866622600226	0.0172592273026004	-0.00726391903686763	0.0604323827233078	0.024805374939994	0.0461781030583965	0.0049976541328664	0.0204141102023576	-0.00893629798928292	-0.0296660399128599
0.364526677091292	0.217449024982829	-0.0725401613515398	0.213761537801833	0.0494425209418025	-0.0330322301233829	0.0695522145020168	0.00823335510918999	0.0269648047370828	0.0082051454092098	-0.0320008177523959	-0.0466001686468867	-0.0363327740265011
0.492032370022206	0.197490239169361	-0.122655327526223	0.188248624547366	0.0261199778586407	-0.0672871587119388	0.0608119732154916	0.0653659063826167	0.0321027937375094	-0.0205835904266491	-0.0319073549025055	-0.0216745643250261	-0.0152337240013158
0.0478737328243403	0.050749908286035	-0.00844893741460669	0.0291736095864496	-0.012718000560571	-0.0144148403722537	-0.00121164901314235	-0.00186299963919651	-0.00487300944440498	-0.0135664204664123	-0.0112346381071981	-0.0104758483134692	-0.0154792396876573
0.185447742565381	0.111839765338473	-0.0397102819155868	0.0929317860049461	0.0410514914754752	-0.0130479194226851	0.0318294894325185	0.0186276134479356	0.00899317700201765	0.0140017860263951	-0.00625302843511416	-0.00707813703827292	-0.0201599242506095
0.27270053206399	0.185215218914368	-0.0618686762994129	0.120890103788891	0.0932945783081327	0.00709714178880005	0.077305351889751	0.0976135954741985	0.0619076909133737	0.0501958600484664	0.00228344771102518	0.0145918292035303	0.00619609458434217
0.0375316108601973	0.0205374113508181	-0.00612041337802384	0.0252020155812308	-0.0064015755501215	-0.00397957484844493	-0.000798893076288019	-0.00211526600296035	-0.00246192405789483	-0.00519057519928321	-0.00975866170943453	-0.00833280835375836	-0.0106264567581949
0.320955856644259	0.209258209719043	-0.0605907500649506	0.195757854628161	0.0389577480859856	-0.000468182854781063	0.125151937936809	0.0757187576940483	0.0230802011154981	0.0192447826156023	0.035568235969783	-0.0155281530418684	-0.0148672171378506
0.141917023343489	0.0519856527578752	-0.0291723865890896	0.0728807913946655	-0.0192175109756678	-0.0399581133668502	-0.0101878888155875	-0.019901999945897	-0.0286588924103059	-0.029587812171259	-0.0425237520907687	-0.044343408566245	-0.0477840224354051
0.217167056389144	0.113090200454475	-0.0477075518647426	0.103337707942675	-0.00848489300465385	-0.019361205662769	0.0376516414065437	0.027730324473275	0.00698435509584941	-0.0139230493337114	-0.00726408683825869	-0.000867674968073134	-0.0394379013930123
0.00184182967973438	0.0145582864312368	3.94173704134943e-05	0.00179458238735175	-0.00126487992799222	-0.00139638183272855	-0.00114557542835402	-0.00127744929223628	-0.000867304034760547	-0.00133063088036038	-0.00139047245060425	-0.00136801816793244	-0.00142108943781353
0.291449146192727	0.182208969701017	-0.0652438993801357	0.138494339422381	0.0452904081065413	-0.0304742017429167	0.0292541110048372	0.0196746527609413	0.023740031016042	0.00740810318181234	-0.015643991633276	-0.0205792195108321	-0.042388908154628
0.00476090447595409	-3.63237004224783e-05	-2.50349219354483e-05	0.00316998598073142	0.000122452986788726	7.29746522786911e-05	0.00214139057324872	0.00121197728545669	0.000752303821236595	9.77138195337084e-05	-0.00039280684075175	-0.000693106886042881	-0.000970713682757656
0.11770587318611	0.0808352867456276	-0.0250015090882553	0.0548515372443742	0.0103470212016902	-0.0233529861154691	0.00475304997049575	0.0151294282671181	0.00577303970543031	-0.00650298245688943	-0.00562924341605997	-0.00732592428264227	-0.012384400460092
0.493286656297451	0.198807106545024	-0.12228157080092	0.191054318275886	0.0571108502206426	-0.0378151886441437	0.023115988345685	0.0100487015060681	-0.0105587767626751	0.00964783078824938	-0.0414520273804694	-0.036700985253036	-0.0390660858058611
0.0805189294061443	0.167372808947735	-0.0144940293722781	0.0468825421734185	-0.0105524844608718	-0.0262715187496107	-0.00380256148921175	-0.00713449045466122	-0.00700377059139087	-0.0184120016052413	-0.0288041887678642	-0.0136102926337385	-0.00945330481038149
0.484815076933777	0.145038940132565	-0.117702230127578	0.196905903787906	-0.0389983573926395	-0.0809179635567905	0.00516079136374065	-0.00400295145152724	-0.0327319461823787	-0.059958160474715	-0.0546325600167183	-0.0720631959892821	-0.0790806146958216
0.0221268644682364	0.0372218965812341	-0.00235742276090531	0.0183666076826755	-0.00203148660663499	-0.00826794522859703	-0.00161131020818476	-0.00431671721049591	-0.0060541379941696	-0.00514971591761601	-0.00709015234484793	-0.0098772698696257	-0.00866623697494662
0.367375232915283	0.135762865586299	-0.0775689136437435	0.198335321518681	-0.0316354534303758	-0.0801688707571418	0.00145481356072008	-0.0328469727081043	-0.0361607863761234	-0.0559021620937588	-0.0506409484600073	-0.0665591261729114	-0.0867238183236247
0.120961467324596	0.049579318864648	-0.0244387632293778	0.062849057918926	-0.0233049050440573	-0.0293726353013176	-0.0106616396475278	-0.0138670836782791	-0.0152524174970492	-0.0263387701726874	-0.0241746031197949	-0.027861294663726	-0.0344679811525857
0.00267937698622958	0.000193624470387443	-4.82174024275918e-05	0.00220030981611918	-0.000674261542926852	-0.000606417421565739	4.34084343051838e-05	-0.000388224752484776	-0.000488968297975823	-0.000640339482246295	-0.000795415383012406	-0.000972195950547146	-0.00116622230541619
0.152454481227116	0.110658624710672	-0.0326778283012047	0.0731808641052343	0.00804707630203594	-0.0472852436965519	-0.00668078640408473	-0.0165560013754781	-0.0143967748942531	-0.019619083697258	-0.0330597320930484	-0.0256378995934827	-0.0407882732509198
0.00933783906215846	0.00214993127000803	-0.00058783381155705	0.00762306534566748	-0.00193763036580285	-0.00173279852257685	-0.000313970174530031	0.000199466180729189	-0.00163755310982913	-0.00183521444418985	-0.00216701197171921	-0.00340252972130503	-0.00376533418452468
0.149537000013176	0.0911616215357567	-0.0315306604751591	0.0724115664662145	0.0125453892416867	0.00312786924126812	0.0398055816556271	0.0188461716254986	0.00520425802038912	0.00783662924147741	0.00360609382724655	-0.00255590046995249	0.000468920991434363
0.188355692992988	0.110064965108974	-0.0394128960456044	0.0935303480933661	0.0424249847885313	-0.0182600310310289	0.037367929469761	0.00975126575340771	0.0105818051784992	0.0120824768787512	0.0161041299698221	0.00012529220834509	-0.0224213010602057
0.0717560337866032	0.018701134754821	-0.0133297517372551	0.0401345848605653	-0.00193932262991653	-0.0035812181113575	0.00463654398662475	0.00430331201373443	-0.00104093978606112	-0.00276027037063702	-0.00640076599212831	-0.0104426481754241	-0.0132930701011235
0.490359439912753	0.201688957300261	-0.120381529023996	0.194933796553033	0.0709224375129961	-0.0545876492749245	0.0366708903278448	0.0223680035045156	0.00825772115092116	0.00816739411903578	-0.0454955554016619	-0.0461479104934943	-0.043738759802526
0.0967298546079401	0.0665901710574018	-0.0188937649222338	0.0485729592127452	0.0168988452792698	0.00303046864334881	0.0211706168065906	0.021778174480957	0.011006959711986	0.0099646569613093	-0.0101616921297518	-0.00455443657720121	-0.0161149574313418
0.300586064835533	0.181271976773722	-0.0526881810657386	0.207471790319243	0.0194851576815369	0.000758531516370342	0.0759607027050069	0.0525077019147117	0.0381268363413669	0.0101218445989536	0.000389324110509681	-0.028625863689164	-0.00909026950777114
0.000827219153342547	0.0025264557901868	-5.56520984929608e-05	0.000374770092989293	-0.000271319646909252	-0.000229388819088913	-9.39542344397116e-05	-0.000156882343735374	-0.000159446430819415	-0.000250354232999082	-0.000372815213058295	-0.000368468111201529	-0.000321208150759578
0.175009503815918	0.0503343950779143	-0.0351044326180755	0.093524064233956	0.00117990277737098	-0.0128960023415332	0.0134169989126384	0.013000034562493	-0.00104554617272837	-0.00585804978208113	-0.013415497729012	-0.0211015934302045	-0.0171037281249557
NA	NA	NA	NA	NA	NA	NA	NA	NA	NA	NA	NA	NA
0.0223734682341741	0.00625283721646727	-0.000715802233571192	0.0186555425605745	0.00086580840475646	0.000267797707471495	0.00737619008632729	0.00633434446846361	0.00342054453157041	0.000566803056113979	-0.000240534191044868	-0.00203959732083367	-0.00432825071023946
0.268123573578107	0.1929378181884	-0.0608668173788037	0.121338391636835	0.123236258676996	0.0137155646783741	0.0770738331615261	0.0573603843997189	0.0348994478931192	0.0684759116776853	0.0435318430388811	0.0429014543636418	-0.00877121716342139
0.150121494892988	0.137881921470679	-0.034447835229147	0.063263331693826	0.0547959027669793	0.00682588708970513	0.0305946764626903	0.0353526697431392	0.00387208420478974	0.0308108949283422	-0.0147002784624036	0.00181624638745878	-0.0215090774495206
0.00286695870756934	0.00639379862545829	-0.000155826661316073	0.00202302356172615	-0.0010693632730329	-0.00103287229059024	-0.000561386197276445	-0.000608907623504949	-0.00071092967215637	-0.00105111778181157	-0.00121107099744668	-0.00134382390143393	-0.00145164793721759
0.0959524238061045	0.0673140550149644	-0.0187963673418895	0.0493395230668968	0.00258674830228166	0.00325450615567863	0.0274114286350964	0.0144309828639865	0.0132956587253275	0.00292062722898014	0.00597418847202739	-0.00370749273312969	-0.00968847241638619
0.145920123241421	0.212383305102045	-0.0262659718886289	0.0899430951660172	0.00589565246927259	-0.00798737687802401	0.0818090498981785	0.0789755477398601	0.0541604245306611	-0.00104586220437569	0.033320159579747	-0.0147058726724789	-0.02225652690373
0.222903255495231	0.172982526077434	-0.0511072129967277	0.102587635634666	0.0765291294923459	0.00752529866072255	0.056153680886601	0.0327580953526968	0.0511502377936751	0.0420272140765342	0.00850045583813627	0.0178049867182188	0.0203287865429785
0.285120525377717	0.0852079684853249	-0.0454771292041991	0.21289632736676	-0.0226313443863309	-0.0108907485396744	0.0437419352709421	0.0189980551392425	0.0127954083191074	-0.0167610464630026	-0.0176941169346679	-0.0280554461193382	-0.0570645466093642
0.142376720209511	0.084877581913778	-0.0303966411762771	0.0658788624935493	-0.00307312073689156	-0.0124440842128924	-0.00112549362254796	0.00593140943828821	-0.0028162570617403	-0.00775860247489199	-0.00765176858251967	-0.00985840433022075	-0.0158721269644634
0.125919041216432	0.127872186851392	-0.0274525928072204	0.0568029910425247	0.0403147804023299	-0.00443651173296071	0.0291160884947471	0.0215060254467302	0.02840636692432	0.0179391343346846	-0.00334165328506933	-0.00220046770077723	-0.0125207888217297
0.217670758054383	0.11319523441497	-0.0480827669521826	0.105593165275281	-0.024646928626183	-0.0232759479679635	0.0321993603214465	0.0122519410300669	0.00772483661271128	-0.0239614382970733	-0.0119828791553072	-0.0232258388418639	-0.0295928377092882
0.171000666580877	0.164517206026762	-0.0386948758754161	0.0727893182549035	0.0425779365637581	-0.0251421192638557	0.015797263715545	0.0186952161096069	-0.000636510865079154	0.0087179086499512	0.00328123770968947	-0.0270218903119175	-0.0128224287725439
0.122389685791567	0.0620557178818269	-0.0162349213440133	0.0900012270936233	-0.00333408871146083	-0.00321825630570376	0.0219321703344866	0.00476781631743932	0.00368718082799509	-0.0032761725085823	-0.011475235308019	-0.0255601703012213	-0.0290497265383534
0.012837440751866	0.0202540850225807	-0.000879785921597291	0.0104339351469233	-0.00219597642040149	-0.00117251684044977	0.00244843277873277	0.000729500825951059	-0.000182852733144619	-0.00168424663042563	-0.00254557634542126	-0.00339556980739054	-0.0038240506044926
0.0144517822663152	0.0250062858330074	-0.00121557499561258	0.0112686980584252	-0.00157777034853051	-0.00462015477579001	0.000906661108247196	-0.00219536451357161	-0.00176889751411796	-0.00309896256216026	-0.00245137886576497	-0.00483642130951744	-0.0053057980233404
NA	NA	NA	NA	NA	NA	NA	NA	NA	NA	NA	NA	NA
0.152738014693058	0.133458898089567	-0.034180203809447	0.062744252009322	0.03177939492867	-0.00326253832405704	0.0233150753780866	0.0365079976694289	0.00804468065554823	0.0142584283023065	-0.0134463871229775	0.0119048170374934	-0.0200373858006908
0.00327441785106757	0.0228425699792258	-9.0329756414037e-05	0.00300776351057157	-0.000223205748822736	-0.00214275769176157	0.000111651144470053	-0.0019257082071608	-0.000636813048547233	-0.00118298172029215	-0.00151760181722202	-0.00211192475084841	-0.00212917413769952
0.495011798308989	0.201088951227054	-0.12135886347098	0.190691472330092	0.0713776498913551	-0.082696388939764	0.0601321054256205	0.0602143033995838	0.00265779453423787	-0.00565936952420443	-0.0213226821909898	-0.042165853832537	-0.0560949651689666
0.118192574122408	0.0484222719599397	-0.0232168041460078	0.0626834780338019	-0.00960069852400196	-0.0215132734399765	-0.00947532697534821	-0.0133702562922069	-0.0217549242396187	-0.0155569859819892	-0.0228777733420567	-0.0307630256577605	-0.0372761293999772
0.0555340284282267	0.0327034676629418	-0.00338221348498147	0.047900663920201	-0.0170121413906526	-0.00152582126866259	0.013694839159855	0.00643565022887466	-0.00497998906128097	-0.0092689813296576	-0.00742535009043482	-0.0152796865159119	-0.0136018464093225
0.030011859226134	0.0164351475299025	-0.0027379775387767	0.023349493563118	-0.0075410324346146	-0.00544214396392486	0.00147758421000365	-0.00353222264444024	-0.00493455528598822	-0.00649158819926973	-0.00801680141804062	-0.00843547318903267	-0.0102363064372405
0.0545512369438283	0.0183816586088178	-0.00894138482630795	0.0326340818373324	-0.00595033543671942	-0.0125258618114951	0.00206789613131383	-0.000841148302137801	-0.00377265080419163	-0.00923809862410727	-0.012424590007825	-0.0106614080557638	-0.0157303754082786
0.460409566899953	0.146586220684613	-0.106830584394135	0.210658747931643	-0.0247514859054243	-0.0816656179445244	0.0037153526117969	0.00725747509892577	-0.0320562413687366	-0.0532085519249743	-0.0532328687690239	-0.08872704310927	-0.0775586411606201
0.171860588793249	0.162490432993684	-0.0396479739311704	0.0723303614873057	0.0388943455365396	-0.0406778227361477	-0.00560509861280328	0.00158342069595496	-0.007002151299769	-0.000891738599804071	-0.0130892663701568	-0.0165310815338816	-0.0219074255484293
0.268246884133477	0.187672695742743	-0.0421945661601557	0.203118237034048	0.0567330484769186	-0.00243078148613191	0.046072170645138	0.0632032368489251	0.0165318132388284	0.0271511334953934	0.00447166070986887	-0.0227223922355405	-0.0121511708373599
0.0826925047859949	0.159087198870954	-0.0136653074151643	0.0510041214818807	-0.00496397228351411	-0.0156154734610409	0.0137076957195287	0.0300852127623288	-0.0117036764421806	-0.0102897228722775	-0.0173777556200491	-0.0157588374766499	-0.0212345564081541
0.469671287913849	0.224569970624897	-0.110589754324587	0.207373802827596	0.0533598291014051	-0.0694684277390846	0.02283064582816	0.057760683544172	0.0307851254221456	-0.00805429931883972	-0.00336219725326958	-0.0505485183256882	-0.0602291600404237
0.000455472442221855	0.00193849254018123	2.32549253602175e-06	0.000273642493929882	-0.000196789647089584	-0.000200484132185162	-8.87305668787986e-05	-7.30336561653477e-05	-0.000122668353473741	-0.000198636889637373	-0.00021714369385146	-0.000198248062891083	-0.000242717830005099
0.410404925146202	0.0946240475734287	-0.0900336947944874	0.200233875659306	-0.0285132596466655	-0.0253824844960435	0.0299178263791134	0.0148883604156367	0.00447605098362258	-0.0269478720713545	-0.0281015511108677	-0.0422223281520125	-0.0494097745051061
0.168210345187632	0.111805134392206	-0.0381853998014395	0.0734820843290658	-0.0106253174664536	-0.0375902614124147	-0.00847104843835148	-0.00434372319881077	-0.0228669035867875	-0.0241077894394342	-0.0226262770679691	-0.0263341266182778	-0.0429064601646087
0.11597690398302	0.0321017304526524	-0.0208081886913715	0.0678931464659601	0.00671269158487244	-0.00234455413205485	0.0192483312451409	0.0124222149770081	0.0108509088285353	0.00218406872640879	-0.0112815997591913	-0.00824314645926348	-0.0111040995511153
0.0369022503817835	0.0553483987169932	-0.00332844014346144	0.0291391817075866	-0.00480015942743654	-0.00328017913221459	0.00591266303126051	0.000150647532251268	0.000492699197638578	-0.00404016927982556	-0.00647307697892293	-0.00736527339989526	-0.0091760677247042
0.000464473120447098	0.00194732225113782	-6.20479345233096e-06	0.000280470068629868	-0.000231740425271731	-0.000237372265067388	-6.63346010526316e-05	-0.000106410618374492	-0.000149801268485184	-0.00023455634516956	-0.000231844312775446	-0.000245389821545123	-0.000257521013055378
0.184904989815736	0.112434052679693	-0.0386229398394879	0.0931832811261352	0.0419855506174479	-0.00243912940114083	0.0410906768225612	0.0416847667466799	0.0249754822670915	0.0197732106081535	0.00584169329633116	-0.00410732440859576	-0.00939878203760339
0.0300526791563599	0.0831915558061097	-0.0034879718998103	0.0238163725645491	0.0135259114075999	-0.0114746421910201	-0.00489059950916776	-0.00792870674118722	-0.0102148755318326	0.00102563460828993	-0.0126150174230742	-0.00193297163299198	-0.00403977229083722
0.054390226836679	0.018356410616171	-0.00926329396671802	0.0328708565125932	-0.00599374453323533	-0.009165864726993	0.000611379290429384	-0.000328128529584117	-0.00737423676891047	-0.00757980463011416	-0.00960751585749339	-0.0115174027158528	-0.0144927902242734
0.00264471988933153	0.000108828801910915	-3.42514450765003e-05	0.00201151866142699	-0.000759502974543217	-0.000766414751784962	-5.19646001354733e-05	-0.000336405773981732	-0.000759943776191712	-0.000762958863164089	-0.000960799568688344	-0.000969659268915805	-0.00122988886821704
0.0833563411456289	0.108523500419827	-0.00945378669011529	0.0681373783775627	0.0134472929192156	-0.00433776721400934	0.0225130430477423	0.0187619056049487	0.00331009832265514	0.00455476285260313	-0.00421851220091125	-0.0119304750972467	-0.0131920508259071
0.0946447307111722	0.065903914142779	-0.0193395663686941	0.0479568681315606	0.0138321012092892	-0.0168415188012318	0.0228041431390643	0.00559544391357158	0.0166914681468392	-0.00150470879597131	0.00305247376929682	0.00302636217384988	-0.0117371326508643
0.327865284892731	0.249933106655714	-0.0579108810792439	0.227744271029374	-0.00769154418859552	-0.0509930781639468	0.0963242631871086	0.010740149022495	-0.0159818619464103	-0.0293423111762712	-0.0380644310119359	-0.0497761140046255	-0.0572907790016817
0.415667511585714	0.178611123980978	-0.0933271416205954	0.196297313232857	0.0716982742382746	0.00441762244934846	0.108851786547975	0.00456274868584966	0.00239778386653328	0.0380579483438115	0.0230492333757309	-0.0159868839423241	-0.0147465323073598
0.113458937567684	0.185854310401369	-0.019607226757145	0.0702087263885593	-0.013354975278686	-0.00681886938401767	0.019730056290594	0.00476722472154666	0.0151707093683764	-0.0100869223313518	-0.0107065126213689	-0.0086632088260387	-0.0148199050651412
0.0839176073775112	0.155759038194897	-0.0140819717764567	0.0504523294996426	0.0452952552380389	-0.0138037784130488	0.0116407576340462	-0.00392073666881303	-0.00248850207740053	0.0157457384124951	-0.0074673984978177	-0.0175119699065245	-0.0193636746299393
0.00900708292430298	0.0125705616236875	-0.00063607496230465	0.00656738023822681	-0.00188982165664046	-0.00203619278318966	0.000417271500823754	-0.000779563281939255	-0.00144911707558378	-0.00196300721991506	-0.00273602351296209	-0.00328995390729794	-0.00368531016689641
0.172915654305169	0.164142314426155	-0.0398951992152067	0.0716982565845882	0.0134388411463483	-0.0410498491740643	0.022082476334887	-0.00304000355647427	0.00460633680719905	-0.013805504013858	-0.0172391739295545	-0.0195770746737995	-0.0170233279802275
0.0430953965432646	0.0468889291183215	-0.00790838083096923	0.0272313247929215	-0.00414234671132892	-0.00583481766130035	0.000862168102231824	-0.00138966935182227	-0.000125511894960156	-0.00498858218631464	-0.00801278696182282	-0.00858935717759707	-0.00822875439243839
0.118882581992349	0.0746539705896518	-0.0248562896428635	0.0593094511148183	0.00394308836283441	-0.00449680466336332	0.0226340736930147	0.00513501509056762	-0.00179395573447541	-0.000276858150264458	-0.00504693369188874	-0.00325589225684153	-0.0070462245161045
0.187620119173755	0.151437815323059	-0.0431205484988178	0.0816039267904227	0.0667904064179236	0.0077175046102553	0.0430495749121779	0.0642977561917477	0.0444827341912877	0.0372539555140894	0.0202918869166495	0.00107324252159371	-0.00651371771131884
0.263527630163207	0.129341464943818	-0.0590661213272443	0.124362638278533	0.0206156131720585	0.0155622418037439	0.0629851150240299	0.0365269557745566	0.0439415454310699	0.0180889274879012	0.0210728822792882	0.0249774632891122	-0.00599923280157338
0.0300192561549769	0.0389017213030421	-0.00421200734568363	0.0216943935223806	-0.000498089719598586	-0.00870391899811957	0.00354086599258312	0.000726364644836375	-0.00222229295139606	-0.00460100435885908	-0.00482722186822403	-0.00626140171892214	-0.00753076569703988
0.132026059738944	0.0497538634974928	-0.0278202305541325	0.0647229768007357	-0.0202911200042929	-0.0273337402083498	0.0034303253674775	-0.00735405477942383	-0.0136350171853156	-0.0238124301063214	-0.0251447001388813	-0.0333382263674891	-0.0327569636126551
0.320755194793	0.213873371751245	-0.0625276851257724	0.192837230954258	0.156198592323699	-0.00372069153503557	0.110915061896834	0.149805437643146	0.0661940965745614	0.076238950394332	0.00424221171977196	0.0480046228828973	0.0401913272740388
0.0284112616818755	0.0640670074415116	-0.00481677879596575	0.0194295249932768	-0.00797127538085272	-0.0110625245647962	-0.00427929246423249	-0.00681512641520444	-0.00822838936545522	-0.00951689997282447	-0.0107699298919804	-0.0105081431462131	-0.0123700905643441
0.178382649353816	0.22940470624741	-0.0311169832420305	0.108992586794663	0.00132831211715861	0.000794192539008115	0.040782187765564	0.0390401604322606	0.0167000867463132	0.00106125232808335	-0.00354182378455054	-0.0132898390661372	-0.0292310377131465
0.402983918863379	0.0938920443639021	-0.0867735160037811	0.208106080617399	-0.0177164123929079	-0.0286830412019399	0.0461851239016219	0.0123916524108194	0.00172294611369989	-0.0231997267974239	-0.0254133971798122	-0.0420352748602	-0.0442595551391456
0.116291323073608	0.0807675779887552	-0.0246013875948322	0.0532397640911345	-0.00101504206472065	-0.0059436212150514	0.00418893633926271	0.0135566688051579	0.00484583911703899	-0.00347933163988604	-0.00478466590826812	-0.0103476331107228	-0.00607599747710227
0.117501300289799	0.0304772594939457	-0.0210731735014539	0.0677685874765574	0.00222238737529899	-0.0183843764942324	0.013968002135338	0.00854753250167671	0.00735436870777222	-0.00808099455946672	-0.00655675143116353	-0.00650219094400541	-0.0135271227450803
0.296369535986672	0.177318104817014	-0.0673233788445458	0.136427747917435	0.0317781976961631	-0.0174404868226166	0.0361614384992419	0.0190814361907705	0.0349339210782826	0.00716885543677326	0.0281202496453041	-0.0153522575278295	-0.0153309642499823
0.0506073635834079	0.0166715160297232	-0.00793298501603843	0.0314564692396422	0.00192828034322712	-0.00136472173174772	0.0109501157347378	0.00716586468920358	0.006383124619779	0.0002817793057397	-0.00157074692186375	-0.00162055521505169	-0.00330756855299085
0.0771768024396994	0.0716051247864266	-0.0145616698199573	0.0424221335871607	-0.0153840768048256	-0.0131495729339433	-0.00090249455100741	-0.00850280356602487	-0.0143184003582684	-0.0142668248693844	-0.0179912853015355	-0.0133981001372413	-0.0145886453988416
0.154237734861721	0.0355920222537729	-0.030813661903255	0.0851468400600857	0.000428266954756673	0.00299858775078674	0.0140533498048998	0.0179917396036937	0.00564840516394233	0.00171342735277172	-0.0199891244936229	-0.0211280559511389	-0.01657256032243
0.0130741746508488	0.0201837904337123	-0.000917171569659288	0.0104080147701592	-0.00213553229353425	-0.00131693622419316	0.00247983886163357	-8.08783976807281e-05	-0.000499625788876924	-0.00172623425886371	-0.00293101816148715	-0.00353289103665541	-0.00438896344281289
0.050273499376727	0.0883738353612714	-0.00567730908500578	0.0390009087738123	-0.00962649109620178	-0.0134793492712286	-0.00113186314107308	0.000970152848291363	-0.00513035890150238	-0.0115529201837152	-0.0107837442065639	-0.0151031904573062	-0.0174414777391409
0.148153354628082	0.0460191386483071	-0.0125074160081654	0.144650181801514	0.00101018239947531	0.00741837137961793	0.0456544102849281	0.0228762190403191	0.00864554160611455	0.00421427688954662	-0.00355794685172492	-0.018189924857367	-0.0233363981727603
0.290468162114462	0.177228514649374	-0.0640650010457644	0.139128505533404	0.0302395742706902	-0.0160435503214825	0.0725625631031283	0.0570907429026464	0.0316356636417748	0.00709801197460386	0.0147832764082593	0.015747918126326	-0.0357033450578742
0.486664065902748	0.197225070368914	-0.119308957473495	0.189831698144388	-0.0197124235947252	-0.0662998390474263	0.0416576321795491	-0.011270357904609	0.0056991845789871	-0.0430061313210758	-0.0193061796815796	-0.026277847578997	-0.0436034633869422
0.0351635641631387	0.0389980570325208	-0.00563768913865776	0.0230943891043702	-0.00637919429645953	-0.00674314231537061	-0.00052904881449458	-0.00515350746745149	-0.00640078091976504	-0.00656116830591507	-0.0102490323854002	-0.00826992059092228	-0.0108270934362302
0.459245748003186	0.149392548691675	-0.10696727040977	0.209751541623825	0.000569801982213125	-0.0726999875531109	0.00678432194578343	-0.00381246185352485	-0.0291959352005043	-0.0360650927854489	-0.0636912794417711	-0.0788740310969621	-0.0810710127523183
0.498387405458956	0.248005275175625	-0.12439576155	0.186404814594048	0.0820924459364733	-0.0587896996787377	0.039825961261222	0.000954014129338543	0.0177118814795466	0.0116513731288678	-0.00320291336641992	-0.0366657009698156	-0.0417462189105495
0.0845850199513274	0.155953202238163	-0.0141364767831881	0.0506982152381104	-0.00544751561805196	-0.00285328607661263	0.0061837704177819	-0.00258316653891766	-0.00277556783036362	-0.00415040084733229	-0.0114322867665739	0.00238363928525498	0.00465802163643397
0.496454019559648	0.247794297806264	-0.125116168030281	0.186439116460883	0.103014837332709	-0.0689886784747839	0.0841135678828516	0.0488457439842367	0.0546573547838439	0.0170130794289626	-0.029461419445261	-0.0211569413539756	-0.0097385505579623
0.12649311952004	0.127139925476842	-0.0273624413432934	0.0541440561145546	0.010249855951367	-0.00605498023382385	0.0182288047388575	0.00246481832212461	0.00144378519147176	0.00209743785877159	0.00936203260534407	-0.00492843947278679	-0.0148300627332679
0.269422440378512	0.186505995466362	-0.0436034558005605	0.201992019085688	-0.00229280975305862	-0.00157496408815239	0.0394005200404222	0.0361035899594935	0.020198742361922	-0.00193388692060548	0.00170440520389226	-0.028303699960291	-0.0421500743143714
0.299297841149293	0.174774483430597	-0.0684394020127524	0.137017886869405	0.0296138486588464	0.0230193388262002	0.0374157456218461	0.0429056507135602	0.0323211646113707	0.0263165937425233	-0.00928451458206958	-0.0182507387484673	-0.00683569658250321
0.154641704778674	0.11202006506369	-0.0330230873983051	0.0754009962391431	0.00135533410929486	-0.0445289207133128	0.00208211793413782	-0.0105416892600732	-0.0105252442702183	-0.021586793302009	-0.0254255492924702	-0.0331003807117775	-0.03865603237879
0.166133365341391	0.176349767280895	-0.0270553485983789	0.112439176870305	-0.0164807153952377	-0.000208643699068672	0.0514386946484132	0.0215923979874728	0.027567908515708	-0.00834467954715318	0.00379113649420143	-0.0275492977772443	-0.0152877813081382
NA	NA	NA	NA	NA	NA	NA	NA	NA	NA	NA	NA	NA
0.311523808990709	0.174082518188197	-0.0585480313292227	0.20020734908383	0.0317030989987158	0.00982413242885671	0.0603260457130484	0.0487559086892586	0.0154560103028581	0.0207636157137863	-0.00197337811569531	0.00753969272782046	-0.0238754143621228
0.483827969328916	0.145500575896761	-0.118460961636958	0.198913352070116	-0.0212072420123907	-0.0896091664712707	0.00369284443263873	-0.0112932628745782	-0.0299042670473345	-0.0554082042418306	-0.0630098014694722	-0.0665069664751644	-0.0737318979219498
0.283720279131454	0.0846434485720475	-0.0448066045647505	0.211664885232725	-0.000451005030383589	-0.00280787462433213	0.0486950389632662	0.0178549900874934	0.0150831269327073	-0.00162943982735786	-0.01422846018283	-0.0326753275789603	-0.0382688168898188
0.305818997928629	0.220446043594884	-0.0712305405768108	0.134526210401433	0.0594436608282121	-0.0193428909276989	0.0831523154227033	0.0620351524649026	0.0563457078910422	0.0200503849502566	0.0142066185155845	0.0246801850082253	0.0160180042128847
0.034314473590897	0.0473093409932037	-0.00347877121920549	0.0278240237937758	-0.00640927446987976	-0.00531203676504909	-0.000306519818033819	0.00364184824252117	-0.0041516570136888	-0.00586065561746443	-0.0082121809682771	-0.0121001975367419	-0.0108095682653719
0.12202723500306	0.0326395132249776	-0.0245679080301387	0.0638130087830108	-0.00652931287190783	-0.0103865238201861	0.00917448789301133	-0.00587704396115248	-0.023973614780673	-0.00845791834604698	-0.0158878271538641	-0.0191502805262356	-0.0221741590301364
0.0503899742672319	0.0588128933371241	-0.00540833946295707	0.0386589913115445	0.00249647542725273	-0.00188925712506829	0.00999418991055458	0.00714657763802569	0.00311732369500922	0.000303609151092225	-3.26947141640818e-05	-0.00630281937362163	-0.00438016176180141
0.464601528576188	0.224836551845745	-0.107621991835337	0.205697210607267	0.0602268032512854	-0.0789713818827749	0.0350525020621736	0.000299926966583597	-0.00679048187004444	-0.00937228931574474	-0.0477166857116414	-0.0312986761303625	-0.0613270907506974
0.0016324635229225	0.00496557615851377	8.90377132611454e-05	0.00146860745978702	-0.000667004125190949	-0.000744088850381019	-0.000370052650108661	-0.000587549850278007	-0.00076427515616709	-0.000705546487785984	-0.000704239871183462	-0.000905052374658336	-0.000621382463442745
0.104690827765724	0.0771318909328373	-0.0206141902439954	0.0550973597816493	0.014093985562397	-0.005064268355253	0.00204925284855199	0.00881443906380792	-0.00580679242238351	0.00451485860357201	-0.00658551258455524	-0.00553076483514479	-0.0109012410100649
0.0312051615122021	0.0160399741068959	-0.00325466617661971	0.0239072948895169	-0.00617723849192112	-0.0085283687767018	0.00128514605931146	-0.00160101244089299	-0.00427821098957822	-0.00735280363431146	-0.0100689529560878	-0.0111836979614945	-0.0107743255347651
0.0293377749782366	0.0166319594324397	-0.00212484738115682	0.0230810542227523	-0.00512460618875089	-0.00576811141689964	0.00140037156983816	-0.00201219871533152	-0.00486728060843098	-0.00544635880282527	-0.00773916188108352	-0.007208430744062	-0.0105015463410911
0.0826941549319112	0.10806521497605	-0.00914195309838155	0.0663011262261507	0.00920838901993078	-0.0159661762376058	0.0210975738775144	0.0181654363932461	0.0109543572127474	-0.00337889360883752	-0.00655397303245515	-0.0154206557599399	-0.0146086486686559
0.131432256835558	0.0496740793728682	-0.0271108290866028	0.0653542435981218	-0.0156332544024698	-0.0339865294954357	-0.00136140181565836	-0.0180475314796026	-0.014132326810671	-0.0248098919489528	-0.0239679348524121	-0.0378276604635967	-0.0308068000738296
0.10000164305689	0.105713544429028	-0.0151344331968569	0.0670849842867334	0.00136632010016871	-0.0216458218964809	0.0152393902021191	0.00416646441072102	0.00791494440820881	-0.0101397508981561	-0.00817775884189381	-0.0170335474252837	-0.0246766592684391
0.0506579223338496	0.0588375958359875	-0.00538133882606805	0.038227924279013	-0.000946593585372288	-0.000171971127764507	0.0214047822990925	0.00674926152960543	0.0063154213724981	-0.000559282356568401	-0.00322830554437957	-0.00535367617882649	-0.0101701698767721
0.0187450033722351	0.00572618262610864	-0.00181131707756661	0.0160611040941926	-0.00117298743305725	-0.000567074723888016	0.00360998384114816	0.00137578520644728	0.0002748787103189	-0.000870031078472635	-0.00145714603273565	-0.00289406355737279	-0.00390597414878693
0.015436516163248	0.057517043417455	-0.00176248003101974	0.0128315695614927	0.00256841678935536	-0.00925724736880891	-0.000633935140207568	-0.00209265090845354	-0.00761379879479536	-0.00334441528972678	-0.00856604928285731	-0.00588733278151306	-0.00499748600372646
0.0218772008220821	0.0366326413721428	-0.00273942847416555	0.0172137726891922	-0.00454353248135913	-0.00569306424877576	-0.000888209847129111	-0.000218242168640442	-0.00331569934381232	-0.00511829836506745	-0.00508478740071977	-0.00748461283111154	-0.0074241575951646
0.00210879045471726	0.000372331894756448	-0.000142819113847341	0.00125083834356522	-0.000271196979537616	1.3107708330276e-05	0.000549980109261687	0.000109837238498747	-0.000113693221412999	-0.00012904463560367	-0.000460106275667695	-0.000438756592515944	-0.000608729179891336
0.0650385503961867	0.0200220289378431	-0.0119170043683094	0.0374901999053757	0.00392325786792617	0.00522883277355395	0.0121723722138071	0.00597571018184316	0.00112288475484616	0.00457604532074006	-0.00330505952747445	-0.00252664514149288	-0.00613826042122039
0.327594359615608	0.25022448957737	-0.0580743887306924	0.226023326864329	0.0265270949793213	0.0160799091889247	0.028282389820744	0.0230463527620017	0.0280204374589177	0.021303502084123	-0.00996336858032865	-0.0460805721649634	-0.0731432510113322
0.0786853177662182	0.165549428797922	-0.0147286373339738	0.0463866388468591	-0.0100846784114284	-0.0273160458910745	0.0161955551219857	-0.00545060381623791	-0.000462733907256957	-0.0187003621512515	0.000650300715580907	-0.0253448583256067	-0.0268291369072884
0.103899899726804	0.0782192368961611	-0.0206969807152947	0.0547601417843835	0.0028084972377489	-0.0214040733062898	0.00633202704534365	0.00601343476897624	0.00490255559446755	-0.00929778803427046	-0.00548321979257808	-0.0161751612153215	-0.00869836965037389
0.0740612478361318	0.0849845933492861	-0.00933645369668923	0.0526548261713775	0.00906520769865483	-0.00454082886797257	0.0205197679418453	0.0252784997795122	0.0069287796930883	0.00226218941534113	0.00129192831554033	-0.00326346264543451	-0.0108886909470055
0.469655138257352	0.221011090587636	-0.110948392332914	0.208602200341824	0.0405332269818295	-0.0702542155224055	0.0215178351926343	0.0295557828447902	-0.0144405853383855	-0.014860494270288	-0.0449638982344943	-0.0198789515945997	-0.0514100610218532
0.0951556599745141	0.0663007949922622	-0.0189274335455438	0.0481638162833948	0.00279611844241112	0.00214216551349822	0.0240354975534848	0.020471395397353	0.00962161411397389	0.00246914197795467	0.00560863561425208	-0.00271192531147982	-0.00134629397411991
0.446410291770634	0.155388077275569	-0.107219955183941	0.182867353568326	0.0336818276367639	-0.0195839696848994	0.0593116916344953	0.048179163684861	0.0243890424712283	0.00704892897593223	-0.014574092113018	-0.0143993545398043	-0.0254847229743709
0.367164401900477	0.136693131952728	-0.0757946130408231	0.198743675905776	-0.0138391432768261	-0.0709871155653053	0.00858422469763748	-0.0202564343478545	-0.0214920557943007	-0.0424131294210657	-0.0692541342155624	-0.0610121538470978	-0.0753063070477868
0.45527417408349	0.149845133280698	-0.102630712962373	0.214545845350298	0.00145383571084307	-0.0787630534532139	0.00885457005162837	-0.00297949961995786	-0.0360926542521976	-0.0386546088711854	-0.0693383171675082	-0.0923537656557207	-0.0901870699759544
0.00893305252905018	0.0404581574772235	-0.000697634075031425	0.00801811102719866	-0.00593249490248212	-0.00506485734057427	-0.00380293571167754	-0.00477205378036595	-0.00161507780423707	-0.00549867612152819	-0.00586325136159472	-0.00610386429201367	-0.00596304660538268
0.0217057778347668	0.0367875836883823	-0.00290264135112704	0.0169034499538272	-0.0023230966943093	-0.00691481051670944	-0.00310226399737475	-0.00447145127212555	-0.00585564541095954	-0.00461895360550937	-0.00529655856211751	-0.00601824664031145	-0.00883460698422863
0.0111020488552691	0.00120431927731665	0.000143038939489172	0.00830480962718635	0.00138327917000776	0.001462612102946	0.00521962049548046	0.00399836305235397	0.00150201903269364	0.00142294563647688	-0.000432423925985607	-0.000564203218696352	-0.00172410063402428
0.225146588569217	0.169464848858612	-0.0506082940545355	0.10341683398239	0.0498517942079719	-0.0201128161627721	0.0509059546484832	0.0172314649099878	0.0333586865723555	0.0148694890225999	-0.00205690162841721	-0.0109615442668413	0.0154394128122894
0.319270396665179	0.0825152279519158	-0.0636636507860024	0.179769989001073	-0.00220487982581263	-0.0126191734420629	0.0326353292261217	0.0147549660199621	0.00666498474944588	-0.00741202663393775	-0.0150853774256579	-0.0435072439700183	-0.0535530549127089
0.0274676828157704	0.06559497853177	-0.00452849995283869	0.0188592657635854	-0.00523007458523541	-0.0106637759684481	-0.00163941268466461	-0.00562920349349177	-0.00357008543149728	-0.00794692527684174	-0.00455219470492991	-0.00584453413209668	-0.00892669908328311
0.205166325502211	0.116936695213803	-0.0436763487258587	0.10672215302464	0.0323447638419207	-0.03061825999173	0.0312473911685689	0.0203159116663391	0.0207945321992631	0.000863251925095343	-0.012092630932745	-0.00737841853223123	-0.0227182662994159
0.00958950441378809	0.0193824411045417	-0.00033162834388562	0.00911428941936159	-0.0018662816682673	-0.00535951088467087	-0.00111284070946299	-0.00172586981957067	-0.00221194283416771	-0.00361289627646908	-0.00409177357739665	-0.00443995834998316	-0.0040496027179435
0.257612283260223	0.104124959493268	-0.054088708788365	0.135484066713744	-0.0169767095447937	-0.0122526192987638	0.0353772934161182	0.00662513811699528	-0.00186147837509865	-0.0146146644217788	-0.0248643113989291	-0.0244636586950799	-0.030177999782522
0.172698042124416	0.0510466872832504	-0.0349855312127274	0.0934168487361074	-0.00697307309895076	-0.00915042595239501	0.0172419457973373	0.00943998890422867	0.0044570775861634	-0.00806174952567287	-0.0101597315588541	-0.0101823610397878	-0.0217563280587531
0.0805440590989802	0.10205003228613	-0.0164976233247472	0.0410985391807245	-0.00473958811288328	-0.0153787036794293	0.0126903565030774	-0.0012659239064387	0.0014423771351758	-0.0100591458961563	-0.016973246232972	-0.0186870682278969	-0.0217074453335836
0.313234890870282	0.0821818387858904	-0.0619726536457211	0.181099407706689	-0.00643910967988115	-0.00769390965330219	0.0405672546372123	0.022121240644318	0.010354558766702	-0.00706650966659167	-0.0170940079420994	-0.0316626170669251	-0.0338698623599524
0.459203922775569	0.14887211753813	-0.10660669620306	0.208277803073419	-0.0287587488851901	-0.0822156918044084	-0.00466885277614537	-0.0119134907320648	-0.0396669980445755	-0.0554872203447992	-0.0684869787394628	-0.0618732735936963	-0.0887012239725991
0.325431653935748	0.250643174368643	-0.0578273642072873	0.227101067684427	0.000607725823672467	-0.044701971969373	0.0480465788580684	1.5987662764394e-05	-0.00538384882626963	-0.0220471230728503	-0.034470107102904	-0.0288000834630999	-0.0740486099996233
0.00916311327664567	0.0123418674245211	-0.000711179534433616	0.00616831642981974	-0.0022159688369415	-0.00246163305400015	0.000390316658358392	-0.00061633766036109	-0.00169578235074879	-0.00233880094547083	-0.00266381075765777	-0.00298226503615327	-0.00352440438356165
0.453125340083024	0.150083786602792	-0.101882298594071	0.21460058415289	-0.0160653763604022	-0.087876990393083	-0.0110228471571124	-0.010084436657215	-0.0364358586440936	-0.0519711833767426	-0.0646019439172795	-0.0835217323941034	-0.0815526594648271
0.00476586776123234	-1.21310288382038e-05	2.66831377363271e-05	0.00310999475751263	0.00015274778265546	1.84074023011124e-05	0.00196114939589644	0.00111024791267357	0.000717029094483982	8.55775924782859e-05	-0.000377968230625429	-0.000754881081491638	-0.000840008722852199
0.373998141983179	0.27113606462555	-0.0768780451156308	0.207429307659133	0.0166083017132574	-0.0461387238514201	0.048311848792418	0.0953984866105811	0.0603046528920553	-0.0147652110690814	-0.0313967096174633	0.0507533581238926	-0.00682468811159159
0.188741724718965	0.111328539230004	-0.0401081703604045	0.0923709547359979	0.0244919667608777	-0.00477781027640742	0.0302012806155664	0.0267733681075643	0.0179390658627428	0.00985707824223514	0.00964320484782677	-0.0228692586800611	-0.025734490191246
0.0728090865398661	0.0534229364596422	-0.01402821289906	0.0391992155605183	-0.00444713354214682	0.00184984379830064	0.0114416506085179	0.0155129147346683	0.00491588684770643	-0.00129864487192309	-0.0020945919925193	0.00401248245894756	-0.0058405982356268
0.462795266143078	0.147390236313318	-0.106968910015321	0.210132503169366	-0.0183942092376415	-0.071348015200824	0.00461511703750095	-0.0129503547752151	-0.026619925451225	-0.0448711122192327	-0.0685655350382395	-0.0828141781002522	-0.0900608409104841
0.263701698331395	0.17734210216985	-0.0573670913750063	0.130239528718718	0.00203992425560484	-0.0126535874237536	0.030614200808728	0.0019625525642778	-0.00950324609324671	-0.00530683158407436	-0.0148526016637018	-0.0268659761056758	-0.00459443781211
0.0985118362026339	0.105093081671254	-0.0141512395250199	0.0663455673859282	-0.00257152055325108	-0.0095586869912672	0.011190166696348	0.0167913945257913	0.000159898874780337	-0.00606510377225915	-0.0152861571546322	-0.0141481207880084	-0.0207636689781854
0.0131117313552299	0.0113938511980449	-0.00170228048151551	0.0111593591658607	-0.00302211549725899	-0.00188780089276113	0.00136623384512311	-0.000609072365145706	-0.00242454657215788	-0.00245495819501006	-0.00258995469346525	-0.00313176047405957	-0.00426043448026867
0.225119433374495	0.17165978567789	-0.0514043443435314	0.102272749287474	0.0302728630685707	-0.019129596660713	0.0608596459194108	0.0316992251555014	0.0357685511982828	0.00557163320392884	0.0111917588662793	-0.00398893137750683	0.00286287974765531
0.251400166364322	0.128468305779211	-0.0537955884415722	0.124588718297192	0.035528674684896	0.0109048048045494	0.0606677595238851	0.0345058808723023	0.0346328787453575	0.0232167397447227	0.00529572131444944	-0.00600378064061091	0.00409078680284042
0.147512318878158	0.0449852231860391	-0.0125304746220542	0.144535866580554	-0.00928944785224053	0.00662555894882705	0.0433830001792324	0.0264057282476299	0.00969498055046075	-0.00133194445170676	-0.00960842434421227	-0.010931585117442	-0.0227713633566442
0.0854469003767223	0.0265117854727473	-0.01571437604471	0.0477898703341284	0.00290342616263742	0.00679245915708032	0.0158864797810138	0.00651806993293645	0.00616068898312604	0.00484794265985887	-0.000943915703355766	-0.0089187385067578	-0.00627208583319301
0.484709845353309	0.14552948315145	-0.11771759879564	0.19332476191459	-0.00199634452183617	-0.0797462415243347	-0.00150901142315024	-0.00501317104050247	-0.0209608700864503	-0.0408712930230855	-0.0493117892356867	-0.0822681490567851	-0.083411587827945
0.455165579278109	0.149369428908478	-0.102841573269013	0.21739650467738	-0.0325683585965665	-0.075086026255667	0.00924837435690723	-0.0153581780499642	-0.0344651603007051	-0.0538271924261168	-0.0736266533343374	-0.0714476416182178	-0.0873714875476467
0.11292672093687	0.18647307110071	-0.0188623094234732	0.0691950237245301	0.0172768994029183	-0.0140459235316662	0.0251557296164083	0.00770963330227722	0.00480753012293092	0.00161548793562608	0.0208000372312117	-0.024262937046732	0.0117524147144608
0.0225707704613272	0.00979158220116412	-0.0026987384285975	0.0178411467441699	-0.00490744313581417	-0.00309665124806738	0.000342351524388856	-0.00187711222445186	-0.00245350580265551	-0.00400204719194078	-0.00577190152479636	-0.00638024457032032	-0.00628288942101426
0.164913512654624	0.110737314060741	-0.0371104084423294	0.0749857082026507	0.00349469503287136	-0.0420051647412633	0.00357706439738698	0.00418474721789974	-0.0176856798147576	-0.019255234854196	-0.0236809883533405	-0.0289109075452141	-0.0337451566312223
0.137156944008995	0.150548295749341	-0.0202402149953315	0.0938272532753754	-0.00189834420017093	-0.00649304136277118	0.052960478013557	0.012588036584174	0.0039563742530617	-0.00419569278147106	-0.0165657846763198	-0.00738431290116764	-0.0271539913156792
0.443252090396343	0.161741661408105	-0.106069564751083	0.185679485713496	0.0595634614687905	-0.0261277779541765	0.0694542989973641	0.0684546851349683	0.0125838725970204	0.016717841757307	0.0133753127743597	-0.0312394829207193	-0.000612881026161416
0.454085146206227	0.150196364824008	-0.103773488006079	0.216729509054806	-0.0225844243092763	-0.0785171953711948	0.00224420426747934	-0.032004134158495	-0.0267594373328869	-0.0505508098402355	-0.0613311687290369	-0.0803116494162532	-0.0793659213462784
0.464476760213646	0.149845754234243	-0.107925068448449	0.212963201049721	-0.0350150698277418	-0.08403881371106	0.0135500588339683	-0.0123389127529122	-0.0302799194497573	-0.0595269417694009	-0.0527148049806643	-0.065980338688277	-0.0713726901788644
0.469236938092038	0.22020334594505	-0.109177418710544	0.209150138110054	-0.0024058046969726	-0.06161064152104	0.0783810109662639	0.0383491959755614	-0.0163109399470201	-0.0320082231090063	-0.0198628702471289	-0.06843298049998	-0.0524033980329575
0.139150079333973	0.0323101715371659	-0.0274030222057533	0.0725607969225748	-0.0121200730837479	0.00436957715274536	0.0255997703195495	0.00854387030105158	0.00143942261772417	-0.00387524796550126	-0.00129875892840553	-0.00234047266967718	-0.00923448718807421
0.434031388693443	0.0921979979567878	-0.100848767600216	0.188415373953872	0.00521677840689849	-0.0286969021426593	0.0364812198183287	0.0181414458488167	0.00233857291796696	-0.0117400618678804	-0.025882942568997	-0.0509843974726109	-0.0690504661421206
0.102647379485604	0.114370684715757	-0.0216931466426211	0.0496643106540616	0.00230267484920255	-0.00950626702845196	0.0295690546265044	0.0026124703156927	-0.00630953964174776	-0.00360179608962471	-0.0146538429581322	-0.0218058843063682	-0.00730315573220081
0.267577226537826	0.187009503315271	-0.0606878936703444	0.121978787613664	0.0637118242001933	0.0136837959454825	0.0697466672990947	0.047884258488436	0.0414342672060836	0.0386978100728379	0.0385709274360702	0.0256672194186696	0.00712290372097446
0.0878530524410151	0.0744928194915145	-0.0182168173446157	0.0453139701255072	-0.0130926832773855	-0.0119537268993503	0.00393576453151565	-0.00203376772862549	-0.00233276414642139	-0.0125232050883679	-0.0135454054832208	-0.0204490384234104	-0.0281297686228662
0.290582702268199	0.178787581569868	-0.0637538764096576	0.141942148636584	0.0472865239796478	-0.0128992433552202	0.0440354807041342	0.028595277156478	0.0213098366200772	0.0171936403122138	-0.0197049594491627	-0.00159274519124064	-0.0360451553806322
0.135846301308557	0.150187487892307	-0.0202904266670296	0.0949312941879125	-0.014573043778241	-0.00421881435436258	0.0367222643646979	0.0133639233780762	0.00104839272912205	-0.00939592906630177	-0.0115129831419218	-0.0160513159169481	-0.00553553646159854
0.461105627796028	0.147912514342424	-0.106396349100919	0.208831933789655	-0.0172194491092981	-0.078466218383596	0.0042518563094654	-0.0187770401738251	-0.0274147478769883	-0.0478428337464471	-0.0750169521658284	-0.0709611706163538	-0.0892306351885641
0.0993941451569217	0.105716145695971	-0.0141063014604921	0.0681747209686491	0.000195388975162858	-0.00895982271995448	0.015162281333079	0.0131451559183795	0.00607426152552039	-0.0043822168723958	-0.0099012751788813	-0.0129061079745518	-0.0160564727387248
0.267059313576618	0.126767607965084	-0.0599161056105398	0.12429678313259	0.0188703988759554	0.0141085974552548	0.0488369332608635	0.0523923217710046	0.0624710223394743	0.0164894981656051	0.0299875988985492	0.00774443670415959	-0.00855334792097406
0.152977696567134	0.185272066620084	-0.0218307249867043	0.115059043757791	0.0181885068271659	-0.0016631488182294	0.0389767961171033	0.0155071170074433	-0.00242616965360246	0.00826267900446825	0.00503091607793058	0.00789619542197414	-0.0351525262864461
0.266091092448647	0.174842405381808	-0.057613495560409	0.132150842790778	0.0458516393855291	-0.00925538478944343	0.0448656664517502	0.0444707238327146	0.0193224296465767	0.0182981272980428	-0.00266818726990764	-0.003673451374823	-0.0281800366248932
0.0197336824319103	0.00721573451325074	-0.00128868283559852	0.014520937407531	-0.00135355908052572	-0.00137068339812524	0.00495417682378978	0.00147938416787252	0.000330657658848672	-0.00136212123932548	-0.00244165387491044	-0.00354704503645778	-0.00461559653948611
0.058777971030243	0.0288369735368251	-0.0106966020296607	0.0336111601688219	-0.00992446718922796	-0.0140830163196294	-0.00145990699046083	-0.00518739964452069	-0.00845311704551571	-0.0120037417544287	-0.0120961224471343	-0.0134499063399185	-0.0175412319036667
0.300340741821248	0.182632163315607	-0.0518570654761968	0.205707609695873	0.0232135523429322	-0.00612058447518554	0.0538110629677516	0.0416123386313909	0.0109461946422281	0.00854648393387331	0.00368538330627705	-0.0159814368173857	-0.0319308732898001
0.0490316181566267	0.0501220001778427	-0.00811151993353553	0.0302469004375858	-0.00895097584673725	-0.0165395170905737	-0.00258520385727525	-0.00367924778053797	-0.00791222547583472	-0.0127452464686555	-0.0125657490209731	-0.0136597074258963	-0.0149407243964705
0.122585520569823	0.0619298204752023	-0.0165520386663418	0.094803870061298	-0.00770881239156974	-0.00164649524327573	0.0158275350157103	0.00735726811791043	0.00312439662831404	-0.00467765381742274	-0.0112266714473414	-0.0234983494549142	-0.0258716626293188
0.0861946706768287	0.07307886725966	-0.0176464633057218	0.0438591077695013	-0.0092928710221989	-0.0245631117773684	-4.10486037770441e-06	-0.0125063783370632	-0.0130183984708019	-0.0169279913997837	-0.0171868884021601	-0.0108424870882163	-0.0139494782322784
0.0187612337454959	0.0297842337583444	-0.00280446211584171	0.0141158298727929	-0.00401936744042406	-0.00656808903714007	-0.0029727235024506	-0.0026937268272931	-0.00346493760947273	-0.00529372823878207	-0.00538010773536816	-0.00586663216584335	-0.00726055456374734
0.0745314905407243	0.0848632962982471	-0.00900126300782164	0.053932395196498	0.0108627684857288	0.00539372213310757	0.0240678994743917	0.0193824540173355	0.0108561297753211	0.00812824530941818	8.44350074239858e-05	-0.0106307398310844	-0.00661702743429961
0.0444994315779155	0.0476395373701118	-0.00772134712980199	0.0281535080074725	-0.00313684884562929	-0.00954233160398892	-0.000677092161950422	-0.00315329150330928	-0.00337928962647387	-0.0063395902248091	-0.00644754162858562	-0.0112068144354493	-0.0121501633513127
0.269489936560463	0.188795752353806	-0.0618732575074895	0.120491359757406	0.128217924503552	0.0132825982411233	0.09814040129805	0.0491750841909072	0.0353717386253679	0.0707502613723376	0.0604384521246704	0.030521850743601	-0.0052254457865773
0.265127057883375	0.185683651575655	-0.0597893707133849	0.121848482916099	0.0336581984502154	0.0182057017415431	0.0749685569284407	0.0832388132452154	0.0802391821232593	0.0259319500958792	0.0258818259672309	-0.00651724706324086	0.0175177982665897
0.196137274180618	0.0493971273268491	-0.0393543366200525	0.106971877793555	-0.013538029693491	-0.0227618686657443	-0.00466081784876396	-0.00298933695217846	-0.00903319953238477	-0.0181499491796177	-0.026526021301915	-0.0233772083097667	-0.0431994870374139
0.43467733232908	0.0934823996953813	-0.101798701074753	0.191430355109423	-0.00980596936031902	-0.0346075086200504	0.0251281926820841	0.0222531582223999	-0.0010011638232108	-0.0222067389901847	-0.0304118654296468	-0.0383423688082548	-0.0719392292906749
0.1524054310105	0.134667859615339	-0.0352669210863676	0.0637060710972141	-0.000820787794266697	-0.00586984084974143	0.000837280328856188	0.0110874739511167	-0.000127674820349727	-0.00334531432200405	-0.00569987781855863	-0.0278572494407428	-0.00028835570742608
0.0972940808056372	0.123549151868286	-0.0208321954414511	0.0458461001893974	0.0147232998228533	-0.0194148818528467	0.00732810086615895	-0.00740347052162779	-0.0039047818856658	-0.00234579101499671	-0.0332098063941764	-0.00994702667751131	-0.0117568893240975
0.0102085751975173	0.00146929548136508	-0.000374786045334899	0.00771011311500945	0.000701651571643367	0.000597571884480856	0.00343336078286885	0.00177790760905291	0.000556498599939925	0.000649611728062112	-0.000292637457891232	-0.00156949668425887	-0.00226428817072559
0.49000751937381	0.196188326643054	-0.123333658026772	0.187257147609247	0.0536283825821858	-0.051642507907541	0.079935999790321	0.0326706677088212	-0.00773786014065742	0.000992937337322364	-0.0442961369837727	-0.0417619412061467	-0.0603440633520302
0.148415102941311	0.0435736495949183	-0.0129801721940595	0.144972085537998	-0.00664535561074975	0.00841283128342826	0.043526422147718	0.0287419479054026	0.0171530961482269	0.000883737836339271	-0.00480353658054761	-0.0188862306577866	-0.0183896384800128
0.183976240330201	0.152651718812696	-0.0418278493228896	0.0795986718580336	0.0210861580745043	0.0090387528139802	0.0405643129923194	0.044743033828383	0.018880238385844	0.0150624554442422	0.00744799043356253	0.00172358330125943	0.0242452734035895
0.0858854555547182	0.0763444263988382	-0.0176264097998385	0.0443328885843189	-0.00488777228837843	-0.0129629106894902	0.00178567487956346	0.0013377679607966	-0.0157994272101581	-0.0089253414889343	-0.0214504232108701	-0.0172675691701279	-0.0207703371451451
0.163610730062982	0.0466108420298437	-0.0303546998991173	0.0928646960337579	-0.00278638439014883	-0.0170306648940443	0.00629662729425379	0.00222776889125886	-0.00218821204173883	-0.00990852464209657	-0.0129477219733731	-0.0265423606382973	-0.0275974404103648
0.186563024194116	0.152519974709936	-0.0428320938473875	0.0804531440631327	0.0228915524731654	-0.00441256508207863	0.0373048623959518	0.030564602833386	0.0173657953200761	0.00923949369554336	0.0248121469093458	-0.00488087650669261	-0.00457254940064086
0.240315394586932	0.0743672722815964	-0.0307143539773721	0.21066023057441	-0.0153710956056397	-0.0026138082108027	0.0452052121551283	0.0313843097727575	0.00497646632638307	-0.00899245190822121	-0.0110745399597628	-0.026010580470293	-0.0336529641533962
0.19662697502019	0.0515995447343823	-0.0399748999258788	0.109117512238249	-0.00276354938288811	-0.0186354437789484	0.0165100039147937	0.00939236430927085	-0.00992666071520723	-0.0106994965809183	-0.0182424075023609	-0.0436221412289291	-0.0293414075635096
0.00942762794305588	0.0405610397853366	-0.00103902736110527	0.00745423841668655	-0.00620792595273002	-0.00628147388761604	-0.00534472652112124	-0.00522223659303546	-0.00310954990750722	-0.00624469992017303	-0.00663229473845759	-0.0064994667274859	-0.0066244487070369
0.489989565522893	0.194730488125793	-0.120663375995505	0.189069163433049	0.039474985163551	-0.07551422702246	0.0200778963980708	0.0218403333789203	-0.00725737327681442	-0.0180196209294545	-0.0192150983408841	-0.0601745040594459	-0.0805094904665501
0.058220525417849	0.0176425454693701	-0.0101926409568869	0.0333711380394845	-0.00222933423478582	-2.5434197527173e-05	0.00958182025249324	0.00625488038342038	0.00014000675509164	-0.00112738421615649	-0.00287069204213568	-0.0083761554681079	-0.00889924588793814
0.0308055132204557	0.0823084686026511	-0.00352849028255182	0.0250513061661004	-0.014428852859163	-0.0112035486292548	-0.00694267391896445	-0.00949126955527461	-0.00904845221561239	-0.0128162007442089	-0.013388588724433	-0.0158101801078646	-0.0160134595060386
0.0518600932123028	0.0173338451965429	-0.00865849502441104	0.0313542035030469	0.00123509208283915	0.000177832674635184	0.011759894548879	0.00757366971254322	0.00381474469136022	0.000706462378737165	-0.000911303555242979	-0.00262649439008993	-0.00447057385227188
0.193329217941116	0.0520189175375825	-0.0392523143522051	0.107658226395068	-0.0228126111491277	-0.0201890508751649	0.00846290422416499	-0.0124791291963126	-0.00189791716825377	-0.0215008310121463	-0.0222425888799452	-0.0386789541661946	-0.0351794323380823
0.148978184717299	0.0890377854581399	-0.0318127569472939	0.0728554251171822	0.0264297279219983	0.00159646376445804	0.0251043321847396	0.0267205894780512	0.0197940445282133	0.0140130958432282	0.0119919637098681	-0.000357440020427174	-0.0132877589153053
0.207239702632861	0.1162169551398	-0.0441033844900705	0.107010456604194	0.0220052403032162	-0.0226991927905602	0.0258257402128617	0.0279692309453198	0.0202801477874394	-0.00034697624367197	-0.00482857161023881	-0.0185764134818812	-0.0145658011572225
0.0264430575367211	0.064752599348163	-0.00395377111772361	0.0185232155443283	-0.00868369757861229	-0.0109829270244348	-0.00392376484772676	-0.00451914886285966	-0.00352720110630281	-0.00983331230152353	-0.0103240487820787	-0.00951232815047589	-0.0100911748956678
0.0955011247481878	0.123942928720738	-0.0206273358949859	0.0453013603513345	0.0254836171952809	-0.019966685912632	0.00027494000888012	-0.00232313872721961	-0.00565480988816319	0.00275846564132444	-0.0116605216702908	-0.0153120208939353	-0.0243987098912553
0.483592560460745	0.14538402921446	-0.117514061508677	0.194610162738941	-0.00929702655942921	-0.0873745478426758	0.0151969790006581	-0.0103234013526425	-0.0414425321762074	-0.0483357872010525	-0.06771681423423	-0.0581391607428319	-0.0985115406126225
0.35714085744448	0.226763588631299	-0.0671240242131497	0.219685268143979	0.0396409407692578	-0.051318161505303	0.0353069333787817	0.0045319735031018	0.0164240887611474	-0.00583861036802258	-0.0391864961147422	0.000778273963459586	-0.034317586711545
0.00290353115372933	0.00108916211140699	-5.19997957955506e-06	0.0020644355016894	7.86857189502871e-05	-4.37972593806198e-05	0.000853980402155063	0.000423855157696604	0.000303686657936613	1.74442297848337e-05	-0.000251901271482686	-0.000787071343675986	-0.00079704660530195
0.152389492321812	0.0348124786269988	-0.02995085215124	0.0843336914510725	-0.0251272811097284	0.00101979717097195	0.00915374051489154	0.0124278071847279	0.00504733578576547	-0.0120537419693783	-0.00884419256787353	-0.00971524988266753	-0.0248524491025983
0.0629292876277228	0.131252149544506	-0.010848974846598	0.0399447890218049	-0.0141410115168313	-0.0172235939347	0.0195073343804585	-0.00860600250067817	-0.0115809702792398	-0.0156823027257657	-0.0195365312583645	-0.0182497550660028	-0.00614699017453077
0.0647943426002219	0.0965296143910196	-0.0123449871808091	0.0373425192283315	-0.00836619754584639	-0.0259461201388292	-0.00499476599393479	0.00163166931419996	0.000183756134922317	-0.0171561588423378	-0.0148772271075469	-0.0219952377929896	-0.0126786253017158
0.0227736975182732	0.0372395664686531	-0.00266901850139702	0.0187415469658053	-0.00449991142531907	-0.00859298602000341	0.000517641246220286	-0.00649165132225901	-0.00771462675302455	-0.00654644872266124	-0.00825535011256249	-0.00973880460694427	-0.00836961611432583
0.00376211826592897	0.0232158639155701	-0.000269569586289939	0.00336826270068648	-0.000382120019319893	-0.00273725339146902	-0.000505623771126736	-0.00213044880688511	-0.00245072954062339	-0.00155968670539446	-0.00278266029261779	-0.00197389016200616	-0.00266390501608582
0.48929591218117	0.19784046512709	-0.120674501680353	0.194126247091732	0.0217770907152482	-0.0681418513112941	0.0253040849942731	0.0127452705160424	-0.00804432350870676	-0.0231823802980229	-0.00514618054920191	-0.0335875940580272	-0.0550939890852161
0.0709722482014838	0.0766983270396213	-0.0103817178270406	0.0480330929020572	-0.00533313535990979	-0.00789527212850383	0.00721000150364362	0.0026876913914652	-0.00120039519423601	-0.00661420374420681	-0.0119770661210782	-0.0123423602007383	-0.0139040009529428
0.116135797961244	0.0330279912863809	-0.0211421875015687	0.0694252711596352	0.00809122282248698	0.000208060913482425	0.0204275037843051	0.0103849531025376	0.00844708716184693	0.00414964186798471	-0.00405028791693619	-0.0100463259990637	-0.0154112467118736
0.0588815047499097	0.017526249936794	-0.0101031216178177	0.0333708871082424	-0.00131414208582611	0.00144416027068137	0.0088923237735553	0.00479970273001622	0.00174123722430417	6.50090924276328e-05	-0.00690305781153092	-0.00761224594183296	-0.0101236901910458
0.152773225109842	0.0337790833270841	-0.0301320084109222	0.0840824707512511	2.29006588138847e-05	-0.000397518129038571	0.015540482283418	0.01323642528348	0.000320675147634564	-0.000187308735112357	-0.0181862359416772	-0.0146429925179866	-0.024264786205816
0.492325247252719	0.197140009057178	-0.123690811403916	0.185405640676002	0.0308791150965466	-0.0545136488460751	0.035156396105101	0.0492070827935551	-0.00887301200588425	-0.0118172668747643	-0.0421596558001066	-0.0467789019617565	-0.0371979863552387
0.337857099010298	0.158818268293368	-0.0602430363464911	0.227726515300324	-0.0404710983691918	-0.0507298155668638	0.0275012030690349	0.00639999901586258	-0.0292756812802396	-0.0456004569680278	-0.0537214303749058	-0.055416388749688	-0.0773365882634964
0.00658633969403373	0.0017495416349404	-3.30576214487982e-05	0.00649969250752028	-0.00179581619477738	-0.00133248019934492	0.0001211629174922	-0.000893035196484968	-0.00112757098557745	-0.00156414819706115	-0.00163609547543298	-0.00234807022977202	-0.00264844606449027
0.166562572220956	0.0960709429403992	-0.034439537604008	0.0850452771456687	-0.0193358057600117	0.00486116317504154	0.0242141143705045	0.0293080972165698	0.0132662280084877	-0.00723732129248505	0.00344481089734644	-0.0129564559820962	-0.00792658050324635
0.352297759451636	0.226506000426549	-0.0659926316826834	0.220037930283233	0.0664181551408354	-0.0527610651307467	0.0915318637527815	0.0675612019940288	0.021977953426476	0.00682854500504437	-0.0304630079317531	-0.0637046524039821	-0.0282329660961864
0.344711433669686	0.156388075780055	-0.0615585144883066	0.230081713542388	-0.0170888178115417	-0.044963587326078	0.0195526344715974	-0.00789169036630061	-0.0126256385009431	-0.0310262025688098	-0.0623198287230085	-0.0616425654918009	-0.0731859476157848
0.0566486794373426	0.0509283494307336	-0.0104478071594311	0.0337750679726213	-0.00955844670087899	-0.020688857490884	-0.000474786547794821	-0.00549992935599376	-0.00711231343552714	-0.0151236520958815	-0.0116776674798962	-0.0132961955235035	-0.0178369495978143
0.184627371048722	0.0772649865678919	-0.0348728123429442	0.110165281163125	-0.0152765175181601	-0.0114384521781425	0.0125198040657162	0.013740716214351	-0.0217462258204193	-0.0133574848481513	-0.0210592133140703	-0.0261405478905113	-0.0255000001985335
0.0277895769385836	0.00615636775541353	-0.00111603302771251	0.0233231348841476	-0.000458400646805392	0.00182319939869687	0.0103778701542519	0.00687822766202604	0.0021970666526463	0.00068239937594574	-0.00122139027926806	-0.00304433882846693	-0.00365758180673069
0.0870464823236112	0.0334264389098422	-0.0167198604714737	0.0476802327769771	-0.0118143272792218	-0.0121306438105036	0.00511450969601822	-0.00764100935460277	-0.00665997852822162	-0.0119724855448627	-0.0113121546717352	-0.0164830609819466	-0.0180101967606467
0.184669954364295	0.152306252575338	-0.0417292094202088	0.0806003758583299	0.0267482935649982	-0.000494164530983721	0.0518489838104831	0.0539218776071807	0.0231152219753706	0.0131270645170073	-0.00249044277700372	0.0072573213618404	-0.0175742661156393
0.180649605432824	0.232684823323224	-0.031966072762548	0.110369219429135	0.0369020310350625	0.0349184704829487	0.0213173823941877	0.0187327718293876	0.0414933323457438	0.0359102507590056	0.0363910925804753	0.0298386013257509	-0.0388011776398295
0.00110042751313615	0.00353633862613195	-2.93102786793852e-05	0.000761503453978369	-0.000473062480596181	-0.000469353700697358	-6.89739486358627e-05	-0.000247002460264778	-0.000307751491094636	-0.000471208090646769	-0.000425386584802768	-0.000552876606852441	-0.0005115906474356
0.0692598970655719	0.0244199534535614	-0.0066226232625516	0.0614766986063817	-0.00642338860164952	-0.00170185624493807	0.0172814355784068	0.00358263508901095	0.00483382317111124	-0.00406262242329379	-0.0116814354853106	-0.015634152723785	-0.0150721543064983
0.0786084788511164	0.0714869060660673	-0.0159138805576903	0.0408556456909904	0.00177855322684381	-0.00677869852872796	0.00441824851025105	-0.0144622330362916	-0.0155509250445859	-0.00250007265094207	-0.0173991055028611	-0.016916041697348	-0.0167906226808495
0.0717789322586494	0.051923236800456	-0.0141027834275826	0.0392234580879251	-0.0174517314618538	-0.0101914563627481	-1.98835718087653e-05	-0.00229827556350272	-0.00185193062157558	-0.013821593912301	-0.0123263986802359	-0.0109315368228436	-0.0200020123320813
0.264905160580423	0.17591121452617	-0.0568942223963834	0.131644579131198	0.0107226168115194	-0.0121389454537364	0.0429054599418374	0.0285211135425354	0.0291590181854149	-0.000708164321108484	-0.0150420319430023	0.00190501364699036	-0.0218949517998077
0.0097076590721817	0.0160288306472039	-0.000651258134920039	0.00865184958820962	-0.00183433648400395	-0.00219454633421138	0.00116267239965461	-0.000543816098294157	-0.00147529774747702	-0.00201444140910767	-0.00274631900378383	-0.00277673153469696	-0.00360311073919197
0.207691031136715	0.117003890234486	-0.0440688359230393	0.105957990696069	0.0214956018360086	-0.0222310120160535	0.0333750770306521	0.0255403115796367	0.00842855884947694	-0.000367705090022402	-0.00598794884645795	-0.0340633564340587	-0.0217388530854738
0.00883392275743943	0.0402641043530169	-0.000612567274204825	0.00766374347544644	-0.005527407989543	-0.00572124498774809	-0.00113997341180972	-0.0051182347213492	-0.00503168047737951	-0.00562432648864554	-0.00562237843124846	-0.00614639168086231	-0.00618511636306358
0.110551520419181	0.0287839962474975	-0.0217653859640764	0.058028834794675	-0.0022298447888133	0.00150356169406762	0.00595451135780746	0.00783806058827299	0.00189672708602692	-0.000363141547372839	-0.00632880652086791	-0.01669533725762	-0.0155227176750504
0.0638299559197485	0.0244364606844883	-0.00643705923110026	0.0498875546359078	0.0053059795130984	-0.00189831482233439	0.0135813485824078	0.0120071733818711	0.00620676431739033	0.001703832345382	-0.00300391905216306	-0.00794925404338088	-0.00920695494703284
0.0272912291757158	0.0651672457661769	-0.00430153527360532	0.0187064374200154	-0.00531887453493381	-0.00922791374122299	-0.00600598014031531	-0.00254354136853914	-0.00409252881889245	-0.0072733941380784	-0.0104317188394043	-0.00564642100249216	-0.00626001471665061
0.0340588072745362	0.0395578195261556	-0.00523250582018217	0.0231035089592677	-0.00853899006451694	-0.00837857163432711	0.000651002056813572	-0.00402409113471999	-0.00462142496216104	-0.00845878084942202	-0.010078375565847	-0.00944562387536697	-0.0113674174625858
0.0192658214843376	0.0307152487713862	-0.00283643258628835	0.0140658571957109	-0.00309041861402086	-0.00589660178410499	-0.00226075894512088	-0.00206184045032671	-0.00488911232932704	-0.00449351019906293	-0.00619717512227101	-0.00601170987897888	-0.00890239917247512
0.0192441876423159	0.00668365410862657	-0.00128979629416603	0.0147203833586698	-0.00199953481784608	-0.000707210463452783	0.00479984788340186	0.00245467042069073	0.000433324542144346	-0.00135337264064943	-0.00259568635702305	-0.00377515487227949	-0.00491432898362079
0.0508044161692688	0.059723411912252	-0.00561886094072959	0.0374195020184432	0.00675723148028481	0.00111269368930645	0.0139063877208268	0.0103815952485399	0.00659951637811536	0.00393496258479563	0.000695528219546354	-0.00341478719292289	-0.00685838855600232
0.101458870020618	0.113397428654459	-0.0216957670370585	0.0472651255837763	0.0380437966885234	-0.00499768630108885	0.0158357713123917	0.0243778741705745	-0.00183097609066549	0.0165230551937173	-0.00606772398264932	-0.00766414706619427	-0.0148917369698785
0.488671973121719	0.197741191599216	-0.119769519150805	0.193199454408058	-0.00330138582817663	-0.0589269290853944	0.0823993752944697	0.0126749246903105	0.0080393290567996	-0.0311141574567855	-0.00450930508640923	-0.063467676357705	-0.0449659359333323
0.11818121233346	0.0303554893535545	-0.0214730367323431	0.0664943257365793	0.0013791395827961	-0.0228401864678024	0.0142445961429419	0.0094096867696343	0.00463771702277756	-0.0107305234425032	-0.00333517038848707	-0.00867330547645334	-0.0142699740832484
0.0675619142011468	0.0320086682687838	-0.0123929774199898	0.0391189713967613	-0.0125012682122048	-0.00881115849612014	-0.00188236270629263	-0.00774631275253172	-0.00983661923439792	-0.0106562133541625	-0.0197999078280323	-0.0156293250714816	-0.0221659522474202
0.041083305305952	0.0444327855494564	-0.00676769433826389	0.0263321613835753	-0.00714701851319068	-0.0101729976050788	-0.00484019724604574	-0.00451976921806214	-0.00801751489448602	-0.00866000805913473	-0.0113992962114128	-0.0114699508207142	-0.0130366107167522
0.323218869430317	0.214623012389393	-0.063206496292293	0.196172479843491	0.042519526556848	-0.00410431323857574	0.0936325689790731	0.107980230043843	0.0671683042956674	0.0192076066591361	0.00207145956558119	0.0968308697622939	0.0636829808327877
0.303243673115047	0.216397649428274	-0.0703795616776625	0.132501409604662	0.0963048388242115	-0.012928837875666	0.0823700581912082	0.0375637975753932	0.0269642103886326	0.0416880004742727	0.00820818047254074	-0.0140413400679482	0.014388773106912
0.49548503467151	0.196685080628654	-0.123104044569299	0.189576431486458	0.0360499820249515	-0.0564156378940372	0.0274798353275051	-0.00396099530361149	0.0125018528223939	-0.0101828279345428	-0.0510321508472138	-0.0261032560055221	-0.0669863164100195
0.0303298866239219	0.0829677869405034	-0.0037537121510227	0.0236911125897773	-0.0141160505320897	-0.010517925195748	0.0108603938248244	-0.00869987286077841	-0.0112554099387659	-0.0123169878639189	-0.0132164322435413	-0.0151079621474227	-0.0143582652981124
0.0540933172790382	0.0757403114507084	-0.00546532320884584	0.0454965029613952	-0.00245833847530911	-0.00287145202374225	0.0129570155052393	0.00648050272743089	0.00501120164394452	-0.00266489524952568	-0.00353172828437599	-0.0083969994492613	-0.0106101253569524
0.028156090234563	0.00993969297970088	-0.00207019047897606	0.0243429019541255	-0.000697295000886514	-0.000981434878746336	0.00680728475461736	0.0030168189489961	0.000918013341711297	-0.000839364939816425	-0.00263273562733902	-0.00499843586382738	-0.00542779189301066
0.0873762856179265	0.0751267004410486	-0.0181613003764958	0.0446325825892618	-0.00864379480018661	-0.0261777351626063	-0.000381194627524617	-0.00301367911984371	-0.00510840430557884	-0.0174107649813964	-0.0191778290105115	-0.0226022871606399	-0.0206339516032568
0.154046705709451	0.0347385325035212	-0.030680301094086	0.0843922636792103	-0.0196912061946389	-0.00379367010348164	0.0112259748015519	0.0162034263471347	0.006724781554551	-0.0117424381490603	-0.015557515781359	-0.0185702104673983	-0.0271141932303796
0.310616120235063	0.170813855094169	-0.0573757951282911	0.199433581460049	0.0273887939810784	-0.00321035297575717	0.0709410982148643	0.0382246637435644	0.0196704001120793	0.0120892205026606	0.00497431200115162	-0.00778027270013421	-0.00260394820262572
0.365272489872801	0.138984650003062	-0.0750346010083001	0.201203133688159	-0.0108875139997629	-0.0841819578694261	-0.00916577172663524	-0.0134265140920868	-0.0337383496765348	-0.0475347359345945	-0.0508187033793845	-0.0713167756872133	-0.0816204190528064
0.47046922074773	0.222236960562902	-0.111200769495654	0.203874837459857	0.0430841342173116	-0.0871538865332013	0.0470924711166495	0.0249308793584817	-0.0184948883591134	-0.0220348761579449	0.00185722469916971	-0.0281047334334603	-0.0670259477748386
0.023104504069381	0.037023376380281	-0.00285879075136572	0.0188139956683967	-0.00404652845944092	-0.00977960277483152	-0.00399333244337538	-0.00428802001850515	-0.00393277941019089	-0.00691306561713622	-0.0100154232604122	-0.00919353873227723	-0.00837440464760083
0.323623317726624	0.248400299869996	-0.0558187815033314	0.225857344591034	-0.00237347148234568	-0.0410898867464425	0.0347458264626624	0.0113394613660993	-0.00931370374505508	-0.0217316791143941	-0.01935308913745	-0.00820070790567662	-0.0177422803370315
0.415141023413139	0.174519917501779	-0.0930012518591916	0.198856112531602	0.0156237783478873	-0.0209461299726947	0.06234313408865	0.0572380316177977	0.0251584349938966	-0.00266117581240372	-0.0169235022096282	0.00270505695408091	-0.00706414917002424
0.121972766725269	0.0472477456388487	-0.0243324475906775	0.0633717440827649	-0.0168058675301728	-0.0232209518604347	-0.00220991927447639	-0.0144287438903264	-0.0203797504536593	-0.0200134096953037	-0.0298563410979824	-0.028929031395159	-0.0320553510439485
0.461282384921355	0.150935348196346	-0.107986581229416	0.209057719918193	-0.0107895549049022	-0.070605449891125	0.00792813175356694	-0.0201735980698401	-0.0266585524123278	-0.0406975023980136	-0.0578560689252093	-0.082737072188478	-0.0837931513862345
0.177745166576006	0.229423195264552	-0.0316847509120683	0.107666057133926	0.101011119120928	0.0306171975039073	0.0422253642706842	0.0615515014044617	0.0592613855747263	0.0658141583124177	0.0484010151782516	-0.00114002322670828	0.013498384291378
0.144932309359765	0.0525181594933138	-0.0294780485744384	0.0743886849334163	-0.0367628318406633	-0.0354194277893456	-0.00894782967502136	-0.0193288108909008	-0.0265308838516194	-0.0360911298150045	-0.0323689848757328	-0.0380050490404163	-0.0446039470049295
0.176015261188089	0.232258819917334	-0.0307324376490345	0.108023639516365	0.0199190027126576	-0.00308430179987521	0.0151184364940971	0.0371809991524966	0.0527871639037968	0.00841735045639119	-0.00739521726889567	-0.00142027668308745	0.012742048381446
0.0233346218871713	0.00922408624358612	-0.00349569950570843	0.0184345753275957	-0.00554786694457689	-0.00385073988591898	-0.000692809337161721	-0.00141889888465977	-0.00351143423244876	-0.00469930341524794	-0.00567864584798939	-0.00593891153992205	-0.00675203603660954
0.494160761932873	0.24798917888912	-0.124257260976912	0.186153287718122	0.0427751335899564	-0.0669557690334749	0.0677506262425988	0.0771603541051333	-0.000508590950157706	-0.0120903177217593	-0.00641945292410723	0.0174625374219188	-0.0134773470101012
0.0147005771450838	0.0272367241326341	-0.00119298463748642	0.0136888176381999	-0.00041952736742114	-0.00350351204349869	0.00391774149182889	-0.00150009107456482	-0.00210769601733544	-0.00196151970545991	-0.00276365735603211	-0.00474310779824375	-0.0051135307486928
0.130602973172876	0.049156085199932	-0.0268608642915928	0.064081607568216	-0.00549654474102762	-0.0332928272472433	-0.00292952544471706	-0.0127956003294582	-0.0132663276728873	-0.0193946859941355	-0.0234076105413206	-0.0296703294586229	-0.0372514484404592
0.0645691220628311	0.0241193391558737	-0.00651648578094063	0.0494173373010623	0.00251868556029457	0.00192714032797139	0.0115410128954502	0.0070774967857347	0.00236065194609587	0.00222291294413297	-0.00835954691495884	-0.00631826764890824	-0.00844643901121929
0.00912098102383237	0.0414869378784217	-0.00114622766042602	0.00735900437959649	-0.00558143515180645	-0.00536952233635703	-0.00417690955189585	-0.00475349244358431	-0.00549683196105664	-0.00547547874408174	-0.0061195292239766	-0.00614829046635366	-0.00642053636931807
0.140734571492377	0.0534389084278692	-0.0289455168433297	0.0742210861221167	-0.0111671416614235	-0.0440956356312822	-0.00557898706166299	-0.023738259145542	-0.0275646246747407	-0.0276313886463528	-0.0368436619754743	-0.0348622961954501	-0.036833925568146
0.355316842902299	0.226294946415032	-0.0680529524958364	0.222470413094955	0.0772137161883328	-0.0486789299946577	0.0775866047005248	0.021733054806311	-0.00456845026551922	0.0142673930968376	-0.0181859406883034	-0.0378812174312778	-0.0509318170209763
0.218850813481199	0.0617357659931791	-0.0443400528663363	0.117130923718868	0.00820438895008593	0.0187214366802649	0.0391271460747519	0.0306583460113646	0.0201216722485853	0.0134629128151754	0.00299592448138325	-0.0143329346327379	-0.0121918722900378
0.245065617124019	0.100335078330515	-0.049674634199137	0.135301386421491	-0.0130849214054479	-0.0195916633701026	0.0103044018384782	0.00329163097941684	-0.0130799072891573	-0.0163382923877753	-0.021836373447611	-0.0301111545760461	-0.0463858784843164
0.482372232084116	0.145788153951632	-0.117383828265503	0.196968982719504	-0.0219081127522028	-0.0765365048361817	-0.00201092224605182	-0.0226587135762787	-0.0337961245247735	-0.0492223087941923	-0.0817124512383433	-0.0732018052763063	-0.0790951908935852
0.16581361313029	0.04603778976423	-0.0319841579099544	0.0930926619655164	0.00990389390905588	-0.0151973393129927	0.0197542387505273	0.00961083032720406	0.000140686924445549	-0.00264672270196839	-0.0272478991515568	-0.016803152082637	-0.0203699483896949
0.327651955929683	0.251135825795663	-0.0579973946814047	0.227338370279086	0.0570497226674016	-0.0444843222164505	0.0242121660157711	0.0163076674671818	0.0390518974306271	0.00628270022547556	0.0100336887146056	-0.0339424253584742	-0.0562803997439993
0.134688142101086	0.0710358106482246	-0.0170926544012164	0.109420460485686	-0.0140888115780551	0.000934568907189959	0.0272699717846811	0.0190367423632541	-0.00240753243039862	-0.00657712133543256	-0.0203172332080712	-0.0169136407274752	-0.0270792946812488
0.0154200907880961	0.0023364855732522	-0.000291599537906534	0.0137179777848095	-0.00154544029644993	8.42744966182939e-05	0.00574526521812806	0.00310161801472353	0.000535676395860314	-0.000730582899915816	-0.000805863720311396	-0.00291590704582414	-0.00401054612193854
0.129075081422703	0.128162390673307	-0.0292721258779544	0.0563009586596664	0.00925087761720531	-0.0409811165670993	0.0205590340226653	0.0143650118041673	0.00592488779719971	-0.015865119474947	-0.00639258384857853	-0.0125417319246982	-0.009091961583632
0.149021343275541	0.135512107168604	-0.0338887375267286	0.0642811096629344	0.0510556360689342	-0.0257447185214823	0.0257681671900449	0.0121119428103858	0.00262386715417226	0.012655458773726	-0.0136884730409236	0.000411069092870531	-0.0160202520402186
0.135073064971899	0.0728582077917284	-0.0163715178433328	0.115352096673483	-0.0189111413732928	-0.00270930665572242	0.0264702284536339	0.00488347063778696	-0.0083769341180685	-0.0108102240145076	-0.012245164555235	-0.0254973573822911	-0.0306499452498977
0.244648410807306	0.0992371900780404	-0.049224717429274	0.133761778721704	-0.0231205509272087	-0.017806213842247	0.0272184329218716	0.00703399376391411	-0.0112452791278337	-0.0204633823847278	-0.0295593348291915	-0.0351970323137314	-0.0596393230734105
0.216970080302633	0.11260519520106	-0.0477298698632949	0.104833928918025	0.0149467044296306	-0.0160230015068515	0.0278954575556796	0.00781903550312593	-0.00755208745064653	-0.000538148538610478	0.0150711675295535	-0.00944213424664073	-0.0172213256798205
0.114778386197422	0.185854295899684	-0.0200071140572872	0.0677088886178579	0.00897483684648721	-0.0183500226110696	0.0548051807915266	0.046373875307615	-0.00278532014811815	-0.00468759288229117	0.0184032268827693	-0.0197044524414979	0.0016015494383211
0.104655573243106	0.0565718322489839	-0.010055789078753	0.0907640197870816	-0.0240954174376017	-0.0033672385965811	0.0106754025791796	0.00870500295797622	0.00231250030036703	-0.0137313280170914	-0.0201462734135996	-0.0218998933207379	-0.0278506639498364
0.0819736890956498	0.108434145172013	-0.00940986598011852	0.066912971506125	0.0108297851306764	0.00309831559805002	0.0153957076558976	0.0139792401806572	0.00531862269847723	0.00696405036436322	-0.00679840432594332	-0.00869752552961199	-0.0129466284890184
0.0519665514639593	0.0855693503079705	-0.00599247566153227	0.0397967148299359	-0.00303464672583496	-0.0134568489185272	0.00227404738599643	-0.00536211899279275	-0.004479876832774	-0.00824574782218107	-0.0102641918508567	-0.0153764804220478	-0.0150516782278308
0.0770749778225385	0.0846425908010802	-0.0103093571866334	0.0525975924836462	0.0127295517814882	0.00569092263613735	0.0140994886341635	0.0114674262294775	0.0110629918873803	0.00921023720881275	-0.000729558108874068	-0.00517063422505171	-0.0106517628335543
0.107040099060684	0.0770098997862559	-0.021252975669393	0.0542817236181317	0.000108464775638792	-0.0195625062554391	0.00112631192164329	0.00086309294020627	0.00781175511401259	-0.00972702073990016	-0.00195418189645362	-0.017975604516397	-0.0202929759610726
NA	NA	NA	NA	NA	NA	NA	NA	NA	NA	NA	NA	NA
0.00652931465415876	0.00386171911912194	-0.000347724330295274	0.00647503154506053	-0.00173360633247358	-0.00189117252720282	0.000196860721269483	-0.000756512619064774	-0.0012258543220891	-0.0018123894298382	-0.00211834974457775	-0.00244033171327385	-0.00233986913967753
0.118888925341419	0.0318609208402513	-0.0224623272439394	0.0681898721334735	0.00234408517207073	-0.00257635271409366	0.0158195341097897	0.0113750890699763	0.00714195038566463	-0.000116133771011467	-0.00548765132038266	-0.0182032438235411	-0.0152086507462254
0.458641103657661	0.149099143619254	-0.102371224462161	0.216394892665704	-0.00540595880247957	-0.0775406238684476	-0.00141692732714166	-0.024619433211351	-0.0344909577429119	-0.0414732913354636	-0.0587355230439017	-0.0802590434898872	-0.0963110324386759
0.00909871903352532	0.0191941286114026	-0.00028778027348635	0.0092642433107586	-0.00307581329486168	-0.00471439436612952	-0.000598356420085759	-0.000923630090582449	-0.00223281598075631	-0.0038951038304956	-0.00370347070233862	-0.00417511670740431	-0.00483702389167092
0.0218625406713515	0.036644618667907	-0.00151224589081193	0.0193094192952251	0.00241822808342452	-0.00247685728073285	0.00567521279758493	0.00504430584742949	0.000794913365144732	-2.93145986541669e-05	8.20279659747084e-06	-0.00416750389367053	-0.00435782478367162
0.0195536951797394	0.0569509497904624	-0.0029206297630313	0.0139710355369927	-0.00941312094640283	-0.00737061271853628	-0.00458863657241756	-0.00583504830236192	-0.0070179758502031	-0.00839186683246956	-0.00880371225458713	-0.00969353269067792	-0.00940839423087996
0.354559434623797	0.224031318276755	-0.0668613546366911	0.220217208931402	0.0182624345131808	-0.0424157162218736	0.0887383387660657	0.0882439506721875	0.0399163768788662	-0.0120766408543464	-0.0494659141690726	-0.0155034815593301	-0.0497802187502079
0.0274720372096423	0.0131973890862914	-0.00364488556409946	0.0212784863605424	-0.00452160327822695	-0.00688206236986884	0.000773076551430118	-0.00161876097132536	-0.00455743540717045	-0.0057018328240479	-0.00567419187426194	-0.0072914582795455	-0.00926000483410598
0.0695846851794198	0.0245062787163711	-0.00601394520011282	0.0608913815180027	0.00434820722533724	-0.00488702438456359	0.0169871820462097	0.00238145412069572	0.0025078013241235	-0.000269408579613176	-0.007640016494211	-0.0148648918739708	-0.0168295785407239
0.0105366479780706	0.0013451318959425	-0.000348009369851167	0.00756820618226733	-0.000550946116909645	0.000134832846108095	0.00319194700388744	0.0018704654516099	0.00125518877446581	-0.000208056635400775	-0.00105164421118244	-0.00219650545313267	-0.00242531998292335
0.0213276297990739	0.036406660522979	-0.00207431647841456	0.0182169889691122	0.000206059251283756	-0.00781042560307582	-0.000241400962694486	-0.00498688188967048	-0.00492774448764876	-0.00380218317589603	-0.00715087943977576	-0.00975646811057232	-0.00882636732931485
0.0272712769260431	0.0639913575511107	-0.00412161876098133	0.0193514944823047	-0.0036987029362506	-0.00787778851251288	-0.00412330768876934	-0.00402153284418772	-0.00641919376892051	-0.00578824572438174	-0.0099957659249617	-0.00936506675089212	-0.0131266974927834
0.445412658757662	0.157358739827656	-0.107042620301649	0.183441138648335	0.0157970760849376	-0.021330769967294	0.0484153683649406	0.055024847378881	0.0132901981552496	-0.00276684694117824	-0.0045661548240552	-0.00384662644343903	-0.00875573445289146
0.140993978931459	0.0871969143597202	-0.0309607599559675	0.0661778212324692	-0.00422926164193041	-0.0424931341972157	0.0206660741547774	0.0127202849342268	0.00331112886212537	-0.0233611979195731	-0.00467298501374022	-0.0137180798578793	-0.019874922922049
0.0618704394612067	0.0319050787826557	-0.0112535238543418	0.0370973930481755	-0.0127119963110016	-0.0138598678994136	-0.000428371292325057	0.00137677545245204	-0.011135009090301	-0.0132859321052076	-0.0110665606864042	-0.014203219334453	-0.0105906214815074
0.370521509358452	0.267613073764321	-0.0755726504794568	0.210030880340804	0.119782566518766	0.0171459592499992	0.0976094011108127	0.0111264781114835	0.0687920972858866	0.0684642628843826	0.00149589548698748	-0.0197919286419206	0.0131912392181165
0.00391364773456379	0.000126712813825451	-0.000154598849375153	0.00292600235078739	-0.000453295216891945	-0.000376759662456443	0.000713088928785058	0.00047699731625479	-9.51655074380806e-05	-0.000415027439674194	-0.000685057454735741	-0.000907179683686763	-0.00124579880158558
0.0384164699892707	0.0198210182883975	-0.00626927545567248	0.026745096429954	-0.00999474365794824	-0.00697936884372658	0.000508100029866704	-0.00270423864050399	-0.00437175341938743	-0.00848705625083741	-0.00583085601987568	-0.0103928839500967	-0.0100768600659938
0.0154840698438589	0.0264310873113798	-0.00165380795619089	0.0129858110484185	-0.00184027037083486	-0.00518192425549164	0.00023492463898845	-0.000137668806324542	-0.00245720208795936	-0.00351109731316325	-0.00397269517832198	-0.00390050254806553	-0.00473551821198626
0.115578245932402	0.0309022206896397	-0.0199219494401387	0.069200707346309	0.00476904665238839	-0.00663228741446943	0.0217821419693544	0.00348464299633376	0.00590563156905738	-0.000931620381040527	-0.00549736447938089	-0.0074831558186923	-0.0144898448628883
0.242036205279144	0.0581322765875582	-0.0495734839519182	0.12992062757854	-0.00664324313593517	0.0130372503990733	0.034963872830844	0.0342826219526654	0.0107921814358001	0.00319700363156908	-0.0130354483131333	-0.0179459342095538	-0.0146878428735459
0.453576781246031	0.149921959042928	-0.102928911241175	0.215532979556558	-0.0160916372401311	-0.0958500821255822	0.00336661517970277	-0.0107623049677964	-0.0264702349345079	-0.0559708596828566	-0.0573736951912157	-0.07247268936733	-0.0790357289627753
0.0952352344396205	0.122630764570039	-0.0206053935825553	0.044376029079061	-0.00633389263523641	-0.0331203411349307	0.00422041785345199	-0.00381769581349004	-0.0178856572332514	-0.0197271168850836	-0.001841840822967	-0.00842376578566791	-0.00494329544287397
0.355107837618494	0.229465957863279	-0.0665541560440563	0.221485045231169	0.00395464899630404	0.00546785408934053	0.0297547037372484	0.0363470430056784	0.0512615447338565	0.00471125154282226	-0.0174735164160019	-0.0571885979955682	-0.035314180557386
0.341516594060536	0.158207920123215	-0.0583891705693778	0.232194272439651	-0.0504573799872744	-0.0312419573468125	0.0158246289167185	-0.00316653924098775	-0.026125331228004	-0.0408496686670435	-0.0518300686901234	-0.0604987188269545	-0.0666042670354535
0.21077603990145	0.0553676355416591	-0.0405958798161067	0.11715426998078	-0.0151619282718798	0.00589737397893178	0.0387574490006402	0.0288954930049324	0.0138193951054575	-0.00463227714647399	-0.00767922557479572	-0.0135183091160403	-0.0173020710040838
0.0106992232774873	0.0235713954547606	-0.00103063273986743	0.00884791585414715	-0.00110906120371589	-0.0017313321865042	-0.00021549537515559	-0.000941800929471253	-0.00102032658642525	-0.00142019669511004	-0.00298520081487584	-0.00329401652563856	-0.00388007131416178
0.227677166815718	0.169228004757073	-0.0516797527475202	0.0995587238217164	0.0545245907795237	-0.0404601961563635	0.0482602610805858	0.0195203544243869	0.0221153147504825	0.00703219731158006	0.0137229509666833	0.0151188000296534	-0.0130013556324307
0.000761341763005875	0.00227586166002126	9.15064762289919e-06	0.000462881417716523	-0.000287006522074508	-0.000175554810093743	-5.61873231531412e-05	-5.98862245602273e-05	-9.27283067980324e-05	-0.000231280666084125	-0.000338089010830817	-0.000245326114608586	-0.000355498640265803
0.139082287564074	0.0329263036940229	-0.0276235773375051	0.0734577508844328	-0.0103970059676875	0.00669412549241966	0.0315476119778955	0.0211435890699269	-0.0006938258632187	-0.00185144023763392	-0.00536080706233932	-0.0124991384373411	-0.0152203621422691
0.0494939896030298	0.070161589187699	-0.00657869795591298	0.0362044476870479	0.00335352565971118	-0.0118427637226168	0.0013868607522536	0.00169972781870903	-0.00747757161488972	-0.00424461903145279	-0.0101661207413948	-0.012420296194239	-0.0152365888933685
0.355488211986325	0.229679335069991	-0.0679578414728436	0.220551077636274	0.0668038899927546	-0.0462229635545294	0.0328078926619169	0.0262785870771544	0.0114055341714757	0.0102904632191126	-0.00203311711194432	-0.0507131228708803	-0.0252055907942686
0.0315304851051147	0.0379233372729488	-0.00480463656438636	0.0218132343261082	-0.00237056611813325	-0.00469793145652492	0.00210087210743813	0.00173621299240406	-0.00434549733762596	-0.00353424878732909	-0.00589804444460729	-0.00816108658304318	-0.00796297177701381
0.0398955350830162	0.0440220005103814	-0.0065192656378494	0.0276104217557019	-0.0108711053884639	-0.00806703966991218	0.00104300859255428	-0.00648461738745787	-0.00852477186991057	-0.00946907252918803	-0.00992209242532279	-0.011092651496935	-0.0121340535651314
0.117789633755171	0.04707006313291	-0.0225315777955873	0.0631936732719723	-0.0122261528072482	-0.0266942805784153	-0.0120246474573211	-0.0113540212176199	-0.0161671983931194	-0.0194602166928318	-0.0248513571852253	-0.0322988252232841	-0.033604855735196
0.00494383231756223	0.000364037567646434	-0.00023780123355614	0.00466790340901066	-0.000649716119427415	-0.000683649883455451	0.000847416105046499	0.000301848677889217	-0.000223987269916241	-0.000666683001441432	-0.000762069034351986	-0.00121139228659863	-0.00129496509650965
0.0668859307258942	0.0899445842192273	-0.0102502883452185	0.0445942871742829	-0.000954118997984171	-0.0238783492382199	-0.00536104667493899	0.00228544674425774	-0.00974649924245131	-0.012416234118102	-0.0132474243960236	-0.0257828327166572	-0.0280481706562536
0.101277750855806	0.103993010160505	-0.0153734034560744	0.0668347870683943	0.014858075643772	-0.0131321801287948	0.0214715326583179	0.00625436181433452	0.00559039405657059	0.000862947757488616	-0.00324207506636977	-0.014044994177639	-0.0172815199543872
0.0732371562271246	0.0538866339184639	-0.014136819782148	0.0408921180643727	0.0113248949915641	0.00125408449797053	0.0191956446074	0.0143230081351551	0.00561104879113418	0.00628948974476733	0.00454108325774615	-0.00644992764099174	-0.00549886155514265
0.00184407352655195	0.000411385126190844	-1.43451513003395e-05	0.00115402660302031	-5.84122511262562e-05	-3.11422779883819e-05	0.000774370188332065	0.000493779687174243	0.000326010350051616	-4.47772645573189e-05	-7.63801240388235e-05	-0.000191552816682735	-0.000251435928684345
0.034463425708203	0.0477514764376759	-0.00384837047078001	0.0282955351037353	-0.00802541146113369	-0.00620009281995053	0.000499616751223224	-0.00164238024911336	-0.00049016085638582	-0.00711275214054211	-0.0057435069846487	-0.00981456881113509	-0.0083773768807607
0.117281882356225	0.0793748272026866	-0.0258665437129565	0.0546486276519312	-0.00443509171415314	-0.00566290541496342	0.0206159300601628	-0.011351708891353	0.00892012404912167	-0.00504899856455827	-0.0103825294125737	-0.00829173248528448	-0.0100847409684773
0.215725517838624	0.113249697374177	-0.0461339804381034	0.105174376628218	0.0336330630774359	-0.00751649652713238	0.0404980299382428	0.0199854768473618	0.0126822811407945	0.0130582832751517	0.00258839319517132	-0.0152028220523409	-0.00873158167001589
0.035734504535909	0.0172000809718325	-0.00516407819348183	0.0268463972686645	-0.00566433953940851	-0.00236023357731564	0.0033837932018831	-0.000280565183255144	-0.00152773532983192	-0.00401228655836208	-0.00381540801506704	-0.00711432078406747	-0.00566770465895817
0.0465396458325672	0.0821992374097286	-0.00809499094795027	0.0298746774071616	-0.00967776974037182	-0.0134984699375622	-0.0104859577453547	-0.00288614997443792	-0.00907931955763601	-0.011588119838967	-0.0111570315011354	-0.0167250428241998	-0.00727090237956123
0.453523254624517	0.149432978280276	-0.102090005060002	0.213969767040208	-0.0264349912154887	-0.0862867518250602	0.00468986244070224	-0.0311629953277084	-0.035609852606894	-0.0563608715202745	-0.0593273117021186	-0.0757970605059459	-0.084533229460526
0.293024388462963	0.178577098409348	-0.0641459431685358	0.140345193351701	0.0414109623834241	-0.0360112887451815	0.0205912797337848	0.0529262849595437	0.0138912399719915	0.00269983681912128	0.00695975116185515	-0.0194355569604261	-0.0285630299766776
0.14770204744183	0.0459526634287851	-0.0120616149728024	0.146915834593714	-0.00809698839274278	0.00631107801349934	0.0418615785305955	0.0298702891592098	0.0144712773669532	-0.000892955189621708	-0.00577888535190299	-0.0176573440799956	-0.0205127835716609
0.10035176701054	0.027596778888149	-0.01926917232505	0.0530931975729273	-0.00482540170729959	-0.00691258736890395	0.0107616282593169	-0.00679868345174602	-0.00234995233307217	-0.00586899453810176	-0.00868748910694979	-0.0226536147809688	-0.0173390271429633
0.188161301283806	0.110010777433454	-0.0397868160718998	0.0936246737066206	0.0350024539847972	-0.0172813922837066	0.0211587882818668	0.0207653567877883	0.000152616388591709	0.00886053085054533	-0.0122503469139588	-0.00939910899567403	-0.0212983100736953
0.175587673067794	0.0496533364125413	-0.0349647329559751	0.093743770805981	-0.009389702381985	-0.0124178795979215	0.0190499182038854	0.00769998962730997	0.0025892010128365	-0.0109037909899533	-0.0279302325380373	-0.0161641031959417	-0.0265529925621026
0.0028355792813649	0.000971542617164798	5.68409739272846e-05	0.00192500256318923	-0.000317757789883753	-0.000529760124478748	0.00130471566576897	0.000364264925183954	0.000581776274681354	-0.00042375895718125	-3.97856726182541e-05	-0.000744715270501293	-0.00059173207697977
0.299994505636883	0.186449637258021	-0.0512828888131814	0.209935982185554	0.00589888257791055	0.0577181510956446	0.0583035766437444	0.0487031487582699	0.0323448356463745	0.0318085168367775	-0.00496997167529578	-0.00738931554921884	-0.0429966466735667
0.0610963039468022	0.0316309764439828	-0.0107388056561379	0.037772920270778	-0.0121246016483483	-0.00108992311409337	0.00386870707065968	0.00120682396345348	-0.00276772567943642	-0.00660726238122082	-0.00971803540614991	-0.0136362756898101	-0.0134073732707528
0.0396816114754317	0.0225491900206489	-0.00397591931659508	0.0323945153595283	-0.00839794455336752	-0.00842361856127664	0.00335774927271665	-0.00179699178150648	-0.00724403824949981	-0.00841078155732208	-0.00953255112076753	-0.0131065334046149	-0.0127058825966631
0.453073237092087	0.149065177999216	-0.103236875845861	0.216261002425991	-0.0124380011909314	-0.0817002932793336	-0.00435274361482141	-0.0144791348112408	-0.0332259811715005	-0.0470691472351325	-0.0777799829783621	-0.0761616894939229	-0.0886206572170481
0.0755779769273016	0.0542866686705325	-0.0147049863392439	0.0414077880713375	0.0140565069964851	0.00128542107733451	0.0172456210521922	0.0120402624207874	0.0100640553834066	0.00767096403690981	0.00516926938261503	-0.00583310293682518	-0.00688972038537718
0.0193411178511824	0.0561959393228062	-0.0024867554316018	0.0136363710537754	-0.000183654607934278	-0.00733441521378511	-0.00107043108994614	-0.000540056117835811	-0.00322203429955126	-0.00375903491085969	-0.00354968924653979	-0.00786786440978761	-0.00733796566613623
0.13365628804877	0.121238966988804	-0.0200494851632263	0.0890639476511424	0.00237042664664841	-2.25299287107406e-05	0.0289856080445439	0.0144304208470752	0.00992228048719698	0.00117394835896883	0.00340184042185221	-0.00575046443626892	-0.0105934216570517
0.0511383516196872	0.0871416591026896	-0.00590123947441617	0.0393410116994403	-0.00632348159456719	-0.0138722773367139	0.00307752568146764	-0.00218002565672127	-0.00359264548580992	-0.0100978794656406	-0.010024833142686	-0.0105358070633618	-0.0166448766914873
0.0237929142102564	0.0327731472499828	-0.00218961673111336	0.0201921230747536	-0.000477875261710038	-0.00192945851966661	0.00238727409552885	0.00284345383508582	0.000257099333943727	-0.00120366689068832	-0.00345543053972144	-0.00450144758151698	-0.00557709802374784
0.305508026132456	0.216098502728564	-0.0698544018095344	0.135514224956216	0.0839871484929521	0.0169977613786209	0.082953497740458	0.0739052339174383	0.0262073164037764	0.0504924549357865	0.0300742540285542	-0.0168312467262849	-0.00732803107005559
0.438818206566786	0.0951970167590095	-0.102442408676218	0.190518001162724	-0.0309366084089917	-0.0275006134492001	0.0289566924011149	0.0151138564522713	-0.0189710371773439	-0.0292186109290959	-0.0317187530118875	-0.0362132181148863	-0.0564222923474272
0.0660378607946161	0.0920276015514042	-0.0100613992363227	0.0447137775303586	-0.0143618687023348	-0.0203258981635701	0.00160220638185662	-0.00469649507653366	-0.00861886258249114	-0.0173438834329525	-0.0218766413635668	-0.0151670831813542	-0.0203000888908321
0.0360729289955349	0.0453957355348781	-0.00396870360361205	0.0283826255799445	-0.00243674638211706	-0.00243807062179661	0.00630967514526518	0.00332853557965514	0.00282144489424822	-0.00243740850195684	-0.00565568414114143	-0.00616072269583831	-0.00917798364287763
0.134015757692985	0.15140564986438	-0.0192189915754221	0.0939157174384515	0.0205977484567925	-0.00160927346172574	0.0306125592381133	0.0400376222620346	0.0110318714865617	0.00949423749753339	-0.0182901109718638	-0.0202646033651499	-0.0281983050726046
0.0754190332625543	0.0248048298497675	-0.0138012498410554	0.0415461273029069	-0.00017155413514254	-0.0145280115615008	0.0111683899278403	0.000648540244841955	0.00226895745652984	-0.00734978284832169	-0.00685623707635731	-0.0123388649937286	-0.01769128412566
0.445531845193735	0.151657413306748	-0.106661480001096	0.179986320334902	0.0610458901500706	-0.0223760767170439	0.0467490501648277	0.0616926365188908	0.0252676118825762	0.0193349067165133	0.0189555822070959	0.0135818589023274	-0.0311961328830628
0.192820033343226	0.109014835645891	-0.0198550031088542	0.178543268403186	-0.00762753250856296	-0.0221304553904973	0.0267615197403881	0.00149633075086411	0.00157141516359757	-0.0148789939495301	-0.0246478035064611	-0.0272124517244522	-0.0545286726407042
0.0382248413292596	0.0196084090236864	-0.00604039627708257	0.0260161289964894	-0.00435468587249336	-0.00854817758978932	0.00166101450665886	-0.00127862950634292	-0.00545589817637738	-0.00645143173114134	-0.00978784648657352	-0.00927008066896864	-0.0100707422812188
0.0697272924161721	0.0640978421092203	-0.0128945282082043	0.0399872663488188	0.000925971529631295	0.000315945531192172	0.00990959598993102	0.000637193304283856	-0.00263421771012945	0.000620958530411733	-0.00464018309839435	-0.0109439361327172	-0.00781123708156056
0.435273716962045	0.0929831893447034	-0.10218319817456	0.191101930456112	0.00774445631088777	-0.026040237338824	0.0324490929477204	0.00340540157799374	-0.02051121204295	-0.00914789051396814	-0.0323822353031468	-0.0506898751347264	-0.042824147419667
0.206331703952252	0.0567656597704787	-0.0391552474478865	0.118360558064555	-0.0106612252120621	0.0102118162001995	0.0381514480765151	0.0272153412927292	0.0109230741605593	-0.000224704505931289	-0.0139255111052063	-0.00707601490974921	-0.0131212411679701
0.271152258116721	0.187923320399127	-0.0418818272464874	0.205356567291007	0.0233527844071721	2.19617698873353e-05	0.0948573018844756	0.0255053593548041	0.0681596919215577	0.0116873730885297	0.00199983027635681	-0.00951992536471347	-0.0256152323789656
0.468813038013045	0.223205188220716	-0.110031304818383	0.208494092008636	0.0276300810357643	-0.0304964281172896	0.00759039148675306	0.0259854927173935	-0.00594157570888287	-0.00143317354076261	-0.0419039191512658	-0.0464505400289859	-0.0459780755153047
0.0150338608021101	0.0570022763920967	-0.00158779529454724	0.0128494464744599	0.00230701994830718	-0.00856993603057558	-0.00104420285582091	-0.000505483708334682	-0.0010777009586449	-0.0031314580411342	-0.00953189559315152	-0.00470146005171266	-0.00804982329446842
0.404062467973139	0.0947791667041273	-0.0883536527980373	0.206746794385571	0.00465638334559315	-0.0235248902073326	0.0312641559588331	0.0264604074153519	-0.00352691114284415	-0.00943425343086973	-0.0214454038892597	-0.0358467879284385	-0.046202396231026
0.0276073010853493	0.00949794595267931	-0.00198404717828024	0.024285141902	-0.00222859931953891	-0.00187680361772332	0.00488361080842248	0.00307776924951431	-0.000389215802000447	-0.00205270146863111	-0.00503607835703502	-0.00638225115025074	-0.0064184010176778
0.0528314832984491	0.0758897415906906	-0.00482823270464519	0.0442539404240151	0.00481612571247607	-0.0003285062094429	0.0135204666946069	0.0121252050551792	0.00454835913030899	0.00224380975151658	-0.00191926677455125	-0.00659528963889977	-0.0102192253648555
0.131487942070386	0.085670240517408	-0.0272728123800225	0.0674973430286601	0.00259640964065422	-0.00973462337636487	-0.00709390941712204	0.010243803181677	0.0043285869138554	-0.00356910686785533	-0.0169080237121859	-0.0100646376386868	-0.0212205882412858
0.452651585589382	0.148008076404815	-0.103491566723997	0.215632011642801	-0.0220684269214129	-0.100139527836508	0.00946251778599566	-0.0241634492966112	-0.0366790784520576	-0.0611039773789603	-0.0598015610511679	-0.0759040405558317	-0.0870044754285125
0.000333177297335532	0.00120730431856149	3.4789112848526e-06	0.000124392637099413	-0.000141463514640118	-0.000130379520912363	-5.18844385206856e-05	-7.84984395242569e-05	-0.000109994908371631	-0.000135921517776241	-0.000151489533053262	-0.000163720119175812	-0.000179557311802065
0.11898534727354	0.0313406458477044	-0.0221450435734851	0.068363615317862	0.00349493476146621	-0.00110370976224	0.0171151591623881	0.000568484392459656	0.00749320178692499	0.0011956124996131	-0.00696720099896049	-0.010389791605723	-0.0168027182655856
0.0314590199260917	0.0830077087689025	-0.0040563481167851	0.0239960293012152	-0.0128418721692095	-0.012745809473772	0.00841826355860043	-0.00793217952200809	-0.0115100459070952	-0.0127938408214907	-0.00289913951818906	-0.015352327386804	-0.0164714939473576
0.0443423708657595	0.10839312912203	-0.00585437152520672	0.0326305553611388	0.0195502623763006	-0.0138926307267547	0.0191056786475381	0.0130803802585358	-0.00744084837222948	0.00282881582477292	-0.0112470405963522	-0.0104406782454988	-0.0174913565586148
0.0223637087762705	0.0362832433808849	-0.00174644220162037	0.0191518165763491	-0.00148943535706492	-0.00146104375150626	0.00480846684150648	0.00604543431061892	0.00095893048630508	-0.00147523955428559	-0.00223666097235043	-0.00368553384413608	-0.00529114394094928
0.0477757416885556	0.0819826022212985	-0.00859126728767824	0.0285953843696834	0.00226954382772909	-0.0144441058725174	0.00518329578583428	-0.00930943089072267	-0.00281831696114705	-0.00608728102239416	-0.0135198706526536	-0.013182941305328	-0.0154836814038505
0.448560741401154	0.156703920090036	-0.107433495015952	0.183136565911975	0.03951319816402	-0.0257226384003556	0.0732742343577935	0.0552884670145237	0.0381505905980218	0.00689527988183225	-0.0123465225562513	0.00873137201938001	0.0167431763280603
0.280654286701799	0.100167458051129	-0.0596827824139576	0.145289003298042	-0.0230811532935911	-0.020285009543192	0.0191384167365261	0.00352783916698612	-0.00939301690292871	-0.0216830814183915	-0.036331758346261	-0.0324682320959222	-0.0348528425928299
0.194069893731977	0.106742797811766	-0.021134738999333	0.178198608011709	-0.0055570140844394	-0.0264018440675773	0.02872618644844	0.0106787357629863	-0.00836951167391695	-0.0159794290760083	-0.019224771598875	-0.0457404481088316	-0.0546454872875736
0.00162679466044844	0.00511858917054542	6.69995771652241e-05	0.00136399981396166	-0.000363058295112236	-0.000691125575600145	-0.000287463436949515	-0.000443175648453096	-0.000444906741542091	-0.000527091935356191	-0.000760035029139367	-0.000952886101275952	-0.000915443980058667
0.00840165133754061	0.000690548867526355	4.21375021864862e-05	0.00791212762494534	0.000531815220487675	0.000496052730680041	0.00386302399856737	0.00255396476658983	0.00160921057015151	0.000513933975583858	0.000119965407699603	-0.000647823833311704	-0.00125350341721979
0.010956871982457	0.00701755156045005	-0.000965178413968495	0.0094827753793268	-0.00320631145676965	-0.00204440265630406	-4.86029535715013e-05	-0.00110737897262246	-0.00192691969012197	-0.00262535705653686	-0.00335825282222978	-0.00340484279699149	-0.00410715439330253
NA	NA	NA	NA	NA	NA	NA	NA	NA	NA	NA	NA	NA
0.143968434521625	0.053588543963999	-0.0295853176974309	0.0757090692255494	-0.0221221873548413	-0.0238467637669754	-0.0203964246255797	-0.023636462226396	-0.0341177105644525	-0.0229844755609083	-0.0447174092718132	-0.0389740054705789	-0.0377995909121588
0.0407091629273296	0.0195545057075859	-0.00671651220441064	0.0272397568452584	-0.0111883130178502	-0.00724730842619443	-0.0027954354803716	-0.00545589156238276	-0.0110296342520762	-0.0092178107220223	-0.0106444738705761	-0.0121984552101494	-0.0119850228306301
0.0622262762982358	0.0500484150974993	-0.0112791496730368	0.0357989656435445	-0.00587293642919882	-0.00827435248241721	0.0043538800076413	-0.00163970049405086	-0.000943023755290269	-0.00707364445580801	-0.00641146843613315	-0.010244766863685	-0.0139372885988305
0.00358364042344064	0.0219933338970122	-0.000150845804835845	0.00340730105719288	-0.00214500479284622	-0.00235512054341881	-0.00215620371105812	-0.00115295772309357	-0.00116830792163251	-0.00225006266813251	-0.00250532873017257	-0.00252267301178164	-0.001629179238775
0.482171272667791	0.142757976048996	-0.116652535410533	0.194456166622287	-0.0333538205219193	-0.0669559605230879	0.00398658271759866	-0.0172223134711458	-0.0395700826242081	-0.0501548905225036	-0.0542471512814941	-0.0602239948226413	-0.0811853786564024
0.257136033255817	0.130035303218111	-0.05565851899258	0.126932773818552	0.0417828367393847	0.0155155328808186	0.0468748772535971	0.0167231488339828	0.057137000828056	0.0286491848101016	0.00387067477971531	-0.0125466249998329	0.0150152113313389
0.453195901106706	0.196214681501494	-0.110493552484584	0.176951587410205	0.165643446754598	-0.0029585071592475	0.0594281355453809	0.0556648402348958	0.0423878969293286	0.0813424697976751	0.047263119808481	0.0400147300086068	0.0301175051169499
0.255267031668478	0.102903191369974	-0.0539605177549265	0.132919513692858	-0.00976220713810552	-0.00842334799868619	0.0326739832611218	0.0131750743261581	-0.000938529867982485	-0.00909277756839585	-0.0121206603942387	-0.0350832315478532	-0.0623658473963798
0.26596749396199	0.125652734798464	-0.059189601169804	0.123680419518486	0.0481350871159368	0.0149777984600155	0.0714180897653017	0.0384468052279084	0.0382479304753023	0.0315564427879761	0.0337390705958738	0.00717289609933131	0.00476050693865609
0.311831187086525	0.170731529043766	-0.0566198725991456	0.198888569134495	0.0174183498557536	0.00810688160021661	0.054884669901126	0.0728295967065294	0.0621324489934962	0.0127626157279851	-0.0052142949997972	-0.00999443582036857	-0.0343339296959408
0.03313709911754	0.0151238365487622	-0.00510917252651663	0.0229850811933266	-0.0070794910309781	-0.00546995331286812	-0.00115644404445991	-0.00219930474340754	-0.00618005167359902	-0.00627472217192311	-0.00777038212490177	-0.00875273814077655	-0.0112507416062699
0.177884309278907	0.0944759989230508	-0.0391210922748914	0.0829868838326838	-0.014317364256957	0.00181537918829131	0.0241001378111287	0.0165446439822027	0.0214398230299308	-0.00625099253433287	-0.00445360078248858	-0.00215489068862459	-0.00778660903972464
0.0145866110501222	0.0240364256666682	-0.0011919163541432	0.011250348549812	4.3064427844958e-05	-0.0041863143686483	0.00112287745626927	-0.00213262813326062	-0.00274537291807955	-0.00207162497040167	-0.00252774902752351	-0.00478073733889773	-0.00505722709379014
0.163588806926984	0.0966009331465814	-0.0332931391488423	0.0841151335086458	0.0195889935830056	0.00712780466574739	0.0347344946927242	0.0257061097842015	0.0112339184174978	0.0133583991243765	0.00141644789454312	-0.00765345865383302	-0.0122547442782201
0.142658275798877	0.0540002829984918	-0.0291814503404254	0.0745313866045202	-0.027177478409626	-0.0419468794562071	-0.0107654027054427	-0.0148932955199934	-0.0200827138568676	-0.0345621789329165	-0.0271779962894152	-0.0410084725933399	-0.0357712548411112
0.104067224158828	0.077630042067491	-0.0205585245818114	0.0548377378203998	0.0081149465963012	-0.0276901918446249	0.0199016705525288	0.0136147887701257	0.00783633350204306	-0.00978762262416184	-0.00787975933562904	-0.00588069158799397	-0.00986470151095195
0.0418993553067596	0.0213548622089144	-0.00484932619326874	0.0316061238440824	-0.00431138705495026	-0.0100296049009266	-0.000616882426720297	-0.00235238986900016	-0.00409378077677658	-0.00717049597793841	-0.0104482070925977	-0.0129051234289236	-0.0142628728290856
0.447821161708031	0.155606397979307	-0.108265371266016	0.183217945117295	0.0767911633700732	-0.0175529139478203	0.0654711804093974	0.0619727187565481	0.00665549342403216	0.0296191247111265	-0.00116094794031923	-0.0111917800008925	0.0257213929657608
0.0279987167283046	0.0061532008150408	-0.00119280741870985	0.0236921124941996	0.000575241976351507	-0.000186056338285421	0.0100251466537108	0.00679616266409936	0.00338591720773349	0.000194592819033043	-0.00155545101106147	-0.00245178954544872	-0.00548531301587576
0.443957045366108	0.158097430419587	-0.10523629991834	0.184754159622201	0.0251678825991764	-0.0172996130025561	0.0748533699200464	0.0291638811851505	0.0225942130419734	0.00393413479831017	-0.0241420057486359	-0.0164048915715465	-0.0334835789937757
0.041913171121057	0.0186830031544212	-0.0072673228412071	0.0278477684849711	-0.00811958543627807	-0.0100812174017103	-0.00492331144048483	-0.00907508083420863	-0.00664216327393356	-0.00910040141899419	-0.0112693804421411	-0.0123694037928112	-0.0147489862303414
0.166484368835694	0.178756407678404	-0.0278513193427941	0.109972227812482	-0.00941453571512815	0.00356769507980739	0.0439987001551003	0.010561268530233	0.0271348514773582	-0.00292342031766038	0.019724604404762	-0.0210844010999565	-0.0329816657001232
0.0732479180993639	0.0186003029046767	-0.0134967520290998	0.0420812104571191	-0.00316341227596548	-0.00479375560262867	0.00357573163380344	0.00529482789125808	0.00115089212838482	-0.00397858393929706	-0.0116551413564819	-0.0085765818742114	-0.0118395330464054
0.135385097092443	0.0726619961424414	-0.016157802995587	0.112790515876299	-0.0171206727635075	0.00293762751534771	0.0237680923273878	0.00288138939923074	0.00760331501376252	-0.00709152262407992	-0.0226398839462331	-0.0245000258098611	-0.0246695135578369
0.0542332325616425	0.0186698818514155	-0.00861165112595309	0.0344085270986529	-0.00750221734940755	-0.00715509232407894	-0.000227980700849943	-0.00141430280755345	-0.00560188736903621	-0.00732865483674325	-0.00926046260193945	-0.0103183019691447	-0.0117972353068467
0.149197176211441	0.0891045844774068	-0.0314639041429122	0.0721381431167434	0.024890346193056	0.00255256659181866	0.0425187799636426	0.0203280010331617	0.0305571614249393	0.0137214563924373	0.00785381270532748	0.00514217021510746	0.000928410374060717
0.262302565102832	0.174970864986741	-0.0565676650152447	0.129527703698622	0.0585270167420448	-0.0118340943415575	0.0260240105300596	0.0092438375841305	0.0271354665286428	0.0233464612002436	-0.00468400275635228	0.00746679105143905	-0.0204589365218943
0.309121852660111	0.169097008487717	-0.0556525300585889	0.19921152279088	0.0713525413573759	0.000184895358922521	0.10526686552656	0.0456978412712724	0.0252939224055785	0.0357687183581492	-0.00431626134812491	-0.0146928789772611	-0.033096200587757
0.491204948133364	0.200372203989551	-0.120058743936724	0.19190060017721	0.0586258286574353	-0.0656754492263118	0.0225402082203237	0.0127957216807641	0.00173299623967116	-0.00352481028443824	-0.00317336907170773	-0.0284778211679853	-0.043416052923912
0.0500764186296085	0.0196376585525151	-0.00775800161144322	0.0337060192325101	0.000619655483314351	-0.000690224554927864	0.0072285472083651	0.000249511721538254	0.00121352346877027	-3.52845358067566e-05	-0.00412054927938568	-0.00937972489716894	-0.00705020256403241
0.00171851871751146	0.00496281145567433	-1.47381397205952e-05	0.00136078251683678	-0.000940372132456094	-0.000682400943018709	-0.00034096386124874	-0.000606292055771098	-0.000776454796469638	-0.000811386537737401	-0.000796753147737941	-0.000832609974688473	-0.0009822899810138
0.124894637720415	0.12617068090586	-0.0272132481395267	0.0543762267295352	0.00335317722278203	-0.0058625399109451	0.0473054495389166	0.0198152664052126	0.00534888216720347	-0.00125468134408153	-0.00390737112962468	0.00182030996415658	-0.0112096049919254
0.46470091438836	0.223327726063658	-0.109347930735141	0.204156975013833	0.0272112543552305	-0.0676182335406114	0.0215155229012618	0.0648074472269125	0.000232173141708314	-0.0202034895926905	-0.0347397570338808	-0.0695010465671744	-0.0309934271301285
0.0402221616817314	0.0232999204895094	-0.00349587830932681	0.0329119489267904	-0.00507255756996475	-0.00956755111600555	0.00370575745157429	-0.00248522891149672	-0.00941443316125942	-0.00732005434298515	-0.0134802019064505	-0.0116367440138631	-0.0131952982930685
0.302778412551214	0.213830446859685	-0.0690890625724379	0.13348250842308	0.0698552616522335	-0.0129088769548794	0.0924101365904184	0.0334049236192362	0.0648001956647525	0.0284731923486771	0.036041696866659	-0.00426357683913642	-0.0276500104214414
0.0592796339901933	0.0176464962785583	-0.0110424135770239	0.033236449080923	-0.00142688752162484	-0.00218232723238966	0.00603729445604635	0.00517833892693948	0.00234357143871306	-0.00180460737700725	-0.00430822769158063	-0.00791150212154094	-0.0130266835836873
0.0768619683548716	0.0223349340536879	-0.00660545584169338	0.0659854443483218	-0.0028078356307312	0.00079874844192708	0.020006520915963	0.012762189944515	0.00460722189302533	-0.00100454359440205	-0.00685201733077949	-0.0105565609588374	-0.0139214553534426
0.456779295937554	0.148924457341781	-0.103410913489867	0.215554850665756	-0.0331694068282961	-0.0878069113542605	-0.0010449985552578	-0.0182653344245019	-0.0575493139385826	-0.0604881590912783	-0.0622110053484272	-0.0798748709538996	-0.0903641463601674
0.318288958500701	0.210961771708234	-0.0610679130480833	0.194793665713282	0.00820871697147618	0.0088351420959743	0.107833852212306	0.0969760405251476	0.0688213097220468	0.00852192953372527	0.0629476740424074	0.0550239398031133	-0.0352875192488196
0.49310686276311	0.194871973717906	-0.12061096077223	0.190511029449787	0.063119770394691	-0.0571123239846196	0.0605760800817168	0.00983285277947971	-0.0164952144283235	0.00300372320503572	-0.0473364361750344	-0.0426069069322862	-0.0341987244031694
0.3392190458852	0.157791350425302	-0.0600745875788757	0.228492708033682	-0.0376627590117779	-0.0454253829292884	0.018261875793512	0.00336744249516108	-0.0320190517425157	-0.0415440709705331	-0.0436191981781106	-0.0593126426689839	-0.0698380297338133
0.315303079325346	0.146847590073751	-0.051660541936792	0.230563356318569	-0.00653039032760561	-0.0435886944890108	0.0221328788018855	0.000375421872382098	-0.0214451136688281	-0.0250595424083082	-0.0540527679224291	-0.0468816117104951	-0.0705900447341634
0.0275955014416929	0.0662233744733436	-0.00434481523761777	0.0195438724320763	-0.0079839881815771	-0.0103580000118493	0.00149773154893345	-0.00672550680124668	-0.00836254678143985	-0.00917099409671321	-0.00957159261255974	-0.0115310277895277	-0.00898970229100419
0.491633373101718	0.194130846708151	-0.122140889883988	0.188912701544296	0.072383796176795	-0.076007370321966	0.0469087015317874	0.00877715781067401	0.0619337804488006	-0.0018117870725855	-0.0273927350903268	-0.0316048110491032	-0.0309697175164186
0.0587947924568207	0.0479216683987623	-0.0105792225967465	0.0356179245692105	-0.00253318370829762	-0.00627391493900407	0.0121650946015324	-0.00139838816246519	-0.00460960227263382	-0.00440354932365085	-0.00390490476860337	-0.00870123169162408	-0.00947203325639383
0.413177997710958	0.0924258901671514	-0.090799082412122	0.203769748053196	-0.0064901171442448	-0.0207522286783592	0.0341938480100139	0.0142401496539127	-0.00931691053001543	-0.013621172911302	-0.0326187998015883	-0.0274664771031919	-0.0418379136138162
0.281286521761649	0.0993568579191905	-0.0597464575083704	0.142186424671297	-0.010107563461881	-0.024905321311099	0.0276568554952807	-0.000132332575551952	-0.0209201665711544	-0.01750644238649	-0.0345446438179609	-0.0291497122100048	-0.0403556793228299
0.339925253258882	0.159373541672706	-0.0607017380915228	0.227549612858347	-0.0349838682853301	-0.0521613488490119	0.0120993526938336	0.0051165283590795	-0.0276838797585877	-0.043572608567171	-0.0514211934609497	-0.0662266087375024	-0.0758766257595545
0.00103827240375349	0.00308341179523381	4.5942011891377e-05	0.00089586154509856	-0.00029571535914549	-0.000414437994358276	-0.000124727848299462	-0.000167960400106825	-0.000124812819002583	-0.000355076676751883	-0.000417209076413787	-0.000500383712075151	-0.000631318594772721
0.10966217475954	0.0297069303901496	-0.021632075573158	0.0574199108919885	-0.0181703799962852	-0.00087193341243573	0.0131341919651924	0.00930280995066758	-0.00398098594241672	-0.00952115670436045	-0.0153145906832064	-0.0170584944147759	-0.0128101087224086
0.0809271367777411	0.0599346212577586	-0.0153393759358499	0.0433895519544796	0.00455791575684841	-0.00554491095218479	0.00553850168700433	0.00829173357941199	0.00387670710906964	-0.000493497597668188	-0.00350796701564848	-0.0116373113455445	-0.0109232067817466
0.0126088181389655	0.0208237651548853	-0.000427409975514079	0.0110694962458578	-0.00147626814606288	-0.000900432983367646	0.0020893377942334	0.00149949410602325	-0.000452322413936394	-0.00118835056471526	-0.00240931435734504	-0.00308839471178556	-0.00415045956327615
0.0953770676208452	0.0275705813076938	-0.0186210429505988	0.051800587532776	-0.00394268545579909	-0.00529898447087417	0.00164275972500193	0.00226481542972413	-0.00116154293401492	-0.00462083496333664	-0.013443793392127	-0.0158190675962669	-0.0124326507921126
0.165340637836306	0.108329785770399	-0.0369351572230863	0.0737162365803949	-0.00715208240554649	-0.0415416897762253	-0.00364280137871825	-0.00727927584140145	-0.0041220518826299	-0.0243468860908859	-0.0175665834399933	-0.0227745959706328	-0.0337783049328241
0.44793289069912	0.154768028056022	-0.108555006726465	0.181085478429558	0.0589279942963746	-0.0209663638622931	0.0506864293362962	0.054518438504772	0.0215960546156614	0.0189808152170408	0.0167438222170336	0.0108086076397788	-0.0197850301648682
0.187825788712058	0.151575570204679	-0.0426742533874774	0.0810303993352486	0.0289407122425752	-0.0377578588091344	0.0340978667865125	0.0235283669498686	0.0237704191152573	-0.00440857328327959	0.0124048922491386	0.00764394804872326	-0.0115363259982309
0.494491151400644	0.196128433264213	-0.12309797157855	0.186996204723338	0.053324634245388	-0.0753090245395452	0.0337460846825644	0.0226573843101424	-0.010648643398194	-0.0109921951470787	-0.0241785472198247	-0.0388648876018533	-0.0214648586216724
0.115988537595452	0.126262676986285	-0.0147229865854774	0.0914301034759106	0.00116055947455959	0.000939600359212853	0.0332816743915582	0.0210396928208896	0.0191817274051301	0.00105007991688623	-0.00460204615402673	-0.0092163777670973	-0.0132609650880395
0.141467795617564	0.0849908591609242	-0.0306325876650486	0.0651331933036023	-0.00769468266119921	-0.00643206401130261	0.0211285914824944	0.0156934141406258	0.00573083803667432	-0.00706337333625093	-0.00840085999602305	-0.0114013452272986	-0.0232373319473472
0.254616469829251	0.102880913128413	-0.0534376959039886	0.134357220127021	-0.0246907857824983	-0.0104647323739914	0.0165213723441437	0.000534220886194536	-0.00266544105943378	-0.0175777590782448	-0.013376516565213	-0.0357191996655952	-0.0490842071209542
0.0514029083653072	0.0876706786035273	-0.00641671668000981	0.0404702326378565	-0.0109493382517691	-0.013509414753022	0.00443956138213853	-0.00259707222986207	-0.00110442768755666	-0.0122293765023956	-0.00947940967565346	-0.0151916187472645	-0.0188166614639331
0.023801255902672	0.0334687093288961	-0.00211260298301052	0.0203972702276998	-0.00102969770944349	-0.00052925255169306	0.00628972024298172	0.00460002990167212	0.000721257326064269	-0.000779475130568273	-0.00132454304273275	-0.00458146865184013	-0.00463447900173785
0.0426391068362784	0.0206997969436673	-0.00724401812435244	0.0282049742968101	-0.00979742265389261	-0.0160611220090461	-0.00377350716563826	-0.00389683025639993	-0.00524466094777031	-0.0129292723314694	-0.012233375917535	-0.0162030086490498	-0.0159169188802512
0.416265904594243	0.176475906673654	-0.0936298655708538	0.198263896727032	0.0731901936564184	-0.0108937413980368	0.052537300562611	0.0484595373285978	0.0248095932856051	0.0311482261291908	0.0125250757971654	-0.0192484269793614	-0.0291854376106792
0.371410305895918	0.266962754609298	-0.0762689111087415	0.20689298753084	0.053895986778652	-0.0496205072234897	0.115268373663436	0.0528665341367948	0.027497723423918	0.00213773977758119	0.0237045119340174	-0.0256775376541807	-0.054956549487832
0.289810614147537	0.177402472265069	-0.0633560655475558	0.138349443307311	0.0238906217838651	0.020361149699879	0.042088027202025	-0.000810980727879829	0.00532873609390772	0.0221258857418721	-0.0127034327673792	-0.0163534494638781	-0.0192106064739034
0.039557334617069	0.0106433351647738	-0.00300424395147202	0.033916798782803	0.00150433052251549	0.00238635404224175	0.0133192869336674	0.01105166613726	0.00514853295935821	0.00194534228237862	-0.000981017207907345	-0.00247154902860402	-0.00379139305404991
0.182553491619403	0.151887676389908	-0.0413275494528785	0.0799242989503369	0.0111483324508461	0.00606532151835718	0.0706438223958918	0.0324898738460012	0.0232060707815605	0.00860682698460163	0.0214499330227644	0.0106707589533695	-0.00523988104816836
0.07766254187569	0.16689899221636	-0.0132949587599857	0.0468773351794626	-0.00133052121614652	-0.0256933771842304	-0.000600489001519322	-0.00362091598893557	-0.0113610924424438	-0.0135119492001885	-0.00292160939721539	-0.0261615914627889	-0.0144204958396996
0.0564014271064797	0.0316427998801108	-0.00372653849617562	0.0485149231096015	-0.016425666521938	-0.00153281252175887	0.0123968801913472	0.00704904294872406	0.00195602560323714	-0.00897923952184843	-0.00767922861533108	-0.0172837037993359	-0.0185412927842254
0.0286374482528071	0.00926512531869651	-0.00274490263452234	0.0246718475011766	-0.000342956910980661	-0.000542423300959279	0.0053468907197959	0.00350661242214731	0.000509631212388843	-0.000442690105969968	-0.00387736442431334	-0.00376332243527264	-0.00614335877766705
0.494481674429714	0.197075964313525	-0.121297626485237	0.193064524116608	0.0503975241557112	-0.070850481207379	0.0352062940546942	0.0399353046277459	0.0154109959976737	-0.0102264785258339	-0.0208287083384011	-0.0338945830149364	-0.003568650760431
0.0597211565006569	0.0471181200543318	-0.0107682966066277	0.035782023166516	0.000568896952260506	-0.00953198813495604	0.00383439007477168	0.00939701503537033	3.75099540296867e-05	-0.00448154559134777	-0.00804091122279693	-0.0114268942063467	-0.00856967389354685
0.0224934796606232	0.0369548032176435	-0.00311130405502096	0.0166138655300672	-0.00236797748627059	-0.00562145724687027	-0.001067049680078	-0.00211914029226716	-0.00385635795327699	-0.00399471736657043	-0.00826050081537978	-0.00897718220952907	-0.00813728792810798
0.100792167456422	0.114520642929388	-0.0213719504503794	0.047936749188833	0.0270416278283408	-0.00643656506644774	0.0156553439688539	0.00462289840887783	-0.00138873565530624	0.0103025313809465	-0.0115082479033924	-0.0112362169507855	-0.0240950486660601
0.27397362240429	0.186456717163647	-0.0430978424236722	0.205463937756161	-0.00669002167949267	0.00108662826517075	0.0964752553278386	0.029460119239793	0.03984894511211	-0.00280169670716096	-0.00758988092641943	-0.00939904867085051	-0.030462968405192
0.138647164966784	0.101466741737119	-0.0293353579377181	0.0658517796866288	0.0212187354052878	-0.0352157906269828	0.0074683746616146	0.0090024545933563	0.0024527056383761	-0.00699852761084746	-0.0263486440509032	-0.0270686192153718	-0.0238399109342878
0.373684878985397	0.267983605617106	-0.0759124516141135	0.210039741534835	0.0615438829154364	-0.0452157620547899	0.0798357186149316	0.0145378522333862	0.00202429646154223	0.00816406043032325	-0.0221148828519526	0.0256295890812586	-0.0287272730448027
0.371161900831216	0.26837763219812	-0.0744341184418932	0.208400079783315	0.121736980924852	-0.0456145119633768	0.146265267209367	0.0351821543288679	0.0686293372813259	0.0380612344807374	0.0165042563761779	0.0503223425386581	0.00381440582366066
0.136526539120116	0.150645320827083	-0.0200807909786705	0.0945800047822977	0.00351166724083007	-0.00437715660451132	0.0189283621848522	0.0247633486500383	0.0187760927069078	-0.000432744681840624	7.10986081783049e-05	-0.00147578321511632	-0.015447191741129
0.0406575784224839	0.0453987172926951	-0.0068956130994034	0.027491712327047	-0.0082526892843268	-0.0095035999087647	-0.00105049859714602	-0.00422084853993768	-0.00515822618995352	-0.00887814459654575	-0.00977756692836889	-0.0155048168718039	-0.0133721323678372
0.0484331746334907	0.0501074171253622	-0.00843672904503946	0.0312097574893832	-0.00767312033193775	-0.0121371613594776	-0.00584786440602444	-0.00782150143377242	-0.00906220458915592	-0.0099051408457077	-0.0136797308822891	-0.0117552409331721	-0.01653495277655
0.0261894138619867	0.0145486905354615	-0.00364106888682998	0.0190006412388295	-0.00229825552458249	-0.00539851968184778	-0.000962996920697737	-0.000886092393421425	-0.00142005264307396	-0.00384838760321514	-0.00395352222241241	-0.00656713917477184	-0.00610905927303615
0.119912268072026	0.0321542453161393	-0.0237138217878636	0.0637930542949556	-0.0118124602039925	-0.00566156362497752	0.00972217514863981	0.00377696354458369	-0.0133855319522737	-0.00873701191448503	-0.0180556343343826	-0.0162910306505222	-0.0325150355368848
NA	NA	NA	NA	NA	NA	NA	NA	NA	NA	NA	NA	NA
0.276424186220232	0.0989359199637809	-0.0585395631395323	0.144565806362972	-0.0185304455318356	-0.0248603784681686	0.0225087112313042	-0.000877649167123296	-0.00438590304263964	-0.0216954120000021	-0.0231531831859755	-0.0314274673266979	-0.0388571003391939
0.0370451410946352	0.0545271003800882	-0.00394717435069487	0.0306950966273499	-0.00540190893438947	-0.0035843706111979	0.00535724053057637	0.00245402756297022	-0.00188026415934779	-0.00449313977279368	-0.00644248261052301	-0.00742045348472279	-0.00858326698192965
0.484403306042227	0.142431291991391	-0.117407081911955	0.194718284093169	-0.00907556304499402	-0.0908865850675359	-0.00357679841741898	-0.0196511357532576	-0.0246030922072786	-0.049981074056265	-0.0529531254080452	-0.0708552135229233	-0.0966592932018359
0.494973123647773	0.245200679991141	-0.123365922581593	0.18575541992882	0.163153729710224	-0.0631866769625964	0.0650332816083463	0.0575012223416546	0.0526370747001144	0.0499835263738139	0.0337652063601799	-0.00129246714825831	0.00442119126533985
0.270962400831361	0.18908869786479	-0.0621083149416589	0.120883416272193	0.0586635744227477	0.0181538196883779	0.0976950901570528	0.0342314206208617	0.0498040446644717	0.0384086970555628	0.0304120298439713	0.0195870628829904	0.0123787210498453
0.0155288676721518	0.00171921975488858	-0.000415758170020767	0.0141732072490779	0.000587667814015104	0.000388787686982641	0.0056180073220967	0.00291696869317565	0.000891340625693267	0.000488227750498874	-0.00066975019238349	-0.00189113439136914	-0.00273740369798498
0.0786800757322075	0.0240406628178574	-0.0150165421472984	0.0424824630725726	-0.00648803150083301	0.000670563272063371	0.00932991389233215	0.00286396788037448	0.00123334099616262	-0.00290873411438482	-0.00630508901998256	-0.00707378603675099	-0.0158835890516445
0.0222036391117576	0.0357502930019338	-0.00317402613818348	0.0166190600424893	-0.00656741022231205	-0.00762252806796977	-0.0021759664223363	-0.0025173861729356	-0.00503306174165128	-0.00709496914514091	-0.00521548378909133	-0.00792535241709677	-0.00777883774559861
0.0945483710421469	0.123492242184246	-0.0193629157287565	0.045238413036055	0.00147096828150234	-0.018565196403292	0.00771149298859412	-0.00387495934453132	-0.00334794195397155	-0.00854711406089481	-0.0135381705580135	-0.0255659741348861	-0.0289672475133962
0.00980213013759188	0.00223446084435522	-0.000681177899774536	0.00776522906271496	-0.00227474576199168	-0.00270554005753441	-0.000751123149073133	-0.0014994913512497	-0.00288231947845159	-0.00249014290976305	-0.00280781568070216	-0.00335715099625383	-0.0035807814627167
0.0942553110078765	0.123986554277555	-0.0204348269531773	0.04544363205969	0.00228472683477857	-0.0316091158573206	0.00742790677369978	-0.00897715997093254	-0.00437949360198404	-0.014662194511271	-0.0179571645882347	-0.01468559403716	-0.0306712412253658
0.496684355229207	0.249059712736725	-0.123582540607439	0.18736164425157	0.160818870442827	0.00083960540263267	0.0580767906832881	0.0352623656946042	0.0469360847789293	0.08082923792273	0.00235351068894785	0.00243745590525335	0.0190993461325487
0.403469081968552	0.0936761994908811	-0.087615027813237	0.206651755774568	0.00541437395675598	-0.0282445144674921	0.0348182110235069	0.0153026207452506	-0.00559630555052298	-0.0114150702553681	-0.0289427967259999	-0.0464892305594377	-0.0445091888756012
0.00984784065120277	0.00195596865535588	-0.000990558733601543	0.00798928787716424	-0.0032367084860452	-0.0022745595051981	0.000164299934785438	-0.000415587405797212	-0.00148905622967539	-0.00275563399562165	-0.00297585652616867	-0.00301327473330656	-0.00373425292717292
0.493690899280793	0.246169465350567	-0.123013544825998	0.185280235733716	0.0930934937257252	-0.0570731757578505	0.0992952294228172	0.0731445032619106	0.0516895908519162	0.0180101589839373	-0.00338925870395085	-0.0179600627647135	-0.0230268365105907
0.143558017810326	0.103486212211145	-0.0317937435071117	0.0655831252338507	0.0145056033935328	-0.0361348525939974	0.00711063536816947	-0.00887451715266485	-0.00964602678792456	-0.0108146246002323	-0.0180370532525318	-0.0260562517878722	-0.0249619613334437
0.050672796835889	0.020845233656268	-0.00788088777760319	0.0321442659609063	-0.00716062213180568	-0.00241268144786138	0.00708315986529218	0.00397003051549119	-0.00166757316408707	-0.00478665178983353	-0.00693013680138348	-0.00858525181799545	-0.00750500827954095
0.049981976995394	0.0871496594424909	-0.00523970526920375	0.0395119394056909	-0.0108476657387074	-0.0134767373741095	0.0061688688853273	-5.58058113064031e-05	-0.00510484752743976	-0.0121622015564084	-0.00901851976580853	-0.012518527986127	-0.0162308786479991
0.149045669261669	0.212404735656247	-0.0268695625150194	0.0883922548631545	0.0890636013699025	-0.00935041749718496	0.0311814523671428	0.0760872724433469	0.00700963933802906	0.0398565919363588	-0.0114665508658986	0.0328063140174354	-0.00974559789715262
0.341333269744952	0.156327492597086	-0.0604811960956315	0.229242984869243	-0.0502114280362041	-0.0489951811189428	0.0218428129417573	0.00464453314600516	-0.0190158758436489	-0.0496033045775734	-0.0499447564467409	-0.0474528801782531	-0.0818808397831621
0.00885493525737726	0.00379452522588952	-0.000439770284588371	0.00672235772586268	-0.000940110294922204	-0.000859401221751488	0.0023684065879345	0.000838179870791484	0.000194211053179565	-0.000899755758336847	-0.00174875571396321	-0.00193617828327467	-0.00237495828647915
0.498793587695932	0.244808908099537	-0.124704040025479	0.185089551557889	0.0966033558228946	-0.0546721222919155	0.0614526101295854	0.0388561748308848	0.063896362090439	0.0209656167654896	-0.0255954389915264	0.00272161229659096	0.0104082572159949
0.0507508841595405	0.0862291580835695	-0.00629818935843543	0.0393113853968848	-0.00589831151924407	-0.0138746772571087	0.00610321130043643	0.00667761265531758	-0.00114447328366137	-0.00988649438817637	-0.00533579702359403	-0.00766777105406019	-0.0160068658807854
0.06570181859434	0.0970539669361108	-0.0131599738881557	0.0362125213179868	0.00157638972636624	-0.0249174197576207	-0.00436931166932025	-0.00401767188323268	-0.00985032405450383	-0.0116705150156272	-0.0186350081427497	-0.0150369727010661	-0.0104374040890698
0.179422737771159	0.22945679155461	-0.0319527516662935	0.11164188004624	-0.0287605450193855	0.030964913007179	0.0733446617099426	0.0576417221715184	0.0117881417959806	0.00110218399389675	-0.00869542086605957	-0.0115517693418643	0.0237523134008593
0.454519987752526	0.194966283583521	-0.111612905509756	0.178118378847988	0.0769989863171133	-0.0131081770187136	0.0841342305782081	0.101411567946041	0.0440411152427395	0.0319454046491998	0.0642122649325551	0.0109072296698526	-0.00739847860655141
0.256365272528154	0.0740765607850148	-0.0368726535584877	0.208324343329445	-0.00475609520509318	0.00145016022747679	0.0401797798374768	0.0307946697820865	0.0162568332507648	-0.00165296748880822	-0.0240935675008745	-0.0282245323484088	-0.0307557781521516
0.223832272563077	0.173039373881557	-0.0507244603761582	0.101494042619358	0.0573371224422489	0.00765599975937689	0.0722260164100061	0.0218943662584266	0.0176125804446581	0.0324965611008129	-0.00715527580034531	-0.0128144378419022	0.000839441413894693
0.09647755722149	0.0683953849494922	-0.0198974739386721	0.0488621484422393	-0.000380603454507702	0.00834292626731875	0.0155051702783742	0.0149307846475084	0.00811603031601463	0.00398116140640553	0.00107273126739946	-0.00432970483828604	-0.00792205539223559
0.100689848593218	0.0316590737979844	-0.0102197013499936	0.0846414845702824	-0.00328596550456625	-0.00106983761556938	0.0274876301056784	0.0165074352563985	0.00868515318589101	-0.00217790156006781	-0.0061945213698924	-0.00990935097568706	-0.0168770976869869
0.401325355474883	0.0925072310933285	-0.0858194798253529	0.205191861587775	0.00400887780334697	-0.0292662792070683	0.0431149678227567	0.00928099113955283	-0.0077914587870076	-0.0126287007018607	-0.0274773029506007	-0.0282371579920114	-0.0515028798297847
0.323178724581542	0.211720631595894	-0.0620336222901943	0.193599187884853	0.128609406848232	-0.0160448676368502	0.0978854339266075	0.0354921735265445	0.134215968389946	0.0562822696056911	0.0643726599727637	0.0694414915298295	0.0207671346974264
0.196954661731193	0.0507724962041358	-0.0389546905512794	0.109969758398172	-0.0249995455573285	-0.0181496007296095	0.0104936888505755	0.00283866989154066	-0.0190719299251879	-0.021574573143469	-0.0143554801869748	-0.023566176982533	-0.0355343499459473
0.194099651754976	0.108537452188772	-0.0217362155193838	0.179501609230622	-0.0298871243721675	-0.0271907672891454	0.0120279586813108	-0.00270102010473269	-0.0169144120212924	-0.0285389458306565	-0.0349602497143526	-0.0481770789809859	-0.0555800071888551
0.00829695787545027	0.000690800501464028	-7.07390903976046e-05	0.00732970308273642	0.000356532977956216	0.000700640397592184	0.00337249435059196	0.00306415111492788	0.00104800822203874	0.0005285866877742	-0.000220398665883036	-0.000720156201970345	-0.00140599432691492
0.266712520194808	0.176356220763676	-0.0571596429616435	0.131278976506399	0.0351678624497761	-0.0159734377093328	0.0586683479882096	0.0193397583175978	0.0205004554326166	0.00959721237022165	0.00621911242910006	-0.00273403182003717	-0.0011320664532749
0.0369153438937894	0.0148990750521098	-0.00179734908402147	0.0313347355768437	0.000829207215503364	0.00122104127231264	0.0117642902917623	0.00699297230158431	0.00343372268702535	0.001025124243908	-0.00298102023317442	-0.00465515626333495	-0.0058461651626445
0.0149188112702849	0.0212660474029358	-0.00107511241846707	0.01407623762003	-0.00601474575343514	-0.00459782488327046	-0.00194504436335926	-0.00404661314997708	-0.00430016734827004	-0.0053062853183528	-0.00647049116560188	-0.00685684953144719	-0.00728047715269196
0.446879956828461	0.152886703996774	-0.107844210967065	0.181996052861729	0.0230162059260074	-0.0083615941663327	0.0786657808887953	0.0167737380911819	0.0141685162293355	0.00732730587983738	0.0104190482353115	0.0337165568909478	-0.0103955622700629
0.118833395453239	0.0473701116682735	-0.0224539727339279	0.063597373034066	-0.00901698037501578	-0.0202546234616141	-0.00100147169955692	-0.0136895687390076	-0.0179143608593187	-0.0146358019183149	-0.0297124447732647	-0.0263559500911935	-0.0342545979667205
0.0702818137028391	0.0641879399975282	-0.012984777266174	0.0400916092982469	0.000759957798171909	-0.00649290542744846	0.00296050156315709	0.00493474538814274	0.00297418923049084	-0.00286647381463827	-0.00690847495067802	-0.0108504224174088	-0.00687816653357799
0.17818330777053	0.048547783228801	-0.0364227802912807	0.0926771294164122	-0.00298222365373529	-0.0138053506214474	0.0147039959592791	0.00711515700639914	-0.0038476098286418	-0.00839378713759131	-0.0187062060882544	-0.017678500749729	-0.0272007267815681
0.0126601830918444	0.0214552333211942	-0.00176009636178873	0.0104245952825747	-0.00374000543684868	-0.00469435667333977	-0.00173594911325989	-0.0039949787445465	-0.00396009802466732	-0.00421718105509422	-0.00444332005711752	-0.0057461447480988	-0.00519634048507134
0.354902007403734	0.228332607353905	-0.066598951053345	0.221471354835885	0.0617048681414461	-0.0515155242231264	0.0351360501373992	0.0422458809065236	0.00377995759008715	0.0050946719591598	-0.0303544028639645	-0.0395364639389167	-0.0347583200325073
0.25629095503781	0.102631471293657	-0.0544867975040366	0.133383225973562	-0.0105992794744637	-0.0176312563459064	0.0251057601338676	0.00494804751742023	0.00628070920679319	-0.0141152679101851	-0.0279450473342051	-0.0235122478540586	-0.0413113696765303
0.296907930938213	0.149556101654	-0.0463855543113177	0.235018284452919	-0.0103770470042266	-0.0407643843809258	0.0330345663322941	-0.000957675739875929	-0.0297869421164661	-0.0255707156925762	-0.056464163232946	-0.0625079954724822	-0.0790090242811196
0.0961828486762098	0.0676221599629401	-0.0197443801516155	0.0493728234920466	-0.00869815520669945	0.000646847512646986	0.0223873452089859	0.0154526830283028	0.00738408974175911	-0.00402565384702623	-0.00218380148887502	-0.0019398223469299	-0.00564857612283569
0.104587749482961	0.0781186329392708	-0.0209601712703771	0.0537586208120615	0.00757725415269059	-0.0260478536934981	0.0166490851943644	0.00625915626135752	-0.000450935248616946	-0.00923529977040377	0.000308232494132588	-0.00858828980911755	-0.0212370855976605
0.464829049499613	0.222841102423528	-0.108949566846912	0.206814613222254	0.0372440914805949	-0.0709745160191149	0.0380065823113514	0.0197579667273018	0.00255564330853025	-0.01686521226926	-0.0378921884591158	-0.0598779410790113	-0.0666490362504721
0.0397054723709124	0.0103525825455463	-0.00348279982198688	0.032199023664885	0.00215444570607523	0.00320070716901214	0.0121414553219153	0.00886700836680463	0.00384814431819728	0.00267757643754369	-0.000505724708467915	-0.00447745500125613	-0.00326899037332243
0.0417930025557015	0.0198728088820556	-0.00664671750372536	0.0278738746926311	-0.0109481033595576	-0.0146633468333361	-0.000429881383229094	-0.00400908857792232	-0.00852545078169499	-0.0128057250964468	-0.0109079912611944	-0.0107930513982974	-0.013376342899275
0.307484843614855	0.214820286147012	-0.0709875035133424	0.133453954445245	0.0362492833987625	-0.00735452692552119	0.0581657331976791	0.0667744862247739	0.0199356015423172	0.0144473782366207	0.0129385201610956	0.0161187048750234	0.0159707432846207
0.120414922882292	0.0731456229739203	-0.0253003745622435	0.0566897441933099	0.0115664058894008	-0.00511997612780822	0.0167678473511814	0.00957385213671864	6.09917943145272e-05	0.00322321488079629	-0.00173995555485638	-0.0101506091411526	-0.0199410409593013
0.0509423829661958	0.0874648257783404	-0.00594011218871732	0.0391013163609077	-0.00785860833367207	-0.0115122362436825	0.00128068472672418	-0.000833642396433722	0.000676065664513878	-0.0096854222886773	-0.00899986672842149	-0.0127320861197991	-0.0127432284586472
0.0443032245043368	0.0162715230343197	-0.00728532661183725	0.029524258957333	-0.0058839260648134	-0.00754797952084912	0.00342262352307811	0.00127160488962785	-0.00189855949237213	-0.00671595279283126	-0.00553964805826965	-0.00797282062383552	-0.00894698502000856
0.0131891678541199	0.0113773251786988	-0.00171133632111137	0.0104869757042681	-0.00190075091300103	-0.00192794148222326	0.000306656571724368	-0.000598670591828568	-0.00175737850319231	-0.00191434619761214	-0.00380274750027024	-0.00362417234281459	-0.00464076339088901
0.225771515644544	0.170211013257644	-0.0523508195935991	0.100957165974267	0.0830895802186154	-0.0383531575090747	0.066806881753941	0.0245913705329709	0.0340883633752048	0.0223682113547704	-0.0179313364692011	0.00425644972538294	-0.0106945843392199
0.0848344647558845	0.0260042478573957	-0.0165044867739322	0.0465247998403962	-0.00807420888750245	0.00545794631044805	0.0147152943356871	0.00838555642526935	-0.000198209025005766	-0.00130813128852721	0.00141482987324075	-0.0107907010487252	-0.0113284286628742
0.0661365212842124	0.090401230228901	-0.0106088449418458	0.0432559794773965	-0.0126489558336122	-0.0197180244718276	-0.00445176798044161	0.000348895993487225	-0.0086643272587533	-0.0161834901527199	-0.0214499248916694	-0.0178355938417637	-0.0201018400248276
0.205201051190392	0.116614876746505	-0.042721758073422	0.10626094880786	-0.0120436339822409	-0.0079758494919073	0.0333213429004013	0.012778061920343	0.0087819175728383	-0.0100097417370741	-0.0072551885359039	-0.0111547921785102	-0.0250031214365265
0.129790157527567	0.0845329505312517	-0.0266836087924611	0.0652267589408149	0.00442109027387513	-0.0100608136644003	0.0197585293157661	-0.00490427504113823	0.00261221117853153	-0.00281986169526258	-0.0142481908295792	-0.0313462711787708	-0.0262770586666819
0.290487968396603	0.178833871710995	-0.0649085937776841	0.139414345332141	0.0512207172832509	-0.019318579804433	0.0328238244667282	0.0532995374667523	0.0233274224134043	0.015951068739409	-0.0114712105624973	-0.0112161652229537	-0.00696399368424844
0.279635946744331	0.100388988052619	-0.0600072331525241	0.142351644552351	-0.0137450818433602	-0.0391662656576842	0.0174387419271687	0.0150066834677215	-0.00410054536930587	-0.0264556737505222	-0.0334873646037774	-0.0444600314189632	-0.0360941978093829
0.229994152640224	0.123924932348087	-0.0484502177881548	0.114601858873801	0.0558939325723909	0.0182152138697443	0.0630419807980131	0.0392885216383433	0.0426963446549575	0.0370545732210676	0.0233138386875601	0.0163263458652816	0.00584277722336721
0.176185599088248	0.0975032762740858	-0.0388511624378316	0.0829584981492862	0.00966716738264273	0.00540292475138429	0.0372985120870091	0.0288939161016951	-0.00158306830829974	0.0075350460670135	0.00293878758699667	-0.0017256434959983	-0.0245429450952303
0.068426894833282	0.0236728925906285	-0.00542863818858634	0.0611630894139364	-0.000786129630672594	-0.00631285038201444	0.0116587864977313	0.00739256992117496	0.00229943519046653	-0.00354949000634351	-0.00798435741354783	-0.0137652976927674	-0.01704331702047
0.124521491083126	0.128335120534779	-0.0274754452637372	0.0565103167047584	0.010202122292783	-0.00787883548804302	0.0156880454324655	0.0224335509068615	-0.00399731074423747	0.00116164340236997	-0.00414796210096922	-0.0166494215588071	0.00485955939402895
0.305800100394502	0.218363098504027	-0.070793888013649	0.134729170653106	0.122524169513981	-0.00682129053293201	0.0506038876189722	0.0772383891110056	0.0475265707788175	0.0578514394905247	0.0325008880755173	0.0102117879192974	0.0134279540322472
0.0582283132022855	0.0185130430881587	-0.0105010545692018	0.0329415735317393	0.00138566198491164	-0.00285284772727886	0.0108844842720306	0.00531116348888853	0.000396223728464859	-0.00073359287118361	-0.00630494290758356	-0.00690705915021246	-0.00938074802335112
0.310626524508082	0.169901560532651	-0.0564947027508411	0.198426069020219	0.0610629467056151	-0.00128431002600865	0.061089948376447	0.0330255822087618	0.0155053721162323	0.0298893183398032	-0.0096966860204083	-0.0192712775503321	-0.04244141746016
0.453000615742405	0.150529343991303	-0.103113692057183	0.214042832376193	-0.0215274165181871	-0.0725027466817617	0.00888197292167187	-0.0168964200420179	-0.0420106625932225	-0.0470150815999744	-0.0637062664579726	-0.079285858846685	-0.0733412304552397
0.0255775790782479	0.0150864616959466	-0.00389509056791451	0.0182054686152236	-0.00166542239115275	-0.00130110212129774	0.00311935669164974	0.000186584455361582	-0.00180388016913367	-0.00148326225622525	-0.00417464717403247	-0.00562539285571525	-0.00612717361492883
0.13397241586293	0.15093633606419	-0.0195419161837341	0.0940261526897617	-0.0120123020461476	-0.00236112908239863	0.0385752182586516	0.0268654571849097	0.025140196465375	-0.00718671556427311	-0.0155818396665767	-0.0187194055475968	-0.0226177977388332
NA	NA	NA	NA	NA	NA	NA	NA	NA	NA	NA	NA	NA
0.298922493109652	0.172838218101647	-0.0665268526246104	0.139027316918391	0.0145043049133569	-0.0147689716561223	0.0493292323365793	0.0598726166582246	0.0096136005932409	-0.000132333371382742	-0.00230613615285702	-0.0222254793607271	-0.0164534906790753
0.097943366711147	0.123100578185742	-0.0212937281744078	0.045030664284809	-0.0110777447337101	-0.0150897889937501	0.00579512939737495	-0.00616094244000612	-0.0169856298877538	-0.0130837668637301	-0.0193365427231143	-0.00491617177021746	-0.0173675113549173
0.0164042961598912	0.00291754668805088	-0.000967024607737352	0.0149545850332717	0.000415294159093166	0.00149836739706851	0.00621836949514172	0.00456963040891912	0.00234172050906574	0.000956830778080838	-0.000928377165823859	-0.00125452155439085	-0.00241141145447903
0.222826018058692	0.171388897504	-0.0502271699060592	0.100489227490866	0.0498118189320034	-0.0143918792992991	0.0191186682681812	0.0495833955327416	0.049754507026944	0.0177099698163522	0.0141637120623896	0.0139326991594409	-0.0228295125422187
0.208327707910782	0.0577960540487257	-0.040611342660781	0.117600683276434	-0.00909885875891261	0.00857824779331773	0.0310295242668377	0.0281518346279674	0.0135839543119174	-0.000260305482797429	-0.00321173045088385	-0.00860341440843718	-0.0230052091424831
0.041052343180504	0.0106624076624847	-0.00352951664726889	0.0336074013555294	-0.0015527504256839	0.00130116563263766	0.0133584349131223	0.0100724048545122	0.00596217116015581	-0.000125792396523119	-0.00221730349397624	-0.00342177064569932	-0.00595233252334645
0.0408639323229087	0.0198036946938309	-0.00647592310895555	0.0275121234139542	-0.00845526625648332	-0.0129587791332572	0.000414501431963372	-0.00302797232615688	-0.00771128161549278	-0.0107070226948703	-0.0110262182166152	-0.0121268745473069	-0.0139157119234229
0.360659364436312	0.219081059580042	-0.0711543104080358	0.214643273576528	-0.0064400312034798	-0.0417284507900633	0.0412470309989128	0.00390392460745453	-0.00621016912535416	-0.0240842409967716	-0.0371441266318368	-0.00373303386826401	-0.0215312035593718
0.493088083644663	0.200750766584909	-0.12091410811757	0.195517347359757	0.0505729321729761	-0.0729803693266336	0.0408810456805648	0.0565148735773423	0.00175165792513543	-0.0112037185768288	-0.0351868360445831	-0.0448782183161806	-0.0332668648744732
0.313619787761067	0.148207336853035	-0.0516773571967276	0.230427383682505	-0.021173238377083	-0.0418398219636146	0.0337303524097526	-0.00259789254352616	-0.0162608634599084	-0.0315065301703488	-0.0523893690207626	-0.0680498597575352	-0.0729930710902384
0.00684241799468769	0.00151294287454541	-0.000160844912519794	0.00596079987185548	-0.00235649839865705	-0.00182880235417486	0.000104102957085689	-0.000528528490954912	-0.0012413372043804	-0.00209265037641595	-0.00245314020992481	-0.00234715667953937	-0.00256557246112952
0.0638909202790149	0.128242222067461	-0.0105036374809856	0.0384049098683537	-0.01610075287967	-0.0187199877627767	0.0202470834591094	-0.00991462224520095	-0.0148895316858529	-0.0174103703212233	-0.0153353435365945	-0.0216978579714641	-0.024454408510833
0.173966606712738	0.161507105121098	-0.0399930946879631	0.0710564947135565	0.0140902349204491	-0.0547431162748346	0.00693930041442756	0.013335989183951	0.00439357778637472	-0.0203264406771927	-0.00212261208802089	-0.00736938281874425	-0.0125166836770307
0.463359079993949	0.147695778434255	-0.107918541666137	0.210338858240274	-0.0347821561325872	-0.0785082767728925	-0.00143529664214298	-0.00971536779033483	-0.0340642256642938	-0.0566452164527398	-0.0557860643426955	-0.0658748545109871	-0.0900055954263957
0.00682827532171899	0.00158895509462246	-0.000389683685611251	0.00540566717524121	-0.00160786874167034	-0.00149446718307724	-0.000210812357164149	-0.000506189314420469	-0.00110608666681007	-0.00155116796237379	-0.00227679380668309	-0.00221264373748658	-0.00260652168290549
0.0706233507543509	0.0188808248861025	-0.012706924272808	0.0399524267950405	-0.00462862582661849	-0.00350554787277535	0.00956392526639149	0.00407168048663256	-0.00346723660754308	-0.00406708684969692	-0.00952284302272777	-0.00834118338493391	-0.0106745805527981
0.0786210568897233	0.0706039047428758	-0.0155637526649819	0.0426679505955986	-0.0138459087470162	-0.0153139382010032	0.00685929311467091	-0.00416153274432414	-0.0133294685716882	-0.0145799234740097	-0.0113099408628049	-0.0136734446091457	-0.0211706059627018
0.362478834697687	0.220814214559831	-0.070546096432951	0.21177999093888	0.0297260157620017	-0.0514081138414572	0.0340290058059274	0.0207391160924726	0.00122717761970326	-0.0108410490397278	-0.00603236648016536	-0.0209753470575516	-0.0520377673240131
0.489509997273414	0.197872824079608	-0.122911605483354	0.187296139112464	0.0526219800094502	-0.0660951558948192	0.0412673326866637	0.0198850715360083	0.0327287106149371	-0.0067365879426845	-0.0231797000592945	-0.0333506553830278	-0.0499035423645393
0.00976618198879411	0.0196543564288779	-0.000788789688639876	0.00873857448397448	-0.00488218106525065	-0.00437465902945622	-0.00107662041636734	-0.00254507831058251	-0.00272357544342566	-0.00462842004735343	-0.00455119165127338	-0.00449844938828297	-0.00521188716979192
0.303860207437591	0.218863000087039	-0.0693521650379487	0.136820627690096	0.0989971499462595	-0.00737537412199257	0.086472805481501	0.0401056373195707	0.041646561589878	0.0458108879121335	0.0295168670194618	-0.0027265822783914	0.0178516703563987
0.00741935645713653	0.000378508907418861	5.40533863606181e-05	0.00664297894459366	0.000457500693728929	-0.000201046138485665	0.00342016703348012	0.00177746839572244	0.00102921905451321	0.000128227277621632	-0.000527485701921532	-0.00085842413332783	-0.00151224280932413
0.0490206110364482	0.0815090314150763	-0.00925002475767609	0.0301376153870478	-0.010494366771474	-0.0123202977860058	0.00539315565898391	-0.0100428797456448	-0.0122029887086356	-0.0114073322787399	-0.00989417053315686	-0.0172380616418195	-0.0107545807466134
0.164336752274746	0.112028441078369	-0.0369681861972126	0.0732713282622481	0.0108553393013721	-0.0411311782866924	-0.0129881599329149	-0.0156498418983785	-0.00593560460845763	-0.0151379194926601	-0.0310702793159841	-0.0338707368135268	-0.0246968791849437
0.225042114233502	0.171109840965757	-0.0503406553303012	0.101930912470838	0.0366436454584497	0.00767778561227347	0.0595887653649951	0.0377871309801361	-0.00139382476619912	0.0221607155353616	0.0360919554260533	-0.0325584359385018	-0.00793267421974547
0.061439955769643	0.129888251799857	-0.00992244068616066	0.0388689663601504	0.0256714552491062	-0.0170571931432467	-0.00225886565062306	-0.00866969766686316	0.0111956741153038	0.00430713105292977	-0.0175585985053466	-0.0178459386591023	-0.00425398475585481
0.0414570437817912	0.0228722208598178	-0.00418020911685688	0.032581014114773	-0.013176918644461	-0.0102433595842742	-0.00191435599708965	-0.00722491705795186	-0.00684171975401569	-0.0117101391143676	-0.0133606385414339	-0.0125684983104384	-0.0154273201705595
0.121719450642439	0.0317922133247748	-0.0248510764764859	0.0638546486156788	-0.0287546948611017	-0.0342365126490125	0.00724967746274975	0.00137225886333686	-0.01110573907721	-0.0314956037550571	-0.0112229987754173	-0.0180398052866953	-0.0240687264412007
0.180273853749436	0.231407213467736	-0.0326665273931389	0.108274487461959	0.038567338815525	0.0275312828080803	0.0753611313297891	0.0232095963417304	0.0658201240602822	0.0330493108118027	0.00687499770402197	-0.000357308511705207	-0.00820909569946413
0.000695552709202965	0.00276808031801212	4.87081795106823e-05	0.000438798074998415	-0.000361671161375467	-0.000362793557713696	-0.000161950023102246	-0.00030546710679126	-0.000367571360330482	-0.000362232359544581	-0.000421074664552321	-0.000386608095886564	-0.00038901175357589
0.44314377344652	0.158338026987617	-0.10523338972703	0.185665905669227	0.0450170833309815	0.021845931690803	0.0659892181721387	0.05484111288279	0.0307402564948862	0.0334315075108922	0.00712134773182427	-0.00966553980310425	0.00010201535060872
0.163662026080641	0.109485865686216	-0.0367421145482559	0.0736314413528615	-0.00518298850716498	-0.0426778999406551	-0.00529143996184134	-0.0130742924817693	-0.0110243753007689	-0.02393044422391	-0.0180901048344371	-0.0304379630303139	-0.0432975263127176
0.0158610106653923	0.0208692238943147	-0.00172166684933701	0.0130764342814084	-0.00741578184504513	-0.00615508152845079	-0.00368249137433651	-0.00397476198489852	-0.00614273241578162	-0.00678543168674796	-0.00757768646706827	-0.00762519447152087	-0.00816490936053597
0.342403668998617	0.155448018778315	-0.0613981049704525	0.226304010640653	-0.0346569062955194	-0.047349869397639	0.0177651429905661	-0.0178066024311714	-0.0289692380504553	-0.0410033878465792	-0.050268105525101	-0.0643633069298143	-0.0881450271873462
0.079416849505538	0.168622400450051	-0.0142370447551789	0.0471628630187175	0.0241170183690839	-0.0272635168025796	-0.00209699965754116	-0.0136916513321001	-0.00259040510031693	-0.00157324921674783	-0.0223649692166741	-0.00704347103313373	-0.0241303651186918
0.000879316133729391	0.00220906642832724	-1.81545011699563e-05	0.000677788355243674	-0.000299319972710815	-0.000425238628695185	5.55272445790136e-06	-0.00010687082137462	-0.000200302927165241	-0.000362279300703	-0.000443687926543107	-0.000475084481580796	-0.000483794029392785
0.000543823701356128	8.38883193397763e-05	-5.15766476863036e-05	0.000120976404773558	4.91725951090236e-06	-4.49630173900524e-05	0.000114352589082456	4.0711553752448e-05	3.60347619487427e-05	-2.00228789395751e-05	-0.000160610121837951	-0.000219389411856352	-0.000132187984444369
0.283448752061108	0.0872624309503862	-0.0434922743132049	0.212686418645787	0.00170911522615297	-0.00984125518162127	0.0494792153127982	0.0299579431165981	0.00104599593381804	-0.00406606997773412	-0.0163743470406909	-0.0303021066389815	-0.041846036780544
0.188648418978958	0.1500009634247	-0.0428705702038149	0.0818094325408565	0.0687085569598749	0.00544357973693452	0.03769030201398	0.0423904833462851	0.0171400713152151	0.0370760683484047	0.0369538532357135	-0.00428535903759816	0.0149035191498891
0.229679791201725	0.12458664227347	-0.0484197325505247	0.115053576487533	0.0461958421334842	0.0426115098917627	0.0690118114707301	0.0281831851248842	0.0299680951411408	0.0444036760126235	0.0392559971440733	-0.00134559978492696	-0.00441998908485328
0.0322501195250081	0.0150815619561087	-0.00432005995201003	0.0227176971677322	-0.0068818369064847	-0.00654386952968547	0.000508745667460953	-0.00414491641589883	-0.00493234674700914	-0.00671285321808508	-0.00704821000791668	-0.00847758373947616	-0.00923149813669477
0.135108672847369	0.0723022480573716	-0.0164159304997665	0.112215225071143	-0.0015307968618552	-0.00258025075363241	0.0182015466325631	0.0106713622394314	0.00525273747841393	-0.00205552380774382	-0.0211027088722924	-0.0283716982115365	-0.0315041750673671
0.279389843753924	0.0998068418305736	-0.059343167005064	0.143401873752409	-0.0125985905594305	-0.0131114727543134	0.0170769109590295	0.0156866627121588	-0.00302918357880028	-0.012855031656872	-0.0187805635064556	-0.0329950002089065	-0.0536635036922042
0.167732733121858	0.0965518696953926	-0.035546274975087	0.0841082402670963	0.0154098345660429	-0.0343798619293031	0.0331397834807528	0.0252945678048616	0.000996051371081469	-0.0094850136816301	0.00181557877956462	0.00242570444875528	-0.00745088592965509
0.374451217841089	0.26784058204114	-0.0767574125803809	0.208267101302731	0.0591721159581458	0.0217379351681531	0.0307059532662263	0.0266866007547032	0.0512227674583574	0.0404550255631495	-0.0348695502123397	-0.0376774037614289	0.00347095648289941
0.0861897381770661	0.0744962498102455	-0.0178732057145365	0.0438634567021299	-0.00138026348361532	-0.011267400309077	-0.00956023833513413	-0.000250173313299684	-0.0131787516078921	-0.00632383189634614	-0.0119828937524693	-0.026458365194621	-0.0234646039682511
0.0218037367959158	0.0362318298861758	-0.00282556033233739	0.0167529441294452	-0.00459406565377579	-0.00601213107861245	-0.000807577875444918	-0.00374810516375495	-0.00220324487127343	-0.00530309836619412	-0.0077531808915662	-0.00642592262640692	-0.00808337983279445
0.34113047536932	0.158020732199127	-0.0603549060882164	0.22808578247968	-0.00824342387725563	-0.0418580845308733	0.0197213450139627	-0.0109134462417503	-0.0258725898770247	-0.0250507542040644	-0.0567198117501513	-0.0595743078935377	-0.0785015670908887
0.184153837010183	0.0776182795712608	-0.0360118717150598	0.107632368581901	-0.0064940220273341	-0.0119427916026708	0.0194808889741259	0.00539302547362566	-0.00817104875236457	-0.00921840681500244	-0.0209571624212349	-0.0203377367146774	-0.0462120515729134
0.079352053974879	0.165911979309774	-0.0137791332325503	0.047729640894107	-0.00955241575629628	-0.0202948306753379	-0.00863877475210649	-0.00442958846144573	-0.014317865433331	-0.0149236232158171	-0.00483663182556388	-0.0212372404351417	-0.0135603563711387
0.15041596165274	0.0904034215318843	-0.0319356411927175	0.0703526357333141	-0.00525369952905633	0.00540935549687988	0.0410928484360998	0.0199627538194188	0.00408558057727365	7.78279839117602e-05	0.0109312272336264	0.00755408782599176	-0.00517920795930873
0.0278223425976039	0.0636207862124063	-0.0044027384965304	0.01874935289333	0.00171170050451722	-0.00997832236791271	0.00143769658129442	-0.00276993616207477	-0.00724199661915878	-0.00413331093169774	-0.00838522787945735	-0.0109702358666831	-0.0076613183292285
0.0130675427938288	0.0113639602995156	-0.00157880295521262	0.010917836579758	-0.000813421821800296	-0.000776013149970703	-0.000786053022312945	0.000187499254763322	-0.00282199358529379	-0.000794717485885501	-0.00323573255798259	-0.00318127972803039	-0.00348324795769593
0.0988299975974668	0.103976818096998	-0.0139909133924727	0.0658529030540091	0.00154763888535929	0.000310113476015936	0.0199601745477096	0.0125593722499803	-0.00844176160911192	0.000928876180687613	-0.00650248568441117	-0.0121753519526886	-0.0104025254045475
0.0477509416091567	0.0178542320666985	-0.00250724545097257	0.0419519845603737	0.000968072313315596	0.00109498639624588	0.0120751245990467	0.00829416253106142	0.00419027215812268	0.00103152935478074	-0.00244678633817469	-0.00464169611123411	-0.00637869924051152
0.00164970458751034	0.00516770289233732	6.35900145052237e-05	0.0015221826848473	-0.000397544796181926	-0.000639565350998552	-0.000418431119677337	-0.00062924700722872	-0.000680496403236394	-0.00051855507359024	-0.000808555388846521	-0.000900182855328031	-0.000873277839896949
0.0114487583318902	0.00165873703035103	-0.000789150853380129	0.0106147930615764	-0.000913111569664074	-0.000805081428635482	0.00324249115651584	0.0018887841156931	0.00148496342079871	-0.000859096499149777	-0.00104832186022719	-0.00128313404266073	-0.00173621934894961
0.0978935620601867	0.116233745172346	-0.0201258924210342	0.0470632853095553	0.0372758376122896	-0.00408672417431655	0.0153642207010749	0.012216678604491	-0.00371122499496114	0.0165945567189865	-0.00850581072535826	-0.0101854742110482	-0.0110221906797023
0.0714844216902826	0.0761509485421368	-0.0102334864036279	0.0505566217732532	-0.00116762418188021	-0.00892235944371995	0.0127082174187942	0.00537493465119661	-0.00296985334223113	-0.00504499181280009	-0.00889198061323401	-0.0139293115682409	-0.0156293716789528
0.282759226034913	0.0992451829058192	-0.0603481375291308	0.143022655186367	-0.00244944305996547	-0.0296074955855465	0.0196226611474474	0.0123249178464043	-0.0144444881078086	-0.016028469322756	-0.0395961930156125	-0.0359924875984758	-0.0523886790524919
0.492397846315139	0.248417210263536	-0.12321331056875	0.183844621297896	0.068085582019021	-0.0766530510586524	0.0477947575967935	0.0720051130376371	0.031947442343396	-0.00428373451981567	0.0495917722391082	0.0040210212726069	-0.00295455427667846
NA	NA	NA	NA	NA	NA	NA	NA	NA	NA	NA	NA	NA
0.260359423023376	0.0727004977592938	-0.0382740130547425	0.209226334353989	-0.015357084705593	-0.00372401598629668	0.0297210168281727	0.0272498637477291	0.00678145044624179	-0.00954055034594486	-0.0234724395343526	-0.0291389162599816	-0.0330434584226753
0.07465501133438	0.0225519352749277	-0.00615926228559885	0.065498877983583	0.00119789903350763	-0.000290714173275072	0.0202768657005915	0.012506117316763	0.00486801239768039	0.000453592430116279	-0.00325713029766671	-0.00933168226758206	-0.0126689409869552
0.0971873694852217	0.124065523030747	-0.0207257110231279	0.0468794065633557	-0.00689014016716784	-0.0161272104396618	0.00415109224106736	-0.000512770998503581	0.00200059468361147	-0.0115086753034148	-0.0186477594306039	-0.0170012855423762	-0.0148013056665428
0.181922733620072	0.235839914293331	-0.0333192277948221	0.111344574035826	0.0860779028837164	0.0252714717774083	0.0549604719720078	0.0444918729900782	0.0186524563866134	0.0556746873305624	0.0294871974994085	-0.0134934445194836	0.0131345331046113
0.000722476124175787	0.00259623770326163	1.54604862132644e-05	0.000424256839459075	-0.000374467771976809	-0.000318791422416472	-0.000285098252113823	-0.000359405729875135	-0.000406195807796621	-0.000346629597196641	-0.0004165846726294	-0.000438915164719921	-0.000441853107873814
0.125398241476209	0.125951980158305	-0.0272932816198691	0.0558384724514926	0.0182963620642182	-0.000945475969276244	0.0202508671854757	0.0120247649544878	-0.00394646811242716	0.008675443047471	-0.0141570949194689	-0.012814559040293	0.0018753076357115
0.0629939702819051	0.0321502049165229	-0.0115976590360077	0.0367002168448012	-0.011834881467646	-0.0120638640336918	-0.00447203741423499	-0.00960721138584045	-0.0032079742866471	-0.0119493727506689	-0.0123244611092952	-0.0143781519757203	-0.0155746340415268
0.0167140041189618	0.00273292072678102	-0.00053972427778225	0.0160524864251051	0.00019291277041308	0.0010125413301071	0.00637583513162433	0.00490665958514454	0.00266426249734076	0.000602727050260092	-0.000195697317543778	-0.00133734270353998	-0.00301524774669376
0.117361783992872	0.0321250468843875	-0.0213183988688076	0.0690574155725954	0.00563851500667305	-0.0027850236485885	0.0196601346216772	0.0133183841075274	0.0025311562164496	0.00142674567904227	-0.00155094447430433	-0.00743590898991654	-0.0202980128435649
0.272898151714699	0.187453216615225	-0.0432912016501286	0.206646131133336	0.0651184584022051	-0.00675868881035074	0.0566823217869887	0.0400855592915007	0.0339761720008787	0.0291798847959272	0.00241311944214029	-0.0151983503242648	-0.0419347504280733
0.441040604323317	0.0929547032461197	-0.102944565273026	0.19139861730359	-0.016456444666416	-0.030363744805965	0.025580952917185	0.011096561471362	-0.0169067861694113	-0.0234100947361905	-0.0260968645874661	-0.0360491434986785	-0.046608171480239
0.0644238179976666	0.0206923748647826	-0.0113984790672682	0.0381227646842981	-0.00501625528898452	0.00573242195963622	0.0108657703562034	0.00701728622290579	0.00878372086285562	0.000358083335325846	0.00247116413270597	0.000878348457195269	-0.000927934170561057
0.148258001367898	0.0888193612523196	-0.0302517416507505	0.0716166052101371	-0.000749628942911917	0.00018336013789691	0.0284029157763347	0.0286889595201141	0.0201681115392225	-0.000283134402507518	0.0101233379691684	0.00172895548215082	0.000720791218280753
0.137704169452242	0.151251392174317	-0.0215260404372751	0.0937677977458691	-0.0192400952546172	-0.00348051225995796	0.0477989453266414	0.0279113742505176	0.0180832326933857	-0.0113603037572876	0.00490830256599203	0.00523690397661569	0.00608373661167286
0.297953194475825	0.177041046473685	-0.0688050948492134	0.137297753505608	0.0165764053872591	-0.00900763637003033	0.0370997135850437	0.0255510531664258	0.0127644151818248	0.0037843845086144	-0.0189986576456703	0.0223340059270907	-0.0248426924475885
0.150431398760255	0.135942409581693	-0.0334227201322366	0.0650886735927197	0.0106239686442812	-0.0118059786805601	0.0310028137965721	0.00247300248455343	-0.000333948116730792	-0.000591005018139468	0.0171377733858168	-0.0117140387023819	-0.0141160608546172
0.48877435749712	0.201670348955672	-0.120080272711738	0.191156791884279	0.0263936348801542	-0.0957139032844108	0.0726220989269097	0.0180072486367989	0.0134070632543083	-0.0346601342021283	-0.0240995670481221	-0.0370342214762818	-0.00891512875524031
0.132316544085674	0.085921140708791	-0.0283796072571984	0.065129493916798	-0.0156383279904347	-0.0130024232941435	0.0138627731767179	0.00664722569964918	-0.0100193090010057	-0.0143203756422891	-0.0126427582048567	-0.011055723762515	-0.0201912931202862
0.207441480315759	0.0576581553911954	-0.0406408071151089	0.117736659585869	0.00613428807249058	0.000954617303617344	0.0374735312784882	0.0289517045816123	0.00986403367828123	0.00354445268805395	-0.0110969607972164	-0.00885964956170221	-0.0135873420614858
0.214764515564704	0.113225863554226	-0.0465615544397901	0.104565756458177	0.0326456472785358	-0.0183800159007358	0.0312240431140562	0.0120515714034867	0.0296275184012015	0.00713281568890001	-0.0120114048115138	-0.019411334050722	-0.0116970823806532
0.454555056556587	0.19930688064916	-0.11010742413712	0.180564237984465	0.0806254036542711	-0.00652107207679276	0.0762592949461228	0.0255375805842814	0.0670142386457879	0.0370521657887392	0.0526369905493618	0.0069587728422037	0.00210962603232745
0.117999727305698	0.0327805984387309	-0.0236781701521201	0.0617217675988673	-0.00921322555788467	-0.00972983536043276	0.00861505007362195	-0.00766885509927147	-0.00266055186276187	-0.00947153045915872	-0.0105362257851443	-0.0213763688281712	-0.0280044565425964
0.0254154083624924	0.0151057713970605	-0.00325266241811257	0.0193925132431024	-0.00346081828431073	-0.00158392630534701	0.00156511859249701	0.00244654981875833	-0.00101423080661351	-0.00252237229482887	-0.0034176555674741	-0.00487175285882412	-0.00625747859561969
0.300889277726212	0.181591367002043	-0.0534768107053879	0.205468928784027	0.0200754128684879	0.0457653315862302	0.0905053309410013	0.0365251365695982	0.0448542975484091	0.0329203722273591	-0.00584395425244594	-0.0287531127553992	-0.0054951017172023
0.182539838207338	0.0790390776948204	-0.034379520062015	0.109529727963859	-0.0104945166559349	-0.00791087806978669	0.0097817188336162	-0.00238393145485616	0.000834093424531168	-0.00920269736286078	-0.0132406757484586	-0.0314283212859113	-0.0430364139617511
0.197151552333315	0.0496154990345487	-0.040039971015661	0.110003880713292	-0.00390083240913439	-0.0190756301966455	0.0122376703234009	-0.00620823660726713	-0.0144417676198981	-0.01148823130289	-0.0288492272576106	-0.0362882199401171	-0.0360226078213214
0.184902625404971	0.113777879029088	-0.0394840576582269	0.09061985518114	0.0353581467898293	-0.0158166168849824	0.0421710228780128	0.0436105460903298	0.00778555962668248	0.00977076495242343	0.00766016829722102	-0.0094120445843581	-0.0146196481193168
0.0451479818576763	0.107495866016996	-0.00653573215912799	0.031915851555016	-0.00412667962678424	-0.0124966556383697	0.0161622871313445	-0.0037190893088965	0.00713252345932316	-0.00831166763257699	-0.00936347200051141	-0.0147876519683237	-0.0159420248089222
0.0227784928821756	0.036883061142378	-0.00231851806875854	0.0188722431767345	-0.0082458269427066	-0.00879871553844968	0.001025348371301	-0.00378053467226147	-0.0065707878849351	-0.00852227124057814	-0.0109215023956288	-0.0104732007341297	-0.00862571077201301
0.00319269859704456	0.00788210351736208	-0.000216623130895203	0.00238286705493443	-0.00103038904238431	-0.000746105143593863	-0.000229113981632531	-0.00066356033916217	-0.000890000849584858	-0.000888247092989089	-0.00117845440616878	-0.00144926832001897	-0.00159392054120514
0.184206422533556	0.077945667292802	-0.0347795140601118	0.109351883514539	-0.000709705656703669	-0.0109017999515031	0.0192376243440398	0.00509911116737627	0.00490226630742657	-0.00580575280410336	-0.0123405664793189	-0.0181617555693422	-0.0327737647930038
0.148136778575422	0.209112904767228	-0.0257989525200076	0.0891144182787842	0.090149206488362	-0.00933079192400471	0.0253057832473078	0.0637107756252182	0.0502225694026991	0.0404092072821786	0.0321268413934355	-0.0157872025760417	-0.0170076522997954
0.0148376775845681	0.0260829473841636	-0.00117891443850183	0.0136173759703949	-0.00124272033300632	-0.0041326663014199	-0.00038035618072693	0.000741370589363202	-0.00212584480777987	-0.00268769331721311	-0.00450123921111227	-0.00332440968255287	-0.00556201532041343
0.135670876520767	0.120193655563179	-0.0220521944359912	0.0876098226461855	-7.74077127599082e-05	-0.00500658656111602	0.0452417202621504	0.0139010018697781	0.0045913691859315	-0.00254199713693795	-0.00952058299245798	-0.00596301594062654	-0.0200029662771332
0.0368196439803307	0.0139305162590661	-0.00156538618231406	0.0305351017474553	-0.000825712804444059	-0.000522607381629576	0.0112345938565395	0.00747392779166538	0.00315818489413056	-0.000674160093036814	-0.00416287855388349	-0.00514096724656876	-0.00678855254403771
0.495583360125789	0.249605921090925	-0.123357081855867	0.188089767752333	0.136532495171742	-0.0720349867935592	0.0912151383214294	0.0153775500895216	0.0570037682803159	0.0322487541890912	-0.0571922541994509	0.00705974278680827	-0.00805665827854357
0.297140897384031	0.175630636002075	-0.0678672665159264	0.136336290417821	0.0433873056692208	-0.00394202721780562	0.0612932752612845	0.0272085398554849	0.0384677564323201	0.0197226392257076	0.00587414023842725	-0.00244340500100237	-0.0200922486399561
0.0222492594716368	0.00626153341845824	-0.000789001827290543	0.0181901559127926	0.000101069239958177	0.00176775733706705	0.0101718055980345	0.00656271322136708	0.00326788254902836	0.000934413288512615	0.000261570984993711	-0.00159617782371406	-0.00240838576117254
0.148951311436568	0.185718021982048	-0.0214228513096619	0.115310864437146	0.0410505314772319	-0.000753734694597136	0.0466897075377611	0.0535126506534462	-0.00263561679244997	0.0201483983913174	0.00242410505314392	-0.0151299305541349	-0.0206370208479788
NA	NA	NA	NA	NA	NA	NA	NA	NA	NA	NA	NA	NA
0.0285424184250457	0.00862920687402578	-0.00260860673018026	0.0239205234843341	-0.000540446167041676	-0.00085206520503878	0.00621308354195215	0.00263226771599571	-6.70295180097563e-06	-0.000696255686040228	-0.00248255184349022	-0.00561840081124587	-0.00693408639315408
0.104289777892257	0.0981484672942625	-0.0144629360264179	0.0728332826406957	0.0232835366470181	-8.03618322560151e-05	0.0270587065870528	0.0232405420529229	0.0122710644331661	0.0116015874073811	0.000942259831979569	-0.00290788231045049	-0.0127188458024698
0.489641921938302	0.200497280695505	-0.120172063408017	0.187922310249645	0.011798295411801	-0.0887534455106448	0.0628547793127288	-0.00729630919662333	0.00171595157895355	-0.0384775750494219	-0.0278717384906368	-0.0230312259154509	-0.046180163199686
0.0424794343212911	0.0194588564580606	-0.00714414734459288	0.0282349535442739	-0.010526241974357	-0.0107848457758279	-0.00529122977238403	-0.00830265032254002	-0.0100786383517702	-0.0106555438750924	-0.0126550910986843	-0.0136132368935028	-0.0142509248622265
0.240760853451774	0.0733584864846925	-0.0313722320760859	0.21557685254484	-0.0337785451265711	-0.00188811147264573	0.0531155841380276	0.036266762527294	0.00618032784635736	-0.0178333282996084	-0.0208667790820123	-0.0219873433073587	-0.0440098801434229
0.459961183722407	0.146141663149311	-0.106363267233993	0.209920332262277	-0.0155579895158305	-0.0875698261411224	0.0186367546045628	-0.000187330304425914	-0.0209598137463967	-0.0515639078284765	-0.0743185292244913	-0.0629663517429392	-0.0779306942687922
0.00332072161609634	0.00852711244974298	-7.87330942473622e-05	0.00292178601655937	-0.00122154960271754	-0.00133639970398614	-0.000232350948963155	-0.000674997802618094	-0.000818783762079099	-0.00127897465335184	-0.00147757875719323	-0.00164441397589397	-0.00177544002309804
0.00515935492503903	0.0120088983688949	-0.000121256842543865	0.00491547362078973	-0.00279793460427371	-0.00217048234926094	-0.00183447802552983	-0.00230746817165182	-0.00215848994981918	-0.00248420847676733	-0.00278722660497811	-0.00295755450428056	-0.00317982266934157
0.14023139730007	0.103523011678992	-0.0297223043840118	0.0663843359164726	0.00939730707150804	-0.0227560819172473	0.0131875198395007	-0.0053451475378353	-0.00567902802098685	-0.00667938742286964	-0.0181139206493548	-0.0168072614745285	-0.0171245308668662
0.0643481519968295	0.024089030562752	-0.0067152626293708	0.0506419618765172	0.000722487454036927	-0.00663324590682853	0.0163101893708897	0.00899877705221502	0.00582295641225797	-0.0029553792263958	-0.003750043865311	-0.00798609710333571	-0.00960672313776424
0.207690853976424	0.11389098717287	-0.0432545510685978	0.106968076260606	0.0283126471116081	-0.0213035355126679	0.0372939813545662	0.0302536574426664	0.0132063556279475	0.00350455579947007	-0.00778558419089551	-0.00712603412304141	-0.00909299741730696
0.0293935408783192	0.00847258003523552	-0.00304154173575918	0.0236614896124268	-0.00190477686791992	-0.00134215440408765	0.00615307602396798	0.00303375932099461	0.000685476051402539	-0.00162346563600379	-0.00475293961127381	-0.00597502062448363	-0.00600286526310514
0.366019168924176	0.135218652165522	-0.0755552991094073	0.200511145595789	-0.0125959936535379	-0.0854158510730502	0.00120190615768023	-0.0212792380368569	-0.0393184779584411	-0.049005922363294	-0.0530942177685604	-0.073287484729312	-0.0849450975617543
0.11968924144013	0.030936742400812	-0.0225734067187935	0.0680598663068183	0.00217804520888154	-0.00328569123029215	0.0101600060407948	0.0122258810830323	0.00155258809400675	-0.000553823010705307	-0.00766833132366497	-0.00809416441615313	-0.0122985082828711
0.372033719489801	0.272225719984673	-0.0776909782265977	0.205999227501865	0.125728140244769	-0.0389788454821329	0.0374893572574811	0.0799857369997158	0.00190615864681165	0.0433746473813181	-0.015371533748251	-0.0497747275953351	-0.0286719189055492
0.085446708375042	0.0741534125855616	-0.0169877452465243	0.0445848112802288	0.00376849259802131	-0.02729938893434	0.00441829141875819	-0.00286268668229937	-0.000982216925467558	-0.0117654481681593	-0.00416409836738918	-0.0148744273064212	-0.016286920792548
0.0133489948470501	0.00891199475789193	-0.0010162644373524	0.0122265139508738	-0.0021318252158085	-0.00317698170428547	0.000198884166629372	-0.000523647206516577	-0.00252332557303432	-0.00265440346004699	-0.00388602381150723	-0.00454186840661302	-0.00575087105895941
0.00553416124724155	9.27346321505807e-05	-0.000371526907214894	0.00384362751503393	-0.000649294774210833	-0.000612309541755248	0.00167368507177294	0.000551361720095656	-7.99310560461808e-05	-0.00063080215798304	-0.00108766662040823	-0.00129769803780634	-0.00142222765473348
0.0292278818155826	0.0167853498873549	-0.00241873566984703	0.0229324796624796	-0.00618179208890699	-0.00609797090728415	0.00213792443973615	-0.00139938717198563	-0.00418482887573114	-0.00613988149809557	-0.00835257252294587	-0.0100109950126649	-0.0105159816881015
0.0380073612317002	0.0454465752512639	-0.00452759723727944	0.0294078400394428	-0.00298326652561725	-0.00380413849881697	0.00316136843051625	0.00461857973276067	-0.00162219862073329	-0.00339370251221711	-0.00487334177897538	-0.00511750589730874	-0.00913919215896491
0.00977563177134585	0.00210252874235024	-0.000890922095378078	0.0075357480884357	-0.00149782932395952	-0.00211103795785917	0.000445977672435207	-0.00124619200773479	-0.00220703639010236	-0.00180443364090935	-0.00259222305232892	-0.0034192860384236	-0.00421237231862942
0.138477519639366	0.102879635422476	-0.0292862149334177	0.0652479655589227	0.00520818468363302	-0.0356477078200041	0.00974026256379695	-6.45327350832225e-05	-0.0119994480035925	-0.0152197615681855	-0.0241813496190114	-0.0306187480853248	-0.0264152504020119
0.0105249173323917	0.00273576457877183	-0.000484808947771618	0.00942678277881259	-0.00198562948393914	-0.00251900733106878	0.000194159597206076	-0.000877935626366382	-0.00139189048907144	-0.00225231840750396	-0.00290206593331105	-0.00292694465808495	-0.00398182645478841
0.047023023594144	0.0498734730454625	-0.00767566186307792	0.0312423166574512	-0.00728866993966572	-0.00576741908478327	-0.00349978980328172	-0.000223165794837527	-0.00557746463515208	-0.00652804451222449	-0.00890399997582073	-0.0135636314577152	-0.015903764279624
0.227331464913525	0.123743689483081	-0.0482684201365149	0.113869375978114	0.0440719278537184	0.00889430997028723	0.0508143782212457	0.0465690276916322	0.0567991184470725	0.0264831189120028	0.0113842960646734	0.0176865131702479	-0.0086693456908182
0.030125301115317	0.0842423356805206	-0.00389643923405695	0.0243177600784324	-0.0125731194891433	-0.0104409213829205	0.0121096991122768	0.00717507218974785	-0.00901287684555625	-0.0115070204360319	-0.0120188613870852	-0.0128444711805972	-0.0153471054282007
0.0496501976079439	0.0172201608426922	-0.00792441078120232	0.0313307186146988	0.00179968805976476	0.00371995231688647	0.0107576390324738	0.0106711653336857	0.00530120554506941	0.00275982018832562	0.00153375570067209	-0.000410964532784136	-0.00262855386516045
0.0413609621441783	0.0218734679047522	-0.00528450405250433	0.0317259340458684	-0.00450192055367928	-0.00966121032825618	-0.000519198858849254	-0.0040224830963099	-0.00646843469610008	-0.00708156544096773	-0.012740851839861	-0.0123516156670946	-0.0147684913448091
0.163428846422381	0.111671116730074	-0.0364705679437207	0.0754239247109902	-0.00804936508584556	-0.0385414620424393	0.00481270287133348	-0.0179272893868	-0.000685847149880986	-0.0232954135641424	-0.0212176635956614	-0.0235786859948352	-0.0369127311758028
0.02552630419841	0.0163417444543403	-0.003550256397529	0.0197286964298939	-0.00123129336899508	-0.000203946189853945	0.00190784175440829	-0.00262879850316782	-0.00340390660641439	-0.000717619779424514	-0.00400983235906519	-0.00351997847682505	-0.00639717860138008
0.0756227417310218	0.0841286278342276	-0.00941669496485732	0.0542612758150236	0.000817234437949718	-0.00144802654318991	0.0240847014942595	0.0153801733776903	0.00948113996922816	-0.000315396052620098	-0.00523235384271416	5.50804457386395e-05	-0.0106081831503148
0.0823366063447222	0.10760609018048	-0.00940131207787458	0.0659743287883475	-0.000847647931459486	0.00031753207540873	0.0228639336738196	0.00956702220790444	0.0119696063200525	-0.000265057928025378	0.000882939855306214	-0.0094064833960253	-0.0183837832350233
0.0678407662450943	0.0237959841586183	-0.00522936074407167	0.0615041838521413	0.00160833043754618	-0.00150972641430196	0.0170583664200494	0.00656830888639637	0.0032984874348453	4.9302011622121e-05	-0.00280029160549594	-0.014759988537803	-0.00893252651756526
0.0406463891275895	0.0444876310573172	-0.00653132649837339	0.0275134369372915	-0.0105214618228689	-0.00930209118775778	-0.00201699080189491	-0.0077890801350418	-0.0101211711145151	-0.00991177650531336	-0.00847887827056371	-0.0102004666895318	-0.012595216865204
0.374084444469283	0.269201138892484	-0.0759386358650452	0.209941143446223	0.143629763104636	-0.0393554500998576	0.103654546236334	0.121950541533312	0.0300895764405112	0.052137156502389	0.00660157541682599	0.00403193169313537	0.00558179060490643
0.283300203712499	0.0970040766821059	-0.0597877782858442	0.143863734130144	-0.00985294432518508	-0.0231619947593527	0.0110109923952557	0.00118692802543169	-0.00524379133258512	-0.0165074695422689	-0.0238909940945258	-0.033104841967725	-0.0421844181960933
0.31143388726271	0.145719159073901	-0.0517307470394358	0.231972253377013	-0.0157964887753007	-0.0447343107840343	0.0161199467563913	0.0140040509196352	-0.0239569847523169	-0.0302653997796675	-0.0546361411976244	-0.052548417947863	-0.0758742934504936
0.417928770181237	0.176457062225556	-0.0932709474607927	0.200632760819637	0.0377293636667096	-0.0176464257730394	0.0514049959541595	0.0516075258389688	0.0386304205837862	0.0100414689468351	-0.0155734040977302	0.0318581561831414	-0.0319864676679023
0.0624721346170566	0.129011333761934	-0.0101878185480877	0.0389954115191381	-0.0120034133209868	-0.0177103179454404	0.0175877962018351	-0.00686190894307874	0.00698531430525124	-0.0148568656332136	-0.0187428485553295	-0.0169875561739487	-0.0232188844033582
0.354563945828965	0.228177349652016	-0.0666557335368462	0.221585858227393	0.0256114113332869	-0.0397622045747868	0.0778099003156987	-0.00494033107812247	0.00294991666722899	-0.00707539662074996	-0.0543576782695913	-0.02503627366204	-0.0224481875484389
0.0450256749989172	0.0157661175309154	-0.00771936771137322	0.028713862155872	-0.00683580332578573	-0.00653871379084314	0.00119122850236645	-0.000385168829686457	-0.00282229081989048	-0.00668725855831444	-0.00646229628557939	-0.00882477929989334	-0.00991728887003387
0.146306434178717	0.210700026287422	-0.0265517010066779	0.0870957307793223	0.0859643419447907	-0.00347374197469835	0.0794600468740332	0.0314656934563546	0.0516381038141062	0.0412452999850462	0.0362163972893239	0.022159724293103	-0.0159255948912849
0.445002960404243	0.154476038472875	-0.107005757628524	0.182554842905075	0.0212510903364876	0.000641743748128198	0.0780274062587833	0.0365411161419057	0.0465663609776276	0.0109464170423079	0.0180927985800373	-0.019087454469405	-0.0212955071273982
0.0225518963952366	0.0366103210104546	-0.00231323522193313	0.0186224119346568	-0.00319702683713836	-0.00760954062714305	-0.000455463307159076	-0.00446133754003663	-0.00451758380651538	-0.00540328373214071	-0.00611603649008662	-0.00718965255646625	-0.0114501901169837
0.118128538260085	0.0802863443682074	-0.0246687979219425	0.0568691487081969	-0.0138971850598228	-0.00288568444798788	0.00975528552918252	0.0156598156902829	0.00883440943921583	-0.00839143475390532	-0.00165433119724304	-0.0146195110428967	-0.0115890081886729
0.278242588429396	0.0998453129415562	-0.0580586537593659	0.144711841265025	-0.00463097107173394	-0.0176930545505339	0.027097142060824	0.0151530850313	-0.0212215739614706	-0.0111620128111339	-0.0155151536737702	-0.0397609711531385	-0.0590278700024804
0.458443152773591	0.146784194521475	-0.106397614894866	0.207826470441189	-0.0201533858863929	-0.0712110234735751	0.00665297677825372	-0.0347037034230493	-0.0422260331591271	-0.045682204679984	-0.0663650848447592	-0.0951972959348184	-0.0890921279440068
0.133747010267396	0.0734607450302193	-0.0159209143279166	0.11062185256496	-0.0165115296537825	-0.00301439023843239	0.0156308367555665	0.0189084169467379	-0.00359725757124718	-0.00976295994610744	-0.0140518405623955	-0.0241283908444455	-0.0326849238498276
0.362625211970272	0.216622159420995	-0.0707364692101146	0.2126330217075	0.01028640536787	-0.0402087336132834	0.0471181757539696	0.0203512099499591	-0.0157026969005057	-0.0149611641227067	-0.0425710660956856	-0.0314691632152223	-0.00566226434561506
0.0859387272852187	0.0259197928931828	-0.0160833227745757	0.0467635646963492	-0.00987692724472193	0.00398033392201398	0.0198393210784317	0.00332386582629865	0.0078091398372909	-0.00294829666135397	-0.00454103838637214	-0.00706934523742132	-0.0133297576383075
0.29027202797225	0.180051261903826	-0.0643855694979577	0.140738265214607	0.0307466008841734	-0.0288869060854206	0.0471712227027115	0.028621238353279	0.0265027699551271	0.000929847399376404	-0.00343475998037779	-0.0208759957222883	-0.0220348493807489
0.00268633983588293	0.000918759108975224	0.000140110832516944	0.00193974861758567	9.37369941212628e-05	-0.000223337085410464	0.00078244276604322	0.0008186132757728	7.00968678965328e-05	-6.48000456446004e-05	1.22012256760966e-05	-0.000548819587205466	-0.000541634331523653
0.066866964846584	0.033386890627322	-0.0117701496981071	0.0383080934820035	-0.0105659553212592	-0.019384910870048	-0.00175118582080032	-0.00521143483919413	-0.0108178391833174	-0.0149754330956536	-0.0152577960166478	-0.0187745154608218	-0.0249603255109105
0.0130147486102839	0.0213645945948792	-0.00178367060864529	0.00991211868721689	-0.00462203977954667	-0.00499452145659098	-0.00260818159794391	-0.00292487066853473	-0.00373963306825082	-0.00480828061806883	-0.00505218326966929	-0.00550229209109523	-0.00598862203134701
0.00634776360230814	0.0134196372952882	-0.000594645019821885	0.0048868480645866	-0.00146086890334644	-0.00180348930536744	5.66234091184696e-05	4.70019765921236e-05	-0.00129340302210471	-0.00163217910435694	-0.00194320539050265	-0.00179411457001709	-0.00267083363189653
0.0812248584069264	0.0597741256586389	-0.0155345466569331	0.0434887323898525	-0.00163097050709189	-0.0035164210333648	0.0138957949401874	0.00347087136919409	0.000430886010522144	-0.00257369577022835	-0.000967632780701402	-0.0156980405691229	-0.0123793583498698
0.143894607355343	0.0868979586185404	-0.0323629276086311	0.0654408325023486	0.0110187383394437	-0.00736441427027199	0.0139701597178587	0.00829691978546329	-0.00237070155253	0.00182716203458586	-0.0147766377024174	-0.0156574576841527	-0.0162693750155107
0.00910042785729298	0.00448826046759643	-0.000663251054823056	0.00825683151632923	-0.00271042572313896	-0.00264966632432905	-0.000825996249645345	-0.00175378135763077	-0.00207172328454876	-0.00268004602373401	-0.0029845457146915	-0.00323928412701808	-0.00394787186985902
0.0949300004091754	0.123307895153273	-0.0207550002124169	0.0448336808352996	0.00859545171297109	-0.0192890439825363	0.00766339188354653	-0.00844925051982415	-0.00664368817635602	-0.00534679613478263	-0.0116517739961638	-0.0245066974213644	-0.0217838319254283
0.0689027441057433	0.0240315222319468	-0.00621298958387248	0.0598763761387498	-0.00339762061142579	-0.00293930546740263	0.0163285239802889	0.00984904593154493	-0.00240954601239418	-0.0031684630394142	-0.00461623499988187	-0.01382216107307	-0.014191184634891
0.452672070014384	0.198671507957911	-0.109516655670331	0.180920452103229	0.157195242711863	-0.0190253182388763	0.10715488107745	0.0714651149086862	0.0429556241694218	0.0690849622364935	0.0327471466726509	0.0620155285403279	0.0294951648503488
0.1053962310131	0.0596269845744091	-0.00998045868444984	0.0906506121076507	-0.00473508750719903	7.85188409922616e-05	0.0206990659471715	-5.02760284780412e-06	-0.00148798404817024	-0.00232828433310338	-0.0067381911843243	-0.0200103761471114	-0.0204804728586055
0.135044650207339	0.152355587883026	-0.0195742465203346	0.0928765528736969	-0.0137068370065559	-0.00249057039329731	0.0435165730348351	0.00273431286920248	-0.00280643335333675	-0.00809870369992657	-0.0146985023752019	-0.00563353847400541	-0.0294764727989059
0.141807055739818	0.0862749330692706	-0.0317728248497075	0.0648276203487663	0.007886803912657	-0.0121166940272288	0.0192492752813879	0.00517211185812869	0.000313799388241082	-0.00211494505728591	-0.00987603779097346	-0.00994016866593858	-0.0184545555100221
0.465447096955562	0.221961886384048	-0.108753526156277	0.205782861810971	0.069572175834791	-0.0114576880544335	0.0168044382653612	0.0351582425593954	0.00909243709941537	0.0290572438901788	-0.0355083109151446	-0.0339398777839247	-0.0438417076025059
0.488526541953934	0.200886262154555	-0.119893521418039	0.191993955867626	0.0775581202681787	-0.0305719955897018	0.0364435010729665	0.0591277755724482	0.00180922413324058	0.0234930623392385	-0.0194907577552239	-0.0374007463108675	-0.0440257242840593
0.0846452583910258	0.0336288561876553	-0.015719996566914	0.0473873341604111	-0.00768951219944478	-0.00947546206302816	0.0057874318713816	-0.00297767910417768	-0.0107277363007258	-0.00858248713123647	-0.009960709528259	-0.0144889351872706	-0.0146489461416001
0.0782308771465682	0.166774477119096	-0.0132028425989415	0.0468158740748198	0.0305593783348166	-0.0270225496385076	0.00438247628278861	0.0123389618584206	-0.00669890569318506	0.0017684143481545	-0.0143665911022831	-0.0149646297584645	-0.00731827727863403
0.0687230706358681	0.0316779412953252	-0.0125127509824557	0.0396337735906292	-0.0189296315903309	-0.0131493392146827	-0.00250743305583122	-0.00573749938614035	-0.0123329910398915	-0.0160394854025068	-0.017457873331297	-0.0179308589033896	-0.0237351653795108
0.286541104824882	0.0868910933767048	-0.0456300744954366	0.21755899973144	-0.0204895626662982	0.00339235382718844	0.0382936719343319	0.0143946705036522	0.00493222016472994	-0.00854860441955485	-0.0191819317386651	-0.0376221964488411	-0.0462324637945684
0.00193134882587436	0.00040870380509465	-1.49444589988624e-05	0.00128817790059976	-3.65052088279086e-05	2.39346890363783e-05	0.000257327502128559	0.00027348623354956	0.000205268887635715	-6.28525989576525e-06	-0.000129791140097624	-0.000267135989122149	-0.000366753710108056
0.257863804149791	0.0728405373064177	-0.0376248975091213	0.207103781378422	-0.0117740617215756	0.00115065900121508	0.0403124894136309	0.0200328533539093	0.00918022041830585	-0.00531170136018022	-0.0252390379203423	-0.0300887635771764	-0.0316447736829661
0.0490319835696912	0.0703161570157785	-0.00624366543335078	0.035860084510531	0.000551640362745215	-0.0101745052969424	0.0107925793315232	0.00556660798959229	-0.00275158285530946	-0.00481143246709857	-0.00754542541871131	-0.00744166015483114	-0.0145105179231424
0.14702551155477	0.0437458377440104	-0.0121410131544021	0.145507040171078	-0.00227699936336159	0.00403926619594899	0.0407539170368854	0.0230080296876307	0.0126891172100338	0.0008811334162937	-0.00517287497383881	-0.0147138430657774	-0.0234373550694949
0.050450276380652	0.0608591384455495	-0.00708142643372996	0.0356783339156267	-0.0109495246949739	-0.0107212010951298	0.00681504047822942	-0.00420245709442264	-0.00458747881319999	-0.0108353628950519	-0.0131358560251573	-0.0141357647489434	-0.0148968786068608
0.121138122776203	0.0477079931044024	-0.024443296653692	0.0633687298728833	-0.0201029448739314	-0.0274709401977496	-0.00555625555046914	-0.0172166536811361	-0.0211449814888022	-0.0237869425358405	-0.0288870134564561	-0.032802470054264	-0.031374365821313
0.490759699401297	0.197664883020204	-0.122254844735656	0.187795808516792	0.0933126175421127	-0.050435695329985	0.0438606521673891	0.0075511792477172	-0.0035041255044711	0.0214384611060638	-0.017391840764395	-0.0414860470603462	-0.0583422355634874
0.119031800606835	0.0478185347995676	-0.0230104526710748	0.0627665154986863	-0.010855832080671	-0.0312758963784269	-0.00653574206274177	-0.0152085552381258	-0.0188294145666596	-0.021065864229549	-0.0268427325583877	-0.0323892037209576	-0.0310926132019224
0.444105961840236	0.153391124427981	-0.107684879646689	0.180377231661173	0.00979971762731829	0.0414897007006206	0.0694021189245025	0.0599740831812501	0.00376211218566003	0.0256447091639694	0.038160142377348	-0.00347976195590172	-0.00895076475220236
0.00167712760664921	0.00514782072064826	6.15317075392831e-05	0.00149355787117868	-0.000925605890276261	-0.000879022956773655	-0.000686260864995458	-0.000257483651449626	-0.00059724144711909	-0.000902314423524958	-0.000950739410606229	-0.000800577078934489	-0.00101726514882383
0.295424708475867	0.180000570809222	-0.0667182774334368	0.141871803678717	0.0409093646520261	-0.0174014153842759	0.026160037761193	0.0398118179646365	0.0381623219643997	0.0117539746338751	0.00238599011259755	-0.015443382139277	-0.00929257311406551
0.151614709500637	0.0344198303941051	-0.0292300586487083	0.0838997677606841	-0.00544538454698806	-0.0336511424004348	0.0129270563866409	0.00191921953195606	0.0053314358685744	-0.0195482634737115	-0.0136715061976513	-0.0126326424017218	-0.0148073512636113
0.492489712631223	0.196160297739835	-0.121704430371607	0.186651089177907	0.0396145672622861	-0.0567872239806616	0.0534630433882776	0.00497682333786703	-0.011541874207378	-0.00858632835918777	0.000432436229661048	-0.0628726528301347	-0.0431074449858908
0.467326311992756	0.219886924627215	-0.109970974233899	0.203181159165624	-0.00111577384317213	-0.0749540419891228	0.0382997645466553	0.0218369803312929	-0.000589238531777891	-0.0380349079161474	-0.034819983764689	-0.0509000273556324	-0.0569560255508766
0.100335014613215	0.104297261163655	-0.0141234708091176	0.0676342684884518	0.0086859931121239	-0.0111710966751443	0.0161330317949968	0.0172805539361331	0.000500927473973956	-0.00124255178151021	-0.00448241622676922	-0.0175837213269552	-0.022421288939227
0.164271662133583	0.175747731516502	-0.0265710751867788	0.109731485514637	0.0394038535190591	0.0250363207138459	0.0238311711384071	0.0254391045470593	0.00076221564148643	0.0322200871164525	0.00450546660870221	0.000125454028705757	-0.0154768108575697
0.0686488109698416	0.0322203585461757	-0.0129908505603699	0.0376151139307346	-0.0158553408529821	-0.0122191021353312	-0.00157390167274776	-0.0059524720039376	-0.0100556786278679	-0.0140372214941566	-0.0152449106333265	-0.020454140284977	-0.0193658557583317
0.0338926835019278	0.0472134287468836	-0.00328333335180967	0.0281987310075257	-0.00524244917130987	-0.00851666962507925	0.000589933167763214	0.00319179440419063	0.000874495823434372	-0.00687955939819456	-0.00772625774513375	-0.0109026935892844	-0.0128345550259479
0.0634485056559411	0.0958495664396785	-0.0123143623807667	0.0348932027173855	-0.00420172156716321	-0.0181037752666642	-0.00955984011847853	-0.00455838615743519	-0.00993481442670792	-0.0111527484169137	-0.00858982700256105	-0.0125123908526106	-0.0154881212860461
0.304455756026136	0.218592250994796	-0.0704155573700211	0.133802077527196	0.0585796157156525	-0.0101889458345139	0.0868251280682676	0.0475733783835827	0.0454395655873891	0.0241953349405693	-0.00157597205540227	-0.00562769176513833	-0.0213742407262075
0.401688610654742	0.0917845675018139	-0.0865502246143159	0.207345626180342	-0.00816433143411333	-0.035339114228679	0.0384827242253748	0.0146748909774269	-0.0137192063256207	-0.0217517228313961	-0.0258647184479739	-0.0439248915447881	-0.0500871879459073
0.172058768705121	0.163160341692471	-0.0400131855449886	0.0717494014662925	0.0474949533518251	-0.0503720158719735	0.0334467803046457	0.0302945927751413	-0.0110199703989898	-0.00143853126007418	-0.0371494049823743	-0.019389935380487	-0.0353081272666278
0.0270530088833731	0.00687935616316312	-0.00102353500104584	0.02405099642374	0.00217025682997348	0.00132514747367815	0.0101304501405874	0.00760768550201842	0.00457576392750699	0.00174770215182582	-0.00104412184702789	-0.00241465642796623	-0.0040283123902088
0.226744722063824	0.170082309759429	-0.0516674896258955	0.102183820969667	0.0574681763599928	-0.00780154539462577	0.0230684353866476	0.0360566687948507	0.0323199390480025	0.0248333154826835	0.00373838504169396	0.0131504242136728	0.0208461764851536
0.140129479858367	0.102125399240383	-0.0300408201931953	0.0653911102215437	0.00579880441312847	-0.0221449945715984	0.00577520003012555	-0.00432044685965888	-0.0148912890799314	-0.00817309507923497	-0.019310303816342	-0.0139549529616962	-0.0243467143699308
0.292495903384124	0.180085875177144	-0.0644834985426705	0.142130513489179	0.0463226945415341	-0.017267878580136	0.0475193126858189	0.0294257391828084	0.0204625297183157	0.0145274079806991	0.0145063365794102	-0.00510664035732084	-0.0257482862741525
0.0686570769907158	0.0321441500050251	-0.0122405505793324	0.0389993808026299	-0.0160071491140608	-0.0105948427614798	-0.00737721306962406	-0.00527905702231098	-0.00901264360595151	-0.0133009959377703	-0.0153544945360862	-0.0177991429828272	-0.0189349604791989
0.0572154703134221	0.0281887428115818	-0.0104776004487382	0.033609937333025	-0.0111692783551878	-0.00662789233809005	-0.0004824879013108	-0.00474480519069907	-0.0072632656736471	-0.00889858534663891	-0.0119531741244765	-0.0130745950315541	-0.016767496255607
0.12785643084964	0.0499876542667723	-0.0264466432191085	0.0650095470717791	-0.00668624213342374	-0.0158376457562251	-0.00361498002501726	-0.0101766425923878	-0.0145941439702492	-0.0112619439448244	-0.0233532842811361	-0.0313819427922893	-0.029642836551324
0.0151778996287229	0.0263576887426094	-0.00129163624433294	0.0138845070037647	-0.0023773586949983	-0.0041035856927559	0.00113647021497387	-0.00234322223386316	-0.00080303962720721	-0.0032404721938771	-0.00419804858929078	-0.00532199949866965	-0.00507133834853111
0.0756121575561903	0.0848151138143024	-0.00938877433562924	0.0540371658152073	0.00579407757520251	-0.00604129156390341	0.0320759313928855	0.00997326724501291	0.0123337216651438	-0.000123606994350448	0.00375329552275271	-0.012206673006194	-0.00586545005679727
0.0949994009816756	0.122870439297379	-0.0197930682951349	0.0462182967813306	0.0110321783016776	-0.0178363809908417	0.0121379733513051	-0.00166305450048947	-0.00185834694734006	-0.00340210134458203	-0.00589199253596979	-0.0155587231382748	-0.0125630411114318
0.0308759360263096	0.0401977108328303	-0.0046163527565058	0.021819721744989	-0.00138296617153957	-0.00144661672804676	-0.000682718681116457	0.00276560732628572	0.000581057020560164	-0.00141479144979316	-0.00438659307085177	-0.00733978784042441	-0.00752803473489485
0.149769249895111	0.0905123627765639	-0.0313426639042593	0.0720854117210451	0.00671896918891016	0.00347113450661743	0.026095056147726	0.0110561685645744	0.0241983972902745	0.00509505184776379	0.00991051280296154	-0.00204975507294106	-0.00156018060240051
0.271886005514706	0.186147278802857	-0.0424489737587604	0.204457553855294	0.0442080065086237	-0.00178671347387643	0.0511317684326976	0.0291974401208665	0.0172463974113602	0.0212106465173736	-0.0170828796548484	0.0267498936919758	-0.00969966380478415
0.0769963687177351	0.0717084091946446	-0.0146736476652106	0.041393037254972	-0.00263394109051562	-0.0191744386100853	-0.000402797152559878	-0.00847872441986293	-0.00922950774605517	-0.0109041898503005	-0.0103352138338661	-0.0107035940142792	-0.0170427384697604
0.0951026876713509	0.123046393880462	-0.0203933616686047	0.0461932281315202	-0.00261402649829397	-0.0330890603584853	0.00641113149155674	0.00824530612977034	-0.00929377336700196	-0.0178515434283896	-0.0161702527644176	-0.0192153883719948	-0.0178855771238399
0.0880854969079636	0.0251217774443976	-0.0172137906740738	0.0462623777112033	-0.0127508501726323	-0.011504959694361	0.0159815590185648	0.00872710301851959	0.00165576566030418	-0.0121279049334966	-0.00461934873389341	-0.0165451465826835	-0.00715009918308392
0.00499956028276548	-8.43098901727015e-05	-0.000225866982330185	0.00308585403050197	-0.000458946403574422	-3.8678044796619e-05	0.00175398504791412	0.000856678782668313	0.000340715552402708	-0.000248812224185521	-0.000472641920251195	-0.000913514143272512	-0.0010945983909735
0.354079207575078	0.231438688390763	-0.0675852605226286	0.22128105027396	0.0437125666616861	-0.0497018171177033	0.0504386465418474	0.0406686309888111	-0.00562442097979665	-0.00299462522800858	-0.0320775445152323	-0.041724257723732	-0.0576987584759112
0.055324078892916	0.05432501930649	-0.00985033654562841	0.0338873475458137	-0.0118397820675268	-0.0128199952581999	-0.00166293021862134	-0.00676626014059731	-0.0122703975350493	-0.0123298886628633	-0.0138489171156998	-0.0170977384089313	-0.0195058143467598
0.490603780567297	0.196921389166043	-0.12087075555649	0.190051032580184	0.0123408307885352	-0.064325557968133	0.0671908565297498	0.00515013602369585	-0.0113566248834452	-0.0259923635897989	-0.0273733507151367	-0.0303097555361128	-0.0573832342405487
0.028931200663354	0.0660746932409841	-0.00488797854313643	0.0191109258176144	0.00250662047732025	-0.0114403703266615	-0.00665211369233492	-0.00859762902973511	-0.00972354111458686	-0.00446687492467064	-0.00982590662898264	-0.00852401263121125	-0.00782262379522422
0.0149095596026287	0.00719171123400434	-0.000950061636690763	0.0113223886582904	-0.00278722544220035	-0.00254386080584005	0.000838388038654148	-1.70207384849481e-05	-0.00254846702469151	-0.0026655431240202	-0.00351975695563781	-0.00437890271479442	-0.00514606795802975
0.000409766841980596	0.00167176882105362	5.6878062044165e-05	0.000341180598108501	-0.000116757383170826	-0.000104384581820747	-5.4823224933068e-05	-7.93338843927694e-05	-0.00012695286002827	-0.000110570982495787	-0.000156092140709507	-0.00018101710800442	-0.000230305868154506
0.492710710709569	0.195681201071607	-0.12235544347777	0.191730510082582	0.0686555175677101	-0.075534278474762	0.0391263471166927	0.0508742361336489	0.0112525799008719	-0.00343938045352593	-0.0222230726607262	-0.0495375280979584	-0.0461823992048343
0.254893500480211	0.128306087255849	-0.0552082286286078	0.125820670123443	0.0129543473099597	-0.00317588336303626	0.0746121027570841	0.0499067105773675	0.0215781879917272	0.00488923197346169	0.00727905732597101	-0.0017393966567773	-0.0259012155620973
0.152634043223317	0.112151647643386	-0.0321048041948481	0.0749688710204384	-0.0099925071092565	-0.0381630265884933	-0.00405155780168898	-0.00993226149341431	-0.0141649505342379	-0.0240777668488749	-0.0379481571874918	-0.0267628634086233	-0.0380697107696764
0.0423529878194406	0.010784610197477	-0.00316156844619998	0.0375105952231602	-0.00242841299920905	-0.000558854366164055	0.0135333076923251	0.00777464510213711	0.00427947508841092	-0.00149363368268655	-0.00211778858427257	-0.0048771582915119	-0.00838736351726316
0.494141973324226	0.24155637459797	-0.124495757494143	0.183170709288984	0.136491403132113	-0.0582657236315021	0.0567903379010269	0.0523789437000737	0.062906563073997	0.0391128397503056	0.0357715600738618	-0.00357605112774861	-0.0338181853974024
0.105808730178324	0.0959288445881872	-0.0146375858865391	0.0703263557742887	0.00879652819752436	-0.00146088273385812	0.0205260421803193	0.02869429150957	0.00833624233396182	0.00366782273183311	-0.00312507891050624	-0.00830859695589339	-0.00360703536660519
0.452153624546791	0.191883698153521	-0.110766840650019	0.179364445246506	0.0112992965103573	-0.0221372928750849	0.0844705942560641	0.0980444619248717	0.0491700738279302	-0.0054189981823638	0.0157570345129703	0.0173733409602587	0.0103031571093875
0.00189973070835862	0.014409814463221	-3.62484365201067e-05	0.00162085394821115	-0.00146926329310368	-0.00133736949160406	-0.00121697291563982	-0.000566989129026127	-0.00131050490244171	-0.00140331639235387	-0.00149035354213324	-0.0011293737505667	-0.0011634594804869
0.466832533282099	0.221546012631724	-0.110337835075482	0.20720902689014	0.0750184997161091	-0.0797086395263283	0.0397621816083355	0.0344208337367665	-0.0141436220334567	-0.00234506990510958	-0.0364490863751727	-0.000400824346700246	-0.0668945156333055
0.0635778203789561	0.0958013205698663	-0.0121076395248842	0.036830693045987	0.00957905188315303	-0.0189780522495838	-0.00165639808491376	-0.0104574652058261	-0.00315337701649199	-0.00469950018321538	-0.00880769581409085	-0.0135230760867881	-0.0161585328874824
0.0945109974019857	0.0280385596683004	-0.0183799974918302	0.0513135788964193	-0.00481258803809424	-0.00543765732578398	0.0136833277601289	0.00713436170440004	-0.00314504007389833	-0.00512512268193911	-0.021616414869184	-0.0109298366902322	-0.0121515165427832
0.112573832598747	0.184910005268036	-0.0193195751181467	0.068615397608342	0.0163944906608809	-0.0178117578156804	0.0195904868844416	0.0449933253991644	0.00632052377297437	-0.000708633577399753	-0.00842803441271771	-0.0172801885896261	-0.0130675987693807
0.0689965521206541	0.0240606497002959	-0.00616624262295644	0.0604480403768999	-0.00576796829069011	8.07165700813656e-05	0.00993325915315374	0.00839809997970417	-0.00285656170686753	-0.00284362586030437	-0.0079705642775495	-0.00964998607534123	-0.0139169286523652
