# Supplementary material for: Measuring re-identification risk using a synthetic estimator to enable data sharing
Source: PLoS One. 2022 Jun 17;17(6):e0269097. doi: 10.1371/journal.pone.0269097 (PMC9205507; doi:10.1371/journal.pone.0269097)
Supplement: S3 File — (ZIP) [file pone.0269097.s003.zip › tx/tx.vineCopula.1.1.csv]

risk_act	entropy_est	ital_est	hypo_est	g_err	g_vine_err	ave1	ave2	ave3	ave4	ave5	ave6	ave7
0.573151215684193	0.154098613116314	-0.426522667586646	-0.111733033866011	-0.0223083520638387	-0.0122812413978622	0.0358733014653245	-0.0141607335155465	0.0143847580870379	-0.0172947967308505	-0.0429748554575078	-0.0833031818735216	-0.0782446136535083
0.0157290925410665	-0.00402553067696711	-0.00872798254253685	0.00178962720784616	-0.00493955341822797	-0.00895494269486761	-0.00303076598866307	0.00147974424215246	-0.00691391660423105	-0.00694724805654779	-0.00605755677095749	-0.00635002794548769	-0.00627527233459575
0.00113569394707002	0.00035106352007572	0.000492395847107548	0.00231191147505064	0.000107666026207966	-5.72704454075597e-05	0.000449745741301214	0.00208110040832159	0.00130733042058397	2.5197790400203e-05	-0.000127270010184311	0.000390065030773499	-0.000358075902929841
0.101415632944488	0.0113061165750174	-0.0442390696824282	0.0644238210748606	-0.00113610618883182	-0.0257128971269834	0.00800784818566366	-0.000174739586424041	0.0107174043894082	-0.0134245016579076	-0.0215410035202671	-0.0227204853003137	-0.0266507315494548
0.0236770648472531	0.0122672362266073	-0.00597490957381713	0.0208223595975763	0.00197696833738918	0.0075908429697258	0.00769470660759727	0.0013447785936472	0.00513395664730175	0.00478390565355749	-0.00315206083470463	0.000831941747733985	-0.00599269288813038
0.166775897031952	0.059851118799273	-0.0829600797675335	0.0830090787765534	-0.0314350189278383	-0.0115353154510557	0.0228138738656634	0.0134781498098372	-0.0267947315000591	-0.021485167189447	-0.0338602011287109	-0.0466811280593292	-0.0252242872625976
0.586356523853721	0.0984885084508658	-0.444261454478731	-0.140938342035539	-0.0816429313080557	-0.0315675204757402	0.0344105540641448	-0.0608896355081312	-0.0232784469596091	-0.056605225891898	-0.0718507364531312	-0.0853335740253991	-0.103112856599737
0.418885167934287	0.11226223792367	-0.28647029695957	-0.00629715545656861	-0.0608779867756178	0.0115747273933832	0.0649491846131827	0.00679775844427311	-0.033939288521529	-0.0246516296911173	-0.0555624815075036	-0.0520123148973616	-0.0734664021584643
0.0657709372589175	0.0372161345200988	-0.0142385754700338	0.0774885165225952	0.00799979706772429	0.000238423946803332	0.019090530496702	0.0133384718116494	0.00230349913293144	0.00411911050726381	-4.06123012297033e-05	-0.00100072200234523	-0.00657401521528123
0.115350147177546	0.00670685231254262	-0.0486748350011741	0.0795108618488881	-0.0108104783895897	-8.0763692214797e-05	0.018473996543115	-0.00715509821520571	-0.0176632041894871	-0.00544562104090227	-0.0396078573151391	-0.0309130673703524	-0.0338626324043456
0.0334172539909168	0.0173739474498233	-0.0165789566277449	0.00834428380267702	-0.00181151784266581	0.000734596008802109	0.0053682662686024	-0.00382464331870408	-0.0106892108499344	-0.000538460916931854	-0.00544081637911838	-0.011946819922593	-0.0117025344987786
0.0627728784017133	0.00328421654392132	-0.0278459874676723	0.0351809415350392	-0.0067697737224709	-0.0271661276326515	-0.000949590741607872	-0.00333069930671387	-0.00842951839324219	-0.0169679506775612	-0.013263456232687	-0.0199101332772724	-0.0263162872839329
0.231588714003514	0.0482364052383163	-0.121809311507137	0.103960302523918	-0.0105751776615222	-0.0277433085122897	0.0328275088735662	0.00911146312124353	0.00455161219149727	-0.0191592430869059	-0.0470093350091965	-0.0487734661015027	-0.0443933601571155
0.605616052658586	0.121354017022852	-0.460996696146444	-0.151072737150565	-0.00408231588466423	-0.114804579718641	-0.0237070944499375	0.00553712559994657	-0.0576064182144899	-0.0594434478016527	-0.0700344618366195	-0.0850006130424785	-0.0492923282412455
0.936733333333333	0.0623680667721683	-0.779516561544853	-0.438333333333333	-0.0410650793650793	-0.06005	-0.00113333333333332	-0.00897103174603175	-0.017868253968254	-0.0505575396825396	-0.0247444444444443	-0.0296257936507937	-0.0459467723453016
0.514442013707633	0.0932306983835656	-0.37713902076532	-0.0856783773439965	-0.176651198363563	-0.0425927611721182	0.00861610789519074	0.017112755645845	-0.12032021560217	-0.109621979767841	-0.104651917962917	-0.0717536361364637	-0.122929355780106
0.600368064467416	0.131897017727369	-0.452120875042982	-0.133495337194688	-0.0243760159930142	-0.0467164123405333	0.0447612508903191	0.0241601801086425	-0.0109006675358313	-0.0355462141667737	-0.0436503055411315	-0.0573041967320863	-0.0439721087029693
0.490559520580573	0.142160408136	-0.349856943563465	-0.0495605900992895	-0.0815879090311989	-0.0200119565149142	0.0340835685195796	0.00983620477250535	-0.0336030573454759	-0.0507999327730566	-0.0836777262835107	-0.0718887614201937	-0.0857875714697686
0.687249625374625	0.148382797943208	-0.535473028053213	-0.208049625374625	-0.0218046465832069	-0.0535922424474419	0.0363789224664225	-0.0132080195563099	-0.0150920368675013	-0.0376984445153244	-0.0526677823101782	-0.0751614581630157	-0.0588063272283822
0.165628746035177	0.0593353352287057	-0.0806655166399629	0.0886702158470343	-0.0210130835752661	-0.00833296700679012	0.0201345873444998	0.0347841291506781	-0.00742083398098592	-0.0146730252910281	0.00277316222091331	-0.031813332835353	-0.0334003046085912
0.888221428571428	0.107991579771573	-0.731458004655204	-0.391421428571428	-0.0398007936507936	0.00111190476190492	0.0213373376623378	0.0110849206349207	-0.0292980769230768	-0.0193444444444444	-0.0317780663780662	-0.0405279581529581	-0.0691742313242312
0.764015123765124	0.134477420178447	-0.611687803490388	-0.282742396492397	-0.1512264395486	-0.0747076479076479	-0.0493609438889511	-0.0728748232396259	-0.11111541402516	-0.112967043728124	-0.169064768921969	-0.126564301415569	-0.108559554514524
0.956	0.0431793325318339	-0.798329880339264	-0.456	-0.0331	-0.01	-0.0124	-0.0124	-0.0197571428571428	-0.02155	-0.0681714285714285	-0.0458	-0.0460301226551225
0.482294323439231	0.0678705445413062	-0.346028899997857	-0.0563520774499258	-0.0461331972818284	-0.0202315533341264	0.0183875446383814	0.00242236847728294	-0.0470812685096569	-0.0331823753079774	-0.0486528226093006	-0.0717829390720495	-0.081635382448642
0.111162341392409	0.0318476556758216	-0.0341812874217245	0.115332435257253	-0.00177924644561996	0.0252844323685367	0.0263549792933174	0.000339579852500577	0.0131103256960168	0.0117525929614584	-0.00203457992286037	-0.0206370457251921	-0.0232361521566528
0.232911699744307	0.0486803491031093	-0.140254518727649	0.0456562719898413	-0.0240614706078009	-0.00180148213049422	0.0168287906404841	0.00948753055551524	-0.0252016437142348	-0.0129314763691476	-0.0505914668035829	-0.0463079178137507	-0.0525055786433515
0.208966861551111	0.019956621600689	-0.116401388910407	0.0705701959991815	-0.0165360217790918	0.00318254395633791	0.0186789049875189	0.0136430636690626	0.00325561344791253	-0.00667673891137693	-0.0187400380944816	-0.0395016750119843	-0.0335180768660114
0.0129211863965805	-0.0026635514073211	-0.00762461484184157	0.00080173952941923	-0.00720274131739734	-0.00648095776420831	-0.00347155463055242	-0.00243086680118814	-0.00734411948368966	-0.00684184954080282	-0.00636663325053813	-0.00672036780106699	-0.00776302379384461
0.18582243146534	0.0330913799668501	-0.108256934848396	0.0479868918296519	-0.0348714869340615	-0.0284012160863373	-0.000166703384353428	0.000385440964944	-0.0545127470337179	-0.0316363515101994	-0.0462929387280565	-0.0500364307036456	-0.0386249839106712
0.100254252739742	0.0386069412535064	-0.0347573214727614	0.0909520916688776	-0.00173167053417179	-0.00362118117190309	0.0144513238420133	0.00211211511676773	0.00766690131494338	-0.00267642585303744	0.0014057465152979	-0.0391058863244391	-0.025880703097877
0.289802306873972	0.055286086895248	-0.173995143243352	0.0676086398800961	-0.0291210721740474	-0.0140665927892893	0.041079566091241	0.00344775625012367	-0.0174077477259659	-0.0215938324816684	-0.0491887220213456	-0.043916833242913	-0.0353830956410445
0.325401474089401	0.0344711821753823	-0.217295886288535	0.00688208961128761	-0.0795294704949649	-0.0651624390831561	-0.0015603648950685	-0.0126504154827195	-0.0205916764875959	-0.0723459547890605	-0.0742399656313049	-0.107171113725042	-0.071541921602964
0.568525398924324	0.112621103652115	-0.429764987284176	-0.134489035287961	-0.0284272963310107	-0.0682843870980691	-0.0113213980001088	-0.0314317602337387	-0.0286609570188299	-0.0483558417145399	-0.0407841333156402	-0.0579371173418782	-0.13491311993537
0.573780566409157	0.178314317914328	-0.428770659638497	-0.117816930045521	-0.0230901356410946	-0.03355531334944	0.0474558045728023	0.00648886995513231	-0.0195541431308156	-0.0283227244952673	-0.0365668280564037	-0.0173755546377082	-0.0914515351180102
0.328804467088285	0.0320171377791469	-0.227599473786912	-0.0191341653312189	-0.0434346532882219	-0.0454037199934851	-0.00437640700799335	-0.00953973784144801	-0.0530050411281488	-0.0444191866408535	-0.0846927128478883	-0.0859157285916765	-0.0769215138797107
0.912207936507937	0.0739822333641419	-0.755897860463967	-0.417007936507937	-0.0360785714285714	-0.044763591963592	-0.0222626984126985	-0.00237222222222222	-0.0642513977250819	-0.0404210816960817	-0.06234565989566	-0.0486424242424243	-0.0427921236171236
0.388231584960087	0.0896574760377986	-0.258084782892798	0.0154047786762768	-0.0318355985737148	-0.0253418830961623	0.0203710825164956	0.0365048062882616	-0.0326768203995677	-0.0285887408349385	-0.043765431460414	-0.0398485774836836	-0.0847567520199062
0.458052935854995	0.171060619155786	-0.323405103806263	-0.0380358235555295	-0.0696035625932429	0.00900403942959632	0.0380142859231825	-0.0180485528024187	-0.0394743718633475	-0.0302997615818233	-0.057766963779196	-0.0396866056584737	-0.0704159561691243
0.36779951836201	0.0763377654527354	-0.243383937213024	0.0163630484829094	-0.0106199640974584	-0.0623114299579581	-0.0135303083544595	-0.019307207563848	-0.0470996227067085	-0.0364656970277082	-0.0319364630131843	-0.0553462597146004	-0.0666961361120553
0.824042628329329	0.104559740956589	-0.671715308054593	-0.342769901056602	-0.256486947082471	-0.0467858351225359	-0.0460370451697986	-0.0416880828747836	-0.0416641179508187	-0.151636391102504	-0.0873524077166085	-0.181720466464195	-0.109177185039074
0.1842436079991	0.0394572341981878	-0.0932885009753423	0.0897247487864296	-0.0249994348537406	0.00129893516228236	0.0376872678671054	0.0363453395283324	-0.0177323017149814	-0.0118502498457291	-0.0187740699340472	-0.0345272265954578	-0.0376589544272715
0.423805925168226	0.0997708619126665	-0.290745335639512	-0.00915351875111364	-0.127483484196951	-0.0755586689806538	0.000825916604303312	0.000101080514500751	-0.0116526509624964	-0.101521076588802	-0.0504581700418804	-0.0631898149681245	-0.0998242634276039
0.00878239393249624	0.00243086085902744	-0.00357682235318779	0.00406261800450169	-0.0035144812644427	-0.00344005049566409	0.000134367570009657	-0.00247330565869008	0.00123433768183815	-0.00347726588005339	-0.00204605070194836	-0.00444063608421206	-0.000415658377934979
0.217957277159957	0.0537510528461591	-0.117711806204393	0.0860300668685635	-0.00336820382335121	-0.00770807375337146	0.0353205728412339	0.0309603920204737	0.0336900998337613	-0.00553813878836135	-0.0124485580077172	-0.0148162078562253	-0.042867561567892
0.8972	0.0937281524161248	-0.74215259249173	-0.406327272727273	-0.0394198412698412	-0.0542357142857144	-0.00902639250903015	-0.0173894597232833	-0.00223769841269839	-0.0468277777777778	-0.0619569760234082	-0.0518466180603022	-0.0755395834282676
0.051662942157404	0.0121532310673212	-0.0220478758050002	0.0266243031304434	0.00730115463296852	-0.0149903321384239	0.0089789556246419	0.0216553208520512	0.0136751117686461	-0.0038445887527277	0.00232476621789256	-0.0030063046263536	0.00156722212252638
0.36723015802026	0.0960623608728032	-0.241909980995253	0.0210735852952484	-0.0453466182705184	-0.0143444642952122	0.0249537350435977	-0.00210740893859374	-0.00194432760136909	-0.0298455412828653	-0.0399227331761612	-0.0724829366520042	-0.0487012435953543
0.64608550928989	0.139871775134026	-0.49942318290508	-0.184096427293455	-0.11737516538765	-0.020783114886335	0.0160464810623785	0.0213055314984799	-0.00701010149233694	-0.0690791401369925	-0.100421561058145	-0.0651128060766573	-0.13798479900815
0.743761610611611	0.137522732608013	-0.596226366769552	-0.279143428793429	-0.0163558836173243	-0.040958125987462	-0.0329660557742911	-0.0130481001967845	-0.0300404371597328	-0.0286570048023932	-0.0642137786533824	-0.0846446229771031	-0.0917557350410089
0.22405332717843	0.0518160207775868	-0.128336997786457	0.0644241810976074	-0.011407215306625	-0.0184757965481196	0.0244152342356976	0.0185515031430349	0.00245107278831427	-0.0149415059273723	-0.0186116879083985	-0.0235223624002417	-0.0218855831884067
0.0119277319190627	-0.000246863456401717	-0.0012662142074177	0.0125321717273965	-0.00251530627815577	0.00961594024556479	0.000914684576784968	-0.000705763554276135	-8.17836919789379e-06	0.00355031698370451	-0.00175879624797006	-0.00459529138843843	-0.00347284534918151
0.00881299707302489	0.00492972052452559	-0.00257081180921228	0.00684540538190502	3.85718950735216e-05	0.00174719663352472	0.00161050600717932	0.00588725318266641	-9.49585985050138e-05	0.000892884264299121	-0.00030842537445859	0.000130269598906614	-0.00169180216557739
0.089453967570494	0.0423662536589688	-0.0195571135629707	0.111530648651361	0.0174144535222286	0.0258763078005227	0.028510734151623	0.0273781802406593	0.0144760185777053	0.0216453806613757	0.00458333387907232	-0.00161874419098908	-0.00340453765814448
0.893309523809524	0.092937394987354	-0.736546099893299	-0.396509523809524	-0.0325952380952382	-0.00637619047619065	0.00204999999999989	-0.0168777417027417	-0.039909090909091	-0.0194857142857144	-0.105711542362007	-0.0500867262854106	-0.0681812049062049
0.198942593671742	0.020851444719331	-0.111669528340095	0.0620320181964653	-0.0329222387869528	-0.0522593709352651	0.032223649088342	0.00933365472146	-0.0382275968727055	-0.042590804861109	-0.0412664225740117	-0.0566847494136347	-0.0710472546951397
0.558819351194042	0.0924520908019582	-0.415656363445489	-0.110019351194042	-0.0614328361251906	-0.0117640527947928	-0.0207779947911565	-0.0248592036068567	-0.0248359274827883	-0.0365984444599916	-0.0626523077431341	-0.117067092884528	-0.104611596550951
0.0591624652488901	0.0357768616244329	-0.0179604260505662	0.0553067168087624	0.00724063656420495	0.0044788498621991	0.0146315602778936	0.00710465379697903	0.00363979924949261	0.00585974321320202	0.00179845172702246	0.00784761582791969	-0.0112347470001875
0.506188401223722	0.100824921175201	-0.372510861713306	-0.0892731160187311	-0.0429684852096757	-0.0351218166703344	0.0393813330394516	-0.00470729324403263	-0.00762512530888876	-0.039045150940005	-0.0569421419544138	-0.0361005245179249	-0.064047134188434
0.267546576224475	0.0461049272575609	-0.157987354281776	0.0668749160087814	-0.0195917643563096	-0.0241226460357701	0.0253651216483269	0.00106722103995355	-0.027882463594067	-0.0218572051960398	-0.0270623930605977	-0.0496582443765524	-0.0656154535248424
0.689802411730065	0.146872979069226	-0.541457847224563	-0.222456957184611	-0.0756627503911688	-0.0476970134785059	0.00885409588522001	-0.0296905026886282	-0.0375718901344712	-0.0616798819348373	-0.0688790741870692	-0.121778723934183	-0.116809582843475
0.563846808954308	0.150759955592899	-0.419387625136972	-0.109955899863399	-0.0424640393017715	-0.0163432801731479	0.0216821881336284	-0.021434719654719	0.000277726885668739	-0.0294036597374596	-0.0236612874055073	-0.0672096650676954	-0.084489245592874
0.813578288051818	0.12657058184974	-0.661509565487202	-0.332960106233636	-0.0593946747179411	-0.0743028282474562	0.00150717370864417	-0.0281741668228049	-0.0569333024818319	-0.0668487514826986	-0.0583657627116606	-0.0481499106833134	-0.0751156084657716
0.653972143499775	0.0845635002653951	-0.50724622032116	-0.192081234408866	-0.0423142115541363	-0.00563770888184223	-0.0158046234587379	-0.0640632899700974	-0.0600887990660895	-0.0239759602179893	-0.104933524979418	-0.0885097725332457	-0.107744424589058
0.713569913419913	0.119084944463899	-0.56114521806411	-0.231824458874459	-0.0553587110889439	-0.0934310285693277	-0.00392563016338587	-0.0771807544519463	-0.0478454593308308	-0.0743948698291358	-0.102757594643918	-0.104608076430627	-0.140885177315767
0.0698671289567448	0.0277691514948381	-0.0146673913033372	0.0845054075358581	0.00539810593785681	-0.0116317572141997	0.0226302100850693	0.021289800113249	0.0213920032641213	-0.00311682563817142	0.00105991121991245	0.00106717582565066	-0.00832034863479521
0.181919306469192	0.0639437231839604	-0.0920810321515081	0.0876803754270266	-0.0244029590859958	-0.0286344839257183	0.0071391406306959	-0.0233793446200393	-0.0114909116918736	-0.026518721505857	-0.0212079897777219	-0.0370365885475019	-0.0434775270077096
0.0994045510273344	0.0148373186115524	-0.0430061793369303	0.0639500681008142	-0.000878904695804428	-0.0170161992059549	0.0234972384967554	-0.00453761284625831	-0.00271217678809622	-0.00894755195087968	-0.0224222879698913	-0.0223426013066974	-0.00596263150466594
0.0250766846231316	0.00142954482595093	0.00421924770005251	0.0491645616324311	-0.00668573019232669	0.00176085368867311	0.00354974034630312	0.00583495738239592	0.000311077054639005	-0.00246243825182679	-0.00492883905361767	-0.00819540063689347	-0.00605895229820124
0.919652380952381	0.0756968097032094	-0.762888957036156	-0.422852380952381	-0.0499420634920635	-0.0237555555555555	-0.00879880952380951	-0.0389366883116883	-0.0405103174603175	-0.0368488095238095	-0.0536166305916307	-0.0762835064660142	-0.0437996031746032
0.488375293764016	0.18951951392777	-0.349551034575885	-0.0546298392185618	-0.0167342043204241	0.00101098219267137	0.0458863841664069	0.0224118342622232	0.0340271514085475	-0.00786161106387634	-0.0319636353489093	-0.0079480939909739	-0.0616176869134048
0.0757311399267885	-0.017836127116545	-0.0333945684365238	0.0455486651220318	-0.0202186134445112	-0.0229795182805412	-0.016020043224814	-0.0262820102071332	-0.0246273271037116	-0.0215990658625262	-0.0346291989215978	-0.0352456459463875	-0.0398222837942123
0.322977266470947	0.0578913812851257	-0.207462632319511	0.031944213029944	0.0107682373605754	-0.0169904449368312	0.00807602257923529	-0.011859029945599	-0.010798389947948	-0.0031111037881279	-0.045701470632399	-0.0401906134163444	-0.0606596621316409
0.308883294710206	0.106722563056176	-0.189453210609884	0.0586309209760682	-0.0143671132726863	-0.0063346138972748	0.0506018107302709	0.00330866329048363	-0.000292704785950504	-0.0103508635849806	-0.00314448345587165	-0.00921009004370194	-0.023345745296429
0.889153968253968	0.0883834836082661	-0.733750587954511	-0.397153968253968	-0.0421158730158731	-0.024668253968254	-0.0249271825396826	-0.0374591769341769	-0.0711623265623266	-0.0333920634920636	-0.0620092962592963	-0.0578750610500611	-0.0586301587301589
0.657655810855811	0.130621749005265	-0.506688534197842	-0.181183083583084	-0.08041278772254	-0.0373717032967033	-0.0154225160649712	-0.0214239411302861	-0.0503355462284171	-0.0588922455096217	-0.0427447353007724	-0.134866114180469	-0.11421852246235
0.565295375616815	0.138448478387888	-0.421063390702729	-0.111969172408259	-0.0666132005862637	-0.00413811998151037	0.00956761731111855	0.00544998315865841	-0.0567999207717252	-0.0353756602838871	-0.0655323802507151	-0.0703604446754964	-0.0781512068479825
0.201580013870954	0.0251991429252333	-0.11707884957532	0.0513272947123034	-0.00455112379377226	-0.0595278947252003	0.0334683439032382	-0.01555611327817	-0.0185856448760922	-0.0320395092594863	-0.0419516521693064	-0.0396018295325226	-0.0399442134211634
0.0105955365471617	0.00631699926615714	-0.00264290106715874	0.00639855519382203	-0.00112941535599082	-0.00175911454086072	0.00155530508133096	0.000598991463214795	0.00123487132725826	-0.00144426494842577	-0.00213858906621135	-0.00106862693539543	-0.00195061020705133
0.0319942891660029	-0.00271597750102549	-0.0108126178866759	0.0259916702001562	-0.0051483200877294	-0.00614250325725772	-7.43245439030829e-05	-0.00473160602345062	-0.0102286072133711	-0.00564541167249356	-0.0141475132056341	-0.0121826107032121	-0.0179856784456071
0.488653117825624	0.137049805124658	-0.350088506281858	-0.0550916204994211	-0.00442643908424034	-0.035945599952993	0.0624337075495096	0.0428310065845375	-0.00357619437665879	-0.0201860195186166	-0.0481945347766999	-0.0682735178813817	-0.0940123225872571
0.505299980958527	0.141248039861519	-0.36362448116853	-0.0609108989620923	-0.0405806034122316	-0.0286808700183881	0.0249124419976325	0.0232584704406013	-0.00437483296022201	-0.0346307367153098	-0.0718078070998143	-0.0778359469810158	-0.0955163630218758
0.468829433522626	0.140353742815128	-0.327346555168549	-0.0247120092802019	-0.0810473221683762	-0.0279432661641117	0.0390773706908109	0.045327101999057	-0.0233870925386716	-0.0544952941662439	-0.0618536785069244	-0.0585091539557613	-0.069697928442869
0.928538095238095	0.067476697397675	-0.77177467132187	-0.431738095238095	-0.0736299498746867	-0.0724880952380953	-0.0251857142857143	-0.0216246031746032	-0.0499281746031747	-0.073059022556391	-0.0798362212349055	-0.0721726190476191	-0.0700126050420169
0.387025703338437	0.106434130545691	-0.259367172830562	0.00948776750444608	-0.0482225396801549	0.00309205190858708	0.0190250721723238	-0.00234857547541212	0.0277098398963287	-0.022565243885784	-0.0282114300424923	-0.0334361526631342	-0.0704961889631124
0.402324201031089	0.0719454534239689	-0.269129199767047	0.0127176120577833	-0.042926811653863	-0.0444133796946392	0.0242142741448536	-0.0231589615365457	0.00940058210124417	-0.0436700956742511	-0.034478776287897	-0.0774703858787204	-0.0595600490656695
0.0868962806523546	0.00866245289907851	-0.0417754876368124	0.0416871918826881	-0.0246337766698941	-0.0134169949686293	0.00339178206960385	-0.00870880910272645	-0.0230152912508386	-0.0190253858192617	-0.0209415255758184	-0.0163303604387642	-0.0235921288203125
0.265330467331207	0.0427650789365942	-0.158403075759039	0.0614677470571872	-0.0709269424432122	-0.0770478613603508	0.0113484904169507	-0.010366130150578	-0.0290378091818612	-0.0739874019017815	-0.0565565809866173	-0.0538626089119553	-0.0692088030262305
0.192642932866481	0.0250575131461473	-0.103169919675946	0.0764609090221811	-0.0395187481688836	-0.0176560187997922	0.00436961727035171	-0.00300634208755921	-0.0104312614419455	-0.0285873834843379	-0.0550295710441829	-0.0528098904916164	-0.0635288184648722
0.9488	0.0482096454815898	-0.791129880339264	-0.4488	-0.0324666666666666	-0.0595246031746032	-0.0148968864468865	-0.0164404761904762	-0.0326509657009657	-0.0459956349206349	-0.0142904761904762	-0.0348654761904762	-0.024322619047619
0.58888065130305	0.12742999966426	-0.439629391053037	-0.118335196757595	-0.0837225879638188	-0.0320527418494777	0.0180609168891189	-0.0344686584954051	-0.0162641903683172	-0.0578876649066482	-0.098113660052295	-0.0558511260342769	-0.114432254498283
0.791571400821401	0.142516058273339	-0.636977341185387	-0.302298673548674	-0.0549596925623397	-0.035754860315836	-0.0233193569880413	0.00137571954189586	-0.0358094627594628	-0.0453572764390878	-0.0363970881982062	-0.087736606294499	-0.0794889469394767
0.0798875085727144	0.0127016912226928	-0.0128463534200811	0.113559512053718	-0.0117762362257176	-0.0118399667393743	0.025680889267239	0.00707820415296574	0.00105985805683319	-0.0118081014825459	-0.0156831779715962	-0.0100662933068031	-0.0126011490538118
0.20635744987012	-0.00662076983191526	-0.11494472102735	0.0705676170774806	-0.054312182477564	-0.0321850566785705	-0.00956436511971975	-0.0175346945314974	-0.0318954327700043	-0.0432486195780672	-0.0672261142373166	-0.0582467742338956	-0.058893663833289
0.3363807337262	0.0877988682320106	-0.217872254329675	0.0281894216086612	-0.0438501248948117	-0.0234776980715	0.0152558256213629	-0.032801264186812	0.000822457256813458	-0.0336639114831558	-0.0429727916532747	-0.0503608615513646	-0.0527760747725666
0.583703464456081	0.120213787643507	-0.435456275031647	-0.116830737183353	-0.0350563956437694	-0.0275843093024785	0.0371436522031046	-0.00854761429936302	-0.0697664913877913	-0.0313203524731239	-0.0998524665102046	-0.0678925822543395	-0.0922095299528154
0.507617902883816	0.0818245269443227	-0.370314909941504	-0.0788542665201799	-0.0346479576970223	-0.0262743536186413	0.0411121769152089	-0.0530065157082399	-0.0540336137360647	-0.0304611556578318	-0.0526221461222059	-0.0818508207159845	-0.109376713310769
0.307898923284273	0.0353177744558246	-0.205636466723991	0.00512782433559639	-0.0342470356609717	-0.0511451914509605	-0.0505979211356939	-0.0407629036958401	-0.0609690816528535	-0.0426961135559661	-0.0650275354549174	-0.0986400178476182	-0.10432927434509
0.462015027365635	0.171665393242277	-0.32798284461018	-0.0449241182747255	-0.0504729389780069	0.0115986808409387	0.0318046816037556	-0.00569999417472022	-0.0281886182026418	-0.0194371290685341	-0.0797271563268246	-0.0658391748086471	-0.121310008350633
0.796056321456321	0.128592978778046	-0.643178278228262	-0.312710866910867	-0.055242251525116	-0.0704237680765712	-0.0530424613398297	-0.0657695492662473	-0.085525919946067	-0.0628330098008436	-0.0980118377463153	-0.129932795558427	-0.123549039537255
0.0238925415405503	0.00395284651260895	-0.0107093629149003	0.00925141774310031	-0.0023461955905716	0.00310260384812756	0.00274030729806956	-0.00215511408773889	0.00267764287611458	0.000378204128777981	-0.00123835774808423	-0.0023551439072962	-0.00742605326339776
0.934633333333333	0.0630507331163146	-0.777869909417108	-0.437833333333333	-0.0628081807081806	-0.043751911976912	-0.0579616246498599	-0.0145615079365079	-0.0353781746031746	-0.0532800463425463	-0.0118142857142858	-0.0667792887667887	-0.0650852118914275
0.683652922077922	0.140512847107243	-0.534401661827909	-0.213107467532468	-0.0352013540381187	-0.0436487070014194	-0.00930532900421444	-0.0499807910585622	-0.00249102041749094	-0.0394250305197691	-0.0355819115450017	-0.0757462699718779	-0.0668902153687149
0.0983992910805583	0.0151980520283792	-0.0388849407703106	0.0755664093164514	-0.0203994128242189	-0.0151633888532992	0.0105551774348266	0.000319316132327829	-0.0185518314015726	-0.0177814008387591	-0.0140715789539486	-0.0332057351207667	-0.0201085512991666
0.130055142278003	0.0175194937045324	-0.0544190184798692	0.0946726963017649	-0.0258740493388404	-0.021561754996194	0.00520755446987767	0.0139181080766934	0.00206347856888403	-0.0237179021675172	-0.0309239887759395	-0.0358954937045561	-0.0464167710190092
0.0562749629611868	0.00124345267147243	-0.016710218164447	0.0547648885336832	-0.0027642780572863	-0.000647266821839382	0.00772455250385872	0.0099859125885327	-0.00769908350365319	-0.00170577243956285	-0.00378149336797404	-0.0203157808897578	-0.0157321244552927
0.9133	0.0804657119903116	-0.756536576083775	-0.4165	-0.087529365079365	-0.0387309523809524	-0.00962103174603168	-0.0127215452847806	-0.0345364718614718	-0.0631301587301587	-0.0535898014996699	-0.0481284780578899	-0.0522690476190476
0.810494844044844	0.132328169875677	-0.657260828025597	-0.326022116772117	-0.0662434998824705	-0.0292337828837829	-0.0489287072155775	-0.000202375363714369	-0.103584953445248	-0.0477386413831267	-0.0629895889241479	-0.0745393147151939	-0.086063292293997
0.851159710550887	0.0999802445006084	-0.695756330251429	-0.359159710550887	-0.0774708042387608	-0.0755089169000934	-0.029960212010212	-0.0130425388337153	-0.029024792346946	-0.0764898605694271	-0.11966996987175	-0.0510767740429505	-0.074732418518207
0.207142941640129	0.0440856428373461	-0.116332556387714	0.0662111185154013	-0.0318646918243175	-0.0437584110679922	0.0196471785622971	-0.0114333709514365	-0.0214764738461644	-0.0378115514461549	-0.0343718575136694	-0.0324232081527448	-0.0493096557093315
0.515120988751286	0.14953776514904	-0.372702395326223	-0.0681947855427298	-0.0190428413618948	-0.0035142605125783	0.0141431538450238	0.042763916662806	-0.0240096166309742	-0.0112785509372365	-0.0570358661738963	-0.0323341151428777	-0.0647868419248311
0.27573737217649	0.122474494357036	-0.165224194203029	0.063104765587707	-0.0287649232894297	-0.0237096559896099	0.0260101014554085	-0.0170408427670622	-0.014153600053445	-0.0262372896395198	-0.0398364514807213	-0.0555060155673702	-0.0717619296602456
0.354333534417612	0.0987688299071475	-0.22806602453155	0.0377620538176826	-0.0833528940766332	-0.0382522347851436	0.0612583371062628	0.00434011585975747	-0.00251105671549823	-0.0608025644308884	-0.0522925064017636	-0.0279922081320005	-0.0822137896188871
0.236848979681504	0.0413587631971093	-0.129030205560088	0.0923338889204827	-0.00882703801073301	-0.0282877482839545	0.0378086583483153	-0.000896943604306005	-0.0100095108029423	-0.0185573931473438	-0.041616058158216	-0.040004433590645	-0.0614633089527735
0.202433447839377	0.00170009615633512	-0.109779352249307	0.0761162211191151	-0.0233861102443068	0.00108098891895095	0.00914523616932725	-0.000882105145394246	-0.0153215275905223	-0.0111525606626779	-0.0205535124086263	-0.0507625406634343	-0.0515278916508527
0.175367650443846	0.0233957411931809	-0.0897574804650743	0.0806089792989602	-0.0298886822487423	-0.024794620884993	0.0381413186144108	0.00820053151537253	-0.0258613687090072	-0.0273416515668677	-0.0185739818319553	-0.0255098773465024	-0.0452796281130975
0.0365442617965974	0.0291256135330054	0.0145300459922816	0.103931327177995	0.00584582803840886	0.00650370700268476	0.0273553055027207	0.0194574620277615	0.013317932075682	0.00617476752054681	0.0059121579098317	8.90697481721603e-06	0.00486350768302581
0.694209004884005	0.142144091120392	-0.542335032481525	-0.214536277611278	-0.0941446471308357	-0.0248622106463754	-0.0140900608638158	0.0188697961352372	-0.0273731411594419	-0.0595034288886055	-0.0789243258344768	-0.0599563538965303	-0.056401153364967
0.0464869943904327	0.0430603298614746	-0.000438306650115863	0.077980624982898	0.0101707184911139	0.00718201588046668	0.0262338402759744	0.0194606551634289	0.0198594477608488	0.0086763671857903	0.00406354196635008	0.00222545822897779	-0.00236798892292081
0.0868267182200698	0.00175004857578739	-0.0489878190425748	0.0221001301906759	-0.0284185781129883	-0.0256831894661621	-0.0108224168890814	-0.00374419594277875	-0.0306654435665795	-0.0270508837895752	-0.0262009565695047	-0.0254805157316623	-0.0324170965899624
0.0304471464119684	-0.0085679478956024	-0.00726865406298248	0.032479988918415	-0.0029888553100318	-0.00667686873829497	-0.00022116359958621	-0.00615040951067144	-0.00788454031306432	-0.00483286202416339	-0.0136776299280768	-0.0106371161114137	-0.013659022142791
0.0354922930106129	0.0126076756671309	-0.0120862334183543	0.0273470054158731	0.00214273363060997	0.0019990233536868	0.00710093757283322	-0.00320258592197747	0.00234815211126028	0.00207087849214838	0.00179365440065155	-0.00429173079239714	-0.007367595437669
0.064266279331482	0.0137042771352472	-0.000685767057101577	0.118219400248268	0.0200548523282802	0.00260057813467578	0.0222768194131878	0.00968240387285799	0.00625213161035272	0.011327715231478	-0.000171505404845881	-0.0131249451824028	-0.00952696512270519
0.496491922304501	0.124517776893304	-0.358478033714058	-0.0650031522510248	-0.0309000377873379	-0.0228200525476612	0.0394510702929439	0.0113453977841226	-0.0354236189850419	-0.0268600451674995	-0.0554380028942529	-0.0860925257296357	-0.0898459088123715
0.673787454645013	0.156985583005828	-0.526057460640819	-0.208223818281377	-0.0992526320984506	0.00785509471738899	-0.0374245085697608	0.00628811052911482	-0.00880576981666503	-0.0456987686905308	-0.0921232664014481	-0.0677824725303808	-0.151150594591074
0.734592735042735	0.159464690488653	-0.582718762640255	-0.254920007770008	-0.179215914811193	0.0181667887667888	-0.0184796675546676	-0.0612559202665239	-0.0728213186445141	-0.0805245630222021	-0.117758318942185	-0.104666148939788	-0.117559946668627
0.144586487568272	0.0152375952964075	-0.0608603210111286	0.10370689488735	-0.0260904163033979	-0.0206039934240173	0.0300466941700153	0.00992209238262515	0.00144178086826008	-0.0233472048637076	-0.0154134404971254	-0.0169616021513965	-0.041391829076702
0.343171846987243	0.0903357728106172	-0.222185919173772	0.0296172350091922	-0.00954054935843207	0.0121824315878197	0.0358220825766826	0.0250475559896331	-0.00698403081239596	0.00132094111469383	-0.0455837870993321	-0.0565323644098957	-0.0746171762281833
0.0114070615761711	-0.000171144397727951	-0.00593671175815994	0.00270187316896579	-0.00566667709724704	-0.0052989447872883	-0.00151644278217778	-0.00289745277574556	-0.00338741918577966	-0.00548281094226767	0.00130510351190929	-0.00545748993721437	-0.006507730022543
0.182588286335009	0.012857589699496	-0.103413396429437	0.055443199531297	-0.0500226950392053	-0.0406771018290034	0.0112818155017947	0.00372843937111048	-0.00877035168362741	-0.0453498984341044	-0.0323475617149503	-0.0384342495131086	-0.0447962140665951
0.0634982051993423	0.0125705239837089	-0.0199386556358393	0.0617216440764855	-0.0193397021201546	0.00314150370214458	0.0269403908103357	0.0067584448308962	-0.00258430946350371	-0.00809909920900503	-0.00678565879426145	-0.00559393417705736	-0.0144757913476556
0.00684833639552866	0.00160466867342281	-0.00186766143338297	0.00650392339872453	-0.00382893159257654	0.000706470078949105	-0.00185952581163398	0.000837108700738452	0.000734511921552047	-0.00156123075681372	-0.00349530489563987	-0.00142110086315053	-0.00219688035065045
0.0372242868173078	-0.0127350576468273	-0.00703312715974578	0.0482318016226474	-0.0137750133154623	-0.0179798621339836	-0.00632132725005308	-0.0091596627462269	-0.00743328406132589	-0.0158774377247229	-0.0172734637256462	-0.0205331600615209	-0.0174643563225776
0.66567205017205	0.134975299139482	-0.515255496467405	-0.19127205017205	-0.0900101962715987	-0.0620180541221501	-0.0197046108906722	-0.0376909718549423	-0.0138343613302969	-0.0760141251968744	-0.0681531186081317	-0.0848758805857339	-0.107999696094896
0.642484865134865	0.183891893205105	-0.491873561268084	-0.167139410589411	-0.0161227403315638	-0.0241696882065303	0.0317309718059718	0.059281499056499	-0.00720261519526222	-0.0201462142690471	-0.0316368456162573	-0.071983311858254	-0.0659177501042952
0.184328320607855	-0.0157110645035688	-0.0949624720066224	0.0859231881774773	-0.0366273745325434	-0.0324799756246695	-0.0271397263328083	-0.0441725368422348	-0.0262512319396687	-0.0345536750786065	-0.0514769239531885	-0.0654702990485042	-0.0727194417760357
0.928885714285714	0.0680254641543181	-0.772122290369489	-0.432085714285714	-0.0618095238095236	-0.0561230158730157	-0.0484895798645798	-0.0259539682539681	-0.047875	-0.0589662698412697	-0.0427476190476189	-0.0379353174603174	-0.0826365639449337
0.198072569414202	0.0310038585521412	-0.115819183361666	0.0512858168251915	-0.0178898021364253	-0.0391574171664516	-0.0248533959326623	-0.0236819929818852	-0.0313621321850583	-0.0285236096514384	-0.0492172401624021	-0.0557294626763391	-0.0413762830398053
0.0702614673958556	0.0336899529730556	-0.00111482446272938	0.12883066728793	-0.000493519557399069	0.00119193554755792	0.0307946271270403	0.0247242582016848	0.00954557996313635	0.000349207995079426	0.0041959438557618	-0.00580138398477956	-0.0134743209038438
0.683608802308802	0.155262378186195	-0.534098944348669	-0.212408802308802	-0.0986356074481074	-0.0466167221667222	0.00339328622331703	-0.0223814691027926	-0.0316619672812717	-0.0726261648074148	-0.073474432989559	-0.12431455928121	-0.0986368647325464
0.0135054004542702	0.00557249672101319	-0.00718747745089295	0.00230697495688248	-0.00273136085657035	-0.00329891821161908	-0.00173135032591015	-8.87667124748817e-05	0.00170708676667605	-0.00301513953409471	-0.00259014059179893	-0.00382328525408396	-0.00452974899651886
0.475186025421452	0.0920665088545506	-0.33888920317321	-0.0491539398599546	-0.0359990399229148	-0.0223736236351227	0.017674288336592	-0.019393226133063	-0.0603568456235635	-0.0291863317790187	-0.0612389145748292	-0.104654435558578	-0.101464249953505
0.0385584320710348	0.00860061907730893	-0.00862923949473664	0.0454075680321109	0.0144070937611558	-0.00832094618182374	0.0039507559984918	-0.00355563543624911	0.000695931085187534	0.00304307378966601	-0.0115742147926856	-0.00719060581357815	-0.0115253222295122
0.474592011740542	0.0928550970217981	-0.337028041607715	-0.0446927693162998	-0.0235733803117758	-0.0396288599662012	0.0189912171781279	-0.00353678534934143	-0.0192090283264674	-0.0316011201389885	-0.0632555877388294	-0.0689878904522749	-0.088426418515394
0.0451246470128866	-0.00125786617409107	0.0031882924472934	0.0878132806034566	-0.00469912905201404	-0.0106982168168664	0.0124113864903536	0.012473392160394	0.00262812671862072	-0.0076986729344402	-0.0113101815061492	-0.00945503812785815	-0.0039810852852172
0.262995858061442	0.0629074314017482	-0.160423857155707	0.0494754559186958	-0.0086391179198782	-0.0287654259301037	-0.0140399264839195	-0.00615344531166795	-0.0244820007148925	-0.0187022719249909	-0.0509852989287681	-0.0723639458073248	-0.0683479576695027
0.0372709696787614	-0.00508971802464957	-0.0198750032975444	0.0111334446064435	-0.0201029343103465	-0.0123985288514134	-0.00491084208431863	-0.00437843218101043	-0.00565612976512661	-0.01625073158088	-0.0142946841331029	-0.0163743260047112	-0.0172545040838377
0.660605200028729	0.100182785085838	-0.512358010604296	-0.193732472756002	-0.065129114049302	-0.073735335828602	-0.0391364051555076	-0.11075922105519	-0.0417440344113568	-0.0694322249389521	-0.0731484100809877	-0.0935355417730418	-0.162584553580754
0.68188658008658	0.142289601866515	-0.532537944755499	-0.210868398268398	-0.122324285599526	-0.0290132000782156	0.00761391717431992	-0.0278530648331194	-0.111874221285792	-0.0756687428388707	-0.0480145421992868	-0.075450922319127	-0.11152002068828
0.690451513361528	0.136810352292281	-0.543694191376044	-0.228470764698427	-0.0458806286790883	-0.0767657037990004	0.0169079125041437	-0.0263545239918844	-0.0863501113441502	-0.0613231662390443	-0.0660115127703512	-0.0825799248683255	-0.109860038292031
0.28319294846071	0.0758020161405221	-0.170378220234524	0.0645063481787668	-0.066898662803912	-0.0298468606250506	0.00828891429311795	0.0226994440539147	-0.0120341871387105	-0.0483727617144813	-0.0506156226308964	-0.0615494198108018	-0.0775574461823874
0.34896102066182	0.0916361371379896	-0.223988799100216	0.0385233503593158	-0.0545784578813707	0.0226690445428955	0.00503857406635316	0.0136698399625146	-0.0149313345712835	-0.0159547066692375	-0.0582172151741787	-0.0704755510488989	-0.0991168287074343
0.158302949728918	0.00637431934058297	-0.0879747803261264	0.0483897482593684	-0.0270850972360638	0.00609030602335375	0.00525715493489456	-0.000156668599924886	-0.0185969768005094	-0.010497395606355	-0.0380869389416373	-0.0301476257456606	-0.0554483784633664
0.00625834605080755	0.00611038182797136	-0.00111789084637213	0.00736125809766762	-0.000778110936436811	-0.00256904187490748	-0.000664947338115278	0.00508348976679134	0.00137586217194298	-0.00167357640567215	-0.000532552450946138	-0.000738917232375505	-0.000414392730256763
0.905222222222222	0.0869381772240281	-0.748912146178253	-0.410022222222222	-0.0356753968253968	-0.0523800144300144	-0.0334376984126983	-0.020225939849624	-0.0296436507936507	-0.0440277056277056	-0.0601850860250859	-0.073273088023088	-0.0580296574770258
0.419759198806428	0.122067163808992	-0.292262798671931	-0.0239072380221144	-0.0155426342141368	-0.00531521103009303	0.0208936406884396	0.0383935635630164	0.00705814948354266	-0.0104289226221149	-0.030306745823045	-0.0384956001433959	-0.0567351709782787
0.0750784978801968	0.00193543904324872	-0.0379200090937513	0.0301054199343963	-0.012472552377583	-0.0135572497437695	-0.00651936187011981	-0.00157165258389382	-0.00477247512465631	-0.0130149010606762	-0.0210705561048151	-0.0239965883618016	-0.0215838001270593
0.0050005639105775	0.00647295079211602	0.00105600090688741	0.00560331053068364	0.0022889695438176	0.00148791634813162	0.00415463086189178	0.00327711711196046	0.00276767907901229	0.00188844294597461	0.00198811800393994	0.000551788024425717	-0.000541751427541647
0.300341910091521	0.10896934181079	-0.178610258408411	0.0752726175377129	-0.0144027587910471	0.0082009962903814	0.0267365438959727	0.0426469453728754	0.00592807922348776	-0.00310088125033287	-0.0546227971937656	-0.0410133642024264	-0.049732762014111
0.90727380952381	0.0879956770731599	-0.753230472841119	-0.42007380952381	-0.0628967532467533	-0.0173173881673881	-0.0472799858638095	-0.0082253968253968	-0.0419614968364969	-0.0401070707070708	-0.0659785658785659	-0.0821757677708764	-0.116132408849321
0.639456680247857	0.14382468043997	-0.491760213776746	-0.174656680247857	-0.040971837519206	-0.0620057925137194	-0.0270744269075152	-0.0150832635464178	-0.000912874336898239	-0.0514888150164627	-0.10328937966507	-0.0694741640474518	-0.0882322046247676
0.26992404577154	0.050770957404194	-0.165977876049716	0.0470742990209223	-0.0449832682178545	-0.0588385272731572	0.0056171279253982	-0.0227101432735505	-0.0200954536503806	-0.0519108977455059	-0.0378975939982069	-0.0364496736194269	-0.0477568601306265
0.236498579179366	0.0485195473019663	-0.141664815828789	0.0496243232660694	-0.0537381741284907	-0.0440114037542347	0.00499048705930891	0.00971828003834604	-0.0572056968697893	-0.0488747889413627	-0.0589608298502372	-0.06468725487499	-0.0573536996423619
0.882219047619048	0.113840062277703	-0.727269015191846	-0.391819047619048	-0.0466650072150072	-0.0102666666666666	0.0108599206349206	-0.0163178571428572	0.00680000000000003	-0.0284658369408369	-0.0290288693190867	-0.0243698051948052	-0.0349721861471861
0.119803903823116	0.0166764123347063	-0.0604330229042402	0.0528149326500328	-0.0115300957669023	-0.0361833879450785	0.0119702016120745	0.000379813137205531	-0.0121357523149041	-0.0238567418559904	-0.0215865176364621	-0.00836363207717733	-0.0361580470928943
0.55007660969921	0.122828832885192	-0.40629797265738	-0.0983504064906541	-0.00834741604586942	-0.0389339929182357	0.0263578284730765	-0.0011180806942872	-0.0228343908591535	-0.0236407044820526	-0.0472640251632945	-0.0538035694589237	-0.085498698367116
0.234178599107482	0.0183498862619752	-0.146107923026798	0.0333231296191997	-0.0275253913920124	-0.0727083550714032	-0.0243128608302266	-0.0057590085767556	-0.0437214543014825	-0.0501168732317078	-0.053106942956343	-0.0598109390040197	-0.064559160176194
0.134909694883835	0.0155665206961431	-0.0661753486551887	0.0681307973247789	-0.0467783722821724	-0.0411274917074395	-0.0166336403898212	-0.00338538552862511	-0.0107125266129642	-0.043952931994806	-0.0288614371520104	-0.0258199212888967	-0.0426429873656181
0.0862515283841282	0.00784346034392566	-0.0394396690317136	0.0446140562630033	-0.0165691930564246	0.000550440751061657	0.00555672874321086	0.00294258590546852	-0.0124308224456254	-0.00800937615268148	-0.0289213757322122	-0.0224229977782794	-0.0299300541355595
0.902985714285714	0.0819777624864898	-0.746675638241745	-0.407785714285714	-0.0376286935286935	-0.0264357142857143	-0.00388333333333335	-0.0382528388278388	-0.014877380952381	-0.0320322039072038	-0.0448071428571428	-0.0896361111111111	-0.118573304473304
0.9394	0.0587638893367993	-0.781729880339264	-0.4394	-0.0269896825396825	-0.0578836385836387	-0.00511666666666666	-0.00552222222222221	-0.0442498594542713	-0.0424366605616606	-0.0341399749373434	-0.0411071428571429	-0.0499283384743912
0.263139734827826	0.0309529980109476	-0.166132217427715	0.0330394795852121	-0.0786583886378669	-0.0594102378621983	-0.00313252871981629	0.0140362111597736	-0.0279017929446823	-0.0690343132500326	-0.0419975572496301	-0.0537551845166897	-0.0679333378109803
0.678223416899578	0.106383472280791	-0.528162835986121	-0.204950689626851	-0.0974826455673669	-0.0418463539684827	0.0176253965805436	-0.0339859437028399	-0.0230550535005892	-0.0696644997679248	-0.113180582114876	-0.12206061439922	-0.0840861321929091
0.0576198775765442	-0.00925389917425173	-0.0279030411128375	0.0267245633105557	-0.0193256903680944	-0.0255763118331758	0.00358493984016763	-0.00842540261719629	-0.0135973765894423	-0.0224510011006351	-0.0203873746352092	-0.02793328101746	-0.0279824597401633
0.642211732711733	0.176455409953304	-0.494515266240622	-0.177411732711733	-0.0171139855242797	-0.0374625159665569	-0.0360281682369918	0.0102741905153669	-0.041934463171847	-0.0272882507454183	-0.0464340472865628	-0.0881102231122483	-0.0809390365739537
0.0841068956837472	-0.00308024068843281	-0.0396804169053692	0.0414590283124091	-0.0315407436035255	-0.0289160972527761	-0.00206993313090131	-0.00305201084900916	-0.0118306868526962	-0.0302284204281508	-0.0398504678794225	-0.0363059315872993	-0.028851204961582
0.646139040371393	0.157425909251591	-0.495722486666749	-0.171739040371393	-0.0652016076286974	-0.0131514216175981	0.0117334857215312	-0.0261335341186237	-0.0236079470118504	-0.0391765146231478	-0.0442891503434634	-0.0413910843671292	-0.103323511962955
0.207155748810878	0.0186515516681811	-0.0963854539894843	0.132460765272762	-0.0624469767767874	-0.040841893698293	0.00241670023115134	0.0287887312494897	-0.0122700582379554	-0.0516444352375402	-0.0294654000701603	-0.0637444310744378	-0.0503120607261335
0.390420637290948	0.0607842366788482	-0.269046008333272	-0.0154627941536931	-0.0632275840959551	-0.106185120182822	0.0361019797256392	-0.00898553936211877	-0.0224297713123527	-0.0847063521393884	-0.0555360458794247	-0.0696488729580393	-0.0572952892288714
0.10180044293011	0.0204271549721071	-0.043514823505213	0.0683680990399027	0.00632706018647783	-0.0238577654598133	0.0114937205393616	-0.0112582658906499	-0.00256337343485198	-0.00876535263666776	-0.00951835527938377	-0.0168996786125116	-0.0163819012383111
0.135610919880795	0.0242230828753162	-0.0699563703932876	0.0571125586015071	-0.0375230583546708	-0.0341137333062722	0.0204636078642744	0.0138894750554532	-0.00853905877264832	-0.0358183958304715	-0.0210206972243625	-0.0340250267034255	-0.0345548551498821
0.934133333333333	0.0646582274607146	-0.777823257289364	-0.438933333333333	-0.0314238095238095	-0.0655970477235184	0.01145	-0.00330909090909093	-0.0169404761904762	-0.0485104286236639	-0.0616506134970457	-0.0447927526721645	-0.0902743553706328
0.0308163942291855	-0.000313530891681419	-0.00696140156345443	0.030746985712723	-0.00295503952250075	-0.00584888264744244	-1.53660665352211e-05	-0.000534053393715549	-0.00657753866740701	-0.0044019610849716	-0.0072252451570079	-0.00897652302863949	-0.0143102012619509
0.701061111111111	0.145295301888358	-0.547471122300676	-0.215461111111111	-0.120642024954537	-0.108808206584724	-0.000625726682780714	-0.0371876689100374	-0.0393727005256692	-0.11472511576963	-0.101775296224636	-0.148952233229879	-0.110690061653531
0.0357121717812313	0.00795073399467749	-0.0121369803011813	0.0264710352304548	-0.0138863120236066	-0.00706725810210231	0.0024756617471325	-0.00291365869983678	0.00990591993428219	-0.0104767850628544	0.00106864970125137	-0.00773246727250091	-0.011453022035516
0.195933186018096	-0.0199438688126584	-0.106568514653035	0.0747931699788482	-0.0647316759812774	-0.0493064193557701	-0.0208933425746667	-0.0457258424089848	-0.0532476709536481	-0.0570190476685238	-0.0583113499373386	-0.0667431961582532	-0.0723405919444526
0.220514197143901	0.0274707681228862	-0.132342240617473	0.044412190683957	-0.0174602702429813	-0.0233578812925186	0.0153138302691903	-0.0167047898034933	-0.0176082860479347	-0.02040907576775	-0.0476287983635055	-0.0375385276288997	-0.0536442468724129
0.0183518642540999	-0.0031015375055979	-0.00608086837586004	0.0139438475366087	-0.00789864476471018	-0.0060650517484462	-0.0011663709935212	0.00259031397433377	-0.00465944502275073	-0.00698184825657819	-0.00566004907203827	-0.0040476512526642	-0.00720314705783598
0.0742477591474696	0.000754214755812485	-0.029680188227061	0.0507105675655125	-0.0238723027185317	-0.0241579063355183	0.011275008869324	-0.0189495689222237	-0.0102472459142362	-0.024015104527025	-0.0189586511793689	-0.0321692370604171	-0.0285891932211706
0.274435886038243	0.0023815689398366	-0.180281836266426	0.0119245284880846	-0.0391820356406538	-0.062726208930497	-0.0215041764583881	-0.0484201295707521	-0.0504932648197732	-0.0509541222855754	-0.0748685124039033	-0.0890648109255904	-0.107505181550757
0.282451152489607	0.0743802942968054	-0.174657280487648	0.0474271739436055	-0.00794820227581794	-0.0272113257139532	0.0254025713082675	0.0108704369548536	-0.0179260864994116	-0.0175797639948856	-0.00553500189280259	-0.0729909336107043	-0.0440078140483245
0.650116414141414	0.178751917351384	-0.501513251925792	-0.182116414141414	-0.0991169926632505	0.0145509146082676	0.000823725116697038	-0.0424779120505211	-0.0271467474502913	-0.0422830390274914	-0.0926314442662323	-0.0889413721825519	-0.097907203632391
0.311453696063104	0.117970177900602	-0.198890154253366	0.0338852204125767	-0.047884018563041	-0.00832170164452251	0.0170569927527868	0.00378743224221062	-0.00695421253351508	-0.0281028601037818	-0.0434456347652198	-0.0342699514411606	-0.0766167728347749
0.938133333333333	0.061316699592623	-0.780463213672597	-0.438133333333333	-0.0372130952380952	-0.0433142857142857	-0.00701666666666678	-0.0393797619047619	-0.00770000000000004	-0.0402636904761905	-0.0299	-0.0485748015873017	-0.035702442002442
0.137775632080325	0.00601746725730085	-0.0676342821091361	0.0684133536855895	-0.0241379022829424	-0.021477444165733	0.0165393155231906	-0.0104544305441204	-0.0233442092396033	-0.0228076732243377	-0.027167576106574	-0.0350684842094245	-0.0489436647717124
0.670672427187589	0.141234781469641	-0.527864082684075	-0.222048051073507	-0.0907717880626931	-0.0311825488140701	-0.0177955275045607	0.00590693764262717	0.00686010151067951	-0.0609771684383816	-0.0647356872685003	-0.0881066538497206	-0.105520305152337
0.495333500147426	0.0985114273309803	-0.359118721631173	-0.0697153183292441	-0.0530352947811841	-0.0267777138604547	0.00685218652263297	0.0227223285695016	0.00843208202693546	-0.0399065043208194	-0.069709467770979	-0.0352869703056485	-0.0733388354413098
0.891271428571429	0.0888337885350735	-0.734961352527459	-0.396071428571429	-0.115314285714286	-0.0281896825396826	-0.0445083333333334	-0.0182826627620746	-0.0224436507936508	-0.0717519841269841	-0.0527937165775402	-0.0542753246753247	-0.0674217209261326
0.0449068306099106	0.00826576653297006	-0.0178752926105597	0.0309396674048992	-0.00905623060166431	-0.0197723838485067	0.000538113363462205	-0.00845137232600176	-0.00614909858136235	-0.0144143072250855	-0.00469778050838453	-0.0113249645444885	-0.015363712215507
0.042868238960734	0.00119978556229625	-0.0109922380173963	0.0444428565464398	-0.009990131458379	-0.00557306436552447	0.0040936826284533	0.00578216517593773	-0.00595482458542405	-0.00778159791195174	-0.00794762645054575	-0.013272203862078	-0.0116896479025194
0.113650581823991	-0.0144405533131405	-0.0499532770100209	0.0732439799796458	-0.0276108311438693	-0.0322667161891664	-0.0075505353779433	-0.0155070085610334	-0.0267225524391767	-0.0299387736665178	-0.0375247210134837	-0.0333890993788856	-0.0404854109597878
0.441891132915794	0.102510452221496	-0.313169271947501	-0.0422932719532269	-0.0369931658579198	-0.0132425369571899	0.0164722840512902	0.0110395464122268	-0.015786305358519	-0.0251178514075549	-0.0504029388922861	-0.0291389975388318	-0.0800448268460791
0.0391238683017265	-0.00702154081864883	-0.0202520676838685	0.0136105748283578	-0.00732502668021319	-0.0221365100538639	-0.0130522813374546	-0.00678587887132274	-0.0137034312376569	-0.0147307683670385	-0.014318807621089	-0.0130494461526895	-0.0196166228833784
0.293521038638802	0.103320592412105	-0.177168001219481	0.0648475888121787	-0.0274637730046438	-0.0406253832301857	0.0358929258383651	-0.00945225551739326	-0.010803340050182	-0.0340445781174147	-0.0403374793401985	-0.0641002828464157	-0.0623430301636176
0.00482804481137547	-0.000441061163460612	-0.000248075435576926	0.00678098865748195	0.00318012810710177	0.00123625580265352	0.000912879162057812	0.000341822229764205	0.00230239872345188	0.00220819195487765	0.00105872568625264	0.0027266797224834	-0.00117832734616536
0.697399278499279	0.170091899168649	-0.542902593944332	-0.208599278499279	-0.0651252248173634	-0.0978542943386917	-0.00231201078631815	-0.0511778435904294	-0.0481410131423444	-0.0814897595780276	-0.084584313468378	-0.120504099160163	-0.0905791485344897
0.925290476190476	0.0731232035198756	-0.768883025065439	-0.429617748917749	-0.046976961926962	-0.070652944188428	-0.0186150432900433	-0.0237642857142858	-0.0718892998391683	-0.058814953057695	-0.0347598845598845	-0.0483785714285715	-0.0602308802308803
0.807684365634366	0.14143226596918	-0.656619713895329	-0.330738911088911	-0.050674043646412	-0.00960875235875236	-0.0348646796304055	-0.0583078531620411	-0.0176159429622665	-0.0301413980025822	-0.0722532578532579	-0.0649783749145592	-0.0760616254660372
0.0987974090087102	-0.000253533453568364	-0.0554987110204033	0.0273194478400785	-0.00535505357618363	-0.0268317801601679	-0.00969543260282132	-0.0257926888661971	-0.0205052877629655	-0.0160934168681757	-0.0225314926474666	-0.0330873494200743	-0.0431350892945106
0.420319292681894	0.115760905716	-0.287450023900676	-0.00660186843946953	-0.0542275405292496	-0.021036554783907	0.0158256844347872	-0.01369482397601	-0.0623520245816119	-0.0376320476565783	-0.0450721286834002	-0.0541856854680337	-0.120251331020769
0.510795492735762	0.101444314553736	-0.372778174730679	-0.0792962503115197	-0.0402811184833372	-0.00141060985383834	0.0213892358517642	0.0113857402998292	-0.0224752773245797	-0.0208458641685877	-0.0472979500366835	-0.0938804780503483	-0.114128583534877
0.660083026124203	0.0976174998672353	-0.512645157363212	-0.195937571578748	-0.0756735937901394	-0.0218389490614042	0.011918162986824	-0.0487439252346074	-0.049341211340471	-0.0487562714257718	-0.0860428888122167	-0.1175390815216	-0.187084542847028
0.690316494616495	0.139566904321226	-0.537989174341759	-0.209043767343767	-0.0351775535352161	-0.030097006914654	-0.00294976828726845	-0.00797124066536614	-0.030434346384434	-0.0326372802249351	-0.0326017425271278	-0.0589788449554234	-0.0782798583792707
0.0813680490422051	0.00475756860271567	-0.0355353929610811	0.0481795432024528	-0.0187530895925655	-0.0198455070836246	-0.00238365890938644	-0.00791418306214239	-0.010447427771244	-0.019299298338095	-0.0185845850911076	-0.0268229024920498	-0.0174226558845186
0.860139097830274	0.102780576307132	-0.704282369658561	-0.366539097830274	-0.0693819549731315	-0.0850954470366234	-0.0217377991289756	-0.0495322362278245	-0.0494131203315347	-0.0772387010048774	-0.0892831426743192	-0.09840979762068	-0.107710063458849
0.121332520529194	0.0555022842185736	-0.0258495582539452	0.165523941146386	-0.00280286416474898	-0.00735576133077546	0.0619647615830114	0.0241680075000092	0.0129066163698022	-0.00507931274776223	0.00104078702917978	-0.00874323601058957	-0.0135212912008048
0.111191148965354	0.034349447030336	-0.0523995151183822	0.0600443222496619	-0.0087848091200983	-0.003719655970379	0.0271002611843515	0.014788203801327	0.0135481879834886	-0.00625223254523866	-0.0251881327466714	-0.0202264410982212	-0.0176730431161718
0.582646596680816	0.117041569465416	-0.440066780626702	-0.135538575290442	-0.0459445577599902	-0.0487682681636875	-0.0240552720422624	0.0165771500388177	-0.0490200710563976	-0.0473564129618388	-0.0421260884375374	-0.0596142111903039	-0.134232103161335
0.573008517801991	0.135941011633202	-0.43049254929586	-0.125609587320708	-0.0701495508828087	-0.12829734608585	0.0368766439254123	-0.00898056053010055	-0.0342876336944926	-0.0992234484843294	-0.0699030421534308	-0.0803171130260511	-0.148172440269602
0.398843564618188	0.0505894672051748	-0.278054737589524	-0.0258660245112363	-0.0327610734090485	-0.0370528561011306	0.00771445611998145	-0.0284537346892399	-0.0335083546403516	-0.0349069647550896	-0.091101262278101	-0.0687052335815573	-0.0929464027970274
0.856260714285714	0.116910458139573	-0.701569279568632	-0.36651525974026	0.0019925324675325	-0.0195457070707071	0.0109505835667599	0.0176642857142858	-0.048886075036075	-0.00877658730158737	-0.0662207180791888	-0.0494911293384978	-0.0578877233877233
0.00460447534888918	-0.000357474904638487	-0.000335192486928339	0.00553959135304259	0.00135641535675374	-0.00116233306637419	0.000342193247060992	0.0038965189679373	1.14426573088432e-05	9.70411451897725e-05	-0.00101936962574263	-0.00129855614441938	-0.00167805183853828
0.217974789292771	0.0337787515324171	-0.124577624901381	0.064026983791829	-0.0271176399880075	-0.0397888751373321	0.0423108601988429	0.00184574572596624	-0.00737984314624895	-0.0334532575626698	-0.0412176455467925	-0.0548369142777514	-0.0624636059307843
0.699622198736948	0.126652469462315	-0.553900346383913	-0.241404016918766	-0.0777413923085412	-0.0868257862706561	-0.0305758472120641	-0.00943179545873485	-0.05728524100251	-0.0822835892895986	-0.0446729402808961	-0.0794427583279179	-0.107518820290006
0.658493650793651	0.176631971261284	-0.506522303310103	-0.178348196248196	-0.0179403610600555	-0.0141721112221112	-0.0458450358462044	-0.00758876226113059	-0.0139446981562341	-0.0160562361410833	-0.0756081279653179	-0.0818978866709339	-0.0547756599630312
0.667075271871895	0.138111706279555	-0.521224645630922	-0.208294523208793	-0.132115880870613	-0.0328474373301668	-0.0520480634889765	-0.0740242782583115	-0.0496981528451863	-0.0824816591003898	-0.0387149146675885	-0.0746554802287521	-0.119979586848636
0.305088891972641	0.0625728998020378	-0.188598327435499	0.0527612544495638	-0.0422010487682681	-0.0221492427964722	0.00997739053267349	-0.000575361631194593	-0.0337780236189257	-0.0321751457823702	-0.0498407210564504	-0.107098318838348	-0.0693267964510721
0.252097934827001	0.0399057587779128	-0.136466572664503	0.10377745022438	-0.0311530748831644	-0.029029101509107	0.0512350605842763	0.00938644456252724	0.00552131382034599	-0.0300910881961357	-0.0293817805109396	-0.0497591967625277	-0.048731707026484
0.118046938687744	0.0168151835476965	-0.0558181848782201	0.0641577639527416	0.00115067001489434	-0.00292127341919074	0.0033736871006718	0.0112364482505068	0.00532999151155814	-0.000885301702148206	-0.0020187590185602	-0.0159010801491104	-0.0359922195360533
0.379748134632752	0.0947466802800448	-0.255518207526147	0.0049212631263516	-0.0153469701051547	-0.016386365171751	-0.00969488416865022	0.00247463073700072	-0.0212826646841516	-0.0158666676384528	-0.0403925893634448	-0.035412765872496	-0.0712477936927818
0.604231605909633	0.14224297806013	-0.456437764357455	-0.138958878636906	-0.0619908029217716	-0.0334961121888974	-0.0537012582344328	-0.000144590417219481	-0.0338135947541224	-0.0477434575553345	-0.0625447869668593	-0.0549387577379639	-0.0889720218868071
0.227336693240203	0.0723551603013003	-0.112665158039474	0.124286613355163	0.0242696874180017	0.00136077628068026	0.0423843324007317	0.0199741171891349	0.0031880117694566	0.012815231849341	-0.00847052524967626	-0.0369424450095723	-0.051106913617362
0.389617890815594	0.0524354290824646	-0.266452344103653	-0.00756229494088079	-0.0763347790098399	-0.0289875445677818	-0.0201065228824444	-0.00671215652050261	-0.0576982938990721	-0.0526611617888109	-0.0704827948550413	-0.0712859702450508	-0.0736111933870164
0.297274821505092	0.0618179217167193	-0.187702916601701	0.0376736920938964	-0.00964379867138015	-0.0202457520256478	0.0302810277063146	-0.00821957181365268	0.00465017866516448	-0.014944775348514	-0.0344390339696116	-0.0596754270259382	-0.042984493454538
0.413889597924247	0.0985669610883773	-0.291613032182848	-0.0366938759991132	-0.0551032717749134	-0.038788992332722	0.0171298609393242	0.035727081971739	-0.0182652731480741	-0.0469461320538177	-0.0419587247211033	-0.0705421579992849	-0.0544164200832362
0.772692829392829	0.132590142377189	-0.622824619161114	-0.299884496059496	-0.0357608547622641	-0.0892526473947527	0.00675668956647224	6.45420140096276e-05	-0.0479556584969897	-0.0625067510785083	-0.0661650498137339	-0.0826701414083615	-0.115120683521529
0.0100739288027281	-0.00429228333414708	-0.00481752060657068	0.00368074167715506	-0.00684641118744955	-0.00546712077131024	-0.00515029666702433	-0.00618085227290895	-0.0049616741017061	-0.00615676597937989	-0.00470522394377496	-0.00503321961010957	-0.00569125531068956
0.262913148904896	0.0306408497397451	-0.164092400983766	0.0382307874086326	-0.00713541488391062	-0.0208262656690576	-0.0109545986451703	-0.00309820376318681	-0.0137652360664582	-0.0139808402764841	-0.0352559493536189	-0.0538137987729543	-0.0821335704477434
0.0736640965999252	0.0412241946165139	-0.0285307120872105	0.0527559486641054	0.00519786758047719	0.00709877818933974	0.0150307457220168	0.0147898837033453	-0.00161737944939837	0.00614832288490846	-0.00742474804006045	-0.00534710293434094	-0.0045286830106636
0.0674073216555298	-0.00349784548478832	-0.0355936880946983	0.0222357167538145	-0.0146483610606843	-0.0175536072096463	-0.00743655393237989	-0.0134771794389172	-0.0183936709473654	-0.0161009841351653	-0.0110677753596356	-0.0275570903283304	-0.0174059407077951
0.730410317460317	0.148115393088643	-0.579443040802349	-0.25393759018759	-0.0939586322604125	-0.0359095515595516	-0.00269791144527987	-0.0305937368187369	-0.0939512497306615	-0.064934091909982	-0.0793925140193047	-0.0727605669800951	-0.096794223707354
0.40996326841357	0.0659126541284757	-0.282791442263391	-0.0151487407843361	-0.0545155430371593	-0.0411242838622739	-0.0010417708724802	0.0180362020835602	-0.0181346286308265	-0.0478199134497166	-0.0683446912648031	-0.0779468603157821	-0.0808837207280376
0.0583194815737051	0.00179454125162442	-0.0317822543434011	0.0151064510360242	-0.0201943607597545	-0.0309675478398546	-0.00143453395002378	-0.0162519270802944	-7.36217609639961e-05	-0.0255809542998046	-0.0160667480961323	-0.022658914864917	-0.0172141979997616
0.135974040824235	0.0429756113378492	-0.0637066643035986	0.078424604158233	0.00123923769333428	-0.00814704099598415	0.022310041003316	0.025593855854191	0.00330045017887901	-0.00345390165132492	-0.0167015169971539	-0.0194431031202772	-0.0317574317535104
0.9439	0.055045499261049	-0.786683228211519	-0.4455	-0.00639999999999996	-0.0745285714285714	-0.01315	-0.0283095238095238	-0.0247210317460317	-0.0404642857142856	-0.0206955627705627	-0.0161416666666666	-0.0376007936507936
0.78998184038184	0.113285755995239	-0.638819813561736	-0.312563658563659	-0.11212352262117	-0.0589665223665223	-0.0647549603174603	-0.0485703710037151	-0.127149995581	-0.085545022493846	-0.0736926847425308	-0.155854031814257	-0.11071796386192
0.59508254617463	0.170801118148513	-0.449263318740526	-0.136391637083721	-0.0420066757041472	-0.00914049393425842	0.0618386341156678	0.0411193114671953	-0.0436576924963199	-0.0255735848192028	-0.063498243003119	-0.104875298184307	-0.0632943906587151
0.591799627662588	0.157790814297147	-0.449251210415342	-0.144781445844406	-0.0348853306787258	-0.0839219430149343	0.0399006252601571	-0.025085016677186	0.0130554132592712	-0.05940363684683	-0.012696573969305	-0.0629223081553866	-0.0541578352192026
0.643257157548334	0.14330607948483	-0.493552549426065	-0.171111703002879	-0.0192873395825021	-0.0322421108733029	0.0021054348592584	-0.0164592922670029	-0.0377196853339826	-0.0257647252279024	-0.0622653439478122	-0.0628020248176988	-0.105050110221146
0.887705555555556	0.0955045845184102	-0.732658148047286	-0.396832828282828	-0.0166856421356421	-0.0369928571428572	-0.00318323163764334	-0.00743180153180145	-0.0161113636363637	-0.0268392496392496	-0.0500809163059163	-0.0167949102368219	-0.0253595848595849
0.86703253968254	0.0850135330638059	-0.713798523663293	-0.382559812409812	-0.111130703403877	-0.0433035213032581	-0.039301908123696	-0.0698227994227995	-0.0465371642246643	-0.0772171123535675	-0.087393005197417	-0.0897829056781002	-0.139947941338463
0.0384789375637348	0.0285516056708703	0.00874753785728972	0.0896374459104761	0.00179325293322438	0.0159624740541164	0.0274187883807834	0.0159327586666514	0.00966430448196941	0.00887786349367041	0.00213340657040267	0.000355139855307711	-0.00431698894012054
0.328786125356636	0.109276000742762	-0.203485194449881	0.0592833933599411	-0.07726676500648	-0.0355808670076544	0.0258254508561183	0.00828054992249388	0.0180144503955885	-0.0564238160070672	-0.05805928119754	-0.0270004917967929	-0.0429463728472299
0.651821733821734	0.141414016991801	-0.501307805036021	-0.176949006549007	-0.080273161814106	-0.0225205607441653	-0.00632554267627805	0.00650471932829078	-0.0247736313737751	-0.0513968612791357	-0.084477130550876	-0.0839120165794738	-0.0991005636224447
0.860810064935065	0.107528486522076	-0.70404664101884	-0.364010064935065	-0.0931560744810745	-0.0355164141414142	-0.0102763746789609	-0.0570887584637585	-0.00273333333333337	-0.0643362443112443	-0.0347644982794982	-0.0601668896892581	-0.0457138327976563
0.802059968597383	0.10511041710183	-0.651448664730602	-0.326714514051928	-0.036304340891755	-0.0663133152507294	-0.0293670753794895	0.0078178091803951	-0.0554258057014551	-0.0513088280712423	-0.0588769738143878	-0.0837753761318087	-0.105459140171283
0.33143636859895	0.0487597838109236	-0.213981697796769	0.0297738809554173	-0.0244060565076747	-0.0286386065965369	0.0366528723866512	-0.00231781475083537	-0.00945867642211484	-0.0265223315521058	-0.0505866314054949	-0.0571500035380722	-0.0815609908332119
0.261899248590693	0.0643450455785438	-0.160435728330787	0.0473823118634004	-0.0285005920818232	-0.0238451040274534	0.0156782604861174	-0.031768877020218	-0.00403665494606109	-0.0261728480546383	-0.0479886441102808	-0.045082552961851	-0.0706016900495307
0.0494549550684905	0.00812759256758323	-0.0218760442929571	0.025563284503406	-0.0074908786943451	-0.00985047278039772	-0.00124797531518037	-0.000730978110511996	0.0015857192849691	-0.00867067573737142	-0.0156781969609593	-0.0139547173347643	-0.012928091663271
0.0501359519183123	0.00574532531233823	-0.0110958347198135	0.0615612540884449	0.00645982934831655	-0.0059273560631357	0.0110401852288881	0.00225155329110223	-0.000169701239428721	0.000266236642590421	-0.00378716130943837	-0.00548701398241343	-0.0173629463854327
0.0611535508677361	0.0262927994118382	-0.0156593939863414	0.0710600153004297	-0.00672290944743221	-0.0160379085762261	0.0129115781107793	0.00765986332655927	-0.000490687207646223	-0.0113804090118292	-0.00769516000112529	-0.0150851542112895	-0.0194728151918048
0.58613718979644	0.138412492688271	-0.442779451885751	-0.136391735250985	-0.0307333244237662	-0.114770393763917	0.0295708232520893	0.0208544679874444	-0.029186820884306	-0.0727518590938417	-0.0195219050503461	-0.121632271635479	-0.0992181371405154
0.26225566167411	0.0182672388188897	-0.162754384891701	0.0406917442090647	-0.0637562797811851	-0.0322024840574498	0.0421659876620443	-0.00898089580409106	-0.024126541724067	-0.0479793819193174	-0.0302153667144935	-0.0644875717170147	-0.0640164683392632
0.193136006128908	0.0402170304246023	-0.10964271468172	0.0575534301305949	-0.0622043293186283	-0.0041551884273402	0.0078457893246886	-0.013744236879865	-0.0198406892367061	-0.0331797588729842	-0.0477479848111459	-0.043039793142209	-0.0610249134060964
0.363134872717765	0.105971946189618	-0.248622180665693	-0.0112123236981569	-0.0412259994232496	-0.055539773479338	0.0326690293169438	0.0132884646597016	-0.0121416250487031	-0.0483828864512938	-0.0567643489729169	-0.0514571704734931	-0.0611797698797815
0.587287827004911	0.186323723751223	-0.442570045477455	-0.132742372459456	-0.0243351903985979	-0.105177825246264	0.063621102954019	0.0212318288398601	-0.000979410421494298	-0.0647565078224308	-0.0645935025024248	-0.0945502837580126	-0.0904305685142919
0.129230090746512	0.0155669647737085	-0.0556323397145393	0.0866888717243031	-0.0134326473735879	-0.0248674417898504	0.00964435686564402	-0.00727540698748119	-0.0214042660046626	-0.0191500445817192	-0.0349273361289152	-0.0391295272493245	-0.0384649504927576
0.186306117539445	0.0187281781041592	-0.0974810926096365	0.0821780858599386	-0.0249945366295817	-0.0336304287023818	-0.000169212638463867	-0.00151809089758223	-0.0267007246999858	-0.0293124826659817	-0.0410757282642995	-0.050329733629238	-0.0562093544582323
0.898472222222222	0.0924730388145414	-0.742615494050509	-0.404872222222222	-0.0768145349004695	-0.022465995115995	-0.0245230281586317	-0.0286753968253968	-0.0220222222222222	-0.0496402650082323	-0.0468844633307868	-0.0286388888888888	-0.102648665223665
0.16499672995988	0.057946102116104	-0.0850964228538435	0.0732959932909219	-0.0271760622693178	0.00124058876063765	0.0206420109148998	0.0089725005240425	0.000389303957653159	-0.0129677367543401	-0.0137895201965373	-0.0343741583845661	-0.0477673428184592
0.00621819442756322	-0.00142850660412006	-0.00234328743644085	0.000791698779019337	-0.00177555030769643	-0.00230782647575911	-0.0015394718656049	-0.00203044582119167	-0.000320277825590375	-0.00204168839172777	-0.00219261341827404	-0.00282104672070677	-0.00333952160830715
0.0830822132953673	0.0114944031495277	-0.0374683486710947	0.0469561700345438	-0.0230063886505596	0.00335306894289844	0.00175617268081607	-0.00652168858635398	-0.00709244721713828	-0.00982665985383056	-0.00470235542236053	-0.0228155090633231	-0.0280687750641006
0.834324675324675	0.110835566405433	-0.682450702922196	-0.354651948051948	-0.0864603749191984	-0.057142907092907	-0.0132280519480519	-0.00636940836940836	-0.0758276469417443	-0.0718016410060527	-0.0598354580521469	-0.0767376473078893	-0.0974515189791052
0.539712189564821	0.120581283126446	-0.394087712292853	-0.0819667350193666	-0.0804970104474056	-0.0405075589099583	0.0289413935656657	0.0106318061015147	-0.0535126379885601	-0.060502284678682	-0.0523053107642206	-0.082345529923266	-0.0383238416146082
0.222204497938635	0.0530894421546849	-0.124995326885086	0.0714454829628166	-0.0182722827248031	0.0124971800520386	0.0184506654769749	0.0103688910011999	-0.000388080623301257	-0.00288755133638224	-0.000946069112533976	-0.0437420659533764	-0.0197063814356899
0.413435273037928	0.108262885539672	-0.292770631984056	-0.0407228717137623	-0.0480189496434869	-0.000416872332125562	0.0247814610619874	0.0272968339922528	0.00114949082185911	-0.0242179109878062	-0.0336757644925491	-0.0406133080898881	-0.0546404879906592
0.311278424681936	0.0584186214374267	-0.206253986139276	0.011482099597706	-0.00745752228572155	-0.0830381532633876	0.00237426744773789	-0.0237796345172654	-0.04284405907594	-0.0452478377745545	-0.0811838032812797	-0.0476894853342309	-0.0673203262828192
0.0785255479155843	0.0103395767569327	-0.0210404311496335	0.0882375027555971	0.00213236599299657	-0.0198201728468377	0.00535245511104271	-0.00199989729574895	-0.00593682634549512	-0.00884390342692055	-0.00984072707227653	-0.0222178450687278	-0.0275745885164499
0.79374126984127	0.164073448724851	-0.638791237414068	-0.30334126984127	-0.0436799156729363	-0.0387341844430079	-0.0292239569270827	-0.0594281719742245	-0.0302715548340549	-0.0412070500579721	-0.0868521081315199	-0.0884377229348766	-0.118844755776434
0.00674952302317858	0.00277800170724976	-0.00139076007664253	0.00633883126972545	0.00056583830731759	0.00225017288600923	0.00174314681504105	0.0079260655709432	-0.0011105331541458	0.00140800559666341	-0.00129337082790775	0.000203536242365567	0.00504562636791502
0.405607614774389	0.0997756116552149	-0.282552048384446	-0.0246300746674374	-0.017199021410005	0.00493607031156035	0.0259029226327233	0.0207940267247403	-0.0154987653451385	-0.00613147554922233	-0.0494785487576541	-0.0168517374540602	-0.0612894061287868
0.892907936507936	0.0973090190491116	-0.735691164719456	-0.394507936507936	-0.0414690476190476	-0.0541297225306513	-0.0207441009012299	-0.0165999999999999	-0.0619108059639019	-0.0477993850748495	-0.0416376984126983	-0.0759086940836939	-0.0825893603773247
0.508130270313095	0.149345743467444	-0.366844521601549	-0.065439361222186	-0.0539627299354787	-0.0229752359339895	0.0398880971574053	0.063666692132692	-0.0924633397606102	-0.0384689829347341	-0.0159020400048175	-0.0476706790518232	-0.102249981509376
0.833735597557794	0.0935704021078575	-0.68014560874736	-0.348135597557794	-0.0664388739110707	-0.0189538515260483	-0.0415408173380142	-0.0852572534174146	-0.0274566903538872	-0.0426963627185596	-0.0787955277440876	-0.0758015100379871	-0.100159465210609
0.421991324522909	0.154992773069215	-0.29067789945484	-0.0135487665906455	-0.000409505522365738	-0.00150421834101022	0.0515668361225953	0.0344330965212696	0.0112326793160502	-0.00095686193168798	-0.0103487018345356	-0.0114431857177406	-0.0631362403896237
0.575349586209571	0.149404425116174	-0.429174385984279	-0.115531404391389	-0.00947616439173471	-0.108870087113895	0.0100657238458709	0.00344250174633309	-0.038353335124203	-0.0591731257528149	-0.0419720745989846	-0.044175880458837	-0.12391226534855
0.0960593215034414	0.0107680388767362	-0.0299215731472295	0.0959652936505381	-0.00589915258056528	-0.00902161255526027	0.0166779833628856	-0.00633340391996674	-0.00110282888916312	-0.00746038256791277	-0.0260203562719145	-0.0217153953251515	-0.0316789010886318
0.143394729823944	0.00414939972047965	-0.0708985407835444	0.07139131878905	-0.0265635841265055	-0.0441586794679491	0.00610217465779761	-0.00788675486546489	-0.0231240983957183	-0.0353611317972273	-0.0335553792696372	-0.0308150766529337	-0.0443122143408037
0.561241131080821	0.118074645261527	-0.416654223309793	-0.106317066909698	-0.0566106391527288	-0.0569241833800141	0.00394853933648065	-0.058781170380645	-0.0480461906153931	-0.0567674112663714	-0.0796203631552247	-0.0632911423408448	-0.117943539011374
0.696639387787204	0.121277368563556	-0.552469949732677	-0.243685599908416	-0.0986180127801903	-0.0329744473326545	-0.0329491351415276	-0.0225968416840694	-0.0782969115055727	-0.0657962300564224	-0.110406936584361	-0.0638782521709209	-0.100039502362776
0.0778613296819611	0.0120666528119875	-0.0281145248173516	0.0683844952760522	-0.00382179066352475	0.00956316267455384	0.00962300932829031	0.00287642423802804	0.0126444899934814	0.00287068600551454	-0.00573791300182108	-0.0216239889674819	-0.0122661758806087
0.506120499265873	0.0908296345281092	-0.365480469108324	-0.0654939841143581	-0.00468096633661064	-0.0609384306402915	0.00493156984668885	-0.00714527512063901	-0.0546393069034737	-0.0328096984884511	-0.0351529273983884	-0.090351042850736	-0.0732796704888115
0.766538911088911	0.13230459248398	-0.61375824294192	-0.283666183816184	-0.124721511034097	-0.038030138488962	-0.068227720993317	-0.036406813258572	-0.0433042354867355	-0.0813758247615294	-0.115514616320277	-0.0806844649623669	-0.11705604719913
0.352429974570046	0.0952268251280989	-0.237041905873796	0.00174530554199914	-0.0426003779872762	-0.0390453487085164	0.0187608100327834	-0.0219854469768142	-0.00471937884303569	-0.0408228633478963	-0.0456981711077423	-0.0626754698255449	-0.0867609330757466
0.863596825396825	0.116095386561947	-0.707740097225112	-0.369996825396825	-0.0302515873015873	0.0153313797313798	0.00505923520923535	-0.0236001232264467	-0.0339314602064602	-0.00746010378510376	-0.0592612762982967	-0.0405916305916305	-0.0894207427376545
0.57089362528082	0.0756007974998864	-0.433143645825678	-0.139294742443227	-0.0704502452550632	-0.0945090183309013	-0.0661740799678555	-0.0107959073393387	-0.0480200815946508	-0.0824796317929822	-0.0951847645046692	-0.144005176136621	-0.111376632994299
0.894471428571429	0.100211803026977	-0.739068048271971	-0.402471428571429	-0.0538642857142857	-0.103317316017316	-0.00906269841269847	-0.0110952380952382	0.00533809523809525	-0.0785908008658009	-0.0373218253968255	-0.0467062368187368	-0.0551043490060732
0.913519047619048	0.0785182485820677	-0.757662319447334	-0.419919047619048	-0.0339595238095237	-0.0561650072150072	-0.0137345238095238	-0.0293916666666666	-0.0485224711562946	-0.0450622655122654	-0.0606666916416916	-0.0552626984126984	-0.0862062770562769
0.433277418326615	0.138129577388621	-0.295228952268842	-0.0014956001447966	-0.115906867153879	-0.0404043749041345	0.050702275423048	0.0315991633381943	0.000416894040944915	-0.0781556210290067	-0.0469113307876776	-0.0868130476739146	-0.0500591937618858
0.0328636163759843	0.0142256760958653	-0.00936390019547811	0.0302169738733481	0.00331138441411181	-0.00539642480902976	0.0108454971911899	0.0168634467115111	-0.000210075002497596	-0.00104252019745897	-0.00914631649767646	-0.00349538462508056	-0.00474448825964391
0.401890878337124	0.144721432264081	-0.269444608555539	0.0107869737127865	-0.060723363465189	-0.0394737750417744	0.035413052535969	0.0290794950664376	-0.0485412289060039	-0.0500985692534817	-0.0643811481653317	-0.0528083263270511	-0.0688110760847743
0.250208144562225	0.0584655580298443	-0.144831041138306	0.0726119216460769	-0.0401409505318879	-0.016813379883984	0.0272522223215463	0.0132833265622159	-0.0154674635503154	-0.028477165207936	-0.0444431200974706	-0.0247996366612235	-0.0702553936735916
0.00196169554697862	-0.000327746649296723	5.26898340392845e-05	0.00278369634121237	0.000568488184208046	0.00105146165109693	0.00140651776294411	0.00200653025874776	0.00149121692358601	0.000809974917652488	0.00233775673704187	0.0016266493753823	0.000777683687974517
0.3343925847914	0.133584015287902	-0.217165363646649	0.0264456950659973	-0.0363205356896943	-0.0387845023575316	0.00549183972738626	0.00522268474601167	0.0110288497605518	-0.0375525190236129	-0.054447044903588	-0.0543896401556785	-0.0667545596737489
0.0548039237517785	0.00133534030720429	-0.020905639881637	0.0392649453342754	-0.00751324231153951	-0.00122321576940479	-0.0021397562698184	0.00376823839330139	-0.00894394226821715	-0.00436822904047215	-0.0128865386735935	-0.0181473095755526	-0.0154213339385164
0.878154761904762	0.108253629015234	-0.721391337988537	-0.381354761904762	-0.033994227994228	0.0213785714285714	0.0202138888888889	-0.0202821428571429	-0.00129917027417037	-0.00630782828282828	-0.0316781746031747	-0.036810515873016	-0.0301932611832613
0.581455054828213	0.105331358937389	-0.439521208082275	-0.136218691191849	-0.10088939347457	-0.0382453630975969	0.00970215086555359	-0.018913649207329	-0.0324009793401812	-0.0695673782860836	-0.105660443109299	-0.117619767529391	-0.10179319024007
0.803752435281026	0.0927997336902157	-0.650615794342847	-0.319752435281026	-0.283123775104457	-0.0773987992112134	-0.0284162081024074	-0.0705160666496574	-0.150169125870452	-0.180261287157835	-0.157050936921953	-0.201443706607988	-0.129305137663845
0.094683373137117	0.00642120763929611	-0.0399273185415041	0.0635540195145072	-0.00322641854542582	-0.0187449662268982	-0.0057991652848198	0.00220226343485244	-0.0092085227037669	-0.010985692386162	-0.0100456683131018	-0.0177723245529837	-0.0358814375147572
0.390794787667002	0.138425634553793	-0.262447943810015	0.00838402567651747	-0.0262600196267863	0.034209137973947	0.0659763978933021	0.0208581368215992	0.0120177694477382	0.00397455917358036	-0.0267523663054215	-0.0257148000260908	-0.0540816898310706
0.525400428992926	0.0679850091389067	-0.384697851975818	-0.0844014985116426	-0.0736381512220467	-0.0655410525903043	0.0167144841800183	-0.0512111498567424	-0.0368072698464428	-0.0695896019061755	-0.0531622305575719	-0.139154065350708	-0.0884574969244386
0.0929829405856945	0.0206280050793569	-0.0405416588873826	0.0583802888473783	-0.0202463855116336	-0.0164854354166321	0.0029739875103111	0.00370373791812552	0.00729733075111459	-0.0183659104641329	-0.00820950488659186	-0.0223024080653031	-0.0273343220505403
0.425178114843237	0.0916023237014238	-0.291824350137073	-0.00957811484323651	-0.0503394953776202	-0.0641344713172965	0.00522194157619194	-0.0236565462875046	-0.0361206041063528	-0.0572369833474584	-0.0742123998634124	-0.0586288181243598	-0.0736955695989727
0.902511111111111	0.088182625621724	-0.746201035067142	-0.407311111111111	-0.0041444444444444	-0.0224316852737905	-0.0118476079476079	-0.0547627217553688	-0.0462345238095238	-0.0132880648591174	-0.0566059523809523	-0.0428746031746031	-0.0656696428571427
0.908670634920635	0.0843657492652247	-0.752360558876666	-0.413470634920635	-0.100262698412698	-0.067563492063492	-0.00768973248973248	-0.0120277777777779	-0.0400368326118327	-0.0839130952380952	-0.0868999399896778	-0.0749057868601987	-0.0593718503718504
0.797150022200022	0.147668609419202	-0.644466729134099	-0.314750022200022	-0.00499573011955379	-0.0598697913197914	-0.00968070083511274	-0.0337906382231461	-0.0375947606959605	-0.0324327607196726	-0.089555477305695	-0.0557686753197553	-0.0918583230108385
0.15625124889227	0.0116653204336069	-0.0842077726638529	0.0582302133993916	-0.0201848507101459	-0.0428559375518925	-0.000579014128975042	-0.0104708416551947	-0.00833135881083352	-0.0315203941310192	-0.0273707533355552	-0.0527105752794258	-0.0420915341898553
0.00484221174963123	0.00766689958711311	0.00144893708904853	0.00688188608972866	0.00548436034086922	0.00112885436512443	0.00461967406901924	0.00567357360059828	0.00226038300102007	0.00330660735299683	0.000792488958184742	0.000707911192010732	0.00224131384928056
0.697576550020727	0.143067994439985	-0.549556559499544	-0.231268528630353	-0.0874406605189161	-0.0314612331196685	0.0141419391290121	0.0272708614964843	-0.0295480433218431	-0.0594509468192923	-0.0577526893861271	-0.0814712454163145	-0.116756824617182
0.714039898989899	0.121247000127794	-0.565339361693209	-0.245567171717172	-0.0491434275957962	-0.0713807490514303	-0.0148694561587364	-0.0115619817489013	-0.0217114078187423	-0.0602620883236132	-0.0889279230503485	-0.0665086241793889	-0.0876599738701986
0.00316047987129586	-0.000385603820319789	-0.00051817134915006	0.00347052055454507	-0.000140598703851552	-0.000659833370362647	-0.000383914243589238	-0.000748078456175714	-0.00151592597883694	-0.0004002160371071	0.000251419957067003	-0.00178699875298982	-0.000550511860212456
0.548377892355822	0.0746177447942414	-0.409876078425793	-0.114996074174003	-0.0235216240410601	-0.028023370315156	-0.00156445960535645	-0.0442481735519096	-0.0281943746993204	-0.025772497178108	-0.0715818504578369	-0.0807418756175179	-0.117193580070189
0.712378401138546	0.159561559281757	-0.562771168097345	-0.240705673865819	-0.0231402014821279	-0.0576116932543147	0.0289168494521029	-0.0349062493827896	-0.0612557817028431	-0.0403759473682213	-0.0337121961756488	-0.0683294055464703	-0.120074596844084
0.112086986457986	0.00491949231501061	-0.0534857269153325	0.058433807539582	-0.0326486133755253	-0.0171355940149862	0.00892136665126782	-0.000274273821832802	-0.00298865576787441	-0.0248921036952558	-0.0195906645488126	-0.033247186132867	-0.0331196984833987
0.234543183447289	0.0339173215000535	-0.138012807233304	0.0582085035911628	-0.0411667300308341	-0.0306031957349496	0.0174076746661709	-0.00506429449854384	-0.028982772767407	-0.0358849628828919	-0.0212626893441059	-0.0513742834908498	-0.0510950879614819
0.16352032397471	0.0819459512188828	-0.063935383354059	0.136643713458445	-0.026799049993562	-0.0243632756386305	0.0374438253451587	0.0262894240600936	0.0213596684218109	-0.0255811628160962	-0.00683779799455042	-0.00374158061397534	0.00211473221758401
0.945866666666667	0.0521987465238585	-0.788649894878186	-0.447466666666667	-0.052386111111111	-0.0200499999999999	-0.0188376984126983	-0.0339597222222221	-0.0198333333333333	-0.0362180555555555	-0.0801000448235974	-0.0988752501611253	-0.0696059523809522
0.0391656662614222	-0.00650078252535626	-0.0211861426498425	0.0108972645987972	-0.00471524211215298	-0.0110538799942942	-0.00815155479327122	-0.0165817831792654	-0.0121614884617713	-0.0078845610532236	-0.014023322242641	-0.0147570758038284	-0.0195768391647317
0.0399722092538864	0.00929460386222039	-0.0128925247032843	0.0327122688367185	-0.00803311397892161	0.000422446428646424	0.00816499070351652	0.00249317104429196	0.0129450913957511	-0.00380533377513759	-0.00381937940131136	-0.0123490711194669	-0.00614386530009961
0.0726619742045511	-0.011597766567742	-0.0264714108639532	0.061629696279813	-0.0329805193337855	-0.0290952945657388	-0.00753375716392386	-0.01594573025815	-0.0218975230762847	-0.0310379069497621	-0.0294279630755862	-0.0385132033286594	-0.0345915276230769
0.00941468137732026	0.000934383459232638	-0.00434493650367547	0.00251820427891079	0.000522256651978052	0.00107707697375128	-0.00229649952604181	-0.000353859129446389	-0.00544064819242485	0.000799666812864665	-0.0029592065789245	-0.00259882151693946	-0.00275562222055122
0.0199659508340491	0.00246010407278183	0.00859757062344686	0.0527418857730739	-0.000541637276643428	-0.000707456842360371	0.00868271698299889	0.00911492363391742	0.00134731863971463	-0.0006245470595019	0.00132251554539212	-0.00392170989038566	-0.00281296871701935
0.796544444444444	0.138368894341234	-0.643407803506265	-0.312544444444445	-0.0817748194457872	-0.0718016801281508	0.00489975857475855	-0.0676334481308166	-0.0623135777234463	-0.076788249786969	-0.0883590184957939	-0.126625364080364	-0.118449459863041
0.502335877992706	0.160046373894535	-0.359690085664393	-0.0548449689017971	-0.026706158574572	0.0116464902415034	0.0212736080047859	0.0503920887189379	0.0145583972408795	-0.0075298341665343	-0.00826619591049382	-0.0925804196781554	-0.0706753086283173
0.356149335992675	0.126231252938783	-0.235774440701612	0.0156259441193701	-0.0561536255421618	-0.0316924750242949	-0.0283594495836638	-0.0336375532181637	-0.0662176977806292	-0.0439230502832283	-0.0687030972382282	-0.0688831475745399	-0.0720264776545167
0.653404856254856	0.126739475188194	-0.501530883852376	-0.173732128982129	-0.0139511731306489	-0.019138572389905	-0.00214482425362639	-0.0349337534140552	-0.0265888492226727	-0.0165448727602769	-0.0387253391278165	-0.119219271823594	-0.0980060213927377
0.940633333333333	0.0558187983742902	-0.783869909417108	-0.443833333333333	0.0026666666666666	-0.0375111111111111	-0.000312820512820555	-0.0267499999999999	-0.025197619047619	-0.0174222222222222	-0.0337142857142857	-0.0262763888888888	-0.0598559523809524
0.0238461999062874	0.0174664532219057	0.00305764690636666	0.0461776899125066	-0.000460526398858699	0.00649989732477489	0.0115210060240046	0.0111315292438215	0.0117973790738204	0.0030196854629581	-0.00121994942586858	-0.00155513669753747	-0.00283607760490934
0.109457999313249	0.0153433680327108	-0.0533943977342888	0.0533927258975993	0.000179686732347722	-0.00999024499465333	0.00355401364950614	-0.0100977826246233	-0.0113701593420405	-0.0049052791311528	-0.0176135491471565	-0.0192138083771595	-0.020810127627383
0.843837598277644	0.09733545531212	-0.687527522233675	-0.348637598277644	-0.114186352301398	-0.0700676837477295	-0.0639037446312904	-0.0556580597606056	-0.0279680095330552	-0.0921270180245638	-0.106098714023414	-0.111947486978275	-0.100677664278894
0.887857936507937	0.106404830958473	-0.732001208336223	-0.394257936507937	0.00838308913308916	-0.041	0.0228039682539681	-0.00574926673487053	0.011443253968254	-0.0163084554334555	-0.0155698412698413	-0.0121388888888889	-0.0472670907495706
0.0571784219220149	-0.00332412477556492	-0.0319315924766032	0.0139341668945696	-0.0117102494755554	-0.015977041101983	-0.00255469085297369	-0.00785333602261754	-0.0235187078195195	-0.0138436452887692	-0.0248457546711102	-0.0155860429351049	-0.0168503755436854
0.19029334113297	0.0824489297150469	-0.084152669771413	0.133080869460359	-0.00760873292510308	-0.0262079932571391	0.040931612933065	0.0226505598844049	0.0103797778464224	-0.0169083630911211	-0.0161827021026274	-0.0390734943777276	-0.0296445108525119
0.108797237320525	0.00975649249983142	-0.0454590274711549	0.0763428811223638	0.00652305921271293	-0.0124726354879872	0.0008193695205614	0.0118386241867894	0.00184527022441548	-0.00297478813763714	-0.0156193136358578	-0.0282120732771971	-0.0228240568006627
0.9372	0.0598793526464694	-0.780889923956031	-0.442	-0.0317111111111111	-0.0492222222222223	-0.0140142857142858	-0.0163124183006538	-0.0176222222222222	-0.0404666666666667	-0.0597905631949749	-0.0724622294372295	-0.0790610311033995
0.39072159174911	0.0943466006631662	-0.272133277053346	-0.0255539001270063	-0.0371212160748124	-0.00343193952065957	0.029772491618072	-0.00115073172632191	-0.00662536219474591	-0.020276577797736	-0.0102598726168138	-0.0666308660186629	-0.0640776714677386
0.59345441426449	0.122994020162561	-0.449804551110597	-0.142290777900853	-0.0109313761914515	-0.0412802418888776	-0.00312928480385333	-0.0199569495517367	-0.0328561039791437	-0.0261058090401645	-0.0805803795546867	-0.0807154921021536	-0.107024674932658
0.00401353534960968	0.000123475307307281	-0.000118111781667327	0.0042887283879306	0.00173154108409958	-0.000779966754276139	0.00270973699967598	0.00107738235855567	0.00286376965514593	0.000475787164911722	-0.00090899858125046	0.00191654466132601	-0.000819621100500509
0.319437003110514	0.0428803867069241	-0.216716223676618	-0.00538911668321629	-0.0320442607208888	-0.0405933573692159	-0.0157603617409148	-0.0165938291317457	-0.0559609602170601	-0.0363188090450524	-0.0656290881974116	-0.127580824241525	-0.103023153326477
0.0511828704001083	0.00655828658053328	-0.0159185917718038	0.0487391017974026	-0.0134805311344333	-0.00593737664598561	-0.000576654240251717	-0.00353325710143874	-0.00499800317901053	-0.00970895389020945	-0.0142563953119265	-0.00811208598741195	-0.0210866728532496
0.016805874051935	0.00352198361792891	-0.00587737195239762	0.0129096073676953	-0.00239590604266254	0.000713469754720572	-0.00201496626038961	-0.00424390927812631	-0.00504143820856505	-0.000841218143970982	-0.00667516052303866	-0.00989917919564273	-0.00756433640326287
0.513183719170573	0.0647887551634282	-0.37613932393838	-0.0850746282614819	-0.0824616256066982	-0.0332582040363032	-0.0526674412022113	-0.0335767736374659	-0.0219899714732428	-0.0578599148215007	-0.0377293195726724	-0.0696843862068584	-0.0839059766663466
0.887743650793651	0.109941929975866	-0.73370031411096	-0.400543650793651	-0.0504761904761906	0.00190634920634913	-0.00331269841269843	-0.018375	0.00225519480519487	-0.0242849206349207	-0.0259392857142857	-0.0417312456866804	-0.0421563168857286
0.533349827537539	0.0804069688545803	-0.39856282479269	-0.111981187354193	-0.0667593339824825	-0.0493010701744817	0.0204244601911024	-0.0289900949885973	-0.0694658651187218	-0.0580302020784821	-0.0484553421270423	-0.0767289510177101	-0.0883729468089291
0.0519380922807673	0.00278460740135144	-0.0015128062364127	0.0871789403387321	-0.00165353571757707	-0.00564738935404389	0.0126859916462908	0.00314729709214207	-0.00326075608484297	-0.00365046253581048	-0.00693614295602156	-0.0121047699893174	-0.00708916099798219
0.234216724827403	0.0452316003357561	-0.132667043798676	0.0732853250834707	-0.056598911310764	-0.0295151235233271	0.0353520254692776	0.00648353598120494	-0.00403559271961795	-0.0430570174170455	-0.0443245941218245	-0.0556182500839809	-0.0537585987473277
0.679935251007084	0.158566167860677	-0.534764121607372	-0.22378979646163	-0.0316054252483539	-0.0142055512950315	0.0224603125796558	-0.0545938140540521	-0.0405037006205046	-0.0229054882716927	-0.0707928341575327	-0.0676566521222753	-0.124731108438594
0.631526227367404	0.12848682374486	-0.48227496711739	-0.160980772821949	-0.0872138964693144	-0.0325760861343678	-0.0222166967584073	-0.0243557777026895	-0.0815453810728256	-0.0598949913018412	-0.092944925289812	-0.156398567425962	-0.110847659805533
0.721504784104784	0.108496561658663	-0.568821491038861	-0.239104784104784	-0.0718161994830592	-0.0963509644998035	-0.0226559898632499	-0.0617369444226797	-0.056596593174179	-0.0840835819914314	-0.108252727609793	-0.118802986860582	-0.0820828778064407
0.183691089163699	0.0607096674192923	-0.0983509588849795	0.0719455194680233	-0.0336765435533413	-0.00395608304891998	0.00681198484526935	-0.000642897086135269	-0.0107842417022154	-0.0188163133011306	-0.0440312868946968	-0.0544223801500314	-0.0545526562628125
0.119926484231966	0.0114788469768613	-0.0594801034347903	0.0563096744982627	-0.00692399316058356	-0.0371868199780147	0.00572584276352041	-0.00294976551798838	-0.0109900120707304	-0.0220554065692991	0.000100186257455351	-0.0291220061548515	-0.0305552599111376
0.0783621134440918	0.00373625316761012	-0.0315063745084922	0.058267820431044	-0.0326436308041916	-0.00720830162180355	-0.017508026854435	-0.0177516037050506	-0.0137270870357053	-0.0199259662129976	-0.0240611043250398	-0.0294452741163773	-0.0379617758928008
0.702325502123318	0.153335507846154	-0.554434285490072	-0.236580047577864	0.0279247613257447	-0.0573844475499106	0.0256501621910948	-0.0269010243029195	-0.0274115191207449	-0.0147298431120829	-0.0752914934655606	-0.0769619342224357	-0.0759351569795372
0.580998996057424	0.160403124753993	-0.436055065560963	-0.125418247394323	-0.0335537899082182	-0.00195306352590341	0.0464205496746216	0.00672199929098538	-0.0355857345671465	-0.0177534267170608	-0.046387828986549	-0.0473428781581988	-0.11397675758246
0.872099206349206	0.111291753998899	-0.716242478177493	-0.378499206349206	-0.0812801361924079	-0.0510751803751803	-0.0311912393162393	-0.0202626160870434	0.0154769841269842	-0.0661776582837941	-0.03975749316473	-0.0622783893007577	-0.074304159712151
0.703705008880009	0.121621087798792	-0.555004471583319	-0.235232281607282	-0.067402099202013	-0.121797802818378	0.00501369057499079	-0.0580703756603324	-0.0375028957014255	-0.0945999510101956	-0.0960376191997271	-0.0965462179022744	-0.096239823023061
0.259425390988134	0.105364880499219	-0.152514564343609	0.0660856161419903	0.0370880735414315	-0.0258593502145774	0.0560530088567151	0.0110473365359217	-0.0273639749970942	0.00561436166342705	-0.00771590951410378	-0.0382987479940803	-0.0366809274287515
0.544907222269729	0.062629988770279	-0.408577951280372	-0.119255885371333	-0.0556679842792021	-0.0410632580389093	0.0109008358679468	-0.0581495146993322	-0.0501404675954722	-0.0483656211590557	-0.112635361237281	-0.0881289866461998	-0.111977210211444
0.076580614187567	-0.00107666864532924	-0.033056371086196	0.0462209138223671	0.000348633695342493	-0.0134818039649245	0.00494684586927822	-0.00910706151621464	0.00486024350731475	-0.00656658513479098	-0.0153976113008904	-0.0210962392717198	-0.0283102402711607
0.480098788249934	0.175735848083575	-0.340173083155155	-0.0422078791590247	-0.0426063145947269	0.00233090771449629	0.0300950091338414	0.0220502821540932	0.0173093365235588	-0.0201377034401153	-0.00405673642328158	-0.0391985196480982	-0.0561689422323164
0.834074353218161	0.0972117078028252	-0.680386989326658	-0.348001625945434	-0.0512506582137245	-0.0573162724100805	-0.040579903369764	-0.00436443258324071	-0.0525787777829382	-0.0542834653119025	-0.0724369794807874	-0.0859291400979482	-0.0874215154811856
0.680204906204906	0.1643318212397	-0.528330933802426	-0.200532178932179	-0.0251510270774977	-0.0467798161793687	-0.023078820044401	-0.0150238134712231	-0.025415516181445	-0.0359654216284332	-0.0789892656154603	-0.0679959936753707	-0.0861455898634775
0.052997952291462	-0.00292842700773323	-0.0125016663417557	0.0621766170942273	-0.0146385229001192	-0.0202124709376156	-0.00993750653459559	-0.00943951210006599	-0.00239858296453124	-0.0174254969188674	-0.0130110035200327	-0.0163626170000133	-0.0134834200657813
0.486797413778505	0.181875753074725	-0.341723659459861	-0.0311246865057775	-0.111664598727031	-0.0165648674302932	0.0432966569680023	0.010863988243099	-0.0101918025171315	-0.0641147330786622	-0.0177676168883906	-0.0835755307028125	-0.0639440061911238
0.9202	0.0709822086818711	-0.763889923956031	-0.425	-0.00639523809523812	-0.0407824675324675	-0.00490075757575759	-0.0127284188034188	-0.0276622655122655	-0.0235888528138528	-0.0633675824175824	-0.0586240163218424	-0.0552963203463204
0.320706017268857	0.0780768292377349	-0.20061698313395	0.0498725923568117	-0.0255355621846047	-0.0516198666591451	0.0410346874424968	0.0241338094777083	0.0133278012771617	-0.0385777144218749	-0.0248905207137206	-0.0303085458945609	-0.0402183152611571
0.594877508958216	0.114585346655148	-0.455726016693468	-0.158191323574972	-0.0782453938202311	-0.00845146265488839	-0.0275009386833681	-0.0310412069914213	-0.0734574273171645	-0.0433484282375597	-0.0758307369195153	-0.0835968001591482	-0.123132970065509
0.298495414455427	0.0486187952060168	-0.182402087958438	0.0585781595196176	-0.0418727770687636	-0.037274833559984	0.0291185044095184	-0.0106637972782402	-0.0222249372363413	-0.0395738053143738	-0.0333462264076094	-0.0444444289967584	-0.0745199949882295
0.126201908904041	0.0111666293335415	-0.0369430603238099	0.140044535685525	0.000172408759833514	-0.0124820691268445	0.0338893335209681	0.0208543913258809	0.011459951360445	-0.00615483018350552	-0.0121719401295777	-0.0242562566236348	-0.0219265558902516
0.88868253968254	0.106497284869744	-0.731919115766315	-0.39188253968254	-0.0146860892023379	-0.0141791403041402	0.0180753968253969	0.0171019841269843	-0.00307619047619045	-0.0144326147532391	-0.0325776334776334	-0.0421569694194693	-0.0436946678321678
0.708117695050423	0.148823068654401	-0.556697070520199	-0.230044967777696	-0.0892066841404799	-0.104920092151646	-0.0442079631451665	-0.0494707166157932	-0.0449038536926324	-0.0970633881460631	-0.0769393653848617	-0.088517328440992	-0.107708761339135
0.0310996373087095	-0.00556462058218911	-0.015342880761676	0.0118029547170067	-0.0173473721933269	-0.0127655708585421	-0.00563891376109774	-0.011492601198704	-0.0100116085742249	-0.0150564715259345	-0.0127647590777393	-0.0167438910340363	-0.0203481770801508
0.9358	0.0630244564255011	-0.779943271828286	-0.4422	-0.0385873015873016	-0.0126666666666666	-0.0049865079365079	-0.0122333333333333	-0.0123237373737374	-0.0256269841269841	-0.0496571428571428	-0.0272249999999999	-0.0531019841269841
0.205427437723651	0.0785556257251961	-0.0968283133092209	0.125738738746937	-0.0237306115514233	-0.0203329309003301	0.00815792996045606	0.0120222689264673	-0.0071653826200766	-0.0220317712258767	-0.0309043602459	-0.0193863999076757	-0.0546281167832709
0.658445931845932	0.157710259448962	-0.51010136734043	-0.191100477300477	-0.0812335428357787	-0.0475408537758537	0.0170050588300589	-0.022594808164545	0.000947880858840011	-0.0643871983058162	-0.0792103581941664	-0.0664346821271942	-0.100910003999503
0.564422139306952	0.155987792881636	-0.420157705651752	-0.111476684761498	-0.0200913466934934	-0.0818558400833	-0.0223184944739729	-0.00549610741100159	-0.00742456023483751	-0.0509735933883968	-0.056297146286671	-0.0433404890098285	-0.0580623219226426
0.133374596077761	0.0661538468298816	-0.0436280688736181	0.133315969239275	0.00627583194310838	-0.00487529919128382	0.0382815195579436	0.0421447911768927	0.0271307840513763	0.000700266375912278	0.000131454942594977	0.00703322337905324	-0.0146529243624216
0.719985064935065	0.14374339341963	-0.568208467613653	-0.240785064935065	-0.0578801051605399	-0.0571480519480519	-0.00272614607614596	-0.0286964410589411	-0.0267462681925917	-0.0575140785542959	-0.114185759670697	-0.074864911346823	-0.0848212868873471
0.253302608473335	0.0610969584365204	-0.154028901792155	0.0475815397314016	-0.0214756229569872	-0.048727500573212	0.0237014632702526	0.00482766827197739	-0.040456767216573	-0.0351015617650996	-0.0539089134882083	-0.0600090196239081	-0.0545216388986159
0.415702064176706	0.0565566708822761	-0.289279391310807	-0.0237234545510374	-0.0232967928664191	-0.0489519425813985	0.00660197045575089	-0.0196682990181671	-0.0448962176199646	-0.0361243677239088	-0.0549321204013279	-0.0586448794989072	-0.0740025940118824
0.138992987508527	0.0116811407100626	-0.0679946998249405	0.0691176916605013	-0.0261233675886248	-0.0002757055172804	0.0182979764846731	-0.00233188826937197	-0.0141819386683087	-0.0131995365529526	-0.00570579134405341	-0.0139317240611418	-0.0311813310112142
0.0069415730902196	-0.00131855741069132	-0.000688737559726222	0.00834622853463169	-0.000774615661646989	-0.00301446849735976	0.000697381352873015	-0.000454785280209985	-0.00270496029987037	-0.00189454207950337	-0.000385749733437786	-0.00110849437168265	-0.00373623555034601
0.894065079365079	0.0873404150574285	-0.739568394810133	-0.405265079365079	-0.0784247252747252	-0.0475912698412697	-0.0392338763575605	-0.0253255958523759	-0.0701288825669326	-0.0630079975579975	-0.0740063060950057	-0.0828189393939394	-0.0886515320515397
0.89537619047619	0.0964813626187886	-0.739066114432221	-0.40017619047619	-0.0710437988911673	-0.0119484126984126	0.00316187978687987	-0.011517857142857	-0.0326436147186148	-0.0414961057947899	-0.059976500460324	-0.0417098845598846	-0.061890934065934
0.513313732149909	0.0820218223573962	-0.373354248767866	-0.0748519228807465	-0.0502388010043412	-0.0279286440635984	-0.00974576051142206	-0.00454688867578967	-0.0204542785380835	-0.0390837225339698	-0.0718769037163798	-0.0913513345717367	-0.103579365977635
0.320452138942032	0.0826742926913689	-0.213549881995675	0.00703584170477201	-0.014297765028945	-0.0299213318004936	0.0354822727282585	0.00608141747888369	0.00368482057968333	-0.0221095484147192	-0.0528192440742569	-0.0604253573644562	0.00325399960791756
0.657131046731047	0.163794692117393	-0.508074536643169	-0.187531046731047	-0.00088997668997659	-0.0401086682762369	0.0232745792046168	-0.00441115830162264	-0.0355989621051462	-0.0204993224831067	-0.0870393575441863	-0.103397384096196	-0.0741164604648825
0.0240075885226101	-0.00860409714997911	-0.00925315755940885	0.015503031856224	-0.0123602587615881	-0.0130885467198199	-0.00743398564787477	-0.00585172620162427	-0.00607044620964388	-0.012724402740704	-0.011560598911539	-0.00745260768959807	-0.00985637782103256
0.357924291828803	0.114276908965481	-0.235580699878959	0.0191837295615716	-0.015824280555722	-0.0231460589983277	0.000763556511317931	-0.00399158471489763	-0.00236796282346247	-0.0194851697770249	-0.00115065755356564	-0.0327399456449791	-0.0420013542103138
0.160287926721427	0.0254685054553732	-0.0811989099243489	0.07513306716257	-9.21845052973269e-05	-0.0239454586461232	0.0150172703169707	0.00803107444646167	-0.0119027158437108	-0.0120188215757103	-0.0208206860199344	-0.0358001019147303	-0.0338061973818226
0.25531199560047	0.101489204130763	-0.151936157186097	0.0595856554834244	-0.00590206706386434	-0.0152195500002707	0.0383571358719417	0.0210385679029191	0.00240545576107742	-0.0105608085320675	-0.0491887351683562	-0.0799208663808696	-0.0593138379004834
0.00132026506490785	0.000240548870655589	-0.000132036694205375	0.0014852430005497	-0.00052874988675026	-0.00061518452093678	-0.000301474918979476	-0.000536461855296409	0.000895157178715015	-0.00057196720384352	0.0004847725086792	-0.000806076551109329	-0.000404440198396595
0.947066666666667	0.0524091021645572	-0.790303242750442	-0.450266666666667	-0.0914142857142858	-0.0640683760683761	-0.0194833333333334	-0.0170250000000001	-0.0334000000000001	-0.077741330891331	-0.0304083333333334	-0.0762667929292931	-0.0363797619047619
0.637497733432718	0.115895881997444	-0.488343848263773	-0.167425006159991	-0.0672064556639591	-0.0317406855306244	-0.000884962334627426	-0.0239309601288904	-0.0318922475060248	-0.0494735705972917	-0.0635286544114645	-0.0817945907984347	-0.0659721902649651
0.863949206349206	0.122998520763714	-0.708999173922004	-0.373549206349206	-0.104714213564214	-0.014374603174603	0.0215534547152195	-0.00263098111039284	-0.0331330466317308	-0.0595444083694083	-0.0377058479532162	-0.0504380952380952	-0.0650479686979686
0.325219982841719	0.0840450646880883	-0.205492763783224	0.0444817996894757	-0.0411492760057682	0.0212602829789674	0.0308183821081793	0.00576368895794888	-0.00812684646483208	-0.0099444965134004	-0.0335539462582218	-0.0411226059133523	-0.0543518666546626
0.499961213343067	0.134739572991385	-0.361266777977118	-0.0663077374072381	-0.122834861819148	-0.0406459517276287	0.00242460350027274	-0.0155684852746785	-0.0477265279402749	-0.0817404067733883	-0.048057403129906	-0.0621441422019123	-0.106800866445885
0.888535714285714	0.098445695641417	-0.731318942497234	-0.390135714285714	-0.0510691311612365	-0.0339208791208792	0.0010030275280275	-0.0100479797979799	-0.0242924603174604	-0.0424950051410579	-0.0444171296296297	-0.0464438311688312	-0.0773167371242448
0.9495	0.049822617062137	-0.791829880339264	-0.4495	-0.0419602453102453	-0.0353185002736728	-0.00598333333333334	0.00490000000000002	-0.0182166666666668	-0.0386393727919591	-0.047255402930403	-0.087825	-0.0470762515262516
0.609202136752137	0.174581163436099	-0.462768338816726	-0.148729409479409	-0.0155852516225576	-0.0194770422833556	0.0273388843296525	0.0233162683981375	0.0271502099207982	-0.0175311469529567	-0.046999140589596	-0.0756856313290011	-0.0512083180752961
0.900265079365079	0.0876687341239656	-0.744635550096617	-0.407229785247432	-0.0692698412698414	-0.000579365079365068	0.0094682539682539	-0.0233993284493285	-0.0484386767159145	-0.0349246031746032	-0.0329350427350427	-0.0487388857057975	-0.0308023448773449
0.00291686297832543	0.000869967509348671	0.000418473533815745	0.00344204742092108	0.000136206493725526	0.000119280597534006	0.00266416629616106	0.00147141461091621	0.000925088310146271	0.000127743545629766	1.98726327726448e-05	-0.000421235903742318	-0.000934620214439471
0.236116525869309	0.045349178707369	-0.127555505609227	0.0962028879079325	-0.0149429087463007	-0.0271443769895212	0.0317580227834081	0.00449469236609196	-0.0171433583351169	-0.021043642867911	-0.0444540969477307	-0.0478820750545473	-0.0322623463782714
0.537158578781655	0.0627157276085423	-0.399629436870337	-0.107359648300371	-0.073967517248312	-0.0167547348005666	0.0245508430701252	-0.00221911953318654	-0.0312062017083935	-0.0453611260244393	-0.0647149750267741	-0.0997650046968416	-0.102786113198016
0.9453	0.0542922060346435	-0.788083228211519	-0.4469	-0.0285142857142856	-0.0290920634920634	-0.0230666666666666	-0.041372619047619	-0.0519404761904761	-0.0288031746031745	-0.0435138888888887	-0.047517882117882	-0.0793488095238094
0.369516614171383	0.0882551366726015	-0.236793676625775	0.0443623807110272	0.0193185450627772	-0.0259791176819809	0.0469237016571099	0.00924703407311339	0.00585081389608005	-0.0033302863096018	-0.0610891852414688	-0.0387159870227525	-0.079328555954494
0.0141939923704344	0.00645827741279414	-0.005406594434322	0.00546560847124968	-0.00269331836984998	0.00193288280209557	0.00717664412501393	0.00466780385233594	0.00321628898623392	-0.000380217783877205	-0.00102556820609159	-0.00030922163897004	-0.00325805995957782
0.00140900785512941	0.00419621540537394	0.000899691484778157	0.00468585905434014	0.000289066289940391	-0.000149952412486424	0.000935699721910857	0.00148902887081589	0.000685665777139358	6.95569387269834e-05	0.00100175953037224	-0.00042212849420495	0.00115009805951733
0.564828832019176	0.0896063274868261	-0.42428855642309	-0.125156104746449	-0.0650456342987427	-0.0436956133206627	0.0266315369194667	-0.0229685072813584	-0.0625696177769419	-0.0543706238097027	-0.0642713453335881	-0.0817133672203674	-0.0763139506722943
0.0918300854296571	0.0549064571559908	-0.0169569610617841	0.127107427405389	0.00313203302955532	0.00607309589415653	0.0319662137199493	0.0345789590144669	0.0260114789223848	0.00460256446185593	-0.0022991608962685	0.00242585018385071	0.00284433319906086
0.647887057387057	0.199574713216285	-0.495818334822442	-0.167268875568876	-0.015686840936841	-0.00757717233746658	0.0325202311577311	-0.00534603204921713	0.00837075098814233	-0.0116320066371538	-0.0669387978221141	-0.0399796515079556	-0.0503633565896422
0.0207922849048778	2.85659709187529e-05	-0.00650447538079331	0.0175855027660365	-0.00692451271633138	0.00979643518160538	0.0055517548258629	-0.00178900135790222	0.00209220950130672	0.001435961232637	0.000154656662163979	-0.00502525225599572	-0.00576390638685323
0.475847976545782	0.0944115351397317	-0.341780936711094	-0.0570417822498814	-0.0350237377069045	-0.0450633001639825	-0.0290918073275346	0.0117283220898508	-0.0495894176524844	-0.0400435189354435	-0.0426749549048573	-0.101853875876453	-0.105261787905218
0.685995438013618	0.157426656848855	-0.535837482019093	-0.212249983468164	-0.0310901635821674	-0.0634768196754349	0.0101132363426913	0.0147181578016732	-0.0303153916783561	-0.0472834916288012	-0.0406342561809443	-0.0623969435307474	-0.0742413619112763
0.883866666666667	0.103185003193717	-0.727556590622698	-0.388666666666667	-0.0679411976911977	-0.0290435064935065	-0.00101730769230779	-0.0162047619047619	-0.0336482480969323	-0.048492352092352	-0.0418113095238095	-0.0389498955293074	-0.055458543417367
0.606271063082433	0.1146571841923	-0.463465098059313	-0.158127747574411	-0.0269910919532126	-0.0275073847863805	0.0173462083492334	-0.0240643029518726	-0.029695186938167	-0.0272492383697965	-0.0906442002314638	-0.0646441540647649	-0.114107142327736
0.795172244422244	0.142669064020722	-0.641031532658486	-0.307499517149517	-0.0941552105900634	-0.0406569970027765	-0.0219891388588892	-0.0401978013214855	-0.0602169230248637	-0.0674061037964199	-0.0420721349565466	-0.0783479841724036	-0.0885818382084911
0.587199937982554	0.126672555952821	-0.443842200071865	-0.1374544834371	-0.0431494124250991	-0.087292423011433	-0.00447598238400304	-0.0164658228771348	-0.0717109890853923	-0.065220917718266	-0.0758168750617951	-0.0786590409086594	-0.108967721632694
0.684700982350982	0.141058170126675	-0.534964975421844	-0.212465688233335	-0.0915964737460367	-0.103612196681314	-0.00565421772070385	-0.0368287757271964	-0.0342374879708169	-0.0976043352136755	-0.0931817071438916	-0.0630034559156014	-0.08976919597868
0.0624261021183963	0.00479467231572589	-0.0194886939430301	0.0563865580350671	-0.0116680059894818	-0.0149526547001352	-0.00246413572543225	0.00426002819391248	-0.00985913871778717	-0.0133103303448085	-0.0142256261424662	-0.0164563269617651	-0.0223635326674679
0.267765356137429	0.0286028700372966	-0.155034656767511	0.0778470324543714	-0.0223324268411024	-0.00658685476141907	0.0425992905595384	0.014838494938028	0.0213461344726824	-0.0144596408012607	-0.0248338038545011	-0.0555699227809248	-0.0513193825090125
0.640429864579865	0.158403189195043	-0.492085300074362	-0.17308441003441	-0.0412924248610006	-0.0722097789726138	-0.0110275634523607	-0.0191518669419457	-0.0114879288783527	-0.0567511019168072	-0.0683200260868322	-0.0954970276674505	-0.0891103311737954
0.0985606933566787	0.044878974293836	-0.0249100866799434	0.117041407689018	0.0223493671854784	-0.0015718483358845	0.0255845363171128	0.0280399557000821	0.0233996640008129	0.0103887594247969	5.52240797589282e-05	-0.00179125287094554	-0.00258176030920136
0.613188268971544	0.122072830530611	-0.471708820032108	-0.169081317099887	-0.0704980134270751	-0.0151970010756527	0.011826099410857	-0.0523272895111493	0.014019337714949	-0.0428475072513639	-0.0692168553591789	-0.100031609216234	-0.0891905406523381
0.916574603174603	0.0744671182975856	-0.76071787500289	-0.422974603174603	-0.0338158008658009	-0.109805923900661	-0.00176984126984137	-0.040528717627402	-0.028843253968254	-0.0718108623832309	-0.0616900793650795	-0.0253361111111111	-0.0578035353535354
NA	NA	NA	NA	NA	NA	NA	NA	NA	NA	NA	NA	NA
0.691829581529582	0.164320693124115	-0.537786244846891	-0.204629581529582	-0.0374307584228637	-0.101541840444203	0.0163583229189112	0.0220122758347604	0.0017513109224796	-0.0694862994335336	-0.0918183456568282	-0.0987368812358084	-0.110781976205271
0.711911782661783	0.149035816825302	-0.559131114514791	-0.229039055389055	-0.0534564936555346	-0.102939218729608	0.0184256354756355	-0.0194940907948262	-0.0437490370740371	-0.0781978561925711	-0.0775820335117389	-0.102955262554758	-0.109633620585648
0.20482084726414	0.0761819611115227	-0.108191762478442	0.0871554578033411	-0.0231608236732494	0.038049769686136	0.031859394953205	0.0342684898839372	0.0150822290875404	0.0074444730064433	-0.00982821552894395	-0.0355888648562586	-0.0327980608736302
0.283650149665093	0.126274888304607	-0.172669639934479	0.0568132035060879	-0.00142298530026791	-0.00928304796747143	0.0418616028106847	0.0540544018928357	0.0300946045393344	-0.00535301663386967	-0.010576761548769	-0.0109691856344085	-0.0297368873994918
0.884149206349206	0.10832550080994	-0.727839130305237	-0.388949206349206	-0.0893307359307359	0.0175507936507937	-0.00212341269841276	-0.0366434423492557	-0.0348717532467532	-0.0358899711399711	-0.0331511544011543	-0.0455672565008091	-0.0365031164026368
0.111514557286179	0.0469184557352928	-0.0443698604031532	0.0838363136395213	-0.0339291346871072	-0.0105781186952246	0.0393967334378933	-0.00412963851815137	0.0010233127521985	-0.0222536266911659	-0.0171648034649863	-0.0159861636740346	-0.0354597719246012
0.648421192662813	0.120764072071657	-0.504433273289834	-0.195412859329479	-0.0592259360719405	-0.0397177044386562	0.022612646184958	-0.0516685861960905	-0.00995494267439068	-0.0494718202552983	-0.0797798650870319	-0.0751309090961243	-0.0789940330729645
0.686587404262404	0.167273308770713	-0.535264154813248	-0.208987404262404	-0.0409926046176046	-0.0286537898376132	-0.00172796867928693	0.0116660840056002	-0.00207284288773779	-0.0348231972276088	-0.0269394806440993	-0.106782360980056	-0.100087926858773
0.225214609736127	0.032809324946643	-0.129198956953571	0.0649546703512745	-0.048934779899706	-0.0291085751873308	-0.00804093408159987	-0.0293241407257491	-0.028839616650847	-0.0390216775435184	-0.0551040655241098	-0.0482815860968359	-0.0725350821131797
0.216900307521689	0.0354285591094405	-0.12638929215417	0.0559302437897451	0.00227462453921529	-0.0242291566078694	0.0255591135064787	-0.0249286477113796	-0.0354083623335398	-0.0109772660343271	-0.0533602034167306	-0.046028172522621	-0.0471464551086676
0.909038095238095	0.0831504519365718	-0.751821323449614	-0.410638095238095	-0.0488333333333333	-0.0147714285714285	-0.00974675324675323	-0.0334166305916306	-0.0239522062732589	-0.0318023809523809	-0.0347910200910201	-0.100126554980967	-0.0922749167499167
0.312162915149465	0.030040833678056	-0.206349954154848	0.0114968665931438	-0.0874618454205228	-0.0465743991808089	-0.0290929750367412	0.00506544852078344	-0.0359335148902679	-0.0670181223006658	-0.0550469714919686	-0.0889398214399049	-0.0935314953234204
0.0542454235788051	-0.000327097946183498	-0.0254827580050419	0.0270029647131487	-0.00667764268244268	0.000607705179240407	0.00047409047368116	-0.00640085934199205	-0.014890016359944	-0.00303496875160113	-0.0135338621167644	-0.0217958663174567	-0.0194024516910374
0.573824248040492	0.104516575992812	-0.431859002487685	-0.128498044831936	-0.0561274809175791	-0.0570538188090084	-0.0206110495165768	-0.0446391126785033	-0.0709508407832715	-0.0565906498632938	-0.100936727127378	-0.0747288324167322	-0.116669438385544
0.286067651003931	0.0501219729556221	-0.178476732775914	0.041878083653568	-0.0299275140233558	-0.0425134360469451	0.0209223360935989	-0.0286929009729322	-0.0333330771422293	-0.0362204750351505	-0.0517129953276509	-0.0810248091091367	-0.0739204872434696
0.551075053247406	0.131078552490212	-0.410340027489184	-0.110456871429224	-0.032204825992216	-0.0117200638041078	0.0056390858823494	0.039286942091376	-0.00962025737056138	-0.0219624448981619	-0.0298674679372904	-0.0648628885484051	-0.105233954748606
0.114300736263763	0.0171575373084769	-0.048125816876977	0.0783776410989126	-0.00308569730858815	-0.00730490745495746	0.0196778849970278	0.0208216592698445	-0.00915844878834771	-0.00519530238177281	-0.0136090148820606	-0.0172386695666114	-0.0218612062804656
0.0326641284921586	0.00952675024839199	-0.00600587959411625	0.0411236082226664	-0.0151638094172599	-0.00940723782708903	0.0104989411047852	0.00872563181738906	0.00119483997768059	-0.0122855236221745	-0.00488291969674349	-0.00850054646786472	-0.00155360515757517
0.559020412336202	0.139358015906731	-0.413720509048553	-0.102312390945828	-0.0808490301675955	-0.0294466175627018	0.0204597148808242	0.00480774290248098	-0.0501580408070135	-0.0551478238651487	-0.0613785340163208	-0.0274015503667386	-0.075091605531616
0.654774309024309	0.146914196884181	-0.504713728110852	-0.181501581751582	-0.0683918947337725	-0.0358334916539298	-0.00220715296929797	0.00218797579618024	-0.0406768182340012	-0.0521126931938511	-0.0471861620359675	-0.0754005126659876	-0.118552648259642
0.732300396825397	0.101244105250524	-0.580879772295173	-0.25422766955267	-0.07789482456484	-0.0450949414048957	-0.0213282785669783	-0.0388389971139972	-0.0314171153407995	-0.0614948829848678	-0.0598410640842458	-0.10402257235782	-0.0846314400770221
0.500275225129711	0.128650818748308	-0.359471592862716	-0.0589858311903169	-0.0535902368809456	-0.0469051976292056	0.0515965102808403	-0.00875293728683479	-0.0450789955668996	-0.0502477172550756	-0.0459785185175507	-0.0861731600805652	-0.0851297773023286
0.401886784807386	0.0444972566660828	-0.280945835213921	-0.0279799538932022	-0.0585763446851028	-0.0988269626825008	-0.0269559583093755	0.0123045477369073	-0.0316302627511157	-0.0787016536838018	-0.0559271605095538	-0.0818546249112184	-0.119262022589924
0.521399051044863	0.157136248856844	-0.376130546564083	-0.0647808692266812	-0.0631502484383555	-0.0167619805281823	0.0287167765485962	-0.00555279525972252	0.0337848631969336	-0.0399561144832689	-0.0136766244788091	-0.0302519869432277	-0.107456966338288
0.791653463203463	0.149782245760376	-0.638516822265284	-0.307653463203463	-0.0476769240421414	-0.0631702808629279	-0.00290739672513862	-0.0399301812367673	-0.0591671594796671	-0.0554236024525346	-0.10415967136037	-0.0900553537118117	-0.101767207940292
0.287120611674726	0.0596415419263184	-0.185855285992191	0.0213479966777059	-0.0678829401749833	-0.022275804745555	0.0100494790928208	-0.0146342729534951	0.00367335716578437	-0.0450793724602691	-0.0389440812235904	-0.0544024854254644	-0.10616280977576
0.858034343434343	0.105902343588445	-0.703991006751653	-0.370834343434344	-0.0424437334094478	-0.0523927306641401	-0.0258001332001333	-0.0342770027358262	-0.0754428794145855	-0.047418232036794	-0.105553416688642	-0.110191344372637	-0.0794091095179331
0.121913227162215	0.0334442752168987	-0.0560744219753826	0.072828541363377	9.51442030254074e-05	-0.00422883657511944	0.0270520689905935	0.0231401314762121	0.00148139536913502	-0.00206684618604702	-0.0157130979675245	-0.0236211487051914	-0.014399299603243
0.820561697246682	0.0971868286367688	-0.667425056308503	-0.336561697246682	-0.136433159118144	-0.0122616250966097	-0.00409529004277465	-0.100332658556614	-0.0212581258181104	-0.0743473921073767	-0.165880127417713	-0.143001523661411	-0.0810232820069507
0.712488578412253	0.12106547307467	-0.565310357295627	-0.24852708108605	-0.0320164062559374	-0.101416448795356	0.000121163874895469	-0.0051525441690462	-0.0472659040297765	-0.0667164275256467	-0.0490593712408552	-0.0707229322185066	-0.102253031307661
0.641784884032712	0.115785252987736	-0.499656036370458	-0.195795802036277	-0.0315559490241655	-0.0845491291430508	-0.000400242573429854	-0.0100215313888291	-0.0475768364606149	-0.0580525390836081	-0.0653072975971059	-0.121002441970819	-0.0610723360305762
0.127202881124032	0.0432277969694371	-0.0620855727407319	0.0642077185408796	0.0272450633215752	0.00974733987851345	0.0240366856375745	0.0223133920904117	0.0215489893437598	0.0184962016000443	-0.0242518771198875	0.00368653215945208	-0.0240245049181621
0.591512309638882	0.0816242458692901	-0.448835118503699	-0.14393156097578	-0.11051300273896	-0.0697332607542412	-0.00698255547354776	-0.0144093369529831	-0.0900580174035482	-0.0901231317466006	-0.0512827055582193	-0.120529877223392	-0.139717336553381
0.740401812076812	0.11667657008391	-0.588981187546588	-0.262329084804085	-0.0752328961636485	-0.0460075229277884	-0.0345369910086474	-0.0682229487632587	-0.0936594926056558	-0.0606202095457185	-0.0615099666024836	-0.123865004716483	-0.183667456231484
0.100835694726894	-0.00417285609284415	-0.0507867668410708	0.0429231181009849	-0.0173734586539234	-0.0169941020776886	-0.00869962116315356	-0.0223391561217409	-0.0224965747707405	-0.017183780365806	-0.0326132823406233	-0.0407108285608454	-0.0331979362586027
0.0763388185444701	0.00898268434591711	-0.0358439483297447	0.0405456246877153	-0.012245162826403	-0.00591451355022021	-0.00252657195055238	-0.00597022618185289	-0.0157089042694799	-0.0090798381883116	-0.0172381820655115	-0.0274655133717538	-0.0244594820857224
0.086558676565099	0.00056589082055214	-0.0376747219225756	0.0557281540604566	-0.0134540824165405	-0.037455890621115	-0.00789595181652278	-0.00941335906967422	-0.02657546784841	-0.0254549865188278	-0.029637953339883	-0.0419638998049738	-0.0399272230084665
0.0128537980602726	0.00693822700334997	-0.0018803217881461	0.0142337210257444	0.00806678172944584	0.00462951028081084	0.00818437443103307	0.00123549282392255	0.00230019613669409	0.00634814600512834	0.00227401876870085	-0.000844234507264842	-7.14668224208008e-06
0.2968398975582	0.0592529176040827	-0.191069128660005	0.027057397879105	-0.0399699310967315	-0.0348908849805915	0.0130087456976703	-0.00394627475466253	-0.0352703482113982	-0.0374304080386615	-0.0358849525238333	-0.0390290486980329	-0.0700041459415314
0.690381768231768	0.100007207849395	-0.540321187318311	-0.217109040959041	-0.0738014735805358	-0.0667804866847606	-0.0348197518848254	-0.0593670451187672	-0.06461966332601	-0.0702909801326482	-0.0743807656323027	-0.119459835746684	-0.101002667849045
0.365638428307193	0.142770302141114	-0.244057946433008	0.0105910725840729	-0.0878059715144514	-0.0523176831246331	0.0154848373125401	0.00107497628216535	-0.0167140684993338	-0.0700618273195422	-0.0670712474506909	-0.0637963773768332	-0.0744578393762352
0.936833333333333	0.0624721854249415	-0.780523257289364	-0.441633333333333	-0.0135333333333334	-0.000547619047619019	-0.0066964285714286	-0.013909090909091	-0.014207142857143	-0.00704047619047621	-0.0274904761904764	-0.0319555555555557	-0.0517223120017238
0.798608508158508	0.143689079600816	-0.644111823603562	-0.309808508158508	-0.0112641528406234	-0.057729392823764	-0.00297129890663173	-0.00999251581751581	-0.0379740627694272	-0.0344967728321937	-0.0334720827418196	-0.0942720573810685	-0.0620865667381323
0.588929605418736	0.125521360511236	-0.442754405193445	-0.129111423600554	-0.0697880502337418	-0.0266160857567612	-0.0210215768975494	0.00929228058356735	-0.0557977845296111	-0.0482020679952515	-0.0634849838284205	-0.0488341062683615	-0.135805860534627
0.55733785711021	0.112679264878064	-0.413882744118453	-0.107119675292028	-0.0360176111507613	-0.0482556652559811	0.0165489847281698	0.0157363256353981	-0.0723327936003566	-0.0421366382033712	-0.0581772945928767	-0.0490500781434776	-0.0929912976721532
0.167312248318651	-0.0180155613394643	-0.0903398325028656	0.0635261371513735	-0.0443060213607949	-0.048295664340982	-0.0120677600577237	-0.0232809282707271	-0.0215161611415621	-0.0463008428508885	-0.0426246375182233	-0.0533117423036112	-0.0481589249686126
0.664777277744615	0.102083032906906	-0.514263348958902	-0.189904550471888	-0.124557935948237	-0.0319943018928313	0.000168966412532945	-0.0482144755627799	-0.0435041108266156	-0.078276118920534	-0.0626722147501995	-0.0972904317161648	-0.0954296609054596
0.178203104636345	0.0177105491233132	-0.10049155272052	0.0496223091655393	0.0129754285487388	-0.0354634772311883	0.0267280425524999	0.00254599183297774	-0.0157730399185496	-0.0112440243412247	-0.0225959156374184	-0.0455758838154349	-0.0496333007798885
0.0969755912585032	0.0407822377209577	-0.0238200132308503	0.114091622899887	0.0108037410192846	-0.00390395947820026	0.0430454297962955	0.0253050900185822	0.00619660669548699	0.00344989077054218	-0.0184907643839171	-0.0143120667801357	0.00452779286004207
0.940833333333333	0.0591666666666666	-0.784069909417109	-0.444033333333333	-0.0174285714285715	-0.0333518315018315	-0.0243777777777778	-0.0254964285714285	-0.0246543650793651	-0.0253902014652014	-0.0499155372405373	-0.046125518925519	-0.058108493455862
0.0315807830347292	0.00239225704959919	-0.0143658306449251	0.0140766918731021	-0.010835579532614	-0.00856977782383393	0.00158664261573615	-0.00574470176070902	0.00367034561321501	-0.00970267867822397	-0.0122599637172935	-0.00992728530551654	-0.0135055465892552
0.377170868110877	0.0511195163409593	-0.256117525912798	-0.00228970564589059	-0.0395209221035252	-0.036371780414757	0.00606488412302547	-0.0484267867275563	-0.0224692777946583	-0.0379463512591411	-0.0480886594109438	-0.0692822001982304	-0.0693148199828425
0.141030069157358	0.0255940335635934	-0.0710708254536198	0.0665302680632262	-0.00647671227007085	-0.000666078360671452	0.0278452629751266	0.0297529179068406	-0.0017287499138996	-0.00357139531537115	-0.00191942737546591	-0.0189998879731869	-0.0171495112944905
0.716823699353627	0.143163713672954	-0.567441285735282	-0.245234617357192	-0.00290436781596703	-0.063261233609364	-0.0340199682386148	-0.0235251197368143	-0.0424618740593299	-0.0330828007126656	-0.0350591434695264	-0.0753904423925766	-0.104942388693256
0.122282460156816	0.0138985838437229	-0.0670294888021319	0.0382114894011943	0.000328960593300009	-0.0209939577732468	-0.00244350068919	-0.010399556037915	-0.0116650200952857	-0.0103324985899734	-0.0324117186031154	-0.029314279486878	-0.0335173387580746
0.0160050350618437	0.0133989410991518	-0.0067885032278681	0.0051057310212507	-0.00491736407399756	1.83152591667519e-05	0.00614907852729773	0.00209460594321455	-0.000314465227946096	-0.00244952440741541	0.00173953986213677	-0.00126118440744057	-0.00362304834396854
0.407203359342631	0.13472220399893	-0.273203625328291	0.0102682984113796	-0.0954598561559195	-0.0598505309014661	0.0121278170204794	-0.010974412260786	-0.0506227403020209	-0.0776551935286928	-0.0875732544062971	-0.0649624245632477	-0.0514652686162034
0.699679185619734	0.144796011413532	-0.551108472145227	-0.231298436956633	-0.0985427772076799	-0.0286419996575484	0.0100720793618756	-0.0215966254911513	-0.0763584946560667	-0.0635923884326142	-0.0795942303472361	-0.118265147989817	-0.130295040933004
0.378473754428033	0.119474615096963	-0.253956039237191	0.00712366090173489	0.0228403350676595	-0.0180735192494983	0.0591570070217374	0.0217405690484149	0.00722688747461681	0.00238340790908054	-0.0510049899517123	-0.0468718241184762	-0.0579730026594244
0.542841750870092	0.166260354192449	-0.398382567052756	-0.0889508417791833	0.00866227925011431	-0.0132562456065942	0.0176761548353134	0.0353755158539627	0.00307984797298733	-0.0022969831782399	-0.0574359803428899	-0.0771302669416541	-0.0866335182619149
0.672547154349054	0.130918588327871	-0.52455856263474	-0.206328972530872	-0.0566345405365493	-0.0513138284209328	0.00793206043621297	-0.0148460149720053	-0.00903992701207479	-0.053974184478741	-0.059184307414604	-0.0503454440084906	-0.0736461851716422
0.90352380952381	0.0864937351742149	-0.747116358398772	-0.407851082251082	-0.0832703835380306	-0.0119190476190476	-0.0487542929292929	-0.0225162337662338	-0.0316014574479677	-0.0475947155785391	-0.030034188034188	-0.0541996281496281	-0.0758988854282973
0.412453611625123	0.124664385868016	-0.278549923145702	0.00549696769751512	-0.0500945804334633	-0.0110865430464248	0.0356283537436284	0.00715612031947793	-0.0042502681237383	-0.0305905617399441	-0.0294499655978678	-0.0445435276354621	-0.0454168629773977
0.187787408255127	0.00738290577710848	-0.108318534727523	0.0487860096457577	-0.0380783247643726	-0.0263230460025611	-0.00227861770880683	-0.0250509115406604	-0.018809262062655	-0.0322006853834668	-0.0450173576716337	-0.0635521848793958	-0.065519661963457
0.359770536306618	0.113729772875046	-0.237549001605351	0.0177461430924146	-0.0235993949612127	-0.00575569840231122	0.00269082299610807	-0.00865343102217236	-0.0120155623763571	-0.014677546681762	-0.0856567731182787	-0.0315742644075833	-0.058759767965484
0.498250775019815	0.0985865487883226	-0.361921504030458	-0.0725994381214193	-0.0771013661263349	-0.0904779078033373	0.00242630736832289	-0.022552705618355	-0.0493729589857849	-0.0837896369648361	-0.105618323058577	-0.0788088539078829	-0.0976474799381286
0.920019047619048	0.0717025821591063	-0.764162319447334	-0.426419047619047	-0.0242127743601427	-0.0300857142857143	-0.0318774059274058	-0.0078114718614718	-0.0414511904761903	-0.0271492443229284	-0.0515535353535352	-0.0759344408369407	-0.0192011904761904
0.951833333333333	0.0481666666666666	-0.794616561544853	-0.453433333333333	-0.0484333333333334	-0.0268333333333334	-0.00255000000000016	-0.0147	-0.0249238095238097	-0.0376333333333334	-0.0315626984126985	-0.0523751226551228	-0.0550738095238096
0.439109793757541	0.101700459760536	-0.311294377779581	-0.0429046689803575	-0.0378885474336125	-0.00517641369279748	0.0364540945583304	0.0240782348946845	-0.0340178133837581	-0.0215324805632049	-0.0759222420249298	-0.0772473504244851	-0.0603215230966949
0.00812183232757856	0.00192699703502992	0.000893850819572209	0.0127405751465045	0.00170563678698881	-0.000131193183517996	0.00519951773925781	0.00145565782475443	0.00205337704869162	0.000787221801735408	-0.00147891515484754	-0.00107065751100696	-0.00165279912656421
0.572534203837099	0.125959832613252	-0.426100405901687	-0.112061476564371	-0.0650315117859855	-0.0482466331095042	0.00869223106351125	0.00782590987453291	-0.0113261529481322	-0.0566390724477449	-0.0627754387206477	-0.0976441854313388	-0.0817431094802384
0.457209032509755	0.139162049540964	-0.321263703703815	-0.0327643355400582	-0.0769883899672568	-0.0271241897206491	0.0104172059538523	0.00603413760370602	-0.00598019918645148	-0.052056289843953	-0.0296193504938416	-0.0702412690333792	-0.0911422148573703
0.435810899251334	0.0796362625505434	-0.306374713220271	-0.0334774322281611	-0.0386940298920999	0.00172632097239039	0.0318356644385499	-0.0207495714246209	-0.0252620290636217	-0.0184838544598547	-0.0421348522443798	-0.0303361115924534	-0.0804973780793215
0.312061061487952	0.0883114325629844	-0.198299400692195	0.0361590365512638	-0.00726359876476468	0.00713851347483524	0.0572310826726396	0.0304964246611688	0.0231500332525516	-6.2542644964747e-05	-0.00943808070924884	-0.0356146169666357	-0.0413149917651562
0.621027201496152	0.148178961909947	-0.472003140149389	-0.15104645283305	-0.065957701551652	-0.0488769697121121	0.0394102535037173	-0.0165926728273664	-0.0314087902161695	-0.0574173356318821	-0.0985032865898743	-0.103229201511335	-0.125390601677904
0.0190849240615897	-0.00582067166684062	-0.00507514491364325	0.0188782862913037	0.00074895059774361	-0.00794490293089839	-0.00164620047696289	-0.00507764554280581	-0.00476816281962136	-0.00359797616657739	-0.00380527000427041	-0.00649419488611837	-0.00822433578874835
0.504792661683561	0.141566002143959	-0.362600217227503	-0.0589017525926518	-0.0357473026961431	0.0212730732308196	0.0178371615334857	-0.0151574132398762	0.0110529525871672	-0.00723711473266175	-0.051686376043214	-0.0415223346993109	-0.04233214332552
0.208538631674315	0.0124881499954733	-0.125608743497051	0.0404636197336477	-0.0192299202789433	-0.0339130976521103	0.00185983364734621	-0.0137526480579894	-0.0418625724263184	-0.0265715089655268	-0.069235210932708	-0.072859305893547	-0.0726303649526487
0.337018925280865	0.0628185101657771	-0.21553785398009	0.0382489573267231	-0.0394395190344728	-0.0370281260794286	0.022138539967226	-0.0285218300778305	-0.0204580211016778	-0.0382338225569507	-0.0520614236858161	-0.0582790095000046	-0.0894700339501891
0.573941146881949	0.0944301045108543	-0.433141194783773	-0.132469489127939	-0.0551505094125628	-0.0644990474807875	-0.00779843569898386	-0.0427983500953788	-0.0568559613033498	-0.0598247784466751	-0.0950923690520556	-0.084105564383253	-0.100557327484899
0.500673847568929	0.164505919730924	-0.363339455819747	-0.0718203716330998	-0.011058632260215	-0.0531876514655295	0.0505105707088719	-0.0113211001629693	-0.0109743808450981	-0.0321231418628722	-0.102195019569626	-0.0062164352072443	-0.0704156960140427
0.139754899427929	0.019711458706205	-0.063032616473507	0.0873275734088565	-0.0203215118530043	-0.0142127866093174	0.0134884811338131	-0.00423941724432741	-0.0262980359830502	-0.0172671492311609	-0.0298348869726009	-0.032186178366205	-0.0386464315064403
0.33854758622559	0.132836484453708	-0.215103598303344	0.0431764779455334	-0.0456442350940198	0.00333744048843293	0.0415773539441315	0.0241518902330967	0.0252846781190895	-0.0211533973027934	0.00738596450401263	-0.0547368346519686	-0.010968682338783
0.282848431192082	0.0109254367140986	-0.186897067716513	0.00915544909903715	-0.0598863879247098	-0.0577463490302969	-0.0159772530523451	-0.033022933225878	-0.0317748861436301	-0.0588163684775033	-0.0698259951569513	-0.0491824818802994	-0.0816939302441063
0.697589235764236	0.124550095822297	-0.547431279769711	-0.223843781218781	-0.118596579823393	-0.100112775786379	0.00200364979791445	-0.0312703956757925	-0.0466018625094713	-0.109354677804886	-0.0485553148205309	-0.086737463986499	-0.111161294769094
0.500544699572102	0.130354704285514	-0.360263021686135	-0.06152651775392	-0.0643482411419917	-0.034759369028892	-0.0170468905123964	0.0110769425813432	-0.0167674080090324	-0.0495538050854418	-0.0655011888642568	-0.0451224603381202	-0.0775175230387122
0.0940466815897655	0.0445983052054094	-0.0312908784485644	0.0877398760820705	-0.0114642147765508	0.00790255891737876	0.00556009776665446	-0.00739682149048694	0.0046587273304131	-0.00178082792958602	-0.0144566054980939	-0.0290147834790765	-0.0386686601269133
0.0877158978712235	0.0176351669943321	-0.0353866676665583	0.0607473980043115	-0.00662750912614876	0.0158950471434114	0.00463490030257224	-0.000130744164946031	0.0029856889380359	0.0046337690086313	-0.00904985768664664	-0.0231677269742485	-0.016450891914702
0.739183116883117	0.131975061144991	-0.590256430617422	-0.269675095492743	-0.0681053326406481	-0.0423724675654882	-0.0165596552570236	-0.0492829031636378	-0.0170836517912609	-0.0552389001030682	-0.0747020277446863	-0.0989252285060052	-0.0748699695541922
0.489874550114654	0.178885632790429	-0.355387689940795	-0.0702319921823907	-0.00776457008524184	0.00810664883980439	0.0454466663717059	-0.0150776139199101	-0.0333480641729266	0.000171039377281301	-0.0498884364908402	-0.0913906782950784	-0.084787733747886
0.060569995833553	0.00131885770550287	-0.0199024808998664	0.0550711626941245	-0.0086843813321377	-0.00814652031946793	0.0207661939318668	0.0128353925626491	0.00576001940219002	-0.00841545082580281	0.00315956616805064	-0.00590266347979421	-0.0108929988970011
0.540842833065216	0.0582477850249566	-0.399525685546801	-0.0980620844021147	-0.0805526857511559	-0.06571865775443	0.000820518312875662	-0.038381724640651	-0.0529234248513946	-0.073135671752793	-0.0750124678741591	-0.10133346269989	-0.102312959760834
0.0400392226349689	0.00474272605485868	-0.00882024396422851	0.0414455211159039	-0.00829249506844953	0.00127751902134855	0.00527724144569058	-0.00459701489325267	-0.0016028368500973	-0.00350748802355049	-0.00111202947921004	-0.00578993118727687	-0.0167175804268508
0.55416338061835	0.111850346777068	-0.410903017788729	-0.104890653345622	-0.127532050942033	-0.0342499312777187	-0.0277648259867961	-0.0191956489859518	-0.0384692118985871	-0.080890991109876	-0.111795598010696	-0.0902514843041357	-0.111927088446004
0.00646515140726432	-0.00101022258895088	0.000572983519588479	0.0109621959564487	-0.000579243695945782	-0.00113759412779023	-0.000259220504227616	0.000907393379088754	-0.00181488246367875	-0.000858418911868008	-0.00207139878007655	-0.00294053400916782	-0.00343890804363168
0.0276149062670047	0.0158885329798531	-0.010193789108792	0.0151786481774491	-0.00287173198173545	0.000216165432717779	0.00806095652955171	0.00793733148106978	0.00818764869901744	-0.00132778327450883	0.00138729156956268	-0.00869486895951776	-0.00189523089040004
0.765252813852814	0.148933066153072	-0.610756129297868	-0.276452813852814	-0.0712840040291666	-0.0416441400476444	-0.0300345781244237	-0.0608729968927041	-0.0755683558569364	-0.0564640720384055	-0.0711081836100925	-0.0999242213816141	-0.0968817153391841
0.230495397966784	0.0370727838404744	-0.136084884370018	0.0547806684715215	-0.0458311090039306	-0.0356021514631912	-0.00428130563609549	-0.011555037613248	0.000716128332705956	-0.0407166302335609	-0.0329524930036937	-0.0449445562445188	-0.0745823227239247
0.436670246087069	0.179723335454025	-0.301247670842223	-0.014218909188673	-0.0279055379283967	-0.0127342264208771	0.0357727942633214	0.0214866284270581	0.0300134333244845	-0.0203198821746369	9.43495093818636e-05	-0.0289203095655511	-0.0412765764702119
0.215739251322778	0.0499052250815904	-0.124943776783885	0.0578780965254526	0.0134570947814395	-0.0181645027173387	0.0297114614002469	-0.0013252841607346	-0.0315605429104488	-0.00235370396794959	-0.0422004616100247	-0.0401983832335901	-0.0396186544289859
0.0499091920956402	0.00434214280923554	-0.0207803306672253	0.0283794778094207	-0.00875748729831725	-0.00203638443613563	0.00504401775629953	-0.00751931974120321	-0.00438753469564244	-0.00539693586722644	-0.00803253894159103	-0.00141453396051557	-0.0192886643834949
0.229548110093024	0.0280431002185748	-0.137342387725491	0.0487073283668265	-0.0370006054414959	-0.0491383505964781	-0.00675125209521663	-0.0304521317208978	-0.00211887126589846	-0.043069478018987	-0.0516055487913449	-0.0565460970609632	-0.074292487362626
0.0313012025731834	0.00989994543304188	-0.00867050113434941	0.027928090649201	0.00184868478549543	-0.000818228151336812	0.00401915296392865	0.0024332211641165	0.00241464559458784	0.000515228317079307	0.00135790808219544	-0.00517359823027473	-0.00499378513326571
0.213641464174243	0.0848632963259847	-0.104088958870904	0.119808803205436	0.0139068652962613	-0.0249211448665533	0.0456005612471728	0.0150074834179859	0.0178673579779736	-0.005507139785146	-0.0023224844056994	-0.0510430621403338	-0.0368906768726842
0.851148240648241	0.100318372912848	-0.695744860348783	-0.359148240648241	-0.0582420297419172	-0.0694879731379732	-0.015429650904651	-0.0263755855255856	-0.0503072431625171	-0.0638650014399451	-0.0498702817822012	-0.0538288142413142	-0.0934483823894148
0.0210029574272231	-0.00700873757825708	-0.00807802063765421	0.0128878957800349	-0.00532549617914797	-0.0117811871464965	-0.00518557537267788	-0.00218584792849647	-0.00318425388640116	-0.00855334166282226	-0.0110731484930669	-0.0105154468433031	-0.00998350374452
0.921119047619048	0.0751633360135573	-0.764808971575078	-0.425919047619048	-0.0723816017316017	-0.03405	-0.0140333333333333	-0.0250419913419914	-0.0544534391534391	-0.0532158008658008	-0.0582	-0.045408543417367	-0.0828606671106671
0.0585839907479241	0.00223199361721142	-0.0223960335783971	0.043669332736892	-0.015124048770266	-0.0179628229459829	0.00377575794489201	-0.0051297914135945	-0.0131729262101083	-0.0165434358581245	-0.0202725439107095	-0.0204247909553162	-0.0263317239042609
0.300821261242978	0.0358896258097156	-0.183530192550243	0.0597261095235106	-0.0323084853028942	-0.00930012902021354	0.0189392750681679	-0.0102363869590596	-0.0335033244003601	-0.0208043071615538	-0.0429705509170795	-0.0790288906530456	-0.0620354691277945
0.863467929292929	0.10215243520908	-0.707967173912403	-0.370995202020202	-0.0747344813399161	-0.109110597462554	-0.0176725468975469	-0.00919487734487734	-0.0485483369571604	-0.0919225394012352	-0.0610731338106338	-0.0447532467532468	-0.0596066342154578
0.0488122000864237	-0.0092964976917214	-0.0259063688199386	0.0134010038794362	-0.01618767378238	-0.0140720407266374	-0.0100226155879351	-0.0117623345576891	-0.0129995331071997	-0.0151298572545087	-0.0223556774614882	-0.0189861923115076	-0.0256306054197716
0.143111802275112	0.0474489063281095	-0.048285330847518	0.140303896731764	0.000655891898396849	-0.000966017498176069	0.0542183532044642	0.0272078067376595	0.025078799952118	-0.00015506279988961	-0.0170023424701927	-0.0138473923947233	-0.0282890420728826
0.426540145987426	0.105560517416691	-0.290500871515058	-0.00163319411576857	-0.0515867185073229	-0.086636815207738	-0.0074708942042257	7.77738163560415e-05	-0.0389214349154692	-0.0691117668575305	-0.04475270676431	-0.0382463700519953	-0.103760494100691
0.771818253968254	0.180699380345295	-0.618681613030075	-0.287818253968254	-0.0425469734943419	-0.0307343367683042	-0.0843998431316004	-0.0348157685451803	-0.109465183137072	-0.0366406551313231	-0.0979307710856395	-0.0886167085962041	-0.145147325802125
0.196240068851532	-0.0155773359985511	-0.112400000304069	0.0538511460215138	-0.0496577938374883	-0.0303819650650895	-0.000513996417716434	-0.0103070917612419	-0.0281895948011257	-0.0400198794512889	-0.068477859084047	-0.0568277489075379	-0.0749092320344547
0.207059224430344	0.0113637322421621	-0.115432301533034	0.0694580151927778	-0.0021021964054555	-0.0384943937500674	0.0265059846506372	0.0088007465904178	-0.00999029715153044	-0.0202982950777614	-0.0311661714020508	-0.0435115407852398	-0.0398463839427692
0.0118044664960929	-0.00230611849805996	-0.00177298376191613	0.0132560386839021	-0.00308995857642787	-0.00364347222863486	-0.000853198271729444	-0.00238368346205714	-0.00260122103455169	-0.00336671540253137	-0.00474421203925411	-0.00608145646564772	-0.005651487338205
0.33937083171669	0.10432014630692	-0.213587440377331	0.0500923717465137	-0.109504428794796	-0.00299193417408511	0.036526813955548	-0.00908969917783353	-0.0441654377303066	-0.0562481814844408	-0.057665696747134	-0.0604752790693576	-0.0977740215704287
0.302230712956823	0.0704682829089194	-0.186366964843479	0.0537970945298079	0.000652095720925561	-0.00535734419606188	0.0139909828416362	0.0279044369029601	-0.00860296834742946	-0.00235262423756816	-0.0478836138745383	-0.0158576589346132	-0.053646411060244
0.438382255719127	0.094390964417662	-0.312151154354903	-0.0471458920827637	-0.000968047242966896	-0.0150915506431339	0.0486332186435436	-0.0197547625566999	-0.0347641125744078	-0.00802979894305039	-0.0373163710894677	-0.0559920528208401	-0.072601565743861
0.118696235282959	0.0343712365789465	-0.052551473846035	0.0780064116586014	0.0110548942517795	0.0256737404886004	0.0154914511572845	0.0183200640628574	-0.000214298679455105	0.0183643173701899	-0.0279728083794751	-0.0215265149081854	-0.0169255236604864
0.0497464514816701	-0.00186644859354557	-0.0159344118765682	0.0452763926374361	-0.0126302263833743	-0.0101832518460266	0.00216951939132166	-0.00201223098840844	-0.00257812428128228	-0.0114067391147004	-0.0110066110895574	-0.0130496773162927	-0.0190800208951448
0.9399	0.0583498547944022	-0.782229880339264	-0.4399	-0.0103333333333332	-0.0153142857142856	-0.0136365079365079	-0.0211428599178598	-0.0206544809800129	-0.0128238095238093	-0.033511775316187	-0.0285547619047618	-0.0666380887831974
0.298382617557623	0.0662532328162724	-0.182172545237238	0.0590469566474259	-0.0500914433909358	0.011715930684115	0.019171577638456	-0.0279840579907381	0.00643418971813625	-0.0191877563534104	-0.0482577367695301	-0.0624094931273917	-0.052683370738866
0.680194733044733	0.125768675895879	-0.529842026888072	-0.205503823953824	-0.169639756524379	-0.0854310102979459	0.00105256965256961	-0.0229288265183758	-0.0247298099081624	-0.127535383411163	-0.0575729862360743	-0.0418931854756328	-0.0648405148625171
0.038110508847881	0.0201238122967111	-0.0115822113792167	0.0316410570099581	-0.0100782572148652	0.00742652066555847	0.0183984564383911	0.002992716553384	-0.000840532950422274	-0.00132586827465335	0.00350625438048065	-0.00391935060252314	-0.00537325950724735
0.919271428571429	0.0772988622578661	-0.762961352527459	-0.424071428571429	-0.054004761904762	-0.0439714285714287	-0.00183885281385288	-0.0187099816849817	-0.0110011904761905	-0.0489880952380953	-0.0365761141636142	-0.0365805194805195	-0.066206746031746
0.723360461760462	0.168908108787036	-0.57158386443905	-0.244160461760462	-0.067285574534398	-0.0618639253763091	0.0176480121186005	-0.0155085158305746	-0.0227426383930875	-0.0645747499553535	-0.0527112666687743	-0.0956788039270016	-0.110490999913274
0.139139036480619	-0.000788598402643892	-0.069497727355791	0.066916884069419	-0.0149067281626694	-0.0210517361997711	0.00740887053974523	-0.0182706117152159	-0.0444841679974591	-0.0179792321812203	-0.0473982683386104	-0.0404632977601004	-0.0405889334033573
0.952	0.048	-0.794783228211519	-0.4536	-0.0701767155067154	-0.0461610389610388	-0.0216499999999999	-0.0226555555555554	-0.0181	-0.0581688772338771	-0.0515837301587302	-0.038604365079365	-0.0749353174603173
0.611670620306392	0.12795757022002	-0.4667580886168	-0.156179711215483	-0.0137782534561507	-0.0405371966248361	0.0301589154804015	-0.0121682554228052	-0.0487992040790007	-0.0271577250404934	-0.0787163158122504	-0.0739515644135139	-0.0932997765700814
0.505029908372894	0.167205199988017	-0.364553480324791	-0.0650662720092573	-0.0677621676039636	-0.0831026453204775	0.0367672234429269	0.0178612582999568	-0.035669079209928	-0.0754324064622206	-0.0562410816294114	-0.0551231863168846	-0.100622750827376
0.186780472911306	0.0853001614440065	-0.0771496368470171	0.147850746849325	0.0256638297562288	0.00404078686435086	0.0343499509729813	0.00836311470010528	0.0108930622694776	0.0148523083102899	-0.0170296063863646	-0.0146783020242962	-0.0317996896393511
0.209246199092321	-0.00896898668044943	-0.117688219886182	0.0687730109670697	-0.0468538165779359	-0.0332333589265368	-0.0143121167425327	-0.0385513106471259	-0.0166820604047861	-0.0400435877522363	-0.0453858677300569	-0.0713763730058878	-0.0719784871637559
0.0217993207263841	0.00190392130606283	-0.00767219652113648	0.0174219708179245	-0.00769391590627334	-0.00207312679655573	0.00313332114319129	0.00153391181223208	-0.000850948667606301	-0.00488352135141453	-0.00370711742418727	-0.00889523288691024	-0.00959039139279719
0.174240982993555	0.0590898992200248	-0.0890948047046622	0.0803519678550458	0.0334729530698367	-0.029078459411613	0.0123135783208754	0.0107117254745871	-0.0209713162194152	0.00219724682911182	-0.040937536791876	-0.0239959002480149	-0.0379562028564863
0.943033333333333	0.0564631247755378	-0.785363213672597	-0.443033333333333	-0.0428253968253968	-0.0125190476190475	-0.00233333333333319	-0.0192238095238094	-0.0489137612387612	-0.0276722222222222	-0.0373472222222222	-0.0311662337662337	-0.0581287638287638
0.171202119893031	0.0700481124224416	-0.0634809226508166	0.156565571729073	0.000940814960558561	0.00477303796501299	0.050708445317466	0.0342208289325112	0.021479876828789	0.00285692646278576	-0.00482682782961111	-0.0048534455861631	-0.0205896392325356
0.508047010758046	0.0659627008568126	-0.377318086930564	-0.102248080276762	-0.0444989806910502	-0.0795174644004749	-0.0072636116242033	-0.0514168957604687	-0.0303198464882379	-0.0620082225457625	-0.0593537382082125	-0.078120804223254	-0.100917016898232
0.398761297494421	0.101162614633656	-0.266834602613469	0.0121264030403384	-0.0448076909851191	-0.0264918158689799	0.0531848668797021	0.0365907978968072	-0.0124957997721968	-0.0356497534270495	-0.0582973091425141	-0.0715538473594087	-0.0657198318863073
0.263494849392015	0.0427235496465774	-0.159440026842611	0.0527673609466663	-0.0734716306737531	-0.0549654567772115	-0.00685431807096148	-0.0150796347042238	-0.0300471756949352	-0.0642185437254822	-0.0776612937960674	-0.0646261505612286	-0.0839293532067556
0.180510694515317	0.0751512164635401	-0.0779586128718068	0.131604367873274	-0.0198581758757606	0.00259493885332279	0.027182031306284	0.0243586844257472	0.0142729652258287	-0.00863161851121888	-0.0263035075279866	-0.0274506557751104	-0.0463791316506674
0.0335664830326937	0.0343099917926925	0.0159272766459921	0.101398611186812	0.00343362857744666	0.0136195783497826	0.0232119090807471	0.0188983100564666	0.0110779721293206	0.00852660346361465	0.00637651179638747	0.00139692830642728	0.00210123282029079
0.9254	0.0690589392734858	-0.768183228211519	-0.427	-0.0518913197913198	-0.059097619047619	-0.013252380952381	-0.0426777417027417	-0.0456569185645272	-0.0554944694194694	-0.0520281746031745	-0.0550848845598846	-0.064830753968254
0.280710436107016	0.101888811817888	-0.171981666120479	0.0522943321639292	-0.0371926177619364	-0.0226980094656501	0.0260035580028998	0.0331142859224844	-0.014160428361363	-0.0299453136137932	-0.046821334857138	-0.0369589795689297	-0.0530179043481049
0.512790213789478	0.145867011389312	-0.372603531504185	-0.0737636986379633	-0.00777086769869273	0.00899791416409124	0.049022913270977	0.0269102828926971	-0.0120860232571155	0.000613523232699253	-0.082871834022889	-0.0465982544242046	-0.0735132191411394
0.561407514764218	0.122566889494741	-0.417628877722387	-0.109681311555661	-0.02085803540932	-0.0579350137035221	-0.020387232141248	-0.0101366523978437	-0.0131070709662261	-0.0393965245564211	-0.0560130847682673	-0.109700092106109	-0.0609007354385364
0.544039362742521	0.127690868173519	-0.402850989112042	-0.101821180924339	-0.0635782871273057	-0.0281068948698988	0.0435758280960702	-0.00311339246884357	0.00192681284109586	-0.0458425909986022	-0.0827065392113036	-0.0416649694470824	-0.0782684096330334
0.447918459269399	0.103125563241944	-0.317575577493825	-0.0423849922462257	-0.0279328198264081	-0.0482576567653819	0.0198344909529246	-0.0153246976744522	-0.0658172722508323	-0.038095238295895	-0.0459989083060162	-0.050024265571687	-0.078158447854606
0.483797794769915	0.085416262886954	-0.348145641141425	-0.060300691383106	-0.131881009544309	-0.0916904535353064	-0.0207056009825173	-0.0415303895480086	-0.0415679232352499	-0.111785731539808	-0.0716073927962581	-0.114165345405686	-0.137649540015718
0.669111860316378	0.153332705862886	-0.522385937137763	-0.207220951225469	-0.0432144038113881	0.0168684892317347	0.0115976498014533	0.00727667063883952	-0.00139901744005488	-0.0131729572898267	-0.057404631010458	-0.0925257720865601	-0.0997199272264734
0.034785854450874	0.00164505014929695	-0.0137715541989769	0.0220623399566758	-0.00376535302726597	0.0052101877364618	0.00168191968152936	-0.006942806725161	0.00375899697615439	0.000722417354597917	-0.0112895685412804	-0.00819981005544181	-0.0107353330922081
0.33913340487851	0.0975397501612886	-0.21763263226747	0.0360986806829873	-0.00656289037579988	-0.0219537945441509	0.0307462667400826	0.00203914953517365	-0.0234544697601407	-0.0142583424599754	-0.0351730975048269	-0.0576878926081788	-0.0717890162062148
0.830592128133305	0.114646325308425	-0.675188747833847	-0.338592128133305	-0.0582898692810457	-0.0411333757745522	-0.00263256824874469	0.000772157580981037	-0.0519161647992531	-0.0497116225277989	-0.0492139868608681	-0.0495881539964649	-0.111969612194218
0.0602830723947117	0.0400420794465988	-0.0212487483774105	0.0475272129532713	0.00856639014361277	0.00411387380809023	0.0211203642102259	0.00682506530963743	0.00452938801635464	0.0063401319758515	-0.0113799335861635	-0.00432152005173995	-0.00412897701816002
0.0904058035842312	0.010456081863235	-0.0349800249751034	0.0690577580220578	0.00723527943727093	-0.0100743276037988	-0.00775855889461484	-0.00577379687844466	-0.00818943511297683	-0.00141952408326396	-0.023206924898329	-0.027334005570355	-0.0217142661425834
0.315342678802975	0.0854396086721117	-0.200592562087116	0.03726884398796	-0.0431019518906289	-0.0189450482494753	0.0196445708481349	-0.0390008144368058	-0.0159514484189054	-0.0310235000700521	-0.0578528199668589	-0.0685781266528445	-0.0297512186693836
0.0404065010247671	-0.000804522214745342	0.00816576213722053	0.0936438065108346	0.00181261803228001	0.00372710857142936	0.0193946866862431	0.00650131439816828	0.00409664497028608	0.00276986330185468	-0.00372070830355538	-0.00659392986461014	-0.00687710775693311
0.838192740414937	0.0876736668190866	-0.683696055859991	-0.349392740414937	-0.0856190085912055	-0.122712261714893	-0.0319809818518629	-0.0292659186256155	-0.0405509003105972	-0.104165635153049	-0.092347589324198	-0.0667641866157952	-0.085161918778489
0.91464126984127	0.0705738330141379	-0.758784541669556	-0.42104126984127	-0.0736018183018182	-0.0589531746031746	-0.0254794679005205	-0.0391325036075036	-0.0326884559884559	-0.0662774964524964	-0.0731455266955267	-0.0788379609279609	-0.0842014138639138
0.0786545714370554	-0.0139066572618897	-0.0263356019736392	0.0709018781421385	-0.00778943652437182	-0.0235676346997323	0.0122359320040522	-0.00113648526678092	-0.0109173053315863	-0.0156785356120521	-0.0270319152649114	-0.0282670711168998	-0.02758720430217
0.0664853405105611	0.00564503941983259	-0.0317626454733199	0.0302557163961016	-0.00494533265702873	-0.012826522896497	0.0113275939390724	0.0134832550166984	-0.00119100889359168	-0.00888592777676284	-0.0217648444483846	-0.0177360144499144	-0.0183321858735237
0.523765077277957	0.129643454831887	-0.385297840815258	-0.0906763072244806	-0.0910838354016167	-0.0489314133461346	0.0238439086185278	0.00602681332975719	-0.0403806378873018	-0.0700076243738756	-0.0682491006175642	-0.0641020822570705	-0.087622831338331
0.0138446120486541	0.0110129105051971	-0.00585295130437378	0.00305510054072942	0.0028900524850915	0.000428136818421774	0.00158325408074186	0.0044362365551971	0.00408035395121045	0.00165909465175663	-0.000851640147441492	-0.00268331888510973	0.0021627917820327
0.181651641599115	0.0933800466559876	-0.0806756803566506	0.122930278441629	-0.0136489440808956	0.000901309806371625	0.0500672493797839	0.0469879991521413	-0.00754925440942156	-0.00637381713726198	0.00153470814460616	-0.0207226766593148	-0.0313188998908334
0.510638227733102	0.163562023722023	-0.367896110257966	-0.062204003134171	-0.0604803176289298	-0.0250836681335097	0.0165537938601271	-0.0176195418182015	-0.0134417151285893	-0.0427819928812198	-0.0626654068823047	-0.0827493131902477	-0.064609474945673
0.00891129503066991	0.00303156448943722	-0.00427204640437299	0.0030528415941794	-0.00629914866653531	0.000884981410661017	-9.05752264480902e-05	-0.000687421252862816	-0.00089895677600808	-0.00270708362793715	-0.00271909472787996	-0.00391511999832678	-0.004440127759984
0.0443100205292091	-0.00952694174658048	-0.0201073308369509	0.0225141842253786	-0.00930588144867003	0.00426943645764279	-0.00312735332536859	-0.00792243197159109	-0.00696211643342969	-0.00251822249551362	-0.0137476655799241	-0.0174744581508189	-0.0206972246500067
0.1300658501276	0.0145932061721779	-0.0565343930239484	0.0871708299752094	-0.0115704488829145	-0.0138148173291732	0.0234549962729886	-0.000361065268865091	0.0065105146069889	-0.0126926331060438	-0.0216792478819194	-0.0269720053795615	-0.0347845452091536
0.119374203210646	0.0116521406127369	-0.0582879697574358	0.0588122068280602	-0.0254386387138509	-0.0291006624781942	-0.00364278805040469	-0.00500632802358182	-0.0203843840740261	-0.0272696505960225	-0.0338180077373977	-0.0448493266294759	-0.0336161095558334
0.179458334342731	-0.0164078371373489	-0.104716176709359	0.0443463308015248	-0.0462831298702825	-0.0314988710367384	-0.00356053702927753	-0.0131876960414569	-0.0419449209819652	-0.0388910004535105	-0.0399427801222673	-0.0430014402418652	-0.0521545952776636
0.872837301587302	0.10474057827572	-0.716980573415588	-0.379237301587302	-0.0323849206349206	0.00729292929292935	-0.00860280275280279	-0.0242718503718503	-0.0140349456099456	-0.0125459956709956	-0.0560735843263017	-0.0587379205991906	-0.0711779128765971
0.570729525825052	0.1391224737786	-0.427727760705551	-0.12211134400687	-0.0706167748854374	-0.0248569921306042	0.0143772539635844	-0.00355949333015304	-0.0394488597594922	-0.0477368835080207	-0.0304589974427985	-0.0308251098067862	-0.069262194369375
0.0784858768972142	0.0495445563870784	-0.00495548217211092	0.135607626515881	0.00627361067869027	0.0154807067667447	0.0434445448189632	0.0309251702242826	0.0122760622315198	0.0108771587227175	0.0141288727532289	0.00625659779853084	0.000552650629892501
0.672792820045452	0.103706966963762	-0.524901603412205	-0.207047365499997	-0.136397704850335	-0.0594794589053879	0.00104671486064667	-0.0533373309413424	-0.0408978259546683	-0.0979385818778612	-0.101495419259891	-0.12133140266614	-0.107095968090943
0.884479365079365	0.0948768846620125	-0.730792001187862	-0.398406637806638	-0.0881419913419914	-0.0928005847953216	-0.0445660321704439	-0.0220415584415584	-0.0172868686868687	-0.0904712880686566	-0.070172546897547	-0.034070081453634	-0.0536522721896228
0.32588655848311	0.115063628123308	-0.203882826855113	0.051189778415286	-0.0474821607953266	-0.004455209116147	-0.00712812776546318	-0.0192121049730956	-0.0105170263389194	-0.0259686849557368	-0.0844262510035471	-0.0965327076570621	-0.0473887782227343
0.370637421867601	0.146866107051303	-0.251111012620457	-0.00217989067330548	-0.045292958093946	-0.0401701259576456	0.0430043080291298	0.023857000776267	-0.053239585518299	-0.0427315420257958	-0.0165345747460974	-0.0317410453395597	-0.073269586654625
0.0200121074211987	0.0194235959643535	0.00415733116098844	0.041974057678328	0.00172583649089125	0.00778569387380351	0.0121878193884109	0.0128020667755989	0.00316612243549418	0.00475576518234738	0.00270416250460257	0.000372949696996999	0.00192007734908835
0.651519585964755	0.103236447120018	-0.51146034802125	-0.212103988816805	-0.15835015469192	-0.0912614185937829	-0.0589492386459561	-0.0348069868099165	-0.069693099806046	-0.124805786642852	-0.114426552478382	-0.133181274730095	-0.123760508480601
0.665804342673151	0.0948752374678342	-0.514837066015182	-0.189331615400423	-0.0669173245054078	-0.0470422408895352	-0.0255885455361394	-0.0435846422586871	-0.0933227240548012	-0.0569797826974715	-0.0672886552423048	-0.129458696088611	-0.156270563963176
0.323593868108521	0.112474852362659	-0.203424780722417	0.0479743264420261	0.00679504772124295	-0.0135967674622233	0.0624540326036909	0.0331519713660594	0.0113495951365105	-0.00340085987049016	-0.0247680959977009	-0.0735201545166847	-0.0210064228997303
0.482564229878961	0.0790146881196614	-0.347711250859913	-0.0608127019950799	-0.0581453944811361	-0.0257375587835138	0.013030707998577	-0.00324326076546166	-0.0372987374426361	-0.0419414766323249	-0.0601492748239019	-0.105285708378776	-0.0981591384743039
0.871247222222222	0.0950023299142847	-0.715843841922765	-0.379247222222222	-0.0399661255411257	-0.0665337801087802	-0.0203002136915373	-0.0740907586397044	-0.0448664321789323	-0.0532499528249529	-0.0909792866246371	-0.0728269076838195	-0.088571117458131
0.788253968253968	0.153278892574311	-0.633303935826766	-0.297853968253968	-0.0479492354251642	-0.0268528860028859	-0.020468047284959	-0.0166087579087578	-0.0477646196798369	-0.037401060714025	-0.0782370014789131	-0.0983454162525454	-0.119881848069564
0.692656602900805	0.160995363681597	-0.543956065604115	-0.224183875628077	-0.0518066871048487	-0.0508854491636977	0.00264373957636621	-0.0307252320657574	0.0148054051891445	-0.0513460681342732	-0.0766632883388824	-0.0732154320161774	-0.103316938353401
0.367613766264574	0.0757399539665106	-0.252367706881344	-0.0128012949123963	-0.0764844436684518	-0.0134406948212625	0.0548703000460117	0.028252338178069	0.00771569969453684	-0.0449625692448571	-0.0355212275208823	-0.0542443414859857	-0.0445565332775799
0.909888888888889	0.0823857861648687	-0.75357881284492	-0.414688888888889	-0.0242008436008437	-0.00860230880230883	0.017811111111111	-0.00070274170274176	-0.00995839438339452	-0.0164015762015763	-0.0426647075147075	-0.030097615456439	-0.0639199763686606
0.809563492063492	0.140496920698965	-0.655066807508546	-0.320763492063492	-0.0627019119769121	-0.0764832067055751	-0.0568302688539531	-0.0230864395408513	-0.045640091773122	-0.0695925593412435	-0.0974054776108114	-0.104277869603064	-0.132651403729121
0.0383346843844752	0.0133192188623377	-0.00708032820138559	0.0493913520825545	-0.00225898496209928	-0.00560805757594977	0.000895621474939538	0.00650234060212063	0.00360408470547659	-0.00393352126902453	-0.0115276377773662	-0.00759919481496402	-0.0135120027178658
0.292304085808039	0.0469067128402067	-0.170842058827382	0.0836720219077743	-0.013085747243572	-0.0480411036890278	-0.00332879843255135	-0.0172754361764992	-0.0158528085353953	-0.0305634254662999	-0.0465625081317044	-0.0809105498189224	-0.0586387381254099
0.54204432122573	0.0957951988794857	-0.400791021255298	-0.0989726634717192	-0.140649273012479	-0.0395721993243466	-0.0450082663780571	-0.0789078669089197	-0.0606794691526007	-0.0901107361684127	-0.0997137636165211	-0.123033224396993	-0.140048133936144
0.15309013060963	0.0594517121274584	-0.0682256836374676	0.100981960904464	-0.0297111660658157	-0.0161015527159652	0.0210673660703357	0.00467350727646759	0.0043105135963776	-0.0229063593908904	-0.0252080329780215	-0.0294755962267955	-0.0367854690219763
0.202489111828415	0.028355963173901	-0.110485730243618	0.0761262299791289	-0.00350536199169124	-0.0225577361602471	0.00854648464818655	0.0105163162592962	-0.0171217627480682	-0.0130315490759692	-0.0118536464332504	-0.0339002550562419	-0.0465440618894223
0.126011021351654	0.0351856180404693	-0.0605275898170244	0.0680714415013972	0.00264884075775612	0.00605420837752235	0.0180809419009768	0.0128114857277065	0.00420663605165589	0.00435152456763924	-0.0151056633254273	-0.0319007465718234	-0.0260510711200887
0.926879365079365	0.0676984373212918	-0.77011594116314	-0.430079365079365	-0.0596492063492065	-0.0654096459096459	-0.0404960317460318	-0.0476797619047619	-0.0417210317460318	-0.0625294261294261	-0.0676531746031747	-0.0547023448773448	-0.0852361111111112
0.385619136485105	0.0747366518506839	-0.253010844894402	0.0269626816967127	-0.0406805795857811	-0.0114082019732435	0.0514147823600409	0.00481220216242645	-0.0065405337500738	-0.0260443907795123	-0.106060848297118	-0.0699069230816453	-0.0747428340696296
0.295206970869889	0.0365927291564843	-0.179014060859081	0.0621556978339566	-0.0522801358670095	-0.0172058652843963	0.0221017126345268	0.00198093455431719	0.0090015339967619	-0.034743000575703	-0.0342016693763273	-0.0547570373903268	-0.0522319191983845
0.275828238770029	0.0519780323578066	-0.17326428858227	0.0370771533868332	-0.117893609413062	-0.0689835769337991	-0.0471867497362051	-0.020292949930021	-0.048390805656665	-0.0934385931734303	-0.0861334711377253	-0.0604678186416152	-0.104208106843325
0.171197650747916	0.0203131120932711	-0.0908800254216181	0.0683578050707753	-0.0186777264019946	-0.00541334788845735	0.0160666196457565	0.00769478668627713	-0.00832961110672317	-0.012045537145226	-0.0137763090692374	-0.0386462494863675	-0.0346489644155858
0.515616436513762	0.0827966415064386	-0.381843901402673	-0.0987094846421042	-0.0462472357041767	-0.043303322524704	0.00290109640949265	-0.00689383211368477	-0.0324765779893579	-0.0447752791144403	-0.0672563282949432	-0.134742333856078	-0.0765290184105145
0.00448361206504825	0.000120857308955525	0.000868351931676942	0.00762370422880676	-0.000339346395931525	0.00157815974242996	0.00118952727246166	0.00174785110264986	0.0021137261571402	0.000619406673249218	0.000760035204774016	0.000424875600502888	0.00110797332186789
0.80471221001221	0.13585037988557	-0.650215525457264	-0.31591221001221	-0.0170878288378288	-0.0862557935611387	-0.0146363109113108	-0.00449356615606611	-0.0322299672549672	-0.0516718111994837	-0.0798892417519764	-0.107734330254467	-0.0994864046407123
0.513436209076441	0.106046423639028	-0.371243764620383	-0.0675452999855322	-0.0963481672966077	-0.0300061645163353	0.0155849944344737	-0.00906604071768158	-0.028456075378025	-0.0631771659064715	-0.062579381872997	-0.083318541470826	-0.0710971271159809
0.222698603410028	0.0478436332509433	-0.112945134813539	0.113259936926928	-0.0374143664915113	0.010893573739207	0.0410443081050169	0.0274440116098265	0.019536722808225	-0.0132603963761521	-0.0228669763680295	-0.029577748748409	-0.0400252837044546
0.0159597061096412	0.00497568853928954	-0.00707183378366436	0.00567759778100898	0.00316853611074849	0.00567139351003601	0.000368220150936838	-0.000362047223269112	-0.00200419280947815	0.00441996481039225	-0.00279443487361583	-0.00843504363543941	-0.00664525800164628
0.756771273171273	0.156120745235266	-0.606969289967936	-0.284153091353091	-0.0556727498851337	-0.00798818341674379	0.0225591811527489	-0.0237710397504364	-0.0406865939615939	-0.0318304666509387	-0.0813393439185844	-0.0566470724207566	-0.127804238210773
0.501127995264276	0.157517146702352	-0.362820931496384	-0.0686916316279125	-0.0269628993529184	-0.0510946166551249	0.00859096438485907	0.0116876793717159	0.00980941174732719	-0.0390287580040216	-0.0429233497214196	-0.0311581344404872	-0.0565306871975411
0.175035657183148	0.0929158868410637	-0.070726995884413	0.140918977397958	0.00262487316062765	-0.0247381995137202	0.028125349216991	-0.00157956800522599	0.0314898550636966	-0.0110566631765463	-0.000419155617963851	-0.0323649167804679	-0.0365113721905019
0.219522476400619	0.0553264119123876	-0.123055286799975	0.0719927897058234	0.00922270292311092	0.00765069828499557	0.0240171253187577	0.00368539805570001	-0.00852360173159139	0.00843670060405324	-0.0170929484684541	-0.0258332850223644	-0.043576962417982
0.770503968253968	0.16524858624124	-0.614647240082255	-0.276903968253968	-0.0721351287601287	-0.0327566627816627	-0.00974532379054105	-0.0754837919135807	-0.0178957030542556	-0.0524458957708956	-0.0735469512456354	-0.104723923202848	-0.0603696904884888
0.65340350543849	0.121778722380742	-0.500850036194749	-0.171095484048116	-0.0246160259424197	-0.0182268092905774	0.00853621702671781	-0.0508519148219876	-0.113310683382883	-0.0214214176164986	-0.0588549841321038	-0.0525393963231546	-0.0770206117467916
0.595876863891256	0.0976689714442351	-0.45358032771477	-0.148542002674042	-0.120402865952604	-0.107952446205399	-0.0373897642659916	-0.05240953563962	-0.0547498607678124	-0.114177656079002	-0.101075253808878	-0.120464628748479	-0.120381614111881
0.793306515706516	0.144902262949972	-0.639619151815013	-0.307233788433788	-0.0378083125366878	-0.0658942077530312	-0.0363082104619644	-0.0213513315932433	-0.024534801367197	-0.0518512601448595	-0.0252216587679756	-0.0904661624509158	-0.130774763886691
0.668980626978922	0.166506724828158	-0.520992035264608	-0.202762445160741	-0.034256778605074	-0.0169978368791663	0.076740279625653	-0.0183088648129385	-0.0242280290290554	-0.0256273077421202	-0.0404700812000919	-0.0753186616940681	-0.0395704971478515
0.296750866070575	0.0624971818587807	-0.19216634013238	0.0228825214779929	-0.029144620354901	0.00649486376984204	-0.00259013157113674	-0.00208263176308909	-5.85876006791164e-05	-0.0113248782925295	-0.0246256877754893	-0.0681599624523114	-0.0480651226877246
0.23666998545464	0.0174694965381233	-0.138632591607449	0.0599493231779041	-0.0556282550667095	-0.0508897434254245	-0.0171809644712152	-0.0334075416156176	-0.00233416684283128	-0.053258999246067	-0.0580457222626699	-0.0669466721049026	-0.0746383244860695
0.0197571368066145	0.00421896483551118	-0.00835764044409272	0.00929473004944919	-0.0037360173707966	0.00535910857135661	0.00511627311610829	0.00476436630066583	-0.00489862959614592	0.00081154560028001	-0.00304262304365152	0.000956416351677085	-0.00518899588607647
0.10237552322179	0.00219447143032285	-0.0493753335476808	0.0515255657211295	-0.00820468168068253	-0.0312982064198107	0.00738224547189544	0.00148309848815653	-0.0224937334987989	-0.0197514440502466	-0.027913210389607	-0.027837166391224	-0.0281998134717809
0.0636016457990242	-0.00575092811386602	-0.0222240612751655	0.0538400153529798	-0.0125532873589724	-0.0192988461655889	-0.00906699515328135	-0.00845475111822024	-0.0136686917056965	-0.0159260667622807	-0.0205178810229376	-0.0288087309639746	-0.0331849873080316
0.225683295829129	0.05240468019277	-0.129584637944259	0.0639839183292612	-0.0232669046429457	-0.0530437173267668	0.0093402962505453	0.0117048934432994	-0.0158473310820222	-0.0381553109848562	-0.0428561288804499	-0.040826407432582	-0.0410428974946393
0.016111667061953	-0.00526449974703058	-0.00437125304275676	0.0136901044345276	-0.00799848356709996	-0.00732785128851194	-0.00470977332407869	-0.00533442574542955	-0.00694577481334232	-0.00766316742780595	-0.00856615110315319	-0.00684287819450731	-0.00877343056906604
0.190422990285882	-0.00958354415520846	-0.10251406389555	0.0742812752619798	-0.0384249269566197	-0.0565502331969674	0.00299648751388185	-0.0261858881869023	-0.0243898248947271	-0.0474875800767935	-0.0592671064660504	-0.0674529973528271	-0.0705268431003084
0.888296825396825	0.102375883807052	-0.732440097225112	-0.394696825396825	-0.0558003450655625	-0.0352700854700856	-0.0101510971055089	-0.013760409035409	-0.0570905873389173	-0.045535215267824	-0.0349424603174604	-0.0219298229548229	-0.0274015873015873
0.241131694947543	0.0407935408618987	-0.143453627638149	0.0551341028378473	-0.0451966261053398	-0.0328795147589686	0.0370378549047307	-0.00287277177159079	-0.0164858097395089	-0.0390380704321542	-0.0419974911839878	-0.0373115023377253	-0.0437844896636188
0.0206958639922766	-0.00940896244505725	0.00158547751708263	0.0404678862891996	-0.00649690625257771	-0.0112083342603005	-0.000819363880952193	-0.00592267063719968	-0.00623355408318922	-0.00885262025643912	-0.00900957139545329	-0.00857569164068106	-0.00972416513890367
0.0310132128236005	0.0292823624454957	-0.00455601398495259	0.0383355018035105	0.0132691975546	0.00899138856620383	0.0195930511685837	0.01150239315659	0.0107776229688875	0.0111302930604019	0.00770792888364126	0.00744651082175789	-0.00133186647749665
0.42529085646481	0.0905818473529255	-0.296667420511831	-0.025695134539676	-0.00334018941602554	-0.033545418448579	0.00692630425055341	-0.0137580984166079	-0.0363958907972168	-0.0184428039323022	-0.0637272411351471	-0.0756111929137815	-0.0697989614661139
0.00145695174528039	-3.83192854518262e-05	0.000324125706448707	0.00276489521270342	-0.000139173546549665	0.00103849722754152	0.000192339339252519	-0.000407116702390828	0.000470218929353616	0.000449661840495926	-0.000567881914288322	-0.000629647225110646	0.000536384531114303
0.66433725502224	0.0937514016212386	-0.51563671772555	-0.195864527749512	-0.0288819494523774	-0.0397715551793147	0.0135188834701568	-0.0402648090857053	-0.0498424954151871	-0.034326752315846	-0.0666705307533154	-0.155386020323552	-0.108573723726128
0.407120309701618	0.074907749360738	-0.289602292859812	-0.0458154968673935	-0.0340443826019573	-0.0781485886777036	-0.00273728008366292	0.0204363530938642	-0.024561792130283	-0.0560964856398304	-0.0708862856703079	-0.0440793861091057	-0.0623375406154879
0.273841284151957	0.103391746946152	-0.167061465155825	0.052921059876564	-0.00718587968151674	-0.0494149458442946	0.0194346983043275	0.0249588688117671	-0.0175015965395751	-0.0283004127629057	-0.00701662304336681	-0.0306150061100558	-0.0755674867253934
0.134498732830479	0.00784019877296924	-0.0596777289556882	0.0871161515103542	-0.006310600875607	-0.0152941642844899	0.0119402034546552	-0.00447756324186904	0.00110629927444225	-0.0108023825800485	-0.0256973272751996	-0.0343702753679647	-0.0453802218987927
0.277056682793216	0.0907610256693653	-0.166580368297826	0.0613537704790015	-0.0275374959111958	0.000749503670239793	0.00810817869026031	-0.0168561464636194	-0.0510975870592009	-0.013393996120478	-0.0470268173155202	-0.0616783103095486	-0.0728569937444692
0.0642407029164578	-0.000553950175379889	-0.0224985822518661	0.0542640427633353	-0.0129058407931669	-0.00321895691811219	0.00136168207535282	0.00305356749383393	-0.0081573009994524	-0.00806239885563954	-0.0111909639547944	-0.0149837274732909	-0.0154799512462927
0.175394425424533	0.0136494979313122	-0.0970092080879232	0.0574831551822407	-0.00517674958912348	-0.0100331674901808	0.0122327798990763	0.00862522315490716	0.00352682855996583	-0.00760495853965215	-0.0345274547052083	-0.0419980015107105	-0.0523890642846182
0.276439827570117	0.0391645209894235	-0.179990590497014	0.0169911950442072	-0.0522785376927307	-0.0253968092229898	0.0229129354454459	-0.00153772451945589	-0.00896587985130731	-0.0388376734578602	-0.0247373180411578	-0.0480744937886796	-0.105575291745596
0.0139771710655649	0.010914675192843	-0.00561907988165429	0.00408825873129068	-0.00419440063554175	0.000677702776964155	0.00653420165855161	0.00307608039390898	-0.00124955439222602	-0.0017583489292888	0.00114150888511476	-0.000433310194159525	-0.00214621891920823
0.402228995859156	0.100460911844716	-0.278589207840529	-0.0200300653778724	-0.0177711613916082	-0.00382263724630671	0.0314698292245124	-0.00446468495768848	0.00864963244044081	-0.0107968993189574	-0.0472367910629029	-0.0595741372437029	-0.057808248920895
0.292200984624171	0.0996860301180827	-0.179008766572411	0.0565833260209082	-0.0586319485693447	-0.000875417862856998	0.0335757234434095	0.0210741187866643	-0.0161166234784743	-0.0297536832161008	-0.0219347016826202	-0.0336053228850922	-0.0484438963467775
0.00392877754215696	0.000385971127841459	0.00167217456106239	0.0078577730100135	0.00141574856330421	0.000936024770757717	0.00260553480599209	0.00154236806498707	0.00113471457807727	0.00117588666703096	-7.93677628330254e-05	-0.000545853037027474	-0.000963134144885309
0.0414177262314264	0.00659098792871421	-0.0131580187238837	0.0349104585127898	-0.0035702432749788	-0.00688618863501493	0.0100515573056785	0.00530966452232889	-0.00392538131145052	-0.00522821595499686	-0.00250247532528564	-0.00574785279473759	-0.0196005520293487
NA	NA	NA	NA	NA	NA	NA	NA	NA	NA	NA	NA	NA
0.922533333333333	0.071387036383123	-0.767129953033876	-0.430533333333333	-0.0465619047619048	0.00419999999999998	-0.0147027417027417	-0.024354506767742	-0.0324035603285603	-0.0211809523809524	-0.0837273809523809	-0.0433964285714286	-0.0538027306027306
0.718013095238095	0.124679950614612	-0.567143193661195	-0.242013095238095	-0.0690517207079128	-0.0823616699526306	-0.0535850451019569	-0.0792662915262395	-0.0620170810692281	-0.0757066953302717	-0.107693097102187	-0.117907274799259	-0.112346581629586
0.42600302971056	0.165698653264005	-0.293328511091479	-0.0132310600135908	0.0400592657835525	0.0134283548247678	0.0579424512129826	0.0598663404774296	0.00857688447725058	0.0267438103041601	-0.00668546121907881	0.00278833691259966	-0.0286200752323574
0.102443320470278	0.00317567734900458	-0.0455099043766975	0.0629447309652741	-0.0133945776506078	-0.0382544542115206	0.00191410370368085	-0.00281409259864146	-0.018821956661146	-0.0258245159310642	-0.0181378545123107	-0.0252585261416302	-0.0181117720467019
0.946438095238095	0.0509808520609604	-0.789221323449615	-0.448038095238095	-0.0426190476190476	-0.0362047619047619	-0.0280982971277089	-0.0368428571428571	-0.0315906746031746	-0.0394119047619047	-0.040104365079365	-0.0742349206349205	-0.0599586580086579
0.26582875344352	0.0981642324481743	-0.161101075024186	0.0528817604101155	0.0121021711592836	-0.00522417162910677	0.0353489035094271	0.000583772554951345	0.0166703940655892	0.00343899976508844	-0.0161213833714625	-0.0127764893935678	-0.0620132222860791
0.0678851262009648	0.00452689613382859	-0.00677869360703275	0.105620985334559	-0.00177063820565486	0.000125426201880025	0.0191995392493493	0.0122007704070316	0.00834142781406239	-0.00082260600188741	-0.00879375242230392	-0.0176037149707668	-0.0156600481056281
0.796507908757909	0.124500058337682	-0.64554063209994	-0.320035181485182	-0.0641162995501231	-0.0167167248192984	-0.0338664881901725	-0.0266958586043113	-0.0384863880959083	-0.0404165121847108	-0.0685208616030922	-0.12179956184854	-0.0989751671251122
0.0266062612068162	0.0150579016349781	-0.00405507536819505	0.0311110567201056	0.00133493824255372	0.00249645969937033	0.0201990304737699	0.00834643144467226	0.00725553950699451	0.00191569897096202	0.00772678133863266	0.00204731585144246	0.00336794842594223
0.772735714285714	0.166543320649383	-0.617332333986257	-0.280735714285714	-0.0280611269334954	-0.0519138817069024	0.00387103174603176	-0.0239146825396825	-0.0170603674103675	-0.0399875043201989	-0.0445546604584076	-0.061510429965636	-0.0837441161883874
0.7238499000999	0.127173040788669	-0.573691944105375	-0.250104445554446	-0.0928188502819476	-0.0722806614777365	-0.0331158963585434	-0.0588456361194489	-0.105448789245401	-0.082549755879842	-0.104538148470295	-0.102045133995652	-0.108441944256906
0.0865776892015385	0.0104449887300111	-0.0217609234947709	0.0996412409511677	-0.00944800355101692	-0.0142707481244698	0.0212667793948187	0.00252606129255357	0.00502028570923123	-0.0118593758377433	-0.01663325265772	-0.0210117093365661	-0.0205352134930201
0.420500451122222	0.10061345063341	-0.295336766623202	-0.0330313780384429	-0.0112490214412504	-0.0343619032612797	0.0321536307132824	0.0264050941076501	-0.000350463240779364	-0.0228054623512651	-0.0400986158686304	0.00345288421298051	-0.0755652329950719
0.0289730160436885	-0.00347624954984547	-0.00687073288733706	0.0298466750621862	-0.00628523459345806	-0.00744619625178958	0.00629411557381401	-0.000971150613622292	-0.00878138794779817	-0.00686571542262382	-0.00709249158054575	-0.0112775394086105	-0.00826842460529681
0.642429681377346	0.102099481947892	-0.498423845432265	-0.190138772286437	-0.0441182237346662	-0.0127704419669458	-0.0351664347121231	-0.0622625707161376	-0.0439755133387436	-0.0284443328508061	-0.10575290958915	-0.0966573882613151	-0.0829274004916914
0.69783823953824	0.160007703351987	-0.546061642216828	-0.21863823953824	-0.0751501255834248	-0.0548930538303256	-0.0156663207163207	-0.0567460523868739	-0.0769282632743932	-0.0650215897068752	-0.0854849925627835	-0.123787107655947	-0.0960268391292437
0.627180690084727	0.0934148839963607	-0.484148576092602	-0.178002080459059	-0.0804045994011571	-0.0864113071436312	-0.0161793055467695	-0.0722746456427937	-0.0897969253282428	-0.0834079532723941	-0.104724108322293	-0.106685349985394	-0.1041668211585
0.307556787713821	0.0676100778991357	-0.201564640506512	0.0164258389732178	-0.00838659247012785	-0.0292293465997114	0.0238092869519078	0.00446372461203148	-0.00422824407601541	-0.0188079695349196	-0.0529607842338695	-0.0544050326538241	-0.0351152014295478
0.693569336219336	0.153801413990511	-0.542019937801175	-0.214934042101689	-0.106898151236562	-0.0824452863802865	-0.0122595566421397	-0.0424367222232631	-0.0407062304525541	-0.0946717188084244	-0.0744533266206122	-0.104719685625244	-0.099512663469568
0.11310984722141	0.0587742233228408	-0.0199904046462759	0.16507332059117	0.01756585788231	0.00220252930936236	0.0457560020756694	0.0300956497214587	0.0216186902028851	0.00988419359583617	-0.00112565104702113	-0.00669792758876976	-0.0167646206508967
0.791465873015873	0.162573119451352	-0.63560914484416	-0.297865873015873	-0.0210976190476191	-0.0730682817182817	-0.030111075036075	-0.0266461940836941	-0.0592969022205865	-0.0470829503829504	-0.0696429247652932	-0.0677845376845376	-0.129944828939837
0.310466059998321	0.0602928120393174	-0.206371212640449	0.00718789032080919	-0.0512278054415565	-0.0615963182891444	0.00814605173486677	-0.0027436052995426	-0.0172265670373846	-0.0564120618653505	-0.042617851554573	-0.0785544699557835	-0.0463435892147834
0.174053110110162	-0.00823999061085945	-0.0881385493944838	0.0822487233504954	-0.0152502818203853	-0.0262215121896313	0.0324906596552185	0.0101400699349211	0.0019749370730181	-0.0207358970050083	-0.0261066347230358	-0.0432859145975402	-0.0416513945786854
0.251291343541924	0.063083764251645	-0.147907343515849	0.0633159011741442	0.00927555746078007	-0.036065012862149	0.0398552779542408	0.00342817682354546	-0.00616807364095734	-0.0133947277006845	-0.0201086425153779	-0.0115446959693383	-0.0374733418623239
0.0508390395402319	0.031562768907124	-0.01028273084279	0.0616090042881567	0.000932970188198406	0.00106586178579927	0.0113803203750935	0.00408507954543336	0.00112228524138439	0.00099941598699884	-0.000954561399451534	-0.0074905867509668	-0.00401223686613309
0.0409588020195347	0.0313093117019297	-0.00340126889873234	0.0613507455785813	-0.00441498644702506	0.00752175180799811	0.0179190833010334	0.0131915995630193	0.00757259422858567	0.00155338268048653	-0.00713331160595086	0.00118708215534642	-0.00650298617367597
0.504614766592041	0.138447818652326	-0.363782365752751	-0.0635238575011321	-0.0599674472447218	0.00365557948946582	0.0170466444430308	0.0357329015679722	-0.0128972975697793	-0.028155933877628	-0.0134809076478931	-0.0699995772491206	-0.0823411696842462
0.452255550090962	0.120213214137939	-0.326214360221549	-0.0618599491233023	-0.000200322572745937	-0.018440780015904	0.0475356787724326	0.0245048172123841	-0.028527129193836	-0.00932055129432496	-0.0473859032975576	-0.0217232224131345	-0.0437188023897839
0.0176088830622634	0.0243936838111252	0.00561169560161616	0.0420874941137577	0.00441253076036097	0.0126661260640531	0.0125231119987804	0.0132923757667965	0.00701161244173213	0.00853932841220702	0.00818014575214461	0.00563742685770556	0.00509667810562703
0.900685714285714	0.0870437573470032	-0.744828986114001	-0.407085714285714	-0.0331333333333333	-0.0277959595959596	-0.0313267094017095	-0.0505087301587301	-0.0754187118437117	-0.0304646464646465	-0.0599337228131347	-0.107487788600289	-0.0593773189974278
0.798056920856921	0.148761560905453	-0.643916209093162	-0.310384193584194	-0.0419655566655568	-0.0121807442557443	-0.0360032990702109	-0.0207871680823627	-0.0607480865680909	-0.0270731504606506	-0.052871500132994	-0.0729637908588997	-0.133223764722843
0.0553696203586052	-0.00202472812569791	-0.0239924012237023	0.0340717841132108	-0.0231743810663327	-0.0156830123842575	-0.00586667797862294	0.00293382120617258	-0.00917735525664493	-0.0194286967252951	-0.0208809759581886	-0.0226084217826829	-0.0164519955387011
0.345653903937973	0.0712577824515184	-0.226179189550195	0.0229501513204936	-0.0471939563339676	-0.0374142059521085	0.0469925994148827	0.0262856898409406	-0.0317707276253822	-0.0423040811430381	-0.0555257961335622	-0.0296996035422621	-0.0505545023529998
0.0226115319006748	0.00563856779443933	-0.000217589115304447	0.0367160263621397	-0.00242769656726677	0.0013958484352144	0.0104060287263233	0.00131335163672786	-0.00223333614524538	-0.000515924066026182	0.000306596246546192	-0.0030665419171661	-0.00482936698458335
0.806767982017982	0.158853037584212	-0.652529895173156	-0.318622527472528	-0.00232438117438116	-0.0713905614051391	-0.0204339300008716	0.00758055165508731	-0.0451795673635033	-0.0368574712897601	-0.043744234931735	-0.0600586830867791	-0.0686283485575727
0.00203810286463614	0.00324072610833609	-0.000331446600402909	0.00228268076661819	-0.00124520354998667	-0.00121524860144673	0.00035675445284426	-0.000628440428963021	-0.000844925553856979	-0.0012302260757167	-0.000999643847161518	-0.00120339100835722	-0.00136430144056322
0.650575296925297	0.12239717436943	-0.50368815111763	-0.18850256965257	-0.0531377816627816	-0.0615165787895071	-0.00580597556967366	-0.00858737293870249	-0.0269610736018193	-0.0573271802261444	-0.0718397163241047	-0.0576500581225785	-0.127046374063961
0.90214126984127	0.0906134542693332	-0.745831193797301	-0.40694126984127	-0.0518571928071928	-0.0141746031746032	-0.0101190476190476	-0.0279984655265615	-0.0014794871794872	-0.033015897990898	-0.0383983044733045	-0.0489251221001221	-0.0375936507936507
0.00912169835411156	0.00341397878450954	-0.00132255553875209	0.0122400749785883	-0.00484005750371119	0.00233729729279483	0.00211973895670682	0.000324415725203664	0.00130668447450823	-0.00125138010545818	-0.000633074247139433	0.00158237182039911	0.000986216261254176
0.777507936507936	0.165195416832359	-0.624145146600752	-0.292472642390289	-0.0867344655344655	-0.116684789294848	-0.0389023194372282	-0.0531415839880942	-0.0404142261950966	-0.101709627414657	-0.0577947228697229	-0.126209591290203	-0.139526106378134
0.312849033353126	0.0533529726225511	-0.205065841857517	0.0174184290863952	-0.0633898719785809	-0.0361659464925203	0.0247373180642869	-0.0487267273388239	-0.0352473556940194	-0.0497779092355506	-0.0730396767174233	-0.0918123853903831	-0.0694204917661271
0.357192666805328	0.108475418484845	-0.232352648546301	0.0297186650001218	-0.0213535266185421	-0.0353069204738518	0.0708652035098127	0.036356106724769	-0.0258271310389555	-0.0283302235461969	-0.0212374142473455	-0.0522376884826682	-0.0332175867604257
0.228891868426478	0.0312539007664876	-0.134754342424915	0.0550007913647109	-0.00254021767213891	-0.0496319325688703	0.00167968911648367	-0.0265345919311744	-0.0266155613248389	-0.0260860751205046	-0.0531776740798046	-0.0775884826169106	-0.0555341606312845
0.360919364661995	0.0611306530364501	-0.244464012992506	-0.00210406672463831	-0.0985138963364211	-0.00963523862936888	0.0172156570653358	-0.0131116946508025	-0.0238816081049326	-0.054074567482895	-0.0677222314627253	-0.0954313984586919	-0.0595740421525697
0.635833782985483	0.106817605466447	-0.498130892910719	-0.204390276491977	-0.0994801733792823	-0.0670070438243627	0.00842506739658633	-0.0501265974301112	-0.0741251530097191	-0.0832436086018226	-0.0850255056780916	-0.0961147164177013	-0.121636629438069
0.181014317384149	0.0777354189906688	-0.0808310159099006	0.121850802300088	0.00568440265637665	-0.0317762789835506	0.01617421711363	0.0144269731192277	0.0182899314669059	-0.013045938163587	-0.00145853049363331	-0.0196877208512462	-0.0310375581360484
0.438559320331194	0.148054521602809	-0.307275165343779	-0.0295328051796792	-0.00968867599692663	-0.0290827165681375	0.0403735391269536	-0.0387250899267848	-0.000825035717894107	-0.0193856962825321	-0.0421907141611216	-0.0670066809107793	-0.0711139325833738
0.812373803973804	0.134782872521456	-0.656517075802091	-0.318773803973804	-0.117889929678165	-0.067033436008436	-0.0116943917193917	-0.0307384051620894	-0.0162329198579199	-0.0924616828433005	-0.0792701878114497	-0.0878278636178274	-0.0745823856698857
0.714093480593142	0.150315517014714	-0.56231688327173	-0.234893480593142	-0.0634074241659087	0.0237539828481299	0.0238413218456677	0.0227716649511138	-0.0215792264553187	-0.0198267206588894	-0.0638563717812511	-0.0703550354751554	-0.0864000295674645
0.00226283804519407	0.00182859557294245	-5.67775855324073e-05	0.00321623279850363	-0.000489148093463375	0.000277555009539816	0.000298662156264812	-0.000177684411467822	0.000460996776915742	-0.00010579654196178	0.00108656910353855	-0.00058633730853415	-0.000537874627136647
0.0167359412316908	0.00389201187928829	0.00335948318569483	0.0349813869323257	0.000306760980248139	-0.00113175361525085	0.00718159537766501	-0.000722822604292961	0.000270657573932041	-0.000412496317501357	-0.000333114881245173	-0.00263039196531855	-0.00543177345031474
0.1986725178979	0.0357858266339771	-0.107053767480704	0.0780225406769929	-0.0271392620169944	-0.0234585823559675	0.0253275148297393	-0.014534230386859	-0.00910027331641997	-0.0252989221864809	-0.0334768617246635	-0.0288402084180028	-0.0693643220959908
0.781924603174603	0.14860998744438	-0.62606787500289	-0.288324603174603	-0.0915564185814186	-0.0684740695388063	-0.026712518037518	-0.0381119135494136	-0.0410933039183038	-0.0800152440601124	-0.0833847011047087	-0.097926186824871	-0.130111341088579
0.680676686171507	0.157187959764669	-0.533431188092258	-0.216995625565446	-0.0773818059698714	-0.0871501366021507	0.00762611833392901	-0.0113773673630752	-0.0261679198126773	-0.0822659712860111	-0.0212998321581659	-0.0861860728070091	-0.157485686463212
0.118595906628966	0.00991375937180679	-0.0590618185293143	0.0551985037203308	-0.010623773451744	-0.0389122066439569	0.00813097996050098	-0.00833304724144425	-0.00940456302637076	-0.0247679900478504	-0.0221933295678212	-0.031961732522391	-0.0268437490710551
NA	NA	NA	NA	NA	NA	NA	NA	NA	NA	NA	NA	NA
0.80571824637351	0.106254291631404	-0.651674909690819	-0.31851824637351	-0.0887317958958826	-0.0336313352454218	-0.0350923618650012	-0.0383278516506604	-0.00972325762043247	-0.0611815655706522	-0.0507516612626308	-0.0826522965062439	-0.0895604603733856
0.246280976717116	0.0131307204196774	-0.150362962571688	0.0445052595955905	-0.00172940244764216	-0.0278656663668528	0.00862987973457277	0.0054813706036477	0.00602352368486528	-0.0147975344072475	-0.0409804477538482	-0.034802366383648	-0.0771321519208343
0.118128558423077	0.059184010439944	-0.0303808259961587	0.14247610162276	-0.00221172028458805	-0.0100493117636836	0.0420380965266508	0.0542165899635026	0.0107082916907181	-0.00613051602413581	-0.0110190331206519	-0.00942535370090004	-0.0256356153702733
0.838682748623925	0.11578428363355	-0.682826020452212	-0.345082748623925	-0.0522263272675038	-0.0160299347711113	-0.0124017601679366	-0.0366387540564012	-0.0629369196780961	-0.0341281310193075	-0.133120998426076	-0.0862928099919521	-0.0796959857471351
0.846268204018204	0.109463504918387	-0.691576769301122	-0.35652274947275	-0.0442764107237793	-0.0554841353895703	-0.0190982294605979	-0.0262679924626856	-0.0212506313131315	-0.0498802730566748	-0.0370042981543089	-0.0539051709359981	-0.053543782883783
0.79145	0.167558710222004	-0.636499967572798	-0.30105	-0.0542917027417028	-0.00985940823882014	0.00794916219382824	0.00617088467088456	-0.0708010321787557	-0.0320755554902615	-0.0462806526806528	-0.0805534194778391	-0.0557790333504673
0.581928414690833	0.18255956149063	-0.435365842867485	-0.120893120573186	-0.0261525870426759	0.0191754628042208	0.019083076595658	0.0376829661700213	-0.0126820285915059	-0.00348856211922755	-0.0512060054987049	-0.0574586274859098	-0.0672504582715845
0.265311716420186	0.0484781342381392	-0.159306961920216	0.0584136973816987	-0.0995276613100311	-0.0247715671965098	-0.00480800029245831	-0.0331732877310091	-0.0699412519831875	-0.0621496142532704	-0.0429048195219609	-0.0661785490925877	-0.102629267983658
0.0425115200237323	-0.00102701124235226	-0.0127696906413077	0.0414920631938321	-0.00691561116803144	-0.0102017994481267	-0.00854366555116897	-0.0108923008725103	-0.0114830417217757	-0.00855870530807908	-0.00887383451902601	-0.018072574960137	-0.0208904847500168
0.520849754571194	0.126667735536402	-0.379791204762899	-0.078723551362638	-0.00241492667991183	-0.03359557035044	0.0235692068995933	-0.0415216309314577	-0.0139477990029939	-0.0180052485151759	-0.0711810547957505	-0.0682948948303935	-0.0780615075710361
0.771471428571429	0.16436541976603	-0.616521396144227	-0.281071428571429	-0.0424907675657676	-0.0941346462361168	-0.0178573816534343	-0.0296278691080163	-0.0728105963976704	-0.0683127069009422	-0.0997870525726769	-0.0806585179741139	-0.117685994102752
0.944733333333333	0.0534215487328549	-0.78887660516162	-0.451133333333333	-0.0622515151515152	-0.0579896103896104	-0.0338555555555555	-0.01045	-0.0341937728937728	-0.0601205627705628	-0.0504515873015873	-0.0648376984126985	-0.0605317386861505
0.498629535011485	0.0505762601556819	-0.360517221405729	-0.0671386259205764	-0.0887937335153723	-0.0634277386006973	-0.0137434690680363	-0.0659745858953572	-0.034830543047416	-0.0761107360580348	-0.0726761907428218	-0.102127157912224	-0.0782085879288433
0.596703186547752	0.118410287686006	-0.447451926297738	-0.126157732002297	-0.1734217825668	0.00635568206303505	-0.0333729447837251	-0.0698529772914983	-0.11400787179294	-0.0835330502518826	-0.0856242347776006	-0.1397328190016	-0.10993458270405
0.0661906890505453	0.0473390083988184	0.00222038333484423	0.13074204278119	0.00224063551944899	0.0132494479853008	0.0338001932490034	0.0261157500659026	0.0275128935994235	0.00774504175237489	0.0137573102175251	0.00228748526820412	0.00250564140919854
0.260291420483514	0.115816228716921	-0.154896327271658	0.0625523088263922	-0.0077499003919686	-0.0110798701157051	0.0405613180188923	-0.0202185597828734	-0.039147900689644	-0.00941488525383682	-0.0251530549593074	-0.0644846673118948	-0.086819546145496
0.424157547861157	0.109142593268165	-0.290478958416495	-0.00771285089145973	-0.0390148156410129	-6.94647969899931e-05	0.034359745568011	0.0199375370997517	0.013727276485998	-0.0195421402190015	-0.0226538156261286	-0.050009613969288	-0.0639136936696579
0.0114172429366645	-6.6731155012198e-05	-0.00429967346223048	0.00719461772594373	0.00219533527174912	-0.00594338787273727	-0.00389493619366292	-0.00335245285922497	-0.00175862667819204	-0.00187402630049407	-0.00261455998346922	-0.00723075544226941	-0.00585972860174367
0.772080613830614	0.124128296806009	-0.618620448842362	-0.28657259244024	-0.085111620513989	-0.0649457792207793	-0.0448892658803185	-0.0664083632076549	-0.00841370264417829	-0.0750286998673841	-0.0851755795366408	-0.0864248038664447	-0.123559294759765
0.0152170446660607	0.0117054016410717	0.000206100798894814	0.0220265598418721	0.00992495467835524	-0.00487505947336779	0.0044959298298346	0.00325601383444842	0.00330791462939411	0.00252494760249372	0.000257829273997161	-0.00161868296924418	-0.00392574771026562
0.18976850509637	0.0314696397720992	-0.107600793143604	0.0550970123716143	-0.0193541359732287	-0.017853788117247	0.00108288071209006	-0.00999458619474003	-0.0209453470952802	-0.0186039620452378	-0.0480158606844639	-0.0328545029965998	-0.0422694472657432
0.121954474339749	0.0158213865037604	-0.06203760211976	0.0540505651269781	-0.00411637844966219	-0.0198266042993503	0.0174813578629869	-0.00839290949491552	-0.0277677742809135	-0.0119714913745063	-0.0277251441648803	-0.0381885874784968	-0.0217545814074952
0.577448265513552	0.0608322816552651	-0.43513774568795	-0.130249707351284	-0.0644656066699028	-0.0857614351113272	-0.0361707034616131	-0.0569561130078069	-0.048200078917066	-0.075113520890615	-0.0677546675044678	-0.151042290655406	-0.125250507538749
0.694132092907093	0.141041280922969	-0.544880832657079	-0.223586638361638	-0.0159400943712863	-0.0650883075457216	-0.00636774884959102	-0.0309890318015318	-0.0246592839156887	-0.040514200958504	-0.0404812094115476	-0.064102935847134	-0.106725770047978
0.0223577487978899	0.00440091840175538	0.000444621654915857	0.038941812994482	-0.00307831419173666	0.00630736301711009	0.00419562410083103	0.00963214075506577	0.00320668864515996	0.00161452441268672	-0.00282682180566468	0.00376294225200787	-0.00468984408084063
0.204410734296612	0.00778179603921031	-0.119012259054782	0.0510330173976143	-0.0492009178023985	-0.017518856989654	0.00638976894074711	-0.0275013485761094	-0.0320170725556747	-0.0333598873960262	-0.0717061260633341	-0.0662468232489782	-0.0653420417053266
0.32542519689194	0.0886009717375817	-0.204433351619175	0.0486129620079837	0.00409099653667161	0.0259926055113519	0.0514967203088371	0.00928366558522958	0.0288122955408809	0.0150418010240118	-0.0248154489599992	-0.0351056410601429	-0.038972377643775
0.0324401205690876	0.00165699544084198	-0.0140655306074192	0.0168726966228047	-0.00714465894013611	-0.00682298654219437	-0.00217445882172874	0.00173812332519437	0.00022522404754996	-0.00698382274116524	-0.00981437484458758	-0.0126989048771067	-0.0125032474805848
0.291758094179255	0.072851903619391	-0.180713628676898	0.0486123761789758	-0.0384771195353397	0.0032809550698053	0.0390490346825716	-0.0109931791413072	-0.0169634437555743	-0.0175980822327672	-0.0599408786349323	-0.0477035492772635	-0.0985784238092527
0.953166666666667	0.0455036951342812	-0.795949894878186	-0.454766666666667	-0.0385999999999999	-0.00364761904761901	-0.0154058802308802	-0.0158571428571428	-0.0319499999999998	-0.0211238095238094	-0.0728559523809523	-0.0608863095238095	-0.0440268157768157
0.402645865166395	0.130667465195636	-0.272013237628011	0.00382472306889953	-0.0620392085435161	0.0116888932907258	0.0213797876384326	-0.0154780190245785	-0.033516561242574	-0.0251751576263952	-0.0393667967570881	-0.0414293692747033	-0.0747353180022071
0.130502872876642	0.0154720317951245	-0.0627421784165668	0.070015520415708	-0.0311554654586046	-0.0290887562411456	-0.000287049284929869	-0.0160591871199864	-0.018561220227783	-0.0301221108498751	-0.0327400445455406	-0.0410733693536507	-0.0370049419153848
0.580923326815943	0.113679798653539	-0.436788716982925	-0.128069850880114	-0.118896728364556	-0.104751470833499	-0.02861018727864	-0.046340102432176	-0.0439588027303575	-0.111824099599028	-0.0842253123977887	-0.118170206981175	-0.112826277502481
0.024630920807232	-0.00364163638622544	-0.0123218205016152	0.0107656194773543	-0.0147239634371565	-0.0128266429999409	-0.00325125651773987	-0.00909685261710558	-0.00751875619308905	-0.0137753032185487	-0.00938356671713344	-0.0113955369036925	-0.00379951755358452
NA	NA	NA	NA	NA	NA	NA	NA	NA	NA	NA	NA	NA
NA	NA	NA	NA	NA	NA	NA	NA	NA	NA	NA	NA	NA
0.733474603811409	0.130522710809276	-0.583187873928947	-0.259166582421035	-0.0627756239265291	-0.0582998097803735	-0.0418669776148434	-0.064664852204961	-0.046157759691102	-0.0605377168534513	-0.0926789480359896	-0.0617737591282715	-0.126123357604926
0.300420311253537	0.0498661772370776	-0.197546344084217	0.0141008213930701	0.00299130650115115	-0.0468521137085701	-0.0186272488771986	-0.00619087098594095	-0.0196286595661876	-0.0219304036037095	-0.0426024117226406	-0.0484958261427291	-0.0701515003402155
0.0597223437018821	0.00536600886501329	-0.023095601056951	0.0443189599508072	-0.0176895929071764	-0.0216150284427406	0.00757555559675673	-0.00765650778214026	-0.00322925779040376	-0.0196523106749585	-0.0229753430540694	-0.0188365814880988	-0.0295211348901244
0.873490367965368	0.0950261909920244	-0.71834558537603	-0.382144913419913	-0.0398729076479076	-0.0316389695417727	-0.0181859668109668	-0.0268471389721389	-0.0222146964146964	-0.0357559385948402	-0.0694238352788353	-0.0943670773670774	-0.0839366916682358
0.790412193362193	0.143310728368041	-0.638991568831969	-0.312339466089466	-0.115515449389948	-0.0533639262989444	0.0205490717012458	-0.00259512349522384	-0.0193701927903014	-0.0844396878444462	-0.100385222409562	-0.0531291623624054	-0.0449908291871526
0.333857727335625	0.0690875622615854	-0.219799199901718	0.0173420022042851	-0.0752725165011906	-0.0120984136236997	0.0316583896600436	-0.0140860881661055	-0.00637859538501295	-0.0436854650624452	-0.0543774888796943	-0.0792353878527478	-0.0462385933039807
0.939785714285714	0.0598009594269209	-0.782115594624978	-0.439785714285714	-0.0368448412698413	-0.0573215506715508	-0.0148178571428571	-0.0249313576050768	-0.0285000000000001	-0.047083195970696	-0.029663455988456	-0.0578991279105119	-0.0489279517867754
0.523195781127812	0.10958338946934	-0.38294655198296	-0.0837968506465286	-0.028437885457371	-0.0239516554329609	0.0190408106323137	-0.0196110496752061	-0.0372543358985806	-0.0261947704451659	-0.045775047417193	-0.0854712879561597	-0.146906531991819
0.0141383752767416	0.0023166309737267	-0.00600399287570968	0.00506889928506643	-0.00568801242094283	-0.00371654377822455	0.00271116812113125	-0.000674388844603361	-0.00156121166328742	-0.00470227809958369	-0.00082658501065799	-0.00261148330404409	-0.0049873669414544
0.000723953336792511	9.02142153394854e-05	0.000278451597818735	0.00127746485479909	-6.3033495982285e-05	0.000865631583744474	0.000658416225427675	0.000635639401674779	0.000168357780338749	0.000401299043881095	-7.87930503561265e-05	0.000133315897856743	-0.000171231562567815
0.752627777777778	0.150679989276776	-0.601304528328622	-0.275027777777778	-0.0386361610611611	-0.0836843223769694	-0.0274488221287993	-0.0473242250173288	-0.0608530174509586	-0.0611602417190652	-0.0603069768835424	-0.153159202559578	-0.131375354916841
0.818942223477006	0.0893148166727328	-0.666258930411083	-0.336542223477006	-0.0397022009040451	-0.0673816407590705	-0.0110355024202851	-0.00157760198738455	-0.0289258911534157	-0.0535419208315577	-0.0943502405785004	-0.102335575755962	-0.122296086730545
0.339633130759066	0.0679320616009204	-0.223447647278308	0.019420829006658	-0.0539616485152163	0.0163181738090996	0.0690042731143861	-0.00956162224293083	-0.0337539213173003	-0.0188217373530584	-0.0129969087421198	-0.0345723331508744	-0.0637369495116692
0.00460800033067256	0.000332111743676535	0.00156794713892319	0.00709599249934479	0.000755087564981232	0.00100281512837721	0.00244059658056027	0.00184347246173988	0.00118583302536106	0.000878951346679223	-0.000127888767073103	-0.000295046712426257	3.7987591907874e-05
0.0559213369430845	0.00477339956549183	-0.023666944700922	0.0327375147856388	-0.0159885262097253	-0.00750750272806548	0.017376480639204	0.00725286296593928	0.0080292904469394	-0.0117480144688954	-0.00840295065412061	-0.0188378512292078	-0.0114096307002069
0.679493843539615	0.117356524150309	-0.52959448525521	-0.206402934448706	-0.0220906720521993	-0.0291056216166106	-0.0193998783476853	-0.0360830997672106	-0.0551310809050479	-0.025598146834405	-0.0712000330548653	-0.117036998801638	-0.121741602144841
0.0641390584985164	0.0060475852462074	-0.0184980734033096	0.0645300613173053	-0.0106915572764393	-0.0072758896138879	-0.00225873023007033	-0.00228989684817647	-0.00289598143512308	-0.00898372344516361	-0.0211638821446445	-0.0155834813835828	-0.0284085385377403
NA	NA	NA	NA	NA	NA	NA	NA	NA	NA	NA	NA	NA
0.620695607170607	0.175790483755073	-0.473711086281872	-0.158150152625153	-0.0149497445738371	-0.0153848536713516	0.0203211120940986	0.0302114634370534	-0.0479238234460758	-0.0151672991225943	-0.0795685370711795	-0.0945272342649847	-0.0691436369981814
0.328229800623064	0.0720520009447547	-0.207904298524743	0.0436932767897193	0.0132878333113786	-0.0836011930344459	0.00665292398047568	0.0172055808287151	0.00151114566305982	-0.0351566798615336	-0.0617089030781742	-0.0711321015263905	-0.0704664117441267
0.569967258146051	0.158503140730865	-0.425930023394101	-0.117586509482949	-0.0905347172523456	-0.0193703540032657	-0.00271305588984305	-0.0171106816669743	-0.00799606564029942	-0.0549525356278057	-0.114094417280217	-0.105847734133435	-0.116713502150886
0.0190106429268604	0.00770634599137202	-0.0059988996694009	0.0148658813837932	-0.00358586804997011	-0.00221420374369606	0.00434259665261574	0.00380356984600319	0.00183378269988648	-0.00290003589683309	-0.00112105712214775	0.00359338741795243	0.000803318109481237
0.792675058275058	0.157857234861841	-0.640347738000323	-0.311402331002331	-0.0770537877528803	-0.0465534475186649	-0.0207649388737624	-0.0160832741749558	-0.0375898906648907	-0.0618036176357726	-0.0702782686783548	-0.0540173729048729	-0.07704814624092
0.42174642089267	0.117138842698893	-0.293548998820042	-0.0224131321226169	0.0312460215613437	-0.00880147021408423	0.0574389250259475	0.0361695590185761	-0.0109649298395883	0.0112222756736297	-0.0384368573363773	-0.0183865400487588	-0.0197850722789389
0.930438095238095	0.0678049644296732	-0.774128019194126	-0.435238095238095	-0.113302380952381	-0.00947142857142846	-0.0130261904761905	-0.027031746031746	-0.035645238095238	-0.0613869047619047	-0.0444984737484737	-0.0715044261294261	-0.0488669913419914
0.278130514708023	0.0505594724051066	-0.174878296182703	0.0363756477569627	-0.0390002715671458	-0.0571153430097358	0.0256768335345261	-0.0136037245659451	-0.0393817809413488	-0.0480578072884408	-0.0409001525549469	-0.0670017718443649	-0.0879355163321114
0.488524741411073	0.0813722746621976	-0.351351572290942	-0.0598530836570619	-0.0614688870933794	-0.0361847684085853	0.0407797805420244	-0.021231081727308	0.0133395201413236	-0.0488268277509824	-0.0827372163455795	-0.0484944225432348	-0.0755356898417981
0.800645931845932	0.132511983007058	-0.646602595163241	-0.313445931845932	-0.0867887913370885	-0.0570382065646771	-0.0257863470756524	-0.0714297361910132	-0.0823678270673276	-0.0719134989508827	-0.125310350929853	-0.110432793239539	-0.0920248866095916
0.919852380952381	0.0753784523931649	-0.7626356091639	-0.421452380952381	-0.0177476190476191	-0.0396333333333334	-0.0188833333333334	-0.0193887738387738	-0.029509126984127	-0.0286904761904763	-0.0334245670995671	-0.0483249278499278	-0.0596075036075036
0.0287806843078373	-0.00320578655732608	-0.00286712292732702	0.0433316382474951	-0.0130207463467864	-0.0115944445374131	0.00156122346390469	-0.0100450734350038	-0.0068132609038658	-0.0123075954420998	-0.0111619074616587	-0.00527042269394853	-0.0143165551572422
0.16721647086045	0.0882376030239417	-0.0638685796459874	0.145203627178765	0.0305946137777765	0.0221993015492502	0.0625234322901229	0.0332236889647138	0.0275971883889374	0.0263969576635134	0.00494445991895232	-0.0136528559428447	-0.0101608485734522
0.60431476492478	0.13269052889913	-0.459596983397324	-0.149769310379325	-0.107395840177728	-0.0268733768844166	0.00309410148382239	-0.0389152302568808	-0.00922612275272294	-0.067134608531072	-0.040121140092571	-0.0914282000852503	-0.0785007557079815
0.131735234349555	0.0240281767448655	-0.0684384553977281	0.0543104906524796	-0.0224550294621365	-0.00383842906867629	0.00258325088131764	-0.0169532693918819	0.00839803166692582	-0.0131467292654064	-0.0207479073881727	-0.05024465471488	-0.0310931596401348
0.558083738975163	0.0898689164059706	-0.412459261703195	-0.100338284429708	-0.0489180396274977	-0.103377731187998	-0.0554523403097403	-0.056933746342237	-0.038619499691993	-0.0761478854077478	-0.132746199765495	-0.101721362833372	-0.101135613408156
0.343255246596592	0.0331095397515722	-0.232187412649612	-0.00184612924335675	-0.0242635960786688	-0.0999926627919302	-0.0194054369956679	-0.00590592961225694	-0.0499044961913638	-0.0621281294352995	-0.0759580949144795	-0.071044195300535	-0.118884560504846
0.27271132430241	0.107092207635683	-0.159712687616339	0.075130813461787	-0.0780655829633646	-0.0376892333990216	-0.00274146130273789	-0.0210483011819887	-0.00512190611130231	-0.0578774081811931	-0.0345722140852964	-0.0372600983967931	-0.0702309516499515
0.0301395024978337	0.000916309130854841	-0.0119242408678213	0.0185632004772418	-0.00363340733730769	-0.00869841360822765	0.00493459824549076	-0.00477836994718837	-0.00693411214833012	-0.00616591047276767	-0.00401927342978912	-0.0115868931139567	-0.0129895797122443
0.680288045288045	0.147785967673242	-0.5311341601191	-0.210215318015318	-0.0826970273144044	-0.0703975626671701	0.0140603016120969	-0.00444940250169101	-0.00966284437140486	-0.0765472949907873	-0.0741271953060485	-0.0655770273394097	-0.0865568181433756
0.493727326513726	0.0532573905574071	-0.358137970498974	-0.0704099022713016	-0.105270022566709	-0.0712182766500556	0.0189492217576037	-0.0357107413471456	-0.0505861456810833	-0.0882441496083823	-0.0737861805265994	-0.0930546000353417	-0.0962481950859458
0.697160614385614	0.113277648071268	-0.544023973447435	-0.213160614385614	-0.0654129461811707	-0.0546525079353724	-0.00272090239513012	-0.0704718903275444	-0.0932856866754972	-0.0600327270582715	-0.0838824426661757	-0.0999191375112625	-0.121560005570256
0.328189184987135	0.0521001506728748	-0.214062222432599	0.0224575458752978	-0.0506330778970092	0.00334488242789766	-0.0132341691673628	0.0168656928010917	-0.0174048149023894	-0.0236440977345558	-0.0422090193232318	-0.0599052838889957	-0.0635207940329421
0.0345950069064703	0.00390248341801288	-0.00391557381306611	0.0445374213602559	0.0021320576609475	-0.00332706237945912	0.00429262368798857	0.00135735486690867	0.00414875621595931	-0.000597502359255812	-0.00827198385318175	-0.00312906560817144	-0.00700428374531745
0.207012482095421	0.0541415520786525	-0.114114915706476	0.0720556233285666	-0.00260075504997226	-0.00189118501655341	0.0600629296575231	0.00914305569603946	-0.000245055582129311	-0.00224597003326282	-0.0235751802861653	-0.0253810660031757	-0.0218965164466664
0.0209679692143534	0.0120271998644081	-0.0103991631381009	0.00410448661285619	0.000259781611740305	-0.00259809751557007	0.00390757828676932	-0.00218279509637735	0.000445461452352896	-0.00116915795191488	-0.00487369526147395	-0.00681347882200512	-0.00303127163960224
0.396660389184321	0.119004559878451	-0.265605561826371	0.0111276232933978	-0.0151259584930997	-0.00468929883195202	0.0105293443543659	-0.0201376796218157	-0.0131174110753717	-0.00990762866252587	-0.0628092313151226	-0.0445290717597337	-0.0412578208147905
0.654883620498868	0.0987865991138344	-0.508028923432316	-0.192430144563039	-0.149971767614453	-0.136569886906582	-0.000989616643246594	-0.0365551393184723	-0.0425164209273352	-0.143270827260517	-0.0650947039910402	-0.0983436823701473	-0.0928763287460647
0.190261324296258	0.0344323028880149	-0.103900188278266	0.0699722478716124	0.00842000774430665	-0.0132779931417153	0.00205110560213886	0.0120977368281332	-0.0291277370024249	-0.00242899269870431	-0.0364306283410665	-0.0532541619192855	-0.0452853273493166
0.212999851420481	0.0512092940098871	-0.117735991986847	0.0756272836380878	-0.0100319819067426	-0.0540696244162873	0.0121527531391084	-0.00744006767560587	0.00478845380486662	-0.032050803161515	-0.0169143689570988	-0.0564746148368193	-0.0334884101838939
0.10060671661502	0.00369294719409827	-0.0437207265303363	0.0632525364802449	-0.0175278528023096	-0.0245356455339041	-0.0126420010200666	-0.0197789683145314	-0.0147960574286623	-0.0210317491681069	-0.038449111226141	-0.0410602405465333	-0.0455744394898943
0.222041991537607	0.0671828221969782	-0.126046521573335	0.068860720456281	-0.0132677111198572	-0.0355741463661872	0.0215183394518993	0.00698792786511407	0.00188199683930099	-0.0244209287430222	-0.0201000169585897	-0.0405811580162197	-0.0358380783768296
0.502124393857925	0.0773717818207708	-0.362682105896121	-0.0649716754978534	-0.00875618744445517	-0.0782621467193039	-0.0223749601452744	-0.019704117222395	-0.0170672772941033	-0.0435091670818795	-0.0814599304409521	-0.0383004251102752	-0.10785180039127
NA	NA	NA	NA	NA	NA	NA	NA	NA	NA	NA	NA	NA
0.753176307026307	0.136871427763023	-0.602306405449407	-0.277176307026307	-0.0487114438682446	-0.0648980691251028	0.0366044450432609	-0.0157066203948556	-0.0466750078168484	-0.0568047564966737	-0.0659515150537606	-0.114271272251035	-0.108187006054039
0.00448968778999091	-0.00131939074879375	-0.000823843474583778	0.00440223875998673	0.00129324376225653	-0.000494687356212612	0.00271923681138484	0.0026961357265188	0.00103127211995195	0.000399278203021959	8.62287846212055e-07	0.00220460742436226	0.000502175028831388
0.650245402922821	0.114642429281513	-0.504523550569785	-0.192027221104639	-0.108705663230856	-0.0442905843949536	-0.0259995676238386	-0.0124639866851483	0.0082160766485494	-0.0764981238129049	-0.117620507859083	-0.108903473125085	-0.0903793493512498
0.0612132749472755	0.00604229727832017	-0.0203923892584151	0.0519356292443232	-0.00366809984830808	-0.00989460075283193	0.00921032755162469	0.00566179358037913	0.00892884387238313	-0.00678135030057	-0.0129830414901371	-0.00444416372884558	-0.010334737867754
0.00444242641230642	0.0010702152416964	0.00129355069045531	0.00719351441958451	-0.0003593590151305	0.00163386613412169	0.00228972907086856	0.00117201909202497	0.000829556647378508	0.000637253559495595	0.00131948688433537	-0.000110231327597044	-0.000803215763856415
0.909788888888889	0.0807524617252955	-0.753932160717175	-0.416188888888889	-0.04855	-0.0195555555555555	-0.0161059239637884	-0.0199880952380952	-0.039959126984127	-0.0340527777777778	-0.0482662587412587	-0.0284432539682539	-0.0510138897787854
0.183691176456182	0.0385247924036983	-0.0959947749124659	0.080358277724062	-0.0193503723931363	-0.0150627896088527	0.0247769843842081	-0.00126956572728285	0.00624428092612869	-0.0172065810009945	-0.0201074515636178	-0.0660767723287705	-0.0433249801808365
0.113339387287584	0.00715517313137871	-0.0544718042023695	0.0577327230236111	0.00335753883959736	-0.0449243275946995	0.00701519758118514	-0.0179237312992961	-0.0142561499761768	-0.0207833943775511	-0.0245158462265718	-0.0251175302723628	-0.0175443757304927
0.203123884221559	0.0328427401603153	-0.107032444017566	0.0885931780463594	0.00785292377726229	-0.0443054693408808	0.0266840221212779	-0.0115583637293785	-0.0299817063444378	-0.0182262727818092	-0.0584440017940596	-0.0390968379855335	-0.0608297562593054
0.230680231364194	0.0184697686131718	-0.138707956024839	0.0466191106982127	-0.0427710139583879	-0.028135599653379	-0.0106910462369194	-0.0267901932119966	-0.0188410661573569	-0.0354533068058835	-0.0698954656338814	-0.0670340221939637	-0.0739704769764942
0.182602617822836	0.0635870834026635	-0.0765143433223418	0.139181116580017	-0.012700407725756	-0.0231024476628203	0.0173390367930799	0.0189739782933086	0.00231041419409417	-0.0179014276942882	-0.0138619200330062	-0.0189273610526668	-0.0275673009594322
0.518902499086834	0.0955561891726734	-0.377843949278538	-0.0767762958782773	-0.0923395291613066	-0.0739388882500647	-0.0189188407732602	-0.0190090123049096	-0.0415785955121609	-0.0831392087056856	-0.0553055845373443	-0.0880559797811399	-0.0877202834378433
0.831115547111987	0.0956828627964716	-0.676618862557041	-0.342315547111987	-0.0777480146444544	-0.0248073142744196	-0.0821900781365178	-0.0441993669672676	-0.0496953535800285	-0.0512776644594369	-0.0541523208213691	-0.133812358639364	-0.135726570940387
0.663245794435627	0.110462512490259	-0.515840374415752	-0.198719591227071	-0.0766861417651691	-0.0199507081493647	-0.018636055361492	-0.0425227869135848	-0.0607793698824299	-0.0483184249572669	-0.154121493346809	-0.117368795738612	-0.0755419008927544
0.499614013053547	0.16584124381431	-0.359364783908695	-0.0602150825722639	-0.0150073610827783	0.0278144611976252	0.0279482165368943	0.00803757814421263	-0.00802603648762956	0.00640355005742338	-0.0375949876159696	-0.0676086264320967	-0.0779964020993564
0.577721460631445	0.173611848980857	-0.43099553745283	-0.115830551540536	-0.0312794072725371	-0.026434564412196	0.00786364360146052	-0.0349023372952495	-0.0341499315229231	-0.0288569858423666	-0.0472329113402316	-0.0440390437435682	-0.0882137003560272
0.0260393421455388	0.00352553720546881	-0.00412820421074945	0.0307569747815357	0.00384557898031932	9.25800218830736e-05	0.00377476621773949	0.00304812606714805	-0.000171533837789745	0.0019690795011012	-0.00391375202768404	-0.00631424695022801	-0.00427859707569211
0.704559668109668	0.154537445769995	-0.552685695707188	-0.224886940836941	-0.0499225480401951	-0.0347760961260961	0.0225656426906428	-0.0143092225310869	-0.0287789456181967	-0.0423493220831456	-0.061959389794892	-0.0838087226084365	-0.091188852957064
0.634715029415029	0.18221484297911	-0.488993177061994	-0.176496847596848	-0.0741430471117067	-0.0857589359794858	0.027919227994228	-0.0103846323297259	-0.0171264892297245	-0.0799509915455963	-0.0686271212198694	-0.0660371374155422	-0.0424698342912448
0.626214113664114	0.127390902414553	-0.477157603576236	-0.156614113664114	-0.133594649549173	-0.0977394548341635	0.00339170152295487	-0.0241640930566527	-0.0509709569612647	-0.115667052191669	-0.107055593214517	-0.141640448770212	-0.14946759881871
0.0742349340579961	0.034362160552317	-0.00470590835253179	0.126589703069582	-0.00113197690526384	-0.0167132417671003	0.0317437488179134	0.0192065486261399	-0.000145450034774119	-0.00892260933618207	-0.0105218004701491	-0.0107362220045196	-0.0184790699741441
0.391665553191299	0.144572691037349	-0.26347133540746	0.00717556290323218	-0.0335764415155543	-0.0241394568367518	0.0405353010169228	0.0574795901819618	-0.0336502938915529	-0.028857949176153	-0.0473050334805441	-0.0438962420385853	-0.0826994433821912
0.680972775707092	0.104119028776474	-0.534215453721608	-0.218992027043991	-0.0496798603414537	-0.0234783081501638	-0.0101222982715926	-0.0832333168789346	-0.0680537539581617	-0.0365790842458088	-0.102965626666512	-0.053562730249759	-0.0813760886181717
0.681038413751877	0.114054026683744	-0.53123643054854	-0.208420231933695	-0.125126929618704	-0.0180324403135509	0.0117350404203695	-0.00149366661180994	-0.0542024507925767	-0.0715796849661277	-0.141418704837789	-0.107873246352993	-0.180420015647949
0.557464113131451	0.113085818229218	-0.411742260778415	-0.0992459313132688	-0.0229797166169254	-0.055676181996538	0.0262069253252766	-0.00887828604685326	-0.029243720484144	-0.0393279493067318	-0.0494430807262967	-0.044998180460613	-0.0675266203510671
0.719429365079365	0.123797805050682	-0.567911365468073	-0.240883910533911	-0.0998191078005438	-0.0589566462338457	-0.0322690713223173	-0.0240030003422267	-0.0312964423614082	-0.0793878770171947	-0.0822036244288891	-0.0892826297827845	-0.0643715600793674
0.202528853914303	0.0503649984034366	-0.113837752535275	0.06313686111071	-0.00829920205807125	-0.0193377509672567	0.0336466325708535	0.0267305944103726	-0.0175388752330567	-0.013818476512664	-0.039305192425021	-0.0206231391548388	-0.0425950703501112
0.0478836297891639	-0.00243446978547324	-0.0137355672000177	0.0472490048684798	-0.0118450905372301	-0.016199242081915	-0.00237087299014443	-0.0047469079369568	-0.016573703579924	-0.0140221663095726	-0.0189371530684818	-0.0164348150056585	-0.0212092542853648
0.330235849462001	0.075684004563878	-0.211571785283815	0.0346892842278383	-0.0125011652108436	-0.00456980812570512	0.0455896401225061	0.00394858232505735	0.00142641795957799	-0.00853548666827436	-0.0384743877412606	-0.0358694036840683	-0.0232674004546812
0.292676905097727	0.0953188528890181	-0.176775873614449	0.0647165091888087	-0.00768507714957256	-0.0401660139456155	0.0390640578453029	-0.00953986123148298	-0.0160223346284061	-0.023925545547594	-0.0164626480501923	-0.0456571134300912	-0.060879116792344
0.349886186001451	0.128295971499474	-0.23213834002182	0.0122716571358041	-0.00386217799474936	0.00311435358616197	0.0247596128106677	0.0261272175506597	-0.00654835651444957	-0.000373912204293669	-0.0232491691360395	-0.0566344312643932	-0.0687618481282387
0.00618086636459652	0.00060113198302603	-0.00213971050427551	0.00419837753114005	-0.000880158905445996	-0.00381601940230938	-0.000742081759803723	-0.000331451903094904	-0.00133158882620684	-0.00234808915387769	-0.00314227441532593	-0.000373230908867304	-0.000811726564079405
0.207487049447189	0.0745524660806569	-0.0948582333649488	0.13649775447438	0.0089307738501227	-0.0117016838164423	0.0325868359179891	0.0101999656204605	-0.00135481468961546	-0.00138545498315981	-0.00926604920948088	-0.00381479845619492	-0.0346288956707312
0.224010933434727	0.0347204653450289	-0.131235599579775	0.0557479450172727	-0.00160517690758114	-0.0382055245438631	0.000614052658659103	-0.00353876329158762	-0.0245428389511878	-0.0199053507257221	-0.0367000516143605	-0.0708431377673193	-0.05179049186864
0.842720707070707	0.109708812936041	-0.687317326771249	-0.350720707070707	-0.0868751082251081	-0.0244261904761904	0.0159495310245311	-0.0210409451659451	-0.0661385017760017	-0.0556506493506492	-0.137862771419943	-0.073086351541944	-0.13559112672673
0.38747522964933	0.104400961704152	-0.262311545150311	-6.15656555114086e-06	-0.0129476458793489	-0.0508892732421691	-0.0249635990959921	-0.00128584393069853	-0.0346423059266372	-0.031918459560759	-0.0671582971477245	-0.0658519102316917	-0.0705548624262075
0.384939481539909	0.0822944856133161	-0.254922503294803	0.0186049034868287	-0.111096892449136	-0.0477500843907786	-0.00862542964425633	0.00304551832150896	-0.00269467012108043	-0.0794234884199576	-0.0237630550829698	-0.0674938533328737	-0.0540473612775339
0.0193424613307162	0.00520906711121599	-0.00484700066922391	0.0173290485891575	0.00442073752817846	-0.00403218015070976	0.0144025610976458	-0.00192065773069615	-0.000594915986293285	0.000194278688734353	-0.00169206773324829	0.00287206049517631	0.000851074013819529
0.229794971826259	0.0615430752762686	-0.135189535126948	0.0557540256026243	-0.00454120995446938	-0.0160545810406951	0.0208757547788186	0.0197650579909908	-0.00672823090114358	-0.0102978954975822	-0.0254180099259622	-0.029483280924852	-0.0145720589897677
0.463309131090954	0.182075728212888	-0.3255852390175	-0.0325647460642158	-0.0185703349897841	-0.0139606119729041	0.0356617136870619	0.00233876735695882	-0.0287080525608638	-0.0162654734813441	-0.0268565025445483	-0.0507112524949338	-0.0529591445364112
0.704405158730159	0.1243313665246	-0.552077838455423	-0.223132431457432	-0.0746330465088116	-0.0633556533507792	0.00505171582287667	-0.0222665560587553	-0.0560928547507209	-0.0689943499297954	-0.0768003591404682	-0.0874294874978196	-0.0888028910156482
0.653280924630925	0.126979997218303	-0.504936360125423	-0.18593547008547	-0.141262022290867	-0.0660706211946621	-0.0167567013584596	0.000889052961815184	-0.0936093847371676	-0.103666321742765	-0.0915786502459196	-0.116724044203872	-0.132261981848092
0.189508594739836	0.0689936809621175	-0.0880331836015907	0.11776453360241	0.0139330519632714	-0.0224194294979078	0.0304991681651749	0.0129907978417376	0.0301741844221805	-0.00424318876731816	-0.0208899198187893	-0.0336155849556529	-0.0347630137103759
0.0622123772717784	-0.000406884993392274	-0.0252004874981508	0.0416473345776629	-0.0239168835133251	-0.0124490661197929	-0.0037867066034878	-0.00602467743239634	-0.010131888149368	-0.018182974816559	-0.014161684643022	-0.0180148325923386	-0.0240598708068518
0.709039177489178	0.128694897660897	-0.559529319529044	-0.237839177489178	-0.0539665039736094	-0.0709573543759302	-0.0191777593179768	-0.036668761737694	-0.0908037400797854	-0.0624619291747698	-0.06101539315746	-0.107827403438964	-0.134635745457385
0.920585714285714	0.0736888887428725	-0.764728986114001	-0.426985714285714	-0.0660476190476191	-0.0244705627705628	-0.0308991417079653	-0.0235246642246643	-0.0272888888888889	-0.045259090909091	-0.0464552951879039	-0.0730708820991079	-0.0421862212349055
0.68522316017316	0.124591609505174	-0.534709231387448	-0.210350432900433	-0.158217057739399	-0.0514615141682176	-0.041934750313102	-0.0660848335015518	-0.102612840035185	-0.104839285953809	-0.120071047760513	-0.145201689621849	-0.120061763651642
0.449491304999244	0.0823223596789515	-0.321643411422445	-0.0520519556231298	-0.113126475562284	-0.0395656139241872	0.0162003185358661	-0.0497699809897233	-0.0494802740593223	-0.0763460447432354	-0.0496365882799327	-0.0851407835967575	-0.101914323908415
0.18813910604708	-0.00143017147269076	-0.107401182692234	0.0556339585721239	-0.0517880039453841	-0.0218142897918375	-0.0280476188114346	-0.0315825638252923	-0.0440946722371531	-0.0368011468686108	-0.0447495951917843	-0.0476960138507719	-0.0583740238645121
NA	NA	NA	NA	NA	NA	NA	NA	NA	NA	NA	NA	NA
0.901334920634921	0.0929994490756254	-0.745478192463207	-0.407734920634921	-0.0233460317460317	-0.0344182539682539	0.013743253968254	-0.00673809523809521	-0.0736819561157795	-0.0288821428571429	-0.0407287587412586	-0.0744727453102453	-0.0758282287157286
0.0592646860671603	0.00638906888408532	-0.0265022498077308	0.0314062183475925	-0.0143394509849836	-0.0155795251075093	0.0127294796393349	0.00782712206011659	-0.00188891927534884	-0.0149594880462465	-0.01072362956201	-0.0056519153272947	-0.0184582255045041
0.0114896894417888	0.00163054591899405	-0.00166550673895065	0.0124581972758544	0.000531203285853894	0.00499911913184364	0.00410052425518132	-0.00289805504169143	0.00210102411818638	0.00276516120884877	-0.00352494956730946	0.000708725927242438	-0.00532615838700551
0.0962410641380701	0.00912173472508819	-0.0439289221267871	0.0526028993936544	-0.0140001501321218	-0.0112339967470614	0.0149602534940044	-0.019099811130833	-0.0226881157860728	-0.0126170734395916	-0.0267576812127953	-0.0379617981478372	-0.0214723357061393
0.292866888255224	0.0815600538161114	-0.180301766239167	0.0526728463776324	-0.0238362370542223	-0.0561421511699196	0.0273025383529908	-0.0075364549561816	-0.06186430941939	-0.039989194112071	-0.0343879942535532	-0.0443895491638057	-0.0513135497773294
0.858988492063492	0.117841193013894	-0.704945155380802	-0.371788492063492	-0.0482366627266783	0.0131662698412698	-0.00273214285714296	-0.0372853313353315	-0.0369947691197693	-0.0175351964427043	-0.0387435713409398	-0.0794352453102455	-0.109256289048069
0.848917532467533	0.119246895295764	-0.693514152168075	-0.356917532467533	-0.0532691697191698	-0.017043722943723	0.0234408008658008	-0.00568195463956345	-0.0365355268853954	-0.0351564463314464	-0.0405734626484627	-0.0751632016819948	-0.0514685708898944
0.685455994718175	0.14369023403265	-0.536885281243668	-0.217075246055073	-0.108751387495333	-0.0179066461135632	-0.0131278541028926	-0.00989668175279423	-0.0416713034942492	-0.0633290168044479	-0.033310911217788	-0.108175765592962	-0.110228569934848
0.00876480484128695	-0.00024829850240125	-0.00109988681095363	0.00732779520600064	-0.00232711020538736	-0.00230992256522348	0.000965734066636586	-0.000110804975657531	-0.00072436484670676	-0.00231851638530542	-0.00213849674631067	-0.00230678263102888	-0.00431384972657614
0.20574557358999	0.0546546578225395	-0.109294408036538	0.0855200617550574	-0.0278018008388571	-0.0449143066054084	0.0100627419037628	0.0141494235765219	-0.0233667921202816	-0.0363580537221327	-0.0432172113143421	-0.0431797663866042	-0.0490245944406717
0.643512990604167	0.103901036651183	-0.495168426098665	-0.176167536058712	-0.0778714892477207	0.0243628397765735	0.0273057794294018	-0.0150503814550522	-0.0155982805681945	-0.0267543247355736	-0.0565666804920741	-0.0882012458655974	-0.0877203499137833
0.390270047041664	0.0632464038563232	-0.266952453526962	-0.00862748910940042	0.00893088724905333	-0.0235675364334875	-0.00300262901672665	-0.0563318481931463	-0.02537613392881	-0.0073183245922171	-0.0480179402459147	-0.0793981371501631	-0.0718870106778631
0.792267721167721	0.122776615024205	-0.642563113045452	-0.320122266622267	-0.0564923458120827	-0.0365865837865839	-0.0166706236409769	-0.0253507148989004	-0.00316246864246883	-0.0465394647993332	-0.0647110379000085	-0.0718760226639515	-0.0635610499565725
0.855614898989899	0.104378287581424	-0.699758170818185	-0.362014898989899	-0.0310702678040913	-0.0676449855699855	-0.0144612554112554	-0.0137791847041847	-0.0340819624819625	-0.0493576266870385	-0.0504176457071817	-0.0837739219601061	-0.0592487401487402
0.303268087586466	0.0520712607367368	-0.188021870776941	0.050608647301037	-0.0264550973503679	-0.0207207393847412	0.0466154832667942	-0.00319167980602136	-0.00552334642488705	-0.0235879183675545	-0.0469571051467186	-0.0682335199846859	-0.0649386786101996
0.503443807174937	0.126001065703729	-0.367434630821013	-0.0792900192961493	-0.0994173009703881	-0.0422407484733483	0.0184167081212946	-0.0521619227920516	-0.00553290221265884	-0.0708290247218682	-0.0780872657174037	-0.0577709389221042	-0.0707906062031624
0.0643002759422979	0.00733020544345629	-0.0262321323682687	0.0448871864171824	-0.0302665021709056	-0.00542875515354482	0.00593256344557944	-0.000776441820706977	-0.0157013831607093	-0.0178476286622252	-0.0132544752494002	-0.018814453589972	-0.0195889063050009
0.402363624753336	0.0550091663796148	-0.270208681034888	0.00861819342848219	-0.0382058825583558	-0.0785686147931287	0.0391104930823213	-0.0113884768025607	-0.0359187276862728	-0.0583872486757422	-0.0291606917338961	-0.0725897933866014	-0.102767046840025
0.793668348318348	0.151065908817248	-0.640887680171357	-0.310795621045621	-0.0388276015526337	-0.0347330014349262	0.0188458526980265	-0.00731658341658348	-0.0251718080027863	-0.0367803014937799	-0.0607115905621883	-0.053832934978678	-0.0711668697684352
0.592130383794527	0.103769930790965	-0.446569754070543	-0.134094020158163	-0.0535423382497977	-0.0880633006100076	0.0120904528767499	-0.04419960308187	-0.0605310374053916	-0.0708028194299026	-0.0316050567531432	-0.0855046451320075	-0.0980328975743524
0.289154253885326	0.039319797120925	-0.188254642811999	0.0182766699504842	-0.0393704767552038	-0.0475891369445234	0.00568830206618431	-0.0231274176145002	-0.019416106537439	-0.0434798068498636	-0.041520989888785	-0.0716989373510346	-0.0593253526825769
0.273701511505464	0.0958676420256076	-0.166621250373871	0.0535573183901303	-0.0291241455266044	-0.0292324717485391	-0.00620644486722938	-0.0066486310913525	-0.042140009169579	-0.0291783086375718	-0.050315907021727	-0.0305557355653644	-0.067741427594584
0.0620379811440603	0.0408389429323001	-0.0169526253327125	0.0644852453896402	0.00710229757155888	-0.00194221677606453	0.0158191070815154	0.0196473250403811	0.0121799456799886	0.00258004039774717	0.00501291457919226	0.00820553440637024	-0.0185846262335297
0.136434367016978	0.0396790346010783	-0.0673024467939151	0.0684779153682601	-0.0126879789866733	-0.00104075497961939	0.000622057365469636	0.00533184465906036	-0.0135792285391557	-0.00686436698314635	-0.0204783853543316	-0.00479622568772761	-0.0325619699374351
0.0306190405706657	-0.00262713961770018	-0.0088726223914853	0.029402228220075	-0.0142261396151513	-0.0114582455559682	-0.00227261252238882	-0.00506923889920762	-0.00939531662367114	-0.0128421925855598	-0.0100178087702991	-0.0119466583013985	-0.00790881952518906
0.00169898753195052	-0.000652437899753953	-0.000356439265835629	0.00140987753151604	-0.000705152652605859	-0.000548740768697965	0.000131559756228672	-0.000857400517360648	-0.000155692820385703	-0.000626946710651912	-0.000809240693761158	-0.000581102426273082	-0.00114597503354449
0.185828796981699	0.0298149484301776	-0.100322016289159	0.0704342324935692	-0.0229372597656446	-0.0242272345637818	-0.0166697402105233	-0.00673621731332957	-0.0241715895181469	-0.0235822471647132	-0.0326031543091903	-0.0322388223355027	-0.05423004081238
0.0992283293183071	0.00122955820777926	-0.0400254900492344	0.0714451536345402	-0.0362730611157027	-0.0226708635561126	-0.0139346515724072	-0.0116504991519472	-0.0177869219139317	-0.0294719623359076	-0.0144737475539851	-0.0362335306998584	-0.025149226468469
0.000923370543892684	0.00417183899514681	0.000359293837346073	0.00224378597510031	0.000328236125756107	-7.89493010815438e-05	0.000714914923616338	0.00115992240151807	0.000199362654131621	0.000124643412337281	-0.000196174159022955	2.62993390271668e-05	0.000418291742027229
0.115638821620074	0.0114903058439751	-0.0538726356070106	0.0635691051147982	-0.0228248541005318	-0.0130948366692032	-0.00200272114424226	-0.0042859586970404	-0.0172863562092613	-0.0179598453848675	-0.0192838174290395	-0.0322064875257733	-0.0266054357147174
0.0495095604841289	0.00483871934444888	-0.012877967718569	0.0525579108452579	0.00464468791627433	0.00265867908976053	0.00190213226634955	-0.0059352998905628	-0.00895997048108735	0.00365168350301743	-0.00776983558764852	-0.0185026354043521	-0.014811692041093
0.117903634284033	0.00794012088009839	-0.0536543739840337	0.0685589987642678	-0.0130461329256236	-0.00926284257639573	0.0117277997606843	0.00680077148097344	0.0031975511349218	-0.0111544877510096	-0.0369742549366838	-0.0271567100569437	-0.0165206267426376
0.488152902455909	0.0991762442396085	-0.345604485208664	-0.0411347206377275	-0.0314987631049595	-0.102441888931782	0.0337603656989761	-0.0273010059927896	0.0149772790512214	-0.0669703260183707	-0.086201364616669	-0.0398029841879962	-0.0803739106810053
0.805760237715501	0.116029751710991	-0.654242238104209	-0.327214783170046	-0.0419852876655509	-0.0463729860782492	-0.00927358387226818	-0.0207428455292271	-0.0371635502973443	-0.0441791368719	-0.0291434838270558	-0.110842702402361	-0.0736653123189119
0.694893031968032	0.152397781755748	-0.543472407437808	-0.216820304695305	-0.0639976610120395	-0.0467358141801855	-0.015747807326608	-0.00625731527674245	-0.033942384387815	-0.0553667375961124	-0.0610870754253652	-0.10202072435921	-0.0990477205317006
0.531889583091728	0.0692961673044217	-0.392189747354051	-0.0936117310418174	-0.109581435245683	-0.021235511075078	-0.0369326390242533	-0.0403151647841876	-0.0722251025780868	-0.0654084731603804	-0.0889501448885946	-0.112330725332033	-0.110165537145405
0.425102047344828	0.163184958303395	-0.289611116345389	-0.00178676213983675	-0.00813249890635309	-0.0276745939934636	0.0462166312789891	0.0502729219758125	0.0183109790741164	-0.0179035464499083	-0.0344716610586115	-0.0440796249317935	-0.0214203038164785
0.0372541100157116	0.0134827598313572	-0.0114435157826389	0.0340897112234398	0.010377469204749	-0.00379565250824036	0.010279567246556	-0.00530573657530577	0.00356733200104528	0.0032909083482543	-0.00413192710533313	-0.00918227502899126	-0.00749457013103346
0.235871208108108	0.0432476187999869	-0.133040963481919	0.0780397768430572	-0.0527188249024076	-0.0175534335819776	0.00907305718847584	0.0240378591477003	-0.0193952981626802	-0.0351361292421926	-0.0574570676152448	-0.0716864177632182	-0.0608105942235227
0.394495231633541	0.0498457194590367	-0.273996956815655	-0.0218613062452043	-0.045339576017171	-0.0424096180245536	-0.00781986435900667	-0.014855500796039	-0.016747262398581	-0.0438745970208623	-0.056110493734442	-0.0463122017460283	-0.0810022256688042
0.0949407723373333	0.0151792686194722	-0.036697318075211	0.0737614776769848	-0.0298691760410409	-0.00446201182964234	0.0126306807952649	0.000607546218938146	-0.00692873905394832	-0.0171655939353416	-0.0111252778240881	-0.0105331374231525	-0.0313582091100192
0.482246123402367	0.157639268172679	-0.345721052316629	-0.0561199201938113	-0.0623246676108565	-0.0718507134299118	0.0518891101419133	0.00403991290452022	-0.0341541115899774	-0.0670876905203842	-0.0177605023492874	-0.112104392072478	-0.0696675482392656
0.343025073890057	0.103337025489075	-0.224363815526554	0.0233039941007758	-0.0293434746587367	-0.0214904359599526	-0.00078211031639408	0.0141371983746429	-0.0242372751347751	-0.0254169553093446	-0.0775337018909118	-0.0671052763130753	-0.0686661797762185
0.559437329499524	0.138513488253088	-0.415270270925392	-0.106964602226797	-0.025011811617853	-0.00152476744284447	0.0170656142107819	-0.0053848425014339	0.0131211509089562	-0.0132682895303488	-0.0633705283455175	-0.0823591000360251	-0.0832303473472611
0.350064326705247	0.141533872517051	-0.231636983884356	0.0147288105496547	-0.0523092354194566	-0.0146367301587579	0.033408640761515	0.0047869766639268	-0.000959620572246078	-0.0334729827891073	-0.0488763715439852	-0.0559572287979747	-0.0635734990835831
0.950733333333333	0.0487770168194421	-0.793516561544853	-0.452333333333333	-0.0303476190476191	-0.0254	0.00222619047619055	-0.0115404761904762	-0.0120218253968254	-0.0278738095238095	-0.0422761904761905	-0.0386119047619048	-0.0517530663780664
0.287855883496592	0.106561673740244	-0.175043033582941	0.0584173625173564	-0.0159555866257754	-0.0782089562160559	-0.0200991633899258	-0.0415680063484468	-0.0276935542643029	-0.0470822714209156	-0.0708019420447058	-0.0796893630139638	-0.0895093226918284
0.787495354645355	0.153187255675872	-0.634358713707176	-0.303495354645355	-0.0790391096979028	-0.0172126984126983	-0.00610462626067887	-0.0451005478214456	-0.039590759386812	-0.0481259040553006	-0.0427291103183178	-0.047670389534291	-0.0749491757097751
0.435032584903645	0.0793801088079776	-0.307343814087407	-0.0387162301799377	-0.0448495540393308	-0.0194076499512868	-0.010010176062284	0.0268019901348771	-0.0532472085397452	-0.0321286019953088	-0.043868199051411	-0.0854256142012179	-0.116464011095625
0.938985714285714	0.0608685719050648	-0.781315594624978	-0.438985714285714	-0.0426090243090244	-0.0220445129749478	0.00288095238095232	-0.0147289682539683	0.00330714285714284	-0.0323267686419861	-0.0283531746031747	-0.0337189451202156	-0.0435532245532245
0.0731937041843332	-0.00975427475465807	-0.0281520678009314	0.0557449729319021	-0.0176714377077569	-0.032190103489126	-0.00650431567551132	-0.0156305054328514	-0.0172313598737601	-0.0249307705984415	-0.0256496458466126	-0.0350590655152745	-0.0359496477819536
0.181380476058884	-0.00249930013693464	-0.0959560275275954	0.0747474082326625	-0.0453510949797247	-0.0208716585652093	0.0211394630966629	-0.0124227098273227	-0.0205274821162167	-0.033111376772467	-0.0395389646483663	-0.0491944660180612	-0.0682348380608977
0.150381503916648	0.023596197802381	-0.0786333670088863	0.0609958624077297	-0.0144069969617615	-0.0168862495725517	0.00403080479149262	-0.00100458263139169	0.00394840400463534	-0.0156466232671566	-0.0233880484049575	-0.0316353582953347	-0.0226974185959326
0.4783706223752	0.150485796371261	-0.339156862862797	-0.0427342587388366	-0.0483215295922234	-0.0304462961280768	0.0209542206678687	-0.0260453243006684	-0.0196758990841966	-0.03938391286015	-0.0955819773528369	-0.0893329746589892	-0.0914596800828588
0.0446543755555719	0.0374640479338319	-0.00243951586300657	0.0736815417942349	0.00129196206336994	0.0101068392619039	0.0297807985243057	0.0178222333606076	0.00691115967538113	0.0056994006626369	-0.00798545852013142	0.00761850395409067	-0.00485236699264014
0.902269047619048	0.0867196802240316	-0.746412319447334	-0.408669047619048	-0.048042907092907	0.00568095238095245	0.015782142857143	-0.00426428571428572	-0.0383107142857142	-0.0211809773559772	-0.0482567349317349	-0.0518680332925796	-0.0727826417835038
0.38392764680682	0.0632679437623274	-0.264010687301158	-0.0140497947569092	-0.0434713139791307	-0.0498625714143324	0.0412927320410227	-0.0207640853006177	-0.0160762879031366	-0.0466669426967316	-0.0218230734526861	-0.0451987371561173	-0.0578146854539995
0.328814631462873	0.0736090641936494	-0.20646970996688	0.0492450387688564	-0.0258488613683245	-0.0056775299911897	0.0270405638129844	0.0104606798499619	-0.00670809841066439	-0.0157631956797571	0.002924909744974	-0.0433174140334443	-0.0266484342609758
0.301583016042554	0.0602813997356056	-0.193112605907848	0.0309133234023146	-0.0417732300273904	-0.0374908464872517	0.00165483909128716	0.00237497599347558	-0.0268918268138693	-0.039632038257321	-0.0582643072412308	-0.0673699708834132	-0.0663698731554235
0.776365079365079	0.162400303178665	-0.620961699065622	-0.284365079365079	-0.0464764162737846	-0.0356686302203544	-0.0129257072605757	0.0128665764790765	-0.0168308691308692	-0.0410725232470694	-0.0408263153513153	-0.0652580388156851	-0.0582799422288807
0.949371428571429	0.0484812723768101	-0.792154656782948	-0.450971428571429	-0.0542523809523811	-0.0849515226603462	-0.0293285714285715	-0.0305380952380953	-0.0714166666666668	-0.0696019518063636	-0.0673718430262549	-0.0669606958830644	-0.0837329365079366
0.0916546957445139	0.0177574639130122	-0.026465432267288	0.0948386294154621	0.000947025385805225	0.0110248731582052	0.0127420917789901	0.00471262765791643	8.0584803839906e-05	0.00598594927200519	-0.00316239939954202	-0.0141032080566379	-0.0118243560356157
0.126858268439244	0.0179534903683438	-0.0567523117546178	0.0819228404265899	0.000666171850095265	-0.00742851622767556	0.00832199320554408	0.00924531510698229	-0.00274534626926334	-0.00338117218879014	-0.0220024059291138	-0.0257519835299991	-0.0349127174933942
0.0257896438722841	-0.0137989817330651	-0.00110396635710728	0.0434728123541317	-0.0118464973075593	-0.00852472155124507	-0.00784439456535142	-0.0106656441202644	-0.0116947663919809	-0.0101856094294022	-0.0125930219573779	-0.0140497412247386	-0.0162355964721439
0.849307683982684	0.111599810084076	-0.696980363707948	-0.368034956709957	-0.0963638666888667	-0.029270262225697	0.0122085248085247	0.0105314701638232	-0.0289389106457181	-0.0628170644572817	-0.0624248529411765	-0.0708806395616827	-0.0665317285655521
NA	NA	NA	NA	NA	NA	NA	NA	NA	NA	NA	NA	NA
0.715197965922966	0.137930143748976	-0.561607977112531	-0.229597965922966	-0.0729824004904736	-0.0532565382194328	-0.0282693028376854	-0.0297133450931328	-0.0638344405513718	-0.0631194693549532	-0.0573441224347547	-0.0690751035806626	-0.113362795853755
0.0438781976763015	0.0103473198653087	-0.0163858144875128	0.0317495397542692	0.000849534301837561	-0.00819408895717517	0.00418842274381948	0.00710833913762824	-0.00092306603249611	-0.0036722773276688	-0.0086519574449807	-0.00956132087335384	-0.0102400116436552
0.259804018605024	0.087724724031719	-0.152796540391467	0.0672418020986237	-0.0131586464147731	-0.0459369749504335	0.0303312000176735	0.0450654479907668	-0.0041963484824275	-0.0295478106826033	-0.0734133808002128	-0.0356990449457487	-0.0565723904078086
0.0445907776871807	-0.00359982407841935	-0.0216062926028842	0.01870820942986	-0.0300814798546545	-0.0143748834318956	-0.0108673033001191	-0.0103077979801967	-0.00908755425045302	-0.022228181643275	-0.0243557739608462	-0.0179378552659623	-0.0232770042489248
0.144153774322678	0.0743954177812887	-0.0515861978689869	0.132242348671974	0.00668411508560149	-0.0122750529716036	0.058463702414326	0.0225047797121226	0.0272594385719815	-0.00279546894300106	-0.0119156184045122	-0.020612621019639	-0.0231349205743367
0.0146917537146112	-0.00283651844528682	-0.00883139656606422	0.00131744874034985	-0.00925535994815314	-0.00601996895800304	-0.0051274083622249	-0.00539690279327757	-0.00774055806607381	-0.00763766445307809	-0.007874026925183	-0.00954097887980798	-0.0101816065824055
0.482414665250918	0.147471808176673	-0.34465832443635	-0.0520510288872821	0.00863715983089114	-0.0618251385992445	0.0122894652168229	0.00659188864480054	0.0110322312244522	-0.0265939893841767	-0.0278998767103606	-0.0356117857175057	-0.120453858771646
0.00480063230569476	0.00500984682883151	-0.000359193898090125	0.00743308034133414	-0.000659537679136182	0.00336532851884087	6.21754567812337e-05	0.000902587507152585	-0.000138021997575681	0.00135289541985235	-0.00196931926604238	-0.00121919588776038	-0.00340545560050863
0.586213654016351	0.122528778606146	-0.443567861688038	-0.138722744925442	-0.0152053989309449	-0.0057844632330013	-0.0165491666955774	0.0123258433999415	-0.030190589744423	-0.0104949310819731	-0.0545260020810819	-0.0636230645605178	-0.0973285430023065
0.149229965886274	0.0492385050928358	-0.05716166828072	0.125139641956863	-0.0204989107518126	0.00479235145463114	0.00806934071549606	0.0169671297396277	0.0196619318705417	-0.00785327964859073	-0.0137999297170998	-0.0314170604876681	-0.0271641786449262
0.310441180637564	0.0430224978515576	-0.19277492583761	0.0520524722781482	-0.0350637989675874	-0.0590154751195864	0.0285005602530223	-0.0239442924147552	-0.0474061908716002	-0.0470396370435869	-0.0624439425414839	-0.0799753596357661	-0.0644894987756871
0.913585714285714	0.0784990390185203	-0.757275638241745	-0.418385714285714	-0.00923333333333343	-0.0374166666666667	-0.000950848576710794	-0.0302908665895508	-0.0342055194805194	-0.023325	-0.0507096861471862	-0.0859886910475146	-0.0359657796451914
0.901507142857143	0.0864774659183344	-0.744290371068662	-0.403107142857143	-0.0258888888888889	-0.0400452380952381	-0.031870238095238	-0.034359126984127	-0.0311189393939394	-0.0329670634920635	-0.050805480222392	-0.0863250922812624	-0.106028827751196
0.796024431124431	0.150516880173654	-0.645963850210974	-0.322751703851704	-0.0216566043639882	-0.057460015517678	-0.00518358634119509	-0.085811939007912	-0.0381445915195915	-0.0395583099408331	-0.0340057651169492	-0.0748366514336521	-0.102459370553095
0.279524372402932	0.028117882945156	-0.179184315326585	0.0264350846643525	-0.0370045869724327	0.0070463715300158	0.00410659771019317	0.0103788793957929	-0.0383621765830532	-0.0149791077212085	-0.0541404549957648	-0.0656712189111293	-0.0780577486109926
0.313169689859979	0.0442489409049888	-0.206818628718812	0.0125568191307138	-0.0671149023874985	-0.0102942249015144	-0.00912306769761645	-0.0256697861030983	-0.0431217060341009	-0.0387045636445064	-0.0418643559022084	-0.0926347908520145	-0.094154709938475
0.150279190465635	-0.0160286726778992	-0.0755491083184764	0.0733535389930437	-0.0456524040015218	-0.0498869510065871	-0.00749445534164059	-0.0319199667110751	-0.0375519573442703	-0.0477696775040544	-0.0562769627763681	-0.063976268795088	-0.0650061393010687
0.593710466108154	0.115856627684821	-0.448571785449556	-0.137184262899598	-0.0345124005660445	-0.0998783117428408	-0.0108141057756322	0.00170954240106569	-0.0129952292485979	-0.0671953561544426	-0.0799857657327929	-0.0486588541211584	-0.0921541968784145
0.0693161183456895	-0.00103542496847561	-0.0325813978221327	0.0334934239749211	-0.0227374048666346	-0.021785550581332	0.00243080622093195	-0.00296860053008152	-0.0057285583883413	-0.0222614777239833	-0.0101048921926748	-0.0255699593157395	-0.0190275323793225
0.194700815005696	0.0347717410984899	-0.111246594475505	0.0551945640582792	-0.0240709102522789	-0.0256946189193502	-0.00164588065010934	0.00785598062136522	-0.0172737342504959	-0.0248827645858146	-0.0401628435630475	-0.0305362921537118	-0.0365372216159909
0.311212312689805	0.119107193147469	-0.191627726544287	0.0577122544097625	-0.0139524354402004	-0.00238789807364931	0.0612332355463777	0.0553620457284548	0.00598535259499267	-0.00817016675692483	-0.00587537135424232	-0.0398541678635952	-0.0362300208358011
0.477690059336921	0.0963539201183961	-0.341392187154434	-0.0521285620107181	-0.0475777966103417	-0.0872902680937265	0.0418111826314647	-0.0146327266427661	-0.0144610258494134	-0.0674340323520341	-0.067370081813216	-0.0753737380667811	-0.0647955509994477
0.297893316973661	0.0390290544171679	-0.185277736316504	0.0472912450329593	-0.0379126020593207	-0.021464739919365	0.0154988605807859	-0.0137848038238507	-0.0241783217228488	-0.0296886709893429	-0.040480265532452	-0.0817614504812945	-0.0722938434758688
0.587129120930373	0.155770864470184	-0.442313964321848	-0.132110939112191	-0.12408749026142	-0.0472782607281966	0.0328796644620815	-0.0271791236943046	-0.00261998239645922	-0.0856828754948084	-0.0410117541309929	-0.0650479743494666	-0.0527834752248626
0.0121680638454656	0.0052826671399179	-0.0056422790889152	0.00578179395221675	-0.00465087620707229	-0.0019805108497823	-0.00219016381812881	0.000260883656940254	-0.0018582588357357	-0.0033156935284273	-0.00293320724400059	-0.00366409949114356	-0.00678207651245421
0.817850592885375	0.0918825541892871	-0.665394498722703	-0.336015298767728	-0.0529624617500475	-0.0541990055837882	-0.00432995796474045	-0.0882855089497032	-0.0645106153792214	-0.0535807336669178	-0.118496424531942	-0.0930046579879307	-0.12462239711615
0.661319635336984	0.133301848237376	-0.51631077850057	-0.204885410738054	-0.0585955497878545	-0.0445347396910973	-0.00266859694798238	-0.0570146431167006	-0.0616219055866584	-0.0515651447394759	-0.0857362647078609	-0.0723127509720946	-0.0831291111256159
0.953066666666667	0.0466633310940023	-0.79539654700593	-0.453066666666667	-0.0707976190476192	-0.0233476190476191	-0.0380750000000001	-0.0383128205128206	-0.0515769841269842	-0.0470726190476192	-0.0478611721611722	-0.0498380952380952	-0.0297333333333334
0.269002188496933	0.0512986032767196	-0.162235467089424	0.0558874282588597	-0.00689482589071072	-0.0022538324684595	0.0275599941354435	0.0254474681881594	-0.00511973929770648	-0.00457432917958511	-0.0336289550550176	-0.056631831652587	-0.0710713932375154
0.544507880475218	0.0903513685226036	-0.400244496754263	-0.0910918376944692	-0.0468378038974654	-0.0676320889508289	-0.0163228753038041	-0.0229255593991882	-0.0318761687079955	-0.0572349464241472	-0.0628517384985587	-0.109178286467025	-0.0867924229367415
0.174135922705692	0.0417055766083118	-0.0879506350129153	0.0841413000048327	-0.029076151847036	-0.0207424718699566	0.0101406144000339	-0.0320957969698913	-0.00556987457567909	-0.0249093118584963	-0.0291055283650155	-0.0393439788072655	-0.0465806255133216
0.486470610988447	0.0884900933640022	-0.347547647173099	-0.0513007803289109	-0.0387575491638911	-0.0673680598037833	0.0183820643860012	0.00634730094320191	-0.0379880550021155	-0.0530628044838372	-0.0660239871688463	-0.0768031175092486	-0.108578641088539
0.0218251288124242	0.00796250799361074	-0.00788808465762308	0.0148632766094397	-0.00191764103823848	-0.00227762770712017	0.00300918944977803	0.00502994692003388	-0.00419547174303906	-0.00209763437267933	-0.000664511449079239	-0.00460362256066099	-0.00488663103642042
0.950285714285714	0.04833534753054	-0.793068942497234	-0.451885714285714	-0.0458072649572649	-5.23809523809149e-05	-0.00400238095238092	-0.0226595238095239	-0.025784090909091	-0.0229298229548229	-0.0427000000000001	-0.0456687007437008	-0.0438972222222223
0.928766666666667	0.0620395420509164	-0.772003242750442	-0.431966666666667	-0.0408261904761905	-0.0333848484848485	-0.0170603174603174	-0.0388833333333333	-0.0665222471972472	-0.0371055194805195	-0.0840369047619046	-0.0788229076479076	-0.0958555083805083
0.321641635868515	0.0589115324865602	-0.201209456187028	0.0501355319194215	-0.0365756673813394	-0.0512597512666694	0.015001810911104	-0.0343136613001185	-0.0215295224318956	-0.0439177093240044	-0.0409146213716197	-0.0657906911427252	-0.0749602541389134
0.0482094136127786	0.0076711970773066	-0.0126627043863584	0.0466914270761979	-0.00483675958181264	-0.00164305140108464	0.000418160369288684	0.00382930087401445	-0.0121846959725494	-0.00323990549144864	-0.0175460363101089	-0.0120032406801865	-0.0144284902898126
0.147383153705227	0.00300499536591164	-0.0766272852027777	0.0619150604778073	-0.0180160290368678	-0.00553107483843196	0.0026771556762703	-0.0155744300827236	-0.00626764824173509	-0.0117735519376499	-0.0333425198692876	-0.0305179185563146	-0.0496263126835948
0.805086624486624	0.145677518638709	-0.65049256485061	-0.315813897213897	-0.0266500444000444	-0.0415573533209137	-0.01576333578702	-0.00412671232276496	-0.0108792568542569	-0.034103698860479	-0.0655918490006725	-0.0988885715773883	-0.062543005267777
0.123163335190409	0.0186731024341293	-0.0549212586699004	0.0762997249310004	-0.00837950776622967	-0.0233296451059391	0.0258911935837139	0.00328647732035052	-0.00436331118476628	-0.0158545764360844	-0.0168553613949629	-0.0319629166056193	-0.0437235836412577
0.000820643988871436	-5.97495080625319e-05	0.000176673722447589	0.00120939755232262	0.00086133248264201	0.000824915080993178	0.000454107649889755	0.000357775212332687	0.000812785288055123	0.000843123781817594	0.00194096006438515	-7.75329419269342e-05	-0.000123086831235783
0.821534221334221	0.130224192857385	-0.66875355318723	-0.338661494061494	-0.0995390371811425	-0.0591546398046399	-0.0161025002775003	-0.0285732212232213	-0.043053320612735	-0.0793468384928913	-0.0644340118215119	-0.0632496281496282	-0.100405143218145
0.571229649653179	0.169031014642214	-0.428970978168743	-0.125148589047119	-0.0866227291760805	-0.0105193452949561	0.0212884380168048	-0.0183281014884099	-0.0775234224424241	-0.0485710372355183	-0.0491560086785707	-0.0840998392702613	-0.0525570525475919
0.180779548766965	0.0553908328890668	-0.0955208522416264	0.0742571331785401	-0.000470757166968178	-0.0385629346997681	0.0164450670714041	-0.0257555288612694	-0.0282514304444818	-0.0195168459333681	-0.0185418321675887	-0.0281187118031681	-0.036867911983005
0.149318449713055	0.0229389644307466	-0.0651633074429983	0.0998447219192338	-0.0174554785980025	-0.0129730349167369	0.0216053153759607	0.0167958318814887	-0.00102187044842358	-0.0152142567573697	-0.0189851228532308	-0.00762136361885374	-0.0319384382969854
0.193964593068943	0.0132050581910661	-0.110793523648541	0.0543017715120801	-0.0259953227711426	-0.0418430523389167	-0.0169376969911825	-0.00715392579462665	-0.0256712031756602	-0.0339191875550296	-0.0590720449920161	-0.0654727821955196	-0.0574401881513826
0.206440524598158	0.029373330653779	-0.1157066511336	0.0677474562152034	-0.0444358654295737	-0.0467502389663166	-0.00754093828128335	-0.0104329687319026	-0.0146308301437232	-0.0455930521979452	-0.035202840336189	-0.0358595719483203	-0.0444611077763571
0.884321428571429	0.0863349856133844	-0.728011352527459	-0.389121428571429	-0.135733153366934	-0.0667581807081807	-0.057123163097204	-0.0887715506715507	-0.0764709397285485	-0.101245667037558	-0.0687368686868687	-0.0885152283389126	-0.073953484015984
0.838074831512246	0.100513925354566	-0.681311407596021	-0.341274831512246	-0.0588508136821303	-0.0447454664328807	-0.0256864004988147	-0.0401096587764848	-0.0576858027348655	-0.0517981400575055	-0.159745823227116	-0.0633580603748864	-0.0892533414970487
0.784219047619048	0.141618472186803	-0.631535754553124	-0.301819047619048	-0.0557343850593851	-0.0369392995892995	-0.0207916185143358	-0.0351902069673009	-0.0148688672438673	-0.0463368423243423	-0.108832417975173	-0.119702387174192	-0.0972027713813011
0.0189660330251666	0.0218598936291144	0.0033604862279427	0.0370134955159031	0.00465333802970488	0.00204445164836984	0.0204814924342265	0.013801407461158	0.010539201462232	0.00334889483903736	0.00321595171162855	0.00492228898208264	0.000601503752858546
0.939952380952381	0.060047619047619	-0.784095652780668	-0.446352380952381	-0.0332190476190476	-0.0137190476190476	-0.0027611111111111	0.0104809523809523	-6.66666666667703e-05	-0.0234690476190477	-0.0223872294372295	-0.0274404761904762	-0.015552380952381
0.954733333333333	0.0446487247112906	-0.797969909417108	-0.457933333333333	-0.0532333333333334	-0.0579589743589743	-0.0069499999999999	-0.0195249999999999	-0.0222571428571429	-0.0555961538461539	-0.0775361111111111	-0.0550662337662338	-0.0689653828197946
0.0356204302903375	0.0100618155995146	-0.00817574889940295	0.0379667201418244	0.00597203142503794	0.01247781272293	0.00652420055700247	0.0116149205792207	0.00723225886033719	0.00922492207398398	-0.00339885067498445	-0.005948634972208	0.0073147969642194
0.766758030858031	0.125801088346764	-0.614430710583295	-0.285485303585304	-0.166425007325925	-0.0605160227070832	-0.0368629116497539	-0.0426326852994993	-0.0483918079469551	-0.113470515016504	-0.0784315134516071	-0.12195485611946	-0.13612777122227
0.645990426240426	0.17313649533592	-0.497289888943736	-0.177517698967699	-0.0459861210134894	-0.0320897678976323	0.0173819463026518	-0.0130127730920611	-0.0467448100604737	-0.0390379444555609	-0.0470734246921859	-0.0887724458320063	-0.0960588467104396
0.587219117815923	0.13164435515637	-0.445124048440933	-0.141800935997741	-0.0838075063649968	-0.0550813104297735	0.0106437894099317	0.00528887055150173	-0.0439622461662204	-0.0694444083973851	-0.0670166435750223	-0.0551732560201408	-0.0925958637873713
0.895044444444445	0.0931855762352266	-0.739187716272731	-0.401444444444444	-0.0638358863358864	0.00840793650793648	-0.0210856421356422	0.00469722222222213	-0.0540048159442899	-0.027713974913975	-0.0736543900543902	-0.0639223443223444	-0.069835379578693
0.0482564694992347	0.033741571771538	-0.00302138815981558	0.0789158228939335	0.00146629972819759	0.00371216812405834	0.0144274276412243	0.0168704196649928	0.0148254337063326	0.00258923392612796	0.0016537396607745	0.00804841220396613	-0.00439416569464493
0.922633333333333	0.0721079693818311	-0.76677660516162	-0.429033333333333	-0.051860423116615	-0.0781338680926916	-0.016079365079365	-0.0338594697858713	-0.0406224664224665	-0.0649971456046533	-0.0662880952380952	-0.0946324675324676	-0.0802573089921774
0.724647496947497	0.149399752217285	-0.57141348092825	-0.24017476967477	-0.0393652450490686	-0.127697299761605	-0.000685758277670034	-0.0055555444555444	-0.0486508011596247	-0.0835312724053365	-0.0520381490763615	-0.100952621999045	-0.0711042435363727
0.603624358908243	0.152280626509432	-0.458097256717343	-0.146351631635516	0.00385166124324887	-0.0589908175872362	0.0722469508612789	0.0177200698317052	-0.0218918207163008	-0.0275695781719937	-0.0542389929478697	-0.0911342865530355	-0.0878063069723314
