# Supplementary material for: Measuring re-identification risk using a synthetic estimator to enable data sharing
Source: PLoS One. 2022 Jun 17;17(6):e0269097. doi: 10.1371/journal.pone.0269097 (PMC9205507; doi:10.1371/journal.pone.0269097)
Supplement: S3 File — (ZIP) [file pone.0269097.s003.zip › tx/tx.vineCopula.1.10.csv]

risk_act	entropy_est	ital_est	hypo_est	g_err	g_vine_err	ave1	ave2	ave3	ave4	ave5	ave6	ave7
0.00386197649599404	-8.37463111301676e-05	-0.000225415958848549	0.00217062333660271	-7.89796697661426e-05	-0.000735932785241075	0.00168377305912546	0.000644366861017194	-0.000202450692476691	-0.000407456227503609	-0.000526857002521517	-0.00089200427834156	-0.000693760313309011
0.0054825226921844	0.00334548085912285	-0.000702560003820229	0.00341017581658092	0.0020178014390388	6.5721762712182e-05	0.003069581899184	0.00107902631970908	0.00187646073958751	0.00104176160087549	-0.000639097833673964	0.000106715654484371	-0.000197526477185705
0.72741797902461	0.154530746468015	-0.179186207312634	0.182577559554457	-0.00424038471295307	-0.00292323527163141	0.0519815943187129	0.0263260819384414	0.0134844526999829	-0.00358180999229218	-0.0249460122304528	-0.0335719494616484	-0.045595714904016
0.89689253968254	0.0868546469994095	-0.253352631585061	0.0824574603174605	-0.00226658730158724	-0.0260807758907758	0.00677650793650808	0.00345847763347784	0.000960793650793823	-0.0141736815961815	-0.0322581493506493	-0.0315277224164723	-0.0362114560439559
0.446660314065193	0.107554505887843	-0.0916358401179732	0.190741776543734	0.00893832409778461	0.00211015657046099	0.0732541806477949	0.0476661694608688	0.030265667097983	0.0055242403341228	-0.0211751654308909	-0.0238604684721182	-0.0367961324991239
0.942497619047619	0.0566389489722527	-0.274688343536541	0.0507023809523809	0.00636071428571428	-0.0576540847387907	-0.00348095238095247	-0.0105911904761906	-0.0119125937950939	-0.0256466852265382	-0.0210794047619047	-0.0477191628765972	-0.037494945887446
0.796776041181041	0.146376969061548	-0.208922155265727	0.13999506993007	-0.041161601746207	-0.0648979205927496	0.0134963977981083	-0.0130788998166436	-0.0382907295307604	-0.0530297611694783	-0.0619107987720364	-0.0485610967796426	-0.0693545542134324
0.331074769092414	0.108331240637938	-0.0517647617775204	0.229055623371388	-0.0100074652310292	-0.0157402834925263	0.0471575157098462	0.0170698930572422	-0.0166177484937013	-0.0128738743617778	-0.0294910444882374	-0.0633828115312092	-0.0416348635329509
0.029628801958757	0.00434930175508768	-0.00264791892129475	0.0212651975284146	-5.7579421713895e-05	0.00168886992218894	0.0040363132671864	0.00347786735284919	0.000684490042502778	0.000815645250237518	-0.00474924750717888	-0.00588312138659175	-0.00619294313541248
0.181107685509542	0.0301712584069984	-0.0254978218660531	0.12340173970365	-0.0188316027460793	-0.0111347861387272	0.0290312676481898	0.00178407509700873	-0.00239886287944729	-0.0149831944424032	-0.0216309327703106	-0.0283636444484779	-0.0347832488421208
0.0454443806730783	0.0281438958450823	-0.00629874335728354	0.0226366820145018	0.000244686796826619	0.00314380663818673	0.0162949790966121	0.011697177991599	0.00362090098253365	0.00169424671750668	0.000867674670989756	-0.000732094155454339	-0.00516725512761707
0.236213898153662	0.0763565964491673	-0.0366567002714657	0.162606065409032	-0.0135263845192907	0.00951119186693572	0.0387046139463129	0.0274302477733593	0.0320277413407443	-0.0020075963261775	-0.00929190476321809	-0.0108081277777456	-0.0261443423504593
0.26800223787204	0.0745747082691789	-0.0454732487162547	0.152758302218598	0.0265767474099654	0.0243733831074927	0.0599731774069069	0.0431388604099974	0.0292134678851525	0.025475065258729	0.0190462472442801	-0.00512935720392821	-0.00626531053706297
0.779735714285714	0.163554329413716	-0.196031806077453	0.175880952380952	0.00700207449413326	-0.0506680081498496	0.00649451548451552	-0.0271210670971734	-0.0155456766526387	-0.0218329668278582	-0.0479202300757665	-0.0560561947447977	-0.0913715373765381
0.726379736662677	0.150947140048531	-0.175260615043055	0.184884707781767	-0.00597214552832126	0.00781175504609721	0.0308720617281304	0.0155801965219542	0.0052359602181824	0.000919804758887977	-0.0199579127036411	-0.0336941070822447	-0.0559818630414149
0.652237463943006	0.116742809438285	-0.15408879359268	0.205463731201719	-0.0029991230177856	-0.00341586566447227	0.0347098534944588	0.0182403514036429	0.00585977134493731	-0.00320749434112888	-0.0145459687687022	-0.0213725110117303	-0.0464038770613253
0.136511570998631	0.0218639427780891	-0.0120744803775103	0.114040294704768	-0.00326029484027415	0.00756566667544667	0.0305446487653418	0.0212644408879084	0.00395315564070267	0.00215268591758624	-0.00857702643973951	-0.0134836061111858	-0.0253032108664523
0.423036488917264	0.164276020655436	-0.0765013085332159	0.225698909110634	0.0108652529870044	0.028360456675958	0.0759518534371988	0.0528096813658525	0.0297671535670814	0.0196128548314812	0.00073814274291778	-0.0136917907535468	-0.0436924071892031
0.316426896457628	0.0823650702368858	-0.0589085695613967	0.155480274290353	0.0307698082681043	0.0114952817312161	0.0354202243468175	0.035921711918398	0.0160674747770969	0.0211325449996602	-0.0112377307670409	-0.0221476233816203	-0.0242126733000632
0.733817295482295	0.164227568819005	-0.178703700853231	0.197282704517705	-0.0200162053632641	-0.0558479230520306	0.00275449883449885	-0.00496369781276518	-0.0434119481906982	-0.0379320642076473	-0.0679824208728321	-0.0779168302769941	-0.0788825304627433
0.89617380952381	0.0879074880837376	-0.25299201897476	0.0827928571428571	-0.0181978622358034	-0.0227541813741815	0.00313984126984124	-0.00363369047619044	0.00485599206349197	-0.0204760218049925	-0.0181814590964591	-0.0324103174603175	-0.0296683785005843
0.783807063492064	0.164199983748133	-0.197600738830559	0.172642936507936	-0.00715570579747049	-0.0908713915659505	0.000377817460317509	-0.00920254329004333	-0.0120381331168831	-0.0490135486817105	-0.0571933217908775	-0.0444045307991952	-0.0594973204661983
0.17120887548337	0.066485279969406	-0.0241649561730761	0.117153490228592	0.000812035816532414	-0.0237992922243618	0.010813635550103	-0.00310146264870367	-0.000777111531834046	-0.0114936282039147	-0.0280057826757923	-0.0265397890970549	-0.0358447262175517
0.316562436686028	0.0646980727658955	-0.0492734937475386	0.216933065371006	-0.00603384899077625	-0.0358835593096173	0.0357625637142086	0.00278095059458544	0.00207673847526829	-0.0209587041501968	-0.0310489014334422	-0.043752965560761	-0.0498629366053886
0.2090542192605	0.0713139647687107	-0.0338809705907491	0.131456014985362	0.0168440023797012	0.0119313229554559	0.0606647226754228	0.0375468974767004	0.0109448183328426	0.0143876626675785	-0.00321533300674393	-0.00179252384282219	-0.0144523308602917
0.198368546613424	0.0312672128353059	-0.0315684222259129	0.12388277201905	-0.00568742204861261	-0.0116646502183643	0.0233399660831413	0.0193985744845896	0.00594098777977548	-0.00867603613348844	-0.0187827779937152	-0.0305475260099591	-0.0354787990867207
0.0699023155752955	0.00827177828828367	-0.00386314964086897	0.0618246476765712	0.00366788617334667	0.00182838085212991	0.0232782804498212	0.0133167003296011	0.00862801550941807	0.0027481335127383	-0.0050268496996525	-0.00968982315629004	-0.0126815019052177
0.0899789033530684	0.0123448735431063	-0.00788339453480419	0.0699292537334608	0.00300202478085618	0.000214982465677999	0.0285968840938294	0.015513924684167	0.00606856518759359	0.00160850362326709	-0.00567666798989733	-0.0113988171148554	-0.0143790654569046
0.0257451987048911	0.0186018141001854	-0.00270691778044512	0.0130284225447421	-0.000112603693358061	0.00323993897309645	0.0102310712315911	0.00889716858087123	0.00403161849765181	0.0015636676398692	0.00123845837641509	-0.00104118831074236	-0.00132178425209673
0.30689366695146	0.103837519877416	-0.0560824873604673	0.161243691934471	0.026231248737929	0.00746848191533805	0.0641683375571721	0.0553497983791318	0.0372747399522069	0.0168498653266335	0.0121870074844099	0.0183416522579219	-0.00259427366575221
0.0170753378892691	0.00362587664499633	-0.00166281189392436	0.00962520404016266	-0.00301500806314573	-0.00246705223409932	0.000823253492636157	0.000279505296817181	-0.000633690334034702	-0.00274103014862252	-0.00237548475712038	-0.00383841518711581	-0.00436937940941705
0.910550476190476	0.0802666554653144	-0.259047904100279	0.0757995238095238	-0.0151150793650793	-0.0441830952380953	-0.00635420995670988	-0.01458373015873	-0.00495726190476187	-0.0296490873015873	-0.0400553790735407	-0.0379836107737577	-0.0386586757523522
0.0551259671087023	0.0304919147647859	-0.00454582649036269	0.045242577682634	0.0156576945441617	0.00881420641177676	0.0262068201740479	0.0224719048045343	0.0121090549233981	0.0122359504779692	0.00727847298589341	0.00569857232274296	0.000191371756904778
0.466591111938026	0.105858880302064	-0.0867691892029989	0.244416738101388	-0.011038464830578	-0.0193911950526586	0.0482585991870924	0.00985200441315176	-0.00221515676667133	-0.0152148299416183	-0.0310024068465541	-0.0491116791477221	-0.0664266007681693
0.694859502164502	0.168142254415641	-0.160998468969689	0.215300497835498	0.00787322776194044	-0.0115679987745313	0.059195224514048	0.0400129143079143	0.00854964763693478	-0.00184738550629537	-0.01258501903252	-0.0363036837003624	-0.0434863192754099
0.070012214191624	0.0330277921712275	-0.00442797558327963	0.0622411910790106	0.0139714212362223	0.0135228230849139	0.0356877402819052	0.0279496411519275	0.0127643206228946	0.0137471221605681	0.00566641370959188	0.00809325790616677	0.00252810373006086
0.844242483921307	0.115214107460919	-0.227171975359129	0.117907516078693	-0.0226442155230391	-0.0369498673950144	0.0319708097294862	0.000289605655782177	-0.00155962677845034	-0.0297970414590267	-0.0199741422629658	-0.0418253503604238	-0.0437763264676498
0.586428862938385	0.164167263083248	-0.12791354615866	0.227392945962953	0.00319378942559101	-0.0554825591707732	0.010262464770366	-0.0154696745240673	-0.0264824103767417	-0.0261443848725911	-0.0638602987259985	-0.0805469558894216	-0.0809815277765776
0.565776130042018	0.112543807976369	-0.125516373872476	0.196140767844409	0.00794792050953375	-0.0257831451986936	0.0435051745924659	0.00944916668424045	0.0100142705468454	-0.00891761234457999	-0.031519363864061	-0.0269460847506036	-0.0412665149495081
0.660068979665845	0.115616245001649	-0.153678895727666	0.204790861603996	-0.029524546550651	-0.00593351934230346	0.0376078869724187	0.0246993520171668	0.00822179894606601	-0.0177290329464772	-0.0159160423725853	-0.0418221920700896	-0.046935836761085
0.700215138195138	0.138964871781249	-0.167146324484923	0.194389306249306	-0.0244393142282555	-0.0140215296631474	0.0395169212731712	0.0108307740620158	-0.000809447357095427	-0.0192304219457015	-0.0158185601527816	-0.0383694707535042	-0.0407696361983964
0.659571663395084	0.114708510271316	-0.154417623848481	0.195575722225831	-0.00365746759532126	0.00214351095495191	0.0403414628272634	0.0254915926265559	0.0131347843373292	-0.000756978320184731	-0.0170683023099444	-0.0323985317040856	-0.0439094768708088
0.0178214678068198	0.00577843490971195	-0.000876046144679316	0.0114551687333074	-0.00012772591058776	0.00285849378981831	0.00488947313332182	0.0018957756529176	0.00376794930069357	0.00136538393961527	0.00168895217415222	-0.00252624937747337	-0.000522889132848897
0.192682091895058	0.086095673904005	-0.0174549099574639	0.173296541057059	0.0117942851224133	-0.0364880292886716	0.0254432976971946	0.00956814868103115	-0.00645209922230136	-0.0123468720831292	-0.0240484956535107	-0.0357853800555272	-0.0394785539157961
0.015940684438838	-0.000275669872789833	-0.00177223858955696	0.0108125219652658	-0.00229219803352567	-0.00477094495660089	0.0005951018531806	-0.000672770651792479	-0.00303099274829958	-0.00353157149506328	-0.00502576938246372	-0.00521098835671813	-0.00518045217471296
0.939894285714286	0.0594423254276515	-0.272746201458038	0.0566390476190476	-0.00784865079365082	-0.0341523448773449	-0.0110726190476191	-0.0030770634920636	-0.00883833333333339	-0.0210004978354978	-0.0338782756132756	-0.0305771950271951	-0.0364657359307361
0.0341226987735119	0.0139529146721942	-0.00374124723120474	0.0237887178500337	0.0019625147394389	0.00208676727063464	0.0127540947280771	0.00732570262591434	0.00645614085208889	0.00202464100503677	0.00468060872943275	-0.00142331931133029	-7.97366427855439e-05
0.0995422230821084	0.0215612452349645	-0.0105586016317527	0.0807029712331579	0.00308346665777445	0.0105530136762834	0.0314547744122952	0.026096090940265	0.0136394066144403	0.00681824016702892	0.00205794491245337	-0.00202054468959476	-0.0106077257046562
0.322576644736179	0.0668135229611618	-0.0511112796223692	0.213083161254968	0.0022111946398149	-0.0226019345301835	0.0376154894267473	0.0170676860360778	0.00604674997113147	-0.0101953699451843	-0.0264926888211208	-0.0411287230799279	-0.0566874496898865
0.816690464044712	0.108327826989579	-0.214273087696459	0.129112376121657	-0.00438753514354806	-0.00775780004204818	0.0234042701100219	0.0238746011025589	0.00324588960164141	-0.00607266759279812	-0.0142280930531308	-0.0346571188046411	-0.0392221153196356
0.0089854432952271	0.00478949242939717	-0.000437889860120574	0.0104492639601295	-0.000294835477193845	0.000531806624210538	0.00307661396154229	0.00138810093660072	0.000183150971051328	0.000118485573508346	8.6827954247767e-05	-0.00184391839451067	-0.000894681922395894
0.649923661891085	0.116475953466751	-0.153043660262943	0.202055226997804	0.00525434249622214	-0.00633946371183147	0.039017026635645	0.0230058715436872	0.0106622124847976	-0.000542560607804665	-0.0145061275383899	-0.0264984919633641	-0.0378375512724368
0.0529553653974438	0.00387401959374532	-0.00404533728952572	0.0514727044410236	-0.00178827460285054	0.000777546186947468	0.0120038365381002	0.00838664567105608	0.0042638459530412	-0.000505364207951532	-0.00419097025185165	-0.00762832562340528	-0.0110012303234141
0.816488003479597	0.104209656610986	-0.217181195246597	0.129378271030207	0.006708991280029	-0.00830458467617845	0.0300720826597537	0.00495911801002424	0.00882858409949028	-0.000797796698074671	-0.0167907956873895	-0.0465159694025633	-0.0518548740797574
0.721151226905762	0.1554580283309	-0.176743951575296	0.17832682538182	-0.0253484714517214	-0.00613331883344181	0.042991073056012	0.033830028509434	0.0261949909394307	-0.0157408951425816	-0.0256037930833598	-0.0402405892278176	-0.019161237568595
0.0125057858688807	0.00124550350434298	-0.000150795392556287	0.00866131696080909	0.000684984766549939	0.00168974711225963	0.00476820260099792	0.00237176893918162	0.00142289539048822	0.00118736593940478	0.00051770943068208	-0.000117702631378686	-0.00124619463912297
0.652080965145965	0.17639093802827	-0.146699217291669	0.215632368187368	0.00227412101742508	-0.00944391262246524	0.047954853611301	0.0333420687005745	0.00822369032629466	-0.00358489580252008	-0.03253742563455	-0.0551598543850258	-0.052144338430467
0.117337663672359	0.0166929118931978	-0.00873367267406346	0.109358957474973	0.0018270369426604	0.00408646762463918	0.0293265910507482	0.0207698321069054	0.0129987478445196	0.00295675228364979	-0.0108938365970579	-0.0216521263264001	-0.0220127581518023
0.927947619047619	0.0691709345758954	-0.268417465601362	0.0631690476190475	-0.00239428571428579	-0.0169143223443223	0.00515238095238091	-0.00854730158730166	-0.00786738400488407	-0.00965430402930412	-0.0267243038978566	-0.0473768714618715	-0.0439201091963592
0.349561178040365	0.123780243834934	-0.0601172766482125	0.194646605514191	0.0141151004917222	0.00856102823085958	0.0705865829562368	0.061783077921085	0.0466548474892086	0.0113380643612909	-0.00705090980172801	0.00167119530037824	-0.0157631431303251
0.306912629380841	0.0627463779828056	-0.0450099602391649	0.221543750664344	-0.0130986635693438	-0.0186038017826031	0.0411087908464801	0.010841122840252	-0.00155521844723711	-0.0158512326759735	-0.0297675532409301	-0.0425927249480394	-0.050482143670581
0.135321901752464	0.02364334979368	-0.0147087421324855	0.11757269157552	0.00516891368091119	0.00168819392643638	0.0317256537808218	0.026619605472915	0.00858967985115378	0.0034285538036738	-0.00814060860964549	-0.0128686356395816	-0.018639579289753
0.279474581139031	0.105069599967589	-0.0434673596581251	0.176956425378614	0.00098153550475133	-0.0553675770842337	-0.0064726102197622	-0.0112971412661935	-0.0225850469431244	-0.0271930207897412	-0.040057173287216	-0.0504954256567839	-0.0748937910006822
0.0665570228937324	0.0421494157414733	-0.00152637523841999	0.0664830523125999	0.0087457583876963	0.000429156770412387	0.0298562020186775	0.0196627696055042	0.010993277894378	0.00458745757905435	-0.000535195492301035	-0.0030016439306409	-0.00837346763178299
0.940222857142857	0.0588123448573949	-0.273235736726657	0.0543604761904762	-0.00560500000000008	-0.0346247619047618	0.00421357142857148	-0.00211309523809533	-0.0199623593073593	-0.0201148809523809	-0.0248686273448774	-0.0449482142857143	-0.049719468864469
0.119703075141931	0.0236171615130109	-0.016198759847779	0.0772578756247839	0.00233037475345471	-0.00463059512723012	0.0243476124887081	0.0115710414351892	0.00687970171743932	-0.00115011018688771	-0.00900446039768218	-0.0132190051107702	-0.0190995495240524
0.765344299034299	0.140719221143637	-0.194308718157924	0.16007458985459	-0.0431491193338104	-0.0797079205513623	-0.000406150099900082	-0.0300928425805823	-0.0264740928650737	-0.0614285199425864	-0.0642836074398597	-0.0873975310614091	-0.0765502143313629
0.0218161535242913	0.00837283915202292	-0.000415168822693379	0.0172562202845496	0.00103422957488156	3.20316502036913e-06	0.00874921541860535	0.00715251784390856	0.00138924818312356	0.000518716369950965	0.000211244707747176	-0.00103778250227129	-0.00230473451346306
0.0630056719631328	0.0110482361463404	-0.00813540248466905	0.0362105715288004	-0.00389945431480681	-0.00370146342374274	0.0163082055028671	0.00838336070387885	0.00290433383874734	-0.00380045886927477	-0.00575031776022749	-0.00877151042344234	-0.0126891468410884
0.726812252165171	0.150328787800094	-0.17708378252462	0.180146191865933	-0.00212753427489021	-0.00158812823354704	0.037335232996726	0.0350828213578533	0.0116031548642723	-0.00185783125421857	-0.0272491785169254	-0.014159409773459	-0.0495069606112813
0.0708657154200055	0.0396674185892945	-0.00540900672921611	0.0669304200641526	0.0048925696171508	0.0122529379913005	0.0297485494952803	0.0144512936517815	0.018770793004155	0.00857275380422565	0.00586867324673188	0.00613281255587221	0.00461409027403416
0.555206253814641	0.134817383933865	-0.117552763100001	0.234459945998618	0.00221013048097285	0.00775510916858557	0.0697572537512366	0.0489427661264106	0.024721437569315	0.00498261982477921	0.00275116039344214	-0.0165378119346383	-0.0297168970249614
0.793976658341658	0.147235125416993	-0.207563139130715	0.140200008325008	-0.0114833710733711	-0.0494482069724844	-0.00205862898539366	-0.0251697309553192	-0.0121723552727178	-0.0304657890229277	-0.0559909508363635	-0.0706281854660646	-0.0593361056589981
0.0752226876712875	0.0503557826891696	-0.0071887154115442	0.0632704184625268	0.0286953898037826	0.018047356050481	0.0384963286409824	0.0342449646887788	0.0283636327163474	0.0233713729271318	0.0153291631469567	0.0146783498858487	0.0109493053636648
0.109211562770493	0.0183246928412546	-0.0128336962970299	0.0696470659309967	-0.00991978650010948	-0.0101241507749867	0.0101445967422845	0.00753375692941317	0.00295144269596467	-0.0100219686375481	-0.0159285198627769	-0.0132381871203583	-0.0165370291447223
0.0704348967167044	0.0104649974554791	-0.00745155579674604	0.0490464117038997	-0.0056078965505303	-0.0115499350971683	0.0115211709805754	0.00180827094976008	-0.0049598248184592	-0.0085789158238493	-0.0117283719100878	-0.0171314298683596	-0.0157317540493158
0.297014214666996	0.104770408193676	-0.0455613851369573	0.185192178388953	0.00307815496072972	-0.00678976232787115	0.0456743906650869	0.022969461410936	0.0141814541710263	-0.00185580368357074	-0.0157665678113338	-0.0292860724945428	-0.0343741150243245
0.138981839924038	0.0208647309674181	-0.0144423311297236	0.116387470302898	0.00662105980388669	0.0073461027559853	0.0378551571223144	0.0234928553554861	0.0126935970372176	0.00698358127993601	-0.00481424732507432	-0.015844773205436	-0.0213974705255097
0.463586480192195	0.205522442661025	-0.087194533029797	0.235088998459872	0.0243646065025084	0.00530412757148813	0.067917379702255	0.0703453627123914	0.0379757099177914	0.0148343670369983	0.00907144497215978	0.0010920061767361	-0.00192921387264433
0.780298095238095	0.164685528453982	-0.195169283096062	0.174518571428571	-0.0211637941483803	-0.0674547180305075	-0.00624079613197259	-0.0176056959706959	-0.044769724627106	-0.0443092560894439	-0.0671895505821484	-0.0660723631958967	-0.0855361953430295
0.103074309326011	0.0527773348699441	-0.0118880117937389	0.0754059008052634	-0.031155878973345	-0.00312723819419417	0.0132602576074342	0.014096820578122	-0.00153621922802276	-0.0171415585837696	-0.00741758936849933	-0.0209558773380036	-0.025778905698843
0.925090476190476	0.0707407968646115	-0.269441978320605	0.0614428571428572	-0.0343966666666667	-0.0386235714285714	-0.0176340476190475	-0.0306434676434675	-0.0252885028860028	-0.0365101190476191	-0.0312989285714285	-0.048367821067821	-0.0485625307608628
0.383160154683946	0.0906276837636463	-0.0735193155918995	0.187198762138273	0.0187647434355456	0.0114638694356884	0.0613450021060734	0.0342778594586397	0.0248421284956201	0.015114306435617	-0.00647140850864236	-0.0125950962183949	-0.0313577891002056
0.647473402153402	0.176775214739582	-0.145523988540378	0.216782153402153	0.00125413336663327	-0.0335986575051459	0.0384971431629012	0.029183883434573	0.0116048931779095	-0.0161722620692563	-0.0188357241909854	-0.0247120168058383	-0.0414871676198344
0.315006179978331	0.0781740292405185	-0.056939162371245	0.158216523063436	0.0065471775931647	0.00156831743813735	0.0533895894020777	0.0166630307067464	0.0114428490008585	0.00405774751565102	-0.00857900529148176	-0.0292955929991643	-0.0428701021419025
0.0916331767894304	0.0444292001413478	-0.00826354945937488	0.0722087651837229	0.0112191413222386	-0.0027317981587853	0.0273067576254743	0.0128845040028265	0.0109891444155994	0.00424367158172667	-0.00119842731860492	-0.00543163135390817	-0.00861219208088977
0.782069444444444	0.159169855026103	-0.195467158067018	0.172197222222222	0.00485836983278154	-0.0643354764679764	0.0100438512532732	-0.0109407053093106	-0.0225834473903739	-0.0297385533175974	-0.0635596548055052	-0.0623890458975094	-0.0825045514364546
0.560594063210096	0.134364855064965	-0.119806031449788	0.232326020823518	0.00993293997423395	0.0227350152024941	0.0650492926591811	0.0612561144257359	0.0307393347398085	0.0163339775883641	-0.00270264939554843	-0.0247185917956668	-0.0379617069050409
0.0859947208153051	0.0432062968740337	-0.00619363024202275	0.0715106961388616	0.0101037202672767	-0.00477109650220213	0.0285457408706377	0.0205101000037756	0.00906643301810972	0.00266631188253728	-0.00297072278706649	-0.00664498823178002	-0.0101523602796477
0.33601622094698	0.108751903409073	-0.0559968439854661	0.18605846280144	0.0122266271120641	0.0128577408782681	0.0554285757102863	0.0278327106410559	0.00976272990626159	0.0125421839951661	-0.0050070900987762	-0.029305522950902	-0.0329646634206248
0.268822805227173	0.0376447802742269	-0.0471511703697782	0.144911338786734	-0.00223633075323509	-0.0141996106550805	0.0221431235771062	0.0115577359171208	0.000494964600809389	-0.00821797070415781	-0.0267284754586007	-0.0365534783162824	-0.0367656090692033
0.885150238095238	0.105075592694873	-0.248688234402816	0.0894664285714285	0.00515319928609403	-0.0171855555555556	0.0183474603174603	0.0102044230769232	-0.00594712164859867	-0.00601617813473077	-0.0191799464424465	-0.0245345995670996	-0.0301588424079473
0.0645195308936993	0.00948347661139649	-0.00792911594431083	0.0353815095525046	-0.00253052114182661	-0.00692429721058598	0.00829056873844965	0.00201051900315957	0.0036698764542135	-0.00472740917620629	-0.00583160787073604	-0.0106369299318438	-0.01180814531691
0.932308095238095	0.0653093363495569	-0.269843018363421	0.0597752380952381	-0.0176064285714287	-0.0448857137307137	-0.00743476190476189	-0.0101623881673882	-0.0138860173160174	-0.0312460711510711	-0.0307632142857144	-0.0295701767676768	-0.031824700854701
0.0587965713111529	0.0130237629934347	-0.00501860248346545	0.0448060198136076	-0.00226487725666278	-0.00504702383629576	0.00960564730187503	0.00173036463158437	-0.00169354803703977	-0.00365595054647927	-0.00752136340673633	-0.0143168145428539	-0.0113775100440049
0.0723909094306108	0.0504359832174036	-0.0047246443619592	0.0651705112531986	0.0307817363235906	0.0136275635410385	0.0433948330147053	0.0364216386622421	0.0177934779755495	0.0222046499323146	0.00541140684445235	-0.00355304273502526	-0.00348623398870518
0.0573773963352904	0.025073866016165	-0.00445580623363502	0.0518696432019044	-0.00215231444562924	0.00147664102055524	0.0120599894199843	0.0063852807301346	0.00675533317530086	-0.000337836712537003	-0.00311866295194792	-0.0096004524103704	-0.0100563781542097
0.34441100902096	0.152787567744367	-0.0575983034965453	0.197072880519337	0.0184090033548194	0.00137084209574745	0.0633078408258211	0.0386152654830706	0.0291397284192395	0.00988992272528338	0.00154949127131609	-0.0213068705458949	-0.0371991393045505
0.764053596403596	0.143634831384244	-0.19654617921056	0.157091959151959	-0.0645207665201782	-0.0274953137243545	0.00624173458620225	-0.0105216539016539	0.00172127853355797	-0.0460080401222664	-0.0538391627727893	-0.0822011531663467	-0.0906596703797504
0.194329983513413	0.0452047158810911	-0.0278423059699353	0.1496780482024	0.00444015662221137	-0.00232880554184237	0.0411044701922137	0.022613168314996	0.00686547931177589	0.00105567554018451	-0.016301591714046	-0.0203402793697423	-0.0257606195225365
0.137087637832097	0.0427606893979095	-0.0147704795257694	0.106939382013031	0.00930979525517323	-0.0116596174895185	0.032443627357964	0.0271235850166961	0.01245178016928	-0.00117491111717263	-0.00332386812188265	-0.0158870886946733	-0.0174786324721455
0.59439509204388	0.138613883460845	-0.130532198991177	0.229340071354813	-0.0204255343105915	-0.0046957567908199	0.0177467888285157	0.0223557862523467	0.00664066176350908	-0.0125606455507057	-0.0409234582574176	-0.0522932844412172	-0.0660168168212432
0.264673397021865	0.0707810177483924	-0.0469468865280239	0.151347673955419	0.0174150338856271	0.0234201105613567	0.0578948112018232	0.0456238642471766	0.0151344825878611	0.0204175722234919	0.00547833668720438	0.00074423037393484	-0.0130671609424613
0.198253772455825	0.0296161674462818	-0.0309031031284208	0.122541604301006	-0.012339883259343	-0.0102576585786791	0.0248956297568958	0.00888962794554332	0.00229079954069292	-0.0112987709190111	-0.0222657488995159	-0.0222434535049494	-0.0342092636662053
0.0576323477053729	0.00417169323220107	-0.00611513128353515	0.0348038091223981	0.00123504249531459	0.00424057848143417	0.0159099597426853	0.00932649113376056	0.00877866629102415	0.00273781048837438	-0.00374647753751405	-0.00450814040913045	-0.00735220871406681
0.763796754911755	0.1448319216483	-0.195292943893943	0.154704673659674	-0.0414631271669507	-0.0469485694276484	0.0174552583690819	-0.00583514792384876	-0.0347803846360039	-0.0442058482972995	-0.0435146424101368	-0.0581222303590442	-0.0779167233017506
0.319080282185151	0.0620957068411905	-0.0495040807860283	0.214074833526873	-6.69174520933624e-05	-0.0287073321321997	0.0399737175163485	0.0266976633961143	-0.00317752745804417	-0.0143871247921465	-0.0327534053952843	-0.0551761791493033	-0.0601746546667027
0.844122186081892	0.115189918288311	-0.227967750900732	0.114316702806997	-0.00157778834512567	-0.0349726447082329	0.0200310828859822	-0.00357255765476361	0.0157823196901139	-0.0182752165266793	-0.0265275634384534	-0.0350891119338177	-0.0284474824521883
0.944467142857143	0.054730371155077	-0.274213120214673	0.0502661904761905	-0.00722380952380963	-0.057181978806218	-0.0122200396825397	-0.0107263095238095	-0.0139463916638917	-0.0322028941650138	-0.0260448809523809	-0.0266828535353535	-0.0402310105821252
0.886749047619048	0.102267953919724	-0.247219978853407	0.0919509523809524	0.0073676923076923	-0.0363477994227994	0.0150092857142857	0.000780119047619099	-0.0160005555555556	-0.0144900535575536	-0.0363666430791431	-0.0451529226329226	-0.053572772949273
0.0453606610215234	0.00616033640139427	-0.00590163644189641	0.0164246576765458	-0.00420990053638479	-0.000943823370900515	0.00896701075266883	0.00471072876565556	0.00187598134019891	-0.00257686195364265	-0.0042087281588966	-0.00667287842670673	-0.00333389500377605
0.0440601852368023	0.0360722214671678	-0.00187767173274543	0.0344991677355247	0.00258737347440362	0.00813879860923823	0.0232633748074708	0.0129044949614425	0.00802997509372566	0.00536308604182092	-0.000503043192278285	0.000128089905888806	3.84949765072362e-05
0.0246882898238028	0.00353968099219566	-0.00462307793121959	0.014679522265468	-0.00152267428200415	-0.00455071917593191	0.00195356722340283	0.000147583813156202	-0.00188189619848386	-0.00303669672896803	-0.00531724187250088	-0.00733326939356944	-0.00623451782783514
0.233638207585638	0.077410611666931	-0.0317714943024374	0.158994627312002	0.0252938575333158	0.00505744814742087	0.0375965791407778	0.0309862629522897	0.0212039802557618	0.0151756528403683	-0.00478580745562454	-0.00653002277570416	-0.0162052674084264
0.181597224153235	0.048489972156474	-0.0253470891246113	0.134271217328521	0.0173539918693053	0.0134407986553473	0.0539265107447941	0.0385325630898603	0.0325694534934007	0.0153973952623263	0.00717810515853715	-0.000881309857027862	-0.00856486293005029
0.685956392496393	0.164543010993072	-0.154912746151633	0.226460274170274	-0.0208931345125463	-0.00169859390609384	0.0411572244422245	0.0163229571817072	-0.00194067569212697	-0.0112958642093201	-0.0182359257409257	-0.0333597095795126	-0.0479627503796894
0.0757558812031848	0.0123679983816499	-0.00960090582146263	0.049184645030111	-0.001662051101158	-0.00909465372112253	0.0103495029640325	0.00177890749690536	-0.00374485522237662	-0.00537835241114026	-0.00939059557306261	-0.0153132054731731	-0.018456456129166
0.577377265985076	0.169704186552918	-0.121805245076586	0.238004093248473	-0.0181769227408179	-0.0918745027141412	0.0226715671168751	-0.00728383538205291	-0.055018304726251	-0.0550257127274796	-0.0615022123790187	-0.110082850009936	-0.0791997930920617
0.693563138528139	0.167210737812409	-0.160751953570118	0.214603528138528	0.00180589995386971	-0.00781335735564603	0.0532733036408036	0.0359537266899767	0.0116886409521277	-0.00300372870088816	-0.0195562075645298	-0.0151799792305722	-0.0506919456800842
0.927204285714286	0.0694662102981054	-0.267568523188852	0.0636123809523809	-0.009797619047619	-0.0470336041736042	-0.000771428571428645	-0.0191970424836601	-0.0266621805971805	-0.0284156116106116	-0.0426435317460319	-0.0381372186147186	-0.049219044011544
0.747735903540904	0.158497175785053	-0.182092599103192	0.188564096459096	-0.00935721250971255	-0.0430964129073541	0.0165963439338439	-0.0285140178900049	-0.0272980949009786	-0.0262268127085333	-0.0425502844379713	-0.0547817063943968	-0.0757747958332518
0.227794775432993	0.0454937390434497	-0.0288489615081862	0.183522807112952	-0.0135229694035491	-0.00695285658027245	0.0441245454913974	0.0266959691943912	0.00651599818035242	-0.0102379129919108	-0.0236937051418211	-0.0289840522574667	-0.0375405628087357
0.641564408304852	0.136466704240077	-0.151182254645504	0.196372399562695	-0.0253749068620798	-0.021881889690775	0.0273043068777453	0.0054851771880422	-0.0174640065691606	-0.0236283982764274	-0.0472872503771823	-0.067585404680965	-0.0757071091684197
0.001509611879545	0.00191133293760512	4.34651725835433e-06	0.00105088936075931	0.000748511481241749	0.000595716546686208	0.000376004926381669	0.000728431017781153	0.000316051952849564	0.000672114013963978	0.000140759425887894	-0.000228016365290132	-0.000207893128941461
0.0149004125776707	0.00194163066327689	-0.000952529534794905	0.0108601571347576	-0.0025122747927437	-0.00153738241144357	0.0010212309812532	0.00215026106620014	-0.000267100461669192	-0.00202482860209364	-0.00335511491256134	-0.0026260069186384	-0.00436562965947742
0.569667323717232	0.103451391752152	-0.126336104413361	0.199442729987545	0.00178714224103205	-0.00512607222116179	0.0556372731900339	0.0338511085707978	0.0144636006192322	-0.00166946499006482	-0.0235793730085376	-0.0373548771655616	-0.0530040410415153
0.124692744276873	0.0184730710889702	-0.0165942103478258	0.077021498300106	-0.0109736429444781	-0.0122382425042452	0.0157399524893946	0.00156176343914502	-0.00231783248352871	-0.0116059427243616	-0.0125861595179866	-0.0146544105685914	-0.025195895993593
0.913130317460317	0.0804732289464524	-0.258780653741689	0.0740196825396826	0.00745301587301606	-0.0194474531024531	0.0133629273504274	-0.010444733044733	-0.0133531929181929	-0.00599721861471858	-0.0325624999999998	-0.0249035912698412	-0.0349648656898657
0.536653447219619	0.133222796343649	-0.108233984927062	0.240674397615285	0.0115774842205152	-0.010269453005921	0.0562839997918726	0.0402921367805787	0.0192637228753242	0.000654015607297054	-0.00745945515811408	-0.034581692520521	-0.0387062608432149
0.0644512337164495	0.0102933184254706	-0.00642851081276048	0.046806537558379	-0.00537989647844339	-0.00714324135430616	0.00753390655188584	0.000440782377200397	-0.000864873504624039	-0.00626156891637478	-0.0114686728392386	-0.0111959877821999	-0.0179920574843391
0.843601247902424	0.116383927998418	-0.227643258974108	0.114832085430909	-0.0161861091522856	-0.0371169393710277	0.0100453700384582	0.0216938963977199	0.0140922098897834	-0.0266515242616566	-0.0373434901046665	-0.0471465771152536	-0.0504683464200061
0.00684245484675019	0.000750839911863145	-0.000542275986485485	0.00582850742531086	-0.000138892577849764	-0.000153618691102292	0.00118012127058992	0.00115225794405289	0.000542028242363038	-0.000146255634476028	0.000769140788370233	-0.00161155234838573	-0.00145620130664199
0.531432987211824	0.0846170531063569	-0.115110477375847	0.199993881192103	-0.00948761144565391	0.0101812468643938	0.0409028021431573	0.0254525024713065	0.00539018618017717	0.000346817709369951	-0.0191210854299729	-0.0366379400341848	-0.0561956819704196
0.0234032470400758	0.0199107322030257	-0.00109593294809051	0.0141080588127993	0.00390956853202933	0.00456876155579083	0.0115197497429823	0.0100575294569199	0.00680904892240267	0.00423916504391008	0.00192442463770696	-2.78650161044738e-05	-0.00156478046622217
0.445765390333407	0.105997638488213	-0.0909528418561396	0.184751982022474	0.027581509944026	0.0114340366321458	0.0696125696873726	0.0367455183671704	0.00981740668532	0.0195077732880859	-0.00692204674779145	-0.0266728680173217	-0.0388917418110831
0.914463174603175	0.07734198918244	-0.260432138088951	0.0744701587301588	-0.0325101587301588	-0.0219421611721611	-0.00657394383394383	-0.00171968253968258	-0.0140439682539683	-0.02722615995116	-0.0236524603174604	-0.0378225505050506	-0.0419554262159409
0.467572757985972	0.107031594784777	-0.0859505466910485	0.246896158984075	-0.00437915908835224	-0.048753187006384	0.0496542397262164	0.0248706761351298	0.000164001801683689	-0.0265661730473681	-0.0428542833485048	-0.0463799494943705	-0.060058495236839
0.684438714485073	0.161286337070478	-0.164884712773933	0.180123520368873	-0.0288930322205722	-0.0296060774784787	0.0187795677306118	0.0123314187987634	-0.00477954501634092	-0.0292495548495254	-0.0297622634200476	-0.0679164635444282	-0.0724192761976842
0.038654174851744	0.012174561191564	-0.00384886806500318	0.0235316477185539	-0.00174764322278444	0.00442384699212934	0.0113783049655667	0.00432589952773786	0.00224369192810212	0.00133810188467245	-0.00369769361308312	-0.00281364849518857	-0.00669048660513229
0.388572630375474	0.0656904456135175	-0.0741085793040405	0.191494152946992	-0.00545264548060115	-0.00411077118102982	0.0512014184477511	0.0231639135384457	0.0035956313902536	-0.00478170833081548	-0.021976646712048	-0.0357341066047903	-0.0401989052822327
0.789245396825397	0.157821300683759	-0.19678974122277	0.173287936507937	-0.00539008759214643	-0.0604911601829543	-0.00266726246329618	-0.000396176201249765	-0.0249024663786507	-0.0329406238875504	-0.0619387097857743	-0.0612886894387862	-0.0641661341901937
0.00683361178928698	0.00919547252277658	-7.83719529226234e-05	0.00368755439303928	0.0028484792822015	0.00270890566846105	0.00686694840795079	0.00439190754399285	0.00319473501426691	0.00277869247533128	0.00141382996892285	0.00157038106293686	0.000147780074068896
0.715907930580967	0.150560104239764	-0.176520607479774	0.187783953016917	-0.00804618742945251	0.000579244890620667	0.0353202860519017	0.0366753890405883	0.00907322175561409	-0.00373347126941592	-0.0197488382326352	-0.0354441884851603	-0.0508173169796167
0.467158939594312	0.19776970314507	-0.0904611527767141	0.226667057137715	0.0368787341825168	0.00953777151769536	0.0599669538544672	0.0579878103918717	0.0304366123243003	0.0232082528501061	0.0142536403651983	-0.0296634638202267	-0.0434306384877619
0.00215155649867836	0.000340078509950242	-0.000156326474127035	0.00105512463823894	-1.15144344199404e-05	-3.1701525424345e-05	0.000606491491815542	0.0011659498117227	1.84431833211737e-05	-2.16079799221429e-05	0.000207856339979841	0.000313256014955954	-0.000591810289182107
0.0641677768354123	0.00903449865404626	-0.00778134961144761	0.0385784218570474	-0.00448696116338253	-0.00138059764648162	0.0102955512767789	0.00485458570983566	-0.0015036645040451	-0.00293377940493207	-0.00464734281264381	-0.0090904313970185	-0.0149832153629856
0.929746190476191	0.0668624793105835	-0.266620980605233	0.0596204761904761	-0.00556682539682551	-0.0354085425685425	0.00965904761904746	-0.00305988095238097	-0.00696214285714292	-0.020487683982684	-0.0240438095238096	-0.0184525396825398	-0.0394689301874598
0.0694278992124763	0.00930311447180227	-0.00244200901431119	0.0634460426590892	0.000401688908386794	0.00192321559129481	0.0232278672796226	0.0135927436686922	0.0089376337338405	0.00116245224984081	-0.00279884627095194	-0.00778671194162402	-0.0113323259500769
0.688195436857972	0.139885027295538	-0.164579736113323	0.200345278117873	-0.0106841556881608	0.0144646899330216	0.0527191307260636	0.0306461812509305	0.00648869575855149	0.00189026712243046	-0.0239585996650274	-0.0159447199084144	-0.0476348247914489
0.73808514041514	0.159340565267849	-0.176846330381477	0.197892637362637	-0.020017437007437	-0.063537011044511	0.00900316626574615	-0.0320018571134747	-0.0205219214119213	-0.0417772240259741	-0.0510776998663991	-0.080888740631599	-0.0664139081920611
0.885759761904762	0.104415127120606	-0.248380216038546	0.0904069047619047	0.0105511904761905	-0.0337610750360751	0.00683338516746412	0.0035797466422467	-0.0132610992224149	-0.0116049422799422	-0.0227951406926407	-0.0446143782283354	-0.0329820634920635
0.76725998001998	0.139595760055698	-0.197863509688425	0.151349627823157	-0.015572366188725	-0.053993036907537	-0.000234614138960088	-0.0203195154836564	-0.0480745556766463	-0.034782701548131	-0.0525586586438823	-0.0546012764448643	-0.0747933351107731
0.0710798818189382	0.0434079855319432	-0.00100134954621862	0.0694840507779544	0.0130013151449354	-0.00294240354394613	0.028335052705084	0.0207422540896882	0.0135640918187062	0.00502945580049464	-0.00117774117156359	-0.00528667383308874	-0.00673991512291595
0.333085096717313	0.112729566209371	-0.0557119259684894	0.189493378358853	0.0154415532298033	0.0117736179117749	0.0607184769089807	0.0411689161940134	0.0190471401462158	0.0136075855707891	-0.00878418176561968	-0.00346517497267101	-0.0212542291425837
0.207449112099187	0.0527111981819232	-0.0323951704550308	0.128673476893891	0.00230635657285153	-0.0119329837308721	0.0329426874429822	0.00716985172746548	0.000343651729238281	-0.0048133135790103	-0.0104638593524486	-0.0140286654982991	-0.0245470613860433
0.11384733736606	0.0193260238619495	-0.0156603218436592	0.0702926584501787	-0.00880087959094984	-0.00896971313649023	0.0158463629985057	0.00404912212549893	0.000788871757095647	-0.00888529636372003	-0.020409361412066	-0.0200976064123301	-0.0232612596451526
0.521777373730519	0.107016113201198	-0.109430487007042	0.218129783482827	0.00549398807793922	0.0206636569646192	0.0541909895094245	0.0329752934757774	0.0219928709675316	0.0130788225212792	-0.0180179035383647	-0.0313123556731764	-0.0396460573376675
0.274616549090797	0.055336945463676	-0.0478160745619699	0.152740245912164	-0.00291991371910716	0.00494654692995605	0.0284805088653129	0.0234271448682357	0.00992300285264169	0.00101331660542447	-0.01220270042952	-0.0367161543042895	-0.0331057258307645
0.425307499774911	0.126010054563151	-0.0877926705998642	0.190396968570674	0.0264248030693216	0.0103562576122648	0.0725553498950783	0.041612612171774	0.0313273204029144	0.0183905303407932	-0.010672022335485	-0.00460467091225147	-0.0182664871879066
0.840485641123582	0.119697158273745	-0.227507247573722	0.120142136654195	0.00184250461956348	0.00245816840022706	0.0157953906224493	0.00254426966007837	-0.00101751567060404	0.00215033650989527	-0.0308622285353443	-0.0237147261755273	-0.0466066381459957
0.192833083171513	0.0666857906697541	-0.0235178164033948	0.145729217096724	0.0217061552778432	0.0166564631568705	0.0528984387493944	0.04776429467854	0.0294124282765887	0.0191813092173569	0.00828725657294871	-0.00335311387262649	-0.00679264056605361
0.648057663447663	0.172272910674583	-0.146274273347517	0.217744558774559	0.0244396633439025	-0.0111496781228581	0.0553491131227658	0.0265729196195476	0.0106030892153822	0.0066449926105222	-0.006411514492903	-0.0316610176406417	-0.0681011714777416
0.026400209316338	0.0217710267061016	-0.00106433840949223	0.0180121229448074	0.00379925051059767	0.00359462566002653	0.0161515832691893	0.0127671993513282	0.0060601707829073	0.0036969380853121	0.00392723132593462	0.0010003710902939	-0.00174553650567617
0.0173632909892195	0.00748607562321554	-0.00101950498369927	0.0121633425386404	9.50219540879343e-05	0.00195201752661689	0.00612440364071623	0.00592476248526297	0.00466258192968123	0.00102351974035241	-0.000169728701345684	-0.000131364241007775	-0.00255888764350907
0.319179815036237	0.0705361311645952	-0.0504068762440407	0.21690626031997	0.00758208860233994	-0.0116228276789189	0.037306702426065	0.0255084639089062	0.00463624462940931	-0.00202036953828943	-0.0135640121887589	-0.0371662462245151	-0.0449435936099041
0.0470848846891588	0.00931243024815806	-0.00611863220617471	0.0279985787574992	-0.00389799676373001	-0.00610801523939664	0.00880231887928495	0.0039473660308457	-0.000762480131799116	-0.00500300600156332	-0.00340162381761189	-0.00473801837913634	-0.00754436337319011
0.610345913056373	0.135394589652321	-0.137231966904635	0.214614255010854	0.00386170119254969	-0.0138043041761143	0.0386798262655518	0.0210326024509014	0.00367903202963793	-0.00497130149178238	-0.0334131139901139	-0.0495407029474821	-0.054265597665892
0.586362223724486	0.165606396251041	-0.12414990740949	0.234589558863297	-0.00221184949903797	-0.0369653278278776	-0.0012916672389176	-0.0174276505030342	-0.0418033017278694	-0.0195885886634578	-0.073724465912466	-0.0840505340642183	-0.111085099520238
0.554322190782042	0.13163196127813	-0.115710872480802	0.231696866174074	0.024854535223404	-0.00115131079811814	0.0690786771521965	0.0462146975746991	0.0312490419394846	0.0118516122126429	-0.016161861462007	-0.0345000896131218	-0.0284910912223005
0.801540369075369	0.147583452692177	-0.207189661424593	0.141768996003996	-0.0153264701964702	-0.0500242776746265	0.00585744438871316	-0.00216693014828306	-0.0292936732276439	-0.0326753739355483	-0.0568741856314767	-0.0707213466232197	-0.0532452660153675
0.941414285714286	0.0577487679153348	-0.275690186326078	0.0530190476190477	-0.00658420634920631	-0.0462500671550671	-0.00555619047619038	-0.0113902380952381	-0.0220897041847041	-0.0264171367521367	-0.0374090295815296	-0.0282459523809523	-0.0447500865800865
0.546516886565275	0.137794849167651	-0.114309815776769	0.236407858362999	0.00740843931294799	0.0056993678247107	0.0651510173716033	0.0457519822832722	0.0220739128019737	0.00655390356882934	-2.20206291274838e-05	-0.0175137698371683	-0.0184769045915547
0.765447704517704	0.142140221177007	-0.193452157805497	0.155750073260073	-0.0108830536261956	-0.0520070539733072	-0.0117403277273742	-0.0334572780613586	-0.0519843133772701	-0.0314450537997514	-0.0518474872325115	-0.0839923522264986	-0.0732399597939869
0.116636370185915	0.0638323454127437	-0.00784038726534943	0.122541572010098	0.00716892168713769	-0.0150998857627501	0.0342550307782801	0.0181823178292314	0.0127286929572826	-0.00396548203780622	-0.00732250829187235	-0.0135122425597277	-0.0168256476169917
0.0130696699864156	0.000714892763294801	-0.000442561255774035	0.00870628390702042	-0.000306047933441186	-0.000186152928848922	0.00485352663440238	0.00201338710196988	0.0013652151384144	-0.000246100431145055	-0.0010369495631354	-0.00171500663711779	-0.00222219660242936
0.420768512949829	0.130397424779952	-0.0746423773219704	0.246934687185998	-0.00940651262853515	-0.0459092635973219	0.0258616961560104	-0.00217468246042518	-0.0137403102232676	-0.0276578881129286	-0.0572002042963553	-0.0398111887682658	-0.0728004449522744
0.0945189578123739	0.0134789639130571	-0.0100121028412515	0.0699137577367766	0.00249248876555301	-0.00427122791944261	0.0247768399953244	0.0127328326398892	0.0111235794968026	-0.000889369576944798	-0.00597166870639551	-0.0113647223064345	-0.0116754493843766
0.33455910505546	0.109974468195981	-0.0526906201067381	0.234543000819358	0.00366648746771042	-0.00778182061399046	0.027851005168306	0.0282979176286017	-0.00839971221341279	-0.00205766657314005	-0.0188675708228904	-0.0414803617916284	-0.055204765522856
0.885102857142857	0.104926921349009	-0.246670620727025	0.0918638095238096	-0.021161507936508	-0.0145701767676766	0.0132913492063492	0.009176810966811	-0.016139968087468	-0.0178658423520922	-0.0109645562770563	-0.0426366747236252	-0.0431273095624182
0.685207523435854	0.136416171992249	-0.164715436130827	0.190718158695858	-0.00368258871329008	0.00136208162575124	0.0534251987445881	0.0283299156964364	0.0134364184889897	-0.00116025354376947	-0.0235268718764258	-0.0426673123768192	-0.0438811249911782
0.0548840889322084	0.0328113833113416	-0.00471894119236348	0.0471973467386937	0.0108420876901923	0.00808928290728493	0.0266712821081004	0.0209198056328345	0.0177773426847499	0.0094656852987386	0.00765900157372539	0.00362365677182247	0.00369150247424722
0.946104285714286	0.0529991482964434	-0.27389275700674	0.0504957142857144	-0.030113053058053	-0.0235909523809523	-0.010100238095238	-0.0207442532467532	-0.0238581449106448	-0.0268520027195027	-0.0323497835497835	-0.0472673665223664	-0.0480888256514727
0.334772023481227	0.112045697966166	-0.0512447321638732	0.230379747609906	0.00363233614836944	-0.0338824750647491	0.0309190546014169	0.0226322238980833	0.0074161783831404	-0.0151250694581898	-0.0335123335392384	-0.045419726868548	-0.0487957523563822
0.339655991389183	0.142871700713101	-0.057095371894502	0.196299176106408	-0.0159429999255363	0.00225925862601001	0.05048194723795	0.0424910733809208	0.0171671950220484	-0.00684187064976316	-0.0132903895570999	-0.0135880147862594	-0.0505711275640919
0.300088701062535	0.106066332638424	-0.0556402447413137	0.156694106388509	0.0116486623281471	0.0243957262038572	0.0751371279296321	0.048407498096403	0.0345189568725813	0.0180221942660022	-0.00272822201231632	0.0179006695212348	-0.00921253843182052
0.132412155022697	0.0196403551636768	-0.0166148531343994	0.0957322708823327	-0.0112236808470704	-0.00611799421230627	0.0228443958602393	0.00564867454953741	-0.00136640886787254	-0.00867083752968836	-0.0150292339684309	-0.021451340721889	-0.0269786066512795
0.405660358926046	0.137868140119714	-0.0680560715570462	0.262275674531633	-0.0860217754172421	-0.0518525865465762	0.0410420640500946	-0.0118881945898619	0.00556926355723741	-0.0689371809819092	-0.0690404768104564	-0.0770553924899956	-0.074015890667725
0.202116829323619	0.0437011440214855	-0.0300357467708738	0.139318555210715	-0.00558482519772474	-0.00793000177578498	0.0279535206997765	0.0143360203482877	0.00646120625968544	-0.00675741348675485	-0.023809145532167	-0.0278002788595526	-0.0292060943676797
0.50478307487733	0.154974497705731	-0.0991067735981653	0.246839628271563	-0.0146824268411553	-0.050283912900515	-0.00276676474911941	-0.00469209093283174	-0.0174178625216945	-0.0324831698708352	-0.0662030649084555	-0.0980772471283181	-0.094555693850878
0.705919608447108	0.14122253235274	-0.169086636844412	0.195899280441781	0.0049793089220721	-0.0129271728284034	0.0355251469488544	0.0229138880046029	0.0129980393108191	-0.00397393195316564	-0.0254510371864558	-0.0335230084886375	-0.0582615959986732
0.00749613464541226	0.000465494127720905	-0.000381835369798742	0.00291373990855835	0.000309461795494565	0.00111009502673306	0.00278043446302329	0.00120553201948298	0.000710202855233686	0.000709778411113813	-0.00026518351299761	-0.000316590439743501	-0.000708902487524255
0.421316928247037	0.121420574660146	-0.0839908557787898	0.187578939182406	0.0140225791338677	-0.00258976005270922	0.0609532249116645	0.0434073853871744	0.0215057954056018	0.00571640954057923	-0.0143980746297708	-0.0206772129179155	-0.0145207664212967
0.00583018573341515	0.000268974539643605	-4.20479193602701e-05	0.00690140385456551	2.20197365551318e-05	0.000515666670737517	0.00273588918353496	0.0022397941630585	0.000680094703663192	0.000268843203646324	-0.000603161354952978	-0.000724156368136682	-0.00104948511344955
0.915472063492064	0.0773335790251056	-0.259651306207	0.0749612698412698	0.0102674603174602	-0.00529039682539678	0.0113461904761905	0.0079231349206349	-0.0127809920634921	0.0024885317460317	-0.0205326649657532	-0.0282960606060606	-0.0313431833444334
0.690725894411168	0.155326039884719	-0.170752163522064	0.174560689973047	0.00315843719461839	-0.0371688404520555	0.0291346185154475	0.020841171240896	-0.00614235023675735	-0.0170052016287185	-0.0407615730430928	-0.0530170911174898	-0.0467369566447625
0.00475988407796517	0.00334863226721572	-0.000319757080244785	0.0041158527769895	-0.00124677142576646	-0.00131581749314637	0.00206369660901002	0.000451468584766954	-0.00118232314604398	-0.00128129445945641	-0.00050047462827468	-0.0018739882414405	-0.00214471594297428
0.332664309256025	0.112188086542811	-0.0503181002089539	0.226910677108827	-0.024610145129849	-0.0329783572989034	0.0351302956162147	0.0162415310443204	0.00088571079917571	-0.0287942512143762	-0.0327439826625728	-0.0429046950839395	-0.0593389831044951
0.783894365079365	0.158838426800284	-0.194410441211511	0.175305634920635	-0.0250045743145744	-0.0607448691379813	-0.000971356666209511	-0.0104460531208557	-0.0249439891821508	-0.0428747217262778	-0.0433051356860965	-0.045498276590985	-0.0661900019506637
0.418721460551005	0.132569149123911	-0.0744471106133712	0.244353892907477	-0.00947116942758003	-0.0505350497310791	0.0172539894837779	-0.00458430207747557	-0.019789617720422	-0.0300031095793296	-0.0470506337588584	-0.0658838218348188	-0.0863689852286504
0.406373390426052	0.150939742118964	-0.0737675991365184	0.221937717828666	0.015136681655309	0.0143008575151117	0.0650045278568241	0.0367448183692588	-0.00220272299280239	0.0147187695852103	-0.00656525922594209	-0.0189379387379485	-0.0366404953737692
0.0416734498214839	0.00219320350843009	-0.000775177970741898	0.0322978417150377	0.00247171716373853	0.00108281784220222	0.0170322864672329	0.0118011164532762	0.00664012905619576	0.00177726750297038	-0.0030251453257692	-0.0048705816725139	-0.00633022196342758
0.928802380952381	0.0681604760118953	-0.268463027373957	0.0629309523809525	-0.00519476190476176	-0.0328066666666665	0.00605761904761903	-0.00527345238095223	-0.0191722786131996	-0.0190007142857141	-0.0370511754911754	-0.0301125344100344	-0.0282335714285713
0.817276537646332	0.1056165159168	-0.217513574440373	0.130590028010233	-0.0215828012073327	-0.0111591236082533	0.0170896118740819	0.00884100291853784	-0.0100538994511942	-0.016370962407793	-0.0198286685709633	-0.0332482729943177	-0.0365716363698819
0.899617301587301	0.0856077684906634	-0.254615599760492	0.0841160317460319	-0.0143408369408369	0.0113193650793653	0.0226141269841271	-0.00337722052457334	-0.00963382756132747	-0.00151073593073581	-0.0304422871572871	-0.0423391408591408	-0.0444370378232877
0.568367944844285	0.146185974997536	-0.123971324192528	0.211045948713138	0.0199011330195522	0.0243592374011832	0.0619832698603595	0.0430014937492393	0.0307811958401897	0.0221301852103677	0.000483064948833878	-0.014886432726642	-0.039232674667998
0.649862009102009	0.171051047454362	-0.145646251882126	0.227364657564657	-0.00616280650721834	-0.0196408456225781	0.0319305454336188	0.0193159608447108	0.00200738175309378	-0.0129018260648982	-0.0252086784372324	-0.0288652080808319	-0.0709369113076131
0.242000324561013	0.0835718488341463	-0.0364016340424376	0.163474965651208	0.0208140071896151	-0.00504053091093185	0.056994647747632	0.0442911206388712	0.0106179853471867	0.00788673813934163	-0.00135287457966743	-0.0197974128527111	-0.0165988199291501
0.693897113442113	0.140762490581034	-0.16533119437672	0.196913997668998	-0.00978345268930925	-0.021479645255825	0.0363065288130342	0.0263543682542946	-0.0124953003671714	-0.0156315489725671	-0.0354416803390483	-0.0376586043045317	-0.0638528146683925
0.697776248196248	0.168156401778215	-0.159939847652145	0.211679307359307	-0.00949576786676198	0.0143021733821734	0.0584545382395383	0.0397349141748552	0.0263268254866049	0.00240320275770567	-0.0139661814265586	-0.0164579148044938	-0.0250485287612026
0.0915474498039547	0.0118327399808492	-0.0122829406486787	0.0515555803942045	-0.00688472672837305	-0.00613198837600959	0.0176670147041476	0.00304805344456271	-0.00529878644645586	-0.00650835755219133	-0.0131436600313065	-0.0190145269773077	-0.0161397615466935
0.333327897573202	0.111959198347411	-0.054197011272405	0.192063391649124	0.00608029216265532	0.00621517677629307	0.0528810039818082	0.0416434202807157	0.0255604765941725	0.0061477344694742	0.000815929977147023	-0.0220716151553965	-0.0231399895604714
0.696101605339105	0.139622818708812	-0.165502277839314	0.190231727994228	-0.0377168683519544	-0.0192108688464957	0.0204652165563196	0.015069682980848	-0.00801372514764431	-0.028463868599225	-0.0396440481901998	-0.0314519544044914	-0.0584760533206761
0.590579676533505	0.159875632167448	-0.12520734188037	0.227754099037329	-0.00595990915232669	-0.102155270959687	-0.00949901535644693	0.00853135747080469	-0.0430299667355524	-0.0540575900560067	-0.0592765960971167	-0.085869533990397	-0.103780908848302
0.681482849599585	0.135025663105843	-0.162768257953137	0.191900136394813	-0.0119749097124289	0.00913365153220647	0.0399733256460348	0.0151344997173352	0.00552937965376654	-0.0014206290901112	-0.0320617119326083	-0.0533571808766613	-0.0484458204352445
0.724553387232892	0.151009497105016	-0.178869080434908	0.181450474537521	-0.0246589308334206	-0.0219206305346282	0.0150232961370269	0.0191633129278084	0.00629061396988995	-0.0232897806840244	-0.0157147124718312	-0.0332112704509139	-0.0475350235183549
0.612680471725221	0.135826131281365	-0.136713093990776	0.218137866276647	-0.0199920779629802	-0.0312670371172318	0.0413815485272021	0.013458058514611	0.00159231969011331	-0.025629557540106	-0.0414981877908644	-0.0556673615422422	-0.0592920678893513
0.427989888603683	0.164616775788022	-0.0771754622042004	0.229725504263842	0.0167130081951074	0.0262678553853812	0.0675267780959326	0.0478329139616713	0.019806489140847	0.0214904317902443	0.0124183595780424	-0.0164926398198822	-0.024038187637851
0.0844421528600741	0.0138429845609785	-0.0129554619655321	0.0480555003903003	-0.00977719422757946	-0.00435197802163083	0.00719333631256053	0.00464777652748666	-0.00508735657110072	-0.00706458612460514	-0.0128766210018617	-0.0127683994896748	-0.0229983116836547
0.399565490476865	0.0845316981106073	-0.0723690800884071	0.231592127109703	-0.016596382249669	-0.0167242715294821	0.0481066646783644	0.0283201723309897	0.00925368824958006	-0.0166603268895756	-0.027677692065709	-0.0458992054991113	-0.0617658560548003
0.888313571428571	0.101117554073876	-0.247002630219071	0.0911364285714287	-0.0144328571428571	-0.0245364718614719	0.0139883730158731	-0.00520303946053946	-0.0133608788433788	-0.0194846645021646	-0.0422977806256076	-0.0238806932446637	-0.0439772943722944
0.194597301877196	0.0313436330268859	-0.0302279110035087	0.123937151540215	-0.0175652915818775	1.81456819720038e-06	0.0221838760039271	0.00312174821979777	-0.0068452561899644	-0.00878173850684014	-0.0154682565469854	-0.0206600290301352	-0.0317011403050479
0.734725256410256	0.15958393140331	-0.177188605879013	0.197808076923077	-0.0292808334475982	-0.0461184966523011	0.00176214424464427	0.00130365582130287	-0.0182853227491463	-0.0376996650499497	-0.0541903165246134	-0.0590202829873647	-0.0698263195226163
0.163148302132279	0.0673729686593391	-0.0228243942867616	0.111723085086417	-0.00473159595888792	-0.0202596651101773	0.0188643432072779	-0.00367348094325348	0.00400303029812515	-0.0124956305345326	-0.0251707216822379	-0.0328484432547805	-0.0271582107448107
0.816634860232422	0.105053396612148	-0.215832563526434	0.128253425481863	-0.00777476937178667	-0.0246011853214363	0.0427193461167839	0.0196753331852709	0.00963848753092522	-0.0161879773466115	-0.0220219190559519	-0.0289794538195199	-0.0475559721760344
0.315514058239104	0.0647415186174762	-0.0480676710776715	0.212417280631981	-0.00633539330347865	-0.00856007627894495	0.0418186185378021	0.0198694403169546	5.34980197817725e-05	-0.0074477347912118	-0.0397756118752527	-0.0434435273946823	-0.0548156385096399
0.00488665967222163	0.00140143436615715	-0.000237946667600381	0.00242117716423895	0.000590920074181244	0.00164132138717833	0.00305453500726814	0.00170923679970257	0.00138437074045215	0.00111612073067979	0.000566137859687781	-0.000102086456514818	-0.000589363837438064
0.271268602756571	0.0463115997898153	-0.0483832313408125	0.154126230948123	-0.0114843750624196	-0.00473982779526716	0.0355752022177316	0.0151000804681776	-0.002525704580435	-0.00811210142884333	-0.0160882892995424	-0.0316769149082393	-0.0412786317477432
0.0105682737491533	0.00313668393162988	-0.000419290965680106	0.00684040013501156	0.000769994701693737	0.00139765952873511	0.00391831168694279	0.00457609250662807	0.00235725990582412	0.00108382711521442	-0.00138467225059805	-0.00162769781231449	-0.000796874490956979
0.154841857570731	0.0243606140061402	-0.0236469354821237	0.0933889822919978	-0.00420020676706337	-0.00330788237855159	0.0244459595269775	0.00488091793038367	-0.00489050035944522	-0.00375404457280748	-0.00786985051517849	-0.0290694437640049	-0.0380602426829901
0.14600258070617	0.0693051845138145	-0.0162730629331402	0.114807793855678	-0.0133847744896948	-0.0141183655904312	0.0170402142753725	-0.000343294810523948	-0.00637590512724792	-0.013751570040063	-0.0114590074032319	-0.0248364943617988	-0.0274714161968245
0.46810625383429	0.200745686656132	-0.0870381944114555	0.239605934774487	0.0221711604196179	0.0104446819315864	0.078083516445159	0.0433316029899674	0.032962013429351	0.0163079211756022	0.00752054780957129	-0.00107952812335527	-0.0256192986914381
0.722043664424424	0.149578455674547	-0.178749785965429	0.175543175328605	0.00600333878543724	-0.010282059256369	0.046130515875744	0.0228559072038226	-0.00250528315815735	-0.0021393602354659	-0.0161090473712312	-0.0273879171067928	-0.0322661096966758
0.554879757042407	0.133600794289216	-0.117384858952405	0.231706274703625	0.0101369580067622	0.00488699650203106	0.0583293962634372	0.0416213898572931	0.0200101320212918	0.00751197725439667	0.00527680009515519	-0.00637180049088382	-0.0310068026253202
0.914188412698413	0.0794278677708588	-0.258757296733717	0.0728449206349208	-0.0325110317460318	-0.0145861904761905	0.00831230158730178	-0.0124757936507937	-0.0159062301587302	-0.0235486111111111	-0.0107684126984126	-0.0260578715728715	-0.0429415112665111
0.387159764062928	0.0923833520477246	-0.0661250194669866	0.239196770648395	-0.0100104161022326	-0.00872820893605014	0.0578396980785435	0.0342517163267587	0.0156768811540818	-0.00936931251914142	-0.0286700905964995	-0.0362480081501241	-0.0522209271175377
0.215508740860569	0.0412983123128697	-0.0313766772506276	0.135401773608742	-0.00590233432471626	-0.0105019063833085	0.0364132797359205	0.0145537668984672	0.00309869494523057	-0.00820212035401238	-0.0186236849967603	-0.0289204125716288	-0.0366141612787916
0.0734814346205638	0.011785386858018	-0.00880727589340685	0.0520125612306722	0.00144703340931054	-0.000729428398915141	0.020364145054022	0.0115541469189211	0.00495422522694494	0.000358802505197708	-0.00335736838722418	-0.00915787804264184	-0.0120383404217792
0.694792741702742	0.167712501627133	-0.159734239887939	0.222979480519481	-0.0126648444666788	-0.0174510611483025	0.0363274683795737	0.0260954773331245	0.0028044089664131	-0.0150579528074907	-0.0274066988624763	-0.0554734627065238	-0.0598178853699028
0.191916817434148	0.0830248105983848	-0.0208097022239247	0.174386337830893	0.00845697321396674	-0.0417840363360905	0.0279007907072198	0.00984469714122169	0.000619013796981899	-0.0166635315610618	-0.0202985833636878	-0.0288418962751374	-0.0404544636214586
0.401152076506087	0.133277134185578	-0.064830034152245	0.247646615854455	-0.0051109096337586	-0.0437899414750114	0.0370885325036637	-0.013374587075422	-0.0351608540404383	-0.024450425554385	-0.045442208354655	-0.0623846447337064	-0.0674527245395821
0.0388564589828812	0.0248596178219655	-0.00194081273028925	0.0354855115407604	-0.00113459126681347	0.0127711884594762	0.00687749155867833	0.0129929981523032	0.00929686940404683	0.00581829859633138	0.00270764377892459	0.00229562136753485	-0.00263697366157907
0.532787406496257	0.0908713663895078	-0.117016585953037	0.198898686038966	0.000698267222820959	-0.0125074644493597	0.0554115856492464	0.0335719606978973	0.0160757555473826	-0.00590459861326942	-0.0298917092190288	-0.0312574931600266	-0.0417031618487254
0.542515734324843	0.136510806025391	-0.111704696782623	0.238422551389443	-0.00459025691265313	-0.00463509851727961	0.0591212946717773	0.022729529251187	0.0165293587690761	-0.00461267771496632	-0.0107659909836322	-0.019846376973074	-0.0425430706858558
0.748813247863248	0.154885914607313	-0.182839874674339	0.187970085470086	-0.0105829964479964	-0.0296996077921794	0.0132402711554778	0.00491161588411582	-0.00792864638328583	-0.0201413021200879	-0.0403289850045037	-0.0519088766334547	-0.0739472748549674
0.506655339949091	0.156521567112117	-0.099646697039453	0.246200250593639	-0.0307485365498447	-0.053177547755711	0.0326591071980614	-0.000623731239397851	-0.0208590799961167	-0.0419630421527779	-0.0645082492407613	-0.0666905559026353	-0.0599601594150621
0.121197213453032	0.020788304406022	-0.0174378175384036	0.076314553512863	-0.016267415053599	-0.00219271676681419	0.0203963713159901	0.00968711836863304	0.00541798369059032	-0.0092300659102066	-0.00546532035050432	-0.0162295885334983	-0.0235393830439953
0.200151362135377	0.0427880493810605	-0.0268781349129312	0.141021236422198	-0.0078389970151701	-0.0136808158390669	0.0372982893974934	0.0108652241604811	0.000399012892911471	-0.0107599064271185	-0.0158899512487335	-0.0330524691332659	-0.0343321234211707
0.0824462937098531	0.0128539521977679	-0.0113484506135387	0.0509839689107069	-0.010736757462106	-0.0110020688971159	0.00409078954983808	-3.04741904320893e-06	-0.00140007839976607	-0.0108694131796109	-0.0102384178432005	-0.0213532381229351	-0.0170859896569663
0.3706419345396	0.0761072690411788	-0.0703616981754627	0.177593161561387	0.0063012219201628	0.0101695469903468	0.062873631652679	0.03515868149784	0.0232093403396805	0.00823538445525479	0.0056372939785771	-0.0160470604238536	-0.0129654797596011
0.556783959123808	0.10331815903054	-0.125217599357685	0.208840841725385	-0.0107965210484551	-0.00142397375744974	0.0512808637945167	0.0300354095458867	0.0175219482891675	-0.00611024740295241	-0.0123526619178352	-0.0432051089810837	-0.0443907040905035
0.53374668284642	0.0893757477356009	-0.117081417894964	0.200879627806079	-0.00981117572583035	0.00399460276099395	0.049211419020201	0.0257063192977407	0.00120505162241524	-0.00290828648241814	-0.025512324575421	-0.0341845960447484	-0.0458685433425935
0.533087612550384	0.113442394953708	-0.111348339729969	0.207441819586107	-0.00785048272718958	0.00711314254366358	0.0638223982725838	0.0424612457051137	0.0135534479290973	-0.000368670091763001	-0.0147286967992708	-0.0177502617650965	-0.0258710136547775
0.704754744699745	0.143145043406815	-0.169400062592304	0.194700810855811	0.0157765847611281	-0.00861053074290696	0.0333696110751993	0.0259389591617533	0.0148805088457074	0.00358302700911051	-0.00632671347060165	-0.0343013065368577	-0.0486916669562704
0.447683788718836	0.104588361445922	-0.0897888832034374	0.190588792590628	0.00482956474963248	0.00415082583626569	0.0598159762735706	0.0423992850711913	0.0304212685180624	0.00449019529294908	-0.00728782251833998	-0.0238707902354042	-0.0359335005421408
0.796519048729049	0.147556571291694	-0.208233126062026	0.138376506826507	0.00179412975912985	-0.049748437118437	0.0109980031569737	0.00629223395010792	-0.0395301231194845	-0.0239771536796536	-0.0511234619805955	-0.0819883448127311	-0.079038701583691
0.594878508421372	0.131667442365173	-0.13506463459631	0.199335726929866	0.000711619933432717	0.00519311275842549	0.0411721071091484	0.0240881228379416	0.0222245635211512	0.0029523663459291	-0.0206819649412008	-0.0304852643064845	-0.0355567423198228
0.418384071543173	0.131548007389351	-0.0715969803108295	0.2483963704649	-0.00293138583276376	-0.0425666951915979	0.0390742152963138	0.0101910763183116	-0.00358328370877858	-0.0227490405121808	-0.0349985744370959	-0.0809316907647702	-0.0644578365125134
0.125255572725633	0.0198431341758168	-0.0148597173957776	0.0883071586360638	-0.00576038523449067	-0.0026456082362494	0.0283794137536608	0.00659633477889063	-0.00156905218609193	-0.00420299673537003	-0.015603535010777	-0.0239400369473967	-0.0265372915999018
0.00969773172509194	0.00444625841258267	-0.00084235774455749	0.00750191272395197	0.000231484748748073	-0.000340966916615393	0.00454049544345683	0.00112730346301776	0.00156199292474899	-5.47410839336609e-05	-0.00129837035054224	-0.000829681499472506	-0.00190492538798944
0.389521320045374	0.0958145374917448	-0.076163811359808	0.190658343726103	-0.00974679444559245	-0.000602338650498913	0.0579864595171962	0.05436897550449	0.0257089568351802	-0.00517456654804571	0.00096631222724608	-0.0105401449495341	-0.0134166091704077
0.914886507936508	0.077677196658138	-0.261306727400283	0.0737301587301586	-0.00208841269841264	-0.00886007936507938	-0.000524444444444438	-0.000638888888888856	-0.0210956746031746	-0.00547424603174596	-0.00266984126984127	-0.0229230555555554	-0.0405888203463204
0.593017746336747	0.126666065042109	-0.129708070919772	0.204162629683505	-0.000156461820093878	-0.00559532408725305	0.0266166915769908	0.0230952568323448	0.00434471153855198	-0.00287589295367341	-0.0213484266008543	-0.0332270982298826	-0.0349577895883622
0.34550003380884	0.12104212958811	-0.061282710822432	0.193853172199224	0.0405325062934035	0.0263265129829821	0.0811359878691251	0.0538869799985803	0.0184957178810773	0.0334295096381928	0.00793665715036107	-0.0261738629707943	-0.0269937159459416
0.504451667170458	0.158348816054713	-0.0999087820957623	0.243037364643234	-0.0182477593771363	-0.0491947432604821	0.0124826081791443	-0.00751309530259303	-0.0152431429812117	-0.0337212513188092	-0.0426849055389578	-0.048758932330525	-0.0774310557853624
0.654844795129191	0.115485279500391	-0.152860397646443	0.197086400015533	-0.00949305181997151	0.018718433141095	0.0398291212970895	0.034349503571334	0.0195556493149952	0.0046126906605618	-0.0140313552417867	-0.0281278775811356	-0.0340386456361012
0.0135324347090267	0.00202494083938033	-0.0006833008750361	0.0130521398214208	-0.000255269147017692	-0.000503633125288281	0.000988793366241346	0.00195444730070052	-0.00043592737681053	-0.000379451136152988	-0.00249842667443489	-0.00315020415246749	-0.00292064113874517
0.194093209188782	0.0312801272581674	-0.0290758764002098	0.119994737103129	-0.0155914143345752	-0.0182809336426141	0.0208017087895488	0.0191635384756902	0.00219217959854959	-0.0169361739885946	-0.0105080921625389	-0.0147293828997373	-0.0274033602327698
0.21732247306582	0.0443096336085069	-0.0287027307911294	0.158846335387662	-0.00786631391323808	-0.00178451518666897	0.0403472026196702	0.0163791410021354	0.00071056158553387	-0.00482541454995353	-0.014237840732096	-0.0255478533771975	-0.033183620400272
0.0864211674116019	0.0424684228106447	-0.00525947783293411	0.0712160479088159	0.00895829445950477	-0.00820980729044735	0.0337259067708295	0.0217601064018934	0.0128539208758019	0.000374243584528713	-0.00410558597686099	-0.0060115578019259	-0.0112291056239362
0.28844867805423	0.103305136431695	-0.0468979986808224	0.178797260948166	-0.0242948166895794	-0.0688208585827922	0.00707949463982371	0.00315648812066671	-0.0262831579661047	-0.0465578376361858	-0.0391201074747817	-0.0421523321288964	-0.0609215722000777
0.797871396381396	0.145437440812808	-0.20991353749012	0.142320825840826	-0.018303819008477	-0.080402573030834	-0.00281970742475923	-0.0192896762441211	-0.0246521528226676	-0.0493531960196555	-0.0582464766624559	-0.0933732519144924	-0.0786542194477412
0.449103482602664	0.107174015974547	-0.0908407806586367	0.188404667013556	0.0313925043881302	-0.00158808973104407	0.0577757447782241	0.0434138870323779	0.0112399823312704	0.0149022073285431	0.00327119207272508	-0.019433630968826	-0.0449749811133119
0.216721259838962	0.0717203551901149	-0.0356577086730557	0.131937643880502	0.0111424738885557	-5.9353520557498e-05	0.0457778985958922	0.0244287980493522	0.0162159840473518	0.00554156018399912	-0.00463545237062629	-0.0199944607443357	-0.0217201960266954
0.78384746031746	0.163134165922519	-0.197682283958353	0.17435253968254	-0.0200177994227995	-0.0558625641025641	-0.00171660173160171	-0.0352992174504501	-0.0370321002072664	-0.0379401817626818	-0.0486048096077469	-0.0776156701988242	-0.0841452832972061
0.102883059924141	0.0502826068799117	-0.0112207012166469	0.0889909234394514	0.0211441517861988	0.0147244359932458	0.0402790647382583	0.0348716863888358	0.0248072804346688	0.0179342938897223	0.0115775151544582	0.00839110545101067	-9.19344964391833e-05
0.101027809811875	0.0196559656330768	-0.0107511323041018	0.0758508930681335	-0.00534286720639623	0.000798375220882802	0.0213915874124704	0.00784613958486401	0.00177465498651692	-0.00227224599275672	-0.00931915907345045	-0.0145519220019186	-0.0131889436070145
0.0347820641408798	0.0335253338030779	0.00145004834509701	0.0288848122458799	0.00754205910777123	0.00996728553936715	0.0267186610908453	0.0182476759805305	0.0131620346934093	0.00875467232356919	0.00412695686810581	0.00306258186485954	-0.000978539398746918
0.0746022718715298	0.0154642197301012	-0.00911044361015036	0.0461510028082464	-0.00774052866800062	-0.00443786579635902	0.00892880290867448	0.000644455893788143	-0.00458051339403552	-0.00608919723217982	-0.014127864282488	-0.0105419344720741	-0.0160828217841775
0.846005992961287	0.113813694034495	-0.228636806603582	0.115908927673633	-0.010656700031994	0.00279972132442707	0.0279665528262587	0.0164257075019923	-0.0116233917562374	-0.00392848935378343	-0.0296769156570125	-0.0313916676929882	-0.0438696208259779
0.797170494505494	0.14755437515492	-0.21079729654353	0.134481727716728	-0.0174828767534495	-0.0680689169484706	0.0095221628371629	-0.014616906296803	-0.0307026657093996	-0.0427758968509601	-0.0635560675144914	-0.0270189066071242	-0.0708365533748158
0.942267619047619	0.056858509505509	-0.273903450454009	0.052532380952381	-0.00471428571428578	-0.0499118253968255	-0.00421138111888109	-0.00707079365079366	-0.028137803030303	-0.0273130555555556	-0.0164508064158064	-0.0379888383838384	-0.0391637156556893
0.47759679624777	0.106625181704682	-0.0920273420617081	0.242887560293978	0.00637728389312575	-0.012393809667614	0.0432848082482405	0.0213613871570744	-0.00590481795512005	-0.00300826288724415	-0.0353954984485461	-0.0507955024117256	-0.0723675670004894
0.348364903622564	0.118755828600443	-0.0604694453122878	0.191741545964483	0.000599049675995889	0.0148877301849897	0.060388707482042	0.0418719564435363	0.0214240704490464	0.00774338993049278	0.00650551581411407	-0.0148577675730017	-0.00726807178349675
0.00494316716471088	0.00232053213964958	-0.000482321012355654	0.00447173102735664	6.99965081910319e-06	-0.000674043271000513	0.000761418207476418	0.000763387511109196	-0.000317437641522609	-0.000333521810090704	8.65647221494868e-06	-0.000293727809190361	-0.00246120152131669
0.914630793650794	0.0781933878455234	-0.258381153953427	0.0765525396825398	-0.0129610317460316	-0.0329164285714285	-0.00350650793650786	-0.000653037518037358	-0.015155183982684	-0.02293873015873	-0.0215337698412698	-0.0173865223665223	-0.023970670995671
0.526756196665975	0.0877235555214604	-0.113930395781014	0.202427687356321	0.00394796051566704	-0.00421757385306631	0.0485431807100425	0.0301348513894174	0.00139971862558641	-0.000134806668699583	-0.0343703506427495	-0.0318603024056695	-0.0528169490904633
0.405448769854346	0.134000713651006	-0.0695824801858149	0.254236364594639	-0.00717893120227053	-0.0565084468831224	0.028366251140299	-0.0151351749921317	-0.00387161872539099	-0.0318436890426965	-0.0554385718489403	-0.0682570920823425	-0.0724708022303878
0.13421606854383	0.0232157959281336	-0.0101602503821358	0.115884085104356	0.00802536745831067	-0.00248000945739235	0.0318582398670924	0.0227659577142689	0.0119835947238307	0.00277267900045916	-0.0101053228783221	-0.0133970319534449	-0.0164257746476154
0.245792834080495	0.0439566672462385	-0.0350530685491346	0.17736092079292	-0.00898130983741371	0.00024168924531931	0.0450764634729946	0.0317292071990048	0.00771597830922252	-0.00436981029604719	-0.0163515374502754	-0.0359293075024141	-0.0320377350733464
0.227606527906725	0.0828433846019467	-0.0339995874043683	0.15040395700207	-0.00387196134079232	-0.0286124985931461	0.0127515166183004	-0.00238971335932983	-0.01185948832493	-0.0162422299669692	-0.0305900762074893	-0.031824099495592	-0.0457358589043556
0.271889241441713	0.102515815288893	-0.0406945501983682	0.179376771106053	-0.0380628833411687	-0.0631658521579581	-0.00435131091037044	-0.0255890204074648	-0.0184263588760158	-0.0506143677495634	-0.0725635234098317	-0.0662605884017808	-0.0783231789285928
0.774033444888445	0.144535096995983	-0.198539668476044	0.154800999556	-0.0111386097236097	-0.0362267673414802	0.0182322056847056	-0.0019068720623191	-0.028267154208021	-0.023682688532545	-0.0777179787125386	-0.0919932956710227	-0.0635605161298963
0.0299195818056662	0.00449459493560218	-0.00299572830456091	0.0200721968015367	-0.00449185438403192	-0.0051579644993632	0.00175053929914037	0.000443246747011031	2.1639500811764e-05	-0.00482490944169756	-0.00661504176311659	-0.00775327967203532	-0.00821557291380607
0.0731980362370742	0.0112386227275563	-0.00917677291901292	0.0507999286417224	0.000340403421267274	0.00140849320941029	0.017240775988898	0.00624532429725456	0.00673490461570009	0.000874448315338783	-0.00726084409449301	-0.00773261144641851	-0.0168711119555655
0.0644928613179421	0.00918599106681463	-0.00872922596211574	0.0377568659071208	-0.00441109246176104	-0.00383756572143294	0.0109755121693096	0.0029381064083716	-0.000592917762520684	-0.00412432909159699	-0.00588189699934414	-0.0128152053118903	-0.0168144197620964
0.844866932054873	0.11727615054823	-0.228443619060671	0.118012433024492	0.00975240416446299	-0.0477571052150464	0.0340085044530634	0.0086180134081606	-0.000654054540230931	-0.0190023505252916	-0.0204414801526005	-0.0372227097932166	-0.0390879411159015
0.932630476190476	0.0647433862914324	-0.268731738688593	0.0603695238095239	0.00273952380952391	-0.0274033333333333	0.0056357142857143	-0.00685345238095236	-0.0181128571428572	-0.0123319047619047	-0.0307686391386391	-0.0336635425685424	-0.0271962587412587
0.132889992334237	0.0635361007173323	-0.010309789147784	0.123184235330659	-0.00130599297004319	-0.00946516538271902	0.0328200915537847	0.0187260930032002	0.00379388756015123	-0.00538557917638111	-0.00719266669145094	-0.0164882189974547	-0.0229950156129902
0.0434495441208195	0.00612935588531462	-0.00587128546741119	0.0259069447673346	-0.00844563475435293	-0.00854264374446041	0.00448797557028886	-0.000613373475279497	-0.00452866217744335	-0.00849413924940667	-0.00902304413787573	-0.00888293518999246	-0.00902510610654273
0.415904957970093	0.115916757973283	-0.0824441802534363	0.190254866686248	0.0386013750889654	0.00862209286404902	0.054845319628293	0.0506530666542184	0.0157609989539028	0.0236117339765072	-0.00042133458621757	-0.0244866969007773	-0.0239423028067133
0.801717348762349	0.145134187490004	-0.210574441804095	0.136809317904318	-0.0254112102884684	-0.0783639330799919	0.001430388160364	-0.0133209996409996	-0.0256925427399398	-0.0518875716842302	-0.0491632561316562	-0.0694484405892077	-0.0615149895841121
0.565896836120356	0.118938045837917	-0.1287051538753	0.19164880126187	0.000307747936516556	-0.0335804696434293	0.049855122548736	0.0360896556604432	0.0236338242279017	-0.0166363608534563	-0.0159969619448026	-0.0310778966758591	-0.0287268619478631
0.0762748239225786	0.0180066931109329	-0.00986599254088012	0.0497239353622719	0.00175711425613713	-0.00464969443358867	0.00587599166066728	0.00440149060725431	0.00308332457961513	-0.00144629008872577	-0.0102348415453734	-0.00924540259661207	-0.0157696453623187
0.939069523809524	0.0597142858544807	-0.274245651815595	0.0555138095238095	-0.00556952380952391	-0.0259628571428572	-0.00398391053391056	-0.0204917126148705	-0.0162933333333335	-0.0157661904761905	-0.0167651767676769	-0.0302111111111112	-0.0406068650793652
0.840500400057459	0.120088972112873	-0.227332558351337	0.119529599942541	0.014491136739078	-0.0198440660302889	0.0213789253393665	0.0174550364504776	-0.015536475093534	-0.00267646464560545	-0.0107853259648848	-0.0359743745730944	-0.0454272187942776
0.570159041774027	0.114138814948846	-0.126374744818876	0.20017792537647	-0.0119680305255573	-0.0168160686551972	0.0370038401256274	0.0206907721125936	0.00815555049758077	-0.0143920495903773	-0.0355435982275858	-0.0378897420022137	-0.064256058575221
0.199745976200299	0.0300739887961212	-0.0308533986687091	0.12326805441021	-0.00159993561329311	-0.0105054350323162	0.0294532945818485	0.00424997523600393	-0.000470316501682055	-0.00605268532280462	-0.0240316466333241	-0.0274109257265567	-0.0375419384255675
0.433940597550283	0.101960051559064	-0.0871434781943419	0.192951320492351	-0.0269736635028708	-0.00423023905501951	0.0536809852172618	0.0389303578207063	0.012707031724203	-0.0156019512789452	-0.019052172964769	-0.0141269149362618	-0.0400624660619687
0.410904065928946	0.131398473615636	-0.0691078612784634	0.249742079513664	-0.0534321861969771	-0.0638053187785025	0.00667742105331615	-0.0159386563789444	-0.0130528023535341	-0.0586187524877398	-0.0753174705005605	-0.0893940375883159	-0.100895323279653
0.890327619047619	0.0990745142228273	-0.24947623054383	0.0876057142857144	-0.0282657142857142	-0.0195263997113996	0.00896488095238102	-0.00834308812919105	-0.0176293434343435	-0.0238960569985569	-0.0364123575036075	-0.0408848705649281	-0.057135218115218
0.91154	0.0800040048453569	-0.259074397978856	0.0765933333333334	-0.0274790476190476	-0.024924938949939	0.0109088095238095	-0.00608321428571434	-0.00447612745098036	-0.0262019932844932	-0.0350535907221434	-0.0431978463203464	-0.0438243430017695
0.0877021324492321	0.041316571409169	-0.00814147836794775	0.072348642135857	0.0058370542101521	-0.00651500840870474	0.0267122507033806	0.0156740182193268	0.0102991601156984	-0.000338977099276327	0.000861106856010707	-0.00535370803200808	-0.00903767709118045
0.0309331402573599	0.0042775845261994	-0.00366762513739897	0.0202413980105544	-0.00568864550730083	-0.00523553689008226	0.00186027302925354	-0.00117445392513633	-0.00178238094080948	-0.00546209119869154	-0.00377065703618387	-0.00759508238868838	-0.00711077963019706
0.56889722716726	0.173427164054159	-0.12367924530817	0.236029422522919	-0.0291805993631855	-0.130719869657956	-0.00462773021936558	-0.0255831007561759	-0.0304183390971303	-0.079950234510571	-0.0748494624380812	-0.0848810669689338	-0.100907528366732
0.184861306770844	0.0474792939376412	-0.0231125612292967	0.136783621497549	0.0200491458896307	0.0119673485526993	0.0528307083404396	0.0403611654714744	0.0264313354838918	0.016008247221165	-7.40403587279614e-05	-0.0111013810855366	-0.0086532676276192
0.940206666666667	0.058897261330623	-0.274342631351076	0.0537599999999998	0.00281333333333333	-0.0345877777777778	0.00456999999999985	-0.00711297619047635	-0.00498965811965812	-0.0158872222222223	-0.0282534523809524	-0.0342369047619048	-0.0503018190946481
0.0232513987345209	0.00328375674868664	-0.0029086990800954	0.0157509667546481	-0.00442761168686151	-0.00267885408693133	0.00309310099809295	0.00185156949606739	-0.00279774764297913	-0.00355323288689642	-0.00396238792589332	-0.00529259851001386	-0.00569788353162992
0.0137949577099787	0.00106519671174367	-0.000616203649788562	0.0096433682868275	-0.000737475979338566	-0.00105990638948833	0.00459932124770961	0.00266731577129942	0.000522997482845825	-0.000898691184413446	-0.00109971676562924	-0.00258300822653001	-0.00281749291742309
0.316317358807488	0.11102306427843	-0.0457556384622171	0.238620767758892	-0.00587260275618545	-0.0119549192677834	0.0426156698503716	0.0122316591696653	-0.017303882523754	-0.00891376101198438	-0.0299097076204936	-0.0552950130448528	-0.0757346616617511
0.193800320748196	0.0673603905975469	-0.0242544517263512	0.146026405742885	0.0249991730514068	0.0267511789916252	0.0685787821668717	0.0379896199732594	0.0297246573629457	0.025875176021516	0.0102759406278442	-0.00177491908989916	-0.0109027928208208
0.0010876724868698	0.000213597296188335	0.00024505997583842	0.000682462366759139	0.000360680242699418	0.000451545006302104	0.00123027680536794	0.000888542432247121	0.000451727023358241	0.000406112624500761	0.000368926768941215	-8.05541177933589e-05	0.00012024797721802
0.0273910563902014	0.0052787882415666	-0.00303578486507385	0.017453388604536	-0.00110095570489001	0.000425826792911494	0.00598730717470377	0.00464291936750587	0.00217598063970538	-0.000337564455989255	4.03920408564781e-05	-0.00607870803086271	-0.00397119227369562
0.0112628220242656	0.00416803608847274	-0.00146480044645951	0.0063846631107741	0.00119297274909667	0.000167288308260292	0.00431487495041616	0.00303431026561185	0.000249436775797574	0.000680130528678479	0.000377635702562414	-0.00107496323220285	-0.00112366514964797
0.600225450185985	0.138513336540387	-0.132628995807881	0.223002803782269	-0.0238328956634458	-0.0269879478564498	0.0478029572857434	0.0120185663968393	0.00330028914158775	-0.0254104217599478	-0.0444010876167052	-0.0615689484067011	-0.0667719683987911
0.413081682447089	0.15694365996131	-0.0732217701503914	0.232008380251127	-0.00230953692124247	0.0197420893030477	0.073619909432811	0.0426978097259227	0.0298791389189729	0.00871627619090259	-0.000608476130682711	-0.0162872102359283	-0.0289272673247405
0.318155142623281	0.0847306807959257	-0.0594950774028528	0.158519701157524	0.0222587062573118	0.00443819448782645	0.0623668071931204	0.0400822901955217	0.0113757687642359	0.0133484503725691	-0.0182060013168682	-0.00925761966073796	-0.0206737706810913
0.88619753968254	0.10466696473577	-0.249633784282616	0.0892024603174604	0.00167005411255416	-0.0192485994560995	0.00433711219336219	0.0051972222222223	-0.00991492105933289	-0.00878927267177265	-0.019743474025974	-0.0321172822928706	-0.0475552184876527
0.00426406830612996	0.00215329980881557	-0.000254942478482236	0.0040211410438686	0.000345274568534072	0.000424817908375585	0.00226723046433243	0.000525960589340602	-0.000270961010607831	0.000385046238454829	-0.000114430968390485	-0.000335784563875354	-0.000937554078136667
0.569070117702102	0.116946811433858	-0.126393684772216	0.191426091448225	0.0256779315173424	-0.0344217693921859	0.0522055755938639	0.0297873873939422	0.0183704181677696	-0.00437191893742173	-0.0191384381683161	-0.0152871973232455	-0.0340652826108417
0.839256029983089	0.119428534791483	-0.227020314497847	0.120383970016911	-0.00136230343186217	-0.0366594704315292	0.00617030881700009	0.000412550559175995	0.0101520141133377	-0.0190108869316957	-0.0300659894190777	-0.0582248855578072	-0.040256623704262
0.647511569198684	0.134401994473711	-0.154608911595488	0.187994882287928	-0.0226099498214036	-0.0481259946833984	0.00999408428617454	0.0128338684308461	-0.0258987630131104	-0.0353679722524011	-0.0795196960410144	-0.0848092959647525	-0.0620338908299297
0.0566733165874788	0.030984810317204	-0.00424920157451084	0.0490142728704899	0.0123929728378279	0.00559849895122228	0.0293701240712757	0.0204874013377981	0.0134286920671862	0.0089957358945251	0.00849952638774795	-0.000745076900332722	-0.000333012797000147
0.271410867949173	0.03968231223908	-0.0479438225601719	0.150206635395589	-0.00275765970631209	-0.0197556613499232	0.035880167849351	0.0100556630774064	-0.00405033055222925	-0.0112566605281177	-0.0306238809338212	-0.0295589346300673	-0.0460330670034254
0.841400487388429	0.118525316513237	-0.229211488101604	0.115096179278238	-0.00677584092378203	-0.0398406821936234	0.0342992745163334	0.0219799491195078	0.0215374627170216	-0.0233082615587027	-0.017169083792025	-0.0117316670421083	-0.0406841827556595
0.188025557296026	0.0277101006858073	-0.022869056100913	0.135328748182142	-0.00428074229788264	-0.000811990231640386	0.0343943696510228	0.02118856596638	0.00120693438259345	-0.00254636626476151	-0.0111760011955339	-0.0210740694215354	-0.0321562596737034
0.306326103466822	0.0766284691446266	-0.0575858178084141	0.15904206512571	-0.00404481803410872	-0.00321468819123621	0.0421587581276827	0.0204684192585718	0.00507750442932281	-0.0036297531126725	-0.0130158365301788	-0.0165447209169641	-0.0269021266867377
0.0947778835441808	0.0202427608930017	-0.0078042055815392	0.0810428083184492	0.0069632562483903	0.00456858667785397	0.0355790813842176	0.0282197487330815	0.0147313573953249	0.00576592146312213	0.00487630031169854	0.00249103443527708	-0.0016190608687693
0.649733306138306	0.174843406237916	-0.148152721443483	0.221490027195027	0.0150971916971917	-0.0355563928729303	0.044176222364237	0.0293252507301349	-0.00682419854306637	-0.0102296005878693	-0.0292990940432117	-0.0457049061535377	-0.0517965603944269
0.894067619047619	0.0874016129204334	-0.252632718920806	0.084982380952381	-0.0228921428571428	-0.0195633333333334	0.0173154761904762	-0.0127872527472527	-0.0174136724386723	-0.021227738095238	-0.0544197820976339	-0.0346874586086429	-0.0391914969752469
0.333399366022849	0.108049396430476	-0.0540050622502851	0.199558780490178	0.0149263485140352	0.0292473406471112	0.0790002033884847	0.0511489736939887	0.034711957903881	0.0220868445805731	0.0175104771485208	-0.000179960353321462	-0.00595066608426692
0.0540686973405469	0.0298726214275899	-0.00430319381310566	0.0491474236910281	0.00965975122497121	0.0125929564363468	0.0280704092202674	0.022229104816688	0.0176293026473094	0.011126353830659	0.00123593076212301	-0.000248641087996097	-0.00539354280159677
0.498659799133898	0.158480837022853	-0.0971278844523403	0.244311279452944	-0.0247497092271822	-0.0580641939560561	0.0381303165801876	0.020612699668679	-0.0309682520542902	-0.0414069515916192	-0.0523622171769458	-0.0658143509292305	-0.0898607539986334
0.0395788490325374	0.0112001499023152	-0.0036915853476522	0.0247433162900028	0.00248469275328182	-0.000842384001630628	0.0102929490781177	0.00409894665033777	0.00401059525001175	0.000821154375825597	-0.0010981079133503	-0.00544776595667534	-0.00483778742247839
0.226199148279129	0.0437264864145156	-0.0301234176798408	0.179005146167034	-0.0141884971623472	-0.0149421026699645	0.0471097567146403	0.0206770238469896	0.00968277359195005	-0.0145652999161559	-0.014697882872854	-0.0270689360894205	-0.0340022531586716
0.42190980888497	0.162378355741864	-0.080468504199392	0.223750338868906	0.0060983777918408	0.0255337637848651	0.0547411747490488	0.0448610977151144	0.0348059560523263	0.015816070788353	-0.00729795905376568	-0.0180126149585707	-0.0200551668124042
0.487808891774951	0.106406047135768	-0.0959453772813763	0.241593694162531	-0.0177961188278736	-0.0305298903714694	0.0477025314087606	0.01059978218592	-0.0141743673909454	-0.0241630045996715	-0.0261316429544662	-0.0507991881394586	-0.0575100676984905
0.0752554379006996	0.016713536785866	-0.0113066902345419	0.0487867555438143	0.00195787388033296	-0.00447523970608737	0.0108034950370302	0.00899054382029242	-0.00233916887458809	-0.00125868291287722	-0.00374347572332978	-0.00808714153432603	-0.00706428898358312
0.942727619047619	0.0565749952146855	-0.275607384158224	0.052972380952381	-0.00398761904761902	-0.0493497277722278	0.00276261904761899	-0.00750976190476194	-0.0226060714285714	-0.0266686734099234	-0.0157872377132671	-0.0335700220612721	-0.0477207165383635
0.766106747696748	0.14165537474448	-0.196605015290131	0.152582066495596	-0.00752256728565548	-0.0609173172851114	-0.0068289139198634	-0.0116214057422014	-0.0215221577595316	-0.0342199422853834	-0.0477417565140398	-0.0703802743904723	-0.0730776885810405
0.0877372804943718	0.0158655478152253	-0.012380606667758	0.0536378501812762	0.0067851080503374	0.00274604687419	0.0219023667588724	0.0118776515878486	0.00746256285028181	0.00476557746226371	-0.00104543150348281	-0.00619882413512775	-0.0138762897776911
0.57321289491259	0.119680694848973	-0.129331417287832	0.198109454178971	-0.0127659044549562	-0.0326664953718925	0.0437726024659837	0.0340496672783279	0.0134031342318308	-0.0227161999134243	-0.00689855589656463	-0.0321637809026234	-0.0468677175312636
0.785529444444445	0.163732345917374	-0.197600093965413	0.179387222222222	-0.00965021867021876	-0.0579915525351842	0.0129493849253601	-0.00629939588189599	-0.018856570929071	-0.0338208856027015	-0.0401979779664781	-0.0616989786708881	-0.0714847740005093
0.0441700892920093	0.0068206723793116	-0.00719501930318144	0.0268567638033975	-0.00318233037852451	-0.00845401682196489	0.00225034022550857	-0.00192118433180398	-0.00769081290877274	-0.0058181736002447	-0.00658954791850436	-0.0128180765096957	-0.00840903976809029
0.12809573468258	0.0527894752010179	-0.0178650825698962	0.0791990302737891	0.00175215202490786	0.000749756897383741	0.0245026720951684	0.00674647012551471	0.00353443689535082	0.00125095446114581	-0.016089366199957	-0.0232501293743421	-0.0224389966919724
0.0399912316445689	0.0105819983375641	-0.00370319383917573	0.0249406247156861	0.00133505116335925	0.00162982156310814	0.00686920532325485	0.0079627959791471	0.00321596782872353	0.0014824363632337	-0.00322814848163164	-0.00241416613771966	-0.0063518459218582
0.153465860713572	0.0702503283885809	-0.0172768427994191	0.116929274600717	0.000164668129381512	-0.0235315288058215	0.0158492243778206	0.0122548287690304	-0.0174298931567029	-0.01168343033822	-0.0296729753360558	-0.0390699050304669	-0.0335971023929947
0.542472684054336	0.128977871670342	-0.112882409176734	0.23829439344333	0.0015821867121526	0.00101334179160817	0.0662916555019329	0.03774749660183	0.0160078746799107	0.00129776425188044	-0.0226839989956941	-0.0310358337657691	-0.0329212138821519
0.0544538019664434	0.0320786643050114	-0.00282438034166359	0.051038640199174	0.00501023529345002	0.00931511537693231	0.0236370802479995	0.0241748381583295	0.0119001262823269	0.00716267533519117	0.00651612969644242	-0.00264818729827921	-0.00288107858107584
0.868570707070707	0.105822878124752	-0.239041728392403	0.0996515151515153	-0.0193411360861361	-0.0360357459923752	0.0170727453102454	-0.00326459901209908	-0.00596701659451659	-0.0276884410392556	-0.0139011344211344	-0.0170621212121213	-0.027020220071737
0.337298460109566	0.106564430452875	-0.0538715690150143	0.197688364023064	0.0210112616563475	0.0279441944423156	0.0692390631144526	0.0542697076307808	0.0387546281581489	0.0244777280493316	0.00126443691423322	-0.0089886275480266	-0.00764183948946917
0.650645192572872	0.13717533400183	-0.152981204155183	0.188618738824896	0.00302769413497694	-0.042287756325446	0.0470365097852279	-0.0129826696500712	0.000876885950363171	-0.0196300310952345	-0.0391719110120132	-0.0478744073963789	-0.0615318904831903
0.927524285714286	0.0691155948158466	-0.265851943144177	0.0641257142857143	-0.00366833333333338	-0.00521095238095237	0.00865238095238097	0.00181404761904769	-0.00692329365079358	-0.00443964285714282	-0.0316909858197357	-0.0248067857142856	-0.0400596428571428
0.199271171089116	0.0329733842732762	-0.0309038919045938	0.123889807803058	-0.0126304464163292	-0.0177903893118362	0.0217888349046352	0.0201690939056083	-0.00935089487632187	-0.0152104178640827	-0.0241671376749925	-0.0248923130597194	-0.0359827521078955
0.0411932398602494	0.0102980767713963	-0.00373862996791584	0.0246255105094092	0.000711416642643362	0.0011109172619256	0.0102444914715177	0.00469547621082948	0.00219729835278857	0.000911166952284478	-0.00162619025721255	-0.00202901260503074	-0.00361069542483716
0.111392041248434	0.0520950747826708	-0.0113396904677537	0.0776458484445618	0.00216603139685459	-0.00492321196213753	0.020819252875289	0.0118794769873008	0.0113675778345894	-0.00137859028264146	-0.0165163929612855	-0.0191332143442442	-0.0216918655484897
0.0546403622552087	0.037494697637256	-0.00501322724257417	0.0351840929065945	0.00765100132162987	0.00368850871043373	0.0198488687118003	0.0129577372826101	0.00763814496320848	0.0056697550160318	0.00460786080724094	0.0040668795784354	-0.000458919160847664
0.198007917316733	0.031731647341233	-0.0313955651827037	0.122580299510111	0.00127719087734682	-0.0301261479159741	0.0283937326894173	0.00871535363221734	-0.0063634398499931	-0.0144244785193137	-0.0213787989367502	-0.0263602507260627	-0.0328047766887847
0.302762749530081	0.069397539004556	-0.054315520058486	0.157420704983701	-0.00950178080618141	-0.0163793293181873	0.0323497835901119	0.0282441183747377	-0.00795397938793468	-0.0129405550621843	-0.0194213697654013	-0.0250904205839643	-0.0424148118139226
0.865571111111111	0.109320146780844	-0.240760301710332	0.0984066666666665	-0.0103516912825736	-0.0305602227450913	0.0156015692640693	0.00184948412698405	0.00348391053391051	-0.0204559570138324	-0.0338579148629149	-0.0211330158730159	-0.0417668534243535
0.416847167790019	0.119284984692482	-0.0845976533744621	0.188377457992289	0.00525205807690021	-0.000140402143157525	0.0699858063234194	0.0334703393100399	0.0236748098320688	0.00255582796687132	-0.00665282227516406	-0.0210874061362589	-0.034113429699674
0.123163114226611	0.0242381134428058	-0.0171006630840904	0.0763793177460858	-0.000768399537162304	0.00443198175093892	0.0161778725480734	0.0120327439496347	0.00732494572496784	0.0018317911068883	-0.00274111342910889	-0.012750499365083	-0.0114747563637362
0.459271311216985	0.189313542228244	-0.0851951883290253	0.239437194852109	0.00198677897699207	0.0108357312438774	0.0502304312821388	0.0286302102913622	0.0255047847518377	0.00641125511043472	-0.0207073112924798	-0.033571541442259	-0.0287270292242351
0.0801803205299271	0.0445764319140598	-0.00746866473350861	0.0669854921642255	0.0128817579647368	0.00589168462290268	0.0290928150904576	0.0265289113023446	0.0134128987974007	0.00938672129381976	-0.00288356687471103	0.00031874677446006	-0.010942970279202
0.555310038066523	0.0981395005898436	-0.120909686408166	0.205156760230228	-0.02221912537099	0.00256695784607752	0.0407936012451524	0.0285786148561117	0.009286290698026	-0.00982608376245631	-0.0221594490402338	-0.0434191040672157	-0.0566907737076803
0.368494199039868	0.147411197115231	-0.0636463080384931	0.207723426562766	0.0294945047902416	0.0368120134563455	0.0900787545370748	0.0657779260460387	0.036344461789905	0.0331532591232935	0.0295345469032027	0.0218924203374726	0.0234262531148824
0.263854719553031	0.106796804759563	-0.0380149210363045	0.178889810806023	-0.0159045930415423	-0.0678336803523122	0.0140928108057497	0.00173434337222683	-0.0390642004320079	-0.0418691366969272	-0.051875921067671	-0.0691919954544634	-0.0483368604044007
0.0415780433543967	0.00611168040672253	-0.00507169907100415	0.0296143221836493	-0.00715109735107351	-0.0010573950936193	0.00674486829848365	0.00113996979303766	-0.00361535877395682	-0.0041042462223464	-0.00412281529329161	-0.00960919896200912	-0.00781294251785585
0.25645497118831	0.0829037449641515	-0.0357695373820228	0.168616773924565	0.0276136976657933	-0.00557679840320419	0.0396503469822939	0.0218154781580677	0.0246483646635842	0.0110184496312946	-0.00296280986592701	-0.0221247483974666	-0.0224853256077805
0.899840158730159	0.0830605324166818	-0.254377815939829	0.0810598412698413	0.000149126984127057	-0.0134840476190476	0.0106832539682541	0.00487238095238107	-0.00972551587301573	-0.00666746031746024	-0.0227324396363869	-0.0208882034632033	-0.0213116575091575
0.278691624083151	0.0996361982557343	-0.043052034113063	0.173791691038775	0.000738981505022385	-0.0563944354780226	0.0102116553672391	-0.012709758869526	-0.0135542820066476	-0.0278277269865001	-0.0456474221074595	-0.0682027248092164	-0.0721845075605877
0.938628095238095	0.0601957520371968	-0.27423786717191	0.0539052380952382	-0.00600476190476185	-0.0364572222222221	-0.00405142857142859	-0.012657233044733	-0.0158541089466089	-0.021230992063492	-0.0255123953823954	-0.0382050874125874	-0.0453049120650592
0.00617953073445366	0.000791575494700218	-0.00012636690689971	0.0023280343870378	0.000577692343457549	0.000475421499860079	0.00286356278376049	0.00179644696580733	0.0010871128969515	0.000526556921658814	-0.0004367437884007	-0.000569651587684331	-0.00111790320389156
0.63771553588579	0.133446120769959	-0.148185836332806	0.194847192515628	-0.0535355749605779	-0.0497913191243107	-0.00930458880730978	0.00476334971915238	-0.0458195350303878	-0.0516634470424443	-0.0483407253225314	-0.0502502552778588	-0.0873663482677363
0.527166959822245	0.0862375133559724	-0.110695368371635	0.196615828852536	-0.0184509497206227	0.00117969705067322	0.0502714608954901	0.0302380111506825	0.0170427201259979	-0.00863562633497472	-0.0116651175721851	-0.0433266638627934	-0.039280239327718
0.929761428571429	0.0679296267570579	-0.269340348131471	0.058855238095238	-0.00507190476190489	-0.0406833982683983	-0.00203500000000001	-0.00493658730158741	-0.0176114069264069	-0.0228776515151516	-0.0340378864118338	-0.0402819007751509	-0.0360244413919415
0.150596810070878	0.0672588261708218	-0.0166794335223364	0.115929948782254	0.00838778314292518	-0.0188522574267831	0.0311183736146769	0.00681247333220666	-0.0109169033473695	-0.005232237141929	-0.0195357201562607	-0.0220168202806869	-0.027753663362183
0.126220504727586	0.0728769777429421	-0.0141183438539699	0.0991423677281513	0.0365182558726172	0.0122650865191259	0.0516573612344245	0.0417814621428456	0.0242840549108	0.0243916711958715	0.0191728894249766	0.00815078293828808	0.00880625541447552
0.0745078223198452	0.0241085151914913	-0.00597274426838688	0.0651454620877221	0.000817250956679325	-0.00108898956990969	0.0191089208493848	0.0124649798604394	0.0106595008675392	-0.000135869306615174	-0.00851397458926038	-0.00898073837140716	-0.0131471260092573
0.569257994051961	0.11892877695343	-0.12803007615711	0.198218871805493	0.00408531082213859	-0.00791791391798602	0.0592277711077164	0.0393834218173091	0.0207586233805441	-0.00191630154792366	-0.0118914867197194	-0.0244533717877379	-0.0354327320614057
0.00328176435275614	0.000633582755181043	-0.000119427291498811	0.00262658392618574	-0.000527101545588197	-8.43549549927954e-05	0.00111117059015138	0.000282482645559516	0.000153686558093509	-0.000305728250290496	-0.000244928081839597	-0.000708665340163771	-0.000893331602788097
0.913751111111111	0.0782243625908096	-0.260400634376816	0.0721488888888889	-0.00204968253968252	-0.0153668954248365	0.0147847222222222	0.00193626984126982	-0.0138287814962815	-0.0087082889822595	-0.0126972041847041	-0.0193171428571429	-0.030320680985681
0.346324918228562	0.150690456469	-0.0600391980147519	0.193085132805275	0.0277358711237205	0.0105765261494628	0.0657570553708932	0.0365983351810178	0.0107578730376116	0.0191561986365917	-0.00875946842582759	-0.00941492521165321	-0.0351763003935606
0.272602702641016	0.0558835500270484	-0.0467091282058304	0.149994970937201	-0.00260381737757598	-0.00904829470557733	0.0378716287016797	0.0271990753913814	0.00152814570631121	-0.00582605604157665	-0.0121279193406739	-0.0235793341018155	-0.0251240664759869
0.616328699969098	0.133748889529547	-0.136175912083963	0.21736982850896	-0.00883209165996646	-0.0114077113134181	0.04570751279067	0.0332595708418789	0.00539593347734113	-0.0101199014866923	-0.0272547820665954	-0.0422384451405486	-0.0456150251634826
0.49258618398686	0.0944972001037422	-0.0957384529321021	0.233774819928803	-0.0102054943333768	-0.006197385659716	0.0441745494442811	0.0319323334800919	0.0176184170121754	-0.00820143999654638	-0.0239082015416169	-0.0391617614376867	-0.0470555487944728
0.0539212145890109	0.0114051438864483	-0.00318722780808398	0.0496534637588515	0.00480495306230797	0.00413402238361449	0.0217561506395183	0.0152874053167558	0.00709511438273811	0.00446948772296123	0.000886519522515845	-0.00151861563103692	-0.00594674421065733
0.647211029526029	0.17068836318064	-0.14374138336781	0.222348970473971	0.00947864212584804	-0.0458004640363111	0.0250400543653351	0.00408128453234646	-0.010613153804624	-0.0181609109552315	-0.0530520295303839	-0.048867203107695	-0.0700184500354207
0.135464118550098	0.0634689211941086	-0.0132081149134805	0.119444304914932	0.00537791578147004	-0.0135121281007777	0.0288981182144858	0.0151896019647923	0.00681986465275985	-0.00406710615965383	-0.0104065932169205	-0.014110623436613	-0.0212796415891113
0.65427421075055	0.116255344611509	-0.154071857535861	0.198206582900244	0.00971764032362399	0.0127841227065544	0.0522557801537988	0.0266201163855115	0.0029601379273686	0.0112508815150891	-0.0083198162686442	-0.0262065325358385	-0.0279927681676828
0.218203213261498	0.046726502153268	-0.0338619977657555	0.139342050279137	0.00580665723598389	-0.00868183364617203	0.0262541679421377	0.0186148228299044	0.00281389225026624	-0.00143758820509407	-0.0109743997895205	-0.0256670259354526	-0.0296540607596891
0.785667380952381	0.163934347947448	-0.194446814092499	0.180332619047619	-0.0246842771792005	-0.0654557213751161	0.00682684690309687	-0.0079926218956482	-0.0501968750418827	-0.0450699992771583	-0.0676179077097653	-0.0838125877390583	-0.096835949590657
0.141558956884435	0.0627243670949327	-0.0140403736478433	0.122812203582196	0.00769949244488174	-0.00837774392997601	0.0299834998675954	0.0205850566198236	0.00492959847256	-0.000339125742547131	-0.0172521050225094	-0.0160365303262271	-0.0217842087733121
0.137929632117511	0.0428949497444599	-0.0161094506101796	0.107540879158221	0.00282512399472726	-0.00755018856351419	0.0380485818582371	0.021531251518096	0.00741909055286041	-0.00236253228439348	-0.0133173805496164	-0.00832478834887287	-0.018519113106319
0.488881840186872	0.107317386544813	-0.0970955218585784	0.236969684888956	-0.00206090629653466	-0.0263861148485711	0.0438780501849786	0.0246759523175159	-0.00322692567631827	-0.0142235105725529	-0.043786939961064	-0.0620182953576778	-0.059184555902055
0.687344148629149	0.161678079350544	-0.154886518888124	0.220916962481963	-0.0253184268509269	-0.0121270700242969	0.0426181272812155	0.0164630221094695	-0.0062590863453712	-0.0187227484376119	-0.042243052158594	-0.0291970435554858	-0.0606571472382108
0.266094792440296	0.102597713429221	-0.0390874960483046	0.173583372799284	-0.0107088036265523	-0.0424938175705766	0.0126399075783317	-0.00601746630493438	-0.0112089934232992	-0.0266013105985644	-0.0515965731704931	-0.0567064890713733	-0.0609857204237742
0.0189996297310825	0.0073866759108078	-0.00197556553691457	0.0125824210367432	0.00315257320178755	0.00186249871073502	0.00580483164270443	0.00375335736042599	0.00114333936072884	0.00250753595626129	0.000467025383322595	-0.00139120602245756	-0.000326276728741234
0.104519424221892	0.044156834033814	-0.0114035224769954	0.0818740883379359	0.010216604673154	0.0152734011059659	0.0389352844134268	0.026861863389023	0.0171540856172359	0.0127450028895599	0.00117407701802158	-0.00747635774422785	-0.00622364986546933
0.735293711843712	0.157349122871218	-0.1759272241931	0.193550732600733	-0.06556664002664	-0.0422939175754393	0.0111705296835947	0.000412631388219675	-0.0117602875860996	-0.0539302788010397	-0.049150423503132	-0.0704232044192122	-0.0791661455837972
0.916023492063492	0.0767373060276659	-0.260117841024838	0.0740598412698413	-0.0059892063492063	-0.0499162942612942	0.00595055555555557	-0.00838957792207784	-0.0170416697191698	-0.0279527503052502	-0.0246964532689534	-0.0220268253968254	-0.0257813492063492
0.930852380952381	0.0652143335422524	-0.267697381125686	0.0607142857142857	-0.0299207936507935	-0.0342560617160615	0.00410571428571427	-0.0172666086691086	-0.0163561688311687	-0.0320884276834276	-0.0282940079365079	-0.0310165476190475	-0.0436934346209346
0.410403884270887	0.156960774253227	-0.0720445759082846	0.224953160817298	0.0124119635504375	0.00923029022676997	0.0599346769500966	0.0327487225251006	0.0253328543391041	0.0108211268886038	-0.00465816289257642	-0.0126226896582531	-0.0207505087030431
0.700115180652681	0.141600961247016	-0.167485009794393	0.192245930458431	0.00521926287753327	0.00101910480887024	0.0418712531451588	0.0192101892501091	0.0142944779485221	0.00311918384320176	-0.0305255537940097	-0.0304028129723171	-0.0314519556334081
0.421469529448205	0.165849362694457	-0.0748669248660569	0.227993923397988	0.0263160962243046	0.025054604541749	0.074674142217302	0.0539672385419382	0.0327115864911341	0.0256853503830268	0.00370753959997883	-0.0127186907568391	-0.0535633933348904
0.220743823845644	0.0433511609451226	-0.0259348239182202	0.180578039587471	-0.00214775255663613	-0.00423348351063843	0.0331926793230664	0.0212415243751532	0.00249410797966573	-0.00319061803363727	-0.0186243862437241	-0.0258157240346478	-0.0297670553629941
0.418381221420204	0.165710361783532	-0.0775819660243309	0.224698839796026	0.0022938523491996	0.0242255580063356	0.0557589846538559	0.0496934315478902	0.0356636781611516	0.0132597051777676	-0.0181084536598862	-0.0066302141271305	-0.0285420567569907
0.000570341584780109	-8.40435918886924e-08	7.58835006895196e-05	0.000251409441390882	5.58750372155674e-05	4.8175598771573e-05	0.000278812148254716	5.80758352094489e-05	8.70563320430454e-05	5.20253179935702e-05	-2.53064604603405e-05	-7.15654854814295e-05	-0.000159984698237643
0.776665793650794	0.170062996877334	-0.195158177831491	0.18216753968254	-0.0534603537018538	-0.0733708391608392	-0.0118674055356409	-0.00766919924812037	-0.0241609233821735	-0.0634155964313465	-0.0635006064278859	-0.062972565443747	-0.0853568092200774
0.57291097515058	0.153662689012476	-0.12579902740796	0.217191564531959	0.0274989010800351	-0.0103246577651259	0.076646864305715	0.0554881705313649	0.0329969471435234	0.00858712165745457	0.0135889280251803	-0.0169162607021195	-0.0261080643085266
0.882250952380952	0.107003562040318	-0.247284448294098	0.0913490476190476	-0.0145353174603176	-0.0515126672089521	0.0158978571428571	-0.00462151709401704	-0.00837113941613954	-0.0330239923346348	-0.0226542382617384	-0.0410736214887141	-0.0538264068825912
0.039741761776283	0.00674796603237467	-0.00537948650057758	0.0249871734917585	-0.00455787815024827	-0.000806161431317655	0.0063487327605594	0.00156958685859455	0.00138098066539121	-0.00268201979078297	-0.00597124148817839	-0.0107920427786571	-0.0101564658939608
0.348602485778992	0.153396588779897	-0.0614729634035445	0.191643295402605	0.0260103416978691	0.0169137516468751	0.065102537461927	0.0523756775173351	0.0219181987271923	0.0214620466723721	0.00865537754692297	-0.0190369415134204	-0.024731899388771
0.0966368878721563	0.0127222813202014	-0.00989888110174554	0.0677197179026121	0.00325321572348353	-0.00053315940342491	0.0263003442502607	0.0143936333283824	0.00780177251730745	0.00136002816002931	-0.00578621479599511	-0.0128581358780244	-0.0125273335781943
0.498072528560861	0.102833809792499	-0.0976848554555937	0.236684174661842	-0.0118253277337332	-0.0313605340701072	0.0354611264084576	0.0119696134152262	-0.00749131524903013	-0.0215929309019202	-0.0520898209918478	-0.0509756245797202	-0.070421835021816
0.306452577521489	0.121728361824767	-0.0511194453992124	0.189175188105034	0.0103671180123198	0.0104812889382866	0.0591533277478478	0.0360147607713528	0.0247899394829308	0.0104242034753032	-0.0077527418204108	-0.0119412355528541	-0.0302273125073101
0.0806478894240943	0.012137600905108	-0.0101156225646417	0.0507034009230618	-0.00726421453569963	-0.0107208122527517	0.00981312578287465	0.000340962389179508	-0.00346022044349983	-0.00899251339422565	-0.014452504668505	-0.0165332957654772	-0.0162013318132471
0.927557619047619	0.0692422269953454	-0.269263951529779	0.0641423809523809	-0.0357493473193474	-0.0490847691197692	-0.0116461507936508	-0.0178853571428572	-0.0269219047619048	-0.0424170582195583	-0.0245529473304473	-0.0448719230769231	-0.0670553745600806
0.0218373380941771	0.00652454876286698	-0.00225544168285047	0.0129709883165246	0.000901066192733651	-0.00129535004181557	0.0036363877530798	0.0021243640673467	-0.00101835131167136	-0.000197141924540959	-0.00281111225355203	0.000440754639195216	-0.00456352687709822
0.13968011100729	0.0279218127689202	-0.0152751808584036	0.102204852834923	-0.00462760617078684	-0.00343623224746342	0.0176562896901382	0.0203226029321309	0.00861729105708098	-0.00403191920912513	-0.0118414263345465	-0.0173260650759948	-0.0259442316010878
0.649213089358704	0.134523500129237	-0.154555017528827	0.186291417500166	-0.00509156071088634	-0.0201312433240084	0.0407969379750732	0.000244896239876446	-0.00698956604166479	-0.0126114020174474	-0.0271634336287593	-0.0531485308690298	-0.0590798581513525
0.207506364004253	0.0416434399521869	-0.0317134043027384	0.136931390555033	0.00252474557848362	-0.0113150685511344	0.0294302866308638	0.0188481211833599	-0.00200247273946588	-0.00439516148632541	-0.0142072765288735	-0.0238871777490343	-0.0374291238386914
0.428066834819508	0.119312555298496	-0.0857292686324028	0.183611118894457	0.0111090814243227	0.0231792084279576	0.0577948067588103	0.0235823177792291	0.0251089956337081	0.0171441449261401	0.00544393852597547	-0.00861910205023725	-0.0350982604113392
0.0450047523483285	0.0271887000624723	-0.00504850846233382	0.0231935468630197	0.00403012710091366	0.00248390085969279	0.0138386793223318	0.0127587520156385	0.00866045677200771	0.00325701398030322	0.000785097184091206	0.000993253260095882	-0.00425557541311196
0.177178499711711	0.0842344351560508	-0.0138149820550044	0.169688719099403	-0.00402195048693987	-0.033160919103316	0.0284093484822808	0.00970560002872936	-0.00226626615399519	-0.0185914347951279	-0.0224715893725742	-0.0373325635432733	-0.0377219077053196
0.142867848119324	0.0227949221285685	-0.0206235646575376	0.0932093596599392	-0.00776047572352148	-0.0120158509091896	0.0296731970549761	0.0118036633570057	0.00394211578272635	-0.00988816331635556	-0.0160689691180778	-0.0135583472887199	-0.0177447695863036
0.227508394140375	0.099885379292095	-0.0332082589694645	0.151267910718773	0.0338858692178204	0.0162489012170015	0.0650275587784031	0.0598729627609161	0.0581882887644055	0.0250673852174109	0.0301083650957094	0.0202978577411743	0.00678833024633232
0.091011118060895	0.0435019267313344	-0.00639632163606457	0.0710837153543269	0.0116742851299669	-0.00672294377222453	0.0322123240671161	0.0196529787751218	0.00398043627728269	0.00247567067887118	-0.00496803777133088	-0.00348585672599522	-0.0120712715846211
0.428159218291631	0.126703082516685	-0.0867661111130432	0.185309950160675	0.0332741758183207	0.016636899104441	0.0602822220608288	0.0475204922731814	0.0325032332413227	0.0249555374613809	-0.0132650794265221	-0.00286513623471935	-0.0328961618139481
0.411094399699102	0.0750313210535175	-0.0808002820644509	0.188347719977115	-0.0105773263788097	0.00541595548455315	0.0481564627075083	0.0213566286289703	-0.00236216928619964	-0.00258068544712825	-0.0224743051656475	-0.0348070638649401	-0.0427222086092657
0.0258257106931537	0.00315490251277313	-0.0028290113741393	0.0187542897044443	-0.00377071970363843	-0.00373552176838191	0.00350523530414375	0.000704842749817743	9.85290274608183e-05	-0.00375312073601017	-0.0047741217871654	-0.00517287308961851	-0.0079238385836047
0.130617839416767	0.0175011140096526	-0.0122353980545271	0.112050574787192	9.52979668216447e-05	0.00241674202264219	0.0303876936421764	0.0211553586925024	0.0105339071780597	0.00125601999473191	-0.0127492621649528	-0.0145973204240635	-0.019668489831861
0.399547517040734	0.0829669987834117	-0.0780487320450961	0.190831442759067	0.00838677001241317	0.0151902487851001	0.0609697563020397	0.0354363058528917	0.0190546408235873	0.0117885093987566	-0.0158744049904884	-0.0269823373313404	-0.0405198593531139
0.884155	0.103869722206038	-0.248349533854027	0.0898616666666667	-0.0118290508028487	-0.0456811136115346	0.00875229104229114	-0.00129083700613108	-0.0120115079365078	-0.0287550822071917	-0.0190028371628371	-0.0292291008041666	-0.0412828715144503
0.929608571428571	0.0672802851694855	-0.269734711672377	0.0607580952380952	-0.0121185714285715	-0.0346571428571429	-0.00733043650793641	-0.0147264041514042	-0.0298118669728963	-0.0233878571428573	-0.029464761904762	-0.0388811363636364	-0.0497460615932802
0.347985865574714	0.15013300495093	-0.0615781983912048	0.191890842322689	0.0273327254503295	-0.00643629727180189	0.0705443285194601	0.0441105750842508	0.0238923486825484	0.0104482140892638	0.00308727980268436	-0.00772179196001249	-0.028859808352395
0.403915344359028	0.0829346488487149	-0.0714795823363333	0.229563125847882	-0.00726924599018008	-0.00867173286421974	0.0458469979885305	0.0184233946433179	0.00907438593680404	-0.00797048942719991	-0.0303180006928976	-0.0430989103297374	-0.0600805937877215
0.421849787097749	0.130209113922564	-0.0703088410190857	0.248343362536524	-0.0569598717647087	-0.0448091053935123	0.03137490992329	0.0154189524926345	-0.0275360775930966	-0.0508844885791105	-0.0607504675477989	-0.0783929762729211	-0.0663764089871301
0.896252857142857	0.0850093609244227	-0.252641114258503	0.087508253968254	-0.0148392063492063	-0.0023495238095238	0.00121749999999998	-0.00885738095238098	-0.0256588666888667	-0.00859436507936506	-0.0205408211314829	-0.0465544011544011	-0.0258462734487734
0.702567285492285	0.144054194946538	-0.164146797514345	0.202892714507715	-0.0262211796377136	-0.0366371423793058	0.0327743238052798	0.015452286960116	-0.000368223018799685	-0.0314291610085097	-0.0149097794749889	-0.0374017549270925	-0.0463976288706652
0.69199016011766	0.136938469849253	-0.165829556219938	0.193953173215673	-0.0393590194194783	-0.0212220283377789	0.0252837169051876	0.0194263360006006	-0.00838682751276965	-0.0302905238786286	-0.034757095062705	-0.0521951477463856	-0.0592891738938018
0.388367554566876	0.0707408226515158	-0.0744507017690103	0.191571312289506	-0.011666577020882	-0.00122131907613221	0.0601475629153834	0.0284651006212415	0.00954354304602112	-0.00644394804850712	-0.0232397938852538	-0.032810215249671	-0.0404405951908145
0.467935281060861	0.20142097867443	-0.090453476547518	0.228202607023108	0.0342433653329542	0.00516456193259446	0.0850222902753323	0.0554750854802351	0.0222771282688538	0.0197039636327744	0.00973401074291536	-0.00261947113979133	-0.0255276302212616
0.522041364793971	0.084936790702694	-0.110663306073741	0.200007640089063	-0.00971741858840425	-0.00465189445544245	0.0469523435039717	0.0196759065169348	0.019841192917416	-0.00718465652192335	-0.0142786446044657	-0.0334038734319827	-0.0531109600347187
0.898911428571429	0.0843527786436958	-0.253841268819369	0.080555238095238	-0.0136680952380953	-0.0011538095238095	0.00917107142857143	-0.00305163614163617	-0.0115093650793652	-0.00741095238095246	-0.0187283802308802	-0.0377997631453513	-0.0368066017316018
0.409539233318351	0.15906132685931	-0.0720226275425772	0.2257583879346	-0.0379812159454913	0.0258289410728895	0.0662050216444383	0.0313456516968526	0.0314284126033997	-0.00607613743630087	0.0042317893674691	-0.0174351156014396	-0.0409445318835402
0.867236424963925	0.109367104778013	-0.237909223009083	0.102780241702742	-0.0184757196750618	-0.0203718001443002	0.0211292526917527	0.00264905122655124	0.00195559884559893	-0.019423759909681	-0.0216852131202131	-0.0356887229437229	-0.0567653636578992
0.0433442910972179	0.0270586495909378	-0.00597172990922066	0.0225080806257104	0.00517900978494382	0.00696972559356782	0.0149789533019715	0.00890324555763004	0.00912929057343763	0.00607436768925582	-0.00228740863036744	0.000474988478752492	-0.00434109067994295
0.65789787169315	0.11642979361212	-0.154012011435775	0.204819271163992	-0.00264300388855243	-0.00699912521480028	0.0474115519323298	0.0280769071732647	0.0150129290922593	-0.00482106455167641	-0.0180464975321077	-0.0257044533107884	-0.0374471667403431
0.223947201028613	0.0867344392603933	-0.0339297413281389	0.148067735569777	-0.0285571778557884	-0.0218229844700975	0.0270686703532328	8.67647319628684e-05	-0.0250120507880592	-0.0251900811629429	-0.0420118793426207	-0.0328925427704715	-0.0621481957778718
0.262451554679865	0.105788220440438	-0.0387335455884224	0.179258609502784	-0.0477041535836744	-0.0605380018639112	-0.00602706467340974	0.00364056207772806	-0.0103469392067296	-0.0541210777237928	-0.0613050871206828	-0.0519755178607335	-0.0575013268859277
0.227139318682434	0.0613444897653748	-0.0328326152028749	0.152897125798822	-0.0103090634819288	-0.0125082209306162	0.036333173398884	0.0209477103064548	0.0115280414128503	-0.0114086422062725	-0.00432082466843117	-0.0243939329719799	-0.0261120753597557
0.795387898212898	0.148979836125866	-0.208613337651499	0.140795435120435	-0.0210214312991973	-0.0781520060571237	-0.00662802815674735	-0.0140587317680315	-0.0379656310173344	-0.0495867186781606	-0.0574435153115977	-0.0534833147011945	-0.0660114021101289
0.37247086372452	0.0833167236568534	-0.0694540221996001	0.186427663461266	0.00243372636713729	-0.00328935684534759	0.0568831864401499	0.0375521288224108	0.0208493972556569	-0.000427815239105178	0.00218328464716933	-0.026044165839931	-0.0343749228159718
0.778062619047619	0.162192499612137	-0.191028176122248	0.181504047619047	-0.0294387373737374	-0.0604239348663033	-0.000583064713064796	-0.0215847040365597	-0.0353914597904527	-0.0449313361200203	-0.0559913098498883	-0.0768080452673933	-0.080634106284556
0.300126927293014	0.089793559552169	-0.0487288174833073	0.188355892789185	0.0210099295030639	0.0132770640113535	0.0645924893368395	0.0420041332818004	0.0319458786274255	0.0171434967572087	0.00525781955417864	-0.00996637312099324	-0.0194492920515309
0.314838540518811	0.076619820450838	-0.0589217137600987	0.158224324892095	0.00401420184872991	-0.00306908253030336	0.0417676666606053	0.0312740078250215	0.00731146675020317	0.000472559659213279	-0.0190506224514568	-0.0254431144024151	-0.0462809288250958
0.605723175679371	0.134748010070273	-0.134523997651087	0.217977860735195	-0.00287137894269529	-0.0107580208943897	0.0386104235824787	0.0209795431708381	0.00873691434671908	-0.00681469991854255	-0.0280501776686543	-0.0391703684971341	-0.0548775370999498
0.0499556699465926	0.00893622408368257	-0.00448428714777668	0.0349849863701973	0.00120776290354289	-0.000439533705002444	0.00954857454413258	0.00681502147347702	0.00143401290785681	0.000384114599270222	-0.007207435887442	-0.00946111173254992	-0.0114885083931689
0.0225370467695424	0.00734191161727542	-0.00144821772093647	0.0168028948231348	0.0025054956109823	0.000962275636221449	0.00930508703702769	0.00393637475067626	0.0032468494349281	0.00173388562360188	-0.00186985842597793	-0.0033502436980379	-0.00387725066406421
0.130683401747812	0.0705523946342455	-0.013674255947852	0.103269551772903	0.0272747641948391	0.0344356064571995	0.0564672014459081	0.0296167910136243	0.0291036754729357	0.0308551853260193	0.00230800248888788	-0.00934430539790287	0.00923806859931994
0.4465649362679	0.111614989284231	-0.0933634819909849	0.192112488240095	0.00755528148625356	-0.000231570237387846	0.0723148343793959	0.0425171213612517	0.0384191303010423	0.00366185562443289	-0.00101999601258318	-0.0150739411743941	-0.0268457546300522
0.038274737177519	0.00703461844882884	-0.00346790513838017	0.0291603206587595	-0.00501695014932333	-0.00352021963573303	0.0106782745148222	0.000952316224379107	-0.00224543528624148	-0.00426858489252818	-0.00236442781675475	-0.00778651629271129	-0.00884742619770258
0.293295684417736	0.0810005100008001	-0.0481651322685107	0.184988443353773	0.0131306483787327	0.0277633974486881	0.0647691129499695	0.0555519543765612	0.0283236691866837	0.0204470229137104	0.0107728799293182	-0.00568443737471258	-0.0162248749767555
0.221942653356814	0.0846146497349894	-0.0341194966853607	0.139069724328461	-0.00141614927334605	-0.0237526887889712	0.0277928047654818	0.00599526903963288	-0.00470415471166444	-0.0125844190311586	-0.0223182379283426	-0.0353293771953157	-0.0531951870122481
0.554607218084431	0.103382609887845	-0.11941162938913	0.213938508096504	-0.00373321955341166	-0.0174378008466919	0.050181191504615	0.0241806549716802	0.00554138215433742	-0.0105855102000517	-0.0117616859553956	-0.0283166471584083	-0.056389112166275
0.0244650451379494	0.00672083784471763	-0.00189737680525857	0.0164184066880885	0.00208686624238404	0.00356808666854129	0.00951811974915426	0.00538008178092384	0.00314936329850338	0.00282747645546266	0.000781648506410305	-0.000965598725569151	-0.00214784800276591
0.0138378061693406	0.00313895080213273	-0.00170578685227524	0.0106745459418217	2.93290395949782e-05	0.000656874372343475	0.00273160707063335	0.000206749454299908	0.00173360268748283	0.000343101705969226	-0.000799807250735089	-0.00221333479785701	-0.00352494493365896
0.362336385230808	0.134239108847733	-0.0603167262244091	0.211726494996848	-0.0180072626692559	0.0277565003377772	0.063971299180262	0.0494998915737828	0.0382486528274373	0.00487461883426066	0.000184414527171439	0.0040439568310644	-0.00990052173411138
0.260707757040627	0.0903481055379958	-0.0384019717755358	0.169823042934709	0.0243054372993724	-0.000536193731696721	0.0568977725521201	0.024173387780656	0.0147215731010403	0.0118846217838378	0.00952879792226818	-0.00662167277599474	-0.0304307788325747
0.148453919496303	0.0683019214909678	-0.01599594361062	0.116390552394106	-0.014927239773143	-0.0185435507994677	0.0163769237826948	0.00895224419393706	-0.00488700896119848	-0.0167353952863053	-0.0204630395082782	-0.0338416061128806	-0.0307096696957732
0.129866956836454	0.0684312000509798	-0.0157827344329893	0.101127716210186	0.0273814617192458	0.0179168785096222	0.0550025536024026	0.0337962706835707	0.0250943493068974	0.022649170114434	0.0142654161322122	0.0164215355513309	0.00696009463720487
0.889021984126984	0.101783509330853	-0.246993014589883	0.0914613492063492	-0.00137649572649567	-0.030856446886447	0.00938222222222207	-3.70568320569031e-05	-0.0227619300144302	-0.0161164713064713	-0.0251020562770563	-0.0315139088199383	-0.0380117460317461
0.800097469197469	0.145343771958141	-0.207616687996158	0.140760308580309	0.00404228947523055	-0.063851330686857	0.00682141192141172	-0.00933289631504897	0.00353503656474241	-0.0299045206058132	-0.0387669118668016	-0.0656987010033039	-0.0976707381141743
0.128734835213684	0.0744048148415579	-0.0137590983595949	0.102813529439014	0.0403982636540405	0.0308864271319679	0.0471104614767041	0.0524286571107871	0.0368743776523545	0.0356423453930041	0.0124122619445092	-0.000500227026732247	0.00965973076738905
0.181145780497863	0.0308170612974037	-0.0237914680438703	0.123662220744407	-0.0103916287042957	-0.0105933870453001	0.0291757122324201	0.0101035755559718	-0.00998699888072963	-0.0104925078747979	-0.0164208932848577	-0.0198210532223971	-0.0367605254761818
0.388150685618834	0.0857570793782178	-0.0665541619137741	0.239598651887886	-0.00219494362440503	-0.0112299856138859	0.0586862028092348	0.0222058439513667	0.0114290738081848	-0.00671246461914543	-0.0363770675841261	-0.0337560956925672	-0.042971538417937
0.759330789210789	0.141967861912952	-0.191642525356175	0.155753655233655	-0.0525110612646431	-0.0611118915548177	-0.00183558025308028	-0.0258060901659793	-0.0348671332087942	-0.0568114764097304	-0.0721322199382552	-0.0643318511434732	-0.0936862498098339
0.89783380952381	0.085798587129799	-0.253296343830301	0.082982857142857	-0.0142004761904762	-0.00750277777777786	0.00991964285714286	-0.0151954761904762	0.00302938672438668	-0.010851626984127	-0.0369061190198691	-0.0468998973445828	-0.0388119047619048
0.106793363900258	0.0206972740114423	-0.0132646531477589	0.0793937191381391	-0.00330688026615895	-0.0050800076979052	0.0219354071075062	0.0131680271660712	0.00485198374703928	-0.00419344398203207	-0.00867552200612885	-0.00981055126754515	-0.0214226773549363
0.419434090017091	0.12957086485254	-0.0701546094696618	0.245996344691092	-0.00872363691819777	-0.058647645448375	0.0436484398213483	0.00805117728580829	-0.03238039550923	-0.0336856411832864	-0.0613429967037429	-0.0685950237863691	-0.0691806321170541
0.505440826500884	0.100995339969211	-0.10279596074124	0.225411615920381	0.0147758848738627	0.000955594252172731	0.0692827541124654	0.0356203481525176	0.0134158856811534	0.00786573956301773	-0.0122838044817908	-0.0450878277591952	-0.0501432474986387
0.518242317543108	0.107882905652586	-0.108983276710578	0.211422765685585	-0.00508055649707417	-0.00337576270499118	0.0601597424310597	0.0349881374198081	0.0204659671873402	-0.00422815960103262	-0.0086288891839531	-0.0288504319097973	-0.0311245100359143
0.0387869847797457	0.000216130451405012	-0.000442110762199792	0.0306600214351895	-0.000290427351130079	0.000747100868829106	0.0158575792984997	0.00836576525603613	0.00457485979354533	0.000228336758849514	-0.00294456483723449	-0.00592854916989548	-0.00872200957242782
0.941022380952381	0.0582224014572809	-0.273836339633174	0.053277619047619	0.00161428571428568	-0.0482034920634921	-0.0101802380952383	-0.00696877289377296	-0.00421107142857147	-0.0232946031746032	-0.0327463095238096	-0.0389128067765567	-0.0560360335497836
0.257813084505278	0.109991503199355	-0.0387162409439588	0.179030171794901	-0.00523216789911379	-0.0541837350262981	0.0288609528914831	-0.0197747231463134	-0.00518478190180627	-0.0297079514627059	-0.0615767780112906	-0.0513247785366791	-0.058441905625446
0.742788815628816	0.160836016942999	-0.178276811811959	0.194494517704518	-0.0166741619491619	-0.0510484992132051	0.00796166083916083	0.00829090227431606	-0.0244435987630957	-0.0338613305811835	-0.0563021655225514	-0.0628021402337772	-0.0769581196745851
0.34935344661512	0.154381299121645	-0.062581349516301	0.192032379840005	0.0199076271006654	0.0188405054229741	0.0718113288776493	0.0370242461834221	0.0309850938599206	0.0193740662618197	0.00604803351884031	-0.00123371954227358	-0.0339148719107206
0.92833380952381	0.0693786742374022	-0.268269164586074	0.063232857142857	-0.0309854761904763	-0.0441754329004331	0.00218492063492048	-0.0236624073475545	-0.0144391666666668	-0.0375804545454548	-0.0376049382780963	-0.0429757753357755	-0.0457311435786438
0.568589561331826	0.113612007527574	-0.124849141835121	0.201581999582395	0.014498787444635	-0.0462741386451099	0.0485620430970669	0.0308047621242706	0.00854917846039083	-0.0158876756002375	-0.0170900942044377	-0.0424443193760907	-0.0409046372346163
0.304765838707514	0.0902837848854992	-0.0511764044858771	0.185176032659254	0.0114370673722432	0.0207789109535313	0.0727088727519417	0.0558377873672005	0.0280411041439418	0.0161079891628872	0.00089890779809304	-0.00544118672698302	-0.00666002052774517
0.271970516528253	0.0758306371399398	-0.0496269736202609	0.155989115901647	0.0118107852995235	0.00854816256659546	0.0538923317032722	0.034845277090163	0.0199156842896188	0.0101794739330595	-0.00528760704024006	-0.00951071413246535	-0.0153949017659277
0.270116287765373	0.106020391828818	-0.0405112135816406	0.181413914954091	-0.0107334969070553	-0.0610235708162974	0.00107639601962539	-0.00319873010644489	-0.0280190203136031	-0.0358785338616764	-0.0497380776709566	-0.0520940229668925	-0.0831628148677662
0.197107395695956	0.0334560466732705	-0.0293032526930765	0.122555300335001	-0.00410143239848321	-0.013099574919673	0.0287204404096766	0.0156392919603558	0.00673846563372482	-0.00860050365907813	-0.0173439155611123	-0.0277653469596711	-0.0318763666993019
0.422916752419556	0.119986764547945	-0.0863268494200693	0.187907726291626	-0.00478893673335395	0.0121963209785064	0.0491102800436117	0.0222974396009987	0.0181356523579914	0.00370369212257626	-0.0197115841378676	-0.00776212113444097	-0.0314831641285906
0.594378498113425	0.130537614093814	-0.133861516912988	0.209072428490876	-0.0123352078501681	0.0091104361811899	0.0544751154331594	0.0168689555864013	0.00269397211363132	-0.00161238583448908	-0.0208821922879463	-0.0371529842296995	-0.0346398046386682
0.942377142857143	0.0567326318555659	-0.274011659996256	0.0525228571428572	-0.0176109523809523	-0.0352759523809524	-0.0164176587301588	-0.0181533333333332	-0.0263065079365079	-0.0264434523809524	-0.0320563419913419	-0.0348788095238095	-0.0395364213564213
0.0676705677988119	0.0329318418250575	-0.00388218332370985	0.0592379538725609	0.00961520636456424	0.0154759678348241	0.0409339855338849	0.0240810499413623	0.0163804270678061	0.0125455870996941	0.0119425018983641	-0.00682807835535442	0.00307378735464042
0.734015708180708	0.163397206310293	-0.17678991634786	0.199034291819292	-0.0207738894438895	-0.0527277517803834	0.0235215738169191	-0.0147219017167044	-0.0147934278711485	-0.0367508206121364	-0.0410625630510588	-0.0760097559960879	-0.0704482836167802
0.303697839793932	0.0990143639180241	-0.0560009090293928	0.161189150518315	0.0338211795409863	0.00836122365805436	0.0625347003643055	0.048717738496836	0.0165475029217542	0.0210912015995203	0.00815957109360943	-0.00483884871352241	-0.0108286676943684
0.00478673670151294	0.00122320506903906	-0.000450011290357039	0.00248948928320561	0.00141399666822936	-3.82236120271464e-05	0.00202859555785513	0.00156329891521414	0.000810931888212228	0.000687886528101108	0.000191598470648578	-0.000590444186281184	-0.000188562802243506
0.939570476190476	0.0591968362837085	-0.273149544431954	0.0514628571428571	0.00189285714285703	-0.0426374303474304	-0.0126525829725831	-0.0174244810744811	-0.0228742857142857	-0.0203722866022867	-0.0309879517704519	-0.0455808764846265	-0.0381659415584416
0.457246496021927	0.202562110917239	-0.0861832310938362	0.236413871858558	-0.000376526752650375	0.0141258062527333	0.0725107561843353	0.0385048881794389	0.0257749979661596	0.00687463975004149	-0.0131963220101808	-0.0344949734187025	-0.0393944050886909
0.651002964257964	0.175130172002791	-0.149241362824781	0.212065924630925	0.0111378006238688	-0.0273399926487105	0.0390419019869019	0.0300852803244259	0.00348946579975828	-0.00810109601242082	-0.0331428215159739	-0.035445055566542	-0.0544068929901359
0.589322437266777	0.170093371129325	-0.125717981863457	0.231308827101039	-0.0205189926199705	-0.113890751761992	0.0280816993314813	0.0170170599108298	-0.0357141054917115	-0.0672048721909814	-0.0818364512390941	-0.10931059856628	-0.0851625884091369
0.811222835452189	0.108833964014047	-0.214725634016443	0.130703831214477	-0.00669791835432332	0.00268269124333742	0.0306939920258882	0.00233739605649808	0.0199129482085942	-0.00200761355549295	-0.044456565088566	-0.0543350727775574	-0.0502651132670481
0.891404285714286	0.08831051212503	-0.250743343768842	0.0866790476190478	-0.0138234920634921	-0.0129709523809522	0.00562535714285728	-0.00386866528895935	-0.0111070787545786	-0.0133972222222222	-0.0462004266566767	-0.0466048944519531	-0.0533948033982998
0.548150337679864	0.13518387272752	-0.113529993740112	0.231752444766448	0.00559640036354592	0.00996818771447472	0.0764023499503876	0.0632124501278735	0.0332713178326755	0.00778229403901032	0.00762364753394462	-0.0129634043720572	-0.0271576186237028
0.0747908717932337	0.0384130754958729	-0.00531481757741784	0.064477887515937	0.00982703594342844	0.0120323533783447	0.0158168558178857	0.0165209856728828	0.00568777717933089	0.0109296946608866	-0.000450641240232086	-0.00826020526145516	-0.00134673582693412
0.90041873015873	0.0842738565147898	-0.255101486509863	0.0820479365079365	-0.0210018253968254	-0.0341039935064935	0.00557543650793657	0.0039394047619048	-0.0124202128427128	-0.0275529094516594	-0.025514481074481	-0.0425801356976356	-0.0352421681096682
0.567076064589359	0.102214296629912	-0.125550877540292	0.203938371774031	-0.00266367807832091	-0.00987911574346423	0.0430041699843818	0.0182767883569886	0.0175594844382303	-0.00627139691089262	-0.0194231903550741	-0.0242526589146228	-0.0514908945090083
0.335868931841136	0.110142702650282	-0.0512097182780957	0.229858148351415	-0.020042089391663	-0.0158573139115988	0.0251223215908282	0.0214601329357619	-0.0196153361384509	-0.0179497016516309	-0.0534230953918544	-0.0516656195218261	-0.0575765142843475
0.804088781773782	0.143899205507962	-0.210601836569369	0.140632329337329	-0.0161803830362963	-0.0674470638415293	-0.014021869337233	-0.0185275588331085	-0.0288876944527375	-0.0418137234389128	-0.057166926590882	-0.0780757186663451	-0.0491352798747435
0.650864981129981	0.179643653112546	-0.14919407750597	0.221503907758908	-0.00730482175480829	-0.0230513220119325	0.0629204295704295	0.0227351330240444	-0.000829902473397759	-0.0151780718833704	-0.0164928000828115	-0.0425702947250415	-0.0454334033500556
0.0719200606965877	0.0515711518696323	-0.0057359310748967	0.0626698335761133	0.025036268253403	0.0270774137902079	0.0394326695201776	0.0201875679108492	0.025378605411921	0.0260568410218055	0.00220898664130917	0.0095940881169531	0.00480682736098099
0.102308971496406	0.0504449501991134	-0.00930454742631845	0.0864555313910191	0.0226047412634292	0.00909872733272288	0.0497010348049167	0.0332287290718767	0.027087787271304	0.0158517342980761	0.0109838518148053	0.00764177289870951	-0.00246489778618161
0.287494716165386	0.0999574406136534	-0.0443010507132118	0.176440409758668	-0.000344753897476346	-0.0477960848813358	0.0129694590189683	-0.0157096596289168	-0.0045469394149904	-0.0240704193894061	-0.045503866600365	-0.0665265726045959	-0.0618685960610761
0.736960036630037	0.163308886187245	-0.175598673877066	0.20120663003663	-0.0686978968400022	-0.0290746610485418	0.0163465331890332	-0.0115256601731601	-0.0402299019057236	-0.048886278944272	-0.0577488996134585	-0.0665286555374955	-0.0911045191743464
0.917837301587302	0.0751871741879615	-0.261172627764869	0.0714904761904761	-0.0222331746031746	-0.0123839033189033	0.00355832611832607	0.00542436507936506	-0.0112780808080808	-0.017308538961039	-0.0326845310245309	-0.036286507936508	-0.0293441847041847
0.246791072836981	0.0444796963686799	-0.0348964482970248	0.174815905141243	-0.000384913622140992	-0.0193618697205623	0.0415746069185118	0.022789720196597	0.00371898216047578	-0.00987339167135162	-0.0233042803586542	-0.030134485358019	-0.0393196794645876
0.438247218906714	0.107460381681958	-0.088876681521286	0.183806031596686	0.00766402047516246	0.00967276533048661	0.0524904119213267	0.0541633943040853	0.0299317250220786	0.00866839290282451	-0.00788158759880886	-0.0168883733392602	-0.0389301508101157
0.367995887427157	0.148006365412447	-0.0658752817682292	0.209525937593824	0.016877431894011	0.0366197128809953	0.0942229694001023	0.0722452504933249	0.0652811396917806	0.0267485723875031	0.0344314273594453	0.00874721179004095	0.003407355076611
0.485364191997952	0.160817073845881	-0.0924586493724565	0.254460760383	-0.00727007889323705	-0.0335304531127179	0.0355037436840765	0.0086693942268482	-0.0423550383078301	-0.0204002660029775	-0.0563590573833421	-0.0708670162455113	-0.0782765816400683
0.581477510502795	0.173092148718662	-0.124742326487515	0.233388403256649	-0.0519526224682378	-0.104469750986037	-0.00502366307347057	-0.00836915518399839	-0.024003809107059	-0.0782111867271373	-0.0577658323885162	-0.0847979561592027	-0.126150270227729
0.742937295482295	0.156249746604246	-0.176008547733942	0.198062704517704	-0.02222049646432	-0.04306414367879	0.00845600052725048	-0.0102578471528472	-0.023983407378655	-0.032642320071555	-0.0573630525119126	-0.0652591688913942	-0.0805006061718079
0.194188149070039	0.089888451900787	-0.0191172844022653	0.174829584988857	0.0249603796900783	-0.043526544546429	0.0279362607342583	0.0124056402497978	0.00371305276080067	-0.00928308242817535	-0.0212378658299629	-0.033561814112432	-0.0279770959803254
0.220953338172301	0.0680870012765876	-0.0353892560227802	0.129481346538217	-0.00751839928531653	0.00499972291814033	0.0411829696726648	0.0288216767259001	0.0149632698896601	-0.00125933818358812	-0.00545118643605227	-0.0064312048748639	-0.0338967320511118
0.550384472069382	0.132635590014679	-0.115571617291055	0.232731626733775	-0.0127548922472709	-0.00904912946520131	0.0739035652585252	0.042961352502069	0.0306123767376456	-0.0109020108562361	-0.0113003524439239	-0.0193523336721888	-0.0338314742842812
0.31995264998569	0.0621975536105505	-0.0491766213806152	0.215458560031337	-0.00780752078959968	-0.0194028033822413	0.0399865860160225	0.0248283977714215	0.00117479107124457	-0.0136051620859205	-0.0328806342632256	-0.0481108706495553	-0.0533614480811082
0.943038095238095	0.0561671757344894	-0.275201540103425	0.0513785714285714	-0.0104840476190476	-0.0649170202020203	-0.0166280952380953	-0.00911865079365082	-0.020850119047619	-0.037700533910534	-0.0308580555555555	-0.0416311532421826	-0.0486814246864247
0.0777492124061794	0.0166025672692794	-0.0104760442753268	0.0496553594900332	-0.00250942445273626	-0.00820501039580036	0.0081408196864199	0.00749299910451795	-0.00150212450313793	-0.00535721742426831	-0.0067522978850087	-0.00941012479571171	-0.0121123888330377
0.0182393430077678	0.00606309792445864	-0.00192809664259871	0.0111868531880085	-0.0010203126599576	-0.000233450099137143	0.00497321402399401	0.00274534561906652	0.00153203801777087	-0.000626881379547372	-0.00228720068568532	7.23411433633005e-05	-0.00439981001794166
0.573795744594587	0.145187166346819	-0.126270504701613	0.21128513308982	0.0206867348488626	0.0155250714239321	0.0632340562905104	0.05372644228624	0.0182529774351398	0.0181059031363974	0.00101307488159819	-0.0299808551674237	-0.028100771807493
0.317695801921383	0.0828212385744697	-0.0600818286438657	0.160331421086542	0.00684683654926188	-0.00223781084718083	0.0576881983360947	0.0376263090503796	0.0294806739864744	0.00230451285104055	-0.00951096680401992	-0.0268846297568365	-0.0307171079358689
0.725911476865379	0.152624545816175	-0.176415583842238	0.179499682554911	5.07501351202366e-05	0.00321882975610421	0.0508650349961797	0.0332173889991487	0.0306276994972107	0.00163478994561217	-0.00377774198441883	-0.0240236362227964	-0.0227690316699267
0.341079366038304	0.111582272452407	-0.0569263668416916	0.190151813212673	0.0324033727998052	0.00568767372995127	0.0629746008211814	0.0274543669772555	0.0238329857580175	0.0190455232648782	-0.00294857042633595	-0.0206994081421122	-0.0253518509260338
0.798863473748474	0.147799719090801	-0.209109697349929	0.140186526251526	-0.0126254506604507	-0.0437147731528583	0.011413728047188	0.00117102605727604	-0.0120850820086346	-0.0281701119066545	-0.0526413564697622	-0.0552679322748525	-0.0772647292018261
0.475184998871464	0.106994040944631	-0.0899010458666338	0.24442438544792	-0.00976297727169556	-0.018244751348179	0.0421827763297559	0.0195480564968004	-0.00218498991450794	-0.0140038643099373	-0.0434118368407984	-0.0510644732172698	-0.0606064482662284
0.00230698272031568	0.000489641515761968	0.00018053974996081	0.00243293905417368	0.000405235944201708	0.000797247318783905	0.00100513666049079	0.00103340289697344	0.00137541101663889	0.000601241631492807	0.0001847066655657	-5.0943101038277e-05	-0.000161796278463762
0.911280634920635	0.0805821971776212	-0.261849745633094	0.0768693650793651	0.00224269841269853	-0.0417201623376623	0.00496769841269851	-0.00491442279942267	-0.00321777639027632	-0.0197387319624819	-0.0204477254689754	-0.019687077089577	-0.0362083406430171
0.79346602009102	0.149068467771155	-0.208220747557737	0.138137789432789	-0.0230765934065934	-0.0398724637439855	0.00465092452482152	0.00326819885669882	-0.0402157830804387	-0.0314745285752894	-0.0306457972881002	-0.032147566006115	-0.054854955280189
0.139335350699049	0.063116049551526	-0.0120458008888469	0.126300561801582	0.0109406970055282	-0.0137421383297023	0.0342060255864942	0.0201000096493358	0.0117516255321221	-0.00140072066208707	-0.00763596793592586	-0.0134085295765742	-0.0217303049078908
0.733076288156288	0.16173764802585	-0.175592768365687	0.199057045177045	-0.0431091684241683	-0.0545038454519337	-0.00124254271871915	0.0119926053684877	-0.0349910033612643	-0.048806506938051	-0.0482319215027892	-0.0625939619385697	-0.072179626117676
0.507673508721374	0.151895607047613	-0.0985790113070151	0.243371548119953	-0.0193292838282605	-0.038665365766977	0.0272065542963061	-0.0119414975645498	-0.0330164145138598	-0.0289973247976187	-0.0520307521045498	-0.0511708149070487	-0.0906211030445189
0.0255252518682768	0.00355303286736514	-0.00206169600498686	0.0185330091150945	-0.00148349535365212	-0.00351649555575122	0.00577837263806584	0.00503239191530967	-0.0010518369929053	-0.00249999545470167	-0.00376387836043079	-0.00422646120755635	-0.00542518015881773
0.173691840514616	0.0672219870092627	-0.0261730891842308	0.114451738814997	-0.00754018152672115	-0.0262335251817544	0.0105501308596417	0.0126722610171111	-0.00572721954395053	-0.0168868533542378	-0.0258152238179623	-0.0367145175631855	-0.0335025591850367
0.682279435871489	0.131847544190715	-0.16468325565782	0.187548672186148	-0.0182771228335377	-0.00929634031898818	0.0513874907313198	0.0323492082509863	0.0134240713839872	-0.0137867315762629	-0.0171651734762017	-0.0252588103479395	-0.043552684871817
0.942454285714286	0.0565261123245271	-0.274412420159359	0.0519790476190477	-0.0051526190476191	-0.0519236507936508	0.000128571428571478	-0.00550206349206339	-0.0117453968253968	-0.0285381349206349	-0.0296530266955267	-0.0295492032967033	-0.049892036019536
0.423547414019685	0.118587308806098	-0.0835626610373035	0.188340822704439	0.0339528967874643	-0.000624938669558484	0.0506618745339996	0.0376396429550162	0.00707611938815861	0.0166639790589529	-0.00411348768811876	0.000258973185599365	-0.0299200073198414
0.339217146879681	0.111685654003438	-0.0606312388454359	0.194956943924229	-0.00332134927366651	0.0207625227088498	0.0780550148475667	0.0443593582710771	0.0235657745965316	0.00872058671759163	0.00376744441743854	-0.0286584288060788	-0.0347206499018691
0.366739267152499	0.0763426641983911	-0.0695546396004298	0.180827136180903	-0.0135665585379649	0.0074408950807166	0.0545356145238645	0.0224621147455511	0.0225112504396787	-0.00306283172862415	-0.0079398775132416	-0.0242797439001428	-0.0236079080610653
0.414757562190686	0.163486637600229	-0.0767195202824404	0.225755478829675	-0.00170372265397728	0.015306247064958	0.0713094449043958	0.0358811634175986	0.026510400515884	0.00680126220549032	-0.000481913365172448	-0.00542870674257995	-0.0344501868387984
0.119861588729459	0.0551660076470148	-0.0163258516577394	0.0776206898888653	-0.0290541700415571	-0.00216999720305106	0.0173971931756949	0.0135060793199842	0.00685959382493831	-0.0156120836223041	-0.00801574022167817	-0.0192656771277048	-0.0209449263486904
0.719837751543017	0.149733939698535	-0.175173812966935	0.182246623224018	-0.0117837668512381	-0.00641726081412997	0.0449786495651106	0.000343572635788103	0.0106556239779975	-0.00910051383268395	-0.0229474974187784	-0.0262390880283642	-0.0391580990824059
0.151677240085646	0.0686681688884216	-0.0184306210769836	0.1170474055928	-0.00317100805735596	-0.0190361030131854	0.0250478666854329	-0.00387697710060747	-0.00961476192795199	-0.0111035555352707	-0.0175521318669238	-0.0312846971570866	-0.034266055524547
0.023067343446334	0.0152895780224871	-0.00345112911138747	0.0112984877169716	-0.000707603239606638	0.00142824221111696	0.00612801850841838	0.00721140303293137	0.00212974848595913	0.000360319485755163	0.00024053594765926	-0.00220646340776283	-0.000992150249325762
0.131423270537187	0.0541563367227002	-0.0188581064590269	0.0782056484620394	-0.0128577097124904	0.00377048362047769	0.0256289022411799	0.0159351227815842	0.00638200283562529	-0.00454361304600637	-0.0162496434882375	-0.0137609307167409	-0.0193866717269389
0.266635773985051	0.103803927894195	-0.0407716469059126	0.180385433683208	-0.0529672652265025	-0.0548949963647297	-0.010686165367864	0.0053587286925656	-0.0297475958815195	-0.0539311307956161	-0.0569487013286348	-0.0490315585195756	-0.0812972468873646
0.00114005562939136	-0.000116265789274976	-2.79386112869283e-05	0.000563508831101914	-0.0001478915955779	-0.000171912821803799	0.000280122058766221	-0.000146950501844209	3.18507533359665e-05	-0.00015990220869085	-0.000291222625730315	-0.00037862910540953	-0.000498944694709559
0.915028253968254	0.0781702809462606	-0.260864297365505	0.0718717460317461	-0.0280680375180374	-0.0298973015873016	0.0117542460317461	-0.00391111111111109	-0.009400873015873	-0.0289826695526696	-0.0337281730842256	-0.0315759523809525	-0.0463519788544788
0.425760651946173	0.132160285273041	-0.0722567688576406	0.251317454084242	-0.0262968825728191	-0.0582935314980744	0.0311467525080587	0.00743790214791346	-0.00164802777220224	-0.0422952070354468	-0.0705330503013251	-0.0538547659074946	-0.0815741283818593
0.199316172916315	0.0285103586018268	-0.0312876314518329	0.120289039492661	0.00972332393639033	-0.0153924718268731	0.0218471018024905	0.00313959543193978	-0.00697277617126835	-0.00283457394524136	-0.0150776856985301	-0.0288412856449963	-0.0270783608176101
0.338573656128157	0.124257623357319	-0.0594364849982454	0.190940438041827	0.0119326091607793	0.0265735400255162	0.0766325767264019	0.0529794653260326	0.0384940294593973	0.0192530745931477	0.0130174956277883	0.00808416927729605	-0.0152918642006444
0.865540025252525	0.10892687331572	-0.240344109838418	0.100793308080808	-0.00451788239538242	-0.0210028823953824	0.018374935064935	0.00267548701298703	0.00120457015207009	-0.0127603823953825	-0.0206016287212959	-0.0233833566433567	-0.055243377039627
0.695613045180428	0.158820294607898	-0.166861771178375	0.174495917876878	0.0112523098403462	-0.0308195322798435	0.0189583575327863	0.0149895689227545	-0.0178968914814809	-0.00978361121974858	-0.0203470085327623	-0.0536380026529989	-0.0600539675988984
0.266452331908936	0.107107013902843	-0.0361282540659399	0.186809830088925	-0.0416601689701461	-0.0574818174611982	-0.0128750049401021	-0.00769392789130857	-0.0151878343332935	-0.0495709932156721	-0.0429300267164894	-0.0513596423175811	-0.0640899957687776
0.562654242608613	0.141844265375268	-0.121667358886366	0.220401789137419	0.00334061680404141	0.00879302276400629	0.0338106558822184	0.0171947914178484	0.00714352435595633	0.0060668197840239	-0.0218901209100895	-0.0292422432771405	-0.0393631400104142
0.0452173982853194	0.00628264677132442	-0.00556081998313766	0.016480768101352	-0.000410391973581767	0.000262565766201824	0.0101435637193809	0.00413430313803199	0.00330901920321981	-7.39131036899751e-05	-0.00294275228832613	-0.00606290412314742	-0.00846284035137944
0.0167886338353474	0.00382835451736243	-0.00237327370582734	0.009318960115843	-0.000436015478318615	0.000787830059812963	0.00273558129892312	0.00103384909139838	0.000882878719431209	0.000175907290747172	-0.00273945295923204	-0.00261757420545472	-0.00350534787217622
0.200877787583406	0.0860433510812346	-0.0231069625521423	0.176902123532231	0.00490343430239418	-0.0393511777277749	0.0262211200188859	0.00889524938468594	-0.00269222879776532	-0.0172238717126904	-0.0226348105790811	-0.0316638495363798	-0.0428372289857222
0.225384232193924	0.100431931309972	-0.0306095143137416	0.152661680655314	0.0327552241424767	0.0432012171769688	0.0759963226917155	0.0609541648209742	0.0430002441891912	0.0379782206597228	0.0251781284725602	0.015610949719106	0.0107188487125003
0.552950232800739	0.132721957807384	-0.115810368718092	0.22748118813127	-0.00102783283910934	0.00331709379570144	0.0607638859915443	0.0555028702659387	0.0308392775228286	0.00114463047829605	0.00038747553410623	-0.0102917646751417	-0.0210420265413755
0.194178926964121	0.0864836334362476	-0.0189721667044715	0.172935716976378	0.00821227383385384	-0.0366355667077362	0.0262316641829911	0.0148408525557433	0.0034436790607966	-0.0142116464369411	-0.0188525461546388	-0.0332413782235038	-0.0427321328134557
0.492230890165626	0.164732387999718	-0.0941009864131195	0.259510957503613	-0.0184311821519441	-0.0638276582141486	0.0430416614767465	-0.0151879630814365	-0.0243371593337639	-0.0411294201830464	-0.052672761283809	-0.0576984646107815	-0.0944683457080243
0.649187681207681	0.173705317201526	-0.148784861208482	0.224264541014541	0.00649171350388733	-0.0220173092827365	0.0535727385223709	0.0169592903716932	0.0136813246980029	-0.00776279788942458	-0.0442771148061984	-0.0347298040025812	-0.0534366472118475
0.503760313050423	0.1569098833802	-0.100613686586611	0.24468217144131	-0.0356126540295683	-0.0435078919549268	0.0160780267103494	0.00414226095967229	-0.0192699130746758	-0.0395602729922475	-0.069598243006692	-0.0611798070174904	-0.113080697796106
0.742110347985348	0.157401553580844	-0.183502227945099	0.188489652014652	-0.0542474065408276	-0.0586022734599273	0.0280313411588411	0.000917795059145243	-0.012811614928211	-0.0564248400003774	-0.048056613652945	-0.0745901564743484	-0.0748764636955616
0.305786942391248	0.0633467458773241	-0.0418253007474653	0.22012778918885	-0.00386457205854068	-0.0296500351049833	0.0391427948493521	0.00882594924490443	-0.00522511442588036	-0.016757303581762	-0.0338011509253586	-0.0386926422832134	-0.0566447188547154
0.702691826229326	0.140336474228791	-0.167207551572656	0.19517484043734	-0.00720047561822568	-0.0211990483046366	0.0420251426351427	0.0107739545877239	0.0102190998757042	-0.0141997619614311	-0.0326691363819791	-0.0153124128506534	-0.0474876422223598
0.209957061238151	0.0549846969971146	-0.0325076198664874	0.129804970324465	0.0108898467949142	0.00016815324865771	0.0392094522614896	0.0217601518433873	0.00924524409236943	0.00552900002178597	-0.00724294990641375	-0.021068593761405	-0.0279204831941655
0.0856946731931865	0.0442787362891681	-0.00560944198251889	0.0746219033802339	0.0132265793065482	-0.00102820396374398	0.0318691528820167	0.0195013674654748	0.0123639400154556	0.00609918767140211	-0.00309097381113914	-0.00209701929541826	-0.00746803680001662
0.416191818146125	0.117266553669847	-0.0835093874851827	0.189668513872543	-0.0115586186058438	0.00751256696147051	0.0352283036869728	0.0330563902049033	0.02281469389841	-0.00202302582218666	0.00542070439352677	-0.0268773260168613	-0.0235212105251416
NA	NA	NA	NA	NA	NA	NA	NA	NA	NA	NA	NA	NA
0.110458911905366	0.0194905426282273	-0.0152380415769198	0.0697338820266847	-0.00440041922319299	-0.000727111632465402	0.0143301682070192	0.0066165386414014	-0.00154120172248538	-0.0025637654278292	-0.00985296376661819	-0.0185642142307969	-0.019038848815242
0.46854375841935	0.202741188138703	-0.08904719202848	0.231662539783726	0.0128934071977449	-0.00481905332551652	0.0689545851654818	0.0515342169665691	0.0236432120583255	0.00403717693611422	0.00461620931917528	-0.00496937635065703	-0.0132589219289776
0.106210879672822	0.0522021280111882	-0.0125857387638217	0.0783327312721808	0.00240703867182525	-0.00112086144051966	0.0161895756864651	0.0058451133667194	-0.00398656412229027	0.000643088615652793	-0.00831643122944588	-0.0142072894144935	-0.01666951596862
0.657371746864247	0.178449082874547	-0.151876650835884	0.222867142024642	0.0344852352674347	-0.0199794510150126	0.0581206395161427	0.0243258111822071	0.0097898255864699	0.00725289212621105	-0.0223059341671401	-0.0506509823446246	-0.061816935262029
0.0430307660482017	0.012937895079877	-0.00509864292710772	0.0269713956434016	0.0012494854932565	-7.70132664559969e-05	0.014833894330227	0.00961584132042739	0.00356008717157084	0.000586236113400251	0.000499728383690223	-0.00107083758252229	-0.00377795386282115
0.441750477301497	0.111676968754964	-0.0921924285650625	0.185893755967693	0.0184407263336249	0.00220045757184528	0.0594313259587821	0.0388891274098969	0.0212948000249414	0.010320591952735	0.0114014555012477	-0.0166851222050944	-0.0214617435745112
0.0565758450871301	0.0328770864608245	-0.0047338063452635	0.0467508333556845	0.010776875844054	0.00727445975658391	0.0232228590236165	0.0187004608392574	0.0117752101306284	0.00902566780031894	0.00691954472286407	0.00905016463551402	0.00064124712392833
0.19990923430118	0.0282235893279767	-0.0312753592197374	0.123423543451304	-0.00712813709918678	-0.00557459329147766	0.0162839502991395	0.0146765618116372	0.00206113310385031	-0.00635136519533222	-0.0144604618846895	-0.0248335867312984	-0.0415387081430509
0.572339744209021	0.116147878277504	-0.12965454931021	0.19785065728491	0.019227356293384	0.00452613537108382	0.055032223523264	0.0469956437923159	0.00374256527162553	0.0118767458322339	-0.00598992436341661	-0.0217895181285904	-0.0410564242330952
0.0459594020751557	0.00772641327773318	-0.00606319951977587	0.0180823660374863	-0.00407127934370848	-0.00283257736872615	0.0065358294299849	0.00577877880589992	0.000593426713167797	-0.00345192835621731	-0.0021161501029737	-0.00302802175732424	-0.00813156372266815
0.285973180738202	0.0735426243511907	-0.0442699507050752	0.183086904387037	0.00993503312907068	0.0219704728257289	0.0607726196047477	0.0450914850316486	0.0387101881682131	0.0159527529773998	0.00366574397947567	-5.85259285929562e-05	-0.0173449401859639
0.885276984126984	0.103535961949048	-0.249097571321938	0.0940563492063493	-0.00983531746031752	-0.0436608730158731	1.0634920635022e-05	-0.00385007936507931	-0.0141698674854557	-0.0267480952380953	-0.0277199278499278	-0.0543544883560573	-0.0566880912127088
0.0376535476305528	0.0261724182590763	-0.00149090522189348	0.0349218354556762	0.00295733547540929	0.0013487039600715	0.0227938864643898	0.017636298250354	0.0103358121962026	0.00215301971774039	0.0058702451770711	0.00448902797545107	0.0024318635913804
0.78729373015873	0.160545833192336	-0.195670984334673	0.17455626984127	-0.0346157114770559	-0.0568126150646739	-0.000806410256410262	-0.0135896732757155	-0.0263796845071698	-0.0457141632708649	-0.056330434010434	-0.0642774552069019	-0.062926452523232
0.0911396972664263	0.0174393810910946	-0.00994869599075882	0.0694476200908448	-0.00800115666475222	-0.00658499429269845	0.0128614897852007	0.00817716252829975	0.00121565136228437	-0.00729307547872533	-0.0106692525844944	-0.0180951530906065	-0.0229799515840789
0.0221321109321833	0.00757304428841723	-0.000727607119046375	0.0173019799900078	0.00175803291408521	0.000284121376368525	0.0116084076115806	0.00637975254194668	0.00472205900312055	0.00102107714522687	-0.00188082486083174	0.00015960663820459	-0.00326868608365623
0.486796532066939	0.160417434764707	-0.0933567472934167	0.25409627929599	-0.0365665382031918	-0.061055956444681	0.0202570934852826	-0.0151620868974774	-0.0401244319948153	-0.0488112473239364	-0.0623858338636257	-0.0645800163368353	-0.093587134893967
0.649373767800827	0.140528980600294	-0.147002555043481	0.223441152834094	-0.00583448701144051	-0.000132952782511464	0.0553278965135312	0.0423581545076012	0.0195446901649262	-0.00298371989697599	-0.0107089143743141	-0.0276348807400441	-0.0553988605574421
0.513982154954369	0.0826913950058331	-0.106823350492634	0.203158517280094	0.00109160470121428	-0.0151763922353422	0.0404704707710793	0.0291112101586367	0.00640729107972293	-0.00704239376706395	-0.0275274444100941	-0.0286347768249563	-0.0512123924235984
0.835572540825188	0.119632229498183	-0.226615725847428	0.118529681397034	-0.014888585532115	-0.00828897827662534	0.0207987073710603	-0.014987927281525	-0.0189084947405536	-0.0115887819043702	-0.0282263507779127	-0.0516676831828303	-0.0385488763025761
0.333184013882978	0.114760534746621	-0.053276441978633	0.193609760496279	-0.00410225885663079	0.0242105536617674	0.0699908599232352	0.0419271150166749	0.0286204944774879	0.0100541474025683	-0.00136832684823163	-0.00997442324022701	-0.0181320119980953
0.200073054045294	0.0332965425814506	-0.0327584906307784	0.123696994888356	0.00160163531734075	-0.00315890612206654	0.0228154975659908	0.0189522312357863	-0.00186804877152377	-0.000778635402362893	-0.018370266085761	-0.0235932345100365	-0.025387594515058
0.931413809523809	0.0653660315353407	-0.267271498990009	0.0624028571428571	-0.0152966666666667	-0.040259768009768	-0.0070876984126983	-0.0115609523809524	-0.0216242857142857	-0.0277782173382174	-0.0331377741702741	-0.0204084523809523	-0.0488703607503608
0.0237468778643654	0.0146740661987716	-0.000468787602232096	0.0226069661818849	-4.11025447482963e-05	-0.00167237823627868	0.00925325739548128	0.0049378962442965	0.00317584278661565	-0.000856740390513488	-0.000700725887153832	-0.00516781188190509	-0.00229665575453776
0.931338095238095	0.0651319537349677	-0.266941389690555	0.0601952380952382	-0.00831142857142853	-0.0333604945054945	-0.00520528804528797	-0.0135751767676767	-0.0185331204906205	-0.0208359615384615	-0.0374311152736152	-0.0352249692095343	-0.0529401866189365
0.69447632034632	0.163006385186609	-0.158542502116818	0.222817012987013	-0.0151454935178341	-0.00239955738705744	0.0467272458080276	0.0185021249030169	0.011995792040347	-0.00877252545244578	-0.0270620015976745	-0.0315619779240367	-0.0566113172487127
0.0973975853804618	0.0168745984225837	-0.0112624145900796	0.0720101852163805	-0.00564833948114153	-0.0222843509860798	0.0076999955711709	0.000422032256904667	-0.0028873756470557	-0.0139663452336107	-0.0135367342143334	-0.0206289255763233	-0.01915930611629
0.225539582285463	0.0663435936025883	-0.0287647214576405	0.152848383707193	0.00475390535230322	0.0123655422644	0.0377756395941967	0.0278345229319653	0.00895157575534275	0.00855972380835163	-0.0167379053589023	-0.032293820559758	-0.022901480366443
0.301143237073668	0.11791015463397	-0.0471553321021427	0.197560048579506	0.00324362179699683	0.00736271646587539	0.0550890456771871	0.0292513353868623	0.017512162782564	0.00530316913143614	-0.00370596570523618	-0.019949150350523	-0.0331930991793829
0.218453464635018	0.0410667788091374	-0.0330355894464038	0.134741359077937	-0.00972092076818157	-0.0137502095809603	0.0296013762981349	0.0157284985045024	-0.00144720116021727	-0.0117355651745709	-0.023581890651032	-0.0236380156594441	-0.035602098340912
0.71969338882856	0.154160606770267	-0.177974172355464	0.177334997482486	0.00969617239722242	0.00762319173243375	0.0319315942559881	0.0333654382858308	0.0147227317025256	0.00865968206482814	-0.0259659454216559	-0.0285253076357526	-0.0281777531023423
0.667147477140163	0.123217014259765	-0.153354334511369	0.199533241814085	-0.013214268271403	-0.00447558718868224	0.0480299666978188	0.0314938626071211	0.0155715756137829	-0.00884492773004264	-0.0100874850991578	-0.0317107258420628	-0.0378839643234705
0.453734785888424	0.195381103352192	-0.0861788135099163	0.236331402097882	0.00923912777017161	-0.00179825611401957	0.0596237998625754	0.0323723637562747	0.0302400626350714	0.00372043582807602	-0.0014587642332724	-0.0141026693286243	-0.0301855790049179
0.336896333278154	0.115992424490599	-0.0564211237856268	0.19376099876379	0.0187753155290789	0.00679955915832581	0.0649447094560186	0.0462379761772393	0.0206708966223153	0.0127874373437023	-0.0178813167853424	-0.0145100945790728	-0.014032681935486
0.465879641714767	0.102650169201317	-0.0904214553323134	0.2450530321832	-0.00261421742745871	-0.0245638352659722	0.0409821717592342	0.0256683372659041	0.00145740020163976	-0.0135890263467154	-0.0299451249335736	-0.0492058941326652	-0.0584302331005888
0.0446830689501997	0.0284969174246124	-0.00678836081357514	0.023000252450617	0.00401551621571241	0.00566908983238403	0.0161504430101893	0.0106273846216821	0.00403048378478458	0.00484230302404822	0.000807470788511296	0.00128928681026753	-0.00313045873566246
0.786388968253968	0.156790540389027	-0.197327570053419	0.174527698412698	0.0153476046176046	-0.0447893445443446	0.00540686452479422	-0.0168713011622879	-0.0253374567099567	-0.01472086996337	-0.0534692492178444	-0.0665181456125573	-0.0769447523859756
0.370331009421499	0.0802865760679854	-0.0700512525748458	0.183974244628934	-2.13938179022266e-05	0.010123731854156	0.0557437096122898	0.0345599098683168	0.0291790775537434	0.00505116901812686	-0.00286596205578704	-0.0186242078986552	-0.0360080022459818
0.77104907037407	0.146287735745727	-0.196713455622767	0.157693235881765	-0.0109643494741549	-0.0710232086319214	-0.000412799162438859	-0.0338243465817808	-0.0348273685229132	-0.0409937790530381	-0.0797494270036061	-0.0581775528468808	-0.0845236387542905
0.554881633388455	0.134175009048635	-0.115948201700398	0.232009535442714	0.0173684256701331	-0.00701400679101627	0.0705673793025002	0.0534214866470857	0.0361773416653154	0.00517720943955846	-0.0156225024353317	-0.0281216177442115	-0.0191951699437023
0.575487521054419	0.118156509635741	-0.131206761724312	0.193781911082071	0.014959372429651	-8.26117732544152e-06	0.0405895986158689	0.0303918862453533	0.00779327498489835	0.00747555562616276	-0.00759317713605812	-0.0394223608425122	-0.0355002178044237
0.928922380952381	0.0673560211373911	-0.268751782962636	0.0617609523809524	-0.0356028571428572	-0.0360692857142858	-0.0134044047619049	-0.0211740909090909	-0.023428658008658	-0.0358360714285715	-0.0450246428571428	-0.0531646717171718	-0.0498114115949411
NA	NA	NA	NA	NA	NA	NA	NA	NA	NA	NA	NA	NA
0.0117288893398813	0.0119330272718694	-0.000448813682043799	0.00516731360182967	0.00341163589995856	0.00344300718992746	0.00955242081175134	0.00621377052760291	0.0062134474422853	0.00342732154494301	0.00256894013308023	0.00147973133714837	0.000788809926578073
0.81260428131283	0.105368927923715	-0.214564545858422	0.131379136054116	-0.00963753528108413	-0.0506588837601913	0.0181349881885158	-0.00619268707373599	-0.0122645113313498	-0.0301482095206378	-0.0164162662723152	-0.0372242890743458	-0.0335288929138196
0.551888231066319	0.130737043223173	-0.11487462805689	0.234121610203522	0.0133049865347931	0.0186103491048273	0.0704146618822356	0.052046390036034	0.0271365555455821	0.0159576678198102	-0.01064523668008	-0.0238193360648735	-0.027276543997666
0.688753771953325	0.157815691939482	-0.166484569777272	0.182892895680263	0.0104996958139746	-0.0344576386844513	0.00319604790226979	0.00955699977115487	-0.00754904148412971	-0.0119789714352383	-0.0184013486887171	-0.0663589351003688	-0.0687988538130491
0.0519748961712089	0.0117083932326482	-0.003434974687385	0.0480879926212442	0.0060431488396673	0.00873455354570671	0.0209091727568951	0.0138230475358622	0.00992752924609479	0.00738885119268701	0.00463352403406215	0.000407038888408602	-0.00448469407115765
0.944842857142857	0.0543816792171179	-0.275770248016709	0.0508738095238095	-0.0228923809523809	-0.051657387057387	-0.00219285714285711	-0.0199911011211011	-0.00864809523809518	-0.037274884004884	-0.0418277525252525	-0.0393143378843379	-0.0447977164502165
0.305500396725599	0.063488263952057	-0.0412285272692011	0.218420066152056	-0.0205260365513756	-0.0321096670677037	0.0319648455292862	0.0126965419898755	-0.00863781330062918	-0.0263178518095397	-0.0277925649941033	-0.0473575388670283	-0.055546117547826
0.388404776807141	0.0828916657337911	-0.0672502546638725	0.233096055830525	-0.0074775785906302	-0.00548167953980278	0.0544814347439079	0.0254525552901563	0.0125046590615499	-0.00647962906521649	-0.0276453200032844	-0.0398854596908229	-0.059289236262422
0.227484379890138	0.0445990522912769	-0.0280961258834646	0.177738486064938	-0.0100237903977018	-0.00594854277890999	0.0392153497029852	0.0195005598750362	0.00998588142918999	-0.00798616658830587	-0.0199514691245552	-0.0342520656148472	-0.0393679465078556
0.492583750473624	0.106265976799832	-0.0944490961393852	0.237818600309557	-0.00932376501566629	-0.0311107757856056	0.0435917684840196	0.0195976406227602	-0.0111383672000826	-0.020217270400636	-0.0330545781785654	-0.0568298100006864	-0.0699265012707116
0.658302681038432	0.117989455803153	-0.156031245605813	0.197400017374267	0.0131384346813729	0.00804325710382414	0.0474140864523334	0.0302682247886272	0.0113573504851179	0.0105908458925985	-0.0129828112413379	-0.0350175899375725	-0.0340147290395925
0.0530515687328727	0.0105078264246686	-0.00693542125124491	0.0353457828675463	-0.00177713425840963	-0.00434761934943159	0.00845862924406637	0.00563514543467993	-0.000206098195569604	-0.00306237680392061	-0.00276362997235728	-0.00468326229567126	-0.00811047598212844
0.0682320185665668	0.0316182784107517	-0.00480228001728414	0.0618161695173639	5.03042603138548e-05	0.0125571463700924	0.0160510475308732	0.0199930165823499	0.0215817773884382	0.00630372531520314	-0.00203569694259365	0.0015519122226145	-0.0132554295389494
0.887421825396825	0.102368666389432	-0.248447737677823	0.0909781746031746	0.0108481746031747	-0.0266498917748919	0.012435357142857	-0.0108285902255639	-0.00781827200577212	-0.00790085858585854	-0.0371918037518038	-0.0292814256395779	-0.0447866117216118
0.664188163500586	0.123169669181656	-0.155769099828048	0.199659614277192	-0.00366748861991129	0.00309584891710735	0.0464852057445477	0.0313413389039505	0.0272462532212481	-0.000285819851401969	-0.00904622129069876	-0.0228320214203961	-0.0385850945240724
0.406602074432356	0.0776541271627084	-0.0772438098415058	0.19032282551539	-0.00982339168463997	0.000934193129760674	0.0542548480002463	0.0339410773100998	0.00225888495233384	-0.00444459927743968	-0.0181160535777206	-0.0258895290158476	-0.0389742765907461
0.0271974458963739	0.00493910009276844	-0.00234360681957215	0.0172655477065309	0.00136007038434114	-0.000817432601445209	0.0100506483988301	0.00628982934393624	0.0011430957718956	0.000271318891447967	-0.00107430863482377	-0.00251218715370862	-0.00459403065187105
0.88593119047619	0.104538660842057	-0.248353099065559	0.0934854761904762	-0.00326310855810841	-0.0291834920634919	0.00857738095238103	-0.00638188439011966	-0.010093235930736	-0.0162233003108001	-0.0245165218985743	-0.0333442635142633	-0.0544498841408696
0.243662287920637	0.0784464942179339	-0.0373948650096794	0.16012147732975	0.00662565128184434	0.00143554082677244	0.0495766555438902	0.0311452278818823	0.023898334348494	0.00403059605430839	-0.0181195555523297	-0.0150062286622462	-0.0336272186103555
0.0279037354563805	0.0178263830987863	-0.00369960890931156	0.0130590623796678	0.00432068720959863	0.00317377339227347	0.00932047046771389	0.00799297963113797	0.0019073228815266	0.00374723030093605	-0.00237348989009461	-0.00160877538934679	-0.00245705815424365
0.813721508061792	0.106255032672	-0.216916006222142	0.130859603049319	-0.00964068555096964	-0.0535132707435548	0.0403017855890015	-0.00459829016857416	-0.010534194705214	-0.0315769781472622	-0.0223012355565195	-0.049456540557216	-0.0460645211121158
0.0488882439942761	0.00956443269867818	-0.00561720574180201	0.0341026129109845	-0.00114664356659443	0.00149158418284569	0.0146828130520772	0.00483516854797164	0.00437704994005379	0.000172470308125623	-0.00182367730642378	-0.0105673250626892	-0.00693802351059717
0.226911709300665	0.0977496755331483	-0.0345495743085264	0.149758983527052	0.0206786719030586	0.0352728074093737	0.0717757135537026	0.0667467081922747	0.0432002102135948	0.0279757396562161	0.0148974264428607	0.0144719039771265	0.00178276104193184
0.0348308799974502	0.0105051001336512	-0.00393722832079689	0.0207608787357137	0.00283544493759823	-5.6242370548229e-05	0.00804842789566162	0.00523426257728459	0.00220407001280967	0.00138960128352501	-0.00145869743535024	-0.00478976249619125	-0.00673705326161889
0.929100952380952	0.0670049345108242	-0.268907323118145	0.0594657142857142	-0.0312644155844156	-0.0313930952380952	-0.00249484126984134	-0.00435702380952374	-0.023188472507025	-0.0313287554112553	-0.0246058333333333	-0.0442633856421355	-0.0486221031746031
0.641763811188811	0.17913742498202	-0.144669308390224	0.224649522144522	0.0102355230518274	-0.0291846926087328	0.0292829928404928	0.0273896987987932	0.0139872483431172	-0.00947458477845264	-0.0280352209565889	-0.0473926251058626	-0.0553404478156588
0.144955693219664	0.0290327061098412	-0.0170146834365593	0.103886711915767	-0.000328900303282559	-0.00225974272854881	0.0322689606364711	0.0219774116561696	0.00484560598402187	-0.00129432151591569	-0.0108055009945787	-0.0211323511222648	-0.0280806554952344
0.125437840448412	0.0541329199770819	-0.0137746366483887	0.0988643885406406	0.0215236517346001	0.0239510752431159	0.0472920963678179	0.0280377198715223	0.0270231623417949	0.022737363488858	0.00736422621695149	-0.0030805161142356	0.000511922935722192
0.912905873015873	0.0798660368189467	-0.261065934290773	0.0751941269841271	-0.0125825396825395	-0.000302756132755988	0.00758273809523813	-0.0098686327561327	0.00265722222222242	-0.0064426479076477	-0.0222245418470417	-0.0133081998556998	-0.0391749672549672
0.412181246108991	0.116477682302451	-0.0812894313469604	0.184927734991713	-0.0142445962153556	0.00438007970528065	0.0502373761617056	0.039493610876196	0.016147514993147	-0.00493225825503746	-0.0170150249244241	-0.0218140680608409	-0.0299540791805081
0.30728713804745	0.108473642012541	-0.0540135252321005	0.160531213087452	-0.00246751445016219	0.0162686033868029	0.0820568641294609	0.0540657432766451	0.0247249546915144	0.00690054446832034	0.0218744798390297	0.00305188476584789	0.00334406295595097
0.799616105006105	0.142203120633455	-0.211707072996374	0.138179450549451	-0.0205401814851816	-0.0829150198327201	-0.00607995795870808	-0.0104312422952865	-0.0190104976666898	-0.0517276006589509	-0.0851564422581617	-0.0832604556066679	-0.0775822385025842
0.217479815401666	0.0432694846588446	-0.0342123233037117	0.137392472108684	-0.0050115720220944	-0.0106303862959911	0.027007634914945	0.0143537705222124	0.00263180715453024	-0.00782097915904273	-0.0200189689247335	-0.0334239393842465	-0.0355913906763344
0.64624694971695	0.175736721239145	-0.146079087948352	0.216661304251304	-0.00661100229906497	-0.0518299127326063	0.0387470703352694	0.0197484071474502	0.0229841260201786	-0.0292204575158356	-0.0361634568726351	-0.0568739993941872	-0.0532847964574126
0.491947651969783	0.159492849105955	-0.0931147173856433	0.252507832752842	-0.0204351946537788	-0.04168823175208	0.0270290413456849	0.00174894144467364	-0.00645873452989315	-0.0310617132029294	-0.0595961091398458	-0.0509657388149218	-0.0786375597028902
0.129265929369648	0.0709513531823248	-0.0134788728622303	0.0989992692205872	0.00591399946580698	0.0206772056685591	0.044070893901012	0.0361052724641512	0.0398458182383051	0.013295602567183	0.0133218692642093	0.00317470487518848	0.00774534613277192
0.00546053830836485	0.00395270979586379	-0.000537590029701937	0.00381861712041007	0.000181392395729032	-0.000790797856160865	0.00344066840905183	0.00149687245409226	0.00187171711944204	-0.000304702730215917	-0.000415533873193564	0.000273853257916786	-5.15753231787016e-05
0.792531911421911	0.14580441332385	-0.209250250436603	0.141557696421226	-0.0133961025611218	-0.0537884286793466	-0.0178523704621744	-0.0203239897443458	-0.0263915223476215	-0.0335922656202342	-0.0431665205125112	-0.0638293259146725	-0.0912983387469023
0.0337217501090336	0.00818291783557451	-0.00132017785084684	0.0317590605935294	-0.00014369879259956	-0.0032121152778429	0.00799865615525973	0.00538798737568835	0.0010221104351518	-0.00167790703522123	-0.00296226086505125	-0.00628039159341418	-0.0100185400913933
0.0277957688475649	0.00557540397328346	-0.00288697962074182	0.0206694340817586	-0.00106641708371003	-0.00670261184906222	0.00525018178031917	0.00199115514692668	-0.000871200830707453	-0.00388451446638612	-0.0043663272953351	-0.00160172747912601	-0.00582180045151358
0.0583069525228292	0.00476405156389289	-0.00509455229694347	0.0341500717545796	0.00372560482177223	0.00375905214733294	0.0169726301567664	0.00895684634196709	0.00281755971211917	0.00374232848455259	-0.00236026819641932	-0.00531097921315	-0.0071853562082742
0.898687301587302	0.0828784921069199	-0.251517933795612	0.086929365079365	-0.0472163114663116	-0.023119797979798	0.0110207936507937	0.00980523809523803	-0.0173817063492063	-0.0351680547230548	-0.0242705999556	-0.041395108130174	-0.0513309815184815
0.741670415140415	0.159341933679724	-0.176414678998008	0.198979584859585	-0.0390350925175614	-0.0459523760201151	0.00630065402677249	-0.0203340666051498	-0.0363516916387705	-0.0424937342688383	-0.0552142720636436	-0.0602275475471984	-0.107687150373605
0.81486247454061	0.108925295804978	-0.212448859363137	0.132090858792723	0.00623990641177075	-0.0178825106156464	0.0328897873641517	0.0067222004043278	0.00618086822773256	-0.00582130210193788	-0.0186332639953936	-0.0364828963917769	-0.0343095777152134
0.942461428571429	0.0565081231143141	-0.275522158561952	0.051205238095238	-0.00605047619047616	-0.0477015980751275	-0.00882666666666676	-0.00952619047619041	-0.0287000499337264	-0.0268760371328018	-0.0275961513486513	-0.0277491788766788	-0.041054184149184
0.843113499898794	0.118166190042161	-0.22664982939766	0.120743642958349	0.000935627085333013	-0.0475115662768605	0.0419526905773965	0.00787311626282217	0.00972566676787257	-0.0232879695957637	-0.0306313037615978	-0.039304989797784	-0.0693911955803056
0.553391261793292	0.10073426571519	-0.11901397075674	0.209743063065275	-0.00270829406837247	-0.00689467382640718	0.0427222508955164	0.00981532547152464	-0.000900541568777835	-0.00480148394738988	-0.0234633800664913	-0.0318751915788351	-0.0459040975142299
0.941253809523809	0.0575826263135211	-0.274610395417546	0.054079523809524	-0.0369849206349204	-0.0396065079365078	-0.000369841269841187	-0.0177079761904761	-0.0241967857142856	-0.0382957142857141	-0.0341324314574314	-0.039843131035631	-0.0447886904761905
0.164981978627667	0.0276066309041205	-0.0240743675085359	0.10342583780978	-0.00996490831561453	-0.0108945482163808	0.016343621583436	0.00621277061149939	-0.00636269871800402	-0.0104297282659977	-0.015468906592413	-0.0217007131960137	-0.0344614902183494
0.224755298618374	0.0631417193486103	-0.0311294405363649	0.15066034356314	0.00242853512380903	-0.00615087973310374	0.0480777464143581	0.0240627466030877	0.0184306255614502	-0.00186117230464736	-0.0110433316863268	-0.0314772594435776	-0.0363456601448904
0.325586686390534	0.0665511724090103	-0.0527979076977229	0.215286364660185	-0.00455122144813991	-0.0430200637677248	0.0459261487710386	0.0203385519964728	0.0113870824875043	-0.0237856426079324	-0.0253000518526686	-0.0365023242026469	-0.0576662271725578
0.408462022615564	0.138249913204285	-0.0713708756605566	0.254391002350945	-0.0118426626555724	-0.0481401883618027	0.0135378295797766	-0.00320457888385817	-0.0360618485003943	-0.0299914255086876	-0.048004195671608	-0.0852759678275207	-0.0743591670012573
0.719593999552651	0.151777358255076	-0.177862728236067	0.182429740707089	0.0130304251892734	0.0102814839851386	0.0500470268624541	0.0443068047016139	0.0113106907108296	0.011655954587206	-0.0198629020797233	-0.0153541289844435	-0.0336100236443783
0.495049185894403	0.160351963673002	-0.0917944918638194	0.256728146701671	-0.0199646739633397	-0.0482358263016964	0.00907702069287025	0.00846491010953937	-0.0122355139545942	-0.0341002501325181	-0.0776809494651207	-0.0631632122882719	-0.0942603927466537
0.0500449115292942	0.00611121172794259	-0.00799569752810473	0.0268092676567395	-0.00401893992386947	0.00259001348705902	0.00277331501436241	0.00172020133593743	-0.00138367953938276	-0.000714463218405223	-0.00687272708693167	-0.00812301701120772	-0.00551512699786352
0.343568292053398	0.122468811871489	-0.0568959953632096	0.196992425690438	0.0399456997008005	-0.00117841015808373	0.0704520955976221	0.0568993180109935	0.0368742544265499	0.0193836447713584	0.00575748578695084	-0.000565225873756237	-0.0148690133991544
0.700676833721834	0.136331092162058	-0.168339888941011	0.194218086913087	-0.00597214988926664	-0.0245371449300946	0.0252334206217758	0.0138651354201355	-0.0107321869143929	-0.0152546474096806	-0.0257182202392937	-0.0367713709618022	-0.0527942172480527
0.599676409876519	0.135451352892494	-0.133222304579622	0.19959184905976	0.00846086883790154	0.0108850812943793	0.0632461960050354	0.0398120438449371	0.0232158415271667	0.0096729750661404	-0.00841511538157702	-0.0189067291284288	-0.0335845503688533
0.282660666061387	0.105563818100007	-0.0459910374128569	0.174693996180474	-0.00779488360791891	-0.0667685820832799	0.00547828696004921	-0.00997073246001595	-0.0114328217966231	-0.0372817328455994	-0.0436850700345219	-0.0674649799808384	-0.0693063289172466
0.881912142857143	0.107540387787157	-0.246943105238217	0.0938545238095237	0.0138611904761905	-0.0340561449661448	0.00953514806449585	-0.00562629592629604	0.0013436062630181	-0.0100974772449771	-0.0190901002841763	-0.0158977733377732	-0.0273541931108108
0.0106826911149908	0.00300831877241797	-0.00105482844846764	0.00630573731899565	5.52770391778323e-05	-0.000429270394574965	0.00386915123526108	0.00299339188381379	0.000579732866981321	-0.000186996677698567	5.32215743689838e-05	-0.00171323159366366	-0.000312519777448601
0.550495846365635	0.102507870436329	-0.121042186965775	0.201512999923862	-0.0240942709446211	-0.0109417895876547	0.0501590379887684	0.0348968016615657	0.0169257436201039	-0.0175180302661379	-0.017531160109889	-0.0277254624772487	-0.0462410447900131
0.651322960111784	0.138315519868867	-0.146372399619343	0.227132595443772	-0.00775490543640589	-0.0197772593582888	0.0561234312679402	0.0255097029520898	0.0126648669711669	-0.0137660823973473	-0.0263900262442721	-0.0282082120285383	-0.0483101443527397
0.288759602475015	0.0983354731172226	-0.0475279069005005	0.161361644696953	0.0462860529236143	0.0282958935369891	0.0632703038730121	0.028769239325821	0.0305982657943167	0.0372909732303017	0.0157062607535283	-0.0129508943713283	-0.0140383478820057
0.10973620232414	0.0327653394010103	-0.0101533041812361	0.0990322473766279	-0.00525393042704818	-0.0069084776556371	0.0229638212329617	0.0151143474246361	0.00766125815759358	-0.00608120404134264	-0.00486959139797655	-0.0132351919094486	-0.0194027448439787
0.114376746090873	0.0297801644489217	-0.00850074814860513	0.100710168636451	0.00287634826504653	-0.0038650696327016	0.0274131933121981	0.0170715614028045	0.00456959355449292	-0.000494360683827536	-0.00549530659078974	-0.0116736775534143	-0.0148781363197592
0.420347174076791	0.118994244873367	-0.0831820896517134	0.189508970849845	-0.0049581456336123	-0.000823926813921572	0.0732960823040716	0.0426264350180769	0.0268687044367745	-0.00289103622376696	-0.00988238760424692	-0.0197973878918728	-0.0337601056869243
0.685945646455437	0.161082129194135	-0.171438369351512	0.174187664354144	-0.0344880096556711	-0.036499881732096	0.0200677390030362	-0.00983578801339535	-0.00500485221846758	-0.0354939456938835	-0.0236228249829077	-0.0334806522274266	-0.0617606553899783
0.104491268632972	0.0512626208629288	-0.00971199074893218	0.0742575996735622	2.21980864016924e-05	0.000828482666770727	0.0158441302328199	0.00709873989832169	0.00448820128115979	0.000425340376586203	-0.00745294852525512	-0.0137029678913757	-0.0274246443764611
0.19312778581344	0.0302795476218825	-0.028578146732913	0.137409941980886	-0.00902519347263367	0.00503562254656292	0.0354880242853667	0.0215753593663628	0.00676300729932983	-0.00199478546303539	-0.0159519162203414	-0.0249240689735529	-0.0259070708374357
0.659265865745881	0.108689841561418	-0.150129138902454	0.198356832666817	-0.0147672155132449	-0.00755170634544855	0.0358290666011836	0.0164266902883502	0.00804564270808084	-0.0111594609293467	-0.0258146413040352	-0.0327255760578823	-0.0561237035192202
0.216480624732055	0.0437556401670936	-0.0321023543988094	0.133734124220693	0.00205742267141501	-0.0140068450696143	0.0338271817728331	0.0181112016406161	0.000318264001761631	-0.00597471119909967	-0.0198616445088097	-0.0267575516791871	-0.0366251491428462
0.443551081323228	0.106967235438141	-0.0907375108260265	0.189643403805356	0.00605121006104103	-0.00360998639935689	0.0542621586011229	0.0284537265900293	0.0225131656743667	0.00122061183084204	-0.0168680181331553	-0.0286140002722247	-0.0200839156040621
0.258803112632622	0.106602665406239	-0.0379701984843359	0.180991276843894	-0.0168483941782	-0.0406465422639388	0.0103108824991407	-0.0108662260536976	-0.0118037784920741	-0.0287474682210694	-0.0399402261966001	-0.0439719494932856	-0.049994691140103
0.641940924337101	0.142820083723782	-0.140128485013555	0.230177964551788	-0.023598540711954	-0.0120824721142291	0.0484392493050465	0.0388563761067718	0.00874196123976922	-0.0178405064130915	-0.0239918120518476	-0.0301702728421962	-0.0547990033048538
0.0252066258505546	-0.00168034029827636	-0.00111052063742665	0.0225409443594783	-0.00123649023962521	-0.00289057766096931	0.00517352421930448	0.00237186087043184	5.70286021838694e-05	-0.00206353395029726	-0.00353811819649046	-0.00533559791801878	-0.00572637398926494
0.437074602728857	0.103875688518316	-0.0908892932606087	0.188977415712776	-0.00357250040901996	-0.0114168500994667	0.0568096214149083	0.0319864981809325	0.00216226112035522	-0.00749467525424335	-0.0164262973670582	-0.0276813191234583	-0.0381576794625125
0.528364053738232	0.0864380665828376	-0.11393546906774	0.196780751099821	-0.017500840566101	-0.00508531601897877	0.0373651129296584	0.0271729781900942	0.0116163389762783	-0.0112930782925399	-0.0192326314418312	-0.0295386459498537	-0.0403860769468683
0.463609655245506	0.202284693095188	-0.0887289066087188	0.237164154278304	0.0502711094482471	0.00844821298121562	0.057921954480107	0.0514338393322024	0.0297545136259078	0.0293596612147314	-0.0288234372213288	-0.0250622533507973	-0.0173420375036101
0.297138726019518	0.0692733816219487	-0.0536760550476533	0.15461281345615	0.012368326830526	-0.0111408117530213	0.0443999124757903	0.0240037752490139	0.00412854047083944	0.000613757538752313	-0.0229602285591936	-0.0224688977109991	-0.0353434356733949
0.00596211397252661	0.000315609032053972	-0.000415977269712089	0.00199848925897086	0.000229996501257264	-0.000616907834373584	0.00142636896651462	0.00131514770108876	0.000199078718924334	-0.000193455666558161	-0.000455652895246253	-0.0005260532191059	-0.00115852380767684
0.351692959873898	0.149887827530831	-0.0631694975112894	0.19834355940411	0.0205995773420167	-0.00341685513666323	0.0650897624275464	0.0469809625134898	0.0325269255023214	0.00859136110267672	-0.00473353839783086	-0.0347758982696865	-0.022966161170662
0.609151003188082	0.138050461277871	-0.134602179204957	0.213015112591563	0.00391239012403843	-0.0101948769802747	0.0392864201035382	0.0262287428630806	0.0144943529213528	-0.00314124342811806	-0.0322921850267497	-0.0527330760027848	-0.0541372447546011
0.178720641354222	0.0865922038511731	-0.0135934257058373	0.172259720607518	0.00351084736117144	-0.0448342428347577	0.032555586883973	0.0222961400558661	-0.00316657404191173	-0.0206616977367931	-0.0251350413450444	-0.0319337502530382	-0.0493187198486529
0.562666943615545	0.105653199212149	-0.126290453442915	0.200635793186158	-0.000325817095083059	0.00887968706573117	0.0580268389865856	0.0293981416099074	0.00694052912440413	0.00427693498532411	-0.0122427380602751	-0.0256729415052582	-0.0289803912956118
0.222013005467765	0.0962371735339834	-0.0297621927782608	0.153600312785501	0.0357191508762253	0.0125466496373501	0.0803118127576389	0.053713319291222	0.0377844003711853	0.0241329002567877	0.000686032100692818	0.00196562695522939	-0.00293924918933117
0.912792063492063	0.0795554146526311	-0.260839725619355	0.0763746031746032	-0.00367801587301586	-0.0244734920634921	0.0134926984126984	0.00547198412698413	-0.0083936501662587	-0.014075753968254	-0.023385064102564	-0.011372637085137	-0.0268072789628672
0.183647628205301	0.0481459087616874	-0.0202925148552286	0.141450689286725	0.0110327565667977	0.0234527776414681	0.0438247950965883	0.0448529566583696	0.0229692504211676	0.0172427671041329	0.00881690788727349	-0.00320007351155094	-0.0100777538784857
0.663926298315548	0.115689990049694	-0.156367877543826	0.198451796922548	-0.00896905317474583	-0.00888803986210118	0.0474647527533041	0.0355823864637256	0.0111434227896511	-0.00892854651842356	-0.0112010280793798	-0.0302202287254564	-0.0414290280116829
0.471821478938525	0.111020286580246	-0.0903004221805379	0.233910257153695	0.00115047433792531	-0.0227672633172731	0.049258545360424	0.00904410353253332	-0.00360315345529816	-0.0108083944896739	-0.0413528803644598	-0.0517934986885745	-0.0737676867206671
0.0897175868530215	0.0466149296553933	-0.00666021913408617	0.0696554142243341	0.00405764344166845	-0.00237163777520284	0.0297720677142294	0.0184004747757222	0.00724699803866201	0.000843002833232812	-0.00227793708345893	-0.00900390719756698	-0.00824032882413354
0.505115758595135	0.0978873785479529	-0.100043345407055	0.224905004067418	0.00851648976965236	-0.00361806761110284	0.0528391034593054	0.0332820792744685	0.0182824131948908	0.00244921107927476	-0.0098756055765194	-0.0363580791340274	-0.0494420073354022
0.412920817880939	0.16424121755602	-0.074573673247542	0.225771758445446	0.0179182369293724	0.0224668867023153	0.0688187349861019	0.0526614404203576	0.0336142411506237	0.0201925618158438	-0.00652508861677936	-0.0042892925742144	-0.0215771468446321
0.0752695899877194	0.0153576811057273	-0.0100854764056266	0.0484329882001325	-0.00203238939694811	-0.000884080505221083	0.0130374438969274	0.00740801008098876	-0.00406107100486694	-0.0014582349510846	-0.0111369438991988	-0.00958023300546308	-0.0169379928576395
0.2249470294043	0.083095741876161	-0.0307451092803857	0.150644289105177	0.0200334918142868	0.0293715342978255	0.0613422015876587	0.0408540751073464	0.0197859878296179	0.0247025130560561	0.0166956539122455	-0.007595438089361	-0.0291369139346456
0.897508412698413	0.0863826384714628	-0.251278102121972	0.0851582539682538	-0.0143710317460318	-0.00814769841269847	0.0164299999999999	-0.000779509379509324	-0.00683911976911988	-0.0112593650793651	-0.029218740981241	-0.0120460183770479	-0.0307411877011877
0.526679114102904	0.0888643821947169	-0.115900913278516	0.194866341530263	0.00507806719073434	-0.0108856674645639	0.0412954415809877	0.0260656858958844	0.0159003745035663	-0.00290380013691471	-0.0242906446048384	-0.0302107608154314	-0.048335709330275
0.0402240706704442	0.0261264273454633	-0.0039566086382123	0.0212559603656122	-0.000913354457666764	0.00129165148456547	0.0119450937561826	0.00797707770762432	0.00631050521592966	0.000189148513449353	0.00319901296448437	-0.000611382123284057	-0.00265995007537671
0.651609472259766	0.141009077576446	-0.148250863033295	0.228003226152932	-0.0037839817961236	-0.00584743725830406	0.0467230768577829	0.0315617729052633	0.023658448193963	-0.00481570952721389	-0.0181157833163542	-0.0394521395224765	-0.0405848087274099
0.00178371343568357	6.99047480827119e-05	-0.000175943522470445	0.000343927187680014	-0.000220678685399734	0.000107259974991378	0.00112324415031922	3.68543339452645e-06	-1.76158087679247e-05	-5.67093552041782e-05	-9.99985456008382e-05	-0.000441320972236745	-0.000423849214835519
0.303985944473851	0.0991887499354182	-0.0559317761649515	0.162946447541069	0.0216023618634814	0.0223287699054887	0.0610717936378696	0.0394535500512732	0.0304021506502591	0.0219655658844851	0.0127611148943565	-0.00735913009422329	-0.0139745623042954
0.00752335878195366	0.000662179109834972	-0.000582221171820747	0.00408645634889167	0.000716901426951203	0.000729312157512521	0.00113184117496232	0.0020682435269073	0.000612577196322303	0.000723106792231862	-0.000898331332695657	-0.000484626365465494	-0.000980413083683404
0.252834557885376	0.0860832423659978	-0.0380473450442205	0.166945888144805	0.0143551726723071	0.0109127569163446	0.0590951813766612	0.037195545637921	0.0162777769114074	0.0126339647943258	-0.0111074433937427	-0.0195906218496348	-0.0374986680099594
0.442878145957433	0.101982225742133	-0.0866748447213941	0.190719072771777	-0.0109139243274892	-0.00772788897552273	0.0425301116000122	0.0343089927516084	0.014780818529647	-0.00932090665150592	-0.0193164313469094	-0.0247890465230244	-0.0422696504079746
0.777229603174603	0.168547707638942	-0.193611189848948	0.182070396825397	-0.0148500491039512	-0.0450128235721394	0.0107169424216135	-0.00919040820290828	-0.0212812990232666	-0.0299314363380453	-0.0487186299753383	-0.0643231014539297	-0.0574558794326701
0.721034622748065	0.150690193262308	-0.174632937511092	0.178097546773235	-0.0131856479017318	-0.00450537112507465	0.0372034926210212	-0.00591422718982071	0.0119963749311567	-0.00884550951340324	-0.0246614675706085	-0.0306090875034217	-0.038221935962822
0.0453918342731999	0.0075281394302861	-0.00559478222542582	0.0271904741855285	-0.00186157796462863	-0.0069960453653756	0.00908399364249107	0.00466850642882117	0.00287043572645276	-0.00442881166500212	-0.00411142446357215	-0.00516933633602795	-0.00682358745454114
0.492193775463992	0.10222511216469	-0.0948255476104631	0.241580731766187	-0.0120706729404265	-0.0338496402106059	0.0392318613570474	0.0243021562324974	-0.00241571961893788	-0.0229601565755161	-0.0327088280552005	-0.060081159707318	-0.0703725593026628
0.914866825396825	0.0792898856035441	-0.259993889904035	0.0755165079365081	-0.00400289321789304	-0.0234518398268397	0.00107924603174614	-0.00274384920634907	-0.00229515873015873	-0.0137273665223664	-0.0275575635475634	-0.0240381024531023	-0.026304466089466
0.866164913419914	0.105244661580312	-0.239113174847123	0.0971850865800865	0.0235609595959595	-0.0160461038961041	0.0215877056277055	0.0152457066462948	-0.00598433155080225	0.00375742784992772	-0.0188825461311994	-0.0271058400736691	-0.0413198669304553
0.592982305517572	0.168839615087854	-0.129775458731228	0.234671253603046	-0.00494315194780959	-0.103439945368132	0.014284956182213	-0.00604460877609359	-0.0497696851319982	-0.0541915486579708	-0.0559573266250216	-0.0708801074602833	-0.0943296725647949
0.363894178008064	0.135994588710508	-0.0598682102727923	0.207589646091866	0.0203190568644426	0.0379581161399848	0.0785496188460773	0.0583846172412324	0.0345311018856168	0.0291385865022137	0.000963647785172939	-0.00604161184988583	-0.0174302848163152
0.817015895295085	0.104475882944331	-0.220779782687018	0.124902358673169	-0.00395801652954353	-0.0415773723991069	0.0181312802417966	-0.000112994046694515	0.00513684746267329	-0.0227676944643252	-0.0281740332896153	-0.0454260779605297	-0.0504527244738181
0.00523740244174465	0.000896335782319152	-0.000468940227696638	0.00244640374364776	0.000340117913588736	0.0011558027415815	0.00124710974485944	0.00219734298293197	0.00167487802110539	0.000747960327585115	-0.000423280032034648	-0.000694393744111987	-0.00118080798244841
0.883399126984127	0.105547674876214	-0.245473649508833	0.0955175396825396	-0.0356599206349207	-0.0393608681514179	0.0103364466089466	-0.00266725552225555	-0.0137831740481741	-0.0375103943931694	-0.0431518217823741	-0.0398728814907143	-0.040133823953824
0.485181038479943	0.160140929944343	-0.0899154591175531	0.250422558416287	-0.0080502164974352	-0.0454102813145539	0.0388538732884173	-0.0234075635299654	-0.0324396443575218	-0.0267302489059946	-0.0549777195621761	-0.0704282988896676	-0.0830735529455922
0.324293574415281	0.0627385063581933	-0.0499538603192224	0.216140061599756	-0.00730633119314245	-0.0213210550798638	0.0319366338936524	0.0181851679341472	0.000114466893643195	-0.0143136931365031	-0.0273097752610661	-0.0424215274636018	-0.0677084392847446
0.00151595666464534	0.000114856481523291	-0.000111160207812792	0.000736286548089544	0.000757990034385445	-0.000239821863876848	0.000769706640875516	4.17781433743073e-05	0.000109717581077175	0.000259084085254299	-0.000339522960858128	4.74169617790613e-05	5.30908777971034e-05
0.194300847686967	0.0865381885676628	-0.0180298193451686	0.173033243483689	0.00539920585427972	-0.0407198141713124	0.0282390922227665	0.00953569018867706	-0.00539723929972213	-0.0176603041585164	-0.0277264912785286	-0.0438287089001569	-0.042561663632219
0.112813111507555	0.0606586778427823	-0.00721840053417536	0.121474737268031	0.0033199290231105	-0.0131997141519854	0.0323283365659862	0.0200784131113055	0.00792176069341999	-0.00493989256443744	-0.00649506086201551	-0.0150255365252862	-0.0201608507948555
0.655353054459734	0.134748063340784	-0.155393218858914	0.184658055530009	-0.012027613705725	-0.03364565768063	0.0122773969759798	-0.0110423856489347	-0.0160641576398212	-0.0228366356931775	-0.053473181061804	-0.0675051642995873	-0.0639478181565746
0.00733483758416991	0.0012136928026174	-8.57696536417764e-05	0.00384105095541901	0.000304172401408235	0.000404768937223983	0.00220374390270623	0.00137445874414755	0.000830896678345501	0.000354470669316109	7.77618440734231e-05	-0.000325152955928231	-0.00119132013020374
0.570455090502721	0.135803528863345	-0.122926785591893	0.213780147592518	-0.0210232244215058	-0.0110286369650233	0.0307047622977357	0.0374020130818602	0.020292780657063	-0.0160259306932646	-0.0362988917025968	-0.0431034707448268	-0.0516545751053239
0.0405247019532998	0.0322505630554586	-0.00217995630376064	0.0314821338025482	0.00500055923014468	0.00555224277437408	0.0194218565417115	0.0122001779132587	0.00923813429997559	0.00527640100225938	-0.000992691937277621	-0.00329895833253837	-0.00455367761181573
0.885119523809524	0.104203343853372	-0.248055749456238	0.0940138095238096	-0.0162461904761905	-0.0353619047619047	0.00225042207792214	-0.00450116522366539	-0.0322173336385837	-0.0258040476190476	-0.0334412316768199	-0.0415392127098049	-0.0490601615360343
0.00592485914903898	0.000468509401209241	-0.00024913807277593	0.00757372575049635	0.000888298498177075	0.00071908302378183	0.00243680357596275	0.000954417354560744	0.000370093259951465	0.000803690760979452	-0.000247709436104441	-0.000698146567878763	-0.00178929266217325
0.691312471417471	0.142569820963559	-0.166665154067607	0.19608356032856	-0.0105989052470615	-0.0106796346295031	0.0330932902945867	0.0256620951790727	-0.00864967709660225	-0.0106392699382822	-0.0336990958418276	-0.0410868982354406	-0.046000890779981
0.470000974454896	0.10547781814601	-0.088759476628599	0.243784918837205	-0.0155727148250396	-0.0182863841480999	0.0344765014693718	0.0285269660214309	-0.00122860808472824	-0.0169295494865697	-0.0391035986989611	-0.0529838957524448	-0.0620062879223048
0.485317515318159	0.107217875484712	-0.0961372716488244	0.231003827609817	0.00211912246000268	-0.0250714797428246	0.0462051136056394	0.0340784117688527	0.000470473691479012	-0.0114761786414109	-0.0297521594882443	-0.0477369687005793	-0.0782841632669583
0.700133273393273	0.14078260132532	-0.169523379959388	0.191504504384504	-0.00220115383017405	-0.0160141763251386	0.0433140969556758	0.0299165330404438	0.0174686334999186	-0.00910766507765626	-0.00895938133754781	-0.0440854178855588	-0.0317158133720898
0.572500905996653	0.115759828180195	-0.128239669135291	0.194022000943901	0.0191724510921522	-0.0201881721529883	0.0432090978080086	0.0205064129195691	0.0131804075168063	-0.000507860530418069	-0.0269104131441362	-0.0243398296299508	-0.0362605225028287
0.023926699907128	0.00385895337526299	-0.00268890439438564	0.0145887161398758	0.00156904101263524	0.00307858709989182	0.00338908662383645	0.00578079403094767	0.00202921114287224	0.00232381405626353	-0.00168539066701481	-0.00117471933967635	-0.00259908847935883
0.030247212937582	0.00383371090729915	-0.00419526992897332	0.020553565726462	-0.00480163416114815	-0.00328492192541422	0.00157355031497793	0.00113934096244065	-0.00285552993263899	-0.00404327804328119	-0.00833133368157586	-0.00904661432936621	-0.00658184572056919
0.134481422479045	0.0218991439550659	-0.0128406181370974	0.114944407871147	0.000999853553382224	0.00079611655389128	0.0329121840153951	0.0257230318529688	0.00917472527996749	0.000897985053636752	-0.00699399531511041	-0.0163336568693086	-0.0166407111351374
0.208943911642738	0.0417269623505718	-0.0283357192803307	0.153554331025591	-0.005879396696092	-0.00555937950324509	0.0426328699768923	0.0224272815072677	0.0112527982996587	-0.00571938809966854	-0.017309318441032	-0.0274403931021973	-0.0312316267241882
0.776140476190476	0.167784739440323	-0.193578592204934	0.173292857142857	-0.0271199949457147	-0.0730510311910311	0.00716172802687509	-0.0245118748197405	-0.0290505738216031	-0.0500855130683729	-0.0610440490419165	-0.0800451601965996	-0.0712651701849921
0.0279016261760084	0.00452204832708828	-0.00258311415991801	0.0169206746224682	0.00163466017252565	-0.000148757849231698	0.00585673721693181	0.00177195745638467	0.00312870022971639	0.000742951161646976	-0.00196355228594958	-0.00355897718183166	-0.00501620776894071
0.222534534319828	0.0444406888279903	-0.0279742585645964	0.177001635339399	0.00837409073652562	-0.0073261925517551	0.0470804642607889	0.0300348543274338	0.0159065357666271	0.000523949092385262	-0.0138175001912669	-0.0292910491984853	-0.0341269065566542
0.171399046739409	0.064257149655096	-0.0247278200114923	0.110107601165421	-0.0183076669686902	-0.0188982467983831	0.0205328387702686	0.00443039366048945	-0.00489338119956284	-0.0186029568835367	-0.0191023455369334	-0.0345078182970656	-0.0287905827039286
0.729573538483073	0.150098207081074	-0.178335317663645	0.180725232758757	-0.0163868656412951	-0.00879962325554606	0.0538570834826804	0.0240960402701952	0.0228351306374165	-0.0125932444484206	-0.0145118177003968	-0.0249935584796034	-0.0393295030519828
0.0247512052440816	0.00486582897426583	-0.00250654792799804	0.015140148721844	0.000151052343588282	-0.000622497983451976	0.00483151862842851	0.00350644695957369	0.00182696045491275	-0.000235722819931849	-0.00126266415150015	-0.00484179323733818	-0.00267631574755066
0.293477352406384	0.0763298526330244	-0.0452164907396177	0.193654104167283	0.00592535955476581	0.0144104562176082	0.0644195623455561	0.0520174356112102	0.0357816423412044	0.010167907886187	0.00131769188958508	-0.00957780118877588	-0.0187680875075482
0.00269128980955771	-5.17041717695327e-05	-6.30383848099344e-05	0.000758680710649565	-0.000211653895228586	-9.27658398275984e-05	0.000994328791825423	0.000733236545733949	-0.000293576548323754	-0.000152209867528092	-0.000462503212354258	-8.5262122017911e-05	-0.000684792047533171
0.438235662847494	0.104060284964505	-0.0887255024853419	0.188380221952742	-0.000645237598488169	-0.0100008988258367	0.0433287416772266	0.0294244870063474	0.023292848101328	-0.00532306821216244	-0.00812216562143669	-0.0249738137924843	-0.0301619136288109
0.126096324722101	0.0503953144386772	-0.0176303214038866	0.0786652539805686	-0.00633614004263248	0.0068731868395886	0.0117419487143696	0.0177803299869682	-0.00122109830643929	0.000268523398478049	-0.0108932448089429	-0.0263321051951092	-0.0272806682791225
0.232854959446742	0.0659418183078513	-0.0363604878590804	0.156829733660446	0.00228067654354355	-0.0208254485680455	0.0476740680783088	0.0339322811477797	0.0172856461088677	-0.00927238601225094	-0.0113324870057872	-0.0222038206111839	-0.0269758778723195
0.0220105817927516	0.0046790269455818	-0.00214644501511596	0.0143235789953611	-0.00311510878872935	-0.00282674959772887	0.00304078829890094	0.000175073485182253	-0.00187236907246835	-0.00297092919322911	-0.00417686074669113	-0.00397871471608564	-0.00610746203034581
0.178085584284477	0.0316961373372054	-0.0222409572249518	0.13053960278716	-0.00084266103248351	-0.0167173258146108	0.0201810346733078	0.0116877412924534	0.00808859174454624	-0.00877999342354713	-0.0142676637861973	-0.021012745516645	-0.0312993447931053
0.226113436849477	0.0969397843660609	-0.0317871087041318	0.148693257996229	0.0417825809687384	0.0349378076010955	0.0635691186015711	0.0708007312555497	0.0493229463267623	0.0383601942849169	0.0163679559139345	0.0113333660865125	0.00662779808847452
0.00480103213571721	0.00310960069923016	-0.000258363543378205	0.00319085621448962	0.000313464925003961	-0.000623402025337005	0.00106439546736209	0.00138394349744517	-0.000322219340207732	-0.000154968550166522	-0.000842175669064742	-0.00109835014172021	-0.00112391297838405
0.191990685678824	0.0628198030661595	-0.0257583457158789	0.141209039820994	0.020860347300228	0.0147229113217566	0.052897374970966	0.0351028448022522	0.0281549694993136	0.0177916293109923	0.0111092875462719	0.00104507734020728	-0.00877308104832089
0.557880188905694	0.139755541804509	-0.115493757537136	0.23693481576284	0.0273249469474255	0.0124801491233375	0.0665206857449175	0.0561146311653588	0.0368605701720767	0.0199025480353815	-0.00725470379282611	-0.0115800753447207	-0.0285345290238683
0.795019671994672	0.150877946033474	-0.205200697530555	0.144255883560884	-0.0638518442752875	-0.075867965824539	0.00507648268398275	-0.00280297577434352	-0.0406218587057967	-0.0698599050499132	-0.0630639878416372	-0.082479735961947	-0.0797540283103287
0.0413910316833319	0.00178800412041408	-0.000672147873109236	0.0320038466648905	0.000167430635991173	0.00161173794760761	0.0152747557433964	0.00942637082968732	0.00420034785315533	0.000889584291799396	0.000742838126592434	-0.00423554300059779	-0.00812090333161921
0.898090317460317	0.0846670378951936	-0.251228807549114	0.0826596825396826	-0.0477112148962149	-0.0301897877122878	0.0197844444444445	-0.00171996031746025	-0.0240985654868007	-0.0389505013042513	-0.0218424603174603	-0.0406010064935065	-0.03910687417158
0.77355292041292	0.141025405146128	-0.198834525316314	0.148778666888667	-0.0188133957545723	-0.0641356860676453	-0.0022140048693996	-0.023384778312288	-0.0300699173481604	-0.0414745409111088	-0.0468505475175595	-0.0867850723490816	-0.0872340203720064
0.573136513720771	0.162958599631601	-0.118186274830379	0.238390078249351	-0.0394958372964412	-0.0999814515229067	0.00317715032557664	-0.00553493409345429	-0.0291142612127397	-0.0697386444096739	-0.0626587138205624	-0.10377425639647	-0.0729999674195925
0.895655873015873	0.0870130574678638	-0.253506993783852	0.0796774603174605	-0.0246547619047618	-0.0253835048285047	0.0183441269841271	0.00698615079365095	0.0108530555555557	-0.0250191333666333	-0.011425992063492	-0.031299924651372	-0.0456574056580673
0.347030581740691	0.149427093327256	-0.0586475065628702	0.190923871523451	0.0316097254306233	-0.00710909460066383	0.0654624102846964	0.0337238901928729	0.0188004478007827	0.0122503154149797	-0.0196421097536932	-0.0203353994583412	-0.0248832816626257
0.0915359780998704	0.0469515882741808	-0.00791251783572633	0.0708578281644564	0.00927455278118042	-0.00407307407717816	0.0263234989142939	0.0195721021500031	0.0106511072193718	0.00260073935200113	0.000464336223141584	-0.00582289416756547	-0.0108388130256366
0.361515607819493	0.13958943587591	-0.0608146693096439	0.207243409375585	0.0191664645867446	0.0279477254903229	0.0695252469974569	0.0694703385824461	0.0319062406607259	0.0235570950385337	0.0222923705114094	0.00082378110437592	-0.0129581671027554
0.944325238095238	0.0546768576309052	-0.27544081585438	0.0498747619047619	-0.0021185714285713	-0.0293834920634921	-0.00591214285714281	-0.00927976023976007	-0.0142985714285713	-0.0157510317460317	-0.039852751970252	-0.0379532387057386	-0.0456757026307026
0.0467079967939782	0.0054673752087747	-0.00598936496387871	0.0279368710327777	-0.00175895782329051	-0.00499694986089607	0.00530512332063071	0.002893324279102	-0.00189770961476576	-0.00337795384209329	-0.00710864859116871	-0.00788478233792879	-0.0129653101850911
0.942350952380952	0.0568213376185851	-0.273747716262138	0.0526823809523811	0.00103238095238101	-0.0307363492063492	-0.0160359349800525	-0.004422271062271	-0.0150370726495727	-0.0148519841269841	-0.0319305158730159	-0.0394106349206349	-0.0308528968253969
0.0408231899116496	0.0127069727043212	-0.00356292818332848	0.0263376668018113	0.00177271872024577	0.00459436027727709	0.0139143522703668	0.00473608252690145	0.00896712081255965	0.00318353949876143	0.000342095742239937	-0.000515177782591671	-0.00238333619084594
0.0998749807080901	0.0251926962766009	-0.0106321250794454	0.0829424835262049	0.00946614506681913	0.0156294147933012	0.0356091022386794	0.0208223914038497	0.0117473395350774	0.0125477799300602	0.0045579865347352	0.000518652278041112	-0.00806324149244535
0.329612441949564	0.108607366520919	-0.0506549121832677	0.199093865562107	0.00834490116106357	0.0395099235678576	0.080229742633932	0.0592708554418661	0.033939616405853	0.0239274123644606	0.00614161702516647	0.00252531354264318	-0.0224564866419091
0.646829050949051	0.176496341800089	-0.145505627179302	0.224306504606505	-0.00984899010031348	-0.036302562672106	0.0463949447719262	0.0181826290165665	0.00481439450939658	-0.0230757763862097	-0.0216831439332658	-0.039338484208832	-0.0480295930913697
0.0220141956156918	0.00481370916530703	-0.00168863800880624	0.0156591477423283	-0.00429434568842809	-0.00560379019813054	0.000266388151578534	6.22525567926246e-05	-0.000535182532606225	-0.00494906794327932	-0.00377918069921649	-0.00540319909861012	-0.0081281139533124
0.00178559450488038	-4.03088554622325e-05	-0.000155766270596012	0.000636945178788597	-0.000177123326487587	-2.37788607797213e-05	0.000809257916968154	0.00024469588034208	0.000107702147376081	-0.000100451093633654	-0.00011542920991159	-0.000221306038347043	-0.000491654830259483
0.255725653049789	0.0591037981646106	-0.042114779370297	0.151385374046485	-0.00119722963592572	0.0219851145040759	0.0444444346247648	0.0363502895605512	0.00855687088171297	0.0103939424340751	-0.00149493273033341	-0.00912449083098182	-0.0229572978357108
0.143515607890435	0.0225809185500762	-0.0192148397629723	0.0906434316899984	-0.00403794412188319	0.00126388914947576	0.025845395042684	0.0145677821818571	-0.00284671219905003	-0.00138702748620373	-0.00926820179474136	-0.0191234601520468	-0.0231367250153807
0.787356111111111	0.165103714862569	-0.199072371837066	0.169277222222222	0.00359558774558766	-0.0566180555555555	0.0117981464368964	-0.0227119541569543	-0.0332978455165525	-0.026511233904984	-0.0465505735057388	-0.0699598249789426	-0.0753229391504527
0.309530925764905	0.106788440197225	-0.0553125597009634	0.162798873001315	0.0192803680245059	0.016503838247149	0.0710632547560475	0.0588560148189705	0.0247349510564814	0.0178921031358274	0.000949614687991207	-0.00058772879553648	0.00850192123436017
0.0595796217405098	0.00354127381014031	-0.00629529296177928	0.0336281767825794	0.000492592353508028	-0.00166541236912546	0.0149168477553883	0.0109326051020941	0.00641454331060864	-0.000586410007808714	-0.00624613031793429	-0.00654412572508393	-0.00930810303692872
0.721219898698694	0.154963436474348	-0.177459419969688	0.182308577078442	-0.00933576017456039	-0.0124927718712726	0.0367350287048209	0.021642339584609	0.015269618378363	-0.0109142660229165	-0.00924062583507468	-0.0327408444571137	-0.0411578356654598
0.236599839961544	0.0774173256977098	-0.0338164508665696	0.163214886418543	-0.00818957036567661	-0.011525163835762	0.0593316624860898	0.0387644242830823	0.00655417045258538	-0.0098573671007193	0.00364766351689205	-0.0151170442260358	-0.015860041629613
0.794389628149628	0.148308050800321	-0.206530385745528	0.143233705183705	-0.0450461992745815	-0.0865616924595871	-0.00218073102551042	-0.0101277501028556	-0.0555250346728733	-0.0658039458670843	-0.0630962877913424	-0.0732892678837633	-0.09447918678935
0.889855873015873	0.101332135546894	-0.2490276603276	0.0898441269841271	-0.00386642857142849	-0.0235101984126982	0.00541305868838782	0.00672460317460333	-0.0155598822224946	-0.0136883134920633	-0.0125502633477631	-0.0440438188200687	-0.0270876374429663
0.311327619357203	0.0617416159403064	-0.048338426523762	0.219160797785995	-0.0107024049932944	-0.034241817836209	0.0373935871614452	0.00923128208596308	-0.00304998145487889	-0.0224721114147517	-0.0257982600384607	-0.0435372040027268	-0.0572012966728386
0.793624199134199	0.147750553741682	-0.206398784751197	0.140566519820049	-0.0155455268534965	-0.0564814136378138	-0.000876315293367846	-0.036249336811485	-0.0436291344362552	-0.0360134702456552	-0.0491272858583512	-0.0687410222651784	-0.0691852112833177
0.679435797649229	0.130879909732852	-0.159450172484008	0.196703372819924	-0.0150755083512814	-0.00645622521678857	0.0297700734293936	0.0134629204719552	0.00697713915725617	-0.0107658667840349	-0.0148540647838877	-0.0272402875306168	-0.0376353268250853
0.641853178031119	0.142664490329979	-0.138716080577681	0.231526821968881	-0.0329755249592169	-0.0118018609658316	0.0547187847283436	0.0337133404503993	0.00732754625276688	-0.0223886929625242	-0.0204358759033796	-0.0289931082331321	-0.0488289794359344
0.405832100049591	0.0845123336509789	-0.0718147052782046	0.23480842883795	-0.0181068804413942	-0.0138322768133969	0.0555871346659325	0.0245504029901892	0.0186483454500656	-0.0159695786273956	-0.0259640418368097	-0.0358775849094803	-0.0484922946732389
0.490287498330908	0.157151737863781	-0.0870301032044702	0.254477065417267	-0.0688210294162589	-0.0271129132261168	0.00116871284239345	-0.0149986536819087	-0.0377910390363208	-0.0479669713211878	-0.0457812073508095	-0.0916281938042715	-0.0886702426811164
0.0197477662483959	0.000971133292972878	-0.00171813567603319	0.0143942933572758	-4.93114975604128e-05	0.000617921685423829	0.00620951325878078	0.00407782168559375	0.000304851889638306	0.000284305093931708	-0.000555665855741981	-0.00149509856845389	-0.00579873811383216
0.567425587187832	0.110469486571487	-0.12614329960904	0.206831940655689	0.00295753222940232	-0.000208820771313012	0.0544267733168025	0.0281287205429246	0.0228846950131381	0.00137435572904465	-0.0142655127282092	-0.0297634438323575	-0.0500347454257121
0.145355129238806	0.0282814635070729	-0.0162774425029143	0.106645909030166	0.00152486149911313	-0.0133736868317625	0.0229400085306552	0.0137767726725208	0.00585416914724282	-0.00592441266632468	-0.0158478374394121	-0.0177430989784628	-0.0217097226928867
0.188386676591639	0.0319811360334095	-0.0239042514523252	0.13696940123717	-0.00510260903005158	-0.00655241628741923	0.0340359433937074	0.0167081064940545	0.00323753008586633	-0.00582751265873541	-0.0148472331765209	-0.0248179694159874	-0.0323870493231162
0.0246096718988543	-0.0012756190266996	-0.000724999356398272	0.0243854017375018	-0.000213115156260452	-0.00334611896043607	0.0052167189983315	0.000880242412305696	-0.000432374131111229	-0.00177961705834826	-0.00375444751999398	-0.00620729285123584	-0.00643784829634424
0.0136642993812293	0.0144619972400281	-0.000317336788026971	0.00806282348603223	0.00334530524108612	0.00351590125419602	0.00932213110921748	0.00670328282855649	0.00463655283958746	0.00343060324764107	0.00253324806729232	0.00172718386260786	0.000140666876034014
0.547176318411379	0.130924520574063	-0.113231709712262	0.23842257047751	0.000372445081178396	0.00290210180807204	0.0648597654084971	0.0357285919749325	0.0195906351549652	0.00163727344462516	-0.0128465883808372	-0.038406264828675	-0.0410969486353129
0.781545317460317	0.159042213748232	-0.196688822976689	0.178338015873016	-0.0320308343290696	-0.0677511450423215	-0.0126203924098777	-0.0106934006490584	-0.0506773063048062	-0.0498909896856955	-0.0724306355244342	-0.0771735164345458	-0.0868649393793892
0.384432620919893	0.0817357790325239	-0.0671459332200071	0.232035696649635	-0.00186237761126912	-0.00545157034870397	0.0547179134341257	0.0323037256761925	0.00394723072581732	-0.00365697397998654	-0.0249622076077623	-0.0353257423144766	-0.0562932412930442
0.574774467977323	0.117793832407192	-0.128049031826341	0.195321361465565	-0.00509998836646186	0.000891558991405694	0.0495564236690572	0.0377921914748518	-0.00235571640156196	-0.00210421468752808	-0.0262432523557082	-0.0260624483754074	-0.0531646719354254
0.786442619047619	0.165161640913092	-0.19850055753052	0.171007380952381	-0.0286207831057831	-0.0648043190238879	0.0117017458929959	-0.0309673286680638	-0.0199858405483406	-0.0467125510648355	-0.0589547678771294	-0.0860921910392556	-0.0764943328139855
0.724475210547013	0.152469685459838	-0.174199609807299	0.185325111723309	-0.00374887851219619	-0.00254963767004679	0.0516630855814105	0.0232657393077295	0.0121261819000534	-0.00314925809112154	-0.000607254785454758	-0.0103539180866026	-0.04974221464557
0.0951675369775276	0.0171308542976081	-0.0096147571779864	0.0709782796454441	-0.0132578617794396	-0.0190044958990386	0.0151610407790144	0.00294745578953808	0.000678871867395167	-0.0161311788392391	-0.0121254504339041	-0.0161184228059979	-0.0205622189528081
0.429462959877888	0.12107948697812	-0.0838693276215811	0.192578927454028	0.0416442398117973	0.00526919034069845	0.0448155916769306	0.033640157128433	0.00109172277559727	0.0234567150762479	0.00480055922708067	-0.0132307294159177	-0.0275247228560032
0.568663949345117	0.14848634901534	-0.126599754638848	0.209278590337423	0.005365129965194	0.0146180476141152	0.0713692654991928	0.0396887419177657	0.0242944265658457	0.00999158878965456	-0.00983060564080607	-0.0158958966856051	-0.0389764462956762
0.117442973801373	0.0624317396229587	-0.00678069209056768	0.12367142114849	0.0094385503105003	-0.00571067691442942	0.0304759111704383	0.0281930636278621	0.00859535633121582	0.00186393669803543	-0.00810565638369225	-0.01265545564931	-0.0186648889140274
0.0106213870742928	0.00427321828719083	-0.00127556094471179	0.0063854529653154	-0.00124490496456966	0.000130508294706422	0.00271474216214135	0.00349665151023241	-0.00030339922514477	-0.000557198334931621	9.9358942068424e-05	-0.00108738980078746	-0.00239004623719644
0.264621718128494	0.0739681707969224	-0.046443796733839	0.148982571621863	0.0188181907939637	0.0212498911507598	0.0614058493155631	0.0500566562910515	0.0315545062134625	0.0200340409723618	0.00777759267384143	0.0010801858888958	0.000259996464259393
0.494331714071482	0.106345394498486	-0.0945420997438224	0.240942957385506	-0.0137239618606574	-0.0395815265204265	0.0532763583544344	0.0265918090414976	-0.00791934094205415	-0.026652744190542	-0.0293874397861702	-0.0594063075419516	-0.062840529047315
0.136638618679169	0.0278539255312884	-0.0137523718082657	0.103983801122246	0.00498672210799173	-0.00609906156414738	0.0271603594338665	0.020463383059383	0.00758096608469869	-0.000556169728077816	-0.013431684067379	-0.0239642660834421	-0.0231194744948252
0.085737030297879	0.0131225209838575	-0.0130637071316133	0.049247950267601	-0.00358144194098482	-0.00894702300794716	0.00674934120712305	-0.00263949706666887	-0.00938588474141168	-0.00626423247446599	-0.0169552115810748	-0.0193271990813808	-0.0218931825069148
0.199635806950573	0.0450105765138544	-0.0235876411286506	0.149140022307794	-0.00247744292920438	-0.000753461701718361	0.0377127097768754	0.0144824914783314	0.00590386521099395	-0.00161545231546137	-0.012568172363695	-0.0208332576984623	-0.0278387227066031
0.348905533952055	0.123153657173262	-0.0590509006874255	0.195616523510132	0.0479132967780243	0.0083688968483181	0.0692926397601535	0.0609661154900188	0.041423146498219	0.0281410968131712	0.0211768634238155	-0.0170969041318508	-0.0161534806835131
0.702990087412587	0.139751577636607	-0.171247305489843	0.195799277666778	-0.0193115144839681	-0.0244163987043801	0.0440308794473501	0.019119607765672	-0.00315750909980395	-0.0218639565941741	-0.0105308819196157	-0.0238689664531985	-0.0369949583281302
0.058640855207835	0.0118483655773206	-0.00659370733930711	0.0439875870975477	-0.0064893995901036	-0.00632500804330331	0.0113658894600652	0.00251964844619453	0.0027863547174458	-0.00640720381670346	-0.0064000059168286	-0.00611830677701981	-0.00915195472446657
0.196284257794189	0.0851574376400379	-0.0256297079512605	0.148995325162412	-0.00701641896777366	-0.0212686792285919	0.0288488068292871	0.0127636116179437	-0.00785983035814619	-0.0141425490981828	-0.0430717873148436	-0.0461705498806309	-0.0334110492254289
0.637415988733489	0.172343078811341	-0.143450566937326	0.224950677933178	-0.016852430292031	-0.0325390300192431	0.0239243111482625	0.00934377254645868	-0.0172912910104974	-0.024695730155637	-0.03311768832301	-0.0372155755284933	-0.064135794374073
0.304001800878871	0.106934475553001	-0.0544061273032954	0.159662926431521	0.0319550252918749	0.0156109738011367	0.0721945774745628	0.040774496153661	0.047363203422511	0.0237829995465058	0.00358749657523649	0.00531267042299771	-0.000399331533667224
0.0754733751743028	0.010402262625558	-0.00707329035532575	0.0495201826860727	-0.00522425128962577	-0.00656854286343275	0.00399012719432809	0.00361115722787544	-0.00150602306146641	-0.00589639707652925	-0.00954941926957845	-0.0136716526378506	-0.017234238136481
0.036508956574196	0.0113948957503265	-0.00440110654554088	0.0224351957945981	0.00233685570716431	0.0040270875251809	0.00979915692868502	0.00550753256020984	0.00600910563126449	0.0031819716161726	-0.00101062726897443	-0.00114929707417427	-0.00248062782231146
0.35172220501238	0.126263341087361	-0.0601086048798277	0.200228658048577	0.0302324339301035	0.0166874206665246	0.0764506572958429	0.0538790915150396	0.0301592291265447	0.023459927298314	0.00621637219931048	-0.015775243721236	-0.0041442821419021
0.661335091588838	0.116397900229897	-0.153061466826765	0.206012051268305	-0.00850255925586807	-0.00271841431480402	0.0463135413717689	0.0285624890616867	0.0126755150971432	-0.00561048678533604	-0.0215756857146346	-0.0280824869010109	-0.0387061671347831
0.388171234352266	0.0844540641332777	-0.0622821748123402	0.240237475462915	0.00177842806773765	0.00126997575150289	0.0541149378012597	0.025258941636152	0.0123732204692156	0.00152420190962027	-0.0202866324434292	-0.0374975686402346	-0.0514062477802408
0.888627619047619	0.100357036437509	-0.247280721601607	0.0904390476190476	-0.023295690975691	-0.0227252380952381	-0.00550373293373285	-0.0119810533910534	-0.0121275503663003	-0.0230104645354645	-0.0235171167721168	-0.0388277813852813	-0.0484463374564033
0.696122993828565	0.151752305656475	-0.16869694956873	0.176551222764437	-0.0489545144098071	-0.0382129556950633	0.0106540455565483	0.00310592973677792	0.0093196532859372	-0.0435837350524353	-0.0501342531774034	-0.0533337053508692	-0.0610889284315941
0.537665641956599	0.12684630078777	-0.113294370723437	0.234103472719575	0.00339859747576943	0.00568736737955911	0.0601151106746736	0.0375594600380004	0.0182974277378977	0.00454298242766427	-0.0152482263604725	-0.0235116316237792	-0.0442539497777418
0.942857619047619	0.056129605394111	-0.274592269464752	0.0536090476190475	-0.0159852380952381	-0.0319153968253969	-0.00442452380952385	-0.0128420634920635	-0.0203658333333333	-0.0239503174603175	-0.0406097005772007	-0.0468147526012	-0.0435458250212121
0.00327594763252527	0.000328823068950223	-0.000459345102309675	0.00198385485337286	-0.000224706569019907	0.00104276219118147	0.00153378766887969	0.000281035381077488	0.000701418648604946	0.000409027811080782	0.000582457230791299	-0.000463136162387499	0.000378103648288415
0.884931666666667	0.105794389277693	-0.24920586744348	0.0893183333333332	0.0123540476190476	-0.0334212520812522	0.00683367965367954	0.0119043398268397	-0.00326210317460329	-0.0105336022311023	-0.0283270562770565	-0.0315221153407997	-0.0317713172938173
0.201774751608382	0.0845337804389308	-0.021909102636609	0.178992020341718	0.00879881820813941	-0.0426389297642981	0.0220411649455733	0.010361593536355	-0.00655930571713306	-0.0169200557780793	-0.0347299919097267	-0.0347808356538884	-0.0466414700139009
0.00729085937703021	0.00107236092645499	-0.000329020353912919	0.00642200818741037	0.000257946426622792	0.000758530257270878	0.00244701100435991	0.00174876732464556	0.00112370069528852	0.000508238341946835	0.000268769726881681	-0.00105017142030193	-0.00121635632130306
0.72227812623316	0.156703279889715	-0.178556767383169	0.177786725137691	0.0152493296763364	-0.00772524123247276	0.0268022620374098	0.0284832714188952	0.00443986902815119	0.00376204422193183	-0.00124365616027156	-0.0223793187189504	-0.0349333977038206
0.0056574752234222	0.000230964231699119	-0.000116993277255443	0.00799839699644976	0.000898953865195678	0.000278191065515888	0.00205480331594685	0.00110634097816789	0.000664812391650249	0.000588572465355783	-5.28376607859381e-05	-0.000278530521291385	-0.000931948912851309
0.777278571428571	0.165480121145101	-0.191892483931701	0.174638095238095	-0.0313068752979048	-0.0687268240093241	-0.00491447607947615	-0.0191585225885227	-0.0315196221091616	-0.0500168496536144	-0.0632155332317232	-0.0733320744740393	-0.0788776326713261
0.890203650793651	0.0987584118538732	-0.249892773289638	0.0853796825396826	0.0051663492063494	-0.0317205772005771	0.0111229617604619	-0.0103872388722388	-0.0179333219966308	-0.0132771139971138	-0.0411992431106903	-0.021985156959054	-0.0497024724016538
0.0891873850657186	0.0108787694361806	-0.00831398242760004	0.0674547460211009	0.00754371107056324	0.00234377999665529	0.0254541681481315	0.0155387219884666	0.00457538736616322	0.00494374553360927	-0.00643156923039434	-0.00783447201700359	-0.0136254012893071
0.0152187032865502	0.00162827230073979	-0.00128979463402811	0.0104686368579788	0.00150044967144978	-0.00069715617148525	0.00450103990511116	0.00300941183830345	0.00148374213708318	0.000401646749982264	-0.000824358700157974	-0.00179176041256437	-0.00164998901291756
0.468451285143605	0.202521134886636	-0.0901376911808734	0.23244581978216	0.0250195583431428	0.00690671131340453	0.0818309125732243	0.0491667282813116	0.0331300422426609	0.0159631348282737	-0.00264856445419059	-0.0161178987467282	-0.00298458849688665
0.574939615116151	0.116924465579452	-0.128610710345229	0.193701303311826	0.00205977146844016	-0.0244133178973613	0.052228453837132	0.0116480895838139	0.0207862247534717	-0.0111767732144606	-0.00983074021794905	-0.0441402618570362	-0.0429551844194723
0.380093827496608	0.094395824502696	-0.0709989478421192	0.184965780886858	0.00436043380799611	0.0151754318809992	0.0648885598533809	0.0520874408585673	0.0198644836612498	0.00976793284449762	0.00352160692330439	-0.0197305391679321	-0.0226260438201747
0.0928242883389284	0.0430408507552996	-0.00800270169801726	0.0750055682708576	0.0108190984619989	-0.0100236950049478	0.0259205994305819	0.016150626765278	0.01152742490416	0.00039770172852556	-0.00351267043798377	-0.00502934817433721	-0.0093235258508606
0.533737236989032	0.0832850417057899	-0.117248314773577	0.195915583637155	-0.00982758024205033	-0.0154615207011105	0.0456302442487783	0.0260997755199568	0.00874886659645635	-0.0126445504715804	-0.0275552884856251	-0.0409067419076467	-0.0491486083887808
0.704663625818626	0.144708999525801	-0.169154097332331	0.196455263070263	0.00283206899825317	-0.000142472556683093	0.0323674434774317	0.0268815840220674	0.00345131165403223	0.00134479822078504	-0.0166519132297049	-0.0274179104617606	-0.0253908759073855
0.79912535020535	0.148062183695557	-0.208976351990506	0.140883538683539	-0.02568592754182	-0.0640673832648833	0.0018553012020659	-0.00766490556665556	-0.0292154464889256	-0.0448766554033516	-0.0470877717202072	-0.0859316565103805	-0.0646268952236136
0.235969683710775	0.0758023772632559	-0.0342543610364616	0.159043766245178	0.00452180510268399	-0.0104847303102719	0.044316122013404	0.0451960209647079	0.0316596119934426	-0.00298146260379398	7.0919993264057e-05	-0.0148487216144834	-0.0231157652775096
0.105968605805224	0.0482534938313946	-0.0106815079050132	0.0838112535040732	0.012555047233743	0.0158393948942129	0.0398286251197654	0.026638055179217	0.0163458323292289	0.0141972210639779	0.00982481899175457	0.00316788043136966	-0.000199234088413616
NA	NA	NA	NA	NA	NA	NA	NA	NA	NA	NA	NA	NA
0.218720284659822	0.0835767855912926	-0.0329792708004279	0.145454647016728	-0.00153519801812099	-0.00889259906903428	0.0268370456356108	0.012428295308069	-0.0193898798862975	-0.00521389854357765	-0.0450137916182529	-0.0507840609059436	-0.0406175827060407
0.335064006177023	0.107677684523237	-0.0546438065121024	0.193703260013072	0.0100020651516063	0.00571942085954047	0.0502962564031083	0.0363432841034487	0.0203667028091965	0.00786074300557338	-0.0097108354926656	-0.0124119743510188	-0.0214232778910699
0.012750008785364	-0.000561506115901793	-0.000978973788176732	0.00861992008697857	-0.00138006641355828	-0.00163016179981629	0.00123089920204947	0.000943789655799693	-5.81929661028768e-05	-0.00150511410668729	-0.00281444404191504	-0.00338706150148013	-0.00391215971432152
0.0402850881936037	0.00549022780504637	-0.00362648308158438	0.0297495477032971	-0.00030768940176723	-0.00413635248301329	0.00474006126542803	0.00134811641241062	-0.000634075273277038	-0.00222202094239026	-0.00477995634648508	-0.00747623699283604	-0.0109074943697059
0.526683761105168	0.0914660252809683	-0.114540365572047	0.203554420199862	-0.00614761873833503	-0.00345453662373285	0.0470732847501966	0.0258333833746269	0.0101667810377428	-0.00480107768103388	-0.0188009269370313	-0.0292847702684325	-0.0402353278042159
0.599758131038983	0.132222948938563	-0.138553323218104	0.197897961106096	0.00806652996875712	0.00571620960623431	0.05729265010074	0.0317987958377682	0.0263171293985887	0.00689136978749572	0.0037277603777498	-0.0087931122667444	-0.0242316174173294
0.698127193362193	0.169539360044804	-0.16221872092425	0.21985613997114	0.00690492709217172	-0.0112397376773329	0.0490081411708347	0.028999488011988	0.0291091737347621	-0.00216740529258064	-0.00277108533871639	-0.0185761185791332	-0.0336140734763173
0.474984004266335	0.106333850532425	-0.0901294442628839	0.23964055366872	-0.012771953212813	-0.0349510516204724	0.0459776209019067	0.0237287361609867	-0.00881453614215644	-0.0238615024166427	-0.0409368621466715	-0.0549990820703999	-0.0589431548854074
0.131903456232606	0.0221523530982515	-0.018224384916668	0.090979730569766	-0.00339108114908504	-0.0172502660099518	0.0195572681953539	0.00923252981397737	0.000829211470519758	-0.0103206735795184	-0.0161617265804231	-0.0181428063220344	-0.028293590731311
0.0569438226444609	0.0101460734505709	-0.00378541710816612	0.045780202727393	-0.00435281184726279	0.00411585881688516	0.0135221472172035	0.00227320652170812	-0.00078414620139259	-0.000118476515188808	-0.00950130340894639	-0.00868832762350887	-0.0140856490128296
0.00961495517881772	0.00268833752458067	-8.60894692722245e-05	0.00565762224714537	0.000115864970209842	0.00021886024075436	0.0016377705986233	0.00147199014166268	0.000368146326514301	0.000167362605482101	-0.000979944493494197	-0.00215992028286689	-0.00202808156319798
0.885261507936508	0.103040630273041	-0.248078065698627	0.0899829365079367	0.0039709307359308	-0.0306589321789322	0.0163849062049061	0.0119936111111111	-0.0182336687005805	-0.0133440007215008	-0.0248431261712144	-0.0233112626262626	-0.0275081746031746
0.00964466435254106	0.0027431827716065	-0.00077409016870527	0.00561198697034916	-4.7601151829179e-05	-0.000700588535594057	0.00357830862189009	0.00269425962269543	0.00205370539594069	-0.000374094843711618	-0.00137917377936168	-0.00209189539663146	-0.00121284248058562
0.147750427188304	0.0588690064919023	-0.0183224781736787	0.119406943941164	0.0184750254639045	0.00383202373522579	0.0333459484360341	0.041389834731565	0.0123195206711037	0.0111535245995651	0.00175152924751659	-0.0186963626476661	-0.0182086120832438
0.415502996333964	0.159654162064117	-0.0765276482010225	0.223134249954275	0.017493339429893	0.0182718471910817	0.0670202014902204	0.0430511002987901	0.0204500398670985	0.0178825933104874	-0.00572990167053267	-0.0167733682298444	-0.0175376206269369
0.0710618316738904	0.0195510452149619	-0.00649422636392141	0.0666507156941888	0.00162152716031042	-0.00490542685069878	0.0140647630735684	0.010062123381828	0.00456545094290692	-0.00164194984519418	-0.00807621864409024	-0.0140356654418196	-0.0144942197480027
0.13132767405815	0.0213998777659291	-0.0156474117193385	0.0897582966057974	0.00155271547251987	-0.0116461044377406	0.00831198800586833	0.006017412755914	-0.00136665264374766	-0.00504669448261039	-0.0102549989281175	-0.0199286712097448	-0.0187560213237588
0.351019072080683	0.149624071867273	-0.0598605020055517	0.193043606468326	0.00872667338512351	0.00519147997128827	0.0750208122604651	0.0372907249520787	0.0229369829198832	0.00695907667820589	0.00706505124801582	-0.0115709783056561	-0.00772944645772794
0.0150489687591285	0.00146340569607124	-0.00120432153414411	0.0108714998764282	0.00158035144108534	9.47648685238247e-05	0.00395985053529981	0.00213782155982467	0.00227511194575459	0.000837558154804583	-0.000998283836456547	-0.0013981795243951	-0.00306338157574247
0.0262893291824978	0.00397998668984827	-0.00275479430084195	0.0154370335300825	0.000957700655408088	0.00139620360284603	0.00721331959804805	0.00615546764724189	0.00385490494954854	0.00117695212912706	-6.39271521058367e-05	-0.00328723410049086	-0.00129099201938521
0.172906411063908	0.0654623554471304	-0.0244801329303136	0.1174350396983	-0.0197443752918227	-0.0165096756959581	0.0210643671926969	0.0149077641868009	-0.00256973135670527	-0.0181270254938904	-0.0102195385052977	-0.0370832463927723	-0.0446977775967578
0.124483156461082	0.0773094787855256	-0.0151147264902784	0.0954117881485403	0.0338666640104239	0.0331454630489756	0.0557857530312156	0.0443234095139857	0.0416664563129984	0.0335060635296998	0.0167007443318455	0.0167460799644511	0.00865296014287859
0.0415745507403924	0.0327650837596993	-0.0019333735619585	0.0321886209772122	0.00765885708181012	0.00642822199485821	0.0209378276910282	0.0120853289471421	0.00981135243644356	0.00704353953833416	0.00154406381174145	-0.00145028880807562	-0.00201493202838654
0.284193037240894	0.101616707207963	-0.0434195867741538	0.173414126735087	-0.0055108413652159	-0.0483783948616597	0.00759267795918717	-0.0176357449650765	-0.0240782414121137	-0.0269446181134378	-0.0378468964120882	-0.0487665385220613	-0.0622407085065156
0.114286517721372	0.0628943860900244	-0.00604509936340324	0.120825078457181	0.0108257266726275	-0.00701374962082271	0.0341506974065102	0.0252889970524148	0.0112508300060414	0.00190598852590242	-0.00568546285142395	-0.019383892966003	-0.0171372942296925
0.0283176978121328	0.00341698232581348	-0.00158185788683248	0.0215775710929757	-0.00124896626773257	-0.00272072465228472	0.0062411887186816	0.0035972927869697	0.0012729840058943	-0.00198484546000865	-0.000963099210007284	-0.00460740909003681	-0.0063706369050286
0.0887718032454281	0.0450348978718878	-0.00731606877946814	0.0721171506102639	0.00983402356597285	-0.00196303308864258	0.0283127718094913	0.0198004733125811	0.00946394510867193	0.00393549523866513	0.000490869753583964	-0.00532410530137235	-0.0108601665713766
0.897937936507937	0.0844644793840391	-0.250915263326307	0.08382873015873	-0.00881103174603182	-0.0114055555555554	-0.00339313492063498	-0.00343017676767676	-0.00659876984126995	-0.0101082936507937	-0.0193338320013321	-0.0327131271424654	-0.050001641969142
0.565245949204763	0.118690370235696	-0.126519116834528	0.196693656431431	-0.0010427453192311	-0.00195389770636079	0.0525776966264896	0.0407164639958194	0.0157472877675461	-0.00149832151279594	-0.0131690937374499	-0.0298519904216019	-0.0273711403803067
0.914130952380952	0.0795019840624897	-0.261782969299844	0.0723857142857143	-0.0275935089910089	-0.0072616666666665	-0.00675112554112556	-0.00073686507936499	-0.0145090476190476	-0.0174275878288377	-0.0241390609390609	-0.0268430557432763	-0.0438461147186147
0.0910609575930102	0.0148732382409714	-0.0125470013588892	0.0511560260710918	0.00453108368413198	0.000729831913365162	0.0224542464332058	0.00967718444283734	0.00758365995974598	0.00263045779874857	-0.00834142165463379	-0.00844550769921877	-0.0112115691083568
0.585066015257414	0.165970392804485	-0.123769895145281	0.233359364591496	-0.0526077327041506	-0.0677420096370099	-0.00348198396531096	-0.03257022984775	-0.0133918362016586	-0.0601748711705803	-0.0763112973373237	-0.100444035101643	-0.0885960383883695
0.728103661672766	0.147975270264318	-0.176845494113164	0.174651607546033	0.00106382278721884	0.00469164800738386	0.0404399694510125	0.0296345663954625	0.0199960572594029	0.0028777353973013	-0.00731013036995365	-0.0233990613016721	-0.0301416106747945
0.587415110688015	0.16829579237195	-0.129338238433507	0.229978730581826	-0.0200843527598255	-0.0833219226838912	0.0107186865173884	0.00292275366146366	-0.0293938002722889	-0.0517031377218583	-0.0707538478737288	-0.0677337613094515	-0.111655673271442
0.336412605117234	0.10593277920084	-0.0508303034742958	0.233281305755874	-0.0379132666997307	-0.0151031957326969	0.0388766198554814	0.0162684726971001	-0.0071986377692535	-0.0265082312162138	-0.0290006532573493	-0.0407794071673355	-0.0581197892191742
0.746055030525031	0.156054154831661	-0.180539250173467	0.193661636141636	0.00599847347097349	-0.0573497463369208	0.0303169055944056	0.0176752313699372	-0.0265020170515758	-0.0256756364329737	-0.0327047822928705	-0.0569762025475938	-0.076869535449071
0.553062285255374	0.101331010734947	-0.119089672054777	0.212702976888369	-0.0555532922991242	-0.0127671764634196	0.0359861560279811	0.021446449277994	0.00707110940440003	-0.0341602343812719	-0.0245236706779328	-0.0446276691924019	-0.0591058178899114
0.737733113553114	0.161407911547912	-0.177619889409399	0.200583553113553	-0.0682711703166115	-0.0649093905947854	0.0222677358915594	-0.00766646479337652	-0.0366442240887481	-0.0665902804556984	-0.0520397856843766	-0.067762799272351	-0.08397966647341
0.0379988256151834	0.0104266919265299	-0.003972985363548	0.0242625918933309	-0.000920366036110343	0.00101557014264807	0.0120555766029713	0.00945214278713751	0.00315125889850544	4.76020532688623e-05	-0.000558919142647142	-0.00352309581140438	-0.0029758160609107
0.0220278218759749	0.00787824339110639	-0.000625078645627677	0.0160433248396132	0.00351511200292009	0.00320908284132494	0.00955001230999851	0.00725256207384791	0.00316335248896993	0.00336209742212252	0.00113633002895741	-0.00257706996238952	-0.00298079389277145
0.685132758516465	0.151096158773016	-0.166761266564948	0.177529551221845	-0.0322445702916461	-0.0419774251399261	0.0101934028359701	-0.0044843859656637	-0.0146574679495429	-0.0371109977157861	-0.0526850093093383	-0.0935637962601565	-0.0853359901228826
0.266374617933614	0.0739327265282922	-0.0448913401813588	0.154158865527953	-0.00101150236359665	0.0198021237772171	0.0610847513396507	0.0398498332423627	0.0200966238045556	0.00939531070681027	0.000723295917368527	-0.00408316092580097	-0.0172124106531876
0.297844594536719	0.0919123948046928	-0.0519481584424801	0.160394640046995	-0.0105120370833454	0.0135989034594286	0.0684727367746576	0.03512886720818	0.0215471072322209	0.00154343318804162	-0.00595749151752312	-0.0244374186364849	-0.0169217956436922
0.0588909163932723	0.0364970781872256	-0.00758500661947367	0.0343619259297768	0.00728198803901538	0.00270887456011476	0.0165564990250979	0.00701310741189279	0.00958416892098186	0.00499543129956508	-0.00121748670900627	-0.0012383562615034	-0.00324021421716371
0.383893686300833	0.0636100160755633	-0.0731198184204109	0.191226713316643	-0.00527151884426036	-0.00389723982513929	0.0436964878632451	0.0228473233298294	0.00547289183366123	-0.00458437933469985	-0.0230898228002231	-0.038820954564229	-0.0431951120385194
0.242155790799497	0.0442855161447097	-0.0334310644148042	0.179978494038812	-0.0128883404557435	-0.0142271532277105	0.0494410209218044	0.0236652206248019	0.00421065463634665	-0.013557746841727	-0.0191026798030199	-0.0209683445918887	-0.0413516324356283
0.17343153828349	0.0805911277288935	-0.0126452051342162	0.171789891782791	-0.00218641087352908	-0.0387268032412661	0.0292121675775022	0.0247340160698802	-0.000293900244354939	-0.0204566070573976	-0.0239420175936684	-0.0299751302498592	-0.0460466107289201
0.283498815439268	0.0760878807604524	-0.0419443190161236	0.190998500652268	0.0137931666036411	0.016709549854497	0.0715145908558937	0.0442705810448795	0.0313520613387823	0.015251358229069	0.0141674318834131	-0.00706620676600284	-0.0118689292174455
0.813913767761456	0.108253954363179	-0.214095731910534	0.136387819540131	-0.0134058147667381	-0.0326944285451167	0.0324709437774353	0.0178715863288983	0.00784243788747041	-0.0230501216559273	-0.0189989471180469	-0.027189676566703	-0.0368310066336947
0.941070476190476	0.0579348205423595	-0.27371796384431	0.0534961904761904	0.00497857142857139	-0.0211971428571429	-0.00939691558441569	-0.0153619047619047	-0.0179913492063493	-0.00810928571428571	-0.0288172222222223	-0.036271847041847	-0.0374933513708515
0.348288165749924	0.123581091024112	-0.0604330409878219	0.190537560792076	0.0344424755003383	0.00582893328258288	0.0834311668491788	0.0602768059630052	0.0274131655907129	0.0201357043914606	0.00817619563467453	0.00334537995463646	-0.0195242991137919
0.276143572815898	0.0574677125610865	-0.0454676709523049	0.156257742010434	-0.0128966417329421	0.00626393093204147	0.0288591150494257	0.0163462828774411	0.00776877674458931	-0.00331635540045028	-0.0272957038007285	-0.0253811117957751	-0.0304831585008764
0.0680812596557598	0.0414912184581343	-0.000575573568674631	0.0677146514903038	0.00904293043129735	-0.00158500682646347	0.0303016554364594	0.020983487573479	0.0110382904019308	0.00372896180241694	0.00128924372294874	-0.00691576890269326	-0.0084961340511638
0.866874826839827	0.107686135920787	-0.240442626314177	0.0990251731601731	0.0131132683982683	-0.0282063176075132	0.0194468398268398	0.0154586652236651	-0.00956528499278497	-0.00754652460462246	-0.0270473793629832	-0.0218854198579198	-0.0324283369408369
0.00315491118593809	-0.000531201160153569	-0.000348101791284902	0.00096682805180968	-0.000598041061469673	-0.000842235516743184	0.000647209082601917	9.13163462169194e-05	-0.000217099686629242	-0.000720138289106428	-0.000363848725960467	-0.000750417320213067	-0.00107297812676212
0.217832277042179	0.0401201110034553	-0.033524159865445	0.135261951645527	-0.00434812089313405	-0.0219463189471151	0.0373998095657035	0.00852457714720573	0.00813071966788731	-0.0131472199201246	-0.0191633366854017	-0.0368367348012903	-0.0398210489226473
0.0628505101065397	0.00488829131352055	-0.00570713776702582	0.0355180537102459	0.00172652228305505	-0.000518705238625558	0.0181800741066723	0.0100350773600812	0.00303646742027018	0.000603908522214744	-0.0010040773570973	-0.00520528735657019	-0.0108225770144371
0.023277472801869	0.00108231411940498	-0.000382413009239222	0.0122685870026311	-1.09012603588012e-05	-0.000604201688440133	0.00777509288881882	0.00404594273724621	0.00158855507855911	-0.000307551474399467	-0.0013121904884415	-0.0038737732300588	-0.00572238595367137
0.0511999747402224	0.00929173189044595	-0.00673198062367594	0.0373413599834427	0.000846592882381501	-0.0017899644137991	0.00742746370696305	0.00522867622811025	0.00329863023830419	-0.000471685765708801	-0.00544517054390359	-0.00740029576985558	-0.00618439342368375
0.659268086392452	0.113599322497721	-0.153486531823096	0.202677786623421	-0.0219636380697283	-0.00199305172415287	0.0397352363713858	0.0259354494838667	0.0120892822835023	-0.0119783448969406	-0.0149489084932669	-0.0349424817859193	-0.0516449466946328
0.179279529653655	0.0383542625837274	-0.0257606480619277	0.118302058455515	-0.00244311853370457	-0.0161969961803068	0.018234609686368	0.0118798656154202	0.00713536104033347	-0.0093200573570057	-0.011634271402287	-0.0210365999685884	-0.032479367363985
0.058114323922258	0.0363584581513517	-0.00591249816879375	0.0372233338701852	0.00904627800735479	0.00463776080144487	0.01924437691558	0.015395329121119	0.00721331775662969	0.00684201940439984	0.00142652918231749	-0.00352296554214458	-0.00247876886401575
0.726420540979869	0.150034590434255	-0.176437004564277	0.180229384323586	-0.00464088627784554	-0.00385149413299579	0.0296050285256322	0.0275715745011414	0.00746197901548573	-0.00424619020542072	-0.00248175947500973	-0.0283662709848777	-0.0353238076801334
0.264751667403624	0.0945142966870756	-0.0398536394015249	0.169039626872845	0.0260342052486376	0.0110524307299827	0.0519741600064759	0.0523519027370293	0.0233365633739253	0.0185433179893102	-0.00634892724379854	-0.00552052850756729	-0.0126133712542398
0.701881058108558	0.145555990590274	-0.171077037421306	0.194906084748585	-0.00877670677496212	-0.0153117661234523	0.0331357156235539	0.0241593538161184	0.0199027930450775	-0.0120442364492073	-0.0152029596305188	-0.0446357095618178	-0.0340406637049321
0.194769768678568	0.0455397445891646	-0.0228763106752979	0.147768694932501	0.000195963641839797	0.000187278345508968	0.0395541898293808	0.0199844275361339	0.00495464968644813	0.000191620993674396	-0.00752224549165056	-0.0200235958368748	-0.0260874180853507
0.913182380952381	0.0797963579530655	-0.260000691192521	0.074617619047619	0.00349888888888872	-0.0038140476190478	0.0182317857142856	0.000336190476190379	-0.00855262987012995	-0.000157579365079541	-0.0136838492063492	-0.0355628968253968	-0.0374446267621268
0.0365341254540731	0.00674057825425486	-0.00262769865748701	0.0287052772052335	0.000823632651264963	-0.00213813968609147	0.00563950615008732	0.00434091012363218	0.00260243473501484	-0.000657253517413255	-0.00299879486492743	-0.00575717716263521	-0.00731939811506925
0.146023611049054	0.0549025565995767	-0.0200397349437892	0.115789116119536	0.0151327924923658	0.00935468894306707	0.0236851734675861	0.0235437007498809	0.00358388024409348	0.0122437407177164	0.00154829291220884	-0.0274973718306088	-0.0187500976210016
0.122162095674902	0.0219079145217412	-0.0149457348545917	0.0792188945581186	-0.00579964669822233	0.000333294859279132	0.0175398429935664	0.00980518710769254	0.00647478271108937	-0.0027331759194716	-0.0167811545283135	-0.013384025366875	-0.0164072247784424
0.844591408885232	0.115574669778586	-0.226952525640633	0.112825257781434	-0.00644598437510191	-0.0469299628312863	0.0185515486311075	0.0201707592244359	-0.00977482463614809	-0.0266879736031941	-0.0106941176960293	-0.0346853152278578	-0.0545266500932996
0.22286886613459	0.04188737588547	-0.0344735291199898	0.134839032207462	0.00239938947719698	-0.00764828109224958	0.0241308727408532	0.0198326049692761	-0.00140910652162854	-0.0026244458075263	-0.0124212865361761	-0.0234676575057962	-0.0339673785184414
0.896979206349206	0.086625782212598	-0.249584488975499	0.0846374603174603	-0.020287554112554	-0.00953158730158721	0.00834388888888904	0.007345634920635	-0.0153171300921301	-0.0149095707070707	-0.0185796825396825	-0.0479344533571002	-0.0562448949597013
0.0248176465715363	0.0186500765835161	-0.00229418138069572	0.0116489223459707	0.00467388951833868	-0.00110726202993503	0.00929823859293417	0.00874471780005538	0.00427120240440462	0.00178331374420183	5.62038109944846e-06	-0.00137064735837733	0.00084540278149222
0.505954664791978	0.157004869557211	-0.0974606674118837	0.245290270199146	-0.00956719835318787	-0.0502909536021148	0.0369435398250426	-0.00620530782261153	-0.00624147440914086	-0.0299290759776514	-0.0402198316552848	-0.0502381449222719	-0.0693057888767182
0.721179198714162	0.148865372400505	-0.175696885107935	0.18095885357342	-0.0136993825992143	-0.000993659008769132	0.0334278199955692	0.0294341073406367	-0.00394322034753569	-0.00734652080399167	-0.0329407589608396	-0.0286298921203115	-0.0683194394673015
0.715053518905567	0.150647752376062	-0.174737676695665	0.176912666969749	-0.0403033517396842	-0.00770965140052349	0.0269904733557395	0.0121155724475238	0.0134932014235231	-0.0240065015701039	-0.0271890558632419	-0.0328915667348267	-0.0551590909677534
0.274866443396611	0.0557049584005582	-0.0471650993628924	0.15536118948636	-0.00978952319389176	-0.0208272807734221	0.0316934195050018	0.0299756141442898	0.00417158658177957	-0.0153084019836569	-0.0207220817336902	-0.0345099539207666	-0.0461439372948859
0.2197997811842	0.0842139378122119	-0.030167767603705	0.14331625823171	0.00289030155410397	-0.0226002624811499	0.0145412462031261	0.00377107034757773	-0.00552476080252851	-0.00985498046352293	-0.0308392929283826	-0.0352130181218999	-0.0423054736012772
0.649411747918201	0.13800206737272	-0.156412035910255	0.187800716784852	-0.00790256888453011	-0.02317664960247	0.0378991324514292	0.0110139817323637	-0.0286614715820391	-0.0155396092435001	-0.0353072527195973	-0.0451681159438716	-0.0611085686579999
0.0368565818257608	0.0112193567899347	-0.0038182219596923	0.0236183219902901	0.00262008904032649	0.00199313947341936	0.0105688389229216	0.0091372655056093	0.00122302236125975	0.00230661425687292	-0.00320956622901863	-0.00469173057579463	-0.00544410903067051
0.0143767850038505	0.00211469289576364	-0.00206031586988249	0.00952198291290889	-0.000840005711934462	0.000415376257838674	0.00072545030102094	0.00149205307993938	0.00145953256598725	-0.000212314727047894	-0.00186111415587134	-0.00271371876327398	-0.00340511638581728
0.0398782689705183	0.0315053000958846	-2.66865780767511e-05	0.029863386200977	0.00752665215944059	0.00750521336231717	0.0261139239010008	0.018279438167496	0.0128209600186438	0.00751593276087888	0.00442195262453316	0.00469081019914722	-0.00303833668170087
0.284560790126955	0.100042827458464	-0.0456143400995549	0.171803856140861	-0.0045946332593032	-0.0708469586236309	-0.0085869734254298	0.00830868030216958	-0.0168972443732981	-0.0377207959414671	-0.0446232702919031	-0.0568136836174181	-0.0692010126973404
0.0688157502990436	0.0313124907343673	-0.0058625578619196	0.0560676008447376	0.0113118796686377	0.011544701810137	0.0280554282926442	0.0221143820765813	0.0217726627912478	0.0114282907393874	0.00698345092561925	0.00324965252148078	-0.00214806240340067
0.0927924141440788	0.0128318714096824	-0.00898384528385603	0.068599600922987	0.00286077937550991	0.000277389231379918	0.0238177703338556	0.0167796543680631	0.00498302863750048	0.00156908430344492	-0.00147932822430269	-0.00815175180259624	-0.0123512602408545
0.0379994838827388	0.0120096548068062	-0.00410004598823361	0.0211426359996774	0.0013179247593307	-0.00091590737553341	0.0117343273816754	0.00887750465200465	0.00323518660254015	0.000201008691898645	0.000128728314876557	-0.000472531974145575	-0.00639913951657541
0.68760518037518	0.167083810574971	-0.156505524024496	0.225021486291486	-0.0135365171163545	-0.0133766585212173	0.0367486903537639	0.0184949517085642	0.00136813927945112	-0.0134565878187859	-0.0260060277349929	-0.0431547499103038	-0.0607694954267339
0.201566176439378	0.0519590970377296	-0.0319269799912042	0.119948217318277	-0.00784078516319434	0.0122622661085551	0.0303695343314972	0.00691718356021342	0.0159055137264942	0.00221074047268038	-0.00525880494755698	-0.0227508193732902	-0.0288714170763527
0.268242384940349	0.10525384777354	-0.0393616362848651	0.17591588864552	-0.0234981335899413	-0.056303124836233	0.0152778253002429	-0.00126299235578869	-0.0309394494677306	-0.0399006292130871	-0.0514583101608036	-0.0506326680347085	-0.0643534371661761
0.126709662250386	0.0243989316565111	-0.0183115722201761	0.0776966112850106	0.00131876093415767	-0.000710494242959575	0.0199259073363832	0.0185533261060856	0.00509325121874935	0.000304133345599034	-0.0117773959708438	-0.0143049405022481	-0.013730535573747
0.473305671328886	0.105860879407328	-0.0896316748190276	0.244966467069513	-0.0185062050994463	-0.0107039558808223	0.0387516664795041	0.0258102916157198	0.0104549228389092	-0.0146050804901343	-0.0358635906293984	-0.0555035223332579	-0.0655387496371372
0.691196873173422	0.137201549969196	-0.166805203557241	0.190075543069755	-0.00799985013278559	0.00815060709988424	0.0436685002904811	0.0201806452365664	0.0110567010537885	7.53784835493265e-05	-0.0251084351902044	-0.0222687778106671	-0.0361984795272826
0.0543052606691003	0.00308370107690441	-0.0027954022968535	0.0484486063479972	-0.0046498062021266	-0.00300500683467505	0.0131663035522395	0.00696995888401086	0.000137402628109851	-0.00382740651840082	-0.00614725395220657	-0.00813906573808489	-0.0143060864356634
0.301739753237411	0.0633192275899646	-0.0447468335212172	0.214839015548162	-0.00129012871609369	-0.0322345834231588	0.0501199849914934	0.0235784523051789	0.00479740849088933	-0.0167623560696262	-0.0282529746745373	-0.0326982200130448	-0.0490444163619558
0.837323896365073	0.120282235089798	-0.225937600221451	0.119387214746038	0.0125294369682604	-0.0116036618773383	0.0308136311074546	0.0105705641743877	-0.00545618567970085	0.000462887545461088	-0.0198696797876691	-0.0484080078010225	-0.0163298135034899
0.371241139458258	0.0816895430606083	-0.0741618285367788	0.183375175721045	0.00264384921141891	0.0202632411911285	0.055441916258815	0.0500437866985064	0.0212486020935842	0.0114535452012737	-0.00566119803428283	-0.00843481195551887	-0.0306957515603298
0.050541356661001	0.0114233930885444	-0.00133581469856488	0.0489004831247017	0.00835862362006314	0.00314530675679674	0.0201701695425766	0.0167210850054479	0.00878242457438186	0.00575196518842994	0.00361070314817467	-0.000298102289495755	-0.00519958539952685
0.784451349206349	0.162205962158716	-0.195312787376783	0.174581984126984	-0.0210509855830443	-0.0711511077647842	0.0134897227772228	-0.014061074064824	-0.0185624044474044	-0.0461010466739142	-0.0355425958899334	-0.067031828982421	-0.063563445390568
0.687888857406773	0.156189329543208	-0.164309078617046	0.181273261937935	-0.0122155581825789	-0.0296425910181758	0.0239860852798834	0.0203661259616975	-0.00936341239305183	-0.0209290746003773	-0.0600806611145642	-0.0595098830074055	-0.0675124291857007
0.0872323286898968	0.0166212828503257	-0.00676111493312981	0.0689894424134411	-0.00549046769705673	-0.00927790168805093	0.0181014032169705	0.0100874859466374	0.000535852996182265	-0.00738418469255382	-0.00550134735933337	-0.0177235287369685	-0.0176179112899242
0.225924158184871	0.084195093292197	-0.0326722385427904	0.148419344608335	-0.00448618692467398	-0.0238458694836134	0.0409770020332777	-0.0076234484290392	-0.009818303552691	-0.0141660282041437	-0.0246874376652493	-0.0270705022615375	-0.0568943916927563
0.551665613210319	0.130024701808876	-0.117376130711832	0.227848523110876	0.0265380007198572	0.0118657742881735	0.0760347922277922	0.0540787564350768	0.0266113495257322	0.0192018875040153	-0.0056282867219668	-0.0117040157957992	-0.0158013816090302
0.847803630356572	0.114431175395324	-0.227223332830086	0.116701925198984	0.0187364350029056	-0.0121036375715788	0.0237399016669605	0.0112775595843119	-0.00379294298838417	0.00331639871566336	-0.027675904161628	-0.0299932855040556	-0.0254959616364029
0.675826277472346	0.134673523861349	-0.16134882052404	0.194801973227934	-0.0216284743939089	-0.0100293209270117	0.0322201558869031	0.0185520074805754	0.00113796665384136	-0.0158288976604604	-0.0237993118336168	-0.0355430479011016	-0.0567040359428453
0.29312170218119	0.0736564772884825	-0.0463699608139236	0.185277573750437	0.00961153900559236	0.00950432094748788	0.0655156033166079	0.0453535681245019	0.0253803446143969	0.00955792997654009	0.00313488350850072	-0.00562699918735143	-0.0279714010087141
0.839169151861211	0.118140990132533	-0.227444832451137	0.118035292583234	-0.0158564895235482	-0.0518679791450378	0.0241000941705354	0.00503866559910682	-0.00557350545892232	-0.033862234334293	-0.0287356928202515	-0.0433352580099637	-0.0485739620510207
0.516088078271027	0.109275660027539	-0.108122896255941	0.21304197937522	0.00349172067136505	0.0177817022946085	0.0576533592163948	0.0403226554250619	0.0263655040929517	0.0106367114829867	-0.0154571257942978	-0.0178391010219436	-0.0341704335645466
0.00331129013460094	0.000524874534186261	-0.000257709186015591	0.00283370009897828	8.63440606979275e-05	0.000218964672158442	0.00126634216673081	0.000695975591038216	0.000912512734124787	0.000152654366428185	4.49694488973448e-05	-0.00010138106923959	-0.000178553732930616
0.00917514227380919	0.0045258081284981	-0.000660830182012644	0.0101575409238474	-0.002086035584918	-0.000680383880808138	0.00318763423697318	0.00349103942121301	0.000926275177221932	-0.00138320973286307	-0.000851822698569421	0.00132656475863815	-0.00087608000884821
0.652138758186258	0.180921279291023	-0.146629542466373	0.219302352924853	0.0241769724380341	-0.0269409872480461	0.0452713215585584	0.0252021703079072	0.0146199768450503	-0.00138200740500605	-0.038494303331125	-0.0329552244355366	-0.048546779594746
0.583410260822132	0.118968178595635	-0.131338773422753	0.197915468159316	0.0225838170048981	-0.0144692216429217	0.0549199866785435	0.0327080658453882	0.00561440458465634	0.00405729768098817	-0.0143292476032019	-0.0350774556372142	-0.0443320792325474
0.92876380952381	0.068548652393601	-0.266761372166385	0.0623528571428571	-0.010784761904762	-0.0149343939393939	0.000202500000000105	-0.00589547619047615	-0.0198990873015874	-0.0128595779220779	-0.0437390684315684	-0.0487420490620492	-0.0457914198301699
0.297454345949565	0.0986860786057682	-0.0531159754163602	0.163000312158876	0.00559726057160631	0.0293810434981194	0.0537943266985176	0.0274660838989207	0.0222713562606864	0.0174891520348629	-0.00104925939784239	0.00544418339099889	-0.00466115155951019
0.0525771755307507	0.0100977305060444	-0.00566777975907569	0.0361506100662412	0.00175608256074753	0.00603020366314042	0.010463764509189	0.00951257695290966	0.0036449320357431	0.00389314311194398	-0.000188432756905554	-0.00521592575362226	-0.0105119159504872
0.910835396825397	0.0819290051898713	-0.259774436339786	0.0769646031746032	-0.012860873015873	-0.0223132539682539	0.00326888888888899	0.00880742063492068	0.000849668109668134	-0.0175870634920634	-0.0142465764790765	-0.0258572222222222	-0.0209673015873015
0.56393357365128	0.107599867921418	-0.122959904097716	0.20836145751816	0.00262912592384246	-0.001703156146038	0.0532634303290748	0.037845217495513	0.0159607799390912	0.000462984888902285	-0.017631648196777	-0.0198538311176734	-0.0423208722158129
0.840022288169347	0.117892751957154	-0.228981354398932	0.119185489608431	-0.00657506594712476	-0.0427803584977114	0.0163623474727888	0.0276042594497007	-0.0175510880898727	-0.0246777122224181	-0.000997743547302421	-0.0341711855245673	-0.028198380132939
0.690479362026862	0.138862934224039	-0.165722885357374	0.199863971306471	-0.014747478359126	-0.0222301883756753	0.0359279932240961	0.0291669222418447	0.0106744552411813	-0.0184888333674007	-0.0372869381029184	-0.0413053931490399	-0.054638874095744
0.944411428571429	0.0541917018593516	-0.275787045190089	0.0487885714285714	-0.0307874603174603	-0.0392704761904762	-0.00765678571428574	-0.0203032115107116	-0.0249684074259074	-0.0350289682539683	-0.0336828174603174	-0.0347496572871573	-0.0454812301587301
0.938879047619048	0.060076136402893	-0.273591622391775	0.0557042857142858	-0.0115554761904761	-0.0482280952380952	-0.00234179653679656	-0.0194681151038504	-0.0141000108225108	-0.0298917857142857	-0.0359083238983239	-0.0401275927289084	-0.0406556179931181
0.287858519079721	0.101476903115758	-0.0465080266963859	0.17911261464355	-0.0121996211388987	-0.0591201676392049	0.00595587813507609	-0.00647047932171235	-0.0301004023934089	-0.0356598943890518	-0.0492337567189829	-0.0508771937492761	-0.0559321018375177
0.201186634877196	0.0287297597324665	-0.0315818077707108	0.121149089349288	-0.00455964885031895	-0.0282551093082017	0.0206206705902741	0.0127544851923525	-0.00494893776803379	-0.0164073790792603	-0.0191138197159707	-0.0336773857850854	-0.0378523928168321
